# Supplementary material for: Genome resolved analysis of a premature infant gut microbial community reveals a Varibaculum cambriense genome and a shift towards fermentation-based metabolism during the third week of life
Source: Microbiome. 2013 Dec 17;1:30. doi: 10.1186/2049-2618-1-30 (PMC4177395; doi:10.1186/2049-2618-1-30)
Supplement: Additional file 5 — KEGG annotations. [file 2049-2618-1-30-S5.zip › af5_V_cambriense_pathway_tools/1.0/kb/dorabase.ocelot~]

(:OCELOT-KB :NAME DORABASE :PACKAGE "ECOCYC" :WRITE-DATE
 "18:01:09 on Fri Jan 25, 2013" :WRITE-UTIME 3568154469 :USER "ctb")

(RXN-4301 NIL (
(ENZYMATIC-REACTION ENZRXNKFG-1071)
(IN-PATHWAY PWY-2661)
(CREDITS AUKFG-1)
(:CREATOR |ctb|)
(:CREATION-DATE 3567445646)
(CANNOT-BALANCE? T)
(RIGHT |Maltodextrins|)
(LEFT |Glycogens|)
(OFFICIAL-EC? NIL)
(ORPHAN? :NO)
(EC-NUMBER "3.2.1.68")
(OCELOT-GFP::PARENTS EC-3.2.1 |Small-Molecule-Reactions|) )
((CREDITS AUKFG-1 IMPORTED-FROM-META 3567445646)))

(|Carboxamides| T (
(:CREATOR |ctb|)
(:CREATION-DATE 3567445463)
(COMMON-NAME "a carboxamide")
(SCHEMA? T)
(OCELOT-GFP::PARENTS |Amides|) )
NIL)

(PWY-2661 NIL (
(CITATIONS ":EV-COMP-AINF:3567445646:ctb")
(:CREATOR |ctb|)
(:CREATION-DATE 3567445646)
(CREDITS AUKFG-1 SRI |caspi|)
(PRIMARIES (RXN-4301 (|Glycogens|) (|Maltodextrins|))
 (5.4.99.15-RXN (|Maltodextrins|) (MALTOOLIGOSYLTREHALOSE))
 (3.2.1.141-RXN (MALTOOLIGOSYLTREHALOSE) (TREHALOSE)))
(REACTION-LIST RXN-4301 3.2.1.141-RXN 5.4.99.15-RXN)
(PREDECESSORS (5.4.99.15-RXN RXN-4301) (3.2.1.141-RXN 5.4.99.15-RXN))
(COMMON-NAME "trehalose biosynthesis V")
(OCELOT-GFP::PARENTS |Trehalose-biosynthesis|) )
((CREDITS AUKFG-1 IMPORTED-FROM-META 3567445646)
 (CREDITS |caspi| CREATED 3315801600) (CREDITS SRI CREATED 3315801600)))

(CPD-11620 T (
(:CREATOR |ctb|)
(:CREATION-DATE 3567445463)
(COMMON-NAME "(<i>R,S</i>)-piperidine-2-carboxamide")
(STRUCTURE-ATOMS C C C N C C C O N)
(STRUCTURE-BONDS (6 5 1) (6 4 1) (3 4 1) (2 5 1) (1 3 1) (1 2 1)
 (6 7 1) (7 8 2) (7 9 1))
(SCHEMA? T)
(DISPLAY-COORDS-2D (-13263 -893) (-6125 3244) (-13263 -9166)
 (-6125 -13263) (1013 -893) (1013 -9166) (8158 -13291) (8158 -21537)
 (15302 -9165))
(MOLECULAR-WEIGHT 128.174)
(GIBBS-0 -63.9d0)
(:SYNONYM-SLOTS N+1-NAME N-NAME SYSTEMATIC-NAME SYNONYMS ABBREV-NAME)
(CITATIONS "15066172")
(CREDITS SRI |caspi|)
(OCELOT-GFP::PARENTS |Carboxamides|) )
((GIBBS-0 -63.9d0 CITATIONS "GibbsGroups97")
 (CREDITS |caspi| CREATED 3458588650) (CREDITS SRI CREATED 3458588650)))

(CPD-11626 T (
(:CREATOR |ctb|)
(:CREATION-DATE 3567445463)
(CREDITS SRI |caspi|)
(:SYNONYM-SLOTS N+1-NAME N-NAME SYSTEMATIC-NAME SYNONYMS ABBREV-NAME)
(GIBBS-0 -63.9d0)
(MOLECULAR-WEIGHT 128.174)
(DISPLAY-COORDS-2D (-13263 -893) (-6125 3244) (-13263 -9166)
 (-6125 -13263) (1013 -893) (1013 -9166) (8158 3232) (8158 11482)
 (15302 -893))
(SCHEMA? T)
(STRUCTURE-BONDS (6 5 1) (6 4 1) (3 4 1) (2 5 1) (1 3 1) (1 2 1)
 (5 7 1) (7 8 2) (7 9 1))
(CITATIONS "15066183")
(STRUCTURE-ATOMS C C C N C C C O N)
(COMMON-NAME "(<i>R,S</i>)-piperidine-3-carboxamide")
(OCELOT-GFP::PARENTS |Carboxamides|) )
((CREDITS |caspi| CREATED 3458589892) (CREDITS SRI CREATED 3458589892)
 (GIBBS-0 -63.9d0 CITATIONS "GibbsGroups97")))

(CPD-11631 T (
(:CREATOR |ctb|)
(:CREATION-DATE 3567445463)
(CREDITS SRI |caspi|)
(:SYNONYM-SLOTS N+1-NAME N-NAME SYSTEMATIC-NAME SYNONYMS ABBREV-NAME)
(MOLECULAR-WEIGHT 185.269)
(DISPLAY-COORDS-2D (-23571 -13259) (-30716 -9134) (-30716 -884)
 (-23571 3241) (-16427 -884) (-16427 -9134) (-9282 3241) (-9282 11491)
 (-2137 -884) (5007 3241) (12152 7366) (10841 -2593) (2872 11210))
(SCHEMA? T)
(STRUCTURE-BONDS (1 2 1) (2 3 1) (3 4 1) (4 5 1) (5 6 1) (1 6 1)
 (5 7 1) (7 8 2) (7 9 1) (9 10 1) (10 11 1) (10 12 1) (10 13 1))
(CITATIONS "15066183" "15066172")
(STRUCTURE-ATOMS N C C N C C C O N C C C C)
(COMMON-NAME "(<i>R,S</i>)-piperazine-2-<i>tert</i>-butylcarboxamide")
(OCELOT-GFP::PARENTS |Carboxamides|) )
((CREDITS |caspi| CREATED 3458590424) (CREDITS SRI CREATED 3458590424)))

(CPD-11633 T (
(:CREATOR |ctb|)
(:CREATION-DATE 3567445463)
(COMMON-NAME "(<i>R,S</i>)-piperazine-2-carboxamide")
(STRUCTURE-ATOMS N C C N C C C O N)
(CITATIONS "15066183" "15066172")
(STRUCTURE-BONDS (1 2 1) (2 3 1) (3 4 1) (4 5 1) (5 6 1) (1 6 1)
 (5 7 1) (7 8 2) (7 9 1))
(SCHEMA? T)
(DISPLAY-COORDS-2D (-23571 -13259) (-30716 -9134) (-30716 -884)
 (-23571 3241) (-16427 -884) (-16427 -9134) (-9282 3241) (-9282 11491)
 (-3448 -2592))
(MOLECULAR-WEIGHT 129.161)
(:SYNONYM-SLOTS N+1-NAME N-NAME SYSTEMATIC-NAME SYNONYMS ABBREV-NAME)
(CREDITS SRI |caspi|)
(OCELOT-GFP::PARENTS |Carboxamides|) )
((CREDITS |caspi| CREATED 3458592102) (CREDITS SRI CREATED 3458592102)))

(|Cyclic-Amides| T (
(:CREATOR |ctb|)
(:CREATION-DATE 3567445463)
(COMMON-NAME "a cyclic amide")
(DBLINKS (CHEBI "23443" NIL |caspi| 3498234136 NIL NIL))
(CREDITS SRI |caspi|)
(HAS-NO-STRUCTURE? T)
(OCELOT-GFP::PARENTS |Amides|) )
((CREDITS |caspi| CREATED 3498234111) (CREDITS SRI CREATED 3498234111)))

(|Lactams| T (
(:CREATOR |ctb|)
(:CREATION-DATE 3567445463)
(COMMON-NAME "a lactam")
(COMMENT
 "A |FRAME: Lactams lactam| (the name is derived from a combination of the words |FRAME: Lactones lactone| + |FRAME: Amides amide|) is a cyclic amide of amino carboxylic acids.
Prefixes made of Greek letters indicate how many carbon atoms (apart from the carbonyl moiety) are present in the ring.")
(DBLINKS (CHEBI "24995" NIL |caspi| 3498234358 NIL NIL))
(CREDITS SRI |caspi|)
(OCELOT-GFP::PARENTS |Cyclic-Amides|) )
((CREDITS |caspi| CREATED 3498234358) (CREDITS SRI CREATED 3498234358)))

(PUB-KEAN81 NIL (
(:CREATOR |ctb|)
(:CREATION-DATE 3567445646)
(AUTHORS "Kean, Eccleston, A." "Lewis, Cynthia E.")
(TITLE
 "Biosynthesis of L-&beta;-(methylenecyclopropyl)-alanine (hypoglycin) in <i>Blighia sapida</i>")
(SOURCE "Phytochemistry. 20(9): 2161-2164")
(YEAR 1981)
(URL
 "http://www.sciencedirect.com/science?_ob=ArticleURL&_udi=B6TH7-431C332-R&_user=145269&_rdoc=1&_fmt=&_orig=search&_sort=d&view=c&_acct=C000012078&_version=1&_urlVersion=0&_userid=145269&md5=ca827daddc95bf3b550be2ca095f8537")
(OCELOT-GFP::PARENTS |Publications|) )
NIL)

(|Beta-Lactams| T (
(APPEARS-IN-LEFT-SIDE-OF BETA-LACTAMASE-RXN)
(:CREATOR |ctb|)
(:CREATION-DATE 3567445463)
(STRUCTURE-BONDS (1 2 1) (1 3 1) (3 4 1) (2 4 1) (1 5 2) (2 6 1)
 (4 7 1) (3 8 1))
(DISPLAY-COORDS-2D (-7128 -4036) (-7712 -3452) (-6546 -3452)
 (-7128 -2869) (-7128 -4861) (-8537 -3452) (-7128 -2044) (-5720 -3452))
(STRUCTURE-ATOMS C C N C O R1 R2 R3)
(CREDITS SRI |caspi|)
(DBLINKS (CHEBI "35627" NIL |caspi| 3498234513 NIL NIL)
 (LIGAND-CPD "C01866" NIL |taltman| 3459474374 NIL NIL))
(COMMENT
 "This compound class stands for |FRAME: Lactams lactams| in which the amide bond is contained within a four-membered ring, which includes the amide nitrogen and the carbonyl carbon.")
(COMMON-NAME "a &beta;-lactam")
(OCELOT-GFP::PARENTS |Antibiotics| |Lactams|) )
((CREDITS |caspi| REVISED 3498234513) (CREDITS SRI REVISED 3498234513)))

(|Cephems| T (
(:CREATOR |ctb|)
(:CREATION-DATE 3567445463)
(COMMON-NAME "a cephem")
(CREDITS SRI |caspi|)
(COMMENT
 "Cephems are a sub-group of beta-lactam antibiotics including cephalosporins and cephamycins.")
(DBLINKS (|Wikipedia| "Cephem" NIL |caspi| 3476804706 NIL NIL))
(OCELOT-GFP::PARENTS |Beta-Lactams|) )
((CREDITS |caspi| CREATED 3476804575) (CREDITS SRI CREATED 3476804575)))

(PENICILLIN T (
(:CREATOR |ctb|)
(:CREATION-DATE 3567445463)
(DBLINKS (LIGAND-CPD "C00395" NIL |taltman| 3459474374 NIL NIL))
(DISPLAY-COORDS-2D (27124 -2168) (33658 1513) (33528 9387)
 (40113 -2306) (51584 -2417) (51584 -9917) (59084 -2417) (59084 -9917)
 (72066 -9917) (72066 -2417) (65575 1356) (46281 -15220) (51584 5083)
 (59084 5083) (72250 4916) (78501 -6167) (77370 -15220) (75405 -22457)
 (84609 -13255))
(STRUCTURE-BONDS (9 17 1 :DOWN) (17 19 2) (17 18 1) (10 16 1) (10 15 1)
 (7 14 1 :DOWN) (5 13 1 :DOWN) (6 12 2) (8 9 1) (11 7 1) (10 11 1)
 (9 10 1) (7 8 1) (6 8 1) (5 7 1) (5 6 1) (5 4 1 :UP) (2 4 1) (2 3 2)
 (1 2 1))
(STRUCTURE-ATOMS R C O N C C C N C C S O H H C C C O O)
(COMMON-NAME "a penicillin")
(OCELOT-GFP::PARENTS |Beta-Lactams|) )
NIL)

(|Delta-Lactams| T (
(:CREATOR |ctb|)
(:CREATION-DATE 3567445463)
(COMMON-NAME "a &delta;-lactam")
(COMMENT
 "This compound class stands for |FRAME: Lactams lactams| in which the amide bond is contained within a six-membered ring, which includes the amide nitrogen and the carbonyl carbon.")
(STRUCTURE-ATOMS C C C C C N O R1 R2 R3 R4 R5)
(DISPLAY-COORDS-2D (-7681 -4532) (-8396 -4119) (-8396 -3294)
 (-7681 -2882) (-6967 -3294) (-6967 -4119) (-7681 -5357) (-9110 -4532)
 (-9110 -2882) (-7681 -2057) (-6252 -2882) (-6252 -4532))
(STRUCTURE-BONDS (1 2 1) (2 3 1) (3 4 1) (4 5 1) (5 6 1) (1 6 1)
 (1 7 2) (2 8 1) (3 9 1) (4 10 1) (5 11 1) (6 12 1))
(CREDITS SRI |caspi|)
(OCELOT-GFP::PARENTS |Lactams| |Antibiotics|) )
((CREDITS |caspi| CREATED 3498234699) (CREDITS SRI CREATED 3498234699)))

(|Gamma-Lactams| T (
(:CREATOR |ctb|)
(:CREATION-DATE 3567445463)
(STRUCTURE-BONDS (1 2 1) (2 3 1) (3 4 1) (4 5 1) (1 5 1) (1 6 2)
 (2 7 1) (3 8 1) (4 9 1) (5 10 1))
(DISPLAY-COORDS-2D (-7050 -4278) (-7717 -3792) (-7462 -3008)
 (-6636 -3008) (-6381 -3792) (-7050 -5103) (-8514 -4006) (-8045 -2425)
 (-6224 -2294) (-5584 -4006))
(STRUCTURE-ATOMS C C C C N O R1 R2 R3 R4)
(COMMENT
 "This compound class stands for |FRAME: Lactams lactams| in which the amide bond is contained within a five-membered ring, which includes the amide nitrogen and the carbonyl carbon.")
(COMMON-NAME "a &gamma;-lactam")
(CREDITS SRI |caspi|)
(OCELOT-GFP::PARENTS |Lactams| |Antibiotics|) )
((CREDITS |caspi| CREATED 3498234618) (CREDITS SRI CREATED 3498234618)))

(|Amino-Acyl-Dipeptides| T (
(:CREATOR |ctb|)
(:CREATION-DATE 3567445463)
(COMMON-NAME "an aminoacyl dipeptide")
(OCELOT-GFP::PARENTS |Protein-Modified-Amino-Acids|) )
NIL)

(CPD-11500 T (
(:CREATOR |ctb|)
(:CREATION-DATE 3567445463)
(CREDITS SRI |caspi|)
(SYNONYMS "peptidyl 4-carboxyglutamate")
(:SYNONYM-SLOTS N+1-NAME N-NAME SYSTEMATIC-NAME SYNONYMS ABBREV-NAME)
(DISPLAY-COORDS-2D (-10159 -4634) (-3014 -8759) (4130 -4634)
 (11275 -8759) (18419 -4634) (25564 -8759) (32708 -4634) (-3014 -17008)
 (4130 3616) (-3014 7741) (25564 -17008) (18419 3616) (11275 7741)
 (25564 7741))
(SCHEMA? T)
(STRUCTURE-BONDS (1 2 1) (2 3 1) (3 4 1) (4 5 1) (5 6 1) (6 7 1)
 (2 8 2) (3 9 1) (9 10 1) (6 11 2) (5 12 1) (12 13 1) (12 14 2))
(STRUCTURE-ATOMS |Protein| C C C C C O O N |Protein| O C O O)
(COMMON-NAME "a [protein] 4-carboxy-L-glutamate")
(OCELOT-GFP::PARENTS |Protein-Modified-Amino-Acids|) )
((CREDITS |caspi| CREATED 3455484655) (CREDITS SRI CREATED 3455484655)))

(PUB-KEAN80 NIL (
(:CREATOR |ctb|)
(:CREATION-DATE 3567445646)
(AUTHORS "Kean, Eccleston, A." "Hare, Ester Rose")
(TITLE "&gamma;-Glutamyl transpeptidase of the ackee plant")
(SOURCE "Phytochemistry. 19:199-203")
(YEAR 1980)
(URL
 "http://www.sciencedirect.com/science?_ob=ArticleURL&_udi=B6TH7-42HGX4Y-6V&_user=145269&_rdoc=1&_fmt=&_orig=search&_sort=d&view=c&_acct=C000012078&_version=1&_urlVersion=0&_userid=145269&md5=1d3c0e0be96d6736c782507637646bcc")
(OCELOT-GFP::PARENTS |Publications|) )
NIL)

(|Protein-Glutamates| T (
(:CREATOR |ctb|)
(:CREATION-DATE 3567445463)
(SYNONYMS "a peptidyl-glutamate" "a peptidyl-L-glutamate")
(DBLINKS (LIGAND-CPD "C00614" NIL |kothari| 3498923136 NIL NIL))
(STRUCTURE-BONDS (1 2 1) (2 3 1) (3 4 1) (4 5 1) (5 6 1) (6 7 1)
 (2 8 2) (3 9 1) (9 10 1) (6 11 2))
(DISPLAY-COORDS-2D (-10159 -4634) (-3014 -8759) (4130 -4634)
 (11275 -8759) (18420 -4634) (25565 -8759) (32709 -4634) (-3014 -17009)
 (4130 3616) (-3014 7741) (25565 -17009))
(STRUCTURE-ATOMS |Protein| C C C C C O O N |Protein| O)
(COMMON-NAME "a [protein]-L-glutamate")
(OCELOT-GFP::PARENTS |Protein-Amino-Acids|) )
NIL)

(PUB-HASSALL60 NIL (
(:CREATOR |ctb|)
(:CREATION-DATE 3567445646)
(AUTHORS "Hassall, C.H." "John, D.I.")
(TITLE "Amino-acids and Peptides. Part III.* The constitution
of Hypoglycin B.")
(SOURCE "Journal of the Chemical Society: 4112-4115")
(YEAR 1960)
(URL "http://www.rsc.org/ejarchive/JR/1960/JR9600004112.pdf")
(OCELOT-GFP::PARENTS |Publications|) )
NIL)

(CPD0-2471 T (
(:CREATOR |ctb|)
(:CREATION-DATE 3567445463)
(CREDITS |paley| SRI |keseler|)
(COMMON-NAME "a [protein] &alpha;-L-glu-&alpha;-L-glu")
(OCELOT-GFP::PARENTS |Protein-Glutamates|) )
((CREDITS |keseler| CREATED 3527510870)
 (CREDITS SRI CREATED 3527510870)
 (CREDITS SRI IMPORTED-FROM-ECOLI 3535911692)
 (CREDITS |paley| IMPORTED-FROM-ECOLI 3535911692)))

(PUB-FOWDEN73 NIL (
(:CREATOR |ctb|)
(:CREATION-DATE 3567445646)
(AUTHORS "Fowden, Leslie" "Pratt, Helen M.")
(TITLE
 "Cyclopropylamino acids of the genus <i>Acer</i>: Distribution and biosynthesis")
(SOURCE "Phytochemistry. 12:1677-1681")
(YEAR 1973)
(URL
 "http://www.sciencedirect.com/science?_ob=ArticleURL&_udi=B6TH7-436DXGK-62&_user=145269&_rdoc=1&_fmt=&_orig=search&_sort=d&view=c&_acct=C000012078&_version=1&_urlVersion=0&_userid=145269&md5=7d407c53b681ac2299fa6f96804b6cdd")
(OCELOT-GFP::PARENTS |Publications|) )
NIL)

(|alpha-N-Peptidyl-LGlutamate| T (
(:CREATOR |ctb|)
(:CREATION-DATE 3567445463)
(SYNONYMS "an &alpha;-N-peptidyl-L-glutamate")
(DBLINKS (LIGAND-CPD "C03904" NIL |taltman| 3466371734 NIL NIL))
(STRUCTURE-BONDS (13 9 2) (12 11 2) (11 10 1) (11 6 1) (8 7 1) (7 5 1)
 (6 5 1) (5 3 1 :DOWN) (4 9 1) (2 7 2) (1 3 1) (1 9 1))
(DISPLAY-COORDS-2D (5459 3316) (5459 -10000) (1582 1071) (9286 9949)
 (1582 -3316) (-2245 -5561) (5459 -5561) (9286 -3316) (5459 7755)
 (-10000 -6071) (-6071 -3316) (-6071 1071) (1582 9949))
(STRUCTURE-ATOMS C O C O C N C O C |Peptides| C O O)
(COMMON-NAME "a [protein] &alpha;-L-glutamate")
(OCELOT-GFP::PARENTS CPD-11500 |Protein-Glutamates|) )
NIL)

(|Peptides| T (
(APPEARS-IN-RIGHT-SIDE-OF 3.4.21.83-RXN 3.4.21.87-RXN 3.4.24.55-RXN
 3.4.24.57-RXN 3.4.21.89-RXN 3.4.11.5-RXN 3.4.11.18-RXN 3.4.11.9-RXN
 3.5.1.28-RXN 3.4.21.92-RXN 3.4.23.43-RXN 3.4.11.21-RXN)
(MODIFIED-FORM N-ACETYLPEPTIDE 5-OXOPROLYL-PEPTIDE)
(CREDITS AUKFG-1)
(:CREATOR |ctb|)
(:CREATION-DATE 3567445463)
(N-1-NAME "amino acids<sub>(n-1)</sub>")
(N+1-NAME "amino acids<sub>(n+1)</sub>")
(N-NAME "amino acids<sub>(n)</sub>")
(SYNONYMS "peptide")
(COMMENT
 "This compound class stands for generic and unspecified peptides, that can be modified by enzymes.
Chemically, there is not any real difference compared to proteins, except that peptides tend to be small.")
(COMMON-NAME "a peptide")
(OCELOT-GFP::PARENTS |Polypeptides|) )
((CREDITS AUKFG-1 IMPORTED-FROM-META 3567445463)))

(PUB-BROWN NIL (
(:CREATOR |ctb|)
(:CREATION-DATE 3567445646)
(AUTHORS "Brown, M." "Bates, R.P." "Mcgowan, C." "Cornell, J.A.")
(TITLE
 "Influence of fruit maturity on the hypoglycin A level in ackee (Blighia sapida)")
(SOURCE "Journal of Food Safety. 12 (2):167.")
(YEAR 1991)
(URL
 "http://www.blackwell-synergy.com/doi/abs/10.1111/j.1745-4565.1991.tb00075.x")
(OCELOT-GFP::PARENTS |Publications|) )
NIL)

(|Protein-gamma-glutamates| T (
(:CREATOR |ctb|)
(:CREATION-DATE 3567445463)
(STRUCTURE-BONDS (1 9 1) (2 7 2) (3 8 2) (10 7 1) (4 5 1) (4 8 1)
 (5 9 1) (6 8 1) (7 9 1))
(DISPLAY-COORDS-2D (24400 -1577300) (0 -12400) (2923500 -2377900)
 (2195600 -1201000) (1431400 -1589300) (3687800 -1201000)
 (715900 -339900) (2923500 -1589300) (715900 -1201000) (1468200 -1400))
(STRUCTURE-ATOMS N O O C C |Protein| C C C O)
(COMMON-NAME "a protein-&gamma;-glutamate")
(OCELOT-GFP::PARENTS CPD-11500) )
NIL)

(CPD-557 T (
(:CREATOR |ctb|)
(:CREATION-DATE 3567445463)
(ATOM-CHARGES (27 -1) (24 -1))
(DBLINKS (LIGAND-CPD "C16011" NIL |taltman| 3466371734 NIL NIL))
(STRUCTURE-ATOMS N N C N C N C N C C N C N C C O C C O O O P O O O P O
 O O C C O C C O O C C N C C C C C |Protein| N C |Protein| O O N)
(DISPLAY-COORDS-2D (4029 14763) (12192 4446) (19212 8481)
 (84794 -15079) (84794 -6829) (91939 -2704) (91939 -19204)
 (106928 -17581) (99083 -15079) (99049 -6840) (106883 -4275)
 (111730 -10939) (91852 -27454) (30022 16318) (32572 8471) (25897 3621)
 (21772 16318) (40472 6279) (17555 23422) (32084 24247) (42581 -1696)
 (50831 -1696) (50785 6554) (50785 -9946) (59081 -1696) (67331 -1696)
 (67285 -9946) (67285 6554) (75581 -1696) (98361 16775) (100911 8929)
 (94236 4079) (87562 8929) (90111 16775) (102395 23879) (85894 23879)
 (79569 6738) (3895 7753) (-3250 3628) (-10394 7753) (-17539 3628)
 (-24684 7753) (-31828 3628) (-38973 7753) (-53262 7753) (-31828 -4622)
 (-37662 -10456) (-37662 -18706) (-44807 -6331) (-38973 16003)
 (-46118 3628))
(STRUCTURE-BONDS (47 48 1) (47 49 2) (46 47 1) (51 45 1) (44 51 1)
 (44 50 2) (43 46 1 :UP) (43 44 1) (42 43 1) (41 42 1) (40 41 1)
 (39 40 1) (38 39 1) (2 3 1) (38 2 1) (38 1 2) (10 11 1) (17 19 1 :UP)
 (11 12 1) (14 20 1 :UP) (12 8 2) (18 21 1) (7 4 2) (21 22 1) (7 13 1)
 (22 23 2) (10 9 2) (22 24 1) (22 25 1) (4 5 1) (25 26 1) (5 6 2)
 (26 27 1) (6 10 1) (26 28 2) (14 15 1) (26 29 1) (15 16 1) (16 3 1)
 (3 17 1) (17 14 1) (9 7 1) (30 31 1) (31 32 1) (32 33 1) (33 34 1)
 (34 30 1) (15 18 1 :DOWN) (30 35 1 :DOWN) (8 9 1) (34 36 1 :DOWN)
 (33 37 1 :UP) (29 37 1) (31 11 1 :UP))
(COMMON-NAME
 "a protein-<i>N<sup>&omega;</sup></i>-(ADP-D-ribosyl)-L-arginine")
(SYNONYMS "N2-(ADP-D-ribosyl)-L-arginine")
(OCELOT-GFP::PARENTS |Protein-Modified-Amino-Acids|) )
NIL)

(CPD-6242 T (
(:CREATOR |ctb|)
(:CREATION-DATE 3567445463)
(COMMON-NAME
 "a protein-<i>O</i>-(<i>N</i>-acetyl-D-glucosaminyl)hydroxyproline")
(STRUCTURE-ATOMS O O N O O |Protein| N C O C C |Protein| C C O C C C C
 O H C C C C)
(DISPLAY-COORDS-2D (-5392 7402) (-5343 -588) (3039 -7010) (-2647 9265)
 (-1176 -1275) (9951 -7451) (-784 4755) (-5392 4755) (7353 -10000)
 (686 -5441) (-3039 3431) (931 -9510) (-7647 3431) (5343 -3137)
 (-10000 -3333) (5343 -5441) (686 -3137) (-9902 -588) (-3039 784)
 (-9902 4755) (1520 3431) (7353 -7451) (-7647 784) (-784 7402)
 (1520 8725))
(STRUCTURE-BONDS (25 24 1) (24 7 1) (23 18 1 :UP) (22 16 1) (21 7 1)
 (20 13 1 :DOWN) (19 11 1) (16 3 1 :UP) (15 18 1) (14 17 1) (14 16 1)
 (13 8 1) (13 23 1) (12 3 1) (10 17 1) (10 3 1) (9 22 2) (8 1 1 :UP)
 (8 11 1) (7 11 1 :DOWN) (6 22 1) (5 17 1) (5 19 1 :DOWN) (4 24 2)
 (2 23 1) (2 19 1))
(INCHI
 "InChI=1/C15H26N2O7/c1-7(19)10-4-9(5-17(10)3)23-15-12(16-8(2)20)14(22)13(21)11(6-18)24-15/h9-15,18,21-22H,4-6H2,1-3H3,(H,16,20)/t9?,10-,11-,12+,13+,14-,15-/m1/s1/f/h16H")
(OCELOT-GFP::PARENTS |Protein-Modified-Amino-Acids|) )
NIL)

(CPD-8541 T (
(:CREATOR |ctb|)
(:CREATION-DATE 3567445463)
(COMMON-NAME
 "a [protein]-N<sup>4</sup>-(<i>N</i>-acetyl-D-glucosaminyl)-L-asparagine")
(DBLINKS (PUBCHEM "445750" NIL |taltman| 3448034169 NIL NIL)
 (LIGAND-CPD "C04375" NIL |qwan| 3371235996 NIL NIL))
(STRUCTURE-ATOMS C O C N C C C C |Protein| O N |Protein| O C C C O C O
 N O C O C)
(DISPLAY-COORDS-2D (-47483 -30792) (-40338 -34917) (-33193 -30792)
 (-26049 -34917) (-18904 -30792) (-11759 -34917) (-4615 -30792)
 (2530 -34917) (9675 -30792) (2530 -43167) (-4615 -22542) (2530 -18417)
 (-18904 -22542) (-47483 -22542) (-40338 -18417) (-33194 -22542)
 (-54628 -18417) (-54627 -34917) (-40338 -10167) (-26049 -18417)
 (-54627 -43167) (-26049 -10167) (-31882 -4333) (-20215 -4333))
(STRUCTURE-BONDS (3 4 1 :DOWN) (4 5 1) (5 6 1) (6 7 1) (7 8 1) (8 9 1)
 (8 10 2) (7 11 1) (11 12 1) (5 13 2) (2 1 1) (1 14 1) (2 3 1) (16 3 1)
 (14 15 1) (15 16 1) (14 17 1 :DOWN) (1 18 1 :UP) (15 19 1 :UP)
 (16 20 1 :DOWN) (18 21 1) (20 22 1) (22 23 2) (22 24 1))
(SYNONYMS "a 4-N-(<i>N</i>-acetyl-D-glucosaminyl)-protein")
(OCELOT-GFP::PARENTS |Protein-Modified-Amino-Acids|) )
NIL)

(ENZYME-S-SULFANYLCYSTEINE T (
(:CREATOR |ctb|)
(:CREATION-DATE 3567445463)
(STRUCTURE-BONDS (8 2 1) (7 1 2) (4 6 1) (3 8 1) (3 5 1) (2 4 1 :UP)
 (1 2 1) (1 9 1))
(DISPLAY-COORDS-2D (-5734 690) (1493 -3289) (15784 -3289) (1493 -11490)
 (23985 -3289) (8491 -17935) (-5734 8972) (8557 690) (-14597 -3987))
(STRUCTURE-ATOMS C C S N S |Protein| O C |Protein|)
(COMMON-NAME "a [protein]-<i>S</i>-sulfanylcysteine")
(OCELOT-GFP::PARENTS |Protein-Modified-Amino-Acids|) )
NIL)

(|L-Glutamyl-Peptides| T (
(:CREATOR |ctb|)
(:CREATION-DATE 3567445463)
(CREDITS SRI |kothari|)
(COMMON-NAME "a L-glutamyl peptide")
(OCELOT-GFP::PARENTS |Protein-Modified-Amino-Acids|) )
((CREDITS |kothari| CREATED 3513621895)
 (CREDITS SRI CREATED 3513621895)))

(L-PROLYL-PEPTIDES T (
(APPEARS-IN-LEFT-SIDE-OF 3.4.11.5-RXN)
(:CREATOR |ctb|)
(:CREATION-DATE 3567445463)
(COMMON-NAME "a L-prolyl peptide")
(OCELOT-GFP::PARENTS |Protein-Modified-Amino-Acids|) )
NIL)

(MOD-PROT-CYS T (
(:CREATOR |ctb|)
(:CREATION-DATE 3567445463)
(COMMON-NAME "a modified protein cysteine")
(OCELOT-GFP::PARENTS |Protein-Modified-Amino-Acids|) )
NIL)

(PROTEIN-C-TERMINAL-S-ETC-CYSTEINE T (
(:CREATOR |ctb|)
(:CREATION-DATE 3567445463)
(COMMON-NAME "a protein c-terminal <i>S</i>-farnesyl-L-cysteine")
(DBLINKS (PUBCHEM "25203210" NIL |taltman| 3448034169 NIL NIL)
 (LIGAND-CPD "C04506" NIL |qwan| 3371850129 NIL NIL))
(STRUCTURE-ATOMS C C C N O |Protein| O S C C C C C C C C C C C C C C C)
(DISPLAY-COORDS-2D (-1050 -26230) (-72140 -66250) (72140 -66250)
 (-1050 56970) (-72140 -148750) (-90910 115910) (-143580 -24990)
 (143590 -25000) (215030 -66250) (286470 -25000) (357920 -66250)
 (429370 -25000) (500810 -66250) (572250 -25000) (643700 -66250)
 (715150 -25000) (786590 -66250) (858040 -25000) (929480 -66250)
 (1000920 -25000) (929480 -148750) (643700 -148750) (357920 -148750))
(STRUCTURE-BONDS (1 4 1 :DOWN) (2 1 1) (3 1 1) (2 5 2) (4 6 1) (2 7 1)
 (3 8 1) (8 9 1) (9 10 1) (10 11 2) (11 12 1) (12 13 1) (13 14 1)
 (14 15 2) (15 16 1) (16 17 1) (17 18 1) (18 19 2) (19 20 1) (19 21 1)
 (15 22 1) (11 23 1))
(ATOM-CHARGES (7 -1))
(OCELOT-GFP::PARENTS MOD-PROT-CYS) )
NIL)

(PROTEIN-C-TERMINAL-S-FARNESYL-L-CYSTEINE T (
(:CREATOR |ctb|)
(:CREATION-DATE 3567445463)
(COMMON-NAME "a protein c-terminal s-farnesyl-l-cysteine methyl ester")
(DBLINKS (PUBCHEM "25201282" NIL |taltman| 3448034169 NIL NIL)
 (LIGAND-CPD "C04748" NIL |qwan| 3371850174 NIL NIL))
(STRUCTURE-ATOMS C C C N O |Protein| O S C C C C C C C C C C C C C C C
 C)
(DISPLAY-COORDS-2D (-1050 -26230) (-72140 -66250) (72140 -66250)
 (-1050 56970) (-72140 -148750) (-90910 115910) (-143580 -24990)
 (143590 -25000) (215030 -66250) (286470 -25000) (357920 -66250)
 (429370 -25000) (500810 -66250) (572250 -25000) (643700 -66250)
 (715150 -25000) (786590 -66250) (858040 -25000) (929480 -66250)
 (1000920 -25000) (929480 -148750) (643700 -148750) (357920 -148750)
 (-215030 -66240))
(STRUCTURE-BONDS (1 4 1 :DOWN) (2 1 1) (3 1 1) (2 5 2) (4 6 1) (2 7 1)
 (3 8 1) (8 9 1) (9 10 1) (10 11 2) (11 12 1) (12 13 1) (13 14 1)
 (14 15 2) (15 16 1) (16 17 1) (17 18 1) (18 19 2) (19 20 1) (19 21 1)
 (15 22 1) (11 23 1) (7 24 1))
(OCELOT-GFP::PARENTS MOD-PROT-CYS) )
NIL)

(|Protein-S-farnesyl-L-cysteines| T (
(:CREATOR |ctb|)
(:CREATION-DATE 3567445463)
(CREDITS SRI |caspi|)
(STRUCTURE-BONDS (1 4 1 :DOWN) (2 1 1) (3 1 1) (2 5 2) (4 6 1) (2 7 1)
 (3 8 1) (8 9 1) (9 10 1) (10 11 2) (11 12 1) (12 13 1) (13 14 1)
 (14 15 2) (15 16 1) (16 17 1) (17 18 1) (18 19 2) (19 20 1) (19 21 1)
 (15 22 1) (11 23 1))
(DISPLAY-COORDS-2D (-1050 -26230) (-72140 -66250) (72140 -66250)
 (-1050 56970) (-72140 -148750) (-90910 115910) (-143580 -25000)
 (143590 -25000) (215040 -66250) (286480 -25000) (357930 -66250)
 (429380 -25000) (500820 -66250) (572270 -25000) (643720 -66250)
 (715170 -25000) (786610 -66250) (858060 -25000) (929510 -66250)
 (1000950 -25000) (929510 -148750) (643720 -148750) (357930 -148750))
(STRUCTURE-ATOMS C C C N O |Protein| |Protein| S C C C C C C C C C C C
 C C C C)
(COMMON-NAME "a protein <i>S</i>-farnesyl-L-cysteine")
(OCELOT-GFP::PARENTS MOD-PROT-CYS) )
((CREDITS |caspi| CREATED 3494255916) (CREDITS SRI CREATED 3494255916)))

(|TusE-S-sulfanylcysteine| T (
(:CREATOR |ctb|)
(:CREATION-DATE 3567445463)
(CREDITS SRI |keseler|)
(COMMON-NAME
 "a [TusE sulfur carrier protein]-<i>S</i>-sulfanylcysteine")
(OCELOT-GFP::PARENTS MOD-PROT-CYS) )
((CREDITS |keseler| CREATED 3525725853)
 (CREDITS |keseler| IMPORTED-FROM-ECOLI 3525726067)
 (CREDITS SRI CREATED 3525725853)
 (CREDITS SRI IMPORTED-FROM-ECOLI 3525726067)))

(PEPTIDE-FORMYLKYNURENINE T (
(:CREATOR |ctb|)
(:CREATION-DATE 3567445463)
(DBLINKS (LIGAND-CPD "C03529" NIL |taltman| 3466371734 NIL NIL))
(SYNONYMS "a peptide formylkynurenine" "a [protein]-formylkynurenine"
 "a [protein]-(2S)-2-amino-4-[2-(formamido)phenyl]-4-oxobutanoic acid")
(COMMON-NAME "a [protein]-<i>N</i>-formyl-L-kynurenine")
(STRUCTURE-ATOMS C N O N C C O C C C C O C C C O |Protein| C C N
 |Protein|)
(DISPLAY-COORDS-2D (-25676 -81532) (-26126 -52252) (-3153 -100000)
 (78829 -6306) (-100000 -36937) (-50450 -36937) (21622 74324)
 (-901 -8108) (-100000 -8108) (50450 -6306) (-75676 6306)
 (-25676 35135) (-25676 6306) (-75676 -51351) (26577 10360)
 (50450 -35135) (99550 -27027) (1351 53604) (-50450 -8108)
 (26577 38739) (-14865 77477))
(STRUCTURE-BONDS (21 18 1) (20 18 1) (20 15 1) (19 6 :AROMATIC)
 (17 4 1) (16 10 2) (14 5 :AROMATIC) (13 19 1) (12 13 2)
 (11 19 :AROMATIC) (10 15 1) (9 11 :AROMATIC) (8 13 1) (8 15 1)
 (7 18 2) (6 14 :AROMATIC) (5 9 :AROMATIC) (4 10 1) (3 1 2) (2 6 1)
 (1 2 1))
(AROMATIC-RINGS (11 9 5 14 6 19))
(INCHI
 "InChI=1/C14H17N3O4/c1-9(19)17-12(14(21)15-2)7-13(20)10-5-3-4-6-11(10)16-8-18/h3-6,8,12H,7H2,1-2H3,(H,15,21)(H,16,18)(H,17,19)/f/h15-17H")
(OCELOT-GFP::PARENTS |Protein-Modified-Amino-Acids|) )
NIL)

(|Prot-Glycinamides| T (
(:CREATOR |ctb|)
(:CREATION-DATE 3567445463)
(SYNONYMS "a peptidyl glycinamide")
(COMMON-NAME "a protein glycinamide")
(OCELOT-GFP::PARENTS |Protein-Modified-Amino-Acids|) )
NIL)

(|Protein-6-N-lipoyl-lysine| T (
(:CREATOR |ctb|)
(:CREATION-DATE 3567445463)
(COMMON-NAME "a protein 6-N-(lipoyl)lysine")
(DBLINKS (LIGAND-CPD "C16237" NIL |taltman| 3466371734 NIL NIL))
(OCELOT-GFP::PARENTS |Protein-Modified-Amino-Acids|) )
NIL)

(|Protein-6-N-octanoyl-lysine| T (
(:CREATOR |ctb|)
(:CREATION-DATE 3567445463)
(COMMON-NAME "a protein 6-N-(octanoyl)lysine")
(DBLINKS (LIGAND-CPD "C16236" NIL |taltman| 3466371734 NIL NIL))
(OCELOT-GFP::PARENTS |Protein-Modified-Amino-Acids|) )
NIL)

(|Protein-Amino-Acid-Methyl-Esters| T (
(:CREATOR |ctb|)
(:CREATION-DATE 3567445463)
(COMMON-NAME "a C-terminal protein amino acid methyl ester")
(OCELOT-GFP::PARENTS |Protein-Modified-Amino-Acids|) )
NIL)

(|Protein-N-Terminal-Prolines| T (
(APPEARS-IN-RIGHT-SIDE-OF 3.4.11.9-RXN)
(:CREATOR |ctb|)
(:CREATION-DATE 3567445463)
(STRUCTURE-BONDS (1 2 1) (2 3 1) (3 4 1) (4 5 1 :DOWN) (1 5 1) (4 6 1)
 (6 7 1) (6 8 2))
(DISPLAY-COORDS-2D (-40366 -16152) (-47040 -11302) (-44491 -3457)
 (-36241 -3457) (-33692 -11302) (-29096 668) (-21952 -3457)
 (-29096 8918))
(STRUCTURE-ATOMS C C C C N C |Protein| O)
(COMMON-NAME "a protein-N-terminal-Proline")
(OCELOT-GFP::PARENTS |Protein-Modified-Amino-Acids|) )
NIL)

(PUB-ELOFF70 NIL (
(:CREATOR |ctb|)
(:CREATION-DATE 3567445646)
(AUTHORS "Eloff, J.N." "Fowden, L.")
(TITLE
 "The isolation of hypoglycin A and related compounds from <i>Billia hippocastanum</i>")
(SOURCE "Phytochemistry. 9: 2423-2424.")
(YEAR 1970)
(URL
 "http://www.sciencedirect.com/science?_ob=ArticleURL&_udi=B6TH7-42M7MSS-XN&_user=145269&_coverDate=11%2F30%2F1970&_rdoc=1&_fmt=&_orig=search&_sort=d&view=c&_acct=C000012078&_version=1&_urlVersion=0&_userid=145269&md5=69e4b47eed446b7aee4cb1b94a075da5")
(OCELOT-GFP::PARENTS |Publications|) )
NIL)

(|Protein-N-acetyl-D-glucosamin-L-serine| T (
(:CREATOR |ctb|)
(:CREATION-DATE 3567445463)
(CREDITS SRI |caspi|)
(CITATIONS "18948359")
(STRUCTURE-BONDS (17 1 1) (1 2 1) (2 3 1) (3 4 1) (4 5 1) (2 6 1)
 (6 7 1) (7 8 2) (7 9 1) (3 10 2) (11 12 1) (12 13 1) (13 14 1)
 (14 15 1) (15 16 1) (11 16 1) (14 17 1 :DOWN) (12 18 1 :DOWN)
 (13 19 1 :UP) (16 20 1 :UP) (15 21 1 :UP) (18 22 1) (21 23 1)
 (23 24 2) (23 25 1))
(DISPLAY-COORDS-2D (-9209 -10215) (2061 -15322) (9206 -11197)
 (16350 -15322) (23491 -11197) (2061 -23568) (9206 -27693)
 (9206 -35943) (16350 -23568) (9206 -2947) (-23032 -39679)
 (-15887 -35554) (-15887 -27304) (-23032 -23179) (-30177 -27304)
 (-30177 -35554) (-23032 -14929) (-8743 -39679) (-8743 -23179)
 (-37321 -39679) (-37321 -23179) (-8743 -47929) (-37321 -14929)
 (-30177 -10804) (-44466 -10804))
(STRUCTURE-ATOMS C C C N |Protein| N C O |Protein| O O C C C C C O C O
 O N O C O C)
(COMMON-NAME
 "[protein]-3-<i>O</i>-(<i>N</i>-acetyl-D-glucosaminyl)-L-serine")
(OCELOT-GFP::PARENTS |Protein-Modified-Amino-Acids|) )
((CREDITS |caspi| CREATED 3500139224) (CREDITS SRI CREATED 3500139224)))

(PUB-BROWN92 NIL (
(:CREATOR |ctb|)
(:CREATION-DATE 3567445646)
(AUTHORS "Brown, M." "Bates, R.P." "Mcgowan, C." "Cornell, J.A.")
(TITLE
 "Influence of fruit maturity on the hypoglycin A level in ackee (<i>Blighia sapida</i>)	")
(SOURCE "Journal of Food Safety. 12 (2): 167.")
(YEAR 1992)
(OCELOT-GFP::PARENTS |Publications|) )
NIL)

(|Protein-N-acetyl-D-glucosamine-L-thr| T (
(:CREATOR |ctb|)
(:CREATION-DATE 3567445463)
(CREDITS SRI |caspi|)
(COMMON-NAME
 "[protein]-3-<i>O</i>-(<i>N</i>-acetyl-D-glucosaminyl)-L-threonine")
(STRUCTURE-ATOMS O C C C C C O C O O N O C O C C C C C |Protein| O N
 |Protein|)
(DISPLAY-COORDS-2D (-23032 -39679) (-15887 -35554) (-15887 -27304)
 (-23032 -23179) (-30177 -27304) (-30177 -35554) (-23032 -14929)
 (-8743 -39679) (-8743 -23179) (-37321 -39679) (-37321 -23179)
 (-8743 -47929) (-37321 -14929) (-30177 -10804) (-44466 -10804)
 (-15887 -10804) (-8743 -14929) (-15887 -2554) (-8743 1571)
 (1002 -2740) (-8743 9821) (-23032 1571) (-33055 -2647))
(STRUCTURE-BONDS (1 2 1) (2 3 1) (3 4 1) (4 5 1) (5 6 1) (1 6 1)
 (4 7 1 :DOWN) (2 8 1 :DOWN) (3 9 1 :UP) (6 10 1 :UP) (5 11 1 :UP)
 (8 12 1) (11 13 1) (13 14 2) (13 15 1) (16 7 1 :UP) (16 17 1)
 (16 18 1) (18 19 1) (19 20 1) (19 21 2) (18 22 1 :DOWN) (22 23 1))
(CITATIONS "18948359")
(OCELOT-GFP::PARENTS |Protein-Modified-Amino-Acids|) )
((CREDITS |caspi| CREATED 3500141463) (CREDITS SRI CREATED 3500141463)))

(|Protein-N5-methyl-L-glutamine| T (
(:CREATOR |ctb|)
(:CREATION-DATE 3567445463)
(STRUCTURE-BONDS (1 2 1) (2 3 1) (3 4 1) (4 5 1) (5 6 1) (6 11 1)
 (2 7 2) (3 8 1) (8 9 1) (6 10 2) (11 12 1))
(DISPLAY-COORDS-2D (-10159 -4634) (-3014 -8759) (4130 -4634)
 (11275 -8759) (18420 -4634) (25565 -8759) (-3014 -17009) (4130 3616)
 (-3014 7741) (25565 -17009) (32710 -4633) (39855 -8758))
(STRUCTURE-ATOMS |Protein| C C C C C O N |Protein| O N C)
(CREDITS SRI |keseler|)
(COMMON-NAME "a [protein]-N<sup>5</sup>-methyl-L-glutamine")
(OCELOT-GFP::PARENTS |Protein-Modified-Amino-Acids|) )
((CREDITS |keseler| CREATED 3525531803)
 (CREDITS |keseler| IMPORTED-FROM-ECOLI 3525532221)
 (CREDITS SRI CREATED 3525531803)
 (CREDITS SRI IMPORTED-FROM-ECOLI 3525532221)))

(PUB-TOKUSHIGE63 NIL (
(:CREATOR |ctb|)
(:CREATION-DATE 3567445646)
(AUTHORS "Tokushige, M." "Whiteley, H.R." "Hayaishi, O.")
(TITLE "Energy-linked regulation of threonine metabolism by ADP")
(SOURCE "Biochem. Biophys. Res. Commun. 13: 380-385")
(YEAR 1963)
(OCELOT-GFP::PARENTS |Publications|) )
NIL)

(|Protein-Phosphoserines| T (
(:CREATOR |ctb|)
(:CREATION-DATE 3567445463)
(ATOM-CHARGES (12 -1) (11 -1))
(SYNONYMS "a protein L-phosphoserine")
(DISPLAY-COORDS-2D (12828 5322) (5683 9447) (5683 17697) (-8606 9447)
 (-15751 5322) (-1461 5322) (-1461 -2928) (-7295 -8762) (-7295 -17012)
 (-7295 -25262) (955 -17012) (-15545 -17012))
(SCHEMA? T)
(STRUCTURE-BONDS (6 2 1) (2 1 1) (2 3 2) (6 4 1) (4 5 1) (6 7 1 :UP)
 (7 8 1) (8 9 1) (9 10 2) (9 11 1) (9 12 1))
(STRUCTURE-ATOMS |Protein| C O N |Protein| C C O P O O O)
(COMMON-NAME "a protein L-serine phosphate")
(OCELOT-GFP::PARENTS |Protein-Modified-Amino-Acids|) )
NIL)

(|Protein-Phosphothreonines| T (
(:CREATOR |ctb|)
(:CREATION-DATE 3567445463)
(ATOM-CHARGES (13 -1) (11 -1))
(DISPLAY-COORDS-2D (12828 5322) (5683 9447) (5683 17696) (-8606 9447)
 (-15751 5322) (-1461 5322) (-1461 -2928) (5684 -7053) (-8606 -7053)
 (-8606 -15303) (-8606 -23553) (-356 -15303) (-16856 -15303))
(SCHEMA? T)
(STRUCTURE-BONDS (6 2 1) (2 1 1) (2 3 2) (6 4 1 :DOWN) (4 5 1) (6 7 1)
 (7 8 1) (7 9 1 :UP) (9 10 1) (10 11 1) (10 12 2) (10 13 1))
(STRUCTURE-ATOMS |Protein| C O N |Protein| C C C O P O O O)
(COMMON-NAME "a protein L-threonine phosphate")
(OCELOT-GFP::PARENTS |Protein-Modified-Amino-Acids|) )
NIL)

(|Protein-Prolines| T (
(APPEARS-IN-LEFT-SIDE-OF 3.4.11.9-RXN)
(:CREATOR |ctb|)
(:CREATION-DATE 3567445463)
(CREDITS SRI |kothari|)
(COMMON-NAME "a protein-proline")
(STRUCTURE-ATOMS C C C N C C O |Protein| |Protein|)
(DISPLAY-COORDS-2D (-21630 -20583) (-28320 -25413) (-34970 -20533)
 (-32390 -12693) (-24140 -12733) (-20020 -5583) (-23915 -570)
 (-38223 -6859) (-12875 -9708))
(STRUCTURE-BONDS (1 2 1) (5 1 1 :UP) (2 3 1) (3 4 1) (4 5 1) (5 6 1)
 (6 7 2) (4 8 1) (6 9 1))
(OCELOT-GFP::PARENTS |Protein-Modified-Amino-Acids|) )
((CREDITS |kothari| CREATED 3511096038)
 (CREDITS SRI CREATED 3511096038)))

(|Protein-S-methyl-L-cysteine| T (
(APPEARS-IN-RIGHT-SIDE-OF 2.1.1.63-RXN)
(:CREATOR |ctb|)
(:CREATION-DATE 3567445463)
(DBLINKS (LIGAND-CPD "C03800" NIL |kothari| 3499091164 NIL NIL))
(COMMON-NAME "a protein-<i>S</i>-methyl-L-cysteine")
(DISPLAY-COORDS-2D (-10214 -4296) (-4381 -10129) (2764 -6004)
 (2764 2246) (8598 -11838) (8598 -20088) (14431 -6004) (20265 -11838)
 (26099 -6004) (15742 -24213) (15742 -32463) (22887 -20088))
(STRUCTURE-BONDS (1 2 1) (2 3 1) (3 4 2) (3 5 1) (5 6 1 :UP) (5 7 1)
 (7 8 1) (8 9 1) (6 10 1) (10 11 1) (10 12 2))
(STRUCTURE-ATOMS |Protein| N C O C N C S C C |Protein| O)
(OCELOT-GFP::PARENTS |Protein-Modified-Amino-Acids|) )
NIL)

(|Protein-fructosamines| T (
(:CREATOR |ctb|)
(:CREATION-DATE 3567445463)
(SYNONYMS "a protein fructosamine")
(ATOM-CHARGES (8 1))
(STRUCTURE-BONDS (1 2 1) (2 3 1) (3 4 1) (4 5 1) (5 6 1) (6 7 1)
 (7 8 1) (8 9 1) (9 10 1) (10 11 1) (11 12 1) (12 13 1) (13 14 1)
 (14 15 2) (14 16 1) (3 17 1 :DOWN) (4 18 1 :UP) (5 19 1 :UP) (6 20 2)
 (13 21 1 :UP) (21 22 1))
(DISPLAY-COORDS-2D (418 761) (489 719) (560 761) (632 719) (703 761)
 (775 719) (846 761) (918 719) (989 761) (1061 719) (1132 761)
 (1203 719) (1275 761) (1346 719) (1418 761) (1347 601) (560 843)
 (632 637) (703 843) (775 637) (1275 843) (1275 965))
(STRUCTURE-ATOMS O C C C C C C N C C C C C C O
 |General-Protein-Substrates| O O O O N |General-Protein-Substrates|)
(CREDITS SRI |caspi|)
(COMMON-NAME "a [protein]-<i>N</i><sup>6</sup>-D-fructosyl-L-lysine")
(SCHEMA? NIL)
(OCELOT-GFP::PARENTS |Protein-Modified-Amino-Acids|) )
((CREDITS |caspi| CREATED 3501967000) (CREDITS SRI CREATED 3501967000)))

(|Protein-phospho-fructosamines| T (
(:CREATOR |ctb|)
(:CREATION-DATE 3567445464)
(CREDITS SRI |caspi|)
(COMMON-NAME
 "a [protein]-<i>N</i><sup>6</sup>-(3-<i>O</i>-phospho-D-fructosyl)-L-lysine")
(ATOM-CHARGES (26 -1) (25 -1) (8 1))
(STRUCTURE-BONDS (1 2 1) (2 3 1) (3 4 1) (4 5 1) (5 6 1) (6 7 1)
 (7 8 1) (8 9 1) (9 10 1) (10 11 1) (11 12 1) (12 13 1) (13 14 1)
 (14 15 2) (14 16 1) (3 17 1 :DOWN) (4 18 1 :UP) (5 19 1 :UP) (6 20 2)
 (13 21 1 :UP) (21 22 1) (19 23 1) (23 24 2) (23 25 1) (23 26 1))
(DISPLAY-COORDS-2D (418 761) (489 719) (560 761) (632 719) (703 761)
 (775 719) (846 761) (918 719) (989 761) (1061 719) (1132 761)
 (1203 719) (1275 761) (1346 719) (1418 761) (1347 601) (560 843)
 (632 637) (703 843) (775 637) (1275 843) (1275 965) (703 926)
 (703 1008) (786 926) (621 926))
(STRUCTURE-ATOMS O C C C C C C N C C C C C C O
 |General-Protein-Substrates| O O O O N |General-Protein-Substrates| P
 O O O)
(OCELOT-GFP::PARENTS |Protein-Modified-Amino-Acids|) )
((CREDITS |caspi| CREATED 3502046886) (CREDITS SRI CREATED 3502046886)))

(|Protein-tyrosine-O-sulfates| T (
(:CREATOR |ctb|)
(:CREATION-DATE 3567445464)
(DBLINKS (LIGAND-CPD "C03721" NIL |caspi| 3462048547 NIL NIL))
(CREDITS SRI |caspi|)
(:SYNONYM-SLOTS N+1-NAME N-NAME SYSTEMATIC-NAME SYNONYMS ABBREV-NAME)
(:KEY-SLOTS COMMON-NAME)
(DISPLAY-COORDS-2D (-3047 -20433) (19164 -2538) (-17261 -12311)
 (11169 -12183) (4061 -7995) (-3047 -12183) (-17261 -20306)
 (-10153 -8122) (-10153 -24494) (19164 -7360) (11169 -17641)
 (12878 -30619) (17003 -23475) (25253 -23475) (25214 -12969)
 (32359 -8844) (-24561 -24149) (-32530 -26284) (-32530 -34534)
 (-40780 -26284) (-32530 -18034))
(SCHEMA? T)
(STRUCTURE-BONDS (15 16 1) (13 14 2) (13 12 1) (11 13 1) (1 9 1)
 (3 8 2) (4 10 1) (4 11 1 :UP) (5 4 1) (6 5 1) (6 1 2) (7 3 1) (8 6 1)
 (9 7 2) (17 7 1) (10 2 2) (10 15 1) (17 18 1) (18 19 2) (18 20 1)
 (18 21 2))
(STRUCTURE-ATOMS C O C C C C C C C C N |Protein| C O N |Protein| O S O
 O O)
(COMMON-NAME "a protein L-tyrosine-O-sulfate")
(OCELOT-GFP::PARENTS |Protein-Modified-Amino-Acids|) )
((CREDITS |caspi| CREATED 3462048446) (CREDITS SRI CREATED 3462048446)))

(S-GERANYLGERANYL-PROTEIN T (
(:CREATOR |ctb|)
(:CREATION-DATE 3567445464)
(COMMON-NAME "a <i>S</i>-geranylgeranyl protein")
(STRUCTURE-ATOMS C C O C C C |Protein| C C C C |Protein| C C C C C C C
 S C C C N C C C C)
(DISPLAY-COORDS-2D (-40465 -80930) (-60000 -80698) (89767 -62558)
 (-50000 -63256) (49070 -75116) (-698 -81628) (89535 -100000)
 (89767 -74186) (-10465 -76047) (-10465 -63953) (9535 -76047)
 (99767 -79767) (38837 -81628) (-50000 -75349) (-30465 -75349)
 (29070 -63953) (69535 -74186) (-89070 -73721) (-69535 -74651)
 (59535 -79767) (-79302 -80000) (-100000 -79302) (19070 -81628)
 (79767 -91395) (29070 -76047) (-20698 -81628) (-89070 -61395)
 (79767 -79767))
(STRUCTURE-BONDS (28 8 1) (28 24 1 :DOWN) (27 18 1) (26 9 1) (24 7 1)
 (23 25 1) (22 18 1) (21 19 1) (21 18 2) (20 17 1) (19 2 1) (17 28 1)
 (16 25 1) (15 26 1) (13 5 1) (13 25 2) (11 23 1) (10 9 1) (8 12 1)
 (8 3 2) (6 11 1) (6 9 2) (5 20 1) (4 14 1) (2 14 1) (1 15 1) (1 14 2))
(N-NAME "<i>S</i>-geranylgeranyl protein")
(INCHI
 "InChI=1/C25H43NOS/c1-20(2)11-8-12-21(3)13-9-14-22(4)15-10-16-23(5)17-18-28-19-25(26-7)24(6)27/h11,13,15,17,25-26H,8-10,12,14,16,18-19H2,1-7H3/b21-13+,22-15+,23-17+/t25-/m0/s1")
(OCELOT-GFP::PARENTS |Protein-Modified-Amino-Acids|) )
NIL)

(|ThiI-S-sulfanylcysteine| T (
(APPEARS-IN-RIGHT-SIDE-OF RXN-9787)
(:CREATOR |ctb|)
(:CREATION-DATE 3567445464)
(SYNONYMS "a ThiI persulfide"
 "a sulfurylated sulfur-carrier protein ThiI")
(CREDITS SRI |caspi|)
(STRUCTURE-BONDS (8 2 1) (7 1 2) (4 6 1) (3 8 1) (3 5 1) (2 4 1 :UP)
 (1 2 1) (1 9 1))
(DISPLAY-COORDS-2D (-5734 690) (1493 -3289) (15784 -3289) (1493 -11490)
 (23985 -3289) (8491 -17935) (-5734 8972) (8557 690) (-14597 -3987))
(STRUCTURE-ATOMS C C S N S |Sulfur-Carrier-Proteins-ThiI| O C
 |Sulfur-Carrier-Proteins-ThiI|)
(COMMON-NAME
 "a [ThiI sulfur-carrier protein]-<i>S</i>-sulfanylcysteine")
(OCELOT-GFP::PARENTS |Protein-Modified-Amino-Acids|) )
((CREDITS |caspi| CREATED 3517596052) (CREDITS SRI CREATED 3517596052)))

(|Sulfur-Carrier-Proteins-ThiI| T (
(MODIFIED-FORM |Sulfurylated-ThiI|)
(:CREATOR |ctb|)
(:CREATION-DATE 3567445464)
(COMMENT
 "ThiI is a bifunctional enzyme that is required both for the synthesis of the thiazole moiety of thiamine and for the conversion of uridine to 4-thiouridine at position 8 in tRNA |CITS: [6178725][9592144]|.
The protein contains several domains, and different domains are involved in tRNA modification and thiazole formation. The THUMP and AANH domains are required for tRNA modification, while the only domain necessary for thiozole formation is the C-terminal rhodanese domain (as shown for the enzyme from Salmonella |CITS: [21724998]|).

Regarding thiazole biosynthesis, it has been shown that the thiI gene plays an essential role in the formation of a thiocarboxylate on the carboxylic acid group of the carboxyl-terminal glycine of the ThiS protein. ThiS isolated
from a thiI-defficient strain does not contain this modification |CITS: [9632726]|.

Regarding uridine modification, the enzyme adenylates the tRNA uridine and transfers sulfur from a persulfide formed on the protein. It is specific for the U8 residue of tRNA; the substrate specificity appears to be conferred by the secondary and tertiary structure of tRNA |CITS: [15037613]|.
The ThiI protein, but not the IscS protein, was shown to interact with tRNA.  <i>In vitro</i> studies using radiolabelled sulfur showed transfer of sulfur from IscS to ThiI; if tRNA is included, the sulfur appears to be incorporated into the tRNA in a ThiI- and ATP-dependent manner.  Based on these results, a model for mobilization and transfer of sulfur from cysteine via IscS and ThiI to U8 of tRNA has been presented |CITS: [10753862]|.")
(CREDITS AUKFG-1 SRI |caspi|)
(COMMON-NAME "a ThiI sulfur-carrier protein")
(OCELOT-GFP::PARENTS |Polypeptides|) )
((CREDITS AUKFG-1 IMPORTED-FROM-META 3567445464)
 (CREDITS |caspi| CREATED 3500924812) (CREDITS SRI CREATED 3500924812)))

(PWY-5344 NIL (
(CITATIONS ":EV-COMP-AINF:3567445646:ctb")
(:CREATOR |ctb|)
(:CREATION-DATE 3567445646)
(CREDITS AUKFG-1 SRI |caspi|)
(PATHWAY-LINKS (HOMO-SER HOMOSERSYN-PWY))
(COMMON-NAME "homocysteine biosynthesis")
(SCHEMA? T)
(PRIMARIES (ACETYLHOMOSER-CYS-RXN (HS CPD-667) (HOMO-CYS)))
(REACTION-LIST HOMOSERINE-O-ACETYLTRANSFERASE-RXN ACETYLHOMOSER-CYS-RXN)
(PREDECESSORS (ACETYLHOMOSER-CYS-RXN
               HOMOSERINE-O-ACETYLTRANSFERASE-RXN))
(OCELOT-GFP::PARENTS |Other-Amino-Acid-Biosynthesis|) )
((CREDITS AUKFG-1 IMPORTED-FROM-META 3567445646)
 (CREDITS |caspi| CREATED 3367780300) (CREDITS SRI CREATED 3367780300)))

(|Thyroglobulin-aminoacrylates| T (
(:CREATOR |ctb|)
(:CREATION-DATE 3567445464)
(STRUCTURE-BONDS (1 2 1) (2 3 1) (3 4 1) (4 5 2) (3 6 2) (4 7 1)
 (7 8 1) (8 9 1) (8 10 2))
(DISPLAY-COORDS-2D (-39704 -22687) (-32559 -18562) (-25414 -22687)
 (-18269 -18562) (-11125 -22687) (-25414 -30937) (-18269 -10312)
 (-24735 -5188) (-24629 3061) (-32185 -8731))
(STRUCTURE-ATOMS |Protein| N C C C O N C |Protein| O)
(CITATIONS "7021557")
(COMMON-NAME "[thyroglobulin]-aminoacrylate")
(SYNONYMS "[thyroglobulin]-dehydroalanine")
(DBLINKS (LIGAND-CPD "C16734" NIL |fulcher| 3451076386 NIL NIL))
(OCELOT-GFP::PARENTS |Protein-Modified-Amino-Acids|) )
NIL)

(2-3-CARBOXY-3-METHYLAMMONIOPROPYL-L- T (
(:CREATOR |ctb|)
(:CREATION-DATE 3567445464)
(COMMON-NAME
 "2-[3-carboxy-3-(methylammonio)propyl]-L-histidine in eEF-2")
(SYNONYMS
 "[3-[[4-(2-amino-2-carboxy-ethyl)-1H-imidazol-2-yl]]-1-carboxy- propyl]-methyl-ammonium"
 "2-[3-carboxy-3-(methylammonio)propyl]-L-histidine")
(DBLINKS (CHEBI "57784" NIL |taltman| 3498180761 NIL NIL)
 (PUBCHEM "25203042" NIL |taltman| 3466375284 NIL NIL)
 (LIGAND-CPD "C04692" NIL |kr| 3410284650 NIL NIL))
(STRUCTURE-ATOMS C N |eEF-2| O O O C C C C N N C C C C C C N |eEF-2|)
(DISPLAY-COORDS-2D (9517 -4132) (4059 -1469) (6193 -1926) (7838 -6588)
 (5505 -673) (9237 -6298) (5216 -3900) (7333 -4165) (7503 -4973)
 (4750 -2721) (6298 -3121) (5880 -4388) (5487 -1499) (8453 -6039)
 (5474 -3118) (6550 -3907) (4764 -1896) (8285 -5231) (8901 -4682)
 (3344 -1881))
(STRUCTURE-BONDS (18 19 1) (14 18 1) (13 17 1) (16 12 1) (11 16 1)
 (15 11 2) (10 17 1) (10 15 1) (9 18 1) (8 16 1) (8 9 1) (7 15 1)
 (12 7 2) (6 14 1) (5 13 2) (4 14 2) (3 13 1) (2 17 1) (1 19 1)
 (2 20 1))
(ATOM-CHARGES (19 1) (6 -1))
(COMMENT-INTERNAL
 "This structure was imported from PubChem on Feb-15-2005")
(CREDITS SRI |caspi|)
(OCELOT-GFP::PARENTS |Protein-Modified-Amino-Acids|
 |Amino-Acid-Derivatives|) )
((CREDITS |caspi| REVISED 3479819251) (CREDITS SRI REVISED 3479819251)))

(ALLO-THR T (
(:CREATOR |ctb|)
(:CREATION-DATE 3567445464)
(SYNONYMS "allothreonine" "allo-thr")
(INCHI "InChI=1/C4H9NO3/c1-2(6)3(5)4(7)8/h2-3,6H,5H2,1H3,(H,7,8)/f/h7H")
(DBLINKS (CAS "2676-21-3"))
(COMMON-NAME "DL-allothreonine")
(STRUCTURE-ATOMS O C C C C O O N)
(DISPLAY-COORDS-2D (972 -383) (1686 -796) (2400 -383) (3114 -796)
 (3829 -383) (3114 -1619) (1686 -1619) (2400 442))
(STRUCTURE-BONDS (1 2 1) (2 3 1) (3 4 1) (4 5 1) (4 6 1) (2 7 2)
 (3 8 1))
(OCELOT-GFP::PARENTS |Non-standard-amino-acids|) )
NIL)

(DIPHTINE T (
(:CREATOR |ctb|)
(:CREATION-DATE 3567445464)
(SYNONYMS "diphthine")
(CREDITS SRI |caspi|)
(COMMON-NAME "diphthine in eEF-2")
(STRUCTURE-ATOMS C C C N |eEF-2| O O O C C C C N N C C C C C C N
 |eEF-2|)
(DISPLAY-COORDS-2D (9517 -4132) (8733 -3874) (9685 -4940) (4059 -1469)
 (6193 -1926) (7838 -6588) (5505 -673) (9237 -6298) (5216 -3900)
 (7333 -4165) (7503 -4973) (4750 -2721) (6298 -3121) (5880 -4388)
 (5487 -1499) (8453 -6039) (5474 -3118) (6550 -3907) (4764 -1896)
 (8285 -5231) (8901 -4682) (3344 -1881))
(STRUCTURE-BONDS (20 21 1) (16 20 1) (15 19 1) (18 14 1) (13 18 2)
 (17 13 1) (12 19 1) (12 17 1) (11 20 1) (10 18 1) (10 11 1) (9 17 2)
 (14 9 1) (8 16 1) (7 15 2) (6 16 2) (5 15 1) (4 19 1) (3 21 1)
 (2 21 1) (1 21 1) (4 22 1))
(ATOM-CHARGES (21 1) (8 -1))
(DBLINKS (PUBCHEM "25201042" NIL |taltman| 3466375284 NIL NIL)
 (LIGAND-CPD "C01573" NIL |taltman| 3466371734 NIL NIL))
(OCELOT-GFP::PARENTS |Non-standard-amino-acids| |Protein-Amino-Acids|) )
((CREDITS |caspi| REVISED 3479743834) (CREDITS SRI REVISED 3479743834)))

(|L-Methionine-sulfoxides| T (
(:CREATOR |ctb|)
(:CREATION-DATE 3567445464)
(CREDITS SRI |caspi|)
(ATOM-CHARGES (2 1) (1 -1))
(DBLINKS (CHEBI "17016" NIL |caspi| 3459196213 NIL NIL)
 (PUBCHEM "25244659" NIL |taltman| 3451921010 NIL NIL)
 (LIGAND-CPD "C02989" NIL |kaipa| 3311532637 NIL NIL) (CAS "454-41-1"))
(MOLECULAR-WEIGHT 165.207)
(DISPLAY-COORDS-2D (20004 -7481) (5696 807) (12779 -11589)
 (-15768 -19877) (5696 -7481) (-15768 -11589) (-22994 -7481)
 (-8613 -7481) (-1459 -11589) (12779 -19877))
(STRUCTURE-BONDS (10 3 2) (9 5 1) (8 9 1) (7 6 1) (6 8 1) (5 3 1)
 (4 6 2) (5 2 1 :UP) (1 3 1))
(STRUCTURE-ATOMS O N C O C S C C C O)
(COMMON-NAME "L-methionine <i>S</i>-oxide")
(SYNONYMS "L-methionine-<i>S</i>-sulfoxide" "L-methionine sulfoxide"
 "methionine sulfoxide")
(OCELOT-GFP::PARENTS |Non-standard-amino-acids|) )
((CREDITS |caspi| REVISED 3459196213) (CREDITS SRI REVISED 3459196213)))

(PUB-MUIR11 NIL (
(:CREATOR |ctb|)
(:CREATION-DATE 3567445646)
(AUTHORS "Muir, RM" "Ib��ez AM" "Uratsu SL" "Ingham ES" "Leslie CA"
 "McGranahan GH")
(TITLE
 "Mechanism of gallic acid biosynthesis in bacteria (Escherichia coli) and walnut (Juglans regia).")
(SOURCE "Plant Mol Biol. [Epub ahead of print]")
(YEAR 2011)
(PUBMED-ID "21279669")
(OCELOT-GFP::PARENTS |Publications|) )
NIL)

(|Lysine-or-DAP| T (
(:CREATOR |ctb|)
(:CREATION-DATE 3567445464)
(COMMON-NAME "an L-lysine or <i>meso</i>-2,6-diaminoheptanedioate")
(STRUCTURE-ATOMS C C C C O O C C N N R1)
(DISPLAY-COORDS-2D (19602 42813) (26747 38688) (33891 42813)
 (5313 42813) (-1832 38688) (3177 50781) (12457 38688) (41036 38688)
 (12457 30438) (41036 30438) (46870 44521))
(STRUCTURE-BONDS (4 7 1) (7 1 1) (1 2 1) (2 3 1) (3 8 1) (8 11 1)
 (4 6 1) (4 5 2) (7 9 1 :UP) (8 10 1 :UP))
(OCELOT-GFP::PARENTS |Non-standard-amino-acids|) )
NIL)

(|Analogs-of-Meso-Diaminopimaleates| T (
(:CREATOR |ctb|)
(:CREATION-DATE 3567445464)
(COMMON-NAME "an analog of meso-diaminopimaleate")
(OCELOT-GFP::PARENTS |Lysine-or-DAP|) )
NIL)

(|N-Methyl-L-Amino-Acids| T (
(:CREATOR |ctb|)
(:CREATION-DATE 3567445464)
(DBLINKS (LIGAND-CPD "C03148" NIL |taltman| 3466371734 NIL NIL))
(COMMENT
 "This compound class stands for generic and unspecified N-methylated amino acids.")
(COMMON-NAME "a N-methyl-L-amino acid")
(OCELOT-GFP::PARENTS |Non-standard-amino-acids|) )
NIL)

(|Phosphoserines| T (
(:CREATOR |ctb|)
(:CREATION-DATE 3567445464)
(DBLINKS (BRENDA-COMPOUND "221703" NIL |kothari| 3517071676 NIL NIL))
(MOLECULAR-WEIGHT 182.049)
(ATOM-CHARGES (10 -1) (9 -1) (6 -1))
(STRUCTURE-BONDS (1 2 1) (2 3 1) (3 4 1) (1 5 2) (1 6 1) (2 7 1)
 (4 8 1) (8 9 1) (8 10 1) (8 11 2))
(DISPLAY-COORDS-2D (-8220 -854) (-8935 -442) (-8935 383) (-8220 796)
 (-7506 -442) (-8220 -1680) (-9650 -854) (-8220 1621) (-7396 1621)
 (-9046 1621) (-8220 2446))
(STRUCTURE-ATOMS C C C O O O N P O O O)
(COMMON-NAME "L(or D)-<i>O</i>-phosphoserine")
(OCELOT-GFP::PARENTS |Non-standard-amino-acids|) )
NIL)

(RXN-7968 NIL (
(IN-PATHWAY PWY-6163)
(CREDITS AUKFG-1)
(:CREATOR |ctb|)
(:CREATION-DATE 3567445646)
(SYNONYMS "YdiB")
(SYSTEMATIC-NAME
 "<small>L</small>-quinate:NAD(P)<small><sup>+</sup></small> 3-oxidoreductase")
(COMMON-NAME "quinate/shikimate dehydrogenase")
(ORPHAN? :NO)
(EC-NUMBER "1.1.1.282")
(RIGHT 3-DEHYDRO-SHIKIMATE NADH-P-OR-NOP PROTON)
(LEFT SHIKIMATE NAD-P-OR-NOP)
(OCELOT-GFP::PARENTS EC-1.1.1 |Small-Molecule-Reactions|) )
((CREDITS AUKFG-1 IMPORTED-FROM-META 3567445646)))

(|S-Substituted-L-Cysteines| T (
(APPEARS-IN-LEFT-SIDE-OF RXN-6763)
(APPEARS-IN-RIGHT-SIDE-OF RXN-6642)
(:CREATOR |ctb|)
(:CREATION-DATE 3567445464)
(DBLINKS (LIGAND-CPD "C05726" NIL |kothari| 3499017615 NIL NIL)
 (CHEBI "47910" NIL |kothari| 3499017615 NIL NIL))
(SYNONYMS "a cysteine-S-conjugate" "an S-substituted-L-cysteine"
 "an L-cysteine conjugate")
(STRUCTURE-BONDS (7 8 1) (5 8 1) (5 6 1) (4 6 1) (3 7 1) (2 7 2)
 (8 1 1 :DOWN))
(DISPLAY-COORDS-2D (0 -4200) (2425 -5600) (3637 -3500) (0 0)
 (1212 -2100) (0 -1400) (2425 -4200) (1212 -3500))
(STRUCTURE-ATOMS N O O R C S C C)
(COMMON-NAME "an L-cysteine-<i>S</i>-conjugate")
(OCELOT-GFP::PARENTS |Non-standard-amino-acids|) )
NIL)

(|S-Alkyl-L-Cysteines| T (
(:CREATOR |ctb|)
(:CREATION-DATE 3567445464)
(DBLINKS (LIGAND-CPD "C02749" NIL |kothari| 3515427976 NIL NIL)
 (CHEBI "47915" NIL |kothari| 3515427976 NIL NIL))
(STRUCTURE-BONDS (7 8 1) (5 8 1) (5 6 1) (4 6 1) (3 7 1) (2 7 2)
 (8 1 1 :DOWN))
(DISPLAY-COORDS-2D (0 -4200) (2425 -5600) (3637 -3500) (0 0)
 (1212 -2100) (0 -1400) (2425 -4200) (1212 -3500))
(STRUCTURE-ATOMS N O O R C S C C)
(COMMON-NAME "an S-alkyl-L-cysteine")
(OCELOT-GFP::PARENTS |S-Substituted-L-Cysteines|) )
NIL)

(L-1-PHOSPHATIDYL-SERINE T (
(:CREATOR |ctb|)
(:CREATION-DATE 3567445464)
(ATOM-CHARGES (22 1) (12 -1) (1 -1))
(DBLINKS (LIGAND-CPD "C02737" NIL |kr| 3346617699 NIL NIL))
(DISPLAY-COORDS-2D (48450 -29549) (1900 -29549) (10675 -37877)
 (-19814 -25533) (41312 -42190) (10675 -29549) (27629 -33862)
 (34619 -29697) (-18030 -41149) (-12675 -36985) (-27250 -29549)
 (10675 -21220) (18408 -29549) (-41677 -29549) (-34389 -25533)
 (-34389 -17205) (-26358 -41149) (41312 -33862) (-12675 -29549)
 (-11188 -45760) (-5388 -25533) (34619 -21369))
(STRUCTURE-BONDS (8 22 1 :UP) (21 2 1) (20 9 1) (19 21 1) (18 8 1)
 (17 9 2) (16 15 2) (15 11 1) (14 15 1) (13 6 1) (12 6 1) (11 4 1)
 (19 10 1 :UP) (9 10 1) (8 7 1) (7 13 1) (5 18 2) (4 19 1) (3 6 2)
 (2 6 1) (1 18 1))
(STRUCTURE-ATOMS O O O C O P C C C O O O O R1 C O O C C R2 C N)
(COMMON-NAME "an L-1-phosphatidylserine")
(SYNONYMS "phosphatidylserine (Ecoli)" "O-sn-phosphatidyl-L-serine"
 "phosphatidyl-serine" "3-O-sn-phosphatidyl-L-serine"
 "phosphatidyl-L-serine" "1-phosphatidyl-serine"
 "an <i>O</i>-<i>sn</i>-phosphatidyl-L-serine" "a phosphatidyl-serine"
 "a 3-<i>O</i>-<i>sn</i>-phosphatidyl-L-serine"
 "a phosphatidyl-L-serine" "a 1-phosphatidyl-serine")
(OCELOT-GFP::PARENTS |Phosphoglycerides| |Non-standard-amino-acids|) )
NIL)

(|Phosphatidylserines-34-1| T (
(:CREATOR |ctb|)
(:CREATION-DATE 3567445464)
(SYNONYMS "PS-34:1" "PS34:1")
(COMMON-NAME "phosphatidylserine-34:1")
(COMMENT
 "In this group of Phosphatidylserines, the length of the two acyl chains, and the location and number of the double bonds varies. For each of the group members, the total number of carbon atoms in the two acyl chains adds up to 34, and the total number of double bonds in the two acyl groups adds up to 1. ")
(OCELOT-GFP::PARENTS L-1-PHOSPHATIDYL-SERINE) )
NIL)

(|Phosphatidylserines-34-2| T (
(:CREATOR |ctb|)
(:CREATION-DATE 3567445464)
(SYNONYMS "PS-34:2" "PS34:2")
(COMMON-NAME "phosphatidylserine-34:2")
(COMMENT
 "In this group of Phosphatidylserines, the length of the two acyl chains, and the location and number of the double bonds varies. For each of the group members, the total number of carbon atoms in the two acyl chains adds up to 34, and the total number of double bonds in the two acyl groups adds up to 2. ")
(OCELOT-GFP::PARENTS L-1-PHOSPHATIDYL-SERINE) )
NIL)

(PUB-TRESGUERRES70 NIL (
(:CREATOR |ctb|)
(:CREATION-DATE 3567445646)
(AUTHORS "Tresguerres, M.E.F." "Torrontegui, G.D." "Canovas, J.L.")
(TITLE "The Metabolism of Quinate by Acinetobacter calco-aceticus")
(SOURCE "Arch. Mikrobiol. 70:110-118")
(YEAR 1970)
(OCELOT-GFP::PARENTS |Publications|) )
NIL)

(|Phosphatidylserines-34-3| T (
(:CREATOR |ctb|)
(:CREATION-DATE 3567445464)
(SYNONYMS "PS-34:3" "PS34:3")
(COMMON-NAME "phosphatidylserine-34:3")
(COMMENT
 "In this group of Phosphatidylserines, the length of the two acyl chains, and the location and number of the double bonds varies. For each of the group members, the total number of carbon atoms in the two acyl chains adds up to 34, and the total number of double bonds in the two acyl groups adds up to 3. ")
(OCELOT-GFP::PARENTS L-1-PHOSPHATIDYL-SERINE) )
NIL)

(PUB-BEIJERINCK11 NIL (
(:CREATOR |ctb|)
(:CREATION-DATE 3567445646)
(AUTHORS "Beijerinck, M. W.")
(TITLE "Pigments to Products of Oxidation by Bacterial Action")
(SOURCE "Proc. Acad. Wetenschappen, 13:1066-1077")
(YEAR 1911)
(OCELOT-GFP::PARENTS |Publications|) )
NIL)

(|Phosphatidylserines-34-4| T (
(:CREATOR |ctb|)
(:CREATION-DATE 3567445464)
(SYNONYMS "PS-34:4" "PS34:4")
(COMMON-NAME "phosphatidylserine-34:4")
(COMMENT
 "In this group of Phosphatidylserines, the length of the two acyl chains, and the location and number of the double bonds varies. For each of the group members, the total number of carbon atoms in the two acyl chains adds up to 34, and the total number of double bonds in the two acyl groups adds up to 4. ")
(OCELOT-GFP::PARENTS L-1-PHOSPHATIDYL-SERINE) )
NIL)

(PWY-6163 NIL (
(SUPER-PATHWAYS ARO-PWY)
(IN-PATHWAY ARO-PWY)
(CITATIONS ":EV-COMP-AINF:3567445646:ctb")
(:CREATOR |ctb|)
(:CREATION-DATE 3567445646)
(CREDITS AUKFG-1 SRI |caspi|)
(PREDECESSORS (RXN-7968 3-DEHYDROQUINATE-DEHYDRATASE-RXN)
              (SHIKIMATE-KINASE-RXN RXN-7968)
              (SHIKIMATE-5-DEHYDROGENASE-RXN
               3-DEHYDROQUINATE-DEHYDRATASE-RXN)
              (SHIKIMATE-KINASE-RXN SHIKIMATE-5-DEHYDROGENASE-RXN)
              (2.5.1.19-RXN SHIKIMATE-KINASE-RXN)
              (CHORISMATE-SYNTHASE-RXN 2.5.1.19-RXN))
(REACTION-LIST RXN-7968 3-DEHYDROQUINATE-DEHYDRATASE-RXN
 SHIKIMATE-5-DEHYDROGENASE-RXN SHIKIMATE-KINASE-RXN 2.5.1.19-RXN
 CHORISMATE-SYNTHASE-RXN)
(SCHEMA? T)
(COMMON-NAME "chorismate biosynthesis from 3-dehydroquinate")
(OCELOT-GFP::PARENTS |Chorismate-Biosynthesis|) )
((CREDITS AUKFG-1 IMPORTED-FROM-META 3567445646)
 (CREDITS |caspi| CREATED 3446300662) (CREDITS SRI CREATED 3446300662)))

(|Phosphatidylserines-36-1| T (
(:CREATOR |ctb|)
(:CREATION-DATE 3567445464)
(SYNONYMS "PS-36:1" "PS36:1")
(COMMON-NAME "phosphatidylserine-36:1")
(COMMENT
 "In this group of Phosphatidylserines, the length of the two acyl chains, and the location and number of the double bonds varies. For each of the group members, the total number of carbon atoms in the two acyl chains adds up to 36, and the total number of double bonds in the two acyl groups adds up to 1. ")
(OCELOT-GFP::PARENTS L-1-PHOSPHATIDYL-SERINE) )
NIL)

(|Phosphatidylserines-36-2| T (
(:CREATOR |ctb|)
(:CREATION-DATE 3567445464)
(SYNONYMS "PS-36:2" "PS36:2")
(COMMON-NAME "phosphatidylserine-36:2")
(COMMENT
 "In this group of Phosphatidylserines, the length of the two acyl chains, and the location and number of the double bonds varies. For each of the group members, the total number of carbon atoms in the two acyl chains adds up to 36, and the total number of double bonds in the two acyl groups adds up to 2. ")
(OCELOT-GFP::PARENTS L-1-PHOSPHATIDYL-SERINE) )
NIL)

(|Phosphatidylserines-36-3| T (
(:CREATOR |ctb|)
(:CREATION-DATE 3567445464)
(SYNONYMS "PS-36:3" "PS36:3")
(COMMON-NAME "phosphatidylserine-36:3")
(COMMENT
 "In this group of Phosphatidylserines, the length of the two acyl chains, and the location and number of the double bonds varies. For each of the group members, the total number of carbon atoms in the two acyl chains adds up to 36, and the total number of double bonds in the two acyl groups adds up to 3. ")
(OCELOT-GFP::PARENTS L-1-PHOSPHATIDYL-SERINE) )
NIL)

(|Phosphatidylserines-36-4| T (
(:CREATOR |ctb|)
(:CREATION-DATE 3567445464)
(SYNONYMS "PS-36:4" "PS36:4")
(COMMON-NAME "phosphatidylserine-36:4")
(COMMENT
 "In this group of Phosphatidylserines, the length of the two acyl chains, and the location and number of the double bonds varies. For each of the group members, the total number of carbon atoms in the two acyl chains adds up to 36, and the total number of double bonds in the two acyl groups adds up to 4. ")
(OCELOT-GFP::PARENTS L-1-PHOSPHATIDYL-SERINE) )
NIL)

(|Phosphatidylserines-36-5| T (
(:CREATOR |ctb|)
(:CREATION-DATE 3567445464)
(SYNONYMS "PS-36:5" "PS36:5")
(COMMON-NAME "phosphatidylserine-36:5")
(COMMENT
 "In this group of Phosphatidylserines, the length of the two acyl chains, and the location and number of the double bonds varies. For each of the group members, the total number of carbon atoms in the two acyl chains adds up to 36, and the total number of double bonds in the two acyl groups adds up to 5. ")
(OCELOT-GFP::PARENTS L-1-PHOSPHATIDYL-SERINE) )
NIL)

(|Phosphatidylserines-36-6| T (
(:CREATOR |ctb|)
(:CREATION-DATE 3567445464)
(SYNONYMS "PS-36:6" "PS36:6")
(COMMON-NAME "phosphatidylserine-36:6")
(COMMENT
 "In this group of Phosphatidylserines, the length of the two acyl chains, and the location and number of the double bonds varies. For each of the group members, the total number of carbon atoms in the two acyl chains adds up to 36, and the total number of double bonds in the two acyl groups adds up to 6. ")
(OCELOT-GFP::PARENTS L-1-PHOSPHATIDYL-SERINE) )
NIL)

(|Phosphatidylserines-38-1| T (
(:CREATOR |ctb|)
(:CREATION-DATE 3567445464)
(SYNONYMS "PS-38:1" "PS38:1")
(COMMON-NAME "phosphatidylserine-38:1")
(COMMENT
 "In this group of Phosphatidylserines, the length of the two acyl chains, and the location and number of the double bonds varies. For each of the group members, the total number of carbon atoms in the two acyl chains adds up to 38, and the total number of double bonds in the two acyl groups adds up to 1. ")
(OCELOT-GFP::PARENTS L-1-PHOSPHATIDYL-SERINE) )
NIL)

(|Phosphatidylserines-38-2| T (
(:CREATOR |ctb|)
(:CREATION-DATE 3567445464)
(SYNONYMS "PS-38:2" "PS38:2")
(COMMON-NAME "phosphatidylserine-38:2")
(COMMENT
 "In this group of Phosphatidylserines, the length of the two acyl chains, and the location and number of the double bonds varies. For each of the group members, the total number of carbon atoms in the two acyl chains adds up to 38, and the total number of double bonds in the two acyl groups adds up to 2. ")
(OCELOT-GFP::PARENTS L-1-PHOSPHATIDYL-SERINE) )
NIL)

(|Phosphatidylserines-38-3| T (
(:CREATOR |ctb|)
(:CREATION-DATE 3567445464)
(SYNONYMS "PS-38:3" "PS38:3")
(COMMON-NAME "phosphatidylserine-38:3")
(COMMENT
 "In this group of Phosphatidylserines, the length of the two acyl chains, and the location and number of the double bonds varies. For each of the group members, the total number of carbon atoms in the two acyl chains adds up to 38, and the total number of double bonds in the two acyl groups adds up to 3. ")
(OCELOT-GFP::PARENTS L-1-PHOSPHATIDYL-SERINE) )
NIL)

(|Phosphatidylserines-38-4| T (
(:CREATOR |ctb|)
(:CREATION-DATE 3567445464)
(SYNONYMS "PS-38:4" "PS38:4")
(COMMON-NAME "phosphatidylserine-38:4")
(COMMENT
 "In this group of Phosphatidylserines, the length of the two acyl chains, and the location and number of the double bonds varies. For each of the group members, the total number of carbon atoms in the two acyl chains adds up to 38, and the total number of double bonds in the two acyl groups adds up to 4. ")
(OCELOT-GFP::PARENTS L-1-PHOSPHATIDYL-SERINE) )
NIL)

(|Phosphatidylserines-38-5| T (
(:CREATOR |ctb|)
(:CREATION-DATE 3567445464)
(SYNONYMS "PS-38:5" "PS38:5")
(COMMON-NAME "phosphatidylserine-38:5")
(COMMENT
 "In this group of Phosphatidylserines, the length of the two acyl chains, and the location and number of the double bonds varies. For each of the group members, the total number of carbon atoms in the two acyl chains adds up to 38, and the total number of double bonds in the two acyl groups adds up to 5. ")
(OCELOT-GFP::PARENTS L-1-PHOSPHATIDYL-SERINE) )
NIL)

(|Phosphatidylserines-38-6| T (
(:CREATOR |ctb|)
(:CREATION-DATE 3567445464)
(SYNONYMS "PS-38:6" "PS38:6")
(COMMON-NAME "phosphatidylserine-38:6")
(COMMENT
 "In this group of Phosphatidylserines, the length of the two acyl chains, and the location and number of the double bonds varies. For each of the group members, the total number of carbon atoms in the two acyl chains adds up to 38, and the total number of double bonds in the two acyl groups adds up to 6. ")
(OCELOT-GFP::PARENTS L-1-PHOSPHATIDYL-SERINE) )
NIL)

(|Phosphatidylserines-40-1| T (
(:CREATOR |ctb|)
(:CREATION-DATE 3567445464)
(SYNONYMS "PS-40:1" "PS40:1")
(COMMON-NAME "phosphatidylserine-40:1")
(COMMENT
 "In this group of Phosphatidylserines, the length of the two acyl chains, and the location and number of the double bonds varies. For each of the group members, the total number of carbon atoms in the two acyl chains adds up to 40, and the total number of double bonds in the two acyl groups adds up to 1. ")
(OCELOT-GFP::PARENTS L-1-PHOSPHATIDYL-SERINE) )
NIL)

(|Phosphatidylserines-40-2| T (
(:CREATOR |ctb|)
(:CREATION-DATE 3567445464)
(SYNONYMS "PS-40:2" "PS40:2")
(COMMON-NAME "phosphatidylserine-40:2")
(COMMENT
 "In this group of Phosphatidylserines, the length of the two acyl chains, and the location and number of the double bonds varies. For each of the group members, the total number of carbon atoms in the two acyl chains adds up to 40, and the total number of double bonds in the two acyl groups adds up to 2. ")
(OCELOT-GFP::PARENTS L-1-PHOSPHATIDYL-SERINE) )
NIL)

(|Phosphatidylserines-40-3| T (
(:CREATOR |ctb|)
(:CREATION-DATE 3567445464)
(SYNONYMS "PS-40:3" "PS40:3")
(COMMON-NAME "phosphatidylserine-40:3")
(COMMENT
 "In this group of Phosphatidylserines, the length of the two acyl chains, and the location and number of the double bonds varies. For each of the group members, the total number of carbon atoms in the two acyl chains adds up to 40, and the total number of double bonds in the two acyl groups adds up to 3. ")
(OCELOT-GFP::PARENTS L-1-PHOSPHATIDYL-SERINE) )
NIL)

(|Phosphatidylserines-40-4| T (
(:CREATOR |ctb|)
(:CREATION-DATE 3567445464)
(SYNONYMS "PS-40:4" "PS40:4")
(COMMON-NAME "phosphatidylserine-40:4")
(COMMENT
 "In this group of Phosphatidylserines, the length of the two acyl chains, and the location and number of the double bonds varies. For each of the group members, the total number of carbon atoms in the two acyl chains adds up to 40, and the total number of double bonds in the two acyl groups adds up to 4. ")
(OCELOT-GFP::PARENTS L-1-PHOSPHATIDYL-SERINE) )
NIL)

(|Phosphatidylserines-42-1| T (
(:CREATOR |ctb|)
(:CREATION-DATE 3567445464)
(SYNONYMS "PS-42:1" "PS42:1")
(COMMON-NAME "phosphatidylserine-42:1")
(COMMENT
 "In this group of Phosphatidylserines, the length of the two acyl chains, and the location and number of the double bonds varies. For each of the group members, the total number of carbon atoms in the two acyl chains adds up to 42, and the total number of double bonds in the two acyl groups adds up to 1. ")
(OCELOT-GFP::PARENTS L-1-PHOSPHATIDYL-SERINE) )
NIL)

(|Phosphatidylserines-42-2| T (
(:CREATOR |ctb|)
(:CREATION-DATE 3567445464)
(SYNONYMS "PS-42:2" "PS42:2")
(COMMON-NAME "phosphatidylserine-42:2")
(COMMENT
 "In this group of Phosphatidylserines, the length of the two acyl chains, and the location and number of the double bonds varies. For each of the group members, the total number of carbon atoms in the two acyl chains adds up to 42, and the total number of double bonds in the two acyl groups adds up to 2. ")
(OCELOT-GFP::PARENTS L-1-PHOSPHATIDYL-SERINE) )
NIL)

(|Phosphatidylserines-42-3| T (
(:CREATOR |ctb|)
(:CREATION-DATE 3567445464)
(SYNONYMS "PS-42:3" "PS42:3")
(COMMON-NAME "phosphatidylserine-42:3")
(COMMENT
 "In this group of Phosphatidylserines, the length of the two acyl chains, and the location and number of the double bonds varies. For each of the group members, the total number of carbon atoms in the two acyl chains adds up to 42, and the total number of double bonds in the two acyl groups adds up to 3. ")
(OCELOT-GFP::PARENTS L-1-PHOSPHATIDYL-SERINE) )
NIL)

(|Phosphatidylserines-42-4| T (
(:CREATOR |ctb|)
(:CREATION-DATE 3567445464)
(SYNONYMS "PS-42:4" "PS42:4")
(COMMON-NAME "phosphatidylserine-42:4")
(COMMENT
 "In this group of Phosphatidylserines, the length of the two acyl chains, and the location and number of the double bonds varies. For each of the group members, the total number of carbon atoms in the two acyl chains adds up to 42, and the total number of double bonds in the two acyl groups adds up to 4. ")
(OCELOT-GFP::PARENTS L-1-PHOSPHATIDYL-SERINE) )
NIL)

(PUB-FERRY93 NIL (
(:CREATOR |ctb|)
(:CREATION-DATE 3567445646)
(AUTHORS "Ferry, J. G. editor")
(TITLE
 "Methanogenesis: Ecology, Physiology, Biochemistry & Genetics. Chapman & Hall, New York")
(YEAR 1993)
(OCELOT-GFP::PARENTS |Publications|) )
NIL)

(|Phosphatidylserines-44-2| T (
(:CREATOR |ctb|)
(:CREATION-DATE 3567445464)
(SYNONYMS "PS-44:2" "PS44:2")
(COMMON-NAME "phosphatidylserine-44:2")
(COMMENT
 "In this group of Phosphatidylserines, the length of the two acyl chains, and the location and number of the double bonds varies. For each of the group members, the total number of carbon atoms in the two acyl chains adds up to 44, and the total number of double bonds in the two acyl groups adds up to 2. ")
(OCELOT-GFP::PARENTS L-1-PHOSPHATIDYL-SERINE) )
NIL)

(PUB-KELTJENS93 NIL (
(:CREATOR |ctb|)
(:CREATION-DATE 3567445646)
(YEAR 1993)
(SOURCE "Chapman & Hall, New York")
(TITLE
 "Conversion of methanol and methylamines to methane and carbon dioxide. In Methanogenesis (Ferry, J.G., ed.)")
(AUTHORS "Keltjens, J. T." "Vogels, G. D.")
(OCELOT-GFP::PARENTS |Publications|) )
NIL)

(|Phosphatidylserines-44-3| T (
(:CREATOR |ctb|)
(:CREATION-DATE 3567445464)
(SYNONYMS "PS-44:3" "PS44:3")
(COMMON-NAME "phosphatidylserine-44:3")
(COMMENT
 "In this group of Phosphatidylserines, the length of the two acyl chains, and the location and number of the double bonds varies. For each of the group members, the total number of carbon atoms in the two acyl chains adds up to 44, and the total number of double bonds in the two acyl groups adds up to 3. ")
(OCELOT-GFP::PARENTS L-1-PHOSPHATIDYL-SERINE) )
NIL)

(|Aromatic-Amino-Acids| T (
(:CREATOR |ctb|)
(:CREATION-DATE 3567445464)
(ATOM-CHARGES (3 -1))
(DBLINKS (CHEBI "33856" NIL |kothari| 3498848858 NIL NIL))
(COMMENT
 "This class stands for amino acids whose side chain contains an aromatic ring.
It contains both &alpha; and non-&alpha; amino acids.")
(STRUCTURE-BONDS (5 6 1) (4 6 1) (3 5 1) (2 5 2) (1 6 1))
(DISPLAY-COORDS-2D (714 0) (1429 -2062) (2143 -825) (0 -1237)
 (1429 -1237) (714 -825))
(STRUCTURE-ATOMS N O O R C C)
(COMMON-NAME "an aromatic amino acid")
(OCELOT-GFP::PARENTS |Amino-Acids|) )
NIL)

(PUB-ARCHMICR1448 NIL (
(:CREATOR |ctb|)
(:CREATION-DATE 3567445646)
(AUTHORS "Krumholz, LR" "Bryant, MP")
(SOURCE "Archives of Microbiology 144:8-14")
(TITLE
 "Eubacterium oxidoreducens sp. nov. requiring H<SUB>2</SUB> or formate to degrade gallate, pyrogallol, phloroglucinol and quercetin")
(YEAR 1986)
(OCELOT-GFP::PARENTS |Publications|) )
NIL)

(|D-Amino-Acids| T (
(:CREATOR |ctb|)
(:CREATION-DATE 3567445464)
(ATOM-CHARGES (4 1) (3 -1))
(DBLINKS (LIGAND-CPD "C00405" NIL |taltman| 3459474374 NIL NIL))
(STRUCTURE-BONDS (1 6 1) (2 5 2) (3 5 1) (6 4 1 :UP) (5 6 1))
(DISPLAY-COORDS-2D (2141500 -1236900) (713700 -2060200) (-700 -824300)
 (1428100 0) (713700 -1236900) (1428100 -824300))
(STRUCTURE-ATOMS R O O N C C)
(COMMENT "This compound class stands for all D-amino acids.")
(COMMON-NAME "a D-amino acid")
(OCELOT-GFP::PARENTS |Amino-Acids|) )
NIL)

(PWY-5485 NIL (
(CITATIONS ":EV-COMP-AINF:3567445646:ctb")
(:CREATOR |ctb|)
(:CREATION-DATE 3567445646)
(SUB-PATHWAYS PWY0-1312)
(CREDITS AUKFG-1 SRI |caspi|)
(COMMON-NAME "pyruvate fermentation to acetate IV")
(SCHEMA? T)
(PRIMARIES (PYRUVFORMLY-RXN (PYRUVATE) (FORMATE ACETYL-COA)))
(REACTION-LIST PWY0-1312 ACETATEKIN-RXN PHOSACETYLTRANS-RXN
 PYRUVFORMLY-RXN)
(PREDECESSORS PWY0-1312 (ACETATEKIN-RXN PHOSACETYLTRANS-RXN)
              (PHOSACETYLTRANS-RXN PYRUVFORMLY-RXN) (PYRUVFORMLY-RXN))
(OCELOT-GFP::PARENTS |Pyruvate-Degradation| |Super-Pathways|) )
((CREDITS AUKFG-1 IMPORTED-FROM-META 3567445646)
 (CREDITS |caspi| CREATED 3381085965) (CREDITS SRI CREATED 3381085965)))

(|Aromatic-D-Amino-Acids| T (
(:CREATOR |ctb|)
(:CREATION-DATE 3567445464)
(COMMON-NAME "an aromatic D-amino acid")
(CREDITS SRI |caspi|)
(OCELOT-GFP::PARENTS |Aromatic-Amino-Acids| |D-Amino-Acids|) )
((CREDITS |caspi| CREATED 3495805415) (CREDITS SRI CREATED 3495805415)))

(|Aromatic-L-Amino-Acids| T (
(:CREATOR |ctb|)
(:CREATION-DATE 3567445464)
(COMMON-NAME "an aromatic L-amino acid")
(OCELOT-GFP::PARENTS |Aromatic-Amino-Acids|) )
NIL)

(|Basic-Amino-Acids| T (
(:CREATOR |ctb|)
(:CREATION-DATE 3567445464)
(COMMON-NAME "a basic amino acid")
(OCELOT-GFP::PARENTS |Amino-Acids|) )
NIL)

(CPD-9973 T (
(:CREATOR |ctb|)
(:CREATION-DATE 3567445464)
(COMMON-NAME "an eIF5A deoxyhypusine")
(STRUCTURE-ATOMS N C C O EIF5A C C C C N C C C C N EIF5A)
(DISPLAY-COORDS-2D (-23981 -15896) (-16837 -20020) (-9693 -15896)
 (-9693 -7646) (-2548 -20020) (-16837 -28270) (-9693 -32395)
 (-9693 -40645) (-2548 -44770) (-2548 -53019) (-9693 -57144)
 (-16837 -53019) (-23981 -57144) (-31126 -53019) (-38271 -57144)
 (-31126 -20021))
(STRUCTURE-BONDS (1 2 1) (2 3 1) (2 6 1 :UP) (3 5 1) (3 4 2) (6 7 1)
 (7 8 1) (8 9 1) (9 10 1) (10 11 1) (11 12 1) (12 13 1) (13 14 1)
 (14 15 1) (1 16 1))
(SYNONYMS "a protein deoxyhypusine"
 "a protein N6-(4-aminobutyl)-L-lysine")
(DBLINKS (LIGAND-CPD "C07282" NIL |taltman| 3466371734 NIL NIL)
 (PUBCHEM "25245844" NIL |taltman| 3451921009 NIL NIL))
(OCELOT-GFP::PARENTS |Amino-Acids|) )
NIL)

(|Glutamates| T (
(:CREATOR |ctb|)
(:CREATION-DATE 3567445464)
(MOLECULAR-WEIGHT 146.122)
(ATOM-CHARGES (9 -1) (6 -1) (4 1))
(STRUCTURE-BONDS (8 10 2) (8 9 1) (5 8 1) (3 7 2) (3 6 1) (2 5 1)
 (1 4 1) (1 3 1) (1 2 1))
(DISPLAY-COORDS-2D (1533 1029) (1462 985) (1606 990) (1531 1111)
 (1391 1024) (1675 1037) (1605 908) (1321 981) (1248 1020) (1320 898))
(STRUCTURE-ATOMS C C C N C O O C O O)
(COMMON-NAME "a glutamate")
(OCELOT-GFP::PARENTS |Amino-Acids|) )
NIL)

(|L-Amino-Acids| T (
(:CREATOR |ctb|)
(:CREATION-DATE 3567445464)
(ATOM-CHARGES (2 -1))
(DBLINKS (CHEBI "15705" NIL |kothari| 3499012896 NIL NIL))
(SYNONYMS "L-&alpha;-amino acid")
(STRUCTURE-BONDS (5 6 1) (4 6 1) (3 5 2) (2 5 1) (1 6 1))
(DISPLAY-COORDS-2D (0 -1237) (1428 -2060) (2142 -824) (713 0)
 (1428 -1237) (713 -824))
(STRUCTURE-ATOMS N O O R C C)
(COMMON-NAME "an L-amino acid")
(OCELOT-GFP::PARENTS |Amino-Acids|) )
NIL)

(|Lanthionine-Isomers| T (
(:CREATOR |ctb|)
(:CREATION-DATE 3567445464)
(COMMON-NAME "a lanthionine isomer")
(OCELOT-GFP::PARENTS |Amino-Acids|) )
NIL)

(|Neutral-Amino-Acids| T (
(:CREATOR |ctb|)
(:CREATION-DATE 3567445464)
(COMMON-NAME "a neutral amino acid")
(OCELOT-GFP::PARENTS |Amino-Acids|) )
NIL)

(|Non-alpha-amino-acids| T (
(:CREATOR |ctb|)
(:CREATION-DATE 3567445464)
(COMMON-NAME "a non-&alpha; amino acid")
(COMMENT
 "This compound class contains non-&alpha;amino acids, that is, any molecule
that contains an amine and a carboxyl functional groups, attached to different carbon atoms.")
(OCELOT-GFP::PARENTS |Amino-Acids|) )
NIL)

(|Beta-amino-acids| T (
(:CREATOR |ctb|)
(:CREATION-DATE 3567445464)
(COMMON-NAME "a &beta; amino acid")
(DBLINKS (CHEBI "33706" NIL |caspi| 3511489708 NIL NIL))
(CREDITS SRI |caspi|)
(OCELOT-GFP::PARENTS |Non-alpha-amino-acids|) )
((CREDITS |caspi| CREATED 3511489587) (CREDITS SRI CREATED 3511489587)))

(|N-Carbamoyl-D-Amino-Acids| T (
(:CREATOR |ctb|)
(:CREATION-DATE 3567445464)
(DBLINKS (LIGAND-CPD "C05226" NIL |taltman| 3459474374 NIL NIL))
(COMMON-NAME "an <i>N</i>-carbamoyl D-amino acid")
(STRUCTURE-BONDS (8 9 1) (9 6 1 :UP) (6 7 1) (5 9 1) (4 8 1) (3 8 2)
 (2 7 2) (1 7 1))
(DISPLAY-COORDS-2D (2425 0) (0 0) (1212 -4900) (3637 -4900)
 (3637 -2100) (1212 -2100) (1212 -700) (2425 -4200) (2425 -2800))
(STRUCTURE-ATOMS N O O O R N C C C)
(OCELOT-GFP::PARENTS |Non-alpha-amino-acids|) )
NIL)

(|N-Carbamoyl-L-Amino-Acids| T (
(:CREATOR |ctb|)
(:CREATION-DATE 3567445464)
(DBLINKS (LIGAND-CPD "C11529" NIL |taltman| 3459474374 NIL NIL))
(SYNONYMS "an N-carbamoyl-L-amino acid")
(COMMON-NAME "an N-carbamoyl-L-2-amino acid")
(STRUCTURE-BONDS (8 9 1) (9 6 1 :DOWN) (6 7 1) (5 9 1) (4 8 1) (3 8 2)
 (2 7 2) (1 7 1))
(DISPLAY-COORDS-2D (2425 0) (0 0) (1212 -4900) (3637 -4900)
 (3637 -2100) (1212 -2100) (1212 -700) (2425 -4200) (2425 -2800))
(STRUCTURE-ATOMS N O O O R N C C C)
(OCELOT-GFP::PARENTS |Non-alpha-amino-acids|) )
NIL)

(|Non-polar-amino-acids| T (
(:CREATOR |ctb|)
(:CREATION-DATE 3567445464)
(COMMENT "This class stands for all of the non-polar amino acids.
It contains both &alpha; and non-&alpha; amino acids.")
(COMMON-NAME "a non-polar amino acid")
(OCELOT-GFP::PARENTS |Amino-Acids|) )
NIL)

(|Polar-amino-acids| T (
(APPEARS-IN-RIGHT-SIDE-OF 3.6.3.21-RXN)
(APPEARS-IN-LEFT-SIDE-OF 3.6.3.21-RXN)
(:CREATOR |ctb|)
(:CREATION-DATE 3567445464)
(COMMENT "This class stands for all of the polar amino acids.
The class contains both &alpha; and non-&alpha; amino acids.

Amino acids with polar side groups form hydrogen bonds with water molecules, and are classified as
hydrophilic.  Polar amino acids that have substituents carrying either negative or positive charges in
aqueous solution at neutral pH are strongly hydrophilic.
")
(COMMON-NAME "a polar amino acid")
(OCELOT-GFP::PARENTS |Amino-Acids|) )
NIL)

(|Negatively-charged-polar-amino-acids| T (
(:CREATOR |ctb|)
(:CREATION-DATE 3567445464)
(COMMON-NAME "a negatively-charged polar amino acid")
(COMMENT
 "This class stands for all of the negatively-charged polar amino acids.
It contains both &alpha; and non-&alpha; amino acids.")
(OCELOT-GFP::PARENTS |Polar-amino-acids|) )
NIL)

(|Positively-charged-polar-amino-acids| T (
(:CREATOR |ctb|)
(:CREATION-DATE 3567445464)
(COMMON-NAME "a positively-charged polar amino acid")
(COMMENT
 "This class stands for all of the positively-charged polar amino acids.
It contains both &alpha; and non-&alpha; amino acids.")
(OCELOT-GFP::PARENTS |Polar-amino-acids|) )
NIL)

(GLUTSYNIII-PWY NIL (
(CITATIONS ":EV-COMP-AINF:3567445646:ctb")
(:CREATOR |ctb|)
(:CREATION-DATE 3567445646)
(CREDITS AUKFG-1 SRI |arnaud| O0-3 |ingraham|)
(PREDECESSORS (GLUTDEHYD-RXN))
(COMMENT-INTERNAL
 "This pathway happens to be completely contained within another EcoCyc pathway;
that relationship is intentional.

ptoole 11-May-00 added the glutamate dehydrogenase reaction to this pathway.
arnaud Oct-03 separated glutamate biosynthesis I and III per PK")
(PRIMARIES (GLUTDEHYD-RXN (2-KETOGLUTARATE) (GLT)))
(REACTION-LIST GLUTDEHYD-RXN)
(COMMON-NAME "glutamate biosynthesis III")
(OCELOT-GFP::PARENTS GLUTAMATE-SYN) )
((CREDITS AUKFG-1 IMPORTED-FROM-META 3567445646)
 (CREDITS |ingraham| REVISED 3356198239)
 (CREDITS O0-3 REVISED 3356198239)
 (CREDITS |arnaud| CREATED 3275249137) (CREDITS SRI CREATED 3275249137)))

(|Uncharged-polar-amino-acids| T (
(:CREATOR |ctb|)
(:CREATION-DATE 3567445464)
(COMMON-NAME "an uncharged polar amino acid")
(COMMENT
 "This class stands for all of the non-charged polar amino acids.
It contains both &alpha; and non-&alpha; amino acids.")
(OCELOT-GFP::PARENTS |Polar-amino-acids|) )
NIL)

(|Serines| T (
(:CREATOR |ctb|)
(:CREATION-DATE 3567445464)
(DBLINKS (BRENDA-COMPOUND "21547" NIL |kothari| 3517071701 NIL NIL))
(MOLECULAR-WEIGHT 105.093)
(ATOM-CHARGES (5 1) (2 -1))
(STRUCTURE-BONDS (1 2 1) (1 3 2) (1 4 1) (4 5 1) (4 6 1) (6 7 1))
(DISPLAY-COORDS-2D (-5539 -3919) (-4714 -3919) (-5952 -4633)
 (-6254 -3506) (-7079 -3506) (-5670 -2923) (-4845 -2923))
(STRUCTURE-ATOMS C O O C N C O)
(COMMON-NAME "(L) or (D)-serine")
(OCELOT-GFP::PARENTS |Amino-Acids|) )
NIL)

(|Prot-Alanines| T (
(:CREATOR |ctb|)
(:CREATION-DATE 3567445464)
(SYNONYMS "a peptidyl-L-alanine")
(STRUCTURE-BONDS (1 2 1) (2 3 1) (3 4 1) (4 5 1) (3 6 2) (4 7 1)
 (7 8 1) (8 9 2) (8 10 1))
(DISPLAY-COORDS-2D (-38008 15321) (-30863 11196) (-23719 15321)
 (-16574 11196) (-9430 15321) (-23719 23570) (-16574 2946)
 (-10741 -2887) (-3596 1238) (-10741 -11137))
(STRUCTURE-ATOMS |Protein| N C C C O N C O |Protein|)
(COMMON-NAME "a [protein]-L-alanine")
(OCELOT-GFP::PARENTS |Protein-Amino-Acids|) )
NIL)

(|Protein-Glycines| T (
(:CREATOR |ctb|)
(:CREATION-DATE 3567445464)
(DBLINKS (LIGAND-CPD "C02303" NIL |taltman| 3459474374 NIL NIL))
(STRUCTURE-BONDS (3 2 1) (2 1 1) (2 6 2) (3 4 1) (4 5 1))
(DISPLAY-COORDS-2D (11785 4398) (1501 8523) (-5643 4398) (-12788 8523)
 (-23214 3794) (1501 16773))
(STRUCTURE-ATOMS |Protein| C C N |Protein| O)
(COMMON-NAME "a [protein]-glycine")
(OCELOT-GFP::PARENTS |Protein-Amino-Acids|) )
NIL)

(|Modified-Proteins| T (
(:CREATOR |ctb|)
(:CREATION-DATE 3567445464)
(COMMON-NAME "a modified protein")
(COMMENT
 "This class describes proteins that have been covalently modified, such as by the addition of 
a phosphate group.
")
(SCHEMA? T)
(OCELOT-GFP::PARENTS |Proteins|) )
NIL)

(|Complexes| T (
(:CREATOR |ctb|)
(:CREATION-DATE 3567445464)
(COMMENT
 "Complexes are aggregates of multiple macromolecules of different types, such as
DNA-protein complexes, or such as the ribosome.
")
(SCHEMA? T)
(COMMON-NAME "a complex")
(:INSTANCE-NAME-TEMPLATE "CPLX-*")
(OCELOT-GFP::PARENTS |Macromolecules|) )
NIL)

(HOLO-CITRATE-LYASE T (
(:CREATOR |ctb|)
(:CREATION-DATE 3567445464)
(ATOM-CHARGES (39 -1) (38 -1) (37 -1))
(DISPLAY-COORDS-2D (37520 19650) (44257 4587) (130263 -14900)
 (103353 -19025) (4931 11687) (12462 15057) (-15967 17995)
 (-23496 14626) (91056 11079) (153390 3766) (48419 15487)
 (115974 -23150) (123119 -27275) (115974 -14900) (97739 6242)
 (145179 4554) (105581 8805) (139716 -1628) (132149 1659) (110442 2139)
 (105604 -4544) (132936 9871) (33357 8750) (-1752 16525) (26675 13587)
 (40888 12118) (123119 -35524) (130263 -23150) (123119 -10776)
 (108167 -25664) (-9283 13157) (19144 10219) (108167 -12386)
 (141503 -9681) (125041 -2531) (32509 543) (72006 5866) (167177 17908)
 (59261 21549) (-904 24731) (27524 21794) (81682 19231) (165602 1484)
 (65999 6486) (97753 -2008) (140989 11660) (83527 7711) (158178 10483)
 (55099 10650) (120060 9059) (70161 17387) (76844 12549) (166389 9696)
 (62630 14018) (-30178 19464) (174602 8908) (109706 15950)
 (181747 4783) (188891 8908) (196036 4783) (203181 8908) (188891 17158)
 (196036 21283) (207306 1763) (207306 16053))
(STRUCTURE-BONDS (56 53 1) (51 54 1) (51 52 1) (49 54 1) (48 53 1)
 (47 52 1) (44 54 2) (43 53 2) (42 52 2) (39 54 1) (38 53 1) (37 52 1)
 (25 41 2) (25 32 1) (24 40 2) (24 31 1) (23 36 1) (23 26 1) (23 25 1)
 (22 50 1 :UP) (22 46 1) (21 45 1) (21 33 1 :UP) (20 50 1 :DOWN)
 (20 21 1) (19 35 1 :DOWN) (19 22 1) (18 34 1 :DOWN) (18 19 1)
 (17 20 1) (16 46 1) (16 18 1) (15 45 1) (15 17 1) (14 33 1) (14 29 1)
 (28 13 2) (13 27 1) (12 30 1) (12 14 2) (13 12 1) (11 49 1) (11 26 1)
 (10 48 1) (16 10 1 :UP) (9 47 1) (15 9 1 :UP) (8 55 1) (7 31 1)
 (7 8 1) (6 32 1) (5 24 1) (5 6 1) (4 33 1) (4 30 2) (29 3 2) (3 28 1)
 (2 26 1) (1 26 1) (17 57 1) (56 58 1) (58 59 1) (59 60 1) (60 61 1)
 (59 62 1) (62 63 1) (61 64 1) (61 65 2))
(STRUCTURE-ATOMS C C C C C C C C C C C C C C C C C C C C C C C C C C N
 N N N N N N O O O O O O O O O O O O O O O O O O P P P S O O C C C C N
 R R O)
(COMMENT
 "Citrate lyase, an anaerobic enzyme, catalyzes the cleavage of citrate to acetate and oxaloacetate
|CITS: [6354265]|. The citrate molecule is very stable, and needs to be activated prior to cleavage by
forming a thioester bond with the enzyme.

The enzyme is a complex of three subunits (in a 6:6:6 configuration), one of them a dedicated acyl carrier protein (acp).
It is synthesized in an apo form, and is converted to its holo form by the covalent binding of the unusual
prosthetic group |FRAME: 2-5-PHOSPHORIBOSYL-3-DEPHOSPHO-COA| to the [acp] component,
resulting in |FRAME: DEACETYL-CITRATE-LYASE|. However, this holo form is still not fully active - in
order to be active, the prosthetic group needs to be acetylated, a reaction catalyzed by the
|FRAME: G6344|-encoded |FRAME: CITC-MONOMER|, which generates |FRAME: CITRATE-LYASE|.")
(COMMON-NAME "a citrate lyase holo-[acyl-carrier protein]")
(OCELOT-GFP::PARENTS |Protein-Complexes| |Modified-Proteins|) )
NIL)

(DEACETYL-CITRATE-LYASE T (
(MODIFIED-FORM |Citrate-Lyase-Citryl-Forms| CITRATE-LYASE)
(CREDITS AUKFG-1)
(:CREATOR |ctb|)
(:CREATION-DATE 3567445464)
(COMMENT
 "Citrate lyase, an anaerobic enzyme, catalyzes the cleavage of citrate to acetate and oxaloacetate
|CITS: [6354265]|. The citrate molecule is very stable, and needs to be activated prior to cleavage by
forming a thioester bond with the enzyme.

The enzyme is a complex of three subunits (in a 6:6:6 configuration), one of them a dedicated acyl carrier protein (acp).
It is synthesized in an apo form, and is converted to its holo form by the covalent binding of the unusual prosthetic group |FRAME: 2-5-PHOSPHORIBOSYL-3-DEPHOSPHO-COA| to the [acp] component, resulting in |FRAME: DEACETYL-CITRATE-LYASE|. However, this holo form is still not fully active - in order to be active, the prosthetic group needs to be acetylated, a reaction catalyzed by the |FRAME: G6344|-encoded |FRAME: CITC-MONOMER|, which generates |FRAME: CITRATE-LYASE|.

The &alpha; subunit of the |FRAME: ACECITLY-CPLX| is a citrate-[acp] transferase that catalyzes the exchange of the bound acetyl group with a citrate molecule, generating |FRAME: Citrate-Lyase-Citryl-Forms| and releasing an |FRAME: ACET| molecule.
The &beta; subunit, which is a citryl-[acp] lyase, catalyzes the subsequent step, cleaving the bound citryl group, releasing |FRAME: OXALACETIC_ACID| and regenerating |FRAME: CITRATE-LYASE|. Since the active form is regenrated, the enzyme can continuously catalyze the cleavage reaction.")
(SYNONYMS
 "a deacetyl-[citrate-oxaloacetate-lyase((pro-3S)-CH2COO-acetate)]"
 "a deacetyl-(citrate-oxaloacetate-lyase)" "a deacetyl-citrate-lyase"
 "a citrate lyase, inactive" "a [citrate (pro-3S)-lyase](thiol form)")
(COMMON-NAME "a [citrate-lyase] (thiol form)")
(OCELOT-GFP::PARENTS HOLO-CITRATE-LYASE) )
((CREDITS AUKFG-1 IMPORTED-FROM-META 3567445464)))

(CITRATE-LYASE T (
(:CREATOR |ctb|)
(:CREATION-DATE 3567445464)
(COMMENT
 "Citrate lyase, an anaerobic enzyme, catalyzes the cleavage of citrate to acetate and oxaloacetate
|CITS: [6354265]|. The citrate molecule is very stable, and needs to be activated prior to cleavage by
forming a thioester bond with the enzyme.

The enzyme is a complex of three subunits (in a 6:6:6 configuration), one of them a dedicated acyl carrier protein (acp).
It is synthesized in an apo form, and is converted to its holo form by the covalent binding of the unusual prosthetic group |FRAME: 2-5-PHOSPHORIBOSYL-3-DEPHOSPHO-COA| to the [acp] component, resulting in |FRAME: DEACETYL-CITRATE-LYASE|. However, this holo form is still not fully active - in order to be active, the prosthetic group needs to be acetylated, a reaction catalyzed by the |FRAME: G6344|-encoded |FRAME: CITC-MONOMER|, which generates |FRAME: CITRATE-LYASE|.

The &alpha; subunit of the |FRAME: ACECITLY-CPLX| is a citrate-[acp] transferase that catalyzes the exchange of the bound acetyl group with a citrate molecule, generating |FRAME: Citrate-Lyase-Citryl-Forms| and releasing an |FRAME: ACET| molecule.
The &beta; subunit, which is a citryl-[acp] lyase, catalyzes the subsequent step, cleaving the bound citryl group, releasing |FRAME: OXALACETIC_ACID| and regenerating |FRAME: CITRATE-LYASE|. Since the active form is regenrated, the enzyme can continuously catalyze the cleavage reaction.")
(UNMODIFIED-FORM DEACETYL-CITRATE-LYASE)
(SYNONYMS "a [citrate-oxaloacetate-lyase((pro-3S)-CH2COO-acetate)]"
 "a citrate-oxaloacetate-lyase" "a citrate lyase,active"
 "a [citrate (pro-3S)-lyase](acetyl form)")
(COMMON-NAME "a [citrate-lyase] (acetyl form)")
(OCELOT-GFP::PARENTS |Protein-Complexes| |Modified-Proteins|) )
NIL)

(|Citramalate-lyases| T (
(:CREATOR |ctb|)
(:CREATION-DATE 3567445464)
(SYNONYMS "citramalate lyase, acetyl form")
(COMMON-NAME "citramalate lyase, active")
(OCELOT-GFP::PARENTS |Protein-Complexes| |Modified-Proteins|) )
NIL)

(|DsrC-disulfide-form| T (
(:CREATOR |ctb|)
(:CREATION-DATE 3567445464)
(CREDITS SRI |caspi|)
(COMMON-NAME "a DsrC protein with an intramolecular disulfide bond")
(OCELOT-GFP::PARENTS |Protein-Complexes| |Modified-Proteins|) )
((CREDITS |caspi| CREATED 3500925778) (CREDITS SRI CREATED 3500925778)))

(|DsrC-persulfides| T (
(:CREATOR |ctb|)
(:CREATION-DATE 3567445464)
(SYNONYMS "a DsrC persulfide")
(CREDITS SRI |caspi|)
(COMMON-NAME "[DsrC] persulfide")
(OCELOT-GFP::PARENTS |Protein-Complexes| |Modified-Proteins|) )
((CREDITS |caspi| CREATED 3500925747) (CREDITS SRI CREATED 3500925747)))

(|DsrEFH-Persulfides| T (
(:CREATOR |ctb|)
(:CREATION-DATE 3567445464)
(SYNONYMS "a DsrEFH complex persulfide")
(CREDITS SRI |caspi|)
(COMMENT
 "It has been shown that Cystein 78 of the DsrE protein of |FRAME: TAX-1049| is absolutely required for the interaction of the DsrEFH complex with DsrC. This L-cystein residue is thus believe to be the acceptor for persulfide sulfur originating from sulfur stored in the periplasm |CITS: [18952098]|.")
(COMMON-NAME "[DsrEFH complex] persulfide")
(OCELOT-GFP::PARENTS |Protein-Complexes| |Modified-Proteins|) )
((CREDITS |caspi| CREATED 3501015538) (CREDITS SRI CREATED 3501015538)))

(|Factor-XI| T (
(MODIFIED-FORM |Factor-XIa|)
(:CREATOR |ctb|)
(:CREATION-DATE 3567445464)
(CREDITS AUKFG-1 SRI |caspi|)
(DBLINKS (|Wikipedia| "Factor_XI" NIL |caspi| 3458930565 NIL NIL))
(COMMENT
 "|FRAME: Factor-XI \"Factor XI\"|, or plasma thromboplastin antecedent, is the zymogen form of |FRAME: Factor-XIa \"factor XIa\"|, one of the enzymes of the coagulation cascade |FRAME: 3.4.21.27-RXN \"EC 3.4.21.27\"|. Like many other coagulation factors, it is a serine protease.

Factor XI is produced by the liver and circulates as a homo-dimer in its inactive form. It is activated into |FRAME: Factor-XIa \"factor XIa\"| by |FRAME: Thrombins \"thrombin\"| (also known as factor XIIa), and it is also autocatalytic in that respect.

|FRAME: Factor-XI \"Factor XI\"| activates |FRAME: Factor-IX \"factor IX\"| by selectively cleaving arg-ala and arg-val peptide bonds. Factor IXa, in turn, activates |FRAME: Factor-X \"factor X\"|.")
(SYNONYMS "plasma thromboplastin antecedent")
(COMMON-NAME "a factor XI")
(OCELOT-GFP::PARENTS |Protein-Complexes|) )
((CREDITS AUKFG-1 IMPORTED-FROM-META 3567445464)
 (CREDITS |caspi| CREATED 3458930565) (CREDITS SRI CREATED 3458930565)))

(|Factor-XIa| T (
(:CREATOR |ctb|)
(:CREATION-DATE 3567445464)
(UNMODIFIED-FORM |Factor-XI|)
(COMMON-NAME "a factor XIa")
(SYNONYMS "activated factor XI")
(CREDITS SRI |caspi|)
(COMMENT
 "|FRAME: Factor-XI \"Factor XI\"|, or plasma thromboplastin antecedent, is the zymogen form of |FRAME: Factor-XIa \"factor XIa\"|, one of the enzymes of the coagulation cascade. Like many other coagulation factors, it is a serine protease.")
(OCELOT-GFP::PARENTS |Protein-Complexes| |Modified-Proteins|) )
((CREDITS |caspi| CREATED 3458930090) (CREDITS SRI CREATED 3458930090)))

(|Factor-X| T (
(MODIFIED-FORM |Factor-Xa|)
(:CREATOR |ctb|)
(:CREATION-DATE 3567445464)
(CREDITS AUKFG-1 SRI |caspi|)
(DBLINKS (|Wikipedia| "Factor_X" NIL |caspi| 3458931908 NIL NIL))
(COMMENT
 "|FRAME: Factor-X \"Factor X\"|, also known by the eponym Stuart-Prower factor or as thrombokinase, is an enzyme (|FRAME: 3.4.21.6-RXN \"EC 3.4.21.6\"|) of the coagulation cascade. It is a serine endopeptidase (protease group S1).

Factor X is synthesized in the liver and requires vitamin K for its synthesis. It is activated into the active form |FRAME: Factor-Xa \"factor Xa\"| by one of two complexes:  a complex known as \"intrinsic Xase\", which includes
|FRAME: Factor-IX \"factor IX\"| and its its cofactor, |FRAME: Factor-VIII \"factor VIII\"|, or a complex known as \"extrinsic Xase\", which includes
|FRAME: Factor-VII \"factor VII\"| with its cofactor, tissue factor (TF).

|FRAME: Factor-X \"Factor X\"| acts by cleaving prothrombin in two places (an arg-thr and then an arg-ile bond), generating the active thrombin. This process is optimized when factor Xa is complexed with activated co-factor V in the prothrombinase complex.")
(SYNONYMS "Stuart-Prower factor" "thrombokinase")
(COMMON-NAME "a factor X")
(OCELOT-GFP::PARENTS |Protein-Complexes| |Polypeptides|) )
((CREDITS AUKFG-1 IMPORTED-FROM-META 3567445464)
 (CREDITS |caspi| CREATED 3458931908) (CREDITS SRI CREATED 3458931908)))

(|Factor-Xa| T (
(:CREATOR |ctb|)
(:CREATION-DATE 3567445464)
(COMMENT "Factor Xa stands for \"activated factor X\".

|FRAME: Factor-X \"Factor X\"|, also known by the eponym Stuart-Prower factor or as thrombokinase, is an enzyme (|FRAME: 3.4.21.6-RXN \"EC 3.4.21.6\"|) of the coagulation cascade. It is a serine endopeptidase (protease group S1).

Factor X is synthesized in the liver and requires vitamin K for its synthesis. It is activated into the active form |FRAME: Factor-Xa \"factor Xa\"| by one of two complexes:  a complex known as \"intrinsic Xase\", which includes
|FRAME: Factor-IX \"factor IX\"| (|FRAME: 3.4.21.22-RXN \"EC 3.4.21.22\"|) and its its cofactor, |FRAME: Factor-VIII \"factor VIII\"|, or a complex known as \"extrinsic Xase\", which includes |FRAME: Factor-VII \"factor VII\"| (|FRAME: 3.4.21.21-RXN \"EC 3.4.21.21\"|) with its cofactor, tissue factor (TF).

|FRAME: Factor-X \"Factor X\"| acts by cleaving prothrombin in two places (an arg-thr and then an arg-ile bond), generating the active thrombin. This process is optimized when factor Xa is complexed with activated co-factor V in the prothrombinase complex.")
(UNMODIFIED-FORM |Factor-X|)
(COMMON-NAME "a factor Xa")
(SYNONYMS "activated factor X")
(CREDITS SRI |caspi|)
(OCELOT-GFP::PARENTS |Protein-Complexes| |Modified-Proteins|) )
((CREDITS |caspi| CREATED 3458931510) (CREDITS SRI CREATED 3458931510)))

(CARBON-MONOXIDE-DEHYDROGENASE-APO-FORM T (
(MODIFIED-FORM |Holo-CO-dehydrogenases|)
(:CREATOR |ctb|)
(:CREATION-DATE 3567445464)
(CREDITS AUKFG-1 SRI |brito|)
(COMMON-NAME "an <i>apo</i> carbon monoxide dehydrogenase")
(OCELOT-GFP::PARENTS |Protein-Complexes|) )
((CREDITS AUKFG-1 IMPORTED-FROM-META 3567445464)
 (CREDITS |brito| CREATED 3510593506) (CREDITS SRI CREATED 3510593506)))

(|Holo-CO-dehydrogenases| T (
(:CREATOR |ctb|)
(:CREATION-DATE 3567445464)
(CREDITS SRI |brito|)
(COMMON-NAME "a <i>holo</i> carbon monoxide dehydrogenase")
(UNMODIFIED-FORM CARBON-MONOXIDE-DEHYDROGENASE-APO-FORM)
(OCELOT-GFP::PARENTS |Protein-Complexes| |Modified-Proteins|) )
((CREDITS |brito| CREATED 3510593596) (CREDITS SRI CREATED 3510593596)))

(|11C-Retinal-RALBPs| T (
(:CREATOR |ctb|)
(:CREATION-DATE 3567445464)
(COMMENT
 "|FRAME: CPD-881| is the chromophore residing in rhodopsin and the cone opsins. When cone and rod photopigments absorb light photons the retinal undergoes a conformation change to |FRAME: RETINAL|, which is recycled back to |FRAME: CPD-881| by the retinal pigment epithelium and M�ller cells of the retina.")
(COMMON-NAME "an 11-<i>cis</i>-retinal-[retinal-binding protein]")
(OCELOT-GFP::PARENTS |Modified-Proteins|) )
NIL)

(|Retinaldehyde-binding-proteins| T (
(MODIFIED-FORM |11C-Retinol-RALBPs|)
(CREDITS AUKFG-1)
(:CREATOR |ctb|)
(:CREATION-DATE 3567445464)
(SYNONYMS "a retinaldehyde-binding protein")
(COMMON-NAME "a retinal-binding protein")
(OCELOT-GFP::PARENTS |Polypeptides|) )
((CREDITS AUKFG-1 IMPORTED-FROM-META 3567445464)))

(|11C-Retinol-RALBPs| T (
(:CREATOR |ctb|)
(:CREATION-DATE 3567445464)
(UNMODIFIED-FORM |Retinaldehyde-binding-proteins|)
(COMMON-NAME "an 11-<i>cis</i>-retinol-[retinal-binding protein]")
(OCELOT-GFP::PARENTS |Modified-Proteins|) )
NIL)

(|34-DHB-AsbD-Proteins| T (
(:CREATOR |ctb|)
(:CREATION-DATE 3567445464)
(COMMENT
 "AsbD is an aryl-carrier protein that activates |FRAME: 3-4-DIHYDROXYBENZOATE| prior to its incorporation into |FRAME: CPD-9985|. 
The AsbD protein itself needs to be activated by the transfer of a |FRAME: PANTETHEINE-P| group from |FRAME: CO-A| to serine 40 of the apo form, resulting in the active holo form, in a manner similar to other acyl- and aryl-carrier proteins.

The AsbC protein catalyzes the adenylation of |FRAME: 3-4-DIHYDROXYBENZOATE|, followed by the transfer of the adenylated intermediate to the holo-asbD protein, resulting in |FRAME: 34-DHB-AsbD-Proteins| |CITS: [17346033]|.

Once activated, the |FRAME: 3-4-DIHYDROXYBENZOATE| moiety can be transferred by AsbE from |FRAME: 34-DHB-AsbD-Proteins| to different receipient molecules, including |FRAME: CPD-11479|, |FRAME: CPD-11480| and |FRAME: CPD-11481| |CITS: [18758617]|.")
(ATOM-CHARGES (29 -1))
(STRUCTURE-BONDS (6 2 1) (2 1 1) (2 3 2) (6 4 1) (4 5 1) (6 7 1 :UP)
 (26 29 1) (26 28 2) (26 27 1) (13 26 1) (24 25 1) (23 24 1) (21 23 1)
 (20 22 2) (20 21 1) (19 20 1) (18 19 1) (17 18 1) (15 17 1) (15 16 2)
 (9 15 1) (9 14 1 :UP) (12 13 1) (8 12 1) (8 11 1) (8 10 1) (8 9 1)
 (7 27 1) (25 30 1) (30 31 2) (30 32 1) (33 32 2) (32 34 1) (34 35 2)
 (35 36 1) (36 37 2) (33 37 1) (36 38 1) (37 39 1))
(DISPLAY-COORDS-2D (15499 4216) (5683 10360) (5911 17466) (-8834 11046)
 (-16899 4636) (-1461 5322) (-1461 -2928) (32046 -13958) (39164 -18115)
 (26619 -6459) (37535 -7099) (23449 -17756) (15292 -11968)
 (39164 -26343) (46282 -13958) (46282 -5731) (53439 -18115)
 (63635 -15047) (70753 -19165) (77901 -15047) (85049 -19165)
 (77901 -6779) (94455 -15077) (101563 -19185) (108711 -15077)
 (6705 -11808) (-1532 -11648) (6545 -20035) (6845 -3581)
 (115856 -19202) (115856 -27452) (123000 -15077) (130145 -19202)
 (123000 -6827) (130145 -2702) (137290 -6827) (137290 -15077)
 (144434 -2702) (144434 -19202))
(STRUCTURE-ATOMS |Protein| C O N |Protein| C C C C C C C O O C O N C C
 C N O C C S P O O O C O C C C C C C O O)
(COMMON-NAME "a 3,4-DHB-AsbD protein")
(OCELOT-GFP::PARENTS |Modified-Proteins|) )
NIL)

(5-GLUTAMYL-D-GLUTAMYL-PEPTIDE T (
(:CREATOR |ctb|)
(:CREATION-DATE 3567445464)
(COMMON-NAME "a 5-glutamyl-D-glutamyl-peptide")
(STRUCTURE-ATOMS O O O O O O C C C C N C C C C C C O N |Protein| N C C
 C C C O O N O)
(DISPLAY-COORDS-2D (64410 -32677) (35567 0) (7240 0) (36035 -33192)
 (0 -12441) (28668 -20948) (57244 -20432) (28468 -12370) (21368 -8295)
 (50174 -24685) (42807 -12441) (64462 -24427) (35567 -8295)
 (7240 -8295) (35887 -24943) (14270 -12370) (42956 -20690)
 (71532 -20174) (78677 -24299) (78677 -32549) (14270 -20665)
 (8436 -26499) (1292 -22374) (-5853 -26499) (-12998 -22374)
 (-20142 -26499) (-20142 -34749) (-27287 -22374) (-12998 -14124)
 (8436 -34749))
(STRUCTURE-BONDS (26 27 2) (26 28 1) (25 26 1) (25 29 1) (25 24 1 :UP)
 (23 24 1) (22 23 1) (22 30 2) (21 22 1) (21 16 1) (1 12 2) (2 13 2)
 (3 14 2) (4 15 2) (18 12 1) (5 14 1) (6 15 1) (7 10 1) (7 12 1)
 (8 9 1) (8 13 1) (16 9 1 :UP) (17 10 1 :UP) (11 13 1) (11 17 1)
 (14 16 1) (15 17 1) (18 19 1) (19 20 1))
(OCELOT-GFP::PARENTS |Peptides| |Modified-Proteins|) )
NIL)

(5-L-GLUTAMYL-PEPTIDE T (
(:CREATOR |ctb|)
(:CREATION-DATE 3567445464)
(COMMON-NAME "a (5-L-glutamyl)-L-peptide")
(STRUCTURE-ATOMS C C C O C C O N N |Protein| O)
(DISPLAY-COORDS-2D (1061 -1264) (-1072 -1672) (-364 -1264)
 (-1072 -2497) (354 -1672) (1779 -1672) (2486 -1264) (-1789 -1264)
 (1061 -439) (-2497 -1672) (1779 -2497))
(STRUCTURE-BONDS (11 6 2) (10 8 1 :DOWN) (8 2 1) (7 6 1) (6 1 1)
 (5 1 1) (4 2 2) (3 2 1) (3 5 1) (1 9 1 :UP))
(ATOM-CHARGES (9 1) (7 -1))
(OCELOT-GFP::PARENTS |Peptides| |Modified-Proteins|) )
NIL)

(|6-a-D-mannosyl-b-D-mannosyl-R| T (
(:CREATOR |ctb|)
(:CREATION-DATE 3567445464)
(COMMENT
 "R represents the remainder of the <i>N</i>-linked oligosaccharide in the glycoprotein acceptor.")
(SYNONYMS "6-(a-D-mannosyl)-b-D-mannosyl-R")
(COMMON-NAME "6-(&alpha;-D-mannosyl)-&beta;-D-mannosyl-R")
(STRUCTURE-BONDS (24 25 1) (1 7 1) (14 2 1 :UP) (15 3 1 :DOWN)
 (16 4 1 :UP) (17 5 1 :DOWN) (18 6 1 :UP) (24 9 1) (19 7 1 :UP)
 (8 10 1) (20 8 1 :UP) (21 9 1 :UP) (22 10 1 :DOWN) (11 19 1) (11 22 1)
 (12 20 1) (12 21 1) (23 13 1 :UP) (14 15 1) (14 16 1) (15 19 1)
 (16 22 1) (17 20 1) (17 23 1) (18 21 1) (18 23 1))
(DISPLAY-COORDS-2D (0.0 -5.526) (2.0865 -3.537) (0.6683 -4.3525)
 (3.521 -4.3525) (3.8144 -4.8413) (6.5692 -4.1242) (0.6683 -5.9988)
 (4.2221 -6.4225) (6.9769 -5.7055) (3.521 -5.9988) (2.0865 -5.9988)
 (5.5911 -6.064) (4.972 -3.6841) (2.0865 -4.3525) (1.3858 -4.7598)
 (2.804 -4.7598) (4.5971 -5.0531) (5.9824 -4.6945) (1.3858 -5.5911)
 (4.8089 -5.8522) (6.1783 -5.4932) (2.804 -5.5911) (5.1839 -4.4828)
 (7.5473 -5.1182) (8.3723 -5.1182))
(STRUCTURE-ATOMS O O O O O O C C O O O O O C C C C C C C C C C R1
 |Protein|)
(OCELOT-GFP::PARENTS |Modified-Proteins|) )
NIL)

(|All-ACPs| T (
(:CREATOR |ctb|)
(:CREATION-DATE 3567445464)
(COMMENT
 "This class includes all the acyl-carrier proteins, which consist of the acyl-carrier proteins (ACPs) of fatty acid synthases, ACPs of polyketide synthases (PKSs), and peptidyl carrier proteins (PCPs) and aryl carrier proteins of non-ribosomal peptide synthetases (NRPSs).

Acyl carrier proteins exist as either a distinct domain within a large multifunctional protein, or as discrete soluble single-domain proteins.

ACP proteins are synthesized in their \"apo\" inactive form, and are activated by attachment of a |FRAME: PANTETHEINE-P| moiety, removed from |FRAME: CO-A|, to a serine residue, in a reaction catalyzed by 4'-phosphopantetheinyl transferase |CITS: [18059524]|.")
(COMMON-NAME "all acyl carrier proteins")
(SCHEMA? T)
(OCELOT-GFP::PARENTS |Polypeptides|) )
NIL)

(|apo-ACP| T (
(MODIFIED-FORM ACP)
(:CREATOR |ctb|)
(:CREATION-DATE 3567445464)
(CREDITS AUKFG-1 SRI |caspi|)
(COMMENT
 "This class includes all the acyl-carrier proteins, which consist of the acyl-carrier proteins (ACPs) of fatty acid synthases, ACPs of polyketide synthases (PKSs), and peptidyl carrier proteins (PCPs) and aryl carrier proteins of non-ribosomal peptide synthetases (NRPSs).

Acyl carrier proteins exist as either a distinct domain within a large multifunctional protein, or as discrete soluble single-domain proteins.

ACP proteins are synthesized in their \"apo\" inactive form, and are activated by attachment of a |FRAME: PANTETHEINE-P| moiety, removed from |FRAME: CO-A|, to a serine residue, in a reaction catalyzed by 4'-phosphopantetheinyl transferase |CITS: [18059524]|.")
(SYNONYMS "an apo-[acyl-carrier protein]")
(COMMON-NAME "an apo-[acp]")
(SCHEMA? NIL)
(OCELOT-GFP::PARENTS |All-ACPs|) )
((CREDITS AUKFG-1 IMPORTED-FROM-META 3567445464)
 (CREDITS |caspi| REVISED 3430247969) (CREDITS SRI REVISED 3430247969)))

(ACP T (
(APPEARS-IN-RIGHT-SIDE-OF RXN-10462 RXN0-2141 RXN-9548 RXN-9555
 2.3.1.179-RXN RXN-9549 3.1.2.21-RXN RXN-9516 RXN-9523 RXN-9527
 RXN-9531 RXN-9535 RXN-9539 RXN-10658 RXN-10654 RXN-9550
 3-OXOACYL-ACP-SYNTH-RXN 1-ACYLGLYCEROL-3-P-ACYLTRANSFER-RXN RXN0-5514
 RXN0-6705 RXN0-947)
(MODIFIED-FORM |Saturated-Fatty-Acyl-ACPs| |Octanoyl-ACPs| MALONYL-ACP
 ACETYL-ACP |Acetoacetyl-ACPs| |Oleoyl-ACPs| CIS-ENOYL-ACP
 |R-3-hydroxymyristoyl-ACPs| |R-3-hydroxyhexanoyl-ACPs|
 |R-3-hydroxydodecanoyl-ACPs| |R-3-Hydroxypalmitoyl-ACPs|
 |Beta-hydroxydecanoyl-ACPs| |Beta-3-hydroxybutyryl-ACPs|
 |3-Hydroxy-octanoyl-ACPs| ACYL-ACP)
(:CREATOR |ctb|)
(:CREATION-DATE 3567445464)
(CREDITS SRI |caspi|)
(COMMENT
 "This class includes all the acyl-carrier proteins, which consist of the acyl-carrier proteins (ACPs) of fatty acid synthases, ACPs of polyketide synthases (PKSs), and peptidyl carrier proteins (PCPs) and aryl carrier proteins of non-ribosomal peptide synthetases (NRPSs).

Acyl carrier proteins exist as either a distinct domain within a large multifunctional protein, or as discrete soluble single-domain proteins.

ACP proteins are synthesized in their \"apo\" inactive form, and are activated by attachment of a |FRAME: PANTETHEINE-P| moiety, removed from |FRAME: CO-A|, to a serine residue, in a reaction catalyzed by 4'-phosphopantetheinyl transferase |CITS: [18059524]|.")
(STRUCTURE-BONDS (1 2 1))
(DISPLAY-COORDS-2D (-861 945) (-1575 532))
(STRUCTURE-ATOMS H ACP)
(DBLINKS (LIGAND-CPD "C00229" NIL |kr| 3346617700 NIL NIL)
 (ECOCYC "LIPOYL-ACP" |Ortholog| |pick| 3278698331 NIL NIL)
 (|Wikipedia| "Acyl_carrier_protein" NIL |caspi| 3410207188 NIL NIL))
(UNMODIFIED-FORM |apo-ACP|)
(COMMON-NAME "a holo-[acp]")
(SYNONYMS "AcpP" "holo-[acyl-carrier protein]" "ACP-SH" "ACP"
 "[acyl-carrier protein]")
(OCELOT-GFP::PARENTS |All-ACPs| |Modified-Proteins|) )
((CREDITS |caspi| REVISED 3430248282) (CREDITS SRI REVISED 3430248282)))

(|Aryl-Carrier-Proteins| T (
(:CREATOR |ctb|)
(:CREATION-DATE 3567445464)
(SCHEMA? NIL)
(COMMON-NAME "an aryl-carrier protein")
(CREDITS SRI |caspi|)
(OCELOT-GFP::PARENTS |All-ACPs|) )
((CREDITS |caspi| CREATED 3517332942) (CREDITS SRI CREATED 3517332942)))

(|Apo-Aryl-Carrier-Proteins| T (
(MODIFIED-FORM |Holo-Aryl-Carrier-Proteins|)
(CREDITS AUKFG-1)
(:CREATOR |ctb|)
(:CREATION-DATE 3567445464)
(COMMENT
 "Aryl carrier proteins (ArCP) are a common component of |FRAME: Non-ribosomal-peptide-synthetases \"non-ribosomal peptide synthetase\"| (NRPS) complexes. The protein is expressed in the inactive apo form and the essential prosthetic group 4'-phosphopantetheine must be post-translationally attached to a conserved serine residue by the action of a phosphopantetheinyl transferase.")
(COMMON-NAME "an <i>apo</i> aryl-carrier protein")
(OCELOT-GFP::PARENTS |apo-ACP| |Aryl-Carrier-Proteins|) )
((CREDITS AUKFG-1 IMPORTED-FROM-META 3567445464)))

(|Holo-Aryl-Carrier-Proteins| T (
(:CREATOR |ctb|)
(:CREATION-DATE 3567445464)
(CREDITS SRI |caspi|)
(SYNONYMS "a phosphopantetheinylated aryl-carrier protein")
(COMMON-NAME "a <i>holo</i> aryl-carrier protein")
(UNMODIFIED-FORM |Apo-Aryl-Carrier-Proteins|)
(OCELOT-GFP::PARENTS ACP |Aryl-Carrier-Proteins| |Modified-Proteins|) )
((CREDITS |caspi| CREATED 3504300313) (CREDITS SRI CREATED 3504300313)))

(|Fatty-Acid-Synthase-ACPs| T (
(:CREATOR |ctb|)
(:CREATION-DATE 3567445464)
(COMMON-NAME
 "a fatty acid synthase containing an [acyl carrier protein] domain")
(COMMENT
 "This class includes the universal and highly conserved carriers of acyl intermediates that are involved
in fatty acid synthesis, generally named ACP, or [acyl carrier protein].
In yeast and mammals, ACP exists as a separate domain within a large multifunctional fatty acid
synthase polyprotein (type I FAS), whereas in bacteria and plastids it is a small monomeric protein
(type II FAS). Bacterial ACPs can also serve as acyl donors for synthesis of a variety of products,
including endotoxin and acylated homoserine lactones involved in quorum sensing.

ACP proteins are synthesized in their \"apo\" inactive form, and are activated by attachment of a
|FRAME: PANTETHEINE-P| moiety, removed from |FRAME: CO-A|, to a serine residue, in a reaction
catalyzed by 4'-phosphopantetheinyl transferase |CITS: [18059524]|. The activation converts
|FRAME: apo-ACP| to |FRAME: ACP|.")
(CREDITS SRI |caspi|)
(OCELOT-GFP::PARENTS |All-ACPs|) )
((CREDITS |caspi| CREATED 3430495976) (CREDITS SRI CREATED 3430495976)))

(|Holo-Fatty-Acid-Synthase-ACPs| T (
(:CREATOR |ctb|)
(:CREATION-DATE 3567445464)
(COMMON-NAME
 "a <i>holo</i>- fatty acid synthase [acyl carrier protein]")
(COMMENT
 "This class includes the active form of acyl carrier proteins (ACPs), universal and highly conserved carriers of acyl intermediates during fatty acid synthesis.
In yeast and mammals, ACP exists as a separate domain within a large multifunctional fatty acid synthase polyprotein (type I FAS), whereas in bacteria and plastids it is a small monomeric protein (type II FAS). Bacterial ACPs can also serve as acyl donors for synthesis of a variety of products, including endotoxin and acylated homoserine lactones involved in quorum sensing.

ACP proteins are synthesized in their \"apo\" inactive form, and are activated by attachment of a |FRAME: PANTETHEINE-P| moiety, removed from |FRAME: CO-A|, to a serine residue, in a reaction catalyzed by 4'-phosphopantetheinyl transferase |CITS: [18059524]|.")
(CREDITS SRI |caspi|)
(OCELOT-GFP::PARENTS |Fatty-Acid-Synthase-ACPs|
 |Holo-Aryl-Carrier-Proteins|) )
((CREDITS |caspi| CREATED 3517333508) (CREDITS SRI CREATED 3517333508)))

(PUB-BYNG1981 NIL (
(:CREATOR |ctb|)
(:CREATION-DATE 3567445646)
(SOURCE "Phytochemistry (1981) vol. 20 (6):1289-1292")
(TITLE "Enzymology of L-tyrosine biosynthesis in corn")
(AUTHORS "Byng, Graham" "Whitaker, Robert" "Flick, Christopher"
 "Jensen, Roy A.")
(OCELOT-GFP::PARENTS |Publications|) )
NIL)

(|Acyl-protein-thioesters| T (
(:CREATOR |ctb|)
(:CREATION-DATE 3567445464)
(SCHEMA? T)
(COMMON-NAME "an acyl-protein thioester")
(OCELOT-GFP::PARENTS |Modified-Proteins|) )
NIL)

(ACYL-ACP T (
(APPEARS-IN-LEFT-SIDE-OF RXN-10462 1-ACYLGLYCEROL-3-P-ACYLTRANSFER-RXN)
(:CREATOR |ctb|)
(:CREATION-DATE 3567445464)
(COMMON-NAME "an acyl-[acp]")
(SYNONYMS "acyl-ACP" "acyl-[acyl carrier protein]" "CH3(CH2)xCO-S-ACP")
(N+1-NAME "acyl<sub>n+2</sub>-ACP")
(SCHEMA? T)
(STRUCTURE-ATOMS ACP C R O)
(DISPLAY-COORDS-2D (-350000 -3130) (-278550 -44380) (-207110 -3130)
 (-278550 -126880))
(STRUCTURE-BONDS (2 3 1) (2 4 2) (1 2 1))
(UNMODIFIED-FORM ACP)
(OCELOT-GFP::PARENTS |Acyl-protein-thioesters| |Modified-Proteins|) )
NIL)

(B-KETOACYL-ACP T (
(APPEARS-IN-RIGHT-SIDE-OF 3-OXOACYL-ACP-SYNTH-RXN
 3-OXOACYL-ACP-REDUCT-RXN)
(:CREATOR |ctb|)
(:CREATION-DATE 3567445464)
(COMMON-NAME "a 3-oxoacyl-[acp]")
(SYNONYMS "a &beta;-ketoacyl-[acp]" "a 3-ketoacyl-[acp]"
 "a 3-oxoacyl-[acyl-carrier protein]")
(SCHEMA? T)
(STRUCTURE-ATOMS O C C C ACP O C R)
(DISPLAY-COORDS-2D (5250 -22259) (5250 -14011) (-1895 -9886)
 (-9040 -14011) (-16184 -9886) (-9040 -22259) (12395 -9886)
 (19538 -14011))
(STRUCTURE-BONDS (3 2 1) (2 1 2) (3 4 1) (4 6 2) (4 5 1) (2 7 1)
 (7 8 1))
(OCELOT-GFP::PARENTS ACYL-ACP) )
NIL)

(TYRSYN NIL (
(SUPER-PATHWAYS PWY-6630)
(IN-PATHWAY PWY-6630)
(CITATIONS ":EV-COMP-AINF:3567445646:ctb")
(:CREATOR |ctb|)
(:CREATION-DATE 3567445646)
(CREDITS AUKFG-1 |ingraham| O0-3 O-18 |riley|)
(PATHWAY-LINKS (CHORISMATE ARO-PWY))
(PRIMARIES (TYRAMINOTRANS-RXN NIL (TYR)))
(PREDECESSORS (TYRAMINOTRANS-RXN PREPHENATEDEHYDROG-RXN)
              (PREPHENATEDEHYDROG-RXN CHORISMATEMUT-RXN)
              (CHORISMATEMUT-RXN))
(REACTION-LIST CHORISMATEMUT-RXN PREPHENATEDEHYDROG-RXN
 TYRAMINOTRANS-RXN)
(COMMON-NAME "tyrosine biosynthesis I")
(OCELOT-GFP::PARENTS TYROSINE-SYN) )
((CREDITS AUKFG-1 IMPORTED-FROM-META 3567445646)
 (CREDITS |riley| CREATED 2956350249) (CREDITS O-18 CREATED 2956350249)
 (CREDITS O0-3 REVISED 3356205156)
 (CREDITS |ingraham| REVISED 3356205156)))

(|3-Ketoglutaryl-ACP-methyl-ester| T (
(APPEARS-IN-LEFT-SIDE-OF RXN-11476)
(:CREATOR |ctb|)
(:CREATION-DATE 3567445464)
(SYNONYMS "a 3-ketoglutaryl-[acp] methyl ester")
(STRUCTURE-BONDS (5 6 1) (5 7 2) (4 5 1) (2 3 1) (2 1 2) (4 2 1)
 (3 8 1) (8 9 2) (8 10 1) (10 11 1))
(DISPLAY-COORDS-2D (5250 -22260) (5250 -14011) (12394 -9885)
 (-1895 -9886) (-9040 -14011) (-16184 -9886) (-9040 -22260)
 (19539 -14010) (19539 -22260) (26684 -9885) (33829 -14010))
(STRUCTURE-ATOMS O C C C C ACP O C O O C)
(COMMON-NAME "a 3-oxo-glutaryl-[acp] methyl ester")
(OCELOT-GFP::PARENTS B-KETOACYL-ACP) )
NIL)

(|3-Ketopimeloyl-ACP-methyl-esters| T (
(APPEARS-IN-LEFT-SIDE-OF RXN-11480)
(:CREATOR |ctb|)
(:CREATION-DATE 3567445464)
(STRUCTURE-BONDS (4 5 1) (4 6 2) (3 4 1) (1 2 1) (3 1 1) (2 7 1)
 (7 8 1) (8 9 1) (1 10 2) (9 11 1) (9 12 2) (11 13 1))
(DISPLAY-COORDS-2D (5250 -14011) (12394 -9885) (-1895 -9886)
 (-9040 -14011) (-16184 -9886) (-9040 -22258) (19537 -14010)
 (26682 -9885) (33827 -14010) (5250 -22260) (40972 -9885)
 (33827 -22259) (48117 -14010))
(STRUCTURE-ATOMS C C C C ACP O C C C O O O C)
(SYNONYMS "a 3-ketopimelyl-[acp] methyl ester"
 "a 3-ketopimelyl-[acyl-carrier protein] methyl ester"
 "a 3-oxo-pimeloyl-[acp] methyl ester"
 "a 3-ketopimeloyl-[acp] methyl ester")
(COMMON-NAME "a 3-oxo-pimelyl-[acp] methyl ester")
(OCELOT-GFP::PARENTS B-KETOACYL-ACP) )
NIL)

(|3-Oxo-octanoyl-ACPs| T (
(APPEARS-IN-RIGHT-SIDE-OF RXN-9523 RXN-9524)
(:CREATOR |ctb|)
(:CREATION-DATE 3567445464)
(DBLINKS (LIGAND-CPD "C05750" NIL |taltman| 3466371734 NIL NIL))
(STRUCTURE-BONDS (1 2 1) (2 3 1) (3 4 1) (4 5 1) (2 6 2) (5 7 1)
 (7 8 1) (8 9 1) (9 10 1) (4 11 2))
(DISPLAY-COORDS-2D (-17153 -1331) (-10009 -5456) (-2864 -1331)
 (4281 -5456) (11425 -1331) (-10009 -13706) (18570 -5456) (25714 -1331)
 (32859 -5456) (40003 -1331) (4281 -13706))
(STRUCTURE-ATOMS ACP C C C C O C C C C O)
(COMMON-NAME "a 3-oxo-octanoyl-[acp]")
(OCELOT-GFP::PARENTS B-KETOACYL-ACP) )
NIL)

(|3-oxo-arachidoyl-ACPs| T (
(:CREATOR |ctb|)
(:CREATION-DATE 3567445464)
(STRUCTURE-BONDS (14 16 2) (1 3 1) (2 14 1) (3 4 1) (4 5 1) (5 6 1)
 (6 7 1) (7 8 1) (8 9 1) (9 10 1) (10 11 1) (11 12 1) (12 15 1)
 (13 14 1) (13 15 1) (1 17 1) (17 18 1) (18 19 1) (19 20 1) (15 21 2)
 (20 22 1) (22 23 1))
(DISPLAY-COORDS-2D (10713700 -2300) (711800 0) (9998900 -414800)
 (9284600 -2300) (8569700 -414800) (7855800 -2300) (7140800 -414800)
 (6426400 -2300) (5711600 -414800) (4997200 -2300) (4282800 -414800)
 (3568200 -2300) (2139100 -2300) (1424700 -414800) (2853500 -414800)
 (1423300 -1240100) (11428000 -414800) (12142600 -2300)
 (12857100 -414800) (13571500 -2300) (2853500 -1239800)
 (14286000 -414800) (15000400 -2300))
(STRUCTURE-ATOMS C ACP C C C C C C C C C C C C C O C C C C O C C)
(COMMON-NAME "a 3-oxo-arachidoyl-[acp]")
(OCELOT-GFP::PARENTS B-KETOACYL-ACP) )
NIL)

(|3-oxo-behenoyl-ACPs| T (
(APPEARS-IN-LEFT-SIDE-OF RXN1G-157 RXN1G-469)
(:CREATOR |ctb|)
(:CREATION-DATE 3567445464)
(STRUCTURE-BONDS (14 16 2) (1 3 1) (2 14 1) (3 4 1) (4 5 1) (5 6 1)
 (6 7 1) (7 8 1) (8 9 1) (9 10 1) (10 11 1) (11 12 1) (12 15 1)
 (13 14 1) (1 17 1) (17 18 1) (18 19 1) (19 20 1) (20 21 1) (21 22 1)
 (13 15 1) (15 23 2) (22 24 1) (24 25 1))
(DISPLAY-COORDS-2D (10715200 -2300) (712100 0) (10000100 -414800)
 (9285800 -2300) (8570600 -414800) (7857000 -2300) (7141700 -414800)
 (6427300 -2300) (5712200 -414800) (4997800 -2300) (4283400 -414800)
 (3568800 -2300) (2139400 -2300) (1425000 -414800) (2853800 -414800)
 (1423600 -1240400) (11429500 -414800) (12144100 -2300)
 (12858900 -414800) (13573300 -2300) (14288100 -414800)
 (15002200 -2300) (2853800 -1239800) (15716700 -414800)
 (16431200 -2300))
(STRUCTURE-ATOMS C ACP C C C C C C C C C C C C C O C C C C C C O C C)
(COMMON-NAME "a 3-oxo-behenoyl-[acp]")
(OCELOT-GFP::PARENTS B-KETOACYL-ACP) )
NIL)

(PWY-5143 NIL (
(CITATIONS ":EV-COMP-AINF:3567445646:ctb")
(:CREATOR |ctb|)
(:CREATION-DATE 3567445646)
(CREDITS AUKFG-1 SRI |caspi| THE-ARABIDOPSIS-INFORMATION-RESOURCE
 |zhang|)
(PRIMARIES (RXN-7904 (|Long-Chain-Fatty-Acids|) (|Fatty-Acyl-CoA|)))
(REACTION-LIST RXN-7904)
(PREDECESSORS (RXN-7904))
(SYNONYMS "acyl-CoA synthetase pathway")
(COMMON-NAME "fatty acid activation")
(OCELOT-GFP::PARENTS |Activation| |Lipid-Biosynthesis|) )
((CREDITS AUKFG-1 IMPORTED-FROM-META 3567445646)
 (CREDITS |zhang| CREATED 3352500109)
 (CREDITS THE-ARABIDOPSIS-INFORMATION-RESOURCE CREATED 3352500109)
 (CREDITS |caspi| REVISED 3400950607) (CREDITS SRI REVISED 3400950607)))

(|3-oxo-cerotoyl-ACPs| T (
(:CREATOR |ctb|)
(:CREATION-DATE 3567445464)
(COMMON-NAME "a 3-oxo-cerotoyl-[acp]")
(OCELOT-GFP::PARENTS B-KETOACYL-ACP) )
NIL)

(ENOYL-COA-DELTA-ISOM-RXN NIL (
(IN-PATHWAY FAO-PWY)
(CREDITS AUKFG-1)
(:CREATOR |ctb|)
(:CREATION-DATE 3567445646)
(OFFICIAL-EC? NIL)
(SYNONYMS "probable enoyl-CoA hydratase/isomerase"
 "probable enoyl CoA-hydratase/isomerase" "Acetylene-allene isomerase"
 "&delta;(3)-cis-&delta;(2)-trans-enoyl-CoA isomerase")
(COMMON-NAME "Dodecenoyl-CoA &delta;-isomerase")
(RIGHT TRANS-D2-ENOYL-COA)
(LEFT CIS-DELTA3-ENOYL-COA)
(EC-NUMBER "5.3.3.8")
(OCELOT-GFP::PARENTS EC-5.3.3 |Small-Molecule-Reactions|) )
((CREDITS AUKFG-1 IMPORTED-FROM-META 3567445646)))

(|Monounsaturated-acyl-ACPs| T (
(:CREATOR |ctb|)
(:CREATION-DATE 3567445464)
(COMMON-NAME "a mono-unsaturated acyl-[acp]")
(SCHEMA? T)
(OCELOT-GFP::PARENTS ACYL-ACP) )
NIL)

(ACYLCOADEHYDROG-RXN NIL (
(IN-PATHWAY FAO-PWY)
(:CREATOR |ctb|)
(:CREATION-DATE 3567445646)
(RIGHT TRANS-D2-ENOYL-COA |ETF-Reduced|)
(LEFT |Saturated-Fatty-Acyl-CoA| |ETF-Oxidized|)
(OFFICIAL-EC? NIL)
(CREDITS AUKFG-1 SRI |caspi|)
(SYSTEMATIC-NAME "acyl-CoA:acceptor 2,3-oxidoreductase")
(REACTION-DIRECTION PHYSIOL-LEFT-TO-RIGHT)
(ORPHAN? :NO)
(SYNONYMS "acyl dehydrogenase" "fatty acyl coenzyme A dehydrogenase"
 "acyl coenzyme A dehydrogenase" "fatty-acyl-CoA dehydrogenase"
 "acyl CoA dehydrogenase" "general acyl CoA dehydrogenase"
 "medium-chain acyl-coenzyme A dehydrogenase"
 "medium-chain acyl-CoA dehydrogenase"
 "long-chain acyl coenzyme A dehydrogenase"
 "long-chain acyl-CoA dehydrogenase"
 "acyl-CoA:(acceptor) 2,3-oxidoreductase")
(COMMON-NAME "acyl-CoA dehydrogenase")
(COMMENT-INTERNAL
 "kr98-07-07: on right side, changed TRANS-D2-ENOYL-COA to the newly created, less specific class D2-ENOYL-COA .")
(EC-NUMBER "1.3.8.-")
(OCELOT-GFP::PARENTS EC-1.3.8 |Small-Molecule-Reactions|) )
((CREDITS AUKFG-1 IMPORTED-FROM-META 3567445646)
 (CREDITS |caspi| REVISED 3503341515) (CREDITS SRI REVISED 3503341515)))

(|3-oxo-cis-D9-hexadecenoyl-ACPs| T (
(APPEARS-IN-RIGHT-SIDE-OF RXN-10658)
(APPEARS-IN-LEFT-SIDE-OF RXN-10659)
(:CREATOR |ctb|)
(:CREATION-DATE 3567445464)
(STRUCTURE-BONDS (9 10 1) (8 9 1) (7 8 2) (6 1 1) (1 2 1) (2 3 1)
 (3 4 1) (4 5 1) (5 7 1) (10 11 1) (11 12 1) (12 13 1) (13 14 1)
 (14 15 1) (14 16 2) (15 17 1) (17 18 1) (17 19 2))
(DISPLAY-COORDS-2D (44566 13553) (37421 9428) (30276 13553)
 (23132 9428) (15996 13553) (51702 9428) (8851 9428) (600 9428)
 (-6545 13553) (-13691 9428) (-20829 13553) (-27973 9428)
 (-35118 13553) (-42263 9428) (-49406 13553) (-42263 1178)
 (-56551 9428) (-63695 13553) (-56551 1178))
(STRUCTURE-ATOMS C C C C C C C C C C C C C C C O C ACP O)
(COMMON-NAME
 "a 3-oxo-<i>cis</i>-&Delta;<sup>9</sup>-hexadecenoyl-[acp]")
(OCELOT-GFP::PARENTS B-KETOACYL-ACP |Monounsaturated-acyl-ACPs|) )
NIL)

(OHBUTYRYL-COA-EPIM-RXN NIL (
(IN-PATHWAY FAO-PWY)
(CREDITS AUKFG-1)
(:CREATOR |ctb|)
(:CREATION-DATE 3567445646)
(OFFICIAL-EC? NIL)
(COMMON-NAME "3-hydroxybutyryl-CoA epimerase")
(RIGHT L-3-HYDROXYACYL-COA)
(LEFT D-3-HYDROXYACYL-COA)
(EC-NUMBER "5.1.2.3")
(OCELOT-GFP::PARENTS EC-5.1.2 |Small-Molecule-Reactions|) )
((CREDITS AUKFG-1 IMPORTED-FROM-META 3567445646)))

(OH-ACYL-ACP T (
(APPEARS-IN-LEFT-SIDE-OF 3-HYDROXYDECANOYL-ACP-DEHYDR-RXN
 3-OXOACYL-ACP-REDUCT-RXN)
(:CREATOR |ctb|)
(:CREATION-DATE 3567445464)
(COMMON-NAME "a (3<i>R</i>)-3-hydroxyacyl-[acp]")
(SYNONYMS "beta-hydroxy-acyl-ACP" "beta-OH-acyl-ACP"
 "CH3(CH2)xCHOHCH2CO-S-ACP" "(3R)-3-hydroxyacyl-[acyl-carrier protein]"
 "a (3<i>R</i>)-3-hydroxyacyl-[acyl-carrier protein]"
 "a D-3-hydroxy-acyl-[acp]" "a &beta;-OH-acyl-[acp]"
 "a &beta;-hydroxy-acyl-[acp]")
(SCHEMA? T)
(STRUCTURE-ATOMS O C C C ACP O C R)
(DISPLAY-COORDS-2D (5250 -22259) (5250 -14011) (-1895 -9886)
 (-9040 -14011) (-16184 -9886) (-9040 -22259) (12395 -9886)
 (19538 -14011))
(STRUCTURE-BONDS (4 5 1) (4 6 2) (3 4 1) (2 1 1 :DOWN) (3 2 1) (2 7 1)
 (7 8 1))
(OCELOT-GFP::PARENTS ACYL-ACP) )
NIL)

(FAO-PWY NIL (
(CITATIONS ":EV-COMP-AINF:3567445646:ctb")
(:CREATOR |ctb|)
(:CREATION-DATE 3567445646)
(PATHWAY-LINKS (ACETYL-COA TCA-VARIANTS))
(CREDITS AUKFG-1 O-18 |riley|)
(POLYMERIZATION-LINKS
 (|Saturated-Fatty-Acyl-CoA| KETOACYLCOATHIOL-RXN ACYLCOADEHYDROG-RXN))
(LAYOUT-ADVICE
 (:CYCLE-TOP-CPD |Saturated-Fatty-Acyl-CoA| . ACYLCOADEHYDROG-RXN))
(PRIMARIES
 (KETOACYLCOATHIOL-RXN NIL (|Saturated-Fatty-Acyl-CoA| ACETYL-COA)))
(REACTION-LIST ENOYL-COA-HYDRAT-RXN ENOYL-COA-DELTA-ISOM-RXN
 ACYLCOADEHYDROG-RXN ACYLCOASYN-RXN OHBUTYRYL-COA-EPIM-RXN
 KETOACYLCOATHIOL-RXN OHACYL-COA-DEHYDROG-RXN)
(PREDECESSORS (KETOACYLCOATHIOL-RXN OHACYL-COA-DEHYDROG-RXN)
              (OHACYL-COA-DEHYDROG-RXN OHBUTYRYL-COA-EPIM-RXN)
              (OHBUTYRYL-COA-EPIM-RXN)
              (ACYLCOADEHYDROG-RXN ACYLCOASYN-RXN) (ACYLCOASYN-RXN)
              (ENOYL-COA-HYDRAT-RXN ENOYL-COA-DELTA-ISOM-RXN)
              (ENOYL-COA-DELTA-ISOM-RXN)
              (OHACYL-COA-DEHYDROG-RXN ENOYL-COA-HYDRAT-RXN)
              (ENOYL-COA-HYDRAT-RXN ACYLCOADEHYDROG-RXN))
(COMMON-NAME "fatty acid &beta;-oxidation I")
(OCELOT-GFP::PARENTS |Fatty-Acid-Degradation|) )
((CREDITS AUKFG-1 IMPORTED-FROM-META 3567445646)
 (CREDITS |riley| CREATED 3001088685) (CREDITS O-18 CREATED 3001088685)
 (POLYMERIZATION-LINKS
  (|Saturated-Fatty-Acyl-CoA| KETOACYLCOATHIOL-RXN ACYLCOADEHYDROG-RXN)
  PRODUCT-NAME-SLOT N-1-NAME)))

(|3-Hydroxy-octanoyl-ACPs| T (
(APPEARS-IN-LEFT-SIDE-OF 4.2.1.59-RXN RXN-9524)
(:CREATOR |ctb|)
(:CREATION-DATE 3567445464)
(DBLINKS (LIGAND-CPD "C04620" NIL |taltman| 3466371734 NIL NIL))
(UNMODIFIED-FORM ACP)
(SYNONYMS "a &beta;-hydroxyoctanoyl-[acp]")
(STRUCTURE-BONDS (1 2 1) (2 3 1) (3 4 1) (4 5 1) (5 6 1) (6 7 1)
 (6 8 2) (4 9 1 :UP) (1 10 1) (10 11 1))
(DISPLAY-COORDS-2D (13043 -2062) (5898 -6187) (-1246 -2062)
 (-8390 -6187) (-15535 -2062) (-22680 -6187) (-29824 -2062)
 (-22680 -14437) (-8390 -14437) (20188 -6187) (27332 -2062))
(STRUCTURE-ATOMS C C C C C C ACP O O C C)
(COMMON-NAME "an (<i>R</i>)-3-hydroxyoctanoyl-[acp]")
(OCELOT-GFP::PARENTS OH-ACYL-ACP) )
NIL)

(|3-Hydroxyglutaryl-ACP-methyl-ester| T (
(APPEARS-IN-RIGHT-SIDE-OF RXN-11476)
(:CREATOR |ctb|)
(:CREATION-DATE 3567445464)
(STRUCTURE-BONDS (5 6 1) (5 7 2) (4 5 1) (2 3 1) (2 1 1) (4 2 1)
 (3 8 1) (8 9 2) (8 10 1) (10 11 1))
(DISPLAY-COORDS-2D (5250 -22259) (5250 -14011) (12394 -9885)
 (-1895 -9886) (-9040 -14011) (-16184 -9886) (-9040 -22259)
 (19538 -14010) (19538 -22259) (26683 -9885) (33828 -14010))
(STRUCTURE-ATOMS O C C C C ACP O C O O C)
(COMMON-NAME "a 3-hydroxyglutaryl-[acp] methyl ester")
(OCELOT-GFP::PARENTS OH-ACYL-ACP) )
NIL)

(|3-hydroxy-cis-D7-tetraecenoyl-ACPs| T (
(APPEARS-IN-LEFT-SIDE-OF RXN-10656)
(APPEARS-IN-RIGHT-SIDE-OF RXN-10655)
(:CREATOR |ctb|)
(:CREATION-DATE 3567445464)
(STRUCTURE-BONDS (9 10 1) (8 9 1) (7 8 2) (6 1 1) (1 2 1) (2 3 1)
 (3 4 1) (4 5 1) (5 7 1) (10 11 1) (11 12 1) (12 13 1) (12 14 1)
 (13 15 1) (15 16 1) (15 17 2))
(DISPLAY-COORDS-2D (44570 13553) (37425 9428) (30280 13553)
 (23136 9428) (15996 13553) (51710 9428) (8851 9428) (600 9428)
 (-6545 13553) (-13691 9428) (-20833 13553) (-27977 9428)
 (-35122 13553) (-27977 1177) (-42267 9428) (-49411 13553)
 (-42267 1178))
(STRUCTURE-ATOMS C C C C C C C C C C C C C O C ACP O)
(COMMON-NAME
 "a 3-hydroxy <i>cis</i> &Delta;<sup>7</sup>-tetradecenoyl-[acp]")
(OCELOT-GFP::PARENTS |Monounsaturated-acyl-ACPs| OH-ACYL-ACP) )
NIL)

(|3-hydroxy-cis-D9-hexaecenoyl-ACPs| T (
(APPEARS-IN-LEFT-SIDE-OF RXN-10660)
(APPEARS-IN-RIGHT-SIDE-OF RXN-10659)
(:CREATOR |ctb|)
(:CREATION-DATE 3567445464)
(STRUCTURE-BONDS (9 10 1) (8 9 1) (7 8 2) (6 1 1) (1 2 1) (2 3 1)
 (3 4 1) (4 5 1) (5 7 1) (10 11 1) (11 12 1) (12 13 1) (13 14 1)
 (14 15 1) (14 16 1) (15 17 1) (17 18 1) (17 19 2))
(DISPLAY-COORDS-2D (44565 13553) (37420 9428) (30275 13553)
 (23131 9428) (15996 13553) (51700 9428) (8851 9428) (600 9428)
 (-6545 13553) (-13691 9428) (-20828 13553) (-27972 9428)
 (-35117 13553) (-42262 9428) (-49405 13553) (-42262 1178)
 (-56549 9428) (-63693 13553) (-56549 1178))
(STRUCTURE-ATOMS C C C C C C C C C C C C C C C O C ACP O)
(COMMON-NAME
 "a 3-hydroxy <i>cis</i> &Delta;<sup>9</sup>-hexadecenoyl-[acp]")
(OCELOT-GFP::PARENTS OH-ACYL-ACP |Monounsaturated-acyl-ACPs|) )
NIL)

(|3-hydroxypimeloyl-ACP-methyl-esters| T (
(APPEARS-IN-RIGHT-SIDE-OF RXN-11480)
(:CREATOR |ctb|)
(:CREATION-DATE 3567445464)
(SYNONYMS "a 3-hydroxypimelyl-[acyl-carrier protein] methyl ester"
 "a 3-hydroxypimeloyl-[acp] methyl ester")
(STRUCTURE-BONDS (4 5 1) (4 6 2) (3 4 1) (1 2 1) (3 1 1) (2 7 1)
 (7 8 1) (8 9 1) (1 10 1) (9 11 1) (9 12 2) (11 13 1))
(DISPLAY-COORDS-2D (5250 -14011) (12394 -9885) (-1895 -9886)
 (-9040 -14011) (-16184 -9886) (-9040 -22257) (19536 -14010)
 (26681 -9885) (33826 -14010) (5250 -22259) (40971 -9885)
 (33826 -22258) (48116 -14010))
(STRUCTURE-ATOMS C C C C ACP O C C C O O O C)
(COMMON-NAME "a 3-hydroxypimelyl-[acp] methyl ester")
(OCELOT-GFP::PARENTS OH-ACYL-ACP) )
NIL)

(|BETA-HYDROXY-ACYL-ACPs| T (
(:CREATOR |ctb|)
(:CREATION-DATE 3567445464)
(COMMON-NAME "a beta-hydroxyacyl-acp")
(OCELOT-GFP::PARENTS OH-ACYL-ACP) )
NIL)

(|cis-delta11-3-hydroxymelissoyl-ACPs| T (
(APPEARS-IN-RIGHT-SIDE-OF RXN1G-163)
(:CREATOR |ctb|)
(:CREATION-DATE 3567445464)
(STRUCTURE-BONDS (10 12 2) (1 3 1) (2 10 1) (7 8 1) (8 11 1) (9 10 1)
 (1 13 1) (13 14 1) (14 15 1) (15 16 1) (16 17 1) (17 18 1) (18 19 1)
 (19 20 1) (20 21 1) (21 22 1) (7 23 1) (23 6 1) (22 24 1) (24 25 1)
 (6 26 1) (26 5 1) (25 27 1) (27 28 1) (9 11 1) (5 29 1) (29 4 1)
 (11 30 1) (4 3 2) (28 31 1) (31 32 1) (32 33 1))
(DISPLAY-COORDS-2D (10713500 -2300) (712300 0) (9998200 -414800)
 (8568500 -414800) (7140500 -414800) (5710800 -414800)
 (4282900 -414800) (3568300 -2300) (2138700 -2300) (1425200 -414800)
 (2853100 -414800) (1423800 -1240600) (11427400 -414800)
 (12141500 -2300) (12856400 -414800) (13570900 -2300)
 (14285500 -414800) (14999000 -2300) (15713500 -414800)
 (16428101 -2300) (17142600 -414800) (17856700 -2300) (4996900 -2300)
 (18570900 -414800) (19285400 -2300) (6425300 -2300) (19999900 -414800)
 (20714200 -2300) (7854900 -2300) (2853100 -1239800) (21428700 -414800)
 (22143200 -2300) (22857700 -414800))
(STRUCTURE-ATOMS C ACP C C C C C C C C C O C C C C C C C C C C C C C C
 C C C O C C C)
(COMMON-NAME "a cis-delta11-3-hydroxyC30:1-[acp]")
(OCELOT-GFP::PARENTS |BETA-HYDROXY-ACYL-ACPs|) )
NIL)

(|cis-delta13-3-hydroxylacceroyl-ACPs| T (
(APPEARS-IN-RIGHT-SIDE-OF RXN1G-260)
(:CREATOR |ctb|)
(:CREATION-DATE 3567445464)
(STRUCTURE-BONDS (9 11 2) (1 9 1) (6 7 1) (7 10 1) (8 9 1) (12 13 1)
 (13 14 1) (14 15 1) (15 16 1) (16 17 1) (17 18 1) (18 19 1) (19 20 1)
 (20 21 1) (6 22 1) (22 5 1) (21 23 1) (23 24 1) (5 25 1) (25 4 1)
 (24 26 1) (26 27 1) (8 10 1) (4 28 1) (28 3 1) (10 29 1) (27 30 1)
 (30 31 1) (3 32 1) (32 2 1) (2 12 2) (31 33 1) (33 34 1) (34 35 1))
(DISPLAY-COORDS-2D (712300 0) (9997900 -414800) (8568200 -414800)
 (7140300 -414800) (5710600 -414800) (4282800 -414800) (3568200 -2300)
 (2138600 -2300) (1425200 -414800) (2853000 -414800) (1423800 -1240600)
 (11427000 -414800) (12141100 -2300) (12856000 -414800)
 (13570500 -2300) (14285100 -414800) (14998500 -2300)
 (15713000 -414800) (16427601 -2300) (17142100 -414800)
 (17856200 -2300) (4996700 -2300) (18570300 -414800) (19284800 -2300)
 (6425100 -2300) (19999300 -414800) (20713600 -2300) (7854700 -2300)
 (2853000 -1239800) (21428000 -414800) (22142500 -2300) (9282700 -2300)
 (22857000 -414800) (23571400 -2300) (24285900 -414800))
(STRUCTURE-ATOMS ACP C C C C C C C C C O C C C C C C C C C C C C C C C
 C C O C C C C C C)
(COMMON-NAME "a cis-delta13-3-hydroxyC32:1-[acp]")
(OCELOT-GFP::PARENTS |BETA-HYDROXY-ACYL-ACPs|) )
NIL)

(|cis-delta15-3-hydroxygheddoyl-ACPs| T (
(APPEARS-IN-RIGHT-SIDE-OF RXN1G-358)
(:CREATOR |ctb|)
(:CREATION-DATE 3567445464)
(STRUCTURE-BONDS (9 11 2) (1 9 1) (6 7 1) (7 10 1) (8 9 1) (13 14 1)
 (14 15 1) (15 16 1) (16 17 1) (17 18 1) (18 19 1) (19 20 1) (6 21 1)
 (21 5 1) (20 22 1) (22 23 1) (5 24 1) (24 4 1) (23 25 1) (25 26 1)
 (4 27 1) (27 3 1) (26 28 1) (28 29 1) (3 30 1) (30 2 1) (29 31 1)
 (31 32 1) (8 10 1) (2 33 1) (33 12 1) (12 13 2) (10 34 1) (32 35 1)
 (35 36 1) (36 37 1))
(DISPLAY-COORDS-2D (712400 0) (9997700 -414800) (8568100 -414800)
 (7140200 -414800) (5710400 -414800) (4282800 -414800) (3568200 -2300)
 (2138500 -2300) (1425300 -414800) (2852900 -414800) (1423900 -1240700)
 (11427000 -414800) (12855800 -414800) (13570300 -2300)
 (14285000 -414800) (14998400 -2300) (15712800 -414800)
 (16427299 -2300) (17141900 -414800) (17856000 -2300) (4996800 -2300)
 (18570100 -414800) (19284400 -2300) (6425000 -2300) (19999000 -414800)
 (20713300 -2300) (7854700 -2300) (21427800 -414800) (22142200 -2300)
 (9282500 -2300) (22856600 -414800) (23571100 -2300) (10712200 -2300)
 (2852900 -1239800) (24285500 -414800) (25000000 -2300)
 (25714500 -414800))
(STRUCTURE-ATOMS ACP C C C C C C C C C O C C C C C C C C C C C C C C C
 C C C C C C C O C C C)
(COMMON-NAME "a cis-delta15-3-hydroxyC34:1-[acp]")
(OCELOT-GFP::PARENTS |BETA-HYDROXY-ACYL-ACPs|) )
NIL)

(|cis-delta17-3-hydroxyC36-ACPs| T (
(APPEARS-IN-RIGHT-SIDE-OF RXN1G-881)
(:CREATOR |ctb|)
(:CREATION-DATE 3567445464)
(STRUCTURE-BONDS (9 11 2) (1 9 1) (6 7 1) (7 10 1) (8 9 1) (14 15 1)
 (15 16 1) (16 17 1) (17 18 1) (18 19 1) (6 20 1) (20 5 1) (19 21 1)
 (21 22 1) (5 23 1) (23 4 1) (22 24 1) (24 25 1) (4 26 1) (26 3 1)
 (25 27 1) (27 28 1) (3 29 1) (29 2 1) (28 30 1) (30 31 1) (2 32 1)
 (32 12 1) (31 33 1) (33 34 1) (8 10 1) (10 35 1) (12 36 1) (36 13 1)
 (13 14 2) (34 37 1) (37 38 1) (38 39 1))
(DISPLAY-COORDS-2D (712500 0) (9997500 -414800) (8567900 -414800)
 (7140100 -414800) (5710200 -414800) (4282800 -414800) (3568200 -2300)
 (2138400 -2300) (1425400 -414800) (2852800 -414800) (1424000 -1240800)
 (11426900 -414800) (12855700 -414800) (14284900 -414800)
 (14998200 -2300) (15712600 -414800) (16427099 -2300)
 (17141700 -414800) (17855800 -2300) (4996700 -2300) (18569800 -414800)
 (19284100 -2300) (6424900 -2300) (19998800 -414800) (20713100 -2300)
 (7854700 -2300) (21427600 -414800) (22141800 -2300) (9282400 -2300)
 (22856300 -414800) (23570800 -2300) (10712100 -2300)
 (24285300 -414800) (24999600 -2300) (2852800 -1239800)
 (12141200 -2300) (25714000 -414800) (26428500 -2300)
 (27143000 -414800))
(STRUCTURE-ATOMS ACP C C C C C C C C C O C C C C C C C C C C C C C C C
 C C C C C C C C O C C C C)
(COMMON-NAME "a cis-delta17-3-hydroxyC36:1-[acp]")
(OCELOT-GFP::PARENTS |BETA-HYDROXY-ACYL-ACPs|) )
NIL)

(|cis-delta19-3-hydroxyC38-ACPs| T (
(APPEARS-IN-RIGHT-SIDE-OF RXN1G-1053)
(:CREATOR |ctb|)
(:CREATION-DATE 3567445464)
(STRUCTURE-BONDS (9 11 2) (1 9 1) (6 7 1) (7 10 1) (8 9 1) (15 16 1)
 (16 17 1) (17 18 1) (6 19 1) (19 5 1) (18 20 1) (20 21 1) (5 22 1)
 (22 4 1) (21 23 1) (23 24 1) (4 25 1) (25 3 1) (24 26 1) (26 27 1)
 (3 28 1) (28 2 1) (27 29 1) (29 30 1) (2 31 1) (31 12 1) (30 32 1)
 (32 33 1) (8 10 1) (10 34 1) (12 35 1) (35 13 1) (33 36 1) (36 37 1)
 (13 38 1) (38 14 1) (14 15 2) (37 39 1) (39 40 1) (40 41 1))
(DISPLAY-COORDS-2D (712500 0) (9997200 -414800) (8567600 -414800)
 (7139900 -414800) (5710000 -414800) (4282700 -414800) (3568100 -2300)
 (2138300 -2300) (1425400 -414800) (2852700 -414800) (1424000 -1240800)
 (11426600 -414800) (12855300 -414800) (14284500 -414800)
 (15712100 -414800) (16426600 -2300) (17141200 -414800)
 (17855300 -2300) (4996500 -2300) (18569200 -414800) (19283500 -2300)
 (6424700 -2300) (19998200 -414800) (20712500 -2300) (7854500 -2300)
 (21426900 -414800) (22141100 -2300) (9282100 -2300) (22855600 -414800)
 (23570100 -2300) (10711800 -2300) (24284600 -414800) (24998800 -2300)
 (2852700 -1239800) (12140800 -2300) (25713200 -414800)
 (26427700 -2300) (13569800 -2300) (27142200 -414800) (27856500 -2300)
 (28571000 -414800))
(STRUCTURE-ATOMS ACP C C C C C C C C C O C C C C C C C C C C C C C C C
 C C C C C C C O C C C C C C C)
(COMMON-NAME "a cis-delta19-3-hydroxyC38:1-[acp]")
(OCELOT-GFP::PARENTS |BETA-HYDROXY-ACYL-ACPs|) )
NIL)

(|cis-delta21-3-hydroxyC40-ACPs| T (
(APPEARS-IN-RIGHT-SIDE-OF RXN1G-287)
(:CREATOR |ctb|)
(:CREATION-DATE 3567445464)
(STRUCTURE-BONDS (9 11 2) (1 9 1) (6 7 1) (7 10 1) (8 9 1) (15 16 1)
 (16 17 1) (6 18 1) (18 5 1) (19 20 1) (5 21 1) (21 4 1) (20 22 1)
 (22 23 1) (4 24 1) (24 3 1) (23 25 1) (25 26 1) (3 27 1) (27 2 1)
 (26 28 1) (28 29 1) (2 30 1) (30 12 1) (29 31 1) (31 32 1) (8 10 1)
 (10 33 1) (12 34 1) (34 13 1) (32 35 1) (35 36 1) (13 37 1) (37 14 1)
 (36 38 1) (38 39 1) (17 19 2) (14 40 1) (40 15 1) (39 41 1) (41 42 1)
 (42 43 1))
(DISPLAY-COORDS-2D (712500 0) (9996900 -414800) (8567400 -414800)
 (7139700 -414800) (5709800 -414800) (4282600 -414800) (3568000 -2300)
 (2138200 -2300) (1425400 -414800) (2852600 -414800) (1424000 -1240800)
 (11426300 -414800) (12854900 -414800) (14284100 -414800)
 (15711700 -414800) (16426100 -2300) (17140700 -414800) (4996400 -2300)
 (18568700 -414800) (19283000 -2300) (6424500 -2300) (19997600 -414800)
 (20711900 -2300) (7854300 -2300) (21426300 -414800) (22140500 -2300)
 (9281800 -2300) (22855000 -414800) (23569400 -2300) (10711500 -2300)
 (24283900 -414800) (24998100 -2300) (2852600 -1239800)
 (12140500 -2300) (25712500 -414800) (26427000 -2300) (13569400 -2300)
 (27141400 -414800) (27855700 -2300) (14998500 -2300)
 (28570200 -414800) (29284700 -2300) (29999200 -414800))
(STRUCTURE-ATOMS ACP C C C C C C C C C O C C C C C C C C C C C C C C C
 C C C C C C O C C C C C C C C C C)
(COMMON-NAME "a cis-delta21-3-hydroxyC40:1-[acp]")
(OCELOT-GFP::PARENTS |BETA-HYDROXY-ACYL-ACPs|) )
NIL)

(|cis-delta5-3-hydroxylignoceroyl-ACPs| T (
(APPEARS-IN-RIGHT-SIDE-OF RXN1G-72)
(:CREATOR |ctb|)
(:CREATION-DATE 3567445464)
(STRUCTURE-BONDS (13 15 2) (1 3 1) (2 13 1) (3 4 1) (4 5 1) (5 6 1)
 (6 7 1) (7 8 1) (8 9 1) (10 11 1) (11 14 1) (12 13 1) (1 16 1)
 (16 17 1) (17 18 1) (18 19 1) (19 20 1) (20 21 1) (21 22 1) (22 23 1)
 (12 14 1) (10 9 2) (14 24 1) (23 25 1) (25 26 1) (26 27 1))
(DISPLAY-COORDS-2D (10715100 -2300) (712200 0) (9999900 -414800)
 (9285600 -2300) (8570300 -414800) (7856800 -2300) (7141600 -414800)
 (6427200 -2300) (5712000 -414800) (4283400 -414800) (3568800 -2300)
 (2139300 -2300) (1425100 -414800) (2853700 -414800) (1423700 -1240500)
 (11429200 -414800) (12143800 -2300) (12858600 -414800)
 (13573100 -2300) (14287700 -414800) (15001900 -2300)
 (15716300 -414800) (16430901 -2300) (2853700 -1239800)
 (17145300 -414800) (17859700 -2300) (18574200 -414800))
(STRUCTURE-ATOMS C ACP C C C C C C C C C C C C O C C C C C C C C O C C
 C)
(COMMON-NAME "a cis-delta5-3-hydroxyC24:1-[acp]")
(OCELOT-GFP::PARENTS |BETA-HYDROXY-ACYL-ACPs|) )
NIL)

(PUB-CRIPPS86 NIL (
(:CREATOR |ctb|)
(:CREATION-DATE 3567445646)
(AUTHORS "Cripps, C." "Blomquist, G. J." "de Renobales, M.")
(TITLE "De novo biosynthesis of linoleic acid in insects")
(SOURCE "Biochimica et Biophysica Acta 876(3): 572-580")
(YEAR 1986)
(OCELOT-GFP::PARENTS |Publications|) )
NIL)

(|cis-delta7-3-hydroxycerotoyl-ACPs| T (
(APPEARS-IN-RIGHT-SIDE-OF RXN1G-364)
(:CREATOR |ctb|)
(:CREATION-DATE 3567445464)
(STRUCTURE-BONDS (12 14 2) (1 3 1) (2 12 1) (3 4 1) (4 5 1) (5 6 1)
 (6 7 1) (9 10 1) (10 13 1) (11 12 1) (1 15 1) (15 16 1) (16 17 1)
 (17 18 1) (18 19 1) (19 20 1) (20 21 1) (21 22 1) (22 23 1) (23 24 1)
 (11 13 1) (9 25 1) (25 8 1) (13 26 1) (8 7 2) (24 27 1) (27 28 1)
 (28 29 1))
(DISPLAY-COORDS-2D (10715000 -2300) (712300 0) (9999700 -414800)
 (9285400 -2300) (8570000 -414800) (7856800 -2300) (7141500 -414800)
 (5711800 -414800) (4283400 -414800) (3568800 -2300) (2139200 -2300)
 (1425200 -414800) (2853600 -414800) (1423800 -1240600)
 (11429100 -414800) (12143500 -2300) (12858400 -414800)
 (13572900 -2300) (14287600 -414800) (15001500 -2300)
 (15716000 -414800) (16430599 -2300) (17145100 -414800)
 (17859400 -2300) (4997900 -2300) (2853600 -1239900) (18573900 -414800)
 (19288400 -2300) (20003000 -414800))
(STRUCTURE-ATOMS C ACP C C C C C C C C C C C O C C C C C C C C C C C O
 C C C)
(COMMON-NAME "a cis-delta7-3-hydroxyC26:1-[acp]")
(OCELOT-GFP::PARENTS |BETA-HYDROXY-ACYL-ACPs|) )
NIL)

(|cis-delta9-3-hydroxymontanoyl-ACPs| T (
(APPEARS-IN-RIGHT-SIDE-OF RXN1G-240)
(:CREATOR |ctb|)
(:CREATION-DATE 3567445464)
(STRUCTURE-BONDS (11 13 2) (1 3 1) (2 11 1) (3 4 1) (4 5 1) (8 9 1)
 (9 12 1) (10 11 1) (1 14 1) (14 15 1) (15 16 1) (16 17 1) (17 18 1)
 (18 19 1) (19 20 1) (20 21 1) (21 22 1) (22 23 1) (10 12 1) (8 24 1)
 (24 7 1) (12 25 1) (23 26 1) (26 27 1) (7 28 1) (28 6 1) (6 5 2)
 (27 29 1) (29 30 1) (30 31 1))
(DISPLAY-COORDS-2D (10714700 -2300) (712300 0) (9999400 -414800)
 (9285100 -2300) (8569700 -414800) (7141300 -414800) (5711600 -414800)
 (4283300 -414800) (3568700 -2300) (2139100 -2300) (1425200 -414800)
 (2853500 -414800) (1423800 -1240600) (11428800 -414800)
 (12143100 -2300) (12858000 -414800) (13572500 -2300)
 (14287200 -414800) (15001000 -2300) (15715500 -414800)
 (16430099 -2300) (17144600 -414800) (17858900 -2300) (4997700 -2300)
 (2853500 -1239900) (18573300 -414800) (19287800 -2300) (6426100 -2300)
 (20002300 -414800) (20716800 -2300) (21431200 -414800))
(STRUCTURE-ATOMS C ACP C C C C C C C C C C O C C C C C C C C C C C O C
 C C C C C)
(COMMON-NAME "a cis-delta9-3-hydroxyC28:1-[acp]")
(OCELOT-GFP::PARENTS |BETA-HYDROXY-ACYL-ACPs|) )
NIL)

(|Beta-3-hydroxybutyryl-ACPs| T (
(APPEARS-IN-LEFT-SIDE-OF 4.2.1.58-RXN)
(APPEARS-IN-RIGHT-SIDE-OF RXN-9514)
(:CREATOR |ctb|)
(:CREATION-DATE 3567445464)
(UNMODIFIED-FORM ACP)
(SYNONYMS "a &beta;-3-hydroxybutyryl-[acp]")
(STRUCTURE-BONDS (3 2 1) (2 1 1 :DOWN) (2 7 1) (3 4 1) (4 6 2) (4 5 1))
(DISPLAY-COORDS-2D (5250 -22260) (5250 -14011) (-1895 -9886)
 (-9040 -14011) (-16184 -9886) (-9040 -22260) (12395 -9886))
(STRUCTURE-ATOMS O C C C ACP O C)
(COMMON-NAME "an (<i>R</i>)-3-hydroxybutanoyl-[acp]")
(OCELOT-GFP::PARENTS OH-ACYL-ACP) )
NIL)

(|Beta-hydroxydecanoyl-ACPs| T (
(APPEARS-IN-LEFT-SIDE-OF FABAUNSATDEHYDR-RXN RXN-9655 RXN-9528)
(:CREATOR |ctb|)
(:CREATION-DATE 3567445464)
(UNMODIFIED-FORM ACP)
(STRUCTURE-BONDS (9 10 1) (6 9 1) (5 8 2) (5 7 1) (4 6 1) (3 5 1)
 (2 4 1) (1 3 1) (1 2 1) (1 11 1) (10 12 1) (12 13 1))
(DISPLAY-COORDS-2D (37931 2063) (45076 6188) (30787 6188) (52216 2063)
 (23641 2063) (59362 6188) (16497 6188) (23641 -6187) (66507 2063)
 (73651 6188) (37931 -6187) (80795 2063) (87939 6188))
(STRUCTURE-ATOMS C C C C C C ACP O C C O C C)
(SYNONYMS "an (<i>R</i>)-3-hydroxydecanoyl-[acyl-carrier protein]"
 "a &beta;-hydroxydecanoyl-[acp]")
(COMMON-NAME "an (<i>R</i>)-3-hydroxydecanoyl-[acp]")
(OCELOT-GFP::PARENTS OH-ACYL-ACP) )
NIL)

(|R-3-Hydroxypalmitoyl-ACPs| T (
(APPEARS-IN-LEFT-SIDE-OF 4.2.1.61-RXN RXN-9540)
(:CREATOR |ctb|)
(:CREATION-DATE 3567445464)
(DBLINKS (LIGAND-CPD "C04633" NIL |taltman| 3466371734 NIL NIL))
(UNMODIFIED-FORM ACP)
(SYNONYMS "a &beta;-hydroxypalmitoyl-[acp]")
(STRUCTURE-BONDS (14 16 2) (1 3 1) (2 14 1) (3 4 1) (4 5 1) (5 6 1)
 (6 7 1) (7 8 1) (8 9 1) (9 10 1) (10 11 1) (11 12 1) (12 15 1)
 (13 14 1) (13 15 1) (1 17 1) (17 18 1) (15 19 1))
(DISPLAY-COORDS-2D (10713700 -2300) (711800 0) (9998900 -414800)
 (9284600 -2300) (8569700 -414800) (7855800 -2300) (7140800 -414800)
 (6426400 -2300) (5711600 -414800) (4997200 -2300) (4282800 -414800)
 (3568200 -2300) (2139100 -2300) (1424700 -414800) (2853500 -414800)
 (1423300 -1240100) (11428000 -414800) (12142600 -2300)
 (2853500 -1239900))
(STRUCTURE-ATOMS C ACP C C C C C C C C C C C C C O C C O)
(COMMON-NAME "an (<i>R</i>)-3-hydroxypalmitoyl-[acp]")
(OCELOT-GFP::PARENTS OH-ACYL-ACP) )
NIL)

(CPD-13692 NIL (
(APPEARS-IN-RIGHT-SIDE-OF RXN-12703 RXN-12704)
(:CREATOR |ctb|)
(:CREATION-DATE 3567445646)
(SYNONYMS "cholest-4,24-dien-3-one-26-oyl-CoA")
(CREDITS AUKFG-1 SRI |caspi|)
(STRUCTURE-ATOMS C C C C C O C C C C C C C C C C C C C C C C C C C C C
 C H H H H O S C O O O N N O N N O O C C C P C O O O C C O C P C P O C
 N O O N C C C C O O C C C C C N C C O)
(DISPLAY-COORDS-2D (-43801 -18150) (-33071 -27590) (-73681 -41310)
 (-100151 -20620) (-78721 -33000) (-121581 0) (-93001 0)
 (-54701 -30540) (-85861 -4120) (-46611 -32160) (-60141 -36740)
 (-114441 -12380) (-66021 -20620) (-70871 -13950) (-93001 -24750)
 (-107291 -16500) (-85861 -28880) (-107291 0) (-100151 -4120)
 (-41161 -25970) (-114441 -4120) (-68231 -35120) (-85861 -12380)
 (-93001 -16500) (-70871 -27300) (-78721 -16500) (-100151 -12380)
 (-78721 -24750) (-93001 -8250) (-77861 -8290) (-85861 -20630)
 (-62891 -29390) (-30941 -35560) (-27241 -21760) (25307 25972)
 (57344 7013) (22814 40459) (43742 -7932) (17496 23318) (9785 36269)
 (54188 18518) (6802 15328) (22766 -25958) (48983 48976) (46229 3467)
 (36001 33960) (44206 -21864) (10757 28077) (50013 10798) (2205 39524)
 (32046 21212) (32483 48921) (40706 57199) (51357 -17749) (15051 15438)
 (40761 40699) (46534 23705) (50685 -3476) (38655 26150) (40733 48949)
 (55141 -10419) (4148 23140) (-4404 34586) (57628 981) (42682 14582)
 (-10042 21457) (-3433 26395) (27752 33850) (29917 -21843)
 (37056 -25979) (29929 -13593) (37044 -34229) (48321 -29015)
 (40092 -14713) (15627 -21823) (8477 -25937) (1338 -21802)
 (-5813 -25916) (-12951 -21781) (-20102 -25896) (1350 -13552))
(STRUCTURE-BONDS (26 28 1) (25 28 1) (24 27 1) (23 26 1) (23 24 1)
 (22 25 1) (19 27 1) (18 21 1) (18 19 2) (17 28 1) (16 27 1) (15 24 1)
 (15 17 1) (14 26 1) (13 25 1) (13 14 1) (12 21 1) (12 16 1) (11 22 1)
 (10 20 2) (9 23 1) (8 11 1) (8 10 1) (7 19 1) (7 9 1) (21 6 2)
 (28 5 1 :UP) (27 4 1 :UP) (22 3 1 :DOWN) (2 20 1) (1 20 1)
 (24 29 1 :DOWN) (26 30 1 :DOWN) (23 31 1 :UP) (25 32 1 :DOWN) (2 33 2)
 (2 34 1) (80 34 1) (35 39 1 :DOWN) (35 68 1) (51 35 1) (36 49 1)
 (68 37 1 :UP) (38 58 1) (39 55 1) (48 39 1) (50 40 1) (40 48 2)
 (41 57 1) (49 41 1) (42 62 1) (55 42 2) (43 69 1) (43 75 1) (44 60 1)
 (45 49 1) (58 45 1) (46 68 1) (46 56 1 :UP) (59 46 1) (47 54 1)
 (70 47 1) (47 73 1) (47 74 1) (62 48 1) (65 49 2) (63 50 2) (59 51 1)
 (52 60 2) (53 60 1) (54 61 1) (56 60 1) (59 57 1 :DOWN) (61 58 1)
 (64 58 2) (62 67 2) (67 63 1) (66 67 1) (69 70 1) (71 69 2)
 (70 72 1 :DOWN) (75 76 1) (76 77 1) (77 78 1) (77 81 2) (78 79 1)
 (79 80 1))
(MOLECULAR-WEIGHT 1158.098)
(COMMON-NAME "3-oxocholest-4,24-dien-26-oyl-CoA")
(INCHI
 "InChI=1S/C48H74N7O18P3S/c1-27(32-12-13-33-31-11-10-29-22-30(56)14-17-47(29,5)34(31)15-18-48(32,33)6)8-7-9-28(2)45(61)77-21-20-50-36(57)16-19-51-43(60)40(59)46(3,4)24-70-76(67,68)73-75(65,66)69-23-35-39(72-74(62,63)64)38(58)44(71-35)55-26-54-37-41(49)52-25-53-42(37)55/h9,22,25-27,31-35,38-40,44,58-59H,7-8,10-21,23-24H2,1-6H3,(H,50,57)(H,51,60)(H,65,66)(H,67,68)(H2,49,52,53)(H2,62,63,64)/p-4/b28-9+/t27-,31+,32-,33+,34+,35-,38-,39-,40+,44-,47+,48-/m1/s1")
(ATOM-CHARGES (53 -1) (44 -1) (38 -1) (36 -1))
(OCELOT-GFP::PARENTS |Steroids|) )
((CREDITS AUKFG-1 IMPORTED-FROM-META 3567445646)
 (CREDITS |caspi| CREATED 3526776437) (CREDITS SRI CREATED 3526776437)))

(|R-3-hydroxy-cis-dodec-5-enoyl-ACPs| T (
(:CREATOR |ctb|)
(:CREATION-DATE 3567445464)
(STRUCTURE-BONDS (1 2 1) (2 3 1) (3 4 1) (4 5 1) (5 6 1) (6 7 2)
 (2 8 2) (4 9 1 :DOWN) (7 10 1) (10 11 1) (11 12 1) (12 13 1) (13 14 1)
 (14 15 1))
(DISPLAY-COORDS-2D (-37125 -11196) (-29980 -15321) (-22836 -11196)
 (-15691 -15321) (-8546 -11196) (-1401 -15321) (7511 -15911)
 (-29980 -23571) (-15691 -23571) (14656 -11786) (21801 -15911)
 (28945 -11786) (36090 -15911) (43235 -11786) (50379 -15911))
(STRUCTURE-ATOMS ACP C C C C C C O O C C C C C C)
(COMMENT-INTERNAL "This Class was created for Feist Model.")
(COMMON-NAME "a (R)-3-hydroxy-cis-dodec-5-enoyl-[acyl-carrier protein]")
(OCELOT-GFP::PARENTS OH-ACYL-ACP) )
NIL)

(CPD-13694 NIL (
(APPEARS-IN-LEFT-SIDE-OF RXN-12704 RXN-12705)
(:CREATOR |ctb|)
(:CREATION-DATE 3567445646)
(SYNONYMS "cholest-4-en-24-ol-3-one-26-oyl-CoA")
(CREDITS AUKFG-1 SRI |caspi|)
(ATOM-CHARGES (53 -1) (44 -1) (38 -1) (36 -1))
(INCHI
 "InChI=1S/C48H76N7O19P3S/c1-26(31-10-11-32-30-9-8-28-21-29(56)13-16-47(28,5)33(30)14-17-48(31,32)6)7-12-34(57)27(2)45(62)78-20-19-50-36(58)15-18-51-43(61)40(60)46(3,4)23-71-77(68,69)74-76(66,67)70-22-35-39(73-75(63,64)65)38(59)44(72-35)55-25-54-37-41(49)52-24-53-42(37)55/h21,24-27,30-35,38-40,44,57,59-60H,7-20,22-23H2,1-6H3,(H,50,58)(H,51,61)(H,66,67)(H,68,69)(H2,49,52,53)(H2,63,64,65)/p-4/t26-,27?,30+,31-,32+,33+,34?,35-,38-,39-,40+,44-,47+,48-/m1/s1")
(COMMON-NAME "24-hydroxy-3-oxocholest-4-en-26-oyl-CoA")
(MOLECULAR-WEIGHT 1176.114)
(STRUCTURE-BONDS (26 28 1) (25 28 1) (24 27 1) (23 26 1) (23 24 1)
 (22 25 1) (19 27 1) (18 21 1) (18 19 2) (17 28 1) (16 27 1) (15 24 1)
 (15 17 1) (14 26 1) (13 25 1) (13 14 1) (12 21 1) (12 16 1) (11 22 1)
 (10 20 1) (9 23 1) (8 11 1) (8 10 1) (7 19 1) (7 9 1) (21 6 2)
 (28 5 1 :UP) (27 4 1 :UP) (22 3 1 :DOWN) (2 20 1) (1 20 1)
 (24 29 1 :DOWN) (26 30 1 :DOWN) (23 31 1 :UP) (25 32 1 :DOWN) (2 33 2)
 (2 34 1) (80 34 1) (35 39 1 :DOWN) (35 68 1) (51 35 1) (36 49 1)
 (68 37 1 :UP) (38 58 1) (39 55 1) (48 39 1) (50 40 1) (40 48 2)
 (41 57 1) (49 41 1) (42 62 1) (55 42 2) (43 69 1) (43 75 1) (44 60 1)
 (45 49 1) (58 45 1) (46 68 1) (46 56 1 :UP) (59 46 1) (47 54 1)
 (70 47 1) (47 73 1) (47 74 1) (62 48 1) (65 49 2) (63 50 2) (59 51 1)
 (52 60 2) (53 60 1) (54 61 1) (56 60 1) (59 57 1 :DOWN) (61 58 1)
 (64 58 2) (62 67 2) (67 63 1) (66 67 1) (69 70 1) (71 69 2)
 (70 72 1 :DOWN) (75 76 1) (76 77 1) (77 78 1) (77 81 2) (78 79 1)
 (79 80 1) (10 82 1))
(DISPLAY-COORDS-2D (-43801 -18150) (-33071 -27590) (-73681 -41310)
 (-100151 -20620) (-78721 -33000) (-121581 0) (-93001 0)
 (-54701 -30540) (-85861 -4120) (-46611 -32160) (-60141 -36740)
 (-114441 -12380) (-66021 -20620) (-70871 -13950) (-93001 -24750)
 (-107291 -16500) (-85861 -28880) (-107291 0) (-100151 -4120)
 (-41161 -25970) (-114441 -4120) (-68231 -35120) (-85861 -12380)
 (-93001 -16500) (-70871 -27300) (-78721 -16500) (-100151 -12380)
 (-78721 -24750) (-93001 -8250) (-77861 -8290) (-85861 -20630)
 (-62891 -29390) (-30941 -35560) (-27241 -21760) (25307 25972)
 (57344 7013) (22814 40459) (43742 -7932) (17496 23318) (9785 36269)
 (54188 18518) (6802 15328) (22766 -25958) (48983 48976) (46229 3467)
 (36001 33960) (44206 -21864) (10757 28077) (50013 10798) (2205 39524)
 (32046 21212) (32483 48921) (40706 57199) (51357 -17749) (15051 15438)
 (40761 40699) (46534 23705) (50685 -3476) (38655 26150) (40733 48949)
 (55141 -10419) (4148 23140) (-4404 34586) (57628 981) (42682 14582)
 (-10042 21457) (-3433 26395) (27752 33850) (29917 -21843)
 (37056 -25979) (29929 -13593) (37044 -34229) (48321 -29015)
 (40092 -14713) (15627 -21823) (8477 -25937) (1338 -21802)
 (-5813 -25916) (-12951 -21781) (-20102 -25896) (1350 -13552)
 (-42486 -39305))
(STRUCTURE-ATOMS C C C C C O C C C C C C C C C C C C C C C C C C C C C
 C H H H H O S C O O O N N O N N O O C C C P C O O O C C O C P C P O C
 N O O N C C C C O O C C C C C N C C O O)
(OCELOT-GFP::PARENTS |Steroids|) )
((CREDITS AUKFG-1 IMPORTED-FROM-META 3567445646)
 (CREDITS |caspi| CREATED 3526833714) (CREDITS SRI CREATED 3526833714)))

(|R-3-hydroxy-cis-myristol-7-eoyl-ACPs| T (
(:CREATOR |ctb|)
(:CREATION-DATE 3567445464)
(STRUCTURE-BONDS (1 2 1) (2 3 1) (3 4 1) (4 5 1) (5 6 1) (6 7 1)
 (7 8 1) (8 9 2) (2 10 2) (4 11 1 :UP) (9 12 1) (12 13 1) (13 14 1)
 (14 15 1) (15 16 1) (16 17 1))
(DISPLAY-COORDS-2D (-46838 -7958) (-39690 -12077) (-32552 -7958)
 (-25404 -12077) (-18265 -7958) (-11117 -12077) (-3979 -7958)
 (3159 -12077) (11777 -12377) (-39690 -20325) (-25404 -20325)
 (19965 -6538) (27113 -10667) (34251 -6538) (41400 -10667)
 (48538 -6538) (55686 -10667))
(STRUCTURE-ATOMS ACP C C C C C C C C O O C C C C C C)
(COMMENT-INTERNAL "This Compound was created for Feist Model.")
(COMMON-NAME "(R)-3-hydroxy-cis-myristol-7-eoyl-[acyl-carrier protein]")
(OCELOT-GFP::PARENTS OH-ACYL-ACP |Monounsaturated-acyl-ACPs|) )
NIL)

(PUB-GRIFFIN11 NIL (
(:CREATOR |ctb|)
(:CREATION-DATE 3567445646)
(AUTHORS "Griffin, J. E." "Gawronski, J. D." "DeJesus, M. A."
 "Ioerger, T. R." "Akerley, B. J." "Sassetti, C. M.")
(TITLE
 "High-Resolution Phenotypic Profiling Defines Genes Essential for Mycobacterial Growth and Cholesterol Catabolism")
(SOURCE "PLoS Pathogens 7(9):e1002251")
(YEAR 2011)
(OCELOT-GFP::PARENTS |Publications|) )
NIL)

(|R-3-hydroxy-cis-palm-9-eoyl-ACPs| T (
(:CREATOR |ctb|)
(:CREATION-DATE 3567445464)
(STRUCTURE-BONDS (1 2 1) (2 3 1) (3 4 1) (4 5 1) (5 6 1) (2 7 2)
 (4 8 1 :DOWN) (6 9 1) (9 10 1) (10 11 1) (11 12 1) (12 13 2) (13 14 1)
 (14 15 1) (15 16 1) (16 17 1) (17 18 1) (18 19 1))
(DISPLAY-COORDS-2D (-37419 4714) (-30274 589) (-23129 4714)
 (-15986 589) (-8841 4714) (-1696 589) (-30274 -7661) (-15986 -7661)
 (5449 4714) (12593 589) (19737 4714) (26882 589) (34910 589)
 (40582 5893) (47727 1179) (54443 5244) (62177 530) (67259 5244)
 (74993 1119))
(STRUCTURE-ATOMS ACP C C C C C O O C C C C C C C C C C C)
(COMMENT-INTERNAL "This Class was created for Feist Model.")
(COMMON-NAME "a (R)-3-hydroxy-cis-palm-9-eoyl-[acyl-carrier protein]")
(OCELOT-GFP::PARENTS OH-ACYL-ACP) )
NIL)

(CPD-13695 NIL (
(APPEARS-IN-RIGHT-SIDE-OF RXN-12780 RXN-12705)
(APPEARS-IN-LEFT-SIDE-OF RXN-12706)
(:CREATOR |ctb|)
(:CREATION-DATE 3567445646)
(SUPERATOMS COA-GROUP)
(SYNONYMS "cholest-4-en--3,24,dione-26-oyl-CoA")
(CREDITS AUKFG-1 SRI |caspi|)
(STRUCTURE-ATOMS C C C C C O C C C C C C C C C C C C C C C C C C C C C
 C H H H H O O C O C N O O C O C N C O C O O N C C C N C N O O O C O N
 O C C O C O O N O P C C P C C C C C S P)
(DISPLAY-COORDS-2D (-43801 -18150) (-33071 -27590) (-73681 -41310)
 (-100151 -20620) (-78721 -33000) (-121581 0) (-93001 0)
 (-54701 -30540) (-85861 -4120) (-46611 -32160) (-60141 -36740)
 (-114441 -12380) (-66021 -20620) (-70871 -13950) (-93001 -24750)
 (-107291 -16500) (-85861 -28880) (-107291 0) (-100151 -4120)
 (-41161 -25970) (-114441 -4120) (-68231 -35120) (-85861 -12380)
 (-93001 -16500) (-70871 -27300) (-78721 -16500) (-100151 -12380)
 (-78721 -24750) (-93001 -8250) (-77861 -8290) (-85861 -20630)
 (-62891 -29390) (-30941 -35560) (-42486 -39305) (-11811 -65760)
 (-11198 -34744) (-17616 -62705) (1178 -52928) (-22420 7854)
 (-39159 -61635) (-4018 15213) (-11198 -19619) (8814 -70651)
 (12482 -45748) (-12268 3143) (-7534 -57967) (-28463 21479)
 (5302 -19619) (-2948 -10146) (-7686 21479) (-7686 -2814) (-28006 8338)
 (16303 -52163) (-32132 -369) (-4018 3143) (1635 -65760)
 (-39159 -45135) (5302 -34744) (-47409 -53385) (-32436 15522)
 (-2948 -26646) (24553 -52163) (-15936 8951) (-27698 -8314)
 (12635 -58733) (-22507 -62705) (4232 3143) (-2948 -42689) (4232 15213)
 (15694 -65304) (-29990 -53385) (-2948 -34744) (5455 -58733)
 (-32132 -15494) (-2948 -19619) (4998 -45748) (-7686 8951)
 (-2948 -50331) (-11811 -50331) (-17616 -53385) (-27241 -21760)
 (-39159 -53385))
(STRUCTURE-BONDS (26 28 1) (25 28 1) (24 27 1) (23 26 1) (23 24 1)
 (22 25 1) (19 27 1) (18 21 1) (18 19 2) (17 28 1) (16 27 1) (15 24 1)
 (15 17 1) (14 26 1) (13 25 1) (13 14 1) (12 21 1) (12 16 1) (11 22 1)
 (10 20 1) (9 23 1) (8 11 1) (8 10 1) (7 19 1) (7 9 1) (21 6 2)
 (28 5 1 :UP) (27 4 1 :UP) (22 3 1 :DOWN) (2 20 1) (1 20 1)
 (24 29 1 :DOWN) (26 30 1 :DOWN) (23 31 1 :UP) (25 32 1 :DOWN) (2 33 2)
 (2 81 1) (10 34 2) (82 71 1) (81 74 1) (80 71 1) (80 37 1) (79 46 1)
 (79 80 1) (78 79 1) (77 55 1) (76 38 2) (75 61 1) (74 64 1) (56 73 1)
 (72 68 1) (70 43 2) (69 41 2) (68 78 1) (67 55 1) (66 37 1) (73 65 2)
 (65 70 1) (64 54 1) (63 77 1) (62 53 1) (61 72 1) (60 47 1) (59 82 1)
 (58 72 2) (57 82 2) (55 51 1) (54 52 1) (65 53 1) (52 60 1) (51 49 1)
 (50 41 1) (49 75 1) (48 75 2) (47 50 1) (46 35 1) (45 55 1) (44 76 1)
 (53 44 2) (43 56 1) (42 75 1) (41 77 1) (40 82 1) (39 52 2) (38 73 1)
 (36 72 1) (35 56 1) (35 37 1))
(MOLECULAR-WEIGHT 1174.098)
(COMMON-NAME "3,24-dioxocholest-4-en-26-oyl-CoA")
(INCHI
 "InChI=1S/C48H74N7O19P3S/c1-26(31-10-11-32-30-9-8-28-21-29(56)13-16-47(28,5)33(30)14-17-48(31,32)6)7-12-34(57)27(2)45(62)78-20-19-50-36(58)15-18-51-43(61)40(60)46(3,4)23-71-77(68,69)74-76(66,67)70-22-35-39(73-75(63,64)65)38(59)44(72-35)55-25-54-37-41(49)52-24-53-42(37)55/h21,24-27,30-33,35,38-40,44,59-60H,7-20,22-23H2,1-6H3,(H,50,58)(H,51,61)(H,66,67)(H,68,69)(H2,49,52,53)(H2,63,64,65)/p-4/t26-,27?,30+,31-,32+,33+,35?,38?,39?,40?,44?,47+,48-/m1/s1")
(ATOM-CHARGES (59 -1) (42 -1) (40 -1) (36 -1))
(OCELOT-GFP::PARENTS |Steroids|) )
((CREDITS AUKFG-1 IMPORTED-FROM-META 3567445646)
 (SUPERATOMS COA-GROUP REPLACES-ATOM 81)
 (SUPERATOMS COA-GROUP CONNECTED-TO 2)
 (CREDITS |caspi| CREATED 3526836811) (CREDITS SRI CREATED 3526836811)))

(|R-3-hydroxy-cis-vaccenoyl-ACPs| T (
(APPEARS-IN-LEFT-SIDE-OF RXN-9557 RXN-9556)
(:CREATOR |ctb|)
(:CREATION-DATE 3567445464)
(STRUCTURE-BONDS (1 2 1) (2 3 1) (3 4 1) (4 5 1) (5 6 1) (6 7 1)
 (7 8 1) (8 9 1) (9 10 1) (10 11 1) (11 12 1) (12 13 2) (2 14 2)
 (13 15 1) (15 16 1) (16 17 1) (17 18 1) (18 19 1) (19 20 1) (4 21 1))
(DISPLAY-COORDS-2D (-41763 -6777) (-34618 -2652) (-27475 -6777)
 (-20330 -2652) (-13187 -6777) (-6042 -2652) (1102 -6777) (8247 -2652)
 (15392 -6777) (22534 -2652) (29679 -6777) (36823 -2652) (43968 -6777)
 (-34618 5598) (43968 -15027) (51110 -19150) (51110 -27400)
 (58255 -31525) (58255 -39774) (65400 -43899) (-20330 5598))
(STRUCTURE-ATOMS ACP C C C C C C C C C C C C O C C C C C C O)
(COMMON-NAME "a (R)-3-hydroxy-<i>cis</i>-vaccenoyl-[acp]")
(OCELOT-GFP::PARENTS OH-ACYL-ACP) )
NIL)

(CPD-13696 NIL (
(APPEARS-IN-RIGHT-SIDE-OF RXN-12706)
(APPEARS-IN-LEFT-SIDE-OF RXN-12707)
(:CREATOR |ctb|)
(:CREATION-DATE 3567445646)
(CREDITS AUKFG-1 SRI |caspi|)
(ATOM-CHARGES (49 -1) (40 -1) (34 -1) (32 -1))
(INCHI
 "InChI=1S/C45H70N7O18P3S/c1-25(29-9-10-30-28-8-7-26-20-27(53)12-15-44(26,4)31(28)13-16-45(29,30)5)6-11-34(55)74-19-18-47-33(54)14-17-48-41(58)38(57)43(2,3)22-67-73(64,65)70-72(62,63)66-21-32-37(69-71(59,60)61)36(56)42(68-32)52-24-51-35-39(46)49-23-50-40(35)52/h20,23-25,28-32,36-38,42,56-57H,6-19,21-22H2,1-5H3,(H,47,54)(H,48,58)(H,62,63)(H,64,65)(H2,46,49,50)(H2,59,60,61)/p-4/t25-,28+,29-,30+,31+,32-,36-,37-,38+,42-,44+,45-/m1/s1")
(COMMON-NAME "3-oxochol-4-en-24-oyl-CoA")
(MOLECULAR-WEIGHT 1118.034)
(STRUCTURE-BONDS (23 25 1) (22 25 1) (21 24 1) (20 23 1) (20 21 1)
 (19 22 1) (17 24 1) (16 18 1) (16 17 2) (15 25 1) (14 24 1) (13 21 1)
 (13 15 1) (12 23 1) (11 22 1) (11 12 1) (10 18 1) (10 14 1) (9 19 1)
 (8 30 1) (7 20 1) (6 9 1) (6 8 1) (5 17 1) (5 7 1) (18 4 2)
 (25 3 1 :UP) (24 2 1 :UP) (19 1 1 :DOWN) (21 26 1 :DOWN)
 (23 27 1 :DOWN) (20 28 1 :UP) (22 29 1 :DOWN) (76 30 1)
 (31 35 1 :DOWN) (31 64 1) (47 31 1) (32 45 1) (64 33 1 :UP) (34 54 1)
 (35 51 1) (44 35 1) (46 36 1) (36 44 2) (37 53 1) (45 37 1) (38 58 1)
 (51 38 2) (39 65 1) (39 71 1) (40 56 1) (41 45 1) (54 41 1) (42 64 1)
 (42 52 1 :UP) (55 42 1) (43 50 1) (66 43 1) (43 69 1) (43 70 1)
 (58 44 1) (61 45 2) (59 46 2) (55 47 1) (48 56 2) (49 56 1) (50 57 1)
 (52 56 1) (55 53 1 :DOWN) (57 54 1) (60 54 2) (58 63 2) (63 59 1)
 (62 63 1) (65 66 1) (67 65 2) (66 68 1 :DOWN) (71 72 1) (72 73 1)
 (73 74 1) (73 77 2) (74 75 1) (75 76 1) (8 78 2))
(DISPLAY-COORDS-2D (-73681 -41310) (-100151 -20620) (-78721 -33000)
 (-121581 0) (-93001 0) (-54701 -30540) (-85861 -4120) (-46611 -32160)
 (-60141 -36740) (-114441 -12380) (-66021 -20620) (-70871 -13950)
 (-93001 -24750) (-107291 -16500) (-85861 -28880) (-107291 0)
 (-100151 -4120) (-114441 -4120) (-68231 -35120) (-85861 -12380)
 (-93001 -16500) (-70871 -27300) (-78721 -16500) (-100151 -12380)
 (-78721 -24750) (-93001 -8250) (-77861 -8290) (-85861 -20630)
 (-62891 -29390) (-41161 -25970) (11387 21762) (43424 2803)
 (8894 36249) (29822 -12142) (3576 19108) (-4135 32059) (40268 14308)
 (-7118 11118) (8846 -30168) (35063 44766) (32309 -743) (22081 29750)
 (30286 -26074) (-3163 23867) (36093 6588) (-11715 35314) (18126 17002)
 (18563 44711) (26786 52989) (37437 -21959) (1131 11228) (26841 36489)
 (32614 19495) (36765 -7686) (24735 21940) (26813 44739) (41221 -14629)
 (-9772 18930) (-18324 30376) (43708 -3229) (28762 10372)
 (-23962 17247) (-17353 22185) (13832 29640) (15997 -26053)
 (23136 -30189) (16009 -17803) (23124 -38439) (34401 -33225)
 (26172 -18923) (1707 -26033) (-5443 -30147) (-12582 -26012)
 (-19733 -30126) (-26871 -25991) (-34022 -30106) (-12570 -17762)
 (-42486 -39305))
(STRUCTURE-ATOMS C C C O C C C C C C C C C C C C C C C C C C C C C H H
 H H S C O O O N N O N N O O C C C P C O O O C C O C P C P O C N O O N
 C C C C O O C C C C C N C C O O)
(OCELOT-GFP::PARENTS |Steroids|) )
((CREDITS AUKFG-1 IMPORTED-FROM-META 3567445646)
 (CREDITS |caspi| CREATED 3526840244) (CREDITS SRI CREATED 3526840244)))

(|R-3-hydroxyarachidoyl-ACPs| T (
(:CREATOR |ctb|)
(:CREATION-DATE 3567445464)
(STRUCTURE-BONDS (14 16 2) (1 3 1) (2 14 1) (3 4 1) (4 5 1) (5 6 1)
 (6 7 1) (7 8 1) (8 9 1) (9 10 1) (10 11 1) (11 12 1) (12 15 1)
 (13 14 1) (13 15 1) (1 17 1) (17 18 1) (18 19 1) (19 20 1) (15 21 1)
 (20 22 1) (22 23 1))
(DISPLAY-COORDS-2D (10714200 -2300) (711900 0) (9999300 -414800)
 (9285000 -2300) (8570000 -414800) (7856200 -2300) (7141100 -414800)
 (6426700 -2300) (5711800 -414800) (4997400 -2300) (4283000 -414800)
 (3568400 -2300) (2139200 -2300) (1424800 -414800) (2853600 -414800)
 (1423400 -1240200) (11428500 -414800) (12143100 -2300)
 (12857700 -414800) (13572100 -2300) (2853600 -1239800)
 (14286700 -414800) (15001000 -2300))
(STRUCTURE-ATOMS C ACP C C C C C C C C C C C C C O C C C C O C C)
(COMMON-NAME "a (R)-3-hydroxyarachidoyl-[acp]")
(OCELOT-GFP::PARENTS OH-ACYL-ACP) )
NIL)

(CPD-13697 NIL (
(APPEARS-IN-RIGHT-SIDE-OF RXN-12707 RXN-12708)
(:CREATOR |ctb|)
(:CREATION-DATE 3567445646)
(CREDITS AUKFG-1 SRI |caspi|)
(STRUCTURE-ATOMS C C C O C C C C C C C C C C C C C C C C C C C C C H H
 H H S C O O O N N O N N O O C C C P C O O O C C O C P C P O C N O O N
 C C C C O O C C C C C N C C O O)
(DISPLAY-COORDS-2D (-73681 -41310) (-100151 -20620) (-78721 -33000)
 (-121581 0) (-93001 0) (-54701 -30540) (-85861 -4120) (-46611 -32160)
 (-60141 -36740) (-114441 -12380) (-66021 -20620) (-70871 -13950)
 (-93001 -24750) (-107291 -16500) (-85861 -28880) (-107291 0)
 (-100151 -4120) (-114441 -4120) (-68231 -35120) (-85861 -12380)
 (-93001 -16500) (-70871 -27300) (-78721 -16500) (-100151 -12380)
 (-78721 -24750) (-93001 -8250) (-77861 -8290) (-85861 -20630)
 (-62891 -29390) (-41161 -25970) (11387 21762) (43424 2803)
 (8894 36249) (29822 -12142) (3576 19108) (-4135 32059) (40268 14308)
 (-7118 11118) (8846 -30168) (35063 44766) (32309 -743) (22081 29750)
 (30286 -26074) (-3163 23867) (36093 6588) (-11715 35314) (18126 17002)
 (18563 44711) (26786 52989) (37437 -21959) (1131 11228) (26841 36489)
 (32614 19495) (36765 -7686) (24735 21940) (26813 44739) (41221 -14629)
 (-9772 18930) (-18324 30376) (43708 -3229) (28762 10372)
 (-23962 17247) (-17353 22185) (13832 29640) (15997 -26053)
 (23136 -30189) (16009 -17803) (23124 -38439) (34401 -33225)
 (26172 -18923) (1707 -26033) (-5443 -30147) (-12582 -26012)
 (-19733 -30126) (-26871 -25991) (-34022 -30106) (-12570 -17762)
 (-42486 -39305))
(STRUCTURE-BONDS (23 25 1) (22 25 1) (21 24 1) (20 23 1) (20 21 1)
 (19 22 1) (17 24 1) (16 18 1) (16 17 2) (15 25 1) (14 24 1) (13 21 1)
 (13 15 1) (12 23 1) (11 22 1) (11 12 1) (10 18 1) (10 14 1) (9 19 1)
 (8 30 1) (7 20 1) (6 9 2) (6 8 1) (5 17 1) (5 7 1) (18 4 2)
 (25 3 1 :UP) (24 2 1 :UP) (19 1 1 :DOWN) (21 26 1 :DOWN)
 (23 27 1 :DOWN) (20 28 1 :UP) (22 29 1 :DOWN) (76 30 1)
 (31 35 1 :DOWN) (31 64 1) (47 31 1) (32 45 1) (64 33 1 :UP) (34 54 1)
 (35 51 1) (44 35 1) (46 36 1) (36 44 2) (37 53 1) (45 37 1) (38 58 1)
 (51 38 2) (39 65 1) (39 71 1) (40 56 1) (41 45 1) (54 41 1) (42 64 1)
 (42 52 1 :UP) (55 42 1) (43 50 1) (66 43 1) (43 69 1) (43 70 1)
 (58 44 1) (61 45 2) (59 46 2) (55 47 1) (48 56 2) (49 56 1) (50 57 1)
 (52 56 1) (55 53 1 :DOWN) (57 54 1) (60 54 2) (58 63 2) (63 59 1)
 (62 63 1) (65 66 1) (67 65 2) (66 68 1 :DOWN) (71 72 1) (72 73 1)
 (73 74 1) (73 77 2) (74 75 1) (75 76 1) (8 78 2))
(MOLECULAR-WEIGHT 1116.018)
(COMMON-NAME "3-oxochol-4,22-dien-24-oyl-CoA")
(INCHI
 "InChI=1S/C45H68N7O18P3S/c1-25(29-9-10-30-28-8-7-26-20-27(53)12-15-44(26,4)31(28)13-16-45(29,30)5)6-11-34(55)74-19-18-47-33(54)14-17-48-41(58)38(57)43(2,3)22-67-73(64,65)70-72(62,63)66-21-32-37(69-71(59,60)61)36(56)42(68-32)52-24-51-35-39(46)49-23-50-40(35)52/h6,11,20,23-25,28-32,36-38,42,56-57H,7-10,12-19,21-22H2,1-5H3,(H,47,54)(H,48,58)(H,62,63)(H,64,65)(H2,46,49,50)(H2,59,60,61)/p-4/b11-6+/t25-,28+,29-,30+,31+,32-,36-,37-,38+,42-,44+,45-/m1/s1")
(ATOM-CHARGES (49 -1) (40 -1) (34 -1) (32 -1))
(OCELOT-GFP::PARENTS |Steroids|) )
((CREDITS AUKFG-1 IMPORTED-FROM-META 3567445646)
 (CREDITS |caspi| CREATED 3526842149) (CREDITS SRI CREATED 3526842149)))

(|R-3-hydroxybehenoyl-ACPs| T (
(APPEARS-IN-RIGHT-SIDE-OF RXN1G-157 RXN1G-469)
(:CREATOR |ctb|)
(:CREATION-DATE 3567445464)
(STRUCTURE-BONDS (14 16 2) (1 3 1) (2 14 1) (3 4 1) (4 5 1) (5 6 1)
 (6 7 1) (7 8 1) (8 9 1) (9 10 1) (10 11 1) (11 12 1) (12 15 1)
 (13 14 1) (1 17 1) (17 18 1) (18 19 1) (19 20 1) (20 21 1) (21 22 1)
 (13 15 1) (15 23 1) (22 24 1) (24 25 1))
(DISPLAY-COORDS-2D (10714900 -2300) (712100 0) (9999800 -414800)
 (9285500 -2300) (8570300 -414800) (7856800 -2300) (7141500 -414800)
 (6427100 -2300) (5712000 -414800) (4997700 -2300) (4283300 -414800)
 (3568700 -2300) (2139300 -2300) (1425000 -414800) (2853700 -414800)
 (1423600 -1240400) (11429200 -414800) (12143700 -2300)
 (12858500 -414800) (13572900 -2300) (14287700 -414800)
 (15001800 -2300) (2853700 -1239800) (15716200 -414800)
 (16430700 -2300))
(STRUCTURE-ATOMS C ACP C C C C C C C C C C C C C O C C C C C C O C C)
(COMMON-NAME "a (R)-3-hydroxybehenoyl-[acp]")
(OCELOT-GFP::PARENTS OH-ACYL-ACP) )
NIL)

(CPD-13698 NIL (
(APPEARS-IN-LEFT-SIDE-OF RXN-12708 RXN-12709)
(:CREATOR |ctb|)
(:CREATION-DATE 3567445646)
(CREDITS AUKFG-1 SRI |caspi|)
(ATOM-CHARGES (49 -1) (40 -1) (34 -1) (32 -1))
(INCHI
 "InChI=1S/C45H70N7O19P3S/c1-24(28-8-9-29-27-7-6-25-18-26(53)10-13-44(25,4)30(27)11-14-45(28,29)5)31(54)19-34(56)75-17-16-47-33(55)12-15-48-41(59)38(58)43(2,3)21-68-74(65,66)71-73(63,64)67-20-32-37(70-72(60,61)62)36(57)42(69-32)52-23-51-35-39(46)49-22-50-40(35)52/h18,22-24,27-32,36-38,42,54,57-58H,6-17,19-21H2,1-5H3,(H,47,55)(H,48,59)(H,63,64)(H,65,66)(H2,46,49,50)(H2,60,61,62)/p-4/t24-,27-,28+,29-,30-,31?,32+,36+,37+,38-,42+,44-,45+/m0/s1")
(COMMON-NAME "22-hydroxy-3-oxochol-4-en-24-oyl-CoA")
(MOLECULAR-WEIGHT 1134.033)
(STRUCTURE-BONDS (23 25 1) (22 25 1) (21 24 1) (20 23 1) (20 21 1)
 (19 22 1) (17 24 1) (16 18 1) (16 17 2) (15 25 1) (14 24 1) (13 21 1)
 (13 15 1) (12 23 1) (11 22 1) (11 12 1) (10 18 1) (10 14 1) (9 19 1)
 (8 30 1) (7 20 1) (6 9 1) (6 8 1) (5 17 1) (5 7 1) (18 4 2)
 (25 3 1 :UP) (24 2 1 :UP) (19 1 1 :DOWN) (21 26 1 :DOWN)
 (23 27 1 :DOWN) (20 28 1 :UP) (22 29 1 :DOWN) (76 30 1)
 (31 35 1 :DOWN) (31 64 1) (47 31 1) (32 45 1) (64 33 1 :UP) (34 54 1)
 (35 51 1) (44 35 1) (46 36 1) (36 44 2) (37 53 1) (45 37 1) (38 58 1)
 (51 38 2) (39 65 1) (39 71 1) (40 56 1) (41 45 1) (54 41 1) (42 64 1)
 (42 52 1 :UP) (55 42 1) (43 50 1) (66 43 1) (43 69 1) (43 70 1)
 (58 44 1) (61 45 2) (59 46 2) (55 47 1) (48 56 2) (49 56 1) (50 57 1)
 (52 56 1) (55 53 1 :DOWN) (57 54 1) (60 54 2) (58 63 2) (63 59 1)
 (62 63 1) (65 66 1) (67 65 2) (66 68 1 :DOWN) (71 72 1) (72 73 1)
 (73 74 1) (73 77 2) (74 75 1) (75 76 1) (8 78 2) (9 79 1))
(DISPLAY-COORDS-2D (-73681 -41310) (-100151 -20620) (-78721 -33000)
 (-121581 0) (-93001 0) (-54701 -30540) (-85861 -4120) (-46611 -32160)
 (-60141 -36740) (-114441 -12380) (-66021 -20620) (-70871 -13950)
 (-93001 -24750) (-107291 -16500) (-85861 -28880) (-107291 0)
 (-100151 -4120) (-114441 -4120) (-68231 -35120) (-85861 -12380)
 (-93001 -16500) (-70871 -27300) (-78721 -16500) (-100151 -12380)
 (-78721 -24750) (-93001 -8250) (-77861 -8290) (-85861 -20630)
 (-62891 -29390) (-41161 -25970) (11387 21762) (43424 2803)
 (8894 36249) (29822 -12142) (3576 19108) (-4135 32059) (40268 14308)
 (-7118 11118) (8846 -30168) (35063 44766) (32309 -743) (22081 29750)
 (30286 -26074) (-3163 23867) (36093 6588) (-11715 35314) (18126 17002)
 (18563 44711) (26786 52989) (37437 -21959) (1131 11228) (26841 36489)
 (32614 19495) (36765 -7686) (24735 21940) (26813 44739) (41221 -14629)
 (-9772 18930) (-18324 30376) (43708 -3229) (28762 10372)
 (-23962 17247) (-17353 22185) (13832 29640) (15997 -26053)
 (23136 -30189) (16009 -17803) (23124 -38439) (34401 -33225)
 (26172 -18923) (1707 -26033) (-5443 -30147) (-12582 -26012)
 (-19733 -30126) (-26871 -25991) (-34022 -30106) (-12570 -17762)
 (-42486 -39305) (-56016 -43885))
(STRUCTURE-ATOMS C C C O C C C C C C C C C C C C C C C C C C C C C H H
 H H S C O O O N N O N N O O C C C P C O O O C C O C P C P O C N O O N
 C C C C O O C C C C C N C C O O O)
(OCELOT-GFP::PARENTS |Steroids|) )
((CREDITS AUKFG-1 IMPORTED-FROM-META 3567445646)
 (CREDITS |caspi| CREATED 3526842303) (CREDITS SRI CREATED 3526842303)))

(|R-3-hydroxycerotoyl-ACPs| T (
(:CREATOR |ctb|)
(:CREATION-DATE 3567445464)
(COMMON-NAME "a (R)-3-hydroxycerotoyl-[acp]")
(OCELOT-GFP::PARENTS OH-ACYL-ACP) )
NIL)

(CPD-13699 NIL (
(APPEARS-IN-RIGHT-SIDE-OF RXN-12709)
(APPEARS-IN-LEFT-SIDE-OF RXN-12710)
(:CREATOR |ctb|)
(:CREATION-DATE 3567445646)
(SUPERATOMS COA-GROUP)
(CREDITS AUKFG-1 SRI |caspi|)
(STRUCTURE-ATOMS C C C O C C C C C C C C C C C C C C C C C C C C C H H
 H H O O S C O O O N N O N N O O C C C P C O O O C C O C P C P O C N O
 O N C C C C O O C C C C C N C C O)
(DISPLAY-COORDS-2D (-73681 -41310) (-100151 -20620) (-78721 -33000)
 (-121581 0) (-93001 0) (-54701 -30540) (-85861 -4120) (-46611 -32160)
 (-60141 -36740) (-114441 -12380) (-66021 -20620) (-70871 -13950)
 (-93001 -24750) (-107291 -16500) (-85861 -28880) (-107291 0)
 (-100151 -4120) (-114441 -4120) (-68231 -35120) (-85861 -12380)
 (-93001 -16500) (-70871 -27300) (-78721 -16500) (-100151 -12380)
 (-78721 -24750) (-93001 -8250) (-77861 -8290) (-85861 -20630)
 (-62891 -29390) (-42486 -39305) (-56016 -43885) (-42486 -25015)
 (30043 -15051) (39291 21008) (38524 -27058) (19105 21958)
 (22643 -18698) (26349 -33308) (45194 10642) (9432 -20610)
 (-8474 19872) (63051 -14576) (28924 15656) (43253 -13138) (9582 32138)
 (21243 -26828) (36783 13148) (23290 -40969) (31443 -6920)
 (51345 -26204) (63013 -26243) (17548 34284) (15342 -14855)
 (51384 -14537) (43450 1562) (27165 23717) (39607 -5739) (57198 -20391)
 (25407 31777) (13079 -28010) (15125 -42151) (35226 25474) (34275 5289)
 (1855 -36854) (10020 -35673) (37343 -18893) (-507 22019) (1616 29991)
 (5335 16194) (-4226 35817) (7435 40104) (11729 24172) (-10598 11900)
 (-18563 9753) (-20687 1781) (-28652 -366) (-30776 -8337)
 (-38742 -10484) (-14845 -4044))
(STRUCTURE-BONDS (23 25 1) (22 25 1) (21 24 1) (20 23 1) (20 21 1)
 (19 22 1) (17 24 1) (16 18 1) (16 17 2) (15 25 1) (14 24 1) (13 21 1)
 (13 15 1) (12 23 1) (11 22 1) (11 12 1) (10 18 1) (10 14 1) (9 19 1)
 (7 20 1) (6 9 1) (6 8 1) (5 17 1) (5 7 1) (18 4 2) (25 3 1 :UP)
 (24 2 1 :UP) (19 1 1 :DOWN) (21 26 1 :DOWN) (23 27 1 :DOWN)
 (20 28 1 :UP) (22 29 1 :DOWN) (8 30 2) (9 31 2) (8 32 1) (78 32 1)
 (33 37 1 :UP) (33 66 1) (34 47 1) (66 35 1 :DOWN) (36 56 1) (37 53 1)
 (48 38 2) (39 55 1) (40 60 1) (41 67 1) (42 58 1) (43 47 1) (44 66 1)
 (45 52 1) (38 46 1) (46 37 1) (47 39 1) (61 48 1) (49 33 1) (50 58 2)
 (51 58 1) (52 59 1) (53 40 2) (54 58 1) (44 54 1 :DOWN) (57 55 1 :UP)
 (56 43 1) (57 49 1) (57 44 1) (59 56 1) (60 46 2) (65 61 2) (62 56 2)
 (63 47 2) (64 65 1) (60 65 1) (67 68 1) (68 45 1) (69 67 2)
 (68 70 1 :UP) (45 71 1) (45 72 1) (41 73 1) (73 74 1) (74 75 1)
 (75 76 1) (76 77 1) (77 78 1) (75 79 2))
(MOLECULAR-WEIGHT 1132.017)
(COMMON-NAME "3,22-dioxochol-4-en-24-oyl-CoA")
(INCHI
 "InChI=1S/C45H68N7O19P3S/c1-24(28-8-9-29-27-7-6-25-18-26(53)10-13-44(25,4)30(27)11-14-45(28,29)5)31(54)19-34(56)75-17-16-47-33(55)12-15-48-41(59)38(58)43(2,3)21-68-74(65,66)71-73(63,64)67-20-32-37(70-72(60,61)62)36(57)42(69-32)52-23-51-35-39(46)49-22-50-40(35)52/h18,22-24,27-30,32,36-38,42,57-58H,6-17,19-21H2,1-5H3,(H,47,55)(H,48,59)(H,63,64)(H,65,66)(H2,46,49,50)(H2,60,61,62)/p-4/t24-,27-,28+,29-,30-,32+,36+,37+,38-,42+,44-,45+/m0/s1")
(ATOM-CHARGES (51 -1) (42 -1) (36 -1) (34 -1))
(OCELOT-GFP::PARENTS |Steroids|) )
((CREDITS AUKFG-1 IMPORTED-FROM-META 3567445646)
 (SUPERATOMS COA-GROUP REPLACES-ATOM 32)
 (SUPERATOMS COA-GROUP CONNECTED-TO 8)
 (CREDITS |caspi| CREATED 3526842543) (CREDITS SRI CREATED 3526842543)))

(|R-3-hydroxydodecanoyl-ACPs| T (
(APPEARS-IN-LEFT-SIDE-OF RXN-9533 RXN-9532)
(:CREATOR |ctb|)
(:CREATION-DATE 3567445464)
(DBLINKS (LIGAND-CPD "C05757" NIL |taltman| 3466371734 NIL NIL))
(UNMODIFIED-FORM ACP)
(SYNONYMS "a &beta;-hydroxydodecanoyl-[acp]")
(COMMON-NAME "a (<i>R</i>)-3-hydroxydodecanoyl-[acp]")
(STRUCTURE-BONDS (10 11 1) (10 12 2) (8 9 1) (7 10 1) (6 7 1) (5 6 1)
 (4 5 1) (3 4 1) (2 3 1) (1 2 1) (8 1 1) (9 13 1) (13 14 1)
 (6 15 1 :UP))
(DISPLAY-COORDS-2D (44573 13552) (37428 9427) (30283 13552)
 (23139 9427) (15995 13552) (8850 9427) (1706 13552) (51717 9427)
 (58861 13552) (-5439 9427) (-12584 13552) (-5439 1177) (66006 9427)
 (73150 13552) (8850 1177))
(STRUCTURE-ATOMS C C C C C C C C C C ACP O C C O)
(OCELOT-GFP::PARENTS OH-ACYL-ACP) )
NIL)

(CPD-13700 NIL (
(APPEARS-IN-RIGHT-SIDE-OF RXN-12710)
(APPEARS-IN-LEFT-SIDE-OF RXN-12743)
(:CREATOR |ctb|)
(:CREATION-DATE 3567445646)
(SUPERATOMS COA-GROUP)
(SYNONYMS "4-BNC-CoA" "androst-4-en-3-one-17-propanoyl-CoA"
 "3-one-23,24-bisnorchol-4-en-22-yl-CoA" "pregenenone-coA")
(CREDITS AUKFG-1 SRI |caspi|)
(ATOM-CHARGES (48 -1) (39 -1) (33 -1) (31 -1))
(INCHI
 "InChI=1S/C43H66N7O18P3S/c1-23(27-8-9-28-26-7-6-24-18-25(51)10-13-42(24,4)29(26)11-14-43(27,28)5)40(56)72-17-16-45-31(52)12-15-46-38(55)35(54)41(2,3)20-65-71(62,63)68-70(60,61)64-19-30-34(67-69(57,58)59)33(53)39(66-30)50-22-49-32-36(44)47-21-48-37(32)50/h18,21-23,26-30,33-35,39,53-54H,6-17,19-20H2,1-5H3,(H,45,52)(H,46,55)(H,60,61)(H,62,63)(H2,44,47,48)(H2,57,58,59)/p-4/t23-,26-,27+,28-,29-,30+,33+,34+,35-,39+,42-,43+/m0/s1")
(COMMON-NAME "3-oxo-23,24-bisnorchol-4-en-22-oyl-CoA")
(MOLECULAR-WEIGHT 1089.98)
(STRUCTURE-BONDS (21 23 1) (20 23 1) (19 22 1) (18 21 1) (18 19 1)
 (17 20 1) (15 22 1) (14 16 1) (14 15 2) (13 23 1) (12 22 1) (11 19 1)
 (11 13 1) (10 21 1) (9 20 1) (9 10 1) (8 16 1) (8 12 1) (7 17 1)
 (6 18 1) (29 7 1) (5 15 1) (5 6 1) (16 4 2) (23 3 1 :UP) (22 2 1 :UP)
 (17 1 1 :DOWN) (19 24 1 :DOWN) (21 25 1 :DOWN) (18 26 1 :UP)
 (20 27 1 :DOWN) (7 28 2) (75 29 1) (30 34 1 :UP) (30 63 1) (31 44 1)
 (63 32 1 :DOWN) (33 53 1) (34 50 1) (45 35 2) (36 52 1) (37 57 1)
 (38 64 1) (39 55 1) (40 44 1) (41 63 1) (42 49 1) (35 43 1) (43 34 1)
 (44 36 1) (58 45 1) (46 30 1) (47 55 2) (48 55 1) (49 56 1) (50 37 2)
 (51 55 1) (41 51 1 :DOWN) (54 52 1 :UP) (53 40 1) (54 46 1) (54 41 1)
 (56 53 1) (57 43 2) (62 58 2) (59 53 2) (60 44 2) (61 62 1) (57 62 1)
 (64 65 1) (65 42 1) (66 64 2) (65 67 1 :UP) (42 68 1) (42 69 1)
 (38 70 1) (70 71 1) (71 72 1) (72 73 1) (73 74 1) (74 75 1) (72 76 2))
(DISPLAY-COORDS-2D (-73681 -41310) (-100151 -20620) (-78721 -33000)
 (-121581 0) (-93001 0) (-85861 -4120) (-60141 -36740) (-114441 -12380)
 (-66021 -20620) (-70871 -13950) (-93001 -24750) (-107291 -16500)
 (-85861 -28880) (-107291 0) (-100151 -4120) (-114441 -4120)
 (-68231 -35120) (-85861 -12380) (-93001 -16500) (-70871 -27300)
 (-78721 -16500) (-100151 -12380) (-78721 -24750) (-93001 -8250)
 (-77861 -8290) (-85861 -20630) (-62891 -29390) (-56016 -43885)
 (-54701 -30540) (17721 -7600) (17321 29624) (29021 -17003)
 (-2423 25317) (11517 -13038) (18878 -26191) (25706 21138)
 (-749 -18304) (-28522 16164) (49481 1402) (8692 21771) (29986 -2333)
 (-14256 32685) (12269 -21254) (16933 21383) (17907 -34383) (16968 616)
 (41184 -12860) (52464 -9878) (-7117 36820) (3470 -11215) (38202 -1580)
 (26371 11916) (4907 29102) (24549 3870) (45333 -5730) (1123 36432)
 (4689 -24509) (10326 -37638) (12239 32886) (16545 13142)
 (-3863 -35956) (3718 -32701) (25766 -9422) (-21383 20299)
 (-21395 28550) (-14232 16185) (-28546 32665) (-18392 39824)
 (-10121 25546) (-28510 7914) (-35648 3779) (-35637 -4471)
 (-42775 -8607) (-42763 -16856) (-49902 -20992) (-28486 -8586))
(STRUCTURE-ATOMS C C C O C C C C C C C C C C C C C C C C C C C H H H H
 O S C O O O N N O N N O O C C C P C O O O C C O C P C P O C N O O N C
 C C C O O C C C C C N C C O)
(OCELOT-GFP::PARENTS |Steroids|) )
((CREDITS AUKFG-1 IMPORTED-FROM-META 3567445646)
 (SUPERATOMS COA-GROUP REPLACES-ATOM 29)
 (SUPERATOMS COA-GROUP CONNECTED-TO 7)
 (CREDITS |caspi| CREATED 3526842653) (CREDITS SRI CREATED 3526842653)))

(|R-3-hydroxyhexanoyl-ACPs| T (
(APPEARS-IN-LEFT-SIDE-OF RXN-9520 RXN-9518)
(:CREATOR |ctb|)
(:CREATION-DATE 3567445464)
(DBLINKS (LIGAND-CPD "C05747" NIL |taltman| 3466371734 NIL NIL))
(UNMODIFIED-FORM ACP)
(SYNONYMS "a &beta;-hydroxyhexanoyl-[acp]")
(STRUCTURE-BONDS (1 2 1) (2 3 1) (3 4 1) (4 5 1) (2 6 2) (5 7 1)
 (7 8 1) (4 9 1))
(DISPLAY-COORDS-2D (-17153 -1331) (-10009 -5456) (-2864 -1331)
 (4281 -5456) (11425 -1331) (-10009 -13706) (18570 -5456) (25714 -1331)
 (4281 -13706))
(STRUCTURE-ATOMS ACP C C C C O C C O)
(COMMON-NAME "an (<i>R</i>)-3-hydroxyhexanoyl-[acp]")
(OCELOT-GFP::PARENTS OH-ACYL-ACP) )
NIL)

(CPD-13751 NIL (
(APPEARS-IN-RIGHT-SIDE-OF RXN-12743 RXN-12744)
(:CREATOR |ctb|)
(:CREATION-DATE 3567445646)
(CREDITS AUKFG-1 SRI |caspi|)
(STRUCTURE-ATOMS C C C O C C C C C C C C C C C C C C C C C C C H H H S
 C O O O N N O N N O O C C C P C O O O C C O C P C P O C N O O N C C C
 C O O C C C C C N C C O O)
(DISPLAY-COORDS-2D (-736810 -413100) (-1001510 -206200)
 (-787210 -330000) (-1215810 0) (-930010 0) (-858610 -41200)
 (-601410 -367400) (-1144410 -123800) (-660210 -206200)
 (-708710 -139500) (-930010 -247500) (-1072910 -165000)
 (-858610 -288800) (-1072910 0) (-1001510 -41200) (-1144410 -41200)
 (-682310 -351200) (-858610 -123800) (-930010 -165000)
 (-708710 -273000) (-787210 -165000) (-1001510 -123800)
 (-787210 -247500) (-930010 -82500) (-778610 -82900) (-858610 -206300)
 (-547010 -305400) (-21530 171920) (298840 -17670) (-46460 316790)
 (162820 -167120) (-99640 145380) (-176750 274890) (267280 97380)
 (-206580 65480) (-46940 -347380) (215230 401960) (187690 -53130)
 (85410 251800) (167460 -306440) (-167030 192970) (225530 20180)
 (-252550 307440) (45860 124320) (50230 401410) (132460 484190)
 (238970 -265290) (-124090 66580) (133010 319190) (190740 149250)
 (232250 -122560) (111950 173700) (132730 401690) (276810 -191990)
 (-233120 143600) (-318640 258060) (301680 -77990) (152220 58020)
 (-375020 126770) (-308930 176150) (2920 250700) (24570 -306230)
 (95960 -347590) (24690 -223730) (95840 -430090) (208610 -377950)
 (126320 -234930) (-118330 -306030) (-189830 -347170) (-261220 -305820)
 (-332730 -346960) (-404110 -305610) (-475620 -346760)
 (-261100 -223320) (-560160 -438850))
(STRUCTURE-BONDS (21 23 1) (20 23 1) (19 22 1) (18 21 1) (18 19 1)
 (17 20 2) (15 22 1) (14 16 1) (14 15 2) (13 23 1) (12 22 1) (11 19 1)
 (11 13 1) (10 21 1) (9 20 1) (9 10 1) (8 16 1) (8 12 1) (7 17 1)
 (6 18 1) (27 7 1) (5 15 1) (5 6 1) (16 4 2) (23 3 1 :UP) (22 2 1 :UP)
 (17 1 1) (19 24 1 :DOWN) (21 25 1 :DOWN) (18 26 1 :UP) (73 27 1)
 (28 32 1 :DOWN) (28 61 1) (44 28 1) (29 42 1) (61 30 1 :UP) (31 51 1)
 (32 48 1) (41 32 1) (43 33 1) (33 41 2) (34 50 1) (42 34 1) (35 55 1)
 (48 35 2) (36 62 1) (36 68 1) (37 53 1) (38 42 1) (51 38 1) (39 61 1)
 (39 49 1 :UP) (52 39 1) (40 47 1) (63 40 1) (40 66 1) (40 67 1)
 (55 41 1) (58 42 2) (56 43 2) (52 44 1) (45 53 2) (46 53 1) (47 54 1)
 (49 53 1) (52 50 1 :DOWN) (54 51 1) (57 51 2) (55 60 2) (60 56 1)
 (59 60 1) (62 63 1) (64 62 2) (63 65 1 :DOWN) (68 69 1) (69 70 1)
 (70 71 1) (70 74 2) (71 72 1) (72 73 1) (7 75 2))
(MOLECULAR-WEIGHT 1087.964)
(COMMON-NAME "3-oxo-23,24-bisnorchol-4,17(20)-dien-22-oyl-CoA")
(INCHI
 "InChI=1S/C43H64N7O18P3S/c1-23(27-8-9-28-26-7-6-24-18-25(51)10-13-42(24,4)29(26)11-14-43(27,28)5)40(56)72-17-16-45-31(52)12-15-46-38(55)35(54)41(2,3)20-65-71(62,63)68-70(60,61)64-19-30-34(67-69(57,58)59)33(53)39(66-30)50-22-49-32-36(44)47-21-48-37(32)50/h18,21-22,26,28-30,33-35,39,53-54H,6-17,19-20H2,1-5H3,(H,45,52)(H,46,55)(H,60,61)(H,62,63)(H2,44,47,48)(H2,57,58,59)/p-4/b27-23+/t26-,28-,29-,30+,33+,34+,35-,39+,42-,43+/m0/s1")
(ATOM-CHARGES (46 -1) (37 -1) (31 -1) (29 -1))
(OCELOT-GFP::PARENTS |Steroids|) )
((CREDITS AUKFG-1 IMPORTED-FROM-META 3567445646)
 (CREDITS |caspi| CREATED 3527948967) (CREDITS SRI CREATED 3527948967)))

(|R-3-hydroxylignoceroyl-ACPs| T (
(:CREATOR |ctb|)
(:CREATION-DATE 3567445464)
(STRUCTURE-BONDS (14 16 2) (1 3 1) (2 14 1) (3 4 1) (4 5 1) (5 6 1)
 (6 7 1) (7 8 1) (8 9 1) (9 10 1) (10 11 1) (11 12 1) (12 15 1)
 (13 14 1) (1 17 1) (17 18 1) (18 19 1) (19 20 1) (20 21 1) (21 22 1)
 (22 23 1) (23 24 1) (13 15 1) (15 25 1) (24 26 1) (26 27 1))
(DISPLAY-COORDS-2D (10714800 -2300) (712200 0) (9999600 -414800)
 (9285300 -2300) (8570100 -414800) (7856600 -2300) (7141400 -414800)
 (6427000 -2300) (5711800 -414800) (4997600 -2300) (4283300 -414800)
 (3568700 -2300) (2139200 -2300) (1425100 -414800) (2853600 -414800)
 (1423700 -1240500) (11428900 -414800) (12143400 -2300)
 (12858200 -414800) (13572700 -2300) (14287300 -414800)
 (15001500 -2300) (15715800 -414800) (16430401 -2300)
 (2853600 -1239800) (17144800 -414800) (17859300 -2300))
(STRUCTURE-ATOMS C ACP C C C C C C C C C C C C C O C C C C C C C C O C
 C)
(COMMON-NAME "a (R)-3-hydroxylignoceroyl-[acp]")
(OCELOT-GFP::PARENTS OH-ACYL-ACP) )
NIL)

(PUB-THOMAS11 NIL (
(:CREATOR |ctb|)
(:CREATION-DATE 3567445646)
(AUTHORS "Thomas, S. T." "VanderVen, B. C." "Sherman, D. R."
 "Russell, D. G." "Sampson, N. S.")
(TITLE
 "Pathway profiling in Mycobacterium tuberculosis: elucidation of a cholesterol-derived catabolite and the enzymes that catalyze its metabolism.")
(SOURCE "J. Biol. Chem., Epub ahead of print")
(YEAR 2011)
(PUBMED-ID "22045806")
(OCELOT-GFP::PARENTS |Publications|) )
NIL)

(|R-3-hydroxymyristoyl-ACPs| T (
(APPEARS-IN-LEFT-SIDE-OF RXN-9537 RXN-9536)
(:CREATOR |ctb|)
(:CREATION-DATE 3567445464)
(UNMODIFIED-FORM ACP)
(SYNONYMS "a &beta;-hydroxymyristoyl-[acp]"
 "an (3<i>R</i>)-3-hydroxymyristoyl-[acyl-carrier protein]"
 "an (<i>R</i>)-3-hydroxytetradecanoyl-[acyl-carrier protein]")
(STRUCTURE-BONDS (14 16 2) (1 3 1) (2 14 1) (3 4 1) (4 5 1) (5 6 1)
 (6 7 1) (7 8 1) (8 9 1) (9 10 1) (10 11 1) (11 12 1) (12 15 1)
 (13 14 1) (13 15 1) (15 17 1 :DOWN))
(DISPLAY-COORDS-2D (10712700 -2300) (711600 0) (9998100 -414800)
 (9283800 -2300) (8569100 -414800) (7855000 -2300) (7140200 -414800)
 (6425800 -2300) (5711200 -414800) (4996800 -2300) (4282400 -414800)
 (3567800 -2300) (2138900 -2300) (1424500 -414800) (2853300 -414800)
 (1423100 -1239900) (2853300 -1239800))
(STRUCTURE-ATOMS C ACP C C C C C C C C C C C C C O O)
(COMMON-NAME "an (3<i>R</i>)-3-hydroxymyristoyl-[acp]")
(OCELOT-GFP::PARENTS OH-ACYL-ACP) )
NIL)

(ANDROST4ENE NIL (
(APPEARS-IN-LEFT-SIDE-OF RXN-12714)
(APPEARS-IN-RIGHT-SIDE-OF RXN-12745)
(:CREATOR |ctb|)
(:CREATION-DATE 3567445646)
(COMMENT
 "Androstenedione is a key intermediate of microbial steroid metabolism. It is a naturally occurring steroid hormone produced in the gonad or ovary, and an immediate precursor of testosterone in males and estradiol and estrone in
females |CITS: [18329874]|.

The compound was first isolated in 1931 from a male policeman�s urine and named androsterone (andro = male, ster = sterol, one = ketone) |CITS: [Butenandt34]|. The chemical structure of androsterone was reported soon after |CITS: [Ruzicka34]|.")
(CREDITS AUKFG-1 |caspi| SRI)
(INCHI
 "InChI=1S/C19H26O2/c1-18-9-7-13(20)11-12(18)3-4-14-15-5-6-17(21)19(15,2)10-8-16(14)18/h11,14-16H,3-10H2,1-2H3/t14-,15-,16-,18-,19-/m0/s1")
(DBLINKS (PUBCHEM "45038166" NIL |ong| 3523387880 NIL NIL)
 (CHEBI "203426" NIL |taltman| 3498180761 NIL NIL)
 (LIGAND-CPD "C00280" NIL |taltman| 3459474373 NIL NIL) (CAS "63-05-8")
 (NCI "9563"))
(GIBBS-0 -14.1d0)
(MOLECULAR-WEIGHT 286.413)
(DISPLAY-COORDS-2D (-10015 -2062) (-7872 -3300) (-12158 0) (-9300 0)
 (-8586 -412) (-11444 -1238) (-6602 -2062) (-7087 -1395) (-9300 -2475)
 (-10729 -1650) (-8586 -2888) (-10729 0) (-10015 -412) (-11444 -412)
 (-6823 -3512) (-8586 -1238) (-9300 -1650) (-7087 -2730) (-7872 -1650)
 (-10015 -1238) (-7872 -2475) (-9300 -825) (-7786 -829) (-8586 -2063))
(STRUCTURE-BONDS (21 19 1) (18 21 1) (17 20 1) (19 16 1) (16 17 1)
 (18 15 2) (20 13 1) (12 14 1) (12 13 2) (21 11 1) (20 10 1) (17 9 1)
 (9 11 1) (19 8 1) (18 7 1) (7 8 1) (6 14 1) (6 10 1) (16 5 1) (4 13 1)
 (4 5 1) (14 3 2) (21 2 1 :UP) (20 1 1 :UP) (17 22 1 :DOWN)
 (19 23 1 :DOWN) (16 24 1 :UP))
(STRUCTURE-ATOMS C C O C C C C C C C C C C C O C C C C C C H H H)
(SYNONYMS "4-androstene-3,17-dione" "androstenedione")
(COMMON-NAME "androst-4-en-3,17-dione")
(OCELOT-GFP::PARENTS |3-Oxo-Delta-4-Steroids|) )
((CREDITS AUKFG-1 IMPORTED-FROM-META 3567445646)
 (CREDITS SRI REVISED 3528576918) (CREDITS |caspi| REVISED 3528576918)
 (GIBBS-0 -14.1d0 CITATIONS "GibbsGroups97")))

(|R-3-hydroxypetroselinoyl-ACPs| T (
(APPEARS-IN-LEFT-SIDE-OF RXN-9552)
(:CREATOR |ctb|)
(:CREATION-DATE 3567445464)
(STRUCTURE-BONDS (19 20 2) (16 20 1) (15 19 1) (14 18 1) (13 17 1)
 (12 16 1) (11 15 1) (10 14 1) (10 12 1) (9 13 1) (8 11 1) (7 9 1)
 (6 8 1) (5 7 1) (4 6 1) (3 5 1) (3 4 1) (2 18 2) (1 18 1) (10 21 1))
(DISPLAY-COORDS-2D (2093 3457) (2807 2219) (11492 3384) (10770 2985)
 (12198 2958) (10063 3411) (12920 3357) (9341 3012) (13627 2932)
 (4236 3044) (8634 3438) (4952 3457) (14350 3330) (3522 3457)
 (7912 3039) (5666 3044) (15057 2905) (2807 3044) (7206 3465)
 (6381 3457) (4236 2219))
(STRUCTURE-ATOMS ACP O C C C C C C C C C C C C C C C C C C O)
(COMMON-NAME "a (R)-3-hydroxypetroselinoyl-[acp]")
(OCELOT-GFP::PARENTS OH-ACYL-ACP) )
NIL)

(PUB-RUZICKA34 NIL (
(:CREATOR |ctb|)
(:CREATION-DATE 3567445646)
(AUTHORS "Ruzicka, L." "Goldberg, M.W." "Meyer, J." "Brunigger, H."
 "Eichenberger, E.")
(TITLE
 "Zur. Kenntnis der Sexualhormone II, Ueber die Synthese des Testikelhormons (Androsteron) und Steroisomers desselben durch Abbau hydrieter Sterine.")
(SOURCE "Helv. Chim. Acta. 17:1395-1406")
(YEAR 1934)
(OCELOT-GFP::PARENTS |Publications|) )
NIL)

(|R-3-hydroxystearoyl-ACPs| T (
(APPEARS-IN-LEFT-SIDE-OF RXN-9634 RXN-9633)
(:CREATOR |ctb|)
(:CREATION-DATE 3567445464)
(DBLINKS (LIGAND-CPD "C16220" NIL |taltman| 3466371734 NIL NIL))
(SYNONYMS "a (R)-3-hydroxyoctadecnoyl-[acp]")
(COMMON-NAME "a (R)-3-hydroxystearoyl-[acp]")
(STRUCTURE-BONDS (14 16 2) (1 3 1) (2 14 1) (3 4 1) (4 5 1) (5 6 1)
 (6 7 1) (7 8 1) (8 9 1) (9 10 1) (10 11 1) (11 12 1) (12 15 1)
 (13 14 1) (13 15 1) (1 17 1) (17 18 1) (18 19 1) (19 20 1) (15 21 1))
(DISPLAY-COORDS-2D (10713700 -2300) (711800 0) (9998900 -414800)
 (9284600 -2300) (8569700 -414800) (7855800 -2300) (7140800 -414800)
 (6426400 -2300) (5711600 -414800) (4997200 -2300) (4282800 -414800)
 (3568200 -2300) (2139100 -2300) (1424700 -414800) (2853500 -414800)
 (1423300 -1240100) (11428100 -414800) (12142600 -2300)
 (12857100 -414800) (13571500 -2300) (2853500 -1239800))
(STRUCTURE-ATOMS C ACP C C C C C C C C C C C C C O C C C C O)
(OCELOT-GFP::PARENTS OH-ACYL-ACP) )
NIL)

(PUB-BUTENANDT34 NIL (
(:CREATOR |ctb|)
(:CREATION-DATE 3567445646)
(AUTHORS "Butenandt, A." "Tscherning, K.")
(TITLE
 "Uber Androsteron, ein Krystallisiertes Mannliches Sexualhormon I. Isoliereng und Reindarstellung aus Mannerham.")
(SOURCE "Z. Physiol. Chem.  229:167-184")
(YEAR 1934)
(OCELOT-GFP::PARENTS |Publications|) )
NIL)

(|Di-unsaturated-acyl-ACPs| T (
(:CREATOR |ctb|)
(:CREATION-DATE 3567445464)
(COMMON-NAME "a di-unsaturated acyl-[acp]")
(OCELOT-GFP::PARENTS ACYL-ACP) )
NIL)

(CPD-13752 NIL (
(APPEARS-IN-LEFT-SIDE-OF RXN-12744 RXN-12745)
(:CREATOR |ctb|)
(:CREATION-DATE 3567445646)
(CREDITS AUKFG-1 SRI |caspi|)
(ATOM-CHARGES (46 -1) (37 -1) (31 -1) (29 -1))
(INCHI
 "InChI=1S/C43H66N7O19P3S/c1-23(43(57)14-10-28-26-7-6-24-18-25(51)8-12-41(24,4)27(26)9-13-42(28,43)5)39(56)73-17-16-45-30(52)11-15-46-37(55)34(54)40(2,3)20-66-72(63,64)69-71(61,62)65-19-29-33(68-70(58,59)60)32(53)38(67-29)50-22-49-31-35(44)47-21-48-36(31)50/h18,21-23,26-29,32-34,38,53-54,57H,6-17,19-20H2,1-5H3,(H,45,52)(H,46,55)(H,61,62)(H,63,64)(H2,44,47,48)(H2,58,59,60)/p-4/t23?,26-,27+,28+,29-,32-,33-,34+,38-,41+,42+,43?/m1/s1")
(COMMON-NAME "3-oxo-23,24-bisnorchol-4-en-17-ol-22-oyl-CoA")
(MOLECULAR-WEIGHT 1105.98)
(STRUCTURE-BONDS (21 23 1) (20 23 1) (19 22 1) (18 21 1) (18 19 1)
 (17 20 1) (15 22 1) (14 16 1) (14 15 2) (13 23 1) (12 22 1) (11 19 1)
 (11 13 1) (10 21 1) (9 20 1) (9 10 1) (8 16 1) (8 12 1) (7 17 1)
 (6 18 1) (27 7 1) (5 15 1) (5 6 1) (16 4 2) (23 3 1 :UP) (22 2 1 :UP)
 (17 1 1) (19 24 1 :DOWN) (21 25 1 :DOWN) (18 26 1 :UP) (73 27 1)
 (28 32 1 :DOWN) (28 61 1) (44 28 1) (29 42 1) (61 30 1 :UP) (31 51 1)
 (32 48 1) (41 32 1) (43 33 1) (33 41 2) (34 50 1) (42 34 1) (35 55 1)
 (48 35 2) (36 62 1) (36 68 1) (37 53 1) (38 42 1) (51 38 1) (39 61 1)
 (39 49 1 :UP) (52 39 1) (40 47 1) (63 40 1) (40 66 1) (40 67 1)
 (55 41 1) (58 42 2) (56 43 2) (52 44 1) (45 53 2) (46 53 1) (47 54 1)
 (49 53 1) (52 50 1 :DOWN) (54 51 1) (57 51 2) (55 60 2) (60 56 1)
 (59 60 1) (62 63 1) (64 62 2) (63 65 1 :DOWN) (68 69 1) (69 70 1)
 (70 71 1) (70 74 2) (71 72 1) (72 73 1) (7 75 2) (20 76 1))
(DISPLAY-COORDS-2D (-736810 -413100) (-1001510 -206200)
 (-787210 -330000) (-1215810 0) (-930010 0) (-858610 -41200)
 (-601410 -367400) (-1144410 -123800) (-660210 -206200)
 (-708710 -139500) (-930010 -247500) (-1072910 -165000)
 (-858610 -288800) (-1072910 0) (-1001510 -41200) (-1144410 -41200)
 (-682310 -351200) (-858610 -123800) (-930010 -165000)
 (-708710 -273000) (-787210 -165000) (-1001510 -123800)
 (-787210 -247500) (-930010 -82500) (-778610 -82900) (-858610 -206300)
 (-547010 -305400) (-21530 171920) (298840 -17670) (-46460 316790)
 (162820 -167120) (-99640 145380) (-176750 274890) (267280 97380)
 (-206580 65480) (-46940 -347380) (215230 401960) (187690 -53130)
 (85410 251800) (167460 -306440) (-167030 192970) (225530 20180)
 (-252550 307440) (45860 124320) (50230 401410) (132460 484190)
 (238970 -265290) (-124090 66580) (133010 319190) (190740 149250)
 (232250 -122560) (111950 173700) (132730 401690) (276810 -191990)
 (-233120 143600) (-318640 258060) (301680 -77990) (152220 58020)
 (-375020 126770) (-308930 176150) (2920 250700) (24570 -306230)
 (95960 -347590) (24690 -223730) (95840 -430090) (208610 -377950)
 (126320 -234930) (-118330 -306030) (-189830 -347170) (-261220 -305820)
 (-332730 -346960) (-404110 -305610) (-475620 -346760)
 (-261100 -223320) (-560160 -438850) (-626210 -273000))
(STRUCTURE-ATOMS C C C O C C C C C C C C C C C C C C C C C C C H H H S
 C O O O N N O N N O O C C C P C O O O C C O C P C P O C N O O N C C C
 C O O C C C C C N C C O O O)
(OCELOT-GFP::PARENTS |Steroids|) )
((CREDITS AUKFG-1 IMPORTED-FROM-META 3567445646)
 (CREDITS |caspi| CREATED 3527949682) (CREDITS SRI CREATED 3527949682)))

(|cis-cis-D11-23-3-hydroxyC42-2-ACPs| T (
(APPEARS-IN-RIGHT-SIDE-OF RXN1G-637)
(:CREATOR |ctb|)
(:CREATION-DATE 3567445464)
(COMMON-NAME "a cis,cis-delta11,23-3-hydroxyC42:2-[acp]")
(OCELOT-GFP::PARENTS |Di-unsaturated-acyl-ACPs| OH-ACYL-ACP) )
NIL)

(CPD-13888 NIL (
(APPEARS-IN-RIGHT-SIDE-OF RXN-12850)
(APPEARS-IN-LEFT-SIDE-OF RXN-12849)
(:CREATOR |ctb|)
(:CREATION-DATE 3567445646)
(CREDITS AUKFG-1 SRI |caspi|)
(STRUCTURE-ATOMS C C C C C O C C C C C C C C C C C C C C C C C C C C C
 C H H H H O)
(DISPLAY-COORDS-2D (7778 -1815) (8851 -2759) (4790 -4131) (2143 -2062)
 (4286 -3300) (0 0) (2858 0) (6688 -3054) (3572 -412) (7497 -3216)
 (6144 -3674) (714 -1238) (5556 -2062) (5071 -1395) (2858 -2475)
 (1429 -1650) (3572 -2888) (1429 0) (2143 -412) (8042 -2597) (714 -412)
 (5335 -3512) (3572 -1238) (2858 -1650) (5071 -2730) (4286 -1650)
 (2143 -1238) (4286 -2475) (2858 -825) (4372 -829) (3572 -2063)
 (5869 -2939) (9064 -3556))
(STRUCTURE-BONDS (26 28 1) (25 28 1) (24 27 1) (23 26 1) (23 24 1)
 (22 25 1) (19 27 1) (18 21 1) (18 19 2) (17 28 1) (16 27 1) (15 24 1)
 (15 17 1) (14 26 1) (13 25 1) (13 14 1) (12 21 1) (12 16 1) (11 22 1)
 (20 10 1) (9 23 1) (8 11 1) (8 10 1) (7 19 1) (7 9 1) (21 6 2)
 (28 5 1 :UP) (27 4 1 :UP) (22 3 1 :DOWN) (20 2 1) (20 1 1 :UP)
 (24 29 1 :DOWN) (26 30 1 :DOWN) (23 31 1 :UP) (25 32 1 :DOWN) (2 33 2))
(MOLECULAR-WEIGHT 398.628)
(COMMON-NAME "3-oxocholest-4-en-26-al")
(INCHI
 "InChI=1S/C27H42O2/c1-18(17-28)6-5-7-19(2)23-10-11-24-22-9-8-20-16-21(29)12-14-26(20,3)25(22)13-15-27(23,24)4/h16-19,22-25H,5-15H2,1-4H3/t18-,19+,22-,23+,24-,25-,26-,27+/m0/s1")
(OCELOT-GFP::PARENTS |Steroids|) )
((CREDITS AUKFG-1 IMPORTED-FROM-META 3567445646)
 (CREDITS |caspi| CREATED 3530375622) (CREDITS SRI CREATED 3530375622)))

(|cis-cis-D11-29-3-hydroxyC48-2-ACPs| T (
(APPEARS-IN-RIGHT-SIDE-OF RXN1G-853)
(:CREATOR |ctb|)
(:CREATION-DATE 3567445464)
(COMMON-NAME "a cis,cis-delta11,29-3-hydroxyC48:2-[acp]")
(OCELOT-GFP::PARENTS |Di-unsaturated-acyl-ACPs| OH-ACYL-ACP) )
NIL)

(CPD-13887 NIL (
(APPEARS-IN-LEFT-SIDE-OF RXN-12850)
(APPEARS-IN-RIGHT-SIDE-OF RXN-12848)
(:CREATOR |ctb|)
(:CREATION-DATE 3567445646)
(CREDITS AUKFG-1 SRI |caspi|)
(INCHI
 "InChI=1S/C27H44O2/c1-18(17-28)6-5-7-19(2)23-10-11-24-22-9-8-20-16-21(29)12-14-26(20,3)25(22)13-15-27(23,24)4/h16,18-19,22-25,28H,5-15,17H2,1-4H3/t18-,19+,22-,23+,24-,25-,26-,27+/m0/s1")
(COMMON-NAME "3-oxocholest-4-en-26-ol")
(MOLECULAR-WEIGHT 400.643)
(STRUCTURE-BONDS (26 28 1) (25 28 1) (24 27 1) (23 26 1) (23 24 1)
 (22 25 1) (19 27 1) (18 21 1) (18 19 2) (17 28 1) (16 27 1) (15 24 1)
 (15 17 1) (14 26 1) (13 25 1) (13 14 1) (12 21 1) (12 16 1) (11 22 1)
 (20 10 1) (9 23 1) (8 11 1) (8 10 1) (7 19 1) (7 9 1) (21 6 2)
 (28 5 1 :UP) (27 4 1 :UP) (22 3 1 :DOWN) (20 2 1) (20 1 1 :UP)
 (24 29 1 :DOWN) (26 30 1 :DOWN) (23 31 1 :UP) (25 32 1 :DOWN) (2 33 1))
(DISPLAY-COORDS-2D (7778 -1815) (8851 -2759) (4790 -4131) (2143 -2062)
 (4286 -3300) (0 0) (2858 0) (6688 -3054) (3572 -412) (7497 -3216)
 (6144 -3674) (714 -1238) (5556 -2062) (5071 -1395) (2858 -2475)
 (1429 -1650) (3572 -2888) (1429 0) (2143 -412) (8042 -2597) (714 -412)
 (5335 -3512) (3572 -1238) (2858 -1650) (5071 -2730) (4286 -1650)
 (2143 -1238) (4286 -2475) (2858 -825) (4372 -829) (3572 -2063)
 (5869 -2939) (9064 -3556))
(STRUCTURE-ATOMS C C C C C O C C C C C C C C C C C C C C C C C C C C C
 C H H H H O)
(OCELOT-GFP::PARENTS |Steroids|) )
((CREDITS AUKFG-1 IMPORTED-FROM-META 3567445646)
 (CREDITS |caspi| CREATED 3530375108) (CREDITS SRI CREATED 3530375108)))

(|cis-cis-D13-25-3-hydroxyC44-2-ACPs| T (
(APPEARS-IN-RIGHT-SIDE-OF RXN1G-203)
(:CREATOR |ctb|)
(:CREATION-DATE 3567445464)
(COMMON-NAME "a cis,cis-delta13,25-3-hydroxyC44:2-[acp]")
(OCELOT-GFP::PARENTS |Di-unsaturated-acyl-ACPs| OH-ACYL-ACP) )
NIL)

(CPD-323 NIL (
(APPEARS-IN-RIGHT-SIDE-OF RXN-12694)
(APPEARS-IN-LEFT-SIDE-OF RXN-12848)
(CREDITS AUKFG-1)
(:CREATOR |ctb|)
(:CREATION-DATE 3567445646)
(INCHI
 "InChI=1S/C27H44O/c1-18(2)7-6-8-19(3)23-11-12-24-22-10-9-20-17-21(28)13-15-26(20,4)25(22)14-16-27(23,24)5/h17-19,22-25H,6-16H2,1-5H3/t19-,22+,23-,24+,25+,26+,27-/m1/s1")
(HISTORY |kr-3290870141|)
(DBLINKS (PUBCHEM "91477" NIL |taltman| 3466375285 NIL NIL)
 (CHEBI "16175" NIL |taltman| 3452363487 NIL NIL)
 (LIGAND-CPD "C00599" NIL |kr| 3410284649 NIL NIL) (CAS "601-57-0"))
(COMMON-NAME "cholest-4-en-3-one")
(MOLECULAR-WEIGHT 384.644)
(STRUCTURE-BONDS (26 28 1) (25 28 1) (24 27 1) (23 26 1) (23 24 1)
 (22 25 1) (19 27 1) (18 21 1) (18 19 2) (17 28 1) (16 27 1) (15 24 1)
 (15 17 1) (14 26 1) (13 25 1) (13 14 1) (12 21 1) (12 16 1) (11 22 1)
 (10 20 1) (9 23 1) (8 11 1) (8 10 1) (7 19 1) (7 9 1) (21 6 2)
 (28 5 1 :UP) (27 4 1 :UP) (22 3 1 :DOWN) (2 20 1) (1 20 1)
 (24 29 1 :DOWN) (26 30 1 :DOWN) (23 31 1 :UP) (25 32 1 :DOWN))
(DISPLAY-COORDS-2D (7778 -1815) (8851 -2759) (4790 -4131) (2143 -2062)
 (4286 -3300) (0 0) (2858 0) (6688 -3054) (3572 -412) (7497 -3216)
 (6144 -3674) (714 -1238) (5556 -2062) (5071 -1395) (2858 -2475)
 (1429 -1650) (3572 -2888) (1429 0) (2143 -412) (8042 -2597) (714 -412)
 (5335 -3512) (3572 -1238) (2858 -1650) (5071 -2730) (4286 -1650)
 (2143 -1238) (4286 -2475) (2858 -825) (4372 -829) (3572 -2063)
 (5869 -2939))
(STRUCTURE-ATOMS C C C C C O C C C C C C C C C C C C C C C C C C C C C
 C H H H H)
(SYNONYMS "cholestenone" "4-cholesten-3-one" "4-cholestene-3-one")
(OCELOT-GFP::PARENTS |Steroids|) )
((CREDITS AUKFG-1 IMPORTED-FROM-META 3567445646)))

(|cis-cis-D13-31-3-hydroxyC50-2-ACPs| T (
(APPEARS-IN-RIGHT-SIDE-OF RXN1G-1050)
(:CREATOR |ctb|)
(:CREATION-DATE 3567445464)
(COMMON-NAME "a cis,cis-delta13,31-3-hydroxyC50:2-[acp]")
(OCELOT-GFP::PARENTS |Di-unsaturated-acyl-ACPs| OH-ACYL-ACP) )
NIL)

(CPD-13684 NIL (
(APPEARS-IN-LEFT-SIDE-OF RXN-12694)
(APPEARS-IN-RIGHT-SIDE-OF RXN-12693 RXN-12778)
(:CREATOR |ctb|)
(:CREATION-DATE 3567445646)
(CREDITS AUKFG-1 SRI |caspi|)
(COMMON-NAME "cholest-5-en-3-one")
(STRUCTURE-ATOMS C C C C C O C C C C C C C C C C C C C C C C C C C C C
 C H H H H)
(STRUCTURE-BONDS (26 28 1) (25 28 1) (24 27 1) (23 26 1) (23 24 1)
 (22 25 1) (19 27 1) (18 21 1) (18 19 1) (17 28 1) (16 27 1) (15 24 1)
 (15 17 1) (14 26 1) (13 25 1) (13 14 1) (12 21 1) (12 16 1) (11 22 1)
 (10 20 1) (9 23 1) (8 11 1) (8 10 1) (7 19 2) (7 9 1) (21 6 2)
 (28 5 1 :UP) (27 4 1 :UP) (22 3 1 :DOWN) (2 20 1) (1 20 1)
 (24 29 1 :DOWN) (26 30 1 :DOWN) (23 31 1 :UP) (25 32 1 :DOWN))
(DISPLAY-COORDS-2D (7778 -1815) (8851 -2759) (4790 -4131) (2143 -2062)
 (4286 -3300) (0 0) (2858 0) (6688 -3054) (3572 -412) (7497 -3216)
 (6144 -3674) (714 -1238) (5556 -2062) (5071 -1395) (2858 -2475)
 (1429 -1650) (3572 -2888) (1429 0) (2143 -412) (8042 -2597) (714 -412)
 (5335 -3512) (3572 -1238) (2858 -1650) (5071 -2730) (4286 -1650)
 (2143 -1238) (4286 -2475) (2858 -825) (4372 -829) (3572 -2063)
 (5869 -2939))
(MOLECULAR-WEIGHT 384.644)
(INCHI
 "InChI=1S/C27H44O/c1-18(2)7-6-8-19(3)23-11-12-24-22-10-9-20-17-21(28)13-15-26(20,4)25(22)14-16-27(23,24)5/h9,18-19,22-25H,6-8,10-17H2,1-5H3/t19-,22+,23-,24+,25+,26+,27-/m1/s1")
(OCELOT-GFP::PARENTS |3-Beta-Hydroxysterols|) )
((CREDITS AUKFG-1 IMPORTED-FROM-META 3567445646)
 (CREDITS |caspi| CREATED 3526743586) (CREDITS SRI CREATED 3526743586)))

(|cis-cis-D15-27-3-hydroxyC46-2-ACPs| T (
(APPEARS-IN-RIGHT-SIDE-OF RXN1G-481)
(:CREATOR |ctb|)
(:CREATION-DATE 3567445464)
(COMMON-NAME "a cis,cis-delta15,27-3-hydroxyC46:2-[acp]")
(OCELOT-GFP::PARENTS |Di-unsaturated-acyl-ACPs| OH-ACYL-ACP) )
NIL)

(CHOLESTEROL NIL (
(APPEARS-IN-LEFT-SIDE-OF RXN-12693 RXN-12778)
(CREDITS AUKFG-1)
(:CREATOR |ctb|)
(:CREATION-DATE 3567445646)
(COMMENT
 "Cholesterol is an important structural component of eukaryotic cell membranes. It is also a precursor of steroid hormones and bile acids. The impact of cholesterol and its regulation on human health is well known. Its role in arteriosclerosis, and drug therapy for this process, has been extensively studied (reviewed in |CITS: [10441607]|).
Nobel prizes in Physiology or Medicine were awarded to Konrad Bloch in 1963 and to M. S. Brown and J. L. Goldstein
in 1985 for their work on the metabolism and regulation of cholesterol. Several interesting historical reviews detail the discovery of cholesterol and work leading to the elucidation of its structure and function |CITS: [5319508][1519268][11111073]|.")
(SYNONYMS "5-cholestene-3&beta;-ol")
(INCHI
 "InChI=1S/C27H46O/c1-18(2)7-6-8-19(3)23-11-12-24-22-10-9-20-17-21(28)13-15-26(20,4)25(22)14-16-27(23,24)5/h9,18-19,21-25,28H,6-8,10-17H2,1-5H3/t19-,21+,22+,23-,24+,25+,26+,27-/m1/s1")
(DBLINKS (PUBCHEM "5997" NIL |ong| 3523387880 NIL NIL)
 (CHEBI "16113" NIL |fulcher| 3486240189 NIL NIL)
 (LIGAND-CPD "C00187" NIL |taltman| 3459474373 NIL NIL) (CAS "57-88-5"))
(GIBBS-0 23.5d0)
(MOLECULAR-WEIGHT 386.66)
(DISPLAY-COORDS-2D (7778 -1815) (8851 -2759) (4790 -4131) (2143 -2062)
 (4286 -3300) (0 0) (2858 0) (6688 -3054) (3572 -412) (7497 -3216)
 (6144 -3674) (714 -1238) (5556 -2062) (5071 -1395) (2858 -2475)
 (1429 -1650) (3572 -2888) (1429 0) (2143 -412) (8042 -2597) (714 -412)
 (5335 -3512) (3572 -1238) (2858 -1650) (5071 -2730) (4286 -1650)
 (2143 -1238) (4286 -2475) (2858 -825) (4372 -829) (3572 -2063)
 (5869 -2939))
(STRUCTURE-BONDS (26 28 1) (25 28 1) (24 27 1) (23 26 1) (23 24 1)
 (22 25 1) (19 27 1) (18 21 1) (18 19 1) (17 28 1) (16 27 1) (15 24 1)
 (15 17 1) (14 26 1) (13 25 1) (13 14 1) (12 21 1) (12 16 1) (11 22 1)
 (10 20 1) (9 23 1) (8 11 1) (8 10 1) (7 19 2) (7 9 1) (21 6 1 :UP)
 (28 5 1 :UP) (27 4 1 :UP) (22 3 1 :DOWN) (2 20 1) (1 20 1)
 (24 29 1 :DOWN) (26 30 1 :DOWN) (23 31 1 :UP) (25 32 1 :DOWN))
(STRUCTURE-ATOMS C C C C C O C C C C C C C C C C C C C C C C C C C C C
 C H H H H)
(COMMON-NAME "cholesterol")
(OCELOT-GFP::PARENTS |3-Beta-Hydroxysterols|) )
((CREDITS AUKFG-1 IMPORTED-FROM-META 3567445646)
 (GIBBS-0 23.5d0 CITATIONS "GibbsGroups97")))

(|cis-cis-D15-33-3-hydroxyC52-2-ACPs| T (
(APPEARS-IN-RIGHT-SIDE-OF RXN1G-1247)
(:CREATOR |ctb|)
(:CREATION-DATE 3567445464)
(COMMON-NAME "a cis,cis-delta15,33-3-hydroxyC52:2-[acp]")
(OCELOT-GFP::PARENTS |Di-unsaturated-acyl-ACPs| OH-ACYL-ACP) )
NIL)

(RXN-12778 NIL (
(IN-PATHWAY PWY-6945)
(:CREATOR |ctb|)
(:CREATION-DATE 3567445646)
(ORPHAN? :NO)
(CREDITS AUKFG-1 SRI |caspi|)
(RIGHT CPD-13684 HYDROGEN-PEROXIDE)
(LEFT OXYGEN-MOLECULE CHOLESTEROL)
(OFFICIAL-EC? NIL)
(EC-NUMBER "1.1.3.6")
(OCELOT-GFP::PARENTS EC-1.1.3 |Small-Molecule-Reactions|) )
((CREDITS AUKFG-1 IMPORTED-FROM-META 3567445646)
 (CREDITS |caspi| CREATED 3528558709) (CREDITS SRI CREATED 3528558709)))

(|cis-cis-D17-29-3-hydroxyC48-2-ACPs| T (
(APPEARS-IN-RIGHT-SIDE-OF RXN1G-717)
(:CREATOR |ctb|)
(:CREATION-DATE 3567445464)
(COMMON-NAME "a cis,cis-delta17,29-3-hydroxyC48:2-[acp]")
(OCELOT-GFP::PARENTS |Di-unsaturated-acyl-ACPs| OH-ACYL-ACP) )
NIL)

(RXN-12848 NIL (
(IN-PATHWAY PWY-6946 PWY-6945)
(:CREATOR |ctb|)
(:CREATION-DATE 3567445646)
(ORPHAN? :NO)
(COMMON-NAME "cholest-4-en-3-one C26-hydroxylase")
(CREDITS AUKFG-1 SRI |caspi|)
(RIGHT CPD-13887 WATER NAD)
(LEFT CPD-323 OXYGEN-MOLECULE NADH PROTON)
(OFFICIAL-EC? NIL)
(EC-NUMBER "1.14.13.-")
(OCELOT-GFP::PARENTS EC-1.14.13 |Small-Molecule-Reactions|) )
((CREDITS AUKFG-1 IMPORTED-FROM-META 3567445646)
 (CREDITS |caspi| CREATED 3530375215) (CREDITS SRI CREATED 3530375215)))

(|cis-cis-D17-35-3-hydroxyC54-2-ACPs| T (
(APPEARS-IN-RIGHT-SIDE-OF RXN1G-184)
(:CREATOR |ctb|)
(:CREATION-DATE 3567445464)
(COMMON-NAME "a cis,cis-delta17,35-3-hydroxyC54:2-[acp]")
(OCELOT-GFP::PARENTS |Di-unsaturated-acyl-ACPs| OH-ACYL-ACP) )
NIL)

(RXN-12849 NIL (
(IN-PATHWAY PWY-6946 PWY-6945)
(:CREATOR |ctb|)
(:CREATION-DATE 3567445646)
(ORPHAN? :NO)
(COMMON-NAME "3-oxocholest-4-en-26-al 26-oxidoreductase")
(RIGHT CPD-13689 NADH PROTON)
(LEFT CPD-13888 NAD WATER)
(OFFICIAL-EC? NIL)
(CREDITS AUKFG-1 SRI |caspi|)
(PHYSIOLOGICALLY-RELEVANT? NIL)
(EC-NUMBER "1.2.1.-")
(OCELOT-GFP::PARENTS EC-1.2.1 |Small-Molecule-Reactions|) )
((CREDITS AUKFG-1 IMPORTED-FROM-META 3567445646)
 (RIGHT PROTON COEFFICIENT 2) (CREDITS |caspi| CREATED 3530375689)
 (CREDITS SRI CREATED 3530375689)))

(|cis-cis-D19-31-3-hydroxyC50-2-ACPs| T (
(APPEARS-IN-RIGHT-SIDE-OF RXN1G-951)
(:CREATOR |ctb|)
(:CREATION-DATE 3567445464)
(COMMON-NAME "a cis,cis-delta19,31-3-hydroxyC50:2-[acp]")
(OCELOT-GFP::PARENTS |Di-unsaturated-acyl-ACPs| OH-ACYL-ACP) )
NIL)

(RXN-12850 NIL (
(IN-PATHWAY PWY-6946 PWY-6945)
(:CREATOR |ctb|)
(:CREATION-DATE 3567445646)
(COMMON-NAME "3-oxocholest-4-en-26-ol 26-dehydrogenase")
(CREDITS AUKFG-1 SRI |caspi|)
(RIGHT CPD-13888 NADH PROTON)
(LEFT CPD-13887 NAD)
(OFFICIAL-EC? NIL)
(EC-NUMBER "1.1.1.-")
(ORPHAN? :NO)
(OCELOT-GFP::PARENTS EC-1.1.1 |Small-Molecule-Reactions|) )
((CREDITS AUKFG-1 IMPORTED-FROM-META 3567445646)
 (CREDITS |caspi| CREATED 3530375944) (CREDITS SRI CREATED 3530375944)))

(|cis-cis-D19-37-3-hydroxyC56-2-ACPs| T (
(APPEARS-IN-RIGHT-SIDE-OF RXN1G-409)
(:CREATOR |ctb|)
(:CREATION-DATE 3567445464)
(COMMON-NAME "a cis,cis-delta19,37-3-hydroxy-C56:2-[acp]")
(OCELOT-GFP::PARENTS |Di-unsaturated-acyl-ACPs| OH-ACYL-ACP) )
NIL)

(RXN-12745 NIL (
(IN-PATHWAY PWY-6948 PWY-6946 PWY-6945)
(:CREATOR |ctb|)
(:CREATION-DATE 3567445646)
(RIGHT ANDROST4ENE PROPIONYL-COA)
(LEFT CPD-13752)
(COMMON-NAME "3-oxo-23,24-bisnorchol-4-en-17-ol-22-oyl-CoA lyase")
(CREDITS AUKFG-1 SRI |caspi|)
(OFFICIAL-EC? NIL)
(CANNOT-BALANCE? T)
(ORPHAN? :NO)
(EC-NUMBER "2.3.1.-")
(OCELOT-GFP::PARENTS EC-2.3.1 |Small-Molecule-Reactions|) )
((CREDITS AUKFG-1 IMPORTED-FROM-META 3567445646)
 (CREDITS |caspi| CREATED 3527950650) (CREDITS SRI CREATED 3527950650)))

(|cis-cis-D21-39-3-hydroxyC58-2-ACPs| T (
(APPEARS-IN-RIGHT-SIDE-OF RXN1G-617)
(:CREATOR |ctb|)
(:CREATION-DATE 3567445464)
(COMMON-NAME "a cis,cis-delta21,39-3-hydroxyC58:2-[acp]")
(OCELOT-GFP::PARENTS |Di-unsaturated-acyl-ACPs| OH-ACYL-ACP) )
NIL)

(RXN-12744 NIL (
(IN-PATHWAY PWY-6948 PWY-6946 PWY-6945)
(:CREATOR |ctb|)
(:CREATION-DATE 3567445646)
(ORPHAN? :NO)
(CREDITS AUKFG-1 SRI |caspi|)
(COMMON-NAME
 "3-oxo-23,24-bisnorchol-4,17(20)-dien-22-oyl-CoA hydratase")
(RIGHT CPD-13751 WATER)
(LEFT CPD-13752)
(OFFICIAL-EC? NIL)
(EC-NUMBER "4.2.1.-")
(OCELOT-GFP::PARENTS EC-4.2.1 |Small-Molecule-Reactions|) )
((CREDITS AUKFG-1 IMPORTED-FROM-META 3567445646)
 (CREDITS |caspi| CREATED 3527950565) (CREDITS SRI CREATED 3527950565)))

(|cis-cis-D5-17-3-hydroxyC36-2-ACPs| T (
(APPEARS-IN-RIGHT-SIDE-OF RXN1G-408)
(:CREATOR |ctb|)
(:CREATION-DATE 3567445464)
(COMMON-NAME "a cis,cis-delta5,17-3-hydroxyC36:2[acp]")
(OCELOT-GFP::PARENTS |Di-unsaturated-acyl-ACPs| OH-ACYL-ACP) )
NIL)

(|cis-cis-D5-23-3-hydroxyC42-2-ACPs| T (
(APPEARS-IN-RIGHT-SIDE-OF RXN1G-182)
(:CREATOR |ctb|)
(:CREATION-DATE 3567445464)
(COMMON-NAME "a cis,cis-delta5,23-3-hydroxyC42:2-[acp]")
(OCELOT-GFP::PARENTS |Di-unsaturated-acyl-ACPs| OH-ACYL-ACP) )
NIL)

(|cis-cis-D7-19-3-hydroxyC38-2-ACPs| T (
(APPEARS-IN-RIGHT-SIDE-OF RXN1G-262)
(:CREATOR |ctb|)
(:CREATION-DATE 3567445464)
(COMMON-NAME "a cis,cis-delta7,19-3-hydroxyC38:2-[acp]")
(OCELOT-GFP::PARENTS |Di-unsaturated-acyl-ACPs| OH-ACYL-ACP) )
NIL)

(|cis-cis-D7-25-3-hydroxyC44-2-ACPs| T (
(APPEARS-IN-RIGHT-SIDE-OF RXN1G-384)
(:CREATOR |ctb|)
(:CREATION-DATE 3567445464)
(COMMON-NAME "a cis,cis-delta7,25-3-hydroxyC44:2-[acp]")
(OCELOT-GFP::PARENTS |Di-unsaturated-acyl-ACPs| OH-ACYL-ACP) )
NIL)

(RXN-12743 NIL (
(IN-PATHWAY PWY-6948 PWY-6946 PWY-6945)
(:CREATOR |ctb|)
(:CREATION-DATE 3567445646)
(ORPHAN? :NO)
(CREDITS AUKFG-1 SRI |caspi|)
(COMMON-NAME
 "3-oxo-23,24-bisnorchol-4-en-22-oyl-CoA 17(20)-dehydrogenase")
(RIGHT CPD-13751 |Donor-H2|)
(LEFT CPD-13700 |Acceptor|)
(OFFICIAL-EC? NIL)
(EC-NUMBER "1.3.99.-")
(OCELOT-GFP::PARENTS EC-1.3.99 |Small-Molecule-Reactions|) )
((CREDITS AUKFG-1 IMPORTED-FROM-META 3567445646)
 (CREDITS |caspi| CREATED 3527950314) (CREDITS SRI CREATED 3527950314)))

(|cis-cis-D9-21-3-hydroxyC40-2-ACPs| T (
(APPEARS-IN-RIGHT-SIDE-OF RXN1G-252)
(:CREATOR |ctb|)
(:CREATION-DATE 3567445464)
(COMMON-NAME "a cis,cis-delta9,21-3-hydroxyC40:2-[acp]")
(OCELOT-GFP::PARENTS |Di-unsaturated-acyl-ACPs| OH-ACYL-ACP) )
NIL)

(RXN-12710 NIL (
(ENZYMATIC-REACTION ENZRXNKFG-1091)
(IN-PATHWAY PWY-6948 PWY-6946 PWY-6945)
(:CREATOR |ctb|)
(:CREATION-DATE 3567445646)
(RIGHT CPD-13700 ACETYL-COA)
(LEFT CPD-13699 CO-A)
(CREDITS AUKFG-1 SRI |caspi|)
(COMMON-NAME "acetyl-CoA C-acyltransferase")
(OFFICIAL-EC? NIL)
(CANNOT-BALANCE? NIL)
(ORPHAN? :NO)
(EC-NUMBER "2.3.1.16")
(OCELOT-GFP::PARENTS EC-2.3.1 |Small-Molecule-Reactions|) )
((CREDITS AUKFG-1 IMPORTED-FROM-META 3567445646)
 (CREDITS |caspi| CREATED 3526842831) (CREDITS SRI CREATED 3526842831)))

(|cis-cis-D9-27-3-hydroxyC46-2-ACPs| T (
(APPEARS-IN-RIGHT-SIDE-OF RXN1G-613)
(:CREATOR |ctb|)
(:CREATION-DATE 3567445464)
(COMMON-NAME "a cis,cis-delta9,27-3-hydroxyC46:2-[acp]")
(OCELOT-GFP::PARENTS |Di-unsaturated-acyl-ACPs| OH-ACYL-ACP) )
NIL)

(RXN-12709 NIL (
(IN-PATHWAY PWY-6948 PWY-6946 PWY-6945)
(:CREATOR |ctb|)
(:CREATION-DATE 3567445646)
(CREDITS AUKFG-1 SRI |caspi|)
(RIGHT CPD-13699 NADH PROTON)
(LEFT CPD-13698 NAD)
(OFFICIAL-EC? NIL)
(ORPHAN? :NO)
(:SYNONYM-SLOTS ABBREV-NAME SYNONYMS)
(:MEMBER-SORT-FN NUMBERED-CLASS-SORT-FN)
(EC-NUMBER "1.1.1.35")
(SCHEMA? T)
(OCELOT-GFP::PARENTS EC-1.1.1 |Small-Molecule-Reactions|) )
((CREDITS AUKFG-1 IMPORTED-FROM-META 3567445646)
 (CREDITS |caspi| CREATED 3526842591) (CREDITS SRI CREATED 3526842591)))

(|Trans-3-cis-11-vacceoyl-ACPs| T (
(:CREATOR |ctb|)
(:CREATION-DATE 3567445464)
(STRUCTURE-BONDS (1 2 1) (2 3 1) (3 4 1) (4 5 2) (2 6 2) (5 7 1)
 (7 8 1) (8 9 1) (9 10 1) (10 11 1) (11 12 1) (12 13 1) (13 14 2)
 (14 15 1) (15 16 1) (16 17 1) (17 18 1) (18 19 1) (19 20 1))
(DISPLAY-COORDS-2D (-38303 -3536) (-31158 -7661) (-24013 -3536)
 (-16868 -7661) (-9725 -3536) (-31158 -15911) (-2580 -7661)
 (4565 -3536) (11709 -7661) (18853 -3536) (25998 -7661) (33143 -3536)
 (40287 -7661) (48537 -7661) (56138 -2416) (63282 -6541) (70427 -2416)
 (77572 -6541) (84716 -2416) (90550 -8250))
(STRUCTURE-ATOMS ACP C C C C O C C C C C C C C C C C C C C)
(COMMENT-INTERNAL "This class was created for Feist Model.")
(COMMON-NAME "a trans-3-cis-11-vacceoyl-acyl-carrier-protein")
(OCELOT-GFP::PARENTS |Di-unsaturated-acyl-ACPs|) )
NIL)

(RXN-12708 NIL (
(IN-PATHWAY PWY-6948 PWY-6946 PWY-6945)
(:CREATOR |ctb|)
(:CREATION-DATE 3567445646)
(CREDITS AUKFG-1 SRI |caspi|)
(RIGHT CPD-13697 WATER)
(LEFT CPD-13698)
(OFFICIAL-EC? NIL)
(EC-NUMBER "4.2.1.-")
(OCELOT-GFP::PARENTS EC-4.2.1 |Small-Molecule-Reactions|) )
((CREDITS AUKFG-1 IMPORTED-FROM-META 3567445646)
 (CREDITS |caspi| CREATED 3526842415) (CREDITS SRI CREATED 3526842415)))

(|Trans-3-cis-5-dodecenoyl-ACPs| T (
(:CREATOR |ctb|)
(:CREATION-DATE 3567445464)
(STRUCTURE-BONDS (1 2 1) (2 3 1) (3 4 1) (4 5 2) (2 6 2) (5 7 1)
 (7 8 2) (8 9 1) (9 10 1) (10 11 1) (11 12 1) (12 13 1) (13 14 1))
(DISPLAY-COORDS-2D (-4979500 -1060700) (-4265000 -1473200)
 (-3550500 -1060700) (-2836100 -1473200) (-2121600 -1060700)
 (-4265000 -2298200) (-1407100 -1473200) (-582100 -1473200)
 (1300 -889900) (715700 -1302400) (1430200 -889900) (2144700 -1302400)
 (2859100 -889900) (3573600 -1302400))
(STRUCTURE-ATOMS ACP C C C C O C C C C C C C C)
(COMMENT-INTERNAL "This Compound was created for Feist Model.")
(COMMON-NAME "trans-3-cis-5-dodecenoyl-[acyl-carrier protein]")
(OCELOT-GFP::PARENTS |Di-unsaturated-acyl-ACPs|) )
NIL)

(RXN-12707 NIL (
(IN-PATHWAY PWY-6948 PWY-6946 PWY-6945)
(:CREATOR |ctb|)
(:CREATION-DATE 3567445646)
(CREDITS AUKFG-1 SRI |caspi|)
(RIGHT CPD-13697 |Donor-H2|)
(LEFT CPD-13696 |Acceptor|)
(OFFICIAL-EC? NIL)
(EC-NUMBER "1.3.99.-")
(OCELOT-GFP::PARENTS EC-1.3.99 |Small-Molecule-Reactions|) )
((CREDITS AUKFG-1 IMPORTED-FROM-META 3567445646)
 (CREDITS |caspi| CREATED 3526842193) (CREDITS SRI CREATED 3526842193)))

(|Trans-3-cis-7-myristoleoyl-ACPs| T (
(:CREATOR |ctb|)
(:CREATION-DATE 3567445464)
(STRUCTURE-BONDS (1 2 1) (2 3 1) (3 4 1) (4 5 2) (2 6 2) (5 7 1)
 (7 8 1) (8 9 1) (9 10 2) (10 11 1) (11 12 1) (12 13 1) (13 14 1)
 (14 15 1) (15 16 1))
(DISPLAY-COORDS-2D (-40955 -11196) (-33811 -15321) (-26666 -11196)
 (-19521 -15321) (-12377 -11196) (-33811 -23571) (-5232 -15321)
 (1913 -11196) (9058 -15321) (16497 -15616) (24526 -9723)
 (31670 -13848) (38815 -9723) (45960 -13848) (53104 -9723)
 (60249 -13848))
(STRUCTURE-ATOMS ACP C C C C O C C C C C C C C C C)
(COMMENT-INTERNAL "This Compound was created for Feist Model.")
(COMMON-NAME "trans-3-cis-7-myristoleoyl-[acyl-carrier protein]")
(OCELOT-GFP::PARENTS |Di-unsaturated-acyl-ACPs|) )
NIL)

(RXN-12706 NIL (
(ENZYMATIC-REACTION ENZRXNKFG-1092)
(IN-PATHWAY PWY-6948 PWY-6946 PWY-6945)
(:CREATOR |ctb|)
(:CREATION-DATE 3567445646)
(COMMON-NAME "propanoyl-CoA C-acyltransferase")
(RIGHT CPD-13696 PROPIONYL-COA)
(LEFT CPD-13695 CO-A)
(CREDITS AUKFG-1 SRI |caspi|)
(OFFICIAL-EC? NIL)
(EC-NUMBER "2.3.1.176")
(ORPHAN? :NO)
(CANNOT-BALANCE? T)
(OCELOT-GFP::PARENTS EC-2.3.1 |Small-Molecule-Reactions|) )
((CREDITS AUKFG-1 IMPORTED-FROM-META 3567445646)
 (CREDITS |caspi| CREATED 3526840567) (CREDITS SRI CREATED 3526840567)))

(|Trans-D3-cis-D5-dodecenoyl-ACPs| T (
(APPEARS-IN-LEFT-SIDE-OF RXN0-2145)
(APPEARS-IN-RIGHT-SIDE-OF RXN0-2144)
(:CREATOR |ctb|)
(:CREATION-DATE 3567445464)
(STRUCTURE-BONDS (9 10 2) (8 9 1) (7 8 2) (6 1 1) (1 2 1) (2 3 1)
 (3 4 1) (4 5 1) (5 7 1) (10 11 1) (11 12 1) (12 13 1) (12 14 2))
(DISPLAY-COORDS-2D (44570 13552) (37425 9427) (30281 13552)
 (23137 9427) (15995 13552) (51712 9427) (8850 9427) (600 9427)
 (-6545 13552) (-13690 9427) (-20834 13552) (-27978 9427)
 (-35122 13552) (-27978 1177))
(STRUCTURE-ATOMS C C C C C C C C C C C C ACP O)
(COMMON-NAME
 "a <i>trans</i>-&Delta;<sup>3</sup>-<i>cis</i>-&Delta;<sup>5</sup>-dodecenoyl-[acp]")
(OCELOT-GFP::PARENTS |Di-unsaturated-acyl-ACPs|) )
NIL)

(RXN-12705 NIL (
(IN-PATHWAY PWY-6946 PWY-6945)
(:CREATOR |ctb|)
(:CREATION-DATE 3567445646)
(CREDITS AUKFG-1 SRI |caspi|)
(COMMON-NAME "3-hydroxyacyl-CoA dehydrogenase")
(RIGHT CPD-13695 NADH PROTON)
(LEFT CPD-13694 NAD)
(OFFICIAL-EC? NIL)
(SCHEMA? T)
(EC-NUMBER "1.1.1.35")
(:MEMBER-SORT-FN NUMBERED-CLASS-SORT-FN)
(:SYNONYM-SLOTS ABBREV-NAME SYNONYMS)
(ORPHAN? :NO)
(OCELOT-GFP::PARENTS EC-1.1.1 |Small-Molecule-Reactions|) )
((CREDITS AUKFG-1 IMPORTED-FROM-META 3567445646)
 (CREDITS |caspi| CREATED 3526837094) (CREDITS SRI CREATED 3526837094)))

(|Trans-D3-cis-D7-tetradecenoyl-ACPs| T (
(APPEARS-IN-LEFT-SIDE-OF RXN-10657)
(APPEARS-IN-RIGHT-SIDE-OF RXN-10656)
(:CREATOR |ctb|)
(:CREATION-DATE 3567445464)
(STRUCTURE-BONDS (9 10 1) (8 9 1) (7 8 2) (6 1 1) (1 2 1) (2 3 1)
 (3 4 1) (4 5 1) (5 7 1) (10 11 1) (11 12 1) (12 13 2) (13 14 1)
 (14 15 1) (14 16 2))
(DISPLAY-COORDS-2D (44569 13553) (37424 9428) (30279 13553)
 (23135 9428) (15996 13553) (51708 9428) (8851 9428) (600 9428)
 (-6545 13553) (-13691 9428) (-20832 13553) (-27976 9428)
 (-35121 13553) (-42266 9428) (-49410 13553) (-42266 1178))
(STRUCTURE-ATOMS C C C C C C C C C C C C C C ACP O)
(COMMON-NAME
 "a <i>trans</i>-&Delta;<sup>3</sup>-<i>cis</i>-&Delta;<sup>7</sup>-tetradecenoyl-[acp]")
(OCELOT-GFP::PARENTS |Di-unsaturated-acyl-ACPs|) )
NIL)

(RXN-12704 NIL (
(IN-PATHWAY PWY-6946 PWY-6945)
(:CREATOR |ctb|)
(:CREATION-DATE 3567445646)
(OFFICIAL-EC? NIL)
(CREDITS AUKFG-1 SRI |caspi|)
(COMMON-NAME "cholest-4,24-dien-3,27-dione-26-CoA hydratase")
(EC-NUMBER "4.2.1.-")
(RIGHT CPD-13692 WATER)
(LEFT CPD-13694)
(OCELOT-GFP::PARENTS EC-4.2.1 |Small-Molecule-Reactions|) )
((CREDITS AUKFG-1 IMPORTED-FROM-META 3567445646)
 (CREDITS |caspi| CREATED 3526834157) (CREDITS SRI CREATED 3526834157)))

(|Trans-D3-cis-D9-hexadecenoyl-ACPs| T (
(APPEARS-IN-LEFT-SIDE-OF RXN-10661)
(APPEARS-IN-RIGHT-SIDE-OF RXN-10660)
(:CREATOR |ctb|)
(:CREATION-DATE 3567445464)
(STRUCTURE-BONDS (9 10 1) (8 9 1) (7 8 2) (6 1 1) (1 2 1) (2 3 1)
 (3 4 1) (4 5 1) (5 7 1) (10 11 1) (11 12 1) (12 13 1) (13 14 1)
 (14 15 2) (15 16 1) (16 17 1) (16 18 2))
(DISPLAY-COORDS-2D (44565 13553) (37420 9428) (30275 13553)
 (23131 9428) (15996 13553) (51700 9428) (8851 9428) (600 9428)
 (-6545 13553) (-13691 9428) (-20828 13553) (-27972 9428)
 (-35117 13553) (-42262 9428) (-49405 13553) (-56549 9428)
 (-63693 13553) (-56549 1178))
(STRUCTURE-ATOMS C C C C C C C C C C C C C C C C ACP O)
(COMMON-NAME
 "a <i>trans</i>-&Delta;<sup>3</sup>-<i>cis</i>-&Delta;<sup>9</sup>-hexadecenoyl-[acp]")
(OCELOT-GFP::PARENTS |Di-unsaturated-acyl-ACPs|) )
NIL)

(RXN-12703 NIL (
(IN-PATHWAY PWY-6946 PWY-6945)
(:CREATOR |ctb|)
(:CREATION-DATE 3567445646)
(CREDITS AUKFG-1 SRI |caspi|)
(COMMON-NAME "cholest-4-en-3,27-dione-26-CoA dehydrogenase")
(RIGHT CPD-13692 |Donor-H2|)
(LEFT CPD-13691 |Acceptor|)
(OFFICIAL-EC? NIL)
(EC-NUMBER "1.3.99.-")
(OCELOT-GFP::PARENTS EC-1.3.99 |Small-Molecule-Reactions|) )
((CREDITS AUKFG-1 IMPORTED-FROM-META 3567445646)
 (CREDITS |caspi| CREATED 3526777599) (CREDITS SRI CREATED 3526777599)))

(|cis-cis-D11-23-3-oxo-C42-2-ACPs| T (
(APPEARS-IN-LEFT-SIDE-OF RXN1G-637)
(:CREATOR |ctb|)
(:CREATION-DATE 3567445464)
(COMMON-NAME "a cis,cis-delta11,23-3-oxo-C42:2-[acp]")
(OCELOT-GFP::PARENTS |Di-unsaturated-acyl-ACPs|) )
NIL)

(RXN-12694 NIL (
(IN-PATHWAY PWY-6946 PWY-6945)
(:CREATOR |ctb|)
(:CREATION-DATE 3567445646)
(ORPHAN? :NO)
(OFFICIAL-EC? NIL)
(CREDITS AUKFG-1 SRI |caspi|)
(COMMON-NAME "cholest-5-en-3-one isomerase")
(EC-NUMBER "5.3.3.1")
(RIGHT CPD-323)
(LEFT CPD-13684)
(OCELOT-GFP::PARENTS EC-5.3.3 |Small-Molecule-Reactions|) )
((CREDITS AUKFG-1 IMPORTED-FROM-META 3567445646)
 (CREDITS |caspi| CREATED 3526743628) (CREDITS SRI CREATED 3526743628)))

(|cis-cis-D11-23-C42-2-ACPs| T (
(:CREATOR |ctb|)
(:CREATION-DATE 3567445464)
(COMMON-NAME "a cis,cis-delta11,23-C42:2-[acp]")
(OCELOT-GFP::PARENTS |Di-unsaturated-acyl-ACPs|) )
NIL)

(RXN-12693 NIL (
(IN-PATHWAY PWY-6946)
(:CREATOR |ctb|)
(:CREATION-DATE 3567445646)
(RIGHT CPD-13684 NADH PROTON)
(LEFT CHOLESTEROL NAD)
(CREDITS AUKFG-1 SRI |caspi|)
(COMMON-NAME "cholesterol dehydrogenase")
(OFFICIAL-EC? NIL)
(EC-NUMBER "1.1.1.145")
(ORPHAN? :NO)
(OCELOT-GFP::PARENTS EC-1.1.1 |Small-Molecule-Reactions|) )
((CREDITS AUKFG-1 IMPORTED-FROM-META 3567445646)
 (CREDITS |caspi| CREATED 3526742252) (CREDITS SRI CREATED 3526742252)))

(|cis-cis-D11-29-3-oxo-C48-2-ACPs| T (
(APPEARS-IN-LEFT-SIDE-OF RXN1G-853)
(:CREATOR |ctb|)
(:CREATION-DATE 3567445464)
(COMMON-NAME "a cis,cis-delta11,29-3-oxo-C48:2-[acp]")
(OCELOT-GFP::PARENTS |Di-unsaturated-acyl-ACPs|) )
NIL)

(O-31 NIL (
(CREDITED-FOR PWY-6947 PWY-6928 PWY-6944 PWY-6946 PWY-6945)
(AFFILIATES |thomas| |sampson|)
(CREDITS AUKFG-1)
(:CREATOR |ctb|)
(:CREATION-DATE 3567445646)
(ADDRESS "Stony Brook, NY 11794")
(COMMON-NAME "Stony Brook University")
(OCELOT-GFP::PARENTS |Organizations|) )
((CREDITS AUKFG-1 IMPORTED-FROM-META 3567445646)))

(|cis-cis-D11-29-C48-2-ACPs| T (
(:CREATOR |ctb|)
(:CREATION-DATE 3567445464)
(COMMON-NAME "a cis,cis-delta11,29-C48:2-[acp]")
(OCELOT-GFP::PARENTS |Di-unsaturated-acyl-ACPs|) )
NIL)

(|sampson| NIL (
(CREDITED-FOR PWY-6947 PWY-6928 PWY-6944 PWY-6946 PWY-6945)
(CREDITS AUKFG-1)
(:CREATOR |ctb|)
(:CREATION-DATE 3567445646)
(AFFILIATIONS O-31)
(LOGIN-ACCOUNT |sampson|)
(EMAIL "nicole.sampson@stonybrook.edu")
(LAST-NAME "Sampson")
(MIDDLE-NAME "S.")
(FIRST-NAME "Nicole")
(OCELOT-GFP::PARENTS |People|) )
((CREDITS AUKFG-1 IMPORTED-FROM-META 3567445646)))

(|cis-cis-D13-25-3-oxo-C44-2-ACPs| T (
(APPEARS-IN-LEFT-SIDE-OF RXN1G-203)
(:CREATOR |ctb|)
(:CREATION-DATE 3567445464)
(COMMON-NAME "a cis,cis-delta13,25-3-oxo-C44:2-[acp]")
(OCELOT-GFP::PARENTS |Di-unsaturated-acyl-ACPs|) )
NIL)

(|thomas| NIL (
(CREDITED-FOR PWY-6947 PWY-6928 PWY-6944 PWY-6946 PWY-6945)
(CREDITS AUKFG-1)
(:CREATOR |ctb|)
(:CREATION-DATE 3567445646)
(AFFILIATIONS O-31)
(LOGIN-ACCOUNT |sthomas|)
(LAST-NAME "Thomas")
(MIDDLE-NAME "T.")
(FIRST-NAME "Suzanne")
(OCELOT-GFP::PARENTS |People|) )
((CREDITS AUKFG-1 IMPORTED-FROM-META 3567445646)))

(|cis-cis-D13-25-C44-2-ACPs| T (
(:CREATOR |ctb|)
(:CREATION-DATE 3567445464)
(COMMON-NAME "a cis,cis-delta13,25-C44:2-[acp]")
(OCELOT-GFP::PARENTS |Di-unsaturated-acyl-ACPs|) )
NIL)

(PWY-6945 NIL (
(IN-PATHWAY PWY-6947 PWY-6928)
(SUPER-PATHWAYS PWY-6947 PWY-6928)
(CITATIONS ":EV-COMP-AINF:3567445646:ctb")
(:CREATOR |ctb|)
(:CREATION-DATE 3567445646)
(PATHWAY-LINKS (ANDROST4ENE PWY-6944))
(CREDITS AUKFG-1 O-31 |sampson| |thomas| SRI |caspi|)
(COMMON-NAME
 "cholesterol degradation to androstenedione I (cholesterol oxidase)")
(PREDECESSORS (RXN-12702 RXN-12849) (RXN-12849 RXN-12850)
              (RXN-12850 RXN-12848) (RXN-12848 RXN-12694)
              (RXN-12745 RXN-12744) (RXN-12744 RXN-12743)
              (RXN-12743 RXN-12710) (RXN-12694 RXN-12778)
              (RXN-12710 RXN-12709) (RXN-12709 RXN-12708)
              (RXN-12708 RXN-12707) (RXN-12707 RXN-12706)
              (RXN-12706 RXN-12705) (RXN-12705 RXN-12704)
              (RXN-12704 RXN-12703) (RXN-12703 RXN-12702))
(REACTION-LIST RXN-12849 RXN-12850 RXN-12848 RXN-12745 RXN-12744
 RXN-12743 RXN-12778 RXN-12694 RXN-12710 RXN-12709 RXN-12708 RXN-12707
 RXN-12706 RXN-12705 RXN-12704 RXN-12703 RXN-12702)
(PRIMARIES (RXN-12745 (CPD-13752) (ANDROST4ENE PROPIONYL-COA))
 (RXN-12710 NIL (CPD-13700 ACETYL-COA))
 (RXN-12706 NIL (CPD-13696 PROPIONYL-COA)))
(LAYOUT-ADVICE
 (:DONT-CONNECT-CPD (ACETYL-COA RXN-12710 RXN-12751)
  (PROPIONYL-COA RXN-12706 RXN-12712 RXN-12736)))
(OCELOT-GFP::PARENTS |Cholesterol-Degradation|) )
((CREDITS AUKFG-1 IMPORTED-FROM-META 3567445646)
 (CREDITS |caspi| CREATED 3528555325) (CREDITS SRI CREATED 3528555325)
 (CREDITS |thomas| REVIEWED 3528640968)
 (CREDITS |sampson| REVIEWED 3528640968)
 (CREDITS O-31 REVIEWED 3528640968)))

(|cis-cis-D13-31-3-oxo-C50-2-ACPs| T (
(APPEARS-IN-LEFT-SIDE-OF RXN1G-1050)
(:CREATOR |ctb|)
(:CREATION-DATE 3567445464)
(COMMON-NAME "a cis,cis-delta13,31-3-oxo-C50:2-[acp]")
(OCELOT-GFP::PARENTS |Di-unsaturated-acyl-ACPs|) )
NIL)

(PUB-ARIMA69 NIL (
(:CREATOR |ctb|)
(:CREATION-DATE 3567445646)
(AUTHORS "Arima, K." "Nagasawa, M." "Bae, M." "Tamura, G.")
(TITLE
 "Microbial transformation of sterols. I. Decomposition of cholesterol by microorganisms")
(SOURCE "Agric. BioI. Chem., 33:1636-1643")
(YEAR 1969)
(OCELOT-GFP::PARENTS |Publications|) )
NIL)

(|cis-cis-D13-31-C50-2-ACPs| T (
(:CREATOR |ctb|)
(:CREATION-DATE 3567445464)
(COMMON-NAME "a cis,cis-delta13,31-C50:2-[acp]")
(OCELOT-GFP::PARENTS |Di-unsaturated-acyl-ACPs|) )
NIL)

(PUB-MUROHISA93 NIL (
(:CREATOR |ctb|)
(:CREATION-DATE 3567445646)
(AUTHORS "Murohisa, T." "Iida, M.")
(TITLE "Microbial degradation of 19-hydroxy-sterol side chains")
(SOURCE "Journal of Fermentation and Bioengineering 75(1):13-17")
(YEAR 1993)
(OCELOT-GFP::PARENTS |Publications|) )
NIL)

(|cis-cis-D15-27-3-oxo-C46-2-ACPs| T (
(APPEARS-IN-LEFT-SIDE-OF RXN1G-481)
(:CREATOR |ctb|)
(:CREATION-DATE 3567445464)
(COMMON-NAME "a cis,cis-delta15,27-3-oxo-C46:2-[acp]")
(OCELOT-GFP::PARENTS |Di-unsaturated-acyl-ACPs|) )
NIL)

(PWY-6946 NIL (
(IN-PATHWAY PWY-6947)
(SUPER-PATHWAYS PWY-6947)
(CITATIONS ":EV-COMP-AINF:3567445646:ctb")
(:CREATOR |ctb|)
(:CREATION-DATE 3567445646)
(CREDITS AUKFG-1 O-31 |sampson| |thomas| SRI |caspi|)
(LAYOUT-ADVICE
 (:DONT-CONNECT-CPD (ACETYL-COA RXN-12710 RXN-12751)
  (PROPIONYL-COA RXN-12706 RXN-12712 RXN-12736)))
(PRIMARIES (RXN-12745 (CPD-13752) (ANDROST4ENE PROPIONYL-COA))
 (RXN-12710 NIL (CPD-13700 ACETYL-COA))
 (RXN-12706 NIL (CPD-13696 PROPIONYL-COA)))
(REACTION-LIST RXN-12848 RXN-12849 RXN-12850 RXN-12745 RXN-12744
 RXN-12743 RXN-12710 RXN-12709 RXN-12708 RXN-12707 RXN-12706 RXN-12705
 RXN-12704 RXN-12703 RXN-12702 RXN-12694 RXN-12693)
(PREDECESSORS (RXN-12702 RXN-12849) (RXN-12849 RXN-12850)
              (RXN-12850 RXN-12848) (RXN-12848 RXN-12694)
              (RXN-12745 RXN-12744) (RXN-12744 RXN-12743)
              (RXN-12743 RXN-12710) (RXN-12710 RXN-12709)
              (RXN-12709 RXN-12708) (RXN-12708 RXN-12707)
              (RXN-12707 RXN-12706) (RXN-12706 RXN-12705)
              (RXN-12705 RXN-12704) (RXN-12704 RXN-12703)
              (RXN-12703 RXN-12702) (RXN-12694 RXN-12693))
(COMMON-NAME
 "cholesterol degradation to androstenedione II (cholesterol dehydrogenase)")
(PATHWAY-LINKS (ANDROST4ENE PWY-6944))
(OCELOT-GFP::PARENTS |Cholesterol-Degradation|) )
((CREDITS AUKFG-1 IMPORTED-FROM-META 3567445646)
 (CREDITS |caspi| CREATED 3528555574) (CREDITS SRI CREATED 3528555574)
 (CREDITS |thomas| REVIEWED 3528641064)
 (CREDITS |sampson| REVIEWED 3528641064)
 (CREDITS O-31 REVIEWED 3528641064)))

(|cis-cis-D15-27-C46-2-ACPs| T (
(:CREATOR |ctb|)
(:CREATION-DATE 3567445464)
(COMMON-NAME "a cis,cis-delta15,27-C46:2-[acp]")
(OCELOT-GFP::PARENTS |Di-unsaturated-acyl-ACPs|) )
NIL)

(CPD-13704 NIL (
(APPEARS-IN-LEFT-SIDE-OF RXN-12691)
(APPEARS-IN-RIGHT-SIDE-OF RXN-12714)
(:CREATOR |ctb|)
(:CREATION-DATE 3567445647)
(CREDITS AUKFG-1 SRI |caspi|)
(COMMON-NAME "androsta-1,4-diene-3,17-dione")
(STRUCTURE-ATOMS C C O C C C C C C C C C C C O C C C C C C H H H)
(STRUCTURE-BONDS (21 19 1) (18 21 1) (17 20 1) (19 16 1) (16 17 1)
 (18 15 2) (20 13 1) (12 14 1) (12 13 2) (21 11 1) (20 10 1) (17 9 1)
 (9 11 1) (19 8 1) (18 7 1) (7 8 1) (6 14 1) (6 10 2) (16 5 1) (4 13 1)
 (4 5 1) (14 3 2) (21 2 1 :UP) (20 1 1 :UP) (17 22 1 :DOWN)
 (19 23 1 :DOWN) (16 24 1 :UP))
(DISPLAY-COORDS-2D (-10015 -2062) (-7872 -3300) (-12158 0) (-9300 0)
 (-8586 -412) (-11444 -1238) (-6602 -2062) (-7087 -1395) (-9300 -2475)
 (-10729 -1650) (-8586 -2888) (-10729 0) (-10015 -412) (-11444 -412)
 (-6823 -3512) (-8586 -1238) (-9300 -1650) (-7087 -2730) (-7872 -1650)
 (-10015 -1238) (-7872 -2475) (-9300 -825) (-7786 -829) (-8586 -2063))
(MOLECULAR-WEIGHT 284.397)
(INCHI
 "InChI=1S/C19H24O2/c1-18-9-7-13(20)11-12(18)3-4-14-15-5-6-17(21)19(15,2)10-8-16(14)18/h7,9,11,14-16H,3-6,8,10H2,1-2H3/t14-,15-,16-,18-,19-/m0/s1")
(OCELOT-GFP::PARENTS |3-Oxo-Delta-4-Steroids|) )
((CREDITS AUKFG-1 IMPORTED-FROM-META 3567445647)
 (CREDITS |caspi| CREATED 3526922840) (CREDITS SRI CREATED 3526922840)))

(|cis-cis-D15-33-3-oxo-C52-2-ACPs| T (
(APPEARS-IN-LEFT-SIDE-OF RXN1G-1247)
(:CREATOR |ctb|)
(:CREATION-DATE 3567445464)
(COMMON-NAME "a cis,cis-delta15,33-3-oxo-C52:2-[acp]")
(OCELOT-GFP::PARENTS |Di-unsaturated-acyl-ACPs|) )
NIL)

(CPD-13680 NIL (
(APPEARS-IN-RIGHT-SIDE-OF RXN-12691)
(APPEARS-IN-LEFT-SIDE-OF RXN-12715)
(:CREATOR |ctb|)
(:CREATION-DATE 3567445647)
(SYNONYMS "9&alpha;-hydroxy-1,4-androstadiene-3,17-dione")
(CREDITS AUKFG-1 SRI |caspi|)
(COMMON-NAME "9&alpha;-hydroxyandrosta-1,4-diene-3,17-dione")
(STRUCTURE-ATOMS C C C C C C C C C C C C C O H C C H C C C O C O)
(STRUCTURE-BONDS (2 1 1) (2 9 2) (1 3 1) (4 2 1) (4 7 1) (5 4 1)
 (5 10 1) (5 14 1 :DOWN) (6 5 1) (6 3 1) (16 6 1) (6 15 1 :UP) (8 7 2)
 (23 8 1) (23 9 1) (10 11 1) (17 11 1) (16 12 1) (13 12 1) (13 21 1)
 (16 17 1) (16 18 1 :DOWN) (17 21 1) (21 22 2) (23 24 2) (4 19 1 :UP)
 (17 20 1 :UP))
(DISPLAY-COORDS-2D (0 825) (-714 412) (714 412) (-714 -412) (0 -825)
 (714 -412) (-1429 -825) (-2143 -412) (-1429 825) (0 -1650) (714 -2062)
 (2214 -570) (2698 -1238) (0 0) (714 -1238) (1429 -825) (1429 -1650)
 (1429 0) (-714 -1238) (1429 -2475) (2214 -1905) (2468 -2690)
 (-2143 412) (-2858 825))
(MOLECULAR-WEIGHT 300.397)
(INCHI
 "InChI=1S/C19H24O3/c1-17-9-10-19(22)15(14(17)5-6-16(17)21)4-3-12-11-13(20)7-8-18(12,19)2/h7-8,11,14-15,22H,3-6,9-10H2,1-2H3/t14-,15-,17-,18-,19+/m0/s1")
(OCELOT-GFP::PARENTS |3-Oxo-Delta-4-Steroids|) )
((CREDITS AUKFG-1 IMPORTED-FROM-META 3567445647)
 (CREDITS |caspi| CREATED 3526672933) (CREDITS SRI CREATED 3526672933)))

(|cis-cis-D15-33-C52-2-ACPs| T (
(:CREATOR |ctb|)
(:CREATION-DATE 3567445464)
(COMMON-NAME "a cis,cis-delta15,33-C52:2-[acp]")
(OCELOT-GFP::PARENTS |Di-unsaturated-acyl-ACPs|) )
NIL)

(CPD-13708 NIL (
(APPEARS-IN-RIGHT-SIDE-OF RXN-12715)
(APPEARS-IN-LEFT-SIDE-OF RXN-12717)
(:CREATOR |ctb|)
(:CREATION-DATE 3567445647)
(COMMENT-INTERNAL
 "This structure was imported from PubChem on Feb-15-2005")
(DBLINKS (LIGAND-CPD "C04793" NIL |kr| 3410284649 NIL NIL)
 (CHEBI "15896" NIL |taltman| 3452363457 NIL NIL)
 (PUBCHEM "440483" NIL |taltman| 3466375284 NIL NIL))
(SYNONYMS "3-HSA")
(CREDITS AUKFG-1 SRI |caspi|)
(INCHI
 "InChI=1S/C19H24O3/c1-12-3-5-14(20)11-13(12)4-6-15-16-7-8-18(22)19(16,2)10-9-17(15)21/h3,5,11,15-16,20H,4,6-10H2,1-2H3/t15-,16-,19-/m0/s1")
(MOLECULAR-WEIGHT 300.397)
(DISPLAY-COORDS-2D (0 8251000) (-7141000 4120000) (7141000 4120000)
 (-7141000 -4120000) (0 -8251000) (7141000 -4120000)
 (-14292001 -8251000) (-21432000 -4120000) (-14292001 8251000)
 (0 -16502000) (7141000 -20622000) (22142000 -5701000)
 (26982998 -12381001) (7141000 -12381001) (14292001 -8251000)
 (14292001 -16502000) (14292001 0) (-7141000 -12381001)
 (14292001 -24753000) (22142000 -19052000) (24683002 -26903000)
 (-21432000 4120000) (-28583000 8251000) (0 -1000))
(STRUCTURE-BONDS (2 1 1) (2 9 1) (1 3 1) (4 2 2) (4 7 1) (5 10 1)
 (6 5 1) (6 3 1) (15 6 1) (6 14 1 :UP) (8 7 2) (22 8 1) (22 9 2)
 (10 11 1) (16 11 1) (15 12 1) (13 12 1) (13 20 1) (15 16 1)
 (15 17 1 :DOWN) (16 20 1) (20 21 2) (22 23 1) (4 18 1) (16 19 1 :UP)
 (5 24 2))
(STRUCTURE-ATOMS C C C C C C C C C C C C C H C C H C C C O C O O)
(COMMON-NAME "3-hydroxy-9,10-secoandrosta-1,3,5(10)-triene-9,17-dione")
(OCELOT-GFP::PARENTS |3-Oxo-Delta-4-Steroids|) )
((CREDITS AUKFG-1 IMPORTED-FROM-META 3567445647)
 (CREDITS |caspi| CREATED 3526931680) (CREDITS SRI CREATED 3526931680)))

(|cis-cis-D17-29-3-oxo-C48-2-ACPs| T (
(APPEARS-IN-LEFT-SIDE-OF RXN1G-717)
(:CREATOR |ctb|)
(:CREATION-DATE 3567445464)
(COMMON-NAME "a cis,cis-delta17,29-3-oxo-C48:2-[acp]")
(OCELOT-GFP::PARENTS |Di-unsaturated-acyl-ACPs|) )
NIL)

(CPD-13709 NIL (
(APPEARS-IN-RIGHT-SIDE-OF RXN-12717)
(APPEARS-IN-LEFT-SIDE-OF 1.13.11.25-RXN)
(:CREATOR |ctb|)
(:CREATION-DATE 3567445647)
(SYNONYMS "3,4-DHSA")
(CREDITS AUKFG-1 SRI |caspi|)
(COMMON-NAME
 "3,4-dihydroxy-9,10-secoandrosta-1,3,5(10)-triene-9,17-dione")
(STRUCTURE-ATOMS C C C C C C C C C C C C C H C C H C C C O C O O O)
(STRUCTURE-BONDS (2 1 1) (2 9 2) (1 3 1) (4 2 1) (4 7 2) (5 10 1)
 (6 5 1) (6 3 1) (15 6 1) (6 14 1 :UP) (8 7 1) (22 8 2) (22 9 1)
 (10 11 1) (16 11 1) (15 12 1) (13 12 1) (13 20 1) (15 16 1)
 (15 17 1 :DOWN) (16 20 1) (20 21 2) (22 23 1) (4 18 1 :UP)
 (16 19 1 :UP) (5 24 2) (9 25 1))
(DISPLAY-COORDS-2D (0 8251000) (-7141000 4120000) (7141000 4120000)
 (-7141000 -4120000) (0 -8251000) (7141000 -4120000)
 (-14292001 -8251000) (-21432000 -4120000) (-14292001 8251000)
 (0 -16502000) (7141000 -20622000) (22142000 -5701000)
 (26982998 -12381001) (7141000 -12381001) (14292001 -8251000)
 (14292001 -16502000) (14292001 0) (-7141000 -12381001)
 (14292001 -24753000) (22142000 -19052000) (24683002 -26903000)
 (-21432000 4120000) (-28583000 8251000) (0 -1000) (-14292001 16501000))
(MOLECULAR-WEIGHT 316.396)
(INCHI
 "InChI=1S/C19H24O4/c1-11-3-7-16(21)18(23)12(11)4-5-13-14-6-8-17(22)19(14,2)10-9-15(13)20/h3,7,13-14,21,23H,4-6,8-10H2,1-2H3/t13-,14-,19-/m0/s1")
(OCELOT-GFP::PARENTS |3-Oxo-Delta-4-Steroids|) )
((CREDITS AUKFG-1 IMPORTED-FROM-META 3567445647)
 (CREDITS |caspi| CREATED 3526932637) (CREDITS SRI CREATED 3526932637)))

(|cis-cis-D17-29-C48-2-ACPs| T (
(:CREATOR |ctb|)
(:CREATION-DATE 3567445464)
(COMMON-NAME "a cis,cis-delta17,29-C48:2-[acp]")
(OCELOT-GFP::PARENTS |Di-unsaturated-acyl-ACPs|) )
NIL)

(3-HYDROXY-5917-TRIOXO-45910-DISECOA NIL (
(APPEARS-IN-RIGHT-SIDE-OF 1.13.11.25-RXN)
(APPEARS-IN-LEFT-SIDE-OF RXN-12718)
(CREDITS AUKFG-1)
(:CREATOR |ctb|)
(:CREATION-DATE 3567445647)
(DBLINKS (PUBCHEM "54740345" NIL |ong| 3535722629 NIL NIL)
 (LIGAND-CPD "C04844" NIL |taltman| 3459474373 NIL NIL))
(ATOM-CHARGES (25 -1))
(INCHI
 "InChI=1S/C19H24O6/c1-11(3-6-16(22)18(24)25)14(20)7-4-12-13-5-8-17(23)19(13,2)10-9-15(12)21/h3,6,12-13,22H,4-5,7-10H2,1-2H3,(H,24,25)/p-1/b11-3+,16-6-/t12?,13-,19-/m0/s1")
(MOLECULAR-WEIGHT 347.387)
(STRUCTURE-BONDS (17 18 1) (16 17 1) (15 18 1) (14 16 1) (12 13 1)
 (11 18 1) (17 10 1) (16 9 1) (8 15 1) (8 10 1) (7 14 1) (7 11 1)
 (6 13 1) (6 9 1) (5 15 2) (4 14 2) (3 13 2) (18 2 1 :UP) (1 12 2)
 (12 19 1) (1 20 1) (20 21 2) (21 22 1) (21 23 1) (17 24 1 :DOWN)
 (22 25 1) (22 26 2))
(DISPLAY-COORDS-2D (14293000 -37125000) (42876000 -78391000)
 (35725000 -33004000) (21432000 -57757000) (53276000 -80531000)
 (28583000 -45387000) (28583000 -70129000) (55567004 -66009000)
 (35725000 -49505000) (50716000 -59327000) (35725000 -74260000)
 (21432000 -33004000) (28583000 -37125000) (28583000 -61888000)
 (50716000 -72690000) (35725000 -57757000) (42876000 -61888000)
 (42876000 -70129000) (21432000 -24754000) (7148000 -33000000)
 (3000 -37125000) (-7141000 -33000000) (3000 -45375000)
 (42876000 -53638000) (-14285001 -37125000) (-7141000 -24750000))
(STRUCTURE-ATOMS C C O O O C C C C C C C C C C C C C C C C C O H O O)
(SYNONYMS
 "8-[(3a-methyl-3,6-dioxo-2,3a,4,5,7,7a-hexahydro-1H-inden-7-yl)]- 2-hydroxy-5-methyl-6-oxo-octa-2,4-dienoic acid"
 "4,5-9,10-diseco-3-hydroxy-5,9,17-trioxoandrosta-1(10),2-diene-4-oate"
 "4,5-9,10-diseco-3-hydroxy-5,9,17-trioxoandrosta-1(10),2-diene-4-oic acid"
 "4,9-DSHA")
(COMMON-NAME
 "(1<i>E</i>,2<i>Z</i>)-3-hydroxy-5,9,17-trioxo-4,5:9,10-disecoandrosta-1 (10),2-dien-4-oate")
(OCELOT-GFP::PARENTS |Compounds|) )
((CREDITS AUKFG-1 IMPORTED-FROM-META 3567445647)))

(|cis-cis-D17-35-3-oxo-C54-2-ACPs| T (
(APPEARS-IN-LEFT-SIDE-OF RXN1G-184)
(:CREATOR |ctb|)
(:CREATION-DATE 3567445464)
(COMMON-NAME "a cis,cis-delta17,35-3-oxo-C54:2-[acp]")
(OCELOT-GFP::PARENTS |Di-unsaturated-acyl-ACPs|) )
NIL)

(CPD-13722 NIL (
(APPEARS-IN-LEFT-SIDE-OF RXN-12735)
(APPEARS-IN-RIGHT-SIDE-OF RXN-12734)
(:CREATOR |ctb|)
(:CREATION-DATE 3567445647)
(CREDITS AUKFG-1 SRI |caspi|)
(ATOM-CHARGES (8 -1))
(INCHI
 "InChI=1S/C6H10O4/c1-2-4(7)3-5(8)6(9)10/h4,7H,2-3H2,1H3,(H,9,10)/p-1")
(MOLECULAR-WEIGHT 145.135)
(STRUCTURE-BONDS (2 3 1) (1 2 1) (1 4 1) (4 5 1) (5 6 1) (5 7 2)
 (6 8 1) (6 9 2) (1 10 1))
(DISPLAY-COORDS-2D (14293000 -37125000) (21432000 -33004000)
 (28583000 -37125000) (7148000 -33000000) (3000 -37125000)
 (-7141000 -33000000) (3000 -45375000) (-14286000 -37125000)
 (-7141000 -24750000) (14293000 -45375000))
(STRUCTURE-ATOMS C C C C C C O O O O)
(COMMON-NAME "4-hydroxy-2-oxohexanoate")
(OCELOT-GFP::PARENTS |Compounds|) )
((CREDITS AUKFG-1 IMPORTED-FROM-META 3567445647)
 (CREDITS |caspi| CREATED 3527280594) (CREDITS SRI CREATED 3527280594)))

(|cis-cis-D17-35-C54-2-ACPs| T (
(:CREATOR |ctb|)
(:CREATION-DATE 3567445464)
(COMMON-NAME "a cis,cis-delta17,35-C54:2-[acp]")
(OCELOT-GFP::PARENTS |Di-unsaturated-acyl-ACPs|) )
NIL)

(CPD-13712 NIL (
(APPEARS-IN-RIGHT-SIDE-OF RXN-12718)
(APPEARS-IN-LEFT-SIDE-OF RXN-12734)
(:CREATOR |ctb|)
(:CREATION-DATE 3567445647)
(CREDITS AUKFG-1 SRI |caspi|)
(COMMON-NAME "(2<i>Z</i>,4<i>Z</i>)-2-hydroxyhexa-2,4-dienoate")
(STRUCTURE-ATOMS C C C C C O O O C)
(DISPLAY-COORDS-2D (14293000 -37125000) (21432000 -33004000)
 (7148000 -33000000) (3000 -37125000) (-7141000 -33000000)
 (3000 -45375000) (-14286000 -37125000) (-7141000 -24750000)
 (21432000 -24754000))
(STRUCTURE-BONDS (1 2 2) (1 3 1) (3 4 2) (4 5 1) (4 6 1) (5 7 1)
 (5 8 2) (2 9 1))
(MOLECULAR-WEIGHT 127.119)
(INCHI
 "InChI=1S/C6H8O3/c1-2-3-4-5(7)6(8)9/h2-4,7H,1H3,(H,8,9)/p-1/b3-2-,5-4-")
(ATOM-CHARGES (7 -1))
(OCELOT-GFP::PARENTS |Compounds|) )
((CREDITS AUKFG-1 IMPORTED-FROM-META 3567445647)
 (CREDITS |caspi| CREATED 3526935258) (CREDITS SRI CREATED 3526935258)))

(|cis-cis-D19-31-3-oxo-C50-2-ACPs| T (
(APPEARS-IN-LEFT-SIDE-OF RXN1G-951)
(:CREATOR |ctb|)
(:CREATION-DATE 3567445464)
(COMMON-NAME "a cis,cis-delta19,31-3-oxo-C50:2-[acp]")
(OCELOT-GFP::PARENTS |Di-unsaturated-acyl-ACPs|) )
NIL)

(CPD-665 NIL (
(APPEARS-IN-RIGHT-SIDE-OF RXN-12735)
(APPEARS-IN-LEFT-SIDE-OF RXN-12736)
(CREDITS AUKFG-1)
(:CREATOR |ctb|)
(:CREATION-DATE 3567445647)
(INCHI "InChI=1S/C3H6O/c1-2-3-4/h3H,2H2,1H3")
(DBLINKS (PUBCHEM "527" NIL |taltman| 3466375285 NIL NIL)
 (CHEBI "17153" NIL |taltman| 3452363543 NIL NIL)
 (LIGAND-CPD "C00479" NIL |kr| 3346617700 NIL NIL) (CAS "123-38-6"))
(COMMON-NAME "propanal")
(MOLECULAR-WEIGHT 58.08)
(STRUCTURE-BONDS (3 4 2) (2 3 1) (1 2 1))
(DISPLAY-COORDS-2D (611 -611) (683 -570) (754 -611) (825 -570))
(STRUCTURE-ATOMS C C C O)
(SYNONYMS "propionaldehyde")
(OCELOT-GFP::PARENTS |n-Alkanals|) )
((CREDITS AUKFG-1 IMPORTED-FROM-META 3567445647)))

(|cis-cis-D19-31-C50-2-ACPs| T (
(:CREATOR |ctb|)
(:CREATION-DATE 3567445464)
(COMMON-NAME "a cis,cis-delta19,31-C50:2-[acp]")
(OCELOT-GFP::PARENTS |Di-unsaturated-acyl-ACPs|) )
NIL)

(CPD-13755 NIL (
(APPEARS-IN-LEFT-SIDE-OF RXN-12747 RXN-12748)
(:CREATOR |ctb|)
(:CREATION-DATE 3567445647)
(CREDITS AUKFG-1 SRI |caspi|)
(SYNONYMS "5OH-HIP-CoA")
(COMMON-NAME
 "5-hydroxy-3-[(3a<i>S</i>,4<i>S</i>,5<i>R</i>,7a<i>S</i>)-7a-methyl-1,5-dioxo-octahydro-1<i>H</i>-inden-4-yl]propanoyl-CoA")
(STRUCTURE-ATOMS C O O O C C C C C C S C C C C C C H C O O O N N O N N
 O O C C C P C O O O C C O C P C P O C N O O N C C C C O C C C C C N C
 C O O)
(DISPLAY-COORDS-2D (4285800 -7835500) (3571700 -3298600)
 (2142400 -5773100) (5326000 -8049500) (2856500 -4536900)
 (2856500 -7010300) (5555100 -6598300) (3571700 -4948900)
 (5070000 -5930100) (3571700 -7423400) (2142400 -3298600)
 (2856500 -3711700) (2856500 -6186200) (5070000 -7266400)
 (3571700 -5773100) (4285800 -6186200) (4285800 -7010300)
 (4285800 -5361000) (-3112400 1474600) (-6316100 -421300)
 (-2863100 2923400) (-4955900 -1915800) (-2331300 1209200)
 (-1560200 2504400) (-6000500 729200) (-1261900 410200)
 (-2858300 -3718400) (-5480000 3775100) (-5204600 -775900)
 (-4181800 2273500) (-5002300 -3309000) (-1657400 1685200)
 (-5583000 -42800) (-802200 2829900) (-3786300 998600)
 (-3830000 3769600) (-4652300 4597400) (-5717400 -2897500)
 (-2086800 421200) (-4657800 2947400) (-5235100 1247900)
 (-5650200 -1470200) (-4447200 1492400) (-4655000 3772400)
 (-6095800 -2164500) (-996500 1191400) (-141300 2336100)
 (-6344500 -1024500) (-4849900 335600) (422500 1023100)
 (-238400 1516900) (-3356900 2262500) (-3573400 -3306900)
 (-4287300 -3720500) (-3574600 -2481900) (-5413800 -4024100)
 (-4590900 -2593900) (-2144400 -3304900) (-1429400 -3716300)
 (-715500 -3302800) (-400 -3714200) (713400 -3300700)
 (1428500 -3712200) (-716700 -2477800) (-4287300 -4545500))
(STRUCTURE-BONDS (16 17 1) (15 16 1) (14 17 1) (13 15 1) (11 12 1)
 (10 17 1) (16 9 1) (15 8 1 :DOWN) (7 14 1) (7 9 1) (6 13 1) (6 10 1)
 (5 12 1) (5 8 1) (4 14 2) (13 3 1 :DOWN) (2 12 2) (17 1 1 :UP)
 (16 18 1 :DOWN) (63 11 1) (19 23 1 :UP) (19 52 1) (20 33 1)
 (52 21 1 :DOWN) (22 42 1) (23 39 1) (34 24 1) (25 41 1) (26 46 1)
 (27 53 1) (28 44 1) (29 33 1) (30 52 1) (31 38 1) (24 32 2) (32 23 1)
 (33 25 1) (47 34 2) (35 19 1) (36 44 2) (37 44 1) (38 45 1) (39 26 2)
 (40 44 1) (30 40 1 :DOWN) (43 41 1 :UP) (42 29 1) (43 35 1) (43 30 1)
 (45 42 1) (46 32 1) (51 47 1) (48 42 2) (49 33 2) (50 51 1) (46 51 2)
 (53 54 1) (54 31 1) (55 53 2) (31 56 1) (31 57 1) (27 58 1) (58 59 1)
 (59 60 1) (60 61 1) (61 62 1) (62 63 1) (60 64 2) (54 65 1 :DOWN))
(MOLECULAR-WEIGHT 985.786)
(INCHI
 "InChI=1S/C34H54N7O19P3S/c1-33(2,28(47)31(48)37-11-9-23(44)36-12-13-64-24(45)7-4-18-19-5-6-22(43)34(19,3)10-8-20(18)42)15-57-63(54,55)60-62(52,53)56-14-21-27(59-61(49,50)51)26(46)32(58-21)41-17-40-25-29(35)38-16-39-30(25)41/h16-21,26-28,32,42,46-47H,4-15H2,1-3H3,(H,36,44)(H,37,48)(H,52,53)(H,54,55)(H2,35,38,39)(H2,49,50,51)/p-4/t18-,19-,20+,21+,26+,27+,28+,32+,34-/m0/s1")
(ATOM-CHARGES (37 -1) (28 -1) (22 -1) (20 -1))
(OCELOT-GFP::PARENTS |Compounds|) )
((CREDITS AUKFG-1 IMPORTED-FROM-META 3567445647)
 (CREDITS |caspi| CREATED 3527955692) (CREDITS SRI CREATED 3527955692)))

(|cis-cis-D19-37-3-oxo-C56-2-ACPs| T (
(APPEARS-IN-LEFT-SIDE-OF RXN1G-409)
(:CREATOR |ctb|)
(:CREATION-DATE 3567445464)
(COMMON-NAME "a cis,cis-delta19,37-3-oxo-C56:2-[acp]")
(OCELOT-GFP::PARENTS |Di-unsaturated-acyl-ACPs|) )
NIL)

(CPD-13756 NIL (
(APPEARS-IN-RIGHT-SIDE-OF RXN-12748 RXN-12749)
(:CREATOR |ctb|)
(:CREATION-DATE 3567445647)
(CREDITS AUKFG-1 SRI |caspi|)
(ATOM-CHARGES (37 -1) (28 -1) (22 -1) (20 -1))
(INCHI
 "InChI=1S/C34H52N7O19P3S/c1-33(2,28(47)31(48)37-11-9-23(44)36-12-13-64-24(45)7-4-18-19-5-6-22(43)34(19,3)10-8-20(18)42)15-57-63(54,55)60-62(52,53)56-14-21-27(59-61(49,50)51)26(46)32(58-21)41-17-40-25-29(35)38-16-39-30(25)41/h4,7,16-21,26-28,32,42,46-47H,5-6,8-15H2,1-3H3,(H,36,44)(H,37,48)(H,52,53)(H,54,55)(H2,35,38,39)(H2,49,50,51)/p-4/b7-4+/t18-,19-,20+,21+,26+,27+,28+,32+,34-/m0/s1")
(MOLECULAR-WEIGHT 983.77)
(STRUCTURE-BONDS (16 17 1) (15 16 1) (14 17 1) (13 15 1) (11 12 1)
 (10 17 1) (16 9 1) (15 8 1 :DOWN) (7 14 1) (7 9 1) (6 13 1) (6 10 1)
 (5 12 1) (5 8 2) (4 14 2) (13 3 1 :DOWN) (2 12 2) (17 1 1 :UP)
 (16 18 1 :DOWN) (63 11 1) (19 23 1 :UP) (19 52 1) (20 33 1)
 (52 21 1 :DOWN) (22 42 1) (23 39 1) (34 24 1) (25 41 1) (26 46 1)
 (27 53 1) (28 44 1) (29 33 1) (30 52 1) (31 38 1) (24 32 2) (32 23 1)
 (33 25 1) (47 34 2) (35 19 1) (36 44 2) (37 44 1) (38 45 1) (39 26 2)
 (40 44 1) (30 40 1 :DOWN) (43 41 1 :UP) (42 29 1) (43 35 1) (43 30 1)
 (45 42 1) (46 32 1) (51 47 1) (48 42 2) (49 33 2) (50 51 1) (46 51 2)
 (53 54 1) (54 31 1) (55 53 2) (31 56 1) (31 57 1) (27 58 1) (58 59 1)
 (59 60 1) (60 61 1) (61 62 1) (62 63 1) (60 64 2) (54 65 1 :DOWN))
(DISPLAY-COORDS-2D (4285800 -7835500) (3571700 -3298600)
 (2142400 -5773100) (5326000 -8049500) (2856500 -4536900)
 (2856500 -7010300) (5555100 -6598300) (3571700 -4948900)
 (5070000 -5930100) (3571700 -7423400) (2142400 -3298600)
 (2856500 -3711700) (2856500 -6186200) (5070000 -7266400)
 (3571700 -5773100) (4285800 -6186200) (4285800 -7010300)
 (4285800 -5361000) (-3112400 1474600) (-6316100 -421300)
 (-2863100 2923400) (-4955900 -1915800) (-2331300 1209200)
 (-1560200 2504400) (-6000500 729200) (-1261900 410200)
 (-2858300 -3718400) (-5480000 3775100) (-5204600 -775900)
 (-4181800 2273500) (-5002300 -3309000) (-1657400 1685200)
 (-5583000 -42800) (-802200 2829900) (-3786300 998600)
 (-3830000 3769600) (-4652300 4597400) (-5717400 -2897500)
 (-2086800 421200) (-4657800 2947400) (-5235100 1247900)
 (-5650200 -1470200) (-4447200 1492400) (-4655000 3772400)
 (-6095800 -2164500) (-996500 1191400) (-141300 2336100)
 (-6344500 -1024500) (-4849900 335600) (422500 1023100)
 (-238400 1516900) (-3356900 2262500) (-3573400 -3306900)
 (-4287300 -3720500) (-3574600 -2481900) (-5413800 -4024100)
 (-4590900 -2593900) (-2144400 -3304900) (-1429400 -3716300)
 (-715500 -3302800) (-400 -3714200) (713400 -3300700)
 (1428500 -3712200) (-716700 -2477800) (-4287300 -4545500))
(STRUCTURE-ATOMS C O O O C C C C C C S C C C C C C H C O O O N N O N N
 O O C C C P C O O O C C O C P C P O C N O O N C C C C O C C C C C N C
 C O O)
(COMMON-NAME
 "(2<i>E</i>)-3-[(3a<i>S</i>,4<i>S</i>,5<i>R</i>,7a<i>S</i>)-5-hydroxy-7a-methyl-1-oxo-octahydro-1<i>H</i>-inden-4-yl]prop-2-enoyl-CoA")
(OCELOT-GFP::PARENTS |Compounds|) )
((CREDITS AUKFG-1 IMPORTED-FROM-META 3567445647)
 (CREDITS |caspi| CREATED 3527955755) (CREDITS SRI CREATED 3527955755)))

(|cis-cis-D19-37-C56-2-ACPs| T (
(:CREATOR |ctb|)
(:CREATION-DATE 3567445464)
(COMMON-NAME "a cis,cis-delta19-37-C56:2-[acp]")
(OCELOT-GFP::PARENTS |Di-unsaturated-acyl-ACPs|) )
NIL)

(CPD-13757 NIL (
(APPEARS-IN-LEFT-SIDE-OF RXN-12749 RXN-12750)
(:CREATOR |ctb|)
(:CREATION-DATE 3567445647)
(CREDITS AUKFG-1 SRI |caspi|)
(COMMON-NAME
 "3-[(3a<i>S</i>,4<i>S</i>,5<i>R</i>,7a<i>S</i>)-5-hydroxy-7a-methyl-1-oxo-octahydro-1<i>H</i>-inden-4-yl]-3-hydroxypropanoyl-CoA")
(STRUCTURE-ATOMS C O O O C C C C C C S C C C C C C H C O O O N N O N N
 O O C C C P C O O O C C O C P C P O C N O O N C C C C O C C C C C N C
 C O O O)
(DISPLAY-COORDS-2D (4285800 -7835500) (3571700 -3298600)
 (2142400 -5773100) (5326000 -8049500) (2856500 -4536900)
 (2856500 -7010300) (5555100 -6598300) (3571700 -4948900)
 (5070000 -5930100) (3571700 -7423400) (2142400 -3298600)
 (2856500 -3711700) (2856500 -6186200) (5070000 -7266400)
 (3571700 -5773100) (4285800 -6186200) (4285800 -7010300)
 (4285800 -5361000) (-3112400 1474600) (-6316100 -421300)
 (-2863100 2923400) (-4955900 -1915800) (-2331300 1209200)
 (-1560200 2504400) (-6000500 729200) (-1261900 410200)
 (-2858300 -3718400) (-5480000 3775100) (-5204600 -775900)
 (-4181800 2273500) (-5002300 -3309000) (-1657400 1685200)
 (-5583000 -42800) (-802200 2829900) (-3786300 998600)
 (-3830000 3769600) (-4652300 4597400) (-5717400 -2897500)
 (-2086800 421200) (-4657800 2947400) (-5235100 1247900)
 (-5650200 -1470200) (-4447200 1492400) (-4655000 3772400)
 (-6095800 -2164500) (-996500 1191400) (-141300 2336100)
 (-6344500 -1024500) (-4849900 335600) (422500 1023100)
 (-238400 1516900) (-3356900 2262500) (-3573400 -3306900)
 (-4287300 -3720500) (-3574600 -2481900) (-5413800 -4024100)
 (-4590900 -2593900) (-2144400 -3304900) (-1429400 -3716300)
 (-715500 -3302800) (-400 -3714200) (713400 -3300700)
 (1428500 -3712200) (-716700 -2477800) (4286200 -4536400)
 (-4287300 -4545500))
(STRUCTURE-BONDS (16 17 1) (15 16 1) (14 17 1) (13 15 1) (11 12 1)
 (10 17 1) (16 9 1) (15 8 1 :DOWN) (7 14 1) (7 9 1) (6 13 1) (6 10 1)
 (5 12 1) (5 8 1) (4 14 2) (13 3 1 :DOWN) (2 12 2) (17 1 1 :UP)
 (16 18 1 :DOWN) (63 11 1) (19 23 1 :UP) (19 52 1) (20 33 1)
 (52 21 1 :DOWN) (22 42 1) (23 39 1) (34 24 1) (25 41 1) (26 46 1)
 (27 53 1) (28 44 1) (29 33 1) (30 52 1) (31 38 1) (24 32 2) (32 23 1)
 (33 25 1) (47 34 2) (35 19 1) (36 44 2) (37 44 1) (38 45 1) (39 26 2)
 (40 44 1) (30 40 1 :DOWN) (43 41 1 :UP) (42 29 1) (43 35 1) (43 30 1)
 (45 42 1) (46 32 1) (51 47 1) (48 42 2) (49 33 2) (50 51 1) (46 51 2)
 (53 54 1) (54 31 1) (55 53 2) (31 56 1) (31 57 1) (27 58 1) (58 59 1)
 (59 60 1) (60 61 1) (61 62 1) (62 63 1) (60 64 2) (8 65 1)
 (54 66 1 :DOWN))
(MOLECULAR-WEIGHT 1001.785)
(INCHI
 "InChI=1S/C34H54N7O20P3S/c1-33(2,28(48)31(49)37-9-7-22(45)36-10-11-65-23(46)12-19(43)24-17-4-5-21(44)34(17,3)8-6-18(24)42)14-58-64(55,56)61-63(53,54)57-13-20-27(60-62(50,51)52)26(47)32(59-20)41-16-40-25-29(35)38-15-39-30(25)41/h15-20,24,26-28,32,42-43,47-48H,4-14H2,1-3H3,(H,36,45)(H,37,49)(H,53,54)(H,55,56)(H2,35,38,39)(H2,50,51,52)/p-4/t17-,18+,19?,20+,24-,26+,27+,28+,32+,34-/m0/s1")
(ATOM-CHARGES (37 -1) (28 -1) (22 -1) (20 -1))
(OCELOT-GFP::PARENTS |Compounds|) )
((CREDITS AUKFG-1 IMPORTED-FROM-META 3567445647)
 (CREDITS |caspi| CREATED 3527955986) (CREDITS SRI CREATED 3527955986)))

(|cis-cis-D21-39-3-oxo-C58-2-ACPs| T (
(APPEARS-IN-LEFT-SIDE-OF RXN1G-617)
(:CREATOR |ctb|)
(:CREATION-DATE 3567445464)
(COMMON-NAME "a cis,cis-delta21,39-3-oxo-C58:2-[acp]")
(OCELOT-GFP::PARENTS |Di-unsaturated-acyl-ACPs|) )
NIL)

(CPD-13759 NIL (
(APPEARS-IN-RIGHT-SIDE-OF RXN-12751)
(:CREATOR |ctb|)
(:CREATION-DATE 3567445647)
(CREDITS AUKFG-1 SRI |caspi|)
(COMMON-NAME
 "3-[(3a<i>S</i>,4<i>S</i>,5<i>R</i>,7a<i>S</i>)-5-hydroxy-7a-methyl-1-oxo-octahydro-1<i>H</i>-indene-4-carboxylate")
(STRUCTURE-ATOMS C O O O C C C C C C C C C C H O)
(DISPLAY-COORDS-2D (4286 -7836) (2142 -5773) (5326 -8050) (2856 -4537)
 (2856 -7010) (5555 -6598) (3572 -4949) (5070 -5930) (3572 -7423)
 (2856 -6186) (5070 -7266) (3572 -5773) (4286 -6186) (4286 -7010)
 (4286 -5361) (4286 -4536))
(STRUCTURE-BONDS (13 14 1) (12 13 1) (11 14 1) (10 12 1) (9 14 1)
 (13 8 1) (12 7 1 :DOWN) (6 11 1) (6 8 1) (5 10 1) (5 9 1) (4 7 1)
 (3 11 2) (10 2 1 :DOWN) (14 1 1 :UP) (13 15 1 :DOWN) (7 16 2))
(MOLECULAR-WEIGHT 211.237)
(INCHI
 "InChI=1S/C11H16O4/c1-11-5-4-7(12)9(10(14)15)6(11)2-3-8(11)13/h6-7,9,12H,2-5H2,1H3,(H,14,15)/p-1/t6-,7+,9-,11-/m0/s1")
(ATOM-CHARGES (4 -1))
(OCELOT-GFP::PARENTS |Compounds|) )
((CREDITS AUKFG-1 IMPORTED-FROM-META 3567445647)
 (CREDITS |caspi| CREATED 3527956230) (CREDITS SRI CREATED 3527956230)))

(|cis-cis-D21-39-C58-2-ACPs| T (
(:CREATOR |ctb|)
(:CREATION-DATE 3567445464)
(COMMON-NAME "a cis,cis-delta21,39-C58:2-[acp]")
(OCELOT-GFP::PARENTS |Di-unsaturated-acyl-ACPs|) )
NIL)

(CPD-13758 NIL (
(APPEARS-IN-RIGHT-SIDE-OF RXN-12750)
(APPEARS-IN-LEFT-SIDE-OF RXN-12751)
(:CREATOR |ctb|)
(:CREATION-DATE 3567445647)
(CREDITS AUKFG-1 SRI |caspi|)
(ATOM-CHARGES (37 -1) (28 -1) (22 -1) (20 -1))
(INCHI
 "InChI=1S/C34H52N7O20P3S/c1-33(2,28(48)31(49)37-9-7-22(45)36-10-11-65-23(46)12-19(43)24-17-4-5-21(44)34(17,3)8-6-18(24)42)14-58-64(55,56)61-63(53,54)57-13-20-27(60-62(50,51)52)26(47)32(59-20)41-16-40-25-29(35)38-15-39-30(25)41/h15-18,20,24,26-28,32,42,47-48H,4-14H2,1-3H3,(H,36,45)(H,37,49)(H,53,54)(H,55,56)(H2,35,38,39)(H2,50,51,52)/p-4/t17-,18+,20+,24-,26+,27+,28+,32+,34-/m0/s1")
(MOLECULAR-WEIGHT 999.769)
(STRUCTURE-BONDS (16 17 1) (15 16 1) (14 17 1) (13 15 1) (11 12 1)
 (10 17 1) (16 9 1) (15 8 1 :DOWN) (7 14 1) (7 9 1) (6 13 1) (6 10 1)
 (5 12 1) (5 8 1) (4 14 2) (13 3 1 :DOWN) (2 12 2) (17 1 1 :UP)
 (16 18 1 :DOWN) (63 11 1) (19 23 1 :UP) (19 52 1) (20 33 1)
 (52 21 1 :DOWN) (22 42 1) (23 39 1) (34 24 1) (25 41 1) (26 46 1)
 (27 53 1) (28 44 1) (29 33 1) (30 52 1) (31 38 1) (24 32 2) (32 23 1)
 (33 25 1) (47 34 2) (35 19 1) (36 44 2) (37 44 1) (38 45 1) (39 26 2)
 (40 44 1) (30 40 1 :DOWN) (43 41 1 :UP) (42 29 1) (43 35 1) (43 30 1)
 (45 42 1) (46 32 1) (51 47 1) (48 42 2) (49 33 2) (50 51 1) (46 51 2)
 (53 54 1) (54 31 1) (55 53 2) (31 56 1) (31 57 1) (27 58 1) (58 59 1)
 (59 60 1) (60 61 1) (61 62 1) (62 63 1) (60 64 2) (8 65 2)
 (54 66 1 :DOWN))
(DISPLAY-COORDS-2D (4285800 -7835500) (3571700 -3298600)
 (2142400 -5773100) (5326000 -8049500) (2856500 -4536900)
 (2856500 -7010300) (5555100 -6598300) (3571700 -4948900)
 (5070000 -5930100) (3571700 -7423400) (2142400 -3298600)
 (2856500 -3711700) (2856500 -6186200) (5070000 -7266400)
 (3571700 -5773100) (4285800 -6186200) (4285800 -7010300)
 (4285800 -5361000) (-3112400 1474600) (-6316100 -421300)
 (-2863100 2923400) (-4955900 -1915800) (-2331300 1209200)
 (-1560200 2504400) (-6000500 729200) (-1261900 410200)
 (-2858300 -3718400) (-5480000 3775100) (-5204600 -775900)
 (-4181800 2273500) (-5002300 -3309000) (-1657400 1685200)
 (-5583000 -42800) (-802200 2829900) (-3786300 998600)
 (-3830000 3769600) (-4652300 4597400) (-5717400 -2897500)
 (-2086800 421200) (-4657800 2947400) (-5235100 1247900)
 (-5650200 -1470200) (-4447200 1492400) (-4655000 3772400)
 (-6095800 -2164500) (-996500 1191400) (-141300 2336100)
 (-6344500 -1024500) (-4849900 335600) (422500 1023100)
 (-238400 1516900) (-3356900 2262500) (-3573400 -3306900)
 (-4287300 -3720500) (-3574600 -2481900) (-5413800 -4024100)
 (-4590900 -2593900) (-2144400 -3304900) (-1429400 -3716300)
 (-715500 -3302800) (-400 -3714200) (713400 -3300700)
 (1428500 -3712200) (-716700 -2477800) (4286200 -4536400)
 (-4287300 -4545500))
(STRUCTURE-ATOMS C O O O C C C C C C S C C C C C C H C O O O N N O N N
 O O C C C P C O O O C C O C P C P O C N O O N C C C C O C C C C C N C
 C O O O)
(COMMON-NAME
 "3-[(3a<i>S</i>,4<i>S</i>,5<i>R</i>,7a<i>S</i>)-5-hydroxy-7a-methyl-1-oxo-octahydro-1<i>H</i>-inden-4-yl]-3-oxopropanoyl-CoA")
(OCELOT-GFP::PARENTS |Compounds|) )
((CREDITS AUKFG-1 IMPORTED-FROM-META 3567445647)
 (CREDITS |caspi| CREATED 3527956109) (CREDITS SRI CREATED 3527956109)))

(|cis-cis-D3-15-C34-2-ACPs| T (
(:CREATOR |ctb|)
(:CREATION-DATE 3567445464)
(STRUCTURE-BONDS (8 10 2) (1 8 1) (7 8 1) (6 11 1) (11 5 1) (5 12 1)
 (12 4 1) (4 13 1) (13 3 1) (3 14 1) (14 2 1) (7 9 1) (9 6 2) (2 15 1)
 (15 16 1) (16 17 1) (18 19 1) (19 20 1) (20 21 1) (21 22 1) (22 23 1)
 (23 24 1) (24 25 1) (25 26 1) (26 27 1) (27 28 1) (28 29 1) (29 30 1)
 (30 31 1) (31 32 1) (32 33 1) (33 34 1) (34 35 1) (35 36 1) (17 18 2))
(DISPLAY-COORDS-2D (712500 0) (9997500 -414800) (8567900 -414800)
 (7140100 -414800) (5710200 -414800) (4282800 -414800) (2138400 -2300)
 (1425400 -414800) (2852800 -414800) (1424000 -1240800) (4996700 -2300)
 (6424900 -2300) (7854700 -2300) (9282400 -2300) (9997500 -1239800)
 (10580900 -1823100) (11295200 -1410700) (12713400 -1414300)
 (13427800 -1001800) (14142300 -1414300) (14856800 -1001800)
 (15571300 -1414300) (16285601 -1001800) (17000100 -1414300)
 (17714600 -1001800) (18429000 -1414300) (19143400 -1001800)
 (19857900 -1414300) (20572300 -1001800) (21286800 -1414300)
 (22001300 -1001800) (22715700 -1414300) (23430100 -1001800)
 (24144600 -1414300) (24859100 -1001800) (25573500 -1414300))
(STRUCTURE-ATOMS ACP C C C C C C C C O C C C C C C C C C C C C C C C C
 C C C C C C C C C C)
(COMMON-NAME "a cis,cis-delta3,15-C34:2-[acp]")
(OCELOT-GFP::PARENTS |Di-unsaturated-acyl-ACPs|) )
NIL)

(RXN-12751 NIL (
(IN-PATHWAY PWY-6944)
(:CREATOR |ctb|)
(:CREATION-DATE 3567445647)
(COMMON-NAME
 "3-[(3a<i>S</i>,4<i>S</i>,5<i>R</i>,7a<i>S</i>)-5-hydroxy-7a-methyl-1-oxo-octahydro-1<i>H</i>-inden-4-yl]-3-oxopropanoyl-CoA hydrolase")
(RIGHT CPD-13759 ACETYL-COA)
(LEFT CPD-13758 WATER)
(CREDITS AUKFG-1 SRI |caspi|)
(OFFICIAL-EC? NIL)
(EC-NUMBER "3.1.2.-")
(ORPHAN? :NO)
(CANNOT-BALANCE? T)
(OCELOT-GFP::PARENTS EC-3.1.2 |Small-Molecule-Reactions|) )
((CREDITS AUKFG-1 IMPORTED-FROM-META 3567445647)
 (CREDITS |caspi| CREATED 3527958323) (CREDITS SRI CREATED 3527958323)))

(|cis-cis-D3-21-C40-2-ACPs| T (
(:CREATOR |ctb|)
(:CREATION-DATE 3567445464)
(STRUCTURE-BONDS (5 7 2) (1 5 1) (4 5 1) (3 8 1) (8 2 1) (2 9 1)
 (4 6 1) (6 3 2) (10 11 1) (12 13 1) (13 14 1) (14 15 1) (15 16 1)
 (16 17 1) (17 18 1) (18 19 1) (19 20 1) (20 21 1) (21 22 1) (22 23 1)
 (23 24 1) (24 25 1) (25 26 1) (26 27 1) (27 28 1) (28 29 1) (29 30 1)
 (11 12 2) (9 31 1) (31 32 1) (32 33 1) (33 34 1) (34 35 1) (35 36 1)
 (36 37 1) (37 38 1) (38 39 1) (39 40 1) (40 41 1) (41 42 1) (42 10 1))
(DISPLAY-COORDS-2D (-56076 -1326) (-6101 -5474) (-20374 -5474)
 (-41818 -1349) (-48947 -5474) (-34674 -5474) (-48961 -13734)
 (-13235 -1349) (1046 -1349) (88127 -19114) (95270 -14991)
 (109452 -15027) (116596 -10902) (123740 -15027) (130885 -10902)
 (138030 -15027) (145173 -10902) (152318 -15027) (159462 -10902)
 (166606 -15027) (173750 -10902) (180895 -15027) (188039 -10902)
 (195183 -15027) (202328 -10902) (209472 -15027) (216616 -10902)
 (223761 -15027) (230905 -10902) (238049 -15027) (8191 -5474)
 (15336 -1349) (22480 -5474) (29625 -1349) (36770 -5474) (43915 -1349)
 (51059 -5474) (58204 -1349) (65349 -5474) (72493 -1349) (79638 -5474)
 (79638 -13282))
(STRUCTURE-ATOMS ACP C C C C C O C C C C C C C C C C C C C C C C C C C
 C C C C C C C C C C C C C C C C)
(COMMON-NAME "a cis,cis-delta3,21-C40:2-[acp]")
(OCELOT-GFP::PARENTS |Di-unsaturated-acyl-ACPs|) )
NIL)

(RXN-12750 NIL (
(IN-PATHWAY PWY-6944)
(:CREATOR |ctb|)
(:CREATION-DATE 3567445647)
(CREDITS AUKFG-1 SRI |caspi|)
(COMMON-NAME
 "3-[(3a<i>S</i>,4<i>S</i>,5<i>R</i>,7a<i>S</i>)-5-hydroxy-7a-methyl-1-oxo-octahydro-1<i>H</i>-inden-4-yl]-3-hydroxypropanoate dehydrogenase")
(RIGHT CPD-13758 NADH PROTON)
(LEFT CPD-13757 NAD)
(OFFICIAL-EC? NIL)
(SCHEMA? T)
(EC-NUMBER "1.1.1.35")
(:MEMBER-SORT-FN NUMBERED-CLASS-SORT-FN)
(:SYNONYM-SLOTS ABBREV-NAME SYNONYMS)
(ORPHAN? :NO)
(OCELOT-GFP::PARENTS EC-1.1.1 |Small-Molecule-Reactions|) )
((CREDITS AUKFG-1 IMPORTED-FROM-META 3567445647)
 (CREDITS |caspi| CREATED 3527958073) (CREDITS SRI CREATED 3527958073)))

(|cis-cis-D5-17-3-oxo-C36-2-ACPs| T (
(APPEARS-IN-LEFT-SIDE-OF RXN1G-408)
(:CREATOR |ctb|)
(:CREATION-DATE 3567445464)
(COMMON-NAME "a cis,cis-delta5,17-3-oxo-C36:2-[acp]")
(OCELOT-GFP::PARENTS |Di-unsaturated-acyl-ACPs|) )
NIL)

(RXN-12749 NIL (
(IN-PATHWAY PWY-6944)
(:CREATOR |ctb|)
(:CREATION-DATE 3567445647)
(COMMON-NAME
 "(2<i>E</i>)-3-[(3a<i>S</i>,4<i>S</i>,5<i>R</i>,7a<i>S</i>)-5-hydroxy-7a-methyl-1-oxo-octahydro-1<i>H</i>-inden-4-yl]prop-2-enoate hydratase")
(CREDITS AUKFG-1 SRI |caspi|)
(RIGHT CPD-13756 WATER)
(LEFT CPD-13757)
(OFFICIAL-EC? NIL)
(EC-NUMBER "4.2.1.-")
(OCELOT-GFP::PARENTS EC-4.2.1 |Small-Molecule-Reactions|) )
((CREDITS AUKFG-1 IMPORTED-FROM-META 3567445647)
 (CREDITS |caspi| CREATED 3527957925) (CREDITS SRI CREATED 3527957925)))

(|cis-cis-D5-17-C36-2-ACPs| T (
(:CREATOR |ctb|)
(:CREATION-DATE 3567445464)
(COMMON-NAME "a cis,cis-delta5,17-C36:2-[acp]")
(OCELOT-GFP::PARENTS |Di-unsaturated-acyl-ACPs|) )
NIL)

(RXN-12748 NIL (
(IN-PATHWAY PWY-6944)
(:CREATOR |ctb|)
(:CREATION-DATE 3567445647)
(ORPHAN? :NO)
(COMMON-NAME
 "5-hydroxy-3-[(3a<i>S</i>,4<i>S</i>,5<i>R</i>,7a<i>S</i>)-7a-methyl-1,5-dioxo-octahydro-1<i>H</i>-inden-4-yl]propanoyl-CoA dehydrogenase")
(CREDITS AUKFG-1 SRI |caspi|)
(RIGHT CPD-13756 |Donor-H2|)
(LEFT CPD-13755 |Acceptor|)
(OFFICIAL-EC? NIL)
(EC-NUMBER "1.3.99.-")
(OCELOT-GFP::PARENTS EC-1.3.99 |Small-Molecule-Reactions|) )
((CREDITS AUKFG-1 IMPORTED-FROM-META 3567445647)
 (CREDITS |caspi| CREATED 3527957746) (CREDITS SRI CREATED 3527957746)))

(|cis-cis-D5-23-3-oxo-C42-2-ACPs| T (
(APPEARS-IN-LEFT-SIDE-OF RXN1G-182)
(:CREATOR |ctb|)
(:CREATION-DATE 3567445464)
(COMMON-NAME "a cis,cis-delta5,23-3-oxo-C42:2-[acp]")
(OCELOT-GFP::PARENTS |Di-unsaturated-acyl-ACPs|) )
NIL)

(RXN-12747 NIL (
(IN-PATHWAY PWY-6944)
(:CREATOR |ctb|)
(:CREATION-DATE 3567445647)
(RIGHT CPD-13754 NADPH PROTON)
(LEFT CPD-13755 NADP)
(COMMON-NAME
 "5-hydroxy-3-[(3a<i>S</i>,4<i>S</i>,5<i>R</i>,7a<i>S</i>)-7a-methyl-1,5-dioxo-octahydro-1<i>H</i>-inden-4-yl]propanoyl-CoA 5-dehydrogenase")
(CREDITS AUKFG-1 SRI |caspi|)
(OFFICIAL-EC? NIL)
(ORPHAN? :NO)
(EC-NUMBER "1.1.1.145")
(OCELOT-GFP::PARENTS EC-1.1.1 |Small-Molecule-Reactions|) )
((CREDITS AUKFG-1 IMPORTED-FROM-META 3567445647)
 (CREDITS |caspi| CREATED 3527957484) (CREDITS SRI CREATED 3527957484)))

(|cis-cis-D5-23-C42-2-ACPs| T (
(:CREATOR |ctb|)
(:CREATION-DATE 3567445464)
(COMMON-NAME "a cis,cis-delta5,23-C42:2-[acp]")
(OCELOT-GFP::PARENTS |Di-unsaturated-acyl-ACPs|) )
NIL)

(PUB-MICLO90 NIL (
(:CREATOR |ctb|)
(:CREATION-DATE 3567445647)
(AUTHORS "Miclo, A." "Germain, P.")
(TITLE
 "Catabolism of methylperhydroindanedione propionate by Rhodococcus equi: evidence of a MEPHIP-reductase activity")
(SOURCE "Appl. Microbiol. Biotechnol. 32:594-599")
(YEAR 1990)
(OCELOT-GFP::PARENTS |Publications|) )
NIL)

(|cis-cis-D7-19-3-oxo-C38-2-ACPs| T (
(APPEARS-IN-LEFT-SIDE-OF RXN1G-262)
(:CREATOR |ctb|)
(:CREATION-DATE 3567445464)
(COMMON-NAME "a cis,cis-delta7,19-3-oxo-C38:2-[acp]")
(OCELOT-GFP::PARENTS |Di-unsaturated-acyl-ACPs|) )
NIL)

(RXN-12736 NIL (
(IN-PATHWAY PWY-6944)
(:CREATOR |ctb|)
(:CREATION-DATE 3567445647)
(CREDITS AUKFG-1 SRI |caspi|)
(COMMON-NAME "propanal dehydrogenase (acetylating)")
(RIGHT PROPIONYL-COA NADH PROTON)
(LEFT CPD-665 CO-A NAD)
(OFFICIAL-EC? NIL)
(EC-NUMBER "1.2.1.-")
(ORPHAN? :NO)
(OCELOT-GFP::PARENTS EC-1.2.1 |Small-Molecule-Reactions|) )
((CREDITS AUKFG-1 IMPORTED-FROM-META 3567445647)
 (CREDITS |caspi| CREATED 3527281138) (CREDITS SRI CREATED 3527281138)))

(|cis-cis-D7-19-C38-2-ACPs| T (
(:CREATOR |ctb|)
(:CREATION-DATE 3567445464)
(COMMON-NAME "a cis,cis-delta7,19-C38:2-[acp]")
(OCELOT-GFP::PARENTS |Di-unsaturated-acyl-ACPs|) )
NIL)

(RXN-12734 NIL (
(IN-PATHWAY PWY-6944)
(:CREATOR |ctb|)
(:CREATION-DATE 3567445647)
(ORPHAN? :NO)
(OFFICIAL-EC? NIL)
(EC-NUMBER "4.2.1.-")
(RIGHT CPD-13722)
(LEFT CPD-13712 WATER)
(CREDITS AUKFG-1 SRI |caspi|)
(COMMON-NAME "2-hydroxyhexa-2,4-dienoate hydratase")
(OCELOT-GFP::PARENTS EC-4.2.1 |Small-Molecule-Reactions|) )
((CREDITS AUKFG-1 IMPORTED-FROM-META 3567445647)
 (CREDITS |caspi| CREATED 3527280795) (CREDITS SRI CREATED 3527280795)))

(|cis-cis-D7-25-3-oxo-C44-2-ACPs| T (
(APPEARS-IN-LEFT-SIDE-OF RXN1G-384)
(:CREATOR |ctb|)
(:CREATION-DATE 3567445464)
(COMMON-NAME "a cis,cis-delta7,25-3-oxo-C44:2-[acp]")
(OCELOT-GFP::PARENTS |Di-unsaturated-acyl-ACPs|) )
NIL)

(RXN-12735 NIL (
(IN-PATHWAY PWY-6944)
(:CREATOR |ctb|)
(:CREATION-DATE 3567445647)
(ORPHAN? :NO)
(OFFICIAL-EC? NIL)
(EC-NUMBER "4.1.3.-")
(RIGHT PYRUVATE CPD-665)
(LEFT CPD-13722)
(CREDITS AUKFG-1 SRI |caspi|)
(COMMON-NAME "4-hydroxy-2-oxohexanoate aldolase")
(OCELOT-GFP::PARENTS EC-4.1.3 |Small-Molecule-Reactions|) )
((CREDITS AUKFG-1 IMPORTED-FROM-META 3567445647)
 (CREDITS |caspi| CREATED 3527280905) (CREDITS SRI CREATED 3527280905)))

(|cis-cis-D7-25-C44-2-ACPs| T (
(:CREATOR |ctb|)
(:CREATION-DATE 3567445464)
(COMMON-NAME "a cis,cis-delta7,25-C44:2-[acp]")
(OCELOT-GFP::PARENTS |Di-unsaturated-acyl-ACPs|) )
NIL)

(RXN-12718 NIL (
(IN-PATHWAY PWY-6944)
(:CREATOR |ctb|)
(:CREATION-DATE 3567445647)
(ORPHAN? :NO)
(COMMON-NAME
 "4,5-9,10-diseco-3-hydroxy-5,9,17-trioxoandrosta-1(10),2-diene-4-oate hydrolase")
(OFFICIAL-EC? NIL)
(EC-NUMBER "3.7.1.-")
(RIGHT CPD-13711 CPD-13712 PROTON)
(LEFT 3-HYDROXY-5917-TRIOXO-45910-DISECOA WATER)
(CREDITS AUKFG-1 SRI |caspi|)
(OCELOT-GFP::PARENTS EC-3.7.1 |Small-Molecule-Reactions|) )
((CREDITS AUKFG-1 IMPORTED-FROM-META 3567445647)
 (CREDITS |caspi| CREATED 3526935405) (CREDITS SRI CREATED 3526935405)))

(|cis-cis-D9-21-3-oxo-C40-2-ACPs| T (
(APPEARS-IN-LEFT-SIDE-OF RXN1G-252)
(:CREATOR |ctb|)
(:CREATION-DATE 3567445464)
(COMMON-NAME "a cis,cis-delta9,21-3-oxo-C40:2-[acp]")
(OCELOT-GFP::PARENTS |Di-unsaturated-acyl-ACPs|) )
NIL)

(1.13.11.25-RXN NIL (
(IN-PATHWAY PWY-6944)
(CREDITS AUKFG-1)
(:CREATOR |ctb|)
(:CREATION-DATE 3567445647)
(ORPHAN? :NO)
(RIGHT PROTON 3-HYDROXY-5917-TRIOXO-45910-DISECOA)
(LEFT CPD-13709 OXYGEN-MOLECULE)
(SYSTEMATIC-NAME
 "3,4-dihydroxy-9,10-secoandrosta-1,3,5(10)-triene-9,17-dione:oxygen 4,5-oxidoreductase (decyclizing)")
(SYNONYMS "steroid 4,5-dioxygenase" "3-alkylcatechol 2,3-dioxygenase")
(COMMON-NAME
 "3,4-dihydroxy-9,10-secoandrosta-1,3,5(10)-triene-9,17-dione 4,5-dioxygenase")
(EC-NUMBER "1.13.11.25")
(OCELOT-GFP::PARENTS EC-1.13.11 |Small-Molecule-Reactions|) )
((CREDITS AUKFG-1 IMPORTED-FROM-META 3567445647)))

(|cis-cis-D9-21-C40-2-ACPs| T (
(:CREATOR |ctb|)
(:CREATION-DATE 3567445464)
(COMMON-NAME "a cis,cis-delta9,21-C40:2-[acp]")
(OCELOT-GFP::PARENTS |Di-unsaturated-acyl-ACPs|) )
NIL)

(RXN-12717 NIL (
(IN-PATHWAY PWY-6944)
(:CREATOR |ctb|)
(:CREATION-DATE 3567445647)
(ORPHAN? :NO)
(SYNONYMS "HsaA")
(SYSTEMATIC-NAME
 "3-hydroxy-9,10-secoandrosta-1,3,5(10)-triene-9,17-dione,FADH<small><sub>2</sub></small>:oxygen oxidoreductase")
(RIGHT PROTON CPD-13709 WATER FMN)
(LEFT CPD-13708 OXYGEN-MOLECULE FMNH2)
(COMMON-NAME
 "3-hydroxy-9,10-secoandrosta-1,3,5(10)-triene-9,17-dione monooxygenase")
(OFFICIAL-EC? T)
(CREDITS AUKFG-1 SRI |caspi|)
(EC-NUMBER "1.14.14.12")
(OCELOT-GFP::PARENTS EC-1.14.14 |Small-Molecule-Reactions|) )
((CREDITS AUKFG-1 IMPORTED-FROM-META 3567445647)
 (CREDITS |caspi| CREATED 3526934640) (CREDITS SRI CREATED 3526934640)))

(|cis-cis-D9-27-3-oxo-C46-2-ACPs| T (
(APPEARS-IN-LEFT-SIDE-OF RXN1G-613)
(:CREATOR |ctb|)
(:CREATION-DATE 3567445464)
(COMMON-NAME "a cis,cis-delta9,27-3-oxo-C46:2-[acp]")
(OCELOT-GFP::PARENTS |Di-unsaturated-acyl-ACPs|) )
NIL)

(RXN-12715 NIL (
(IN-PATHWAY PWY-6944)
(:CREATOR |ctb|)
(:CREATION-DATE 3567445647)
(CREDITS AUKFG-1 SRI |caspi|)
(SPONTANEOUS? T)
(RIGHT CPD-13708)
(LEFT CPD-13680)
(OCELOT-GFP::PARENTS |Small-Molecule-Reactions| |Chemical-Reactions|) )
((CREDITS AUKFG-1 IMPORTED-FROM-META 3567445647)
 (CREDITS |caspi| CREATED 3526931949) (CREDITS SRI CREATED 3526931949)))

(|cis-cis-D9-27-C46-2-ACPs| T (
(:CREATOR |ctb|)
(:CREATION-DATE 3567445464)
(COMMON-NAME "a cis,cis-delta9,27-C46:2-[acp]")
(OCELOT-GFP::PARENTS |Di-unsaturated-acyl-ACPs|) )
NIL)

(RXN-12714 NIL (
(IN-PATHWAY PWY-6944)
(:CREATOR |ctb|)
(:CREATION-DATE 3567445647)
(ORPHAN? :NO)
(COMMON-NAME "androst-4-en-3,17-dione 1-dehydrogenase")
(CREDITS AUKFG-1 SRI |caspi|)
(RIGHT CPD-13704 |Donor-H2|)
(LEFT ANDROST4ENE |Acceptor|)
(OFFICIAL-EC? NIL)
(EC-NUMBER "1.3.99.4")
(OCELOT-GFP::PARENTS EC-1.3.99 |Small-Molecule-Reactions|) )
((CREDITS AUKFG-1 IMPORTED-FROM-META 3567445647)
 (CREDITS |caspi| CREATED 3526922946) (CREDITS SRI CREATED 3526922946)))

(|trans-D2-cis-D11-melissoyl-ACPs| T (
(:CREATOR |ctb|)
(:CREATION-DATE 3567445464)
(STRUCTURE-BONDS (10 12 2) (1 3 1) (2 10 1) (7 8 1) (8 11 1) (9 10 1)
 (1 13 1) (13 14 1) (14 15 1) (15 16 1) (16 17 1) (17 18 1) (18 19 1)
 (19 20 1) (20 21 1) (21 22 1) (7 23 1) (23 6 1) (22 24 1) (24 25 1)
 (6 26 1) (26 5 1) (25 27 1) (27 28 1) (9 11 2) (5 29 1) (29 4 1)
 (4 3 2) (28 30 1) (30 31 1) (31 32 1))
(DISPLAY-COORDS-2D (10713200 -2300) (712300 0) (9997900 -414800)
 (8568200 -414800) (7140300 -414800) (5710600 -414800)
 (4282800 -414800) (3568200 -2300) (2138600 -2300) (1425200 -414800)
 (2853000 -414800) (1423800 -1240600) (11427100 -414800)
 (12141100 -2300) (12856000 -414800) (13570500 -2300)
 (14285100 -414800) (14998600 -2300) (15713000 -414800)
 (16427601 -2300) (17142100 -414800) (17856200 -2300) (4996800 -2300)
 (18570400 -414800) (19284800 -2300) (6425100 -2300) (19999300 -414800)
 (20713600 -2300) (7854700 -2300) (21428100 -414800) (22142500 -2300)
 (22857000 -414800))
(STRUCTURE-ATOMS C ACP C C C C C C C C C O C C C C C C C C C C C C C C
 C C C C C C)
(COMMON-NAME "a trans-delta2-cis-delta11-C30:2-[acp]")
(OCELOT-GFP::PARENTS |Di-unsaturated-acyl-ACPs|) )
NIL)

(RXN-12691 NIL (
(IN-PATHWAY PWY-6944)
(:CREATOR |ctb|)
(:CREATION-DATE 3567445647)
(ORPHAN? :NO)
(OFFICIAL-EC? NIL)
(COMMON-NAME "androst-dien-3,17-dione hydroxylase")
(EC-NUMBER "1.14.13.-")
(RIGHT CPD-13680 NAD WATER)
(LEFT CPD-13704 OXYGEN-MOLECULE NADH PROTON)
(CREDITS AUKFG-1 SRI |caspi|)
(OCELOT-GFP::PARENTS EC-1.14.13 |Small-Molecule-Reactions|) )
((CREDITS AUKFG-1 IMPORTED-FROM-META 3567445647)
 (CREDITS |caspi| CREATED 3526673106) (CREDITS SRI CREATED 3526673106)))

(|trans-D2-cis-D13-lacceroyl-ACPs| T (
(:CREATOR |ctb|)
(:CREATION-DATE 3567445464)
(STRUCTURE-BONDS (9 11 2) (1 9 1) (6 7 1) (7 10 1) (8 9 1) (12 13 1)
 (13 14 1) (14 15 1) (15 16 1) (16 17 1) (17 18 1) (18 19 1) (19 20 1)
 (20 21 1) (6 22 1) (22 5 1) (21 23 1) (23 24 1) (5 25 1) (25 4 1)
 (24 26 1) (26 27 1) (8 10 2) (4 28 1) (28 3 1) (27 29 1) (29 30 1)
 (3 31 1) (31 2 1) (2 12 2) (30 32 1) (32 33 1) (33 34 1))
(DISPLAY-COORDS-2D (712300 0) (9997600 -414800) (8567900 -414800)
 (7140100 -414800) (5710400 -414800) (4282700 -414800) (3568100 -2300)
 (2138500 -2300) (1425200 -414800) (2852900 -414800) (1423800 -1240600)
 (11426700 -414800) (12140700 -2300) (12855600 -414800)
 (13570100 -2300) (14284700 -414800) (14998100 -2300)
 (15712500 -414800) (16427099 -2300) (17141600 -414800)
 (17855700 -2300) (4996600 -2300) (18569700 -414800) (19284200 -2300)
 (6424900 -2300) (19998700 -414800) (20713000 -2300) (7854500 -2300)
 (21427400 -414800) (22141800 -2300) (9282400 -2300) (22856300 -414800)
 (23570700 -2300) (24285200 -414800))
(STRUCTURE-ATOMS ACP C C C C C C C C C O C C C C C C C C C C C C C C C
 C C C C C C C C)
(COMMON-NAME "a trans-delta2-cis-delta13-C32:2-[acp]")
(OCELOT-GFP::PARENTS |Di-unsaturated-acyl-ACPs|) )
NIL)

(PWY-6944 NIL (
(IN-PATHWAY PWY-6947 PWY-6928)
(SUPER-PATHWAYS PWY-6947 PWY-6928)
(CITATIONS ":EV-COMP-AINF:3567445647:ctb")
(:CREATOR |ctb|)
(:CREATION-DATE 3567445647)
(CREDITS AUKFG-1 |thomas| O-31 |sampson| SRI |caspi|)
(LAYOUT-ADVICE
 (:DONT-CONNECT-CPD (PROPIONYL-COA RXN-12706 RXN-12712 RXN-12736)))
(PRIMARIES (RXN-12718 NIL (CPD-13711 CPD-13712))
 (RXN-12735 NIL (PYRUVATE CPD-665)) (RXN-12736 NIL (PROPIONYL-COA))
 (RXN-12691 (CPD-13704) (CPD-13680)))
(REACTION-LIST RXN-12751 RXN-12750 RXN-12749 RXN-12748 RXN-12747
 RXN-12746 RXN-12736 RXN-12734 RXN-12735 RXN-12718 1.13.11.25-RXN
 RXN-12717 RXN-12715 RXN-12714 RXN-12691)
(PREDECESSORS (RXN-12751 RXN-12750) (RXN-12750 RXN-12749)
              (RXN-12749 RXN-12748) (RXN-12748 RXN-12747)
              (RXN-12747 RXN-12746) (RXN-12746 RXN-12718)
              (RXN-12736 RXN-12735) (RXN-12735 RXN-12734)
              (RXN-12734 RXN-12718) (RXN-12718 1.13.11.25-RXN)
              (1.13.11.25-RXN RXN-12717) (RXN-12717 RXN-12715)
              (RXN-12715 RXN-12691) (RXN-12691 RXN-12714))
(COMMON-NAME "androstenedione degradation")
(OCELOT-GFP::PARENTS |Steroids-Degradation|) )
((CREDITS AUKFG-1 IMPORTED-FROM-META 3567445647)
 (CREDITS |caspi| CREATED 3528555117) (CREDITS SRI CREATED 3528555117)
 (CREDITS |sampson| REVIEWED 3528640901)
 (CREDITS O-31 REVIEWED 3528640901)
 (CREDITS |thomas| REVIEWED 3528640901)))

(|trans-D2-cis-D15-gheddoyl-ACPs| T (
(:CREATOR |ctb|)
(:CREATION-DATE 3567445464)
(STRUCTURE-BONDS (9 11 2) (1 9 1) (6 7 1) (7 10 1) (8 9 1) (13 14 1)
 (14 15 1) (15 16 1) (16 17 1) (17 18 1) (18 19 1) (19 20 1) (6 21 1)
 (21 5 1) (20 22 1) (22 23 1) (5 24 1) (24 4 1) (23 25 1) (25 26 1)
 (4 27 1) (27 3 1) (26 28 1) (28 29 1) (3 30 1) (30 2 1) (29 31 1)
 (31 32 1) (8 10 2) (2 33 1) (33 12 1) (12 13 2) (32 34 1) (34 35 1)
 (35 36 1))
(DISPLAY-COORDS-2D (712400 0) (9997400 -414800) (8567900 -414800)
 (7140000 -414800) (5710200 -414800) (4282700 -414800) (3568100 -2300)
 (2138400 -2300) (1425300 -414800) (2852800 -414800) (1423900 -1240700)
 (11426700 -414800) (12855500 -414800) (13569900 -2300)
 (14284600 -414800) (14998000 -2300) (15712400 -414800)
 (16426901 -2300) (17141400 -414800) (17855500 -2300) (4996700 -2300)
 (18569600 -414800) (19283900 -2300) (6424800 -2300) (19998500 -414800)
 (20712800 -2300) (7854500 -2300) (21427200 -414800) (22141600 -2300)
 (9282300 -2300) (22856000 -414800) (23570500 -2300) (10711900 -2300)
 (24284900 -414800) (24999300 -2300) (25713800 -414800))
(STRUCTURE-ATOMS ACP C C C C C C C C C O C C C C C C C C C C C C C C C
 C C C C C C C C C C)
(COMMON-NAME "a trans-delta2-cis-delta15-C34:2-[acp]")
(OCELOT-GFP::PARENTS |Di-unsaturated-acyl-ACPs|) )
NIL)

(PUB-LEE67 NIL (
(:CREATOR |ctb|)
(:CREATION-DATE 3567445647)
(AUTHORS "Lee, S. S." "Sih, C. J.")
(TITLE
 "Mechanisms of Steroid Oxidation by Microorganisms. XII. Metabolism of Hexahydroindanpropionic Acid Derivatives")
(SOURCE "Biochemistry6 (5): 1395-1403")
(YEAR 1967)
(OCELOT-GFP::PARENTS |Publications|) )
NIL)

(|trans-D2-cis-D17-C36-ACPs| T (
(:CREATOR |ctb|)
(:CREATION-DATE 3567445464)
(STRUCTURE-BONDS (9 11 2) (1 9 1) (6 7 1) (7 10 1) (8 9 1) (14 15 1)
 (15 16 1) (16 17 1) (17 18 1) (18 19 1) (6 20 1) (20 5 1) (19 21 1)
 (21 22 1) (5 23 1) (23 4 1) (22 24 1) (24 25 1) (4 26 1) (26 3 1)
 (25 27 1) (27 28 1) (3 29 1) (29 2 1) (28 30 1) (30 31 1) (2 32 1)
 (32 12 1) (31 33 1) (33 34 1) (8 10 2) (12 35 1) (35 13 1) (13 14 2)
 (34 36 1) (36 37 1) (37 38 1))
(DISPLAY-COORDS-2D (712500 0) (9997200 -414800) (8567700 -414800)
 (7139900 -414800) (5710000 -414800) (4282700 -414800) (3568100 -2300)
 (2138300 -2300) (1425400 -414800) (2852700 -414800) (1424000 -1240800)
 (11426600 -414800) (12855300 -414800) (14284500 -414800)
 (14997800 -2300) (15712200 -414800) (16426600 -2300)
 (17141200 -414800) (17855300 -2300) (4996600 -2300) (18569300 -414800)
 (19283600 -2300) (6424700 -2300) (19998200 -414800) (20712500 -2300)
 (7854500 -2300) (21427000 -414800) (22141200 -2300) (9282100 -2300)
 (22855700 -414800) (23570100 -2300) (10711800 -2300)
 (24284600 -414800) (24998900 -2300) (12140900 -2300)
 (25713300 -414800) (26427800 -2300) (27142200 -414800))
(STRUCTURE-ATOMS ACP C C C C C C C C C O C C C C C C C C C C C C C C C
 C C C C C C C C C C C C)
(COMMON-NAME "a trans-delta2-cis-delta17-C36:2-[acp]")
(OCELOT-GFP::PARENTS |Di-unsaturated-acyl-ACPs|) )
NIL)

(PUB-MICLO92 NIL (
(:CREATOR |ctb|)
(:CREATION-DATE 3567445647)
(AUTHORS "Miclo, A." "Germain, P.")
(TITLE
 "Hexahydroindanone derivatives of steroids formed by Rhodococcus equi")
(SOURCE "Appl. Microbiol. Biotechnol. 36:456-460")
(YEAR 1992)
(OCELOT-GFP::PARENTS |Publications|) )
NIL)

(|trans-D2-cis-D19-C38-ACPs| T (
(:CREATOR |ctb|)
(:CREATION-DATE 3567445464)
(STRUCTURE-BONDS (9 11 2) (1 9 1) (6 7 1) (7 10 1) (8 9 1) (15 16 1)
 (16 17 1) (17 18 1) (6 19 1) (19 5 1) (18 20 1) (20 21 1) (5 22 1)
 (22 4 1) (21 23 1) (23 24 1) (4 25 1) (25 3 1) (24 26 1) (26 27 1)
 (3 28 1) (28 2 1) (27 29 1) (29 30 1) (2 31 1) (31 12 1) (30 32 1)
 (32 33 1) (8 10 2) (12 34 1) (34 13 1) (33 35 1) (35 36 1) (13 37 1)
 (37 14 1) (14 15 2) (36 38 1) (38 39 1) (39 40 1))
(DISPLAY-COORDS-2D (712500 0) (9996900 -414800) (8567300 -414800)
 (7139700 -414800) (5709800 -414800) (4282600 -414800) (3568000 -2300)
 (2138200 -2300) (1425400 -414800) (2852600 -414800) (1424000 -1240800)
 (11426200 -414800) (12854900 -414800) (14284000 -414800)
 (15711600 -414800) (16426100 -2300) (17140700 -414800)
 (17854700 -2300) (4996300 -2300) (18568600 -414800) (19282900 -2300)
 (6424500 -2300) (19997600 -414800) (20711800 -2300) (7854200 -2300)
 (21426200 -414800) (22140400 -2300) (9281800 -2300) (22854900 -414800)
 (23569300 -2300) (10711500 -2300) (24283800 -414800) (24998000 -2300)
 (12140400 -2300) (25712400 -414800) (26426900 -2300) (13569400 -2300)
 (27141300 -414800) (27855600 -2300) (28570100 -414800))
(STRUCTURE-ATOMS ACP C C C C C C C C C O C C C C C C C C C C C C C C C
 C C C C C C C C C C C C C C)
(COMMON-NAME "a trans-delta2-cis-delta19-C38:2-[acp]")
(OCELOT-GFP::PARENTS |Di-unsaturated-acyl-ACPs|) )
NIL)

(PUB-COULTER68 NIL (
(:CREATOR |ctb|)
(:CREATION-DATE 3567445647)
(AUTHORS "Coulter, A. W." "Talalay, P.")
(TITLE "Studies on the Microbiological Degradation of Steroid Ring A")
(SOURCE "J. Biol. Chem. 243: 3238-3247")
(YEAR 1968)
(OCELOT-GFP::PARENTS |Publications|) )
NIL)

(|trans-D2-cis-D21-C40-ACPs| T (
(:CREATOR |ctb|)
(:CREATION-DATE 3567445464)
(STRUCTURE-BONDS (9 11 2) (1 9 1) (6 7 1) (7 10 1) (8 9 1) (15 16 1)
 (16 17 1) (6 18 1) (18 5 1) (19 20 1) (5 21 1) (21 4 1) (20 22 1)
 (22 23 1) (4 24 1) (24 3 1) (23 25 1) (25 26 1) (3 27 1) (27 2 1)
 (26 28 1) (28 29 1) (2 30 1) (30 12 1) (29 31 1) (31 32 1) (8 10 2)
 (12 33 1) (33 13 1) (32 34 1) (34 35 1) (13 36 1) (36 14 1) (35 37 1)
 (37 38 1) (17 19 2) (14 39 1) (39 15 1) (38 40 1) (40 41 1) (41 42 1))
(DISPLAY-COORDS-2D (712600 0) (9997600 -414800) (8568000 -414800)
 (7140200 -414800) (5710200 -414800) (4282900 -414800) (3568300 -2300)
 (2138400 -2300) (1425500 -414800) (2852800 -414800) (1424100 -1240900)
 (11427100 -414800) (12855800 -414800) (14285100 -414800)
 (15712900 -414800) (16427299 -2300) (17142000 -414800) (4996800 -2300)
 (18570100 -414800) (19284400 -2300) (6425000 -2300) (19999100 -414800)
 (20713400 -2300) (7854900 -2300) (21427900 -414800) (22142100 -2300)
 (9282500 -2300) (22856700 -414800) (23571100 -2300) (10712300 -2300)
 (24285700 -414800) (24999900 -2300) (12141400 -2300)
 (25714400 -414800) (26428900 -2300) (13570400 -2300)
 (27143400 -414800) (27857700 -2300) (14999600 -2300)
 (28572300 -414800) (29286800 -2300) (30001400 -414800))
(STRUCTURE-ATOMS ACP C C C C C C C C C O C C C C C C C C C C C C C C C
 C C C C C C C C C C C C C C C C)
(COMMON-NAME "a trans-delta2-cis-delta21-C40:2-[acp]")
(OCELOT-GFP::PARENTS |Di-unsaturated-acyl-ACPs|) )
NIL)

(|trans-D2-cis-D5-lignoceroyl-ACPs| T (
(:CREATOR |ctb|)
(:CREATION-DATE 3567445464)
(STRUCTURE-BONDS (13 15 2) (1 3 1) (2 13 1) (3 4 1) (4 5 1) (5 6 1)
 (6 7 1) (7 8 1) (8 9 1) (10 11 1) (11 14 1) (12 13 1) (1 16 1)
 (16 17 1) (17 18 1) (18 19 1) (19 20 1) (20 21 1) (21 22 1) (22 23 1)
 (12 14 2) (10 9 2) (23 24 1) (24 25 1) (25 26 1))
(DISPLAY-COORDS-2D (10714800 -2300) (712200 0) (9999600 -414800)
 (9285300 -2300) (8570000 -414800) (7856600 -2300) (7141400 -414800)
 (6427000 -2300) (5711800 -414800) (4283300 -414800) (3568700 -2300)
 (2139200 -2300) (1425100 -414800) (2853600 -414800) (1423700 -1240500)
 (11428800 -414800) (12143400 -2300) (12858200 -414800)
 (13572700 -2300) (14287300 -414800) (15001400 -2300)
 (15715800 -414800) (16430401 -2300) (17144800 -414800)
 (17859100 -2300) (18573600 -414800))
(STRUCTURE-ATOMS C ACP C C C C C C C C C C C C O C C C C C C C C C C C)
(COMMON-NAME "a trans-delta2-cis-delta5-C24:2-[acp]")
(OCELOT-GFP::PARENTS |Di-unsaturated-acyl-ACPs|) )
NIL)

(|trans-D2-cis-D7-cerotoyl-ACPs| T (
(:CREATOR |ctb|)
(:CREATION-DATE 3567445464)
(STRUCTURE-BONDS (12 14 2) (1 3 1) (2 12 1) (3 4 1) (4 5 1) (5 6 1)
 (6 7 1) (9 10 1) (10 13 1) (11 12 1) (1 15 1) (15 16 1) (16 17 1)
 (17 18 1) (18 19 1) (19 20 1) (20 21 1) (21 22 1) (22 23 1) (23 24 1)
 (11 13 2) (9 25 1) (25 8 1) (8 7 2) (24 26 1) (26 27 1) (27 28 1))
(DISPLAY-COORDS-2D (10714700 -2300) (712300 0) (9999400 -414800)
 (9285100 -2300) (8569700 -414800) (7856500 -2300) (7141300 -414800)
 (5711600 -414800) (4283300 -414800) (3568700 -2300) (2139100 -2300)
 (1425200 -414800) (2853500 -414800) (1423800 -1240600)
 (11428700 -414800) (12143100 -2300) (12858000 -414800)
 (13572500 -2300) (14287100 -414800) (15001000 -2300)
 (15715500 -414800) (16430099 -2300) (17144500 -414800)
 (17858800 -2300) (4997700 -2300) (18573300 -414800) (19287800 -2300)
 (20002400 -414800))
(STRUCTURE-ATOMS C ACP C C C C C C C C C C C O C C C C C C C C C C C C
 C C)
(COMMON-NAME "a trans-delta2-cis-delta7-C26:2-[acp]")
(OCELOT-GFP::PARENTS |Di-unsaturated-acyl-ACPs|) )
NIL)

(|trans-D2-cis-D9-montanoyl-ACPs| T (
(:CREATOR |ctb|)
(:CREATION-DATE 3567445464)
(STRUCTURE-BONDS (11 13 2) (1 3 1) (2 11 1) (3 4 1) (4 5 1) (8 9 1)
 (9 12 1) (10 11 1) (1 14 1) (14 15 1) (15 16 1) (16 17 1) (17 18 1)
 (18 19 1) (19 20 1) (20 21 1) (21 22 1) (22 23 1) (10 12 2) (8 24 1)
 (24 7 1) (23 25 1) (25 26 1) (7 27 1) (27 6 1) (6 5 2) (26 28 1)
 (28 29 1) (29 30 1))
(DISPLAY-COORDS-2D (10714400 -2300) (712300 0) (9999100 -414800)
 (9284800 -2300) (8569400 -414800) (7141100 -414800) (5711400 -414800)
 (4283200 -414800) (3568600 -2300) (2139000 -2300) (1425200 -414800)
 (2853400 -414800) (1423800 -1240600) (11428500 -414800)
 (12142700 -2300) (12857600 -414800) (13572100 -2300)
 (14286800 -414800) (15000500 -2300) (15715000 -414800)
 (16429600 -2300) (17144100 -414800) (17858400 -2300) (4997500 -2300)
 (18572700 -414800) (19287200 -2300) (6425900 -2300) (20001700 -414800)
 (20716200 -2300) (21430500 -414800))
(STRUCTURE-ATOMS C ACP C C C C C C C C C C O C C C C C C C C C C C C C
 C C C C)
(COMMON-NAME "a trans-delta2-cis-delta9-C28:2-[acp]")
(OCELOT-GFP::PARENTS |Di-unsaturated-acyl-ACPs|) )
NIL)

(|3-Oxo-cis-D7-tetraecenoyl-ACPs| T (
(:CREATOR |ctb|)
(:CREATION-DATE 3567445464)
(COMMON-NAME "a <i>cis</i>-&Delta;<SUP>7</SUP>-tetradecenoyl-[acp]")
(STRUCTURE-ATOMS C C C C C C C C C C C C C O C ACP O)
(DISPLAY-COORDS-2D (44571 13553) (37426 9428) (30281 13553)
 (23137 9428) (15996 13553) (51712 9428) (8851 9428) (600 9428)
 (-6545 13553) (-13691 9428) (-20834 13553) (-27978 9428)
 (-35123 13553) (-27978 1177) (-42268 9428) (-49412 13553)
 (-42268 1178))
(STRUCTURE-BONDS (9 10 1) (8 9 1) (7 8 2) (6 1 1) (1 2 1) (2 3 1)
 (3 4 1) (4 5 1) (5 7 1) (10 11 1) (11 12 1) (12 13 1) (12 14 2)
 (13 15 1) (15 16 1) (15 17 2))
(OCELOT-GFP::PARENTS |Monounsaturated-acyl-ACPs|) )
NIL)

(|3-oxo-cis-D7-tetradecenoyl-ACPs| T (
(APPEARS-IN-RIGHT-SIDE-OF RXN-10654)
(APPEARS-IN-LEFT-SIDE-OF RXN-10655)
(:CREATOR |ctb|)
(:CREATION-DATE 3567445464)
(STRUCTURE-BONDS (9 10 1) (8 9 1) (7 8 2) (6 1 1) (1 2 1) (2 3 1)
 (3 4 1) (4 5 1) (5 7 1) (10 11 1) (11 12 1) (12 13 1) (12 14 2)
 (13 15 1) (15 16 1) (15 17 2))
(DISPLAY-COORDS-2D (44569 13553) (37424 9428) (30279 13553)
 (23135 9428) (15996 13553) (51708 9428) (8851 9428) (600 9428)
 (-6545 13553) (-13691 9428) (-20832 13553) (-27976 9428)
 (-35121 13553) (-27976 1177) (-42266 9428) (-49410 13553)
 (-42266 1178))
(STRUCTURE-ATOMS C C C C C C C C C C C C C O C ACP O)
(COMMON-NAME
 "a 3-oxo-<i>cis</i>-&Delta;<sup>7</sup>-tetradecenoyl-[acp]")
(OCELOT-GFP::PARENTS |Monounsaturated-acyl-ACPs|) )
NIL)

(P21-PWY NIL (
(CITATIONS ":EV-COMP-AINF:3567445647:ctb")
(:CREATOR |ctb|)
(:CREATION-DATE 3567445647)
(CREDITS AUKFG-1 O-18 |pellegrini-toole|)
(SYNONYMS "pentose phosphate pathway, Mycoplasma pneumonia")
(PRIMARIES (1TRANSKETO-RXN (XYLULOSE-5-PHOSPHATE) (GAP))
 (2TRANSKETO-RXN (ERYTHROSE-4P) (GAP)))
(REACTION-LIST 2TRANSKETO-RXN 1TRANSKETO-RXN RIBULP3EPIM-RXN)
(PREDECESSORS (1TRANSKETO-RXN 2TRANSKETO-RXN)
              (1TRANSKETO-RXN RIBULP3EPIM-RXN))
(COMMON-NAME "pentose phosphate pathway (partial)")
(OCELOT-GFP::PARENTS |Pentose-Phosphate-Cycle|) )
((CREDITS AUKFG-1 IMPORTED-FROM-META 3567445647)
 (CREDITS |pellegrini-toole| CREATED 3163269986)
 (CREDITS O-18 CREATED 3163269986)))

(|But-2-enoyl-ACPs| T (
(:CREATOR |ctb|)
(:CREATION-DATE 3567445464)
(COMMENT-INTERNAL
 "This Compound was created for Fiest Model., Kegg :C04246")
(STRUCTURE-BONDS (1 2 1) (2 3 2) (3 4 1) (4 5 1) (4 6 2))
(DISPLAY-COORDS-2D (-4685 -2033) (-3970 -2446) (-3256 -2033)
 (-2541 -2446) (-1827 -2033) (-2541 -3270))
(STRUCTURE-ATOMS C C C C ACP O)
(COMMON-NAME "a but-2-enoyl-[acp]")
(OCELOT-GFP::PARENTS |Monounsaturated-acyl-ACPs|) )
NIL)

(PUB-JGENMIC135683 NIL (
(:CREATOR |ctb|)
(:CREATION-DATE 3567445647)
(AUTHORS "DeSantis D" "Tryon VV" "Pollack JD")
(SOURCE "J General Microbiology 135:683-691 (1989)")
(TITLE
 "Metabolism of Mollicutes:  the Embden-Meyerhof-Parnas Pathway and the Hexose Monophosphate Shunt")
(OCELOT-GFP::PARENTS |Publications|) )
NIL)

(CIS-ENOYL-ACP T (
(:CREATOR |ctb|)
(:CREATION-DATE 3567445464)
(UNMODIFIED-FORM ACP)
(SCHEMA? T)
(SYNONYMS "<i>cis</i>-enoyl-acyl-[acyl-carrier-protein]")
(COMMON-NAME "a <i>cis</i>-enoyl-acyl-[acp]")
(OCELOT-GFP::PARENTS |Monounsaturated-acyl-ACPs|) )
NIL)

(|Cis-3-4-dehydrododecanoyl-ACPs| T (
(:CREATOR |ctb|)
(:CREATION-DATE 3567445464)
(COMMON-NAME "a <i>cis</i>-3,4-dehydrodecanoyl-[acp]")
(SYNONYMS "a <i>cis</i>-3,4-dehydrodecanoyl-ACP")
(OCELOT-GFP::PARENTS |Monounsaturated-acyl-ACPs|) )
NIL)

(|Cis-Delta5-dodecenoyl-ACPs| T (
(APPEARS-IN-RIGHT-SIDE-OF RXN0-2145)
(APPEARS-IN-LEFT-SIDE-OF RXN-10654)
(:CREATOR |ctb|)
(:CREATION-DATE 3567445464)
(STRUCTURE-BONDS (9 10 1) (8 9 1) (7 8 2) (6 1 1) (1 2 1) (2 3 1)
 (3 4 1) (4 5 1) (5 7 1) (10 11 1) (11 12 1) (12 13 1) (12 14 2))
(DISPLAY-COORDS-2D (44572 13553) (37427 9428) (30282 13553)
 (23138 9428) (15996 13553) (51714 9428) (8851 9428) (600 9428)
 (-6545 13553) (-13691 9428) (-20835 13553) (-27979 9428)
 (-35124 13553) (-27979 1177))
(STRUCTURE-ATOMS C C C C C C C C C C C C ACP O)
(COMMON-NAME "a <i>cis</i>-&Delta;<sup>5</sup>-dodecenoyl-[acp]")
(OCELOT-GFP::PARENTS |Monounsaturated-acyl-ACPs|) )
NIL)

(|Cis-Delta7-tetradecenoyl-ACPs| T (
(APPEARS-IN-LEFT-SIDE-OF RXN-10658)
(APPEARS-IN-RIGHT-SIDE-OF RXN-10657)
(:CREATOR |ctb|)
(:CREATION-DATE 3567445464)
(STRUCTURE-BONDS (9 10 1) (8 9 1) (7 8 2) (6 1 1) (1 2 1) (2 3 1)
 (3 4 1) (4 5 1) (5 7 1) (10 11 1) (11 12 1) (12 13 1) (13 14 1)
 (14 15 1) (14 16 2))
(DISPLAY-COORDS-2D (44566 13553) (37421 9428) (30276 13553)
 (23132 9428) (15996 13553) (51702 9428) (8851 9428) (600 9428)
 (-6545 13553) (-13691 9428) (-20829 13553) (-27973 9428)
 (-35118 13553) (-42263 9428) (-49406 13553) (-42263 1178))
(STRUCTURE-ATOMS C C C C C C C C C C C C C C ACP O)
(COMMON-NAME "a <i>cis</i>-&Delta;<sup>7</sup>-tetradecenoyl-[acp]")
(OCELOT-GFP::PARENTS |Monounsaturated-acyl-ACPs|) )
NIL)

(|Cis-dec-3-enoyl-ACPs| T (
(:CREATOR |ctb|)
(:CREATION-DATE 3567445464)
(STRUCTURE-BONDS (1 2 1) (2 3 1) (3 4 1) (4 5 2) (5 6 1) (2 7 2)
 (6 8 1) (8 9 1) (9 10 1) (10 11 1) (11 12 1))
(DISPLAY-COORDS-2D (-3919 -972) (-3204 -1385) (-2490 -972)
 (-1775 -1385) (-1031 -1385) (-346 -854) (-3204 -2210) (368 -1267)
 (1082 -854) (1797 -1267) (2512 -854) (3226 -1267))
(STRUCTURE-ATOMS ACP C C C C C O C C C C C)
(COMMENT-INTERNAL "This Compound was created for Feist Model.")
(COMMON-NAME "cis-dec-3-enoyl-[acyl-carrier protein] (n-C10:1)")
(OCELOT-GFP::PARENTS |Monounsaturated-acyl-ACPs|) )
NIL)

(|Cis-delta-3-decenoyl-ACPs| T (
(APPEARS-IN-LEFT-SIDE-OF RXN0-2141)
(APPEARS-IN-RIGHT-SIDE-OF 5.3.3.14-RXN)
(:CREATOR |ctb|)
(:CREATION-DATE 3567445464)
(STRUCTURE-BONDS (10 11 1) (10 12 2) (9 10 1) (8 9 1) (7 8 2) (6 1 1)
 (1 2 1) (2 3 1) (3 4 1) (4 5 1) (5 7 1))
(DISPLAY-COORDS-2D (44573 13552) (37428 9427) (30283 13552)
 (23139 9427) (15995 13552) (51717 9427) (8850 9427) (600 9427)
 (-6545 13552) (-13690 9427) (-20834 13552) (-13690 1177))
(STRUCTURE-ATOMS C C C C C C C C C C ACP O)
(COMMON-NAME "a <i>cis</i>-&Delta;<SUP>3</SUP>-decenoyl-[acp]")
(OCELOT-GFP::PARENTS |Monounsaturated-acyl-ACPs|) )
NIL)

(|Cis-hexadec-9-enoyl-ACPs| T (
(:CREATOR |ctb|)
(:CREATION-DATE 3567445464)
(STRUCTURE-BONDS (1 2 1) (2 3 1) (3 4 1) (4 5 1) (5 6 1) (6 7 1)
 (7 8 1) (8 9 1) (9 10 1) (2 11 2) (10 12 2) (12 13 1) (13 14 1)
 (14 15 1) (15 16 1) (16 17 1) (17 18 1))
(DISPLAY-COORDS-2D (-45375 -9723) (-38230 -13848) (-31086 -9723)
 (-23941 -13848) (-16796 -9723) (-9651 -13848) (-2507 -9723)
 (4638 -13848) (11783 -9723) (18927 -13848) (-38230 -22098)
 (27177 -13848) (34322 -9723) (41467 -13848) (48612 -9723)
 (55756 -13848) (62901 -9723) (70046 -13848))
(STRUCTURE-ATOMS ACP C C C C C C C C C O C C C C C C C)
(COMMENT-INTERNAL "This Compound was created for Feist Model.")
(COMMON-NAME "cis-hexadec-9-enoyl-[acyl-carrier protein] (n-C16:1)")
(OCELOT-GFP::PARENTS |Monounsaturated-acyl-ACPs|) )
NIL)

(|Cis-octadec-11-enoyl-ACPs| T (
(:CREATOR |ctb|)
(:CREATION-DATE 3567445464)
(STRUCTURE-BONDS (1 2 2) (2 3 1) (3 4 1) (4 5 1) (5 6 1) (6 7 1)
 (7 8 1) (8 9 1) (9 10 1) (10 11 1) (11 12 1) (12 13 1) (12 14 2)
 (1 15 1) (15 16 1) (16 17 1) (17 18 1) (18 19 1) (19 20 1))
(DISPLAY-COORDS-2D (-45374 -5009) (-34104 -5009) (-26960 -884)
 (-19815 -5009) (-12671 -884) (-5526 -5009) (1618 -884) (8763 -5009)
 (15908 -884) (23051 -5009) (30196 -884) (37341 -5009) (44486 -884)
 (37341 -13259) (-52518 -884) (-59662 -5009) (-66807 -884)
 (-73952 -5009) (-81097 -884) (-88240 -5009))
(STRUCTURE-ATOMS C C C C C C C C C C C C ACP O C C C C C C)
(COMMENT-INTERNAL "This class was created for Feist Model.")
(COMMON-NAME "cis-octadec-11-enoyl-[acyl-carrier protein] (n-C18:1)")
(OCELOT-GFP::PARENTS |Monounsaturated-acyl-ACPs|) )
NIL)

(|Cis-tetradec-7-enoyl-ACPs| T (
(:CREATOR |ctb|)
(:CREATION-DATE 3567445464)
(STRUCTURE-BONDS (1 2 1) (2 3 1) (3 4 1) (4 5 1) (5 6 1) (6 7 1)
 (7 8 1) (8 9 2) (2 10 2) (9 11 1) (11 12 1) (12 13 1) (13 14 1)
 (14 15 1) (15 16 1))
(DISPLAY-COORDS-2D (-427230 -100180) (-355790 -141430)
 (-284340 -100180) (-212890 -141430) (-141440 -100180) (-70000 -141430)
 (1450 -100180) (72900 -141430) (159080 -141430) (-355790 -223930)
 (230520 -100180) (301970 -141430) (373420 -100180) (444870 -141430)
 (516310 -100180) (587760 -141430))
(STRUCTURE-ATOMS ACP C C C C C C C C O C C C C C C)
(COMMENT-INTERNAL "This Compound was created for Feist Model.")
(COMMON-NAME "cis-tetradec-7-enoyl-[acyl-carrier protein] (n-C14:1)")
(OCELOT-GFP::PARENTS |Monounsaturated-acyl-ACPs|) )
NIL)

(|Cis-vaccenoyl-ACPs| T (
(APPEARS-IN-LEFT-SIDE-OF RXN-9555)
(APPEARS-IN-RIGHT-SIDE-OF RXN-9558)
(:CREATOR |ctb|)
(:CREATION-DATE 3567445464)
(STRUCTURE-BONDS (1 2 2) (2 3 1) (3 4 1) (4 5 1) (5 6 1) (6 7 1)
 (7 8 1) (8 9 1) (9 10 1) (10 11 1) (11 12 1) (12 13 2) (2 14 1)
 (13 15 1) (15 16 1) (16 17 1) (17 18 1) (18 19 1) (19 20 1))
(DISPLAY-COORDS-2D (-41763 -6777) (-34618 -2652) (-27474 -6777)
 (-20329 -2652) (-13187 -6777) (-6042 -2652) (1102 -6777) (8247 -2652)
 (15392 -6777) (22533 -2652) (29678 -6777) (36823 -2652) (43968 -6777)
 (-34618 5598) (43968 -15027) (51109 -19149) (51109 -27399)
 (58254 -31524) (58254 -39774) (65399 -43899))
(STRUCTURE-ATOMS O C C C C C C C C C C C C ACP C C C C C C)
(SYNONYMS "a (<i>Z</i>)-3-oxooctadec-13-enoyl-[acp]"
 "a (<i>Z</i>)-3-oxooctadec-13-enoyl-[acyl-carrier-protein]"
 "a <i>cis</i>-vaccenoyl-[acyl-carrier protein]")
(COMMON-NAME "a <i>cis</i>-vaccenoyl-[acp]")
(OCELOT-GFP::PARENTS |Monounsaturated-acyl-ACPs|) )
NIL)

(|Delta4-hexadecenoyl-ACPs| T (
(:CREATOR |ctb|)
(:CREATION-DATE 3567445464)
(SYNONYMS "a &Delta;4-hexadecenoyl-[acyl-carrier-protein]")
(STRUCTURE-BONDS (13 15 2) (1 3 1) (2 13 1) (3 4 1) (4 5 1) (5 6 1)
 (6 7 1) (7 8 1) (8 9 1) (9 10 1) (11 14 1) (12 13 1) (12 14 1)
 (1 16 1) (16 17 1) (11 10 2) (17 18 1))
(DISPLAY-COORDS-2D (10109900 -2300) (711800 0) (9395100 -414800)
 (8680800 -2300) (7965900 -414800) (7251900 -2300) (6536900 -414800)
 (5822500 -2300) (5107700 -414800) (4393300 -2300) (3568300 -2300)
 (2139200 -2300) (1424700 -414800) (2853600 -414800) (1423300 -1240100)
 (10824300 -414800) (11538900 -2300) (12253400 -414800))
(STRUCTURE-ATOMS C ACP C C C C C C C C C C C C O C C C)
(COMMON-NAME "a &Delta;4-hexadecenoyl-[acp]")
(OCELOT-GFP::PARENTS |Monounsaturated-acyl-ACPs|) )
NIL)

(|Delta6-hexadecenoyl-ACPs| T (
(:CREATOR |ctb|)
(:CREATION-DATE 3567445464)
(SYNONYMS "a &Delta;6-hexadecenoyl-[acyl-carrier-protein]")
(STRUCTURE-BONDS (17 18 1) (16 17 1) (15 16 1) (14 15 1) (13 14 1)
 (12 13 1) (11 12 1) (10 11 1) (9 10 1) (8 9 2) (7 8 1) (6 7 1) (5 6 1)
 (1 5 1) (1 2 1) (2 4 2) (2 3 1))
(DISPLAY-COORDS-2D (-39410 85090) (-50460 157830) (-140410 141130)
 (-36230 239090) (36260 117030) (47080 50340) (129900 84620)
 (124160 9670) (175120 -27840) (260590 -2150) (254520 -93220)
 (331580 -73130) (322700 -164210) (396950 -146930) (390880 -240810)
 (476360 -223520) (475880 -303390) (552940 -272090))
(STRUCTURE-ATOMS C C ACP O C C C C C C C C C C C C C C)
(COMMON-NAME "a &Delta;6-hexadecenoyl-[acp]")
(OCELOT-GFP::PARENTS |Monounsaturated-acyl-ACPs|) )
NIL)

(|Enoylglutaryl-ACP-methyl-esters| T (
(:CREATOR |ctb|)
(:CREATION-DATE 3567445464)
(STRUCTURE-BONDS (4 5 1) (4 6 2) (3 4 1) (1 2 1) (3 1 2) (2 7 1)
 (7 8 2) (7 9 1) (9 10 1))
(DISPLAY-COORDS-2D (5250 -14011) (12394 -9885) (-1895 -9886)
 (-9040 -14011) (-16184 -9886) (-9040 -22259) (19538 -14010)
 (19538 -22259) (26683 -9885) (33828 -14010))
(STRUCTURE-ATOMS C C C C ACP O C O O C)
(COMMON-NAME "an enoylglutaryl-[acp] methyl ester")
(OCELOT-GFP::PARENTS |Monounsaturated-acyl-ACPs|) )
NIL)

(|Enoylpimeloyl-ACP-methyl-esters| T (
(:CREATOR |ctb|)
(:CREATION-DATE 3567445464)
(SYNONYMS "an enoylpimelyl-[acyl-carrier protein] methyl ester"
 "an enoylpimeloyl-[acp] methyl ester")
(STRUCTURE-BONDS (4 5 1) (4 6 2) (3 4 1) (1 2 1) (3 1 2) (2 7 1)
 (7 8 1) (8 9 1) (9 10 1) (9 11 2) (10 12 1))
(DISPLAY-COORDS-2D (5250 -14011) (12394 -9885) (-1895 -9886)
 (-9040 -14011) (-16184 -9886) (-9040 -22256) (19535 -14010)
 (26680 -9885) (33825 -14010) (40970 -9885) (33825 -22257)
 (48115 -14010))
(STRUCTURE-ATOMS C C C C ACP O C C C O O C)
(COMMON-NAME "an enoylpimelyl-[acp] methyl ester")
(OCELOT-GFP::PARENTS |Monounsaturated-acyl-ACPs|) )
NIL)

(|Oleoyl-ACPs| T (
(:CREATOR |ctb|)
(:CREATION-DATE 3567445464)
(UNMODIFIED-FORM ACP)
(STRUCTURE-BONDS (9 11 2) (1 9 1) (2 3 1) (3 4 1) (4 5 1) (5 6 1)
 (6 7 1) (7 10 1) (8 9 1) (8 10 1) (2 12 2) (12 13 1) (13 14 1)
 (14 15 1) (15 16 1) (16 17 1) (17 18 1) (18 19 1) (19 20 1))
(DISPLAY-COORDS-2D (712000 0) (7141600 -414800) (6427200 -2300)
 (5712200 -414800) (4997800 -2300) (4283300 -414800) (3568700 -2300)
 (2139400 -2300) (1424900 -414800) (2853800 -414800) (1423500 -1240300)
 (7966600 -414800) (8681100 -2300) (9395600 -414800) (10110000 -2300)
 (10824500 -414800) (11539000 -2300) (12253500 -414800)
 (12967900 -2300) (13682400 -414800))
(STRUCTURE-ATOMS ACP C C C C C C C C C O C C C C C C C C C)
(COMMON-NAME "an oleoyl-[acp]")
(OCELOT-GFP::PARENTS |Monounsaturated-acyl-ACPs|) )
NIL)

(|Palmitoleoyl-ACPs| T (
(APPEARS-IN-RIGHT-SIDE-OF RXN-10661)
(APPEARS-IN-LEFT-SIDE-OF 2.3.1.179-RXN RXN-9550)
(:CREATOR |ctb|)
(:CREATION-DATE 3567445464)
(SYNONYMS "a (<i>Z</i>)-hexadec-11-enoyl-[acp]"
 "a (<i>Z</i>)-hexadec-11-enoyl-[acyl-carrier-protein]")
(STRUCTURE-BONDS (1 2 1) (2 3 1) (3 4 1) (4 5 1) (5 6 1) (6 7 1)
 (7 8 1) (8 9 1) (2 10 2) (9 11 1) (11 12 2) (12 13 1) (13 14 1)
 (14 15 1) (15 16 1) (16 17 1) (17 18 1))
(DISPLAY-COORDS-2D (-62462 -50087) (-55318 -54212) (-48174 -50087)
 (-41029 -54212) (-33884 -50087) (-26740 -54212) (-19595 -50087)
 (-12451 -54212) (-5307 -50087) (-55318 -62462) (1838 -54212)
 (10088 -54212) (17232 -50087) (24377 -54212) (31521 -50087)
 (38666 -54212) (45811 -50087) (52954 -54212))
(STRUCTURE-ATOMS ACP C C C C C C C C O C C C C C C C C)
(COMMON-NAME "a palmitoleoyl-[acp]")
(OCELOT-GFP::PARENTS |Monounsaturated-acyl-ACPs|) )
NIL)

(|Petroselinoyl-ACPs| T (
(:CREATOR |ctb|)
(:CREATION-DATE 3567445464)
(SYNONYMS "a petroselinoyl-[acyl-carrier-protein]")
(STRUCTURE-BONDS (19 20 2) (16 20 1) (15 19 1) (14 18 1) (13 17 1)
 (12 16 1) (11 15 1) (10 14 1) (10 12 1) (9 13 1) (8 11 1) (7 9 1)
 (6 8 1) (5 7 1) (4 6 1) (3 5 1) (3 4 1) (2 18 2) (1 18 1))
(DISPLAY-COORDS-2D (2093 3457) (2807 2219) (11491 3384) (10769 2985)
 (12197 2958) (10062 3411) (12919 3357) (9340 3012) (13626 2932)
 (4236 3044) (8633 3438) (4951 3457) (14348 3330) (3522 3457)
 (7911 3039) (5665 3044) (15055 2905) (2807 3044) (7205 3465)
 (6380 3457))
(STRUCTURE-ATOMS ACP O C C C C C C C C C C C C C C C C C C)
(COMMON-NAME "a petroselinoyl-[acp]")
(OCELOT-GFP::PARENTS |Monounsaturated-acyl-ACPs|) )
NIL)

(TRANS-D2-ENOYL-ACP T (
(APPEARS-IN-RIGHT-SIDE-OF 3-HYDROXYDECANOYL-ACP-DEHYDR-RXN
 ENOYL-ACP-REDUCT-NADPH-RXN ENOYL-ACP-REDUCT-NADH-RXN)
(:CREATOR |ctb|)
(:CREATION-DATE 3567445464)
(COMMON-NAME "a <i>trans</i>-&Delta;<sup>2</sup>-enoyl-acyl-[acp]")
(SYNONYMS "&alpha;,&beta;-trans-enoyl-ACP" "CH3(CH2)xCH=CHCO-S-ACP"
 "trans-2,3-dehydroacyl-ACP"
 "trans-2,3-dehydroacyl-[acyl-carrier protein]"
 "a <i>trans</i>-2,3-dehydroacyl-[acyl-carrier protein]"
 "a <i>trans</i>-2,3-dehydroacyl-[acp]"
 "an &alpha;,&beta;-a <i>trans</i>-enoyl-[acp]")
(SCHEMA? T)
(STRUCTURE-ATOMS C C C ACP O C R)
(STRUCTURE-BONDS (3 4 1) (3 5 2) (2 3 1) (2 1 2) (1 6 1) (6 7 1))
(DISPLAY-COORDS-2D (5250 -14011) (-1895 -9886) (-9040 -14011)
 (-16184 -9886) (-9040 -22259) (12395 -9886) (19539 -14011))
(OCELOT-GFP::PARENTS |Monounsaturated-acyl-ACPs|) )
NIL)

(PUB-DELACANAL NIL (
(:CREATOR |ctb|)
(:CREATION-DATE 3567445647)
(SOURCE "Comp. Biochem. Physiol. 81B:803-805 1985")
(TITLE
 "Glycosylation of proteins in the protozoan <i>Euglena gracilis</i>")
(AUTHORS "De La Canal, L." "Parodi, A.J.")
(OCELOT-GFP::PARENTS |Publications|) )
NIL)

(|2-Hexadecenoyl-ACPs| T (
(APPEARS-IN-RIGHT-SIDE-OF 4.2.1.61-RXN RXN-9663)
(:CREATOR |ctb|)
(:CREATION-DATE 3567445464)
(SYNONYMS "a <i>trans</i> hexadec-2-enoyl-[acyl-carrier protein]")
(STRUCTURE-BONDS (14 16 2) (1 3 1) (2 14 1) (3 4 1) (4 5 1) (5 6 1)
 (6 7 1) (7 8 1) (8 9 1) (9 10 1) (10 11 1) (11 12 1) (12 15 1)
 (13 14 1) (13 15 2) (1 17 1) (17 18 1))
(DISPLAY-COORDS-2D (10714000 -2300) (711800 0) (9999200 -414800)
 (9284900 -2300) (8570000 -414800) (7856000 -2300) (7141000 -414800)
 (6426600 -2300) (5711800 -414800) (4997400 -2300) (4282900 -414800)
 (3568300 -2300) (2139200 -2300) (1424700 -414800) (2853600 -414800)
 (1423300 -1240100) (11428400 -414800) (12143000 -2300))
(STRUCTURE-ATOMS C ACP C C C C C C C C C C C C C O C C)
(COMMON-NAME "a <i>trans</i> hexadecenoyl-[acp]")
(OCELOT-GFP::PARENTS TRANS-D2-ENOYL-ACP) )
NIL)

(|2-Octenoyl-ACPs| T (
(APPEARS-IN-RIGHT-SIDE-OF 4.2.1.59-RXN RXN-9659)
(:CREATOR |ctb|)
(:CREATION-DATE 3567445464)
(DBLINKS (LIGAND-CPD "C05751" NIL |taltman| 3466371734 NIL NIL))
(STRUCTURE-BONDS (1 2 1) (2 3 1) (3 4 1) (4 5 2) (5 6 1) (6 7 1)
 (6 8 2) (1 9 1) (9 10 1))
(DISPLAY-COORDS-2D (13440 -2062) (6296 -6187) (-848 -2062)
 (-7993 -6187) (-15138 -2062) (-22283 -6187) (-29426 -2062)
 (-22283 -14437) (20585 -6187) (27730 -2062))
(STRUCTURE-ATOMS C C C C C C ACP O C C)
(SYNONYMS "a <i>trans</i>-oct-2-enoyl-[acp]"
 "a <i>trans</i>-oct-2-enoyl-[acyl-carrier protein]"
 "(2E)-octenoyl-[acp]")
(COMMON-NAME "a <i>trans</i> oct-2-enoyl-[acp]")
(OCELOT-GFP::PARENTS TRANS-D2-ENOYL-ACP) )
NIL)

(|Crotonyl-ACPs| T (
(APPEARS-IN-RIGHT-SIDE-OF 4.2.1.58-RXN)
(APPEARS-IN-LEFT-SIDE-OF RXN-9657)
(:CREATOR |ctb|)
(:CREATION-DATE 3567445464)
(SYNONYMS "a but-2-enoyl-[acp]")
(STRUCTURE-BONDS (1 2 1) (2 3 1) (3 4 2) (4 5 1) (2 6 2))
(DISPLAY-COORDS-2D (-17153 -1331) (-10009 -5456) (-2864 -1331)
 (4281 -5456) (11425 -1331) (-10009 -13706))
(STRUCTURE-ATOMS ACP C C C C O)
(COMMON-NAME "a crotonyl-[acp]")
(OCELOT-GFP::PARENTS TRANS-D2-ENOYL-ACP) )
NIL)

(|Dodec-2-enoyl-ACPs| T (
(APPEARS-IN-RIGHT-SIDE-OF RXN-9533 RXN-9661)
(:CREATOR |ctb|)
(:CREATION-DATE 3567445464)
(SYNONYMS "a <i>trans</i> dodec-2-enoyl-[acyl-carrier protein]")
(DBLINKS (LIGAND-CPD "C05758" NIL |taltman| 3466371734 NIL NIL))
(COMMON-NAME "a <i>trans</i> dodec-2-enoyl-[acp]")
(STRUCTURE-BONDS (10 11 1) (10 12 2) (8 9 1) (7 10 1) (6 7 2) (5 6 1)
 (4 5 1) (3 4 1) (2 3 1) (1 2 1) (8 1 1) (9 13 1) (13 14 1))
(DISPLAY-COORDS-2D (44573 13552) (37428 9427) (30283 13552)
 (23139 9427) (15995 13552) (8850 9427) (1706 13552) (51717 9427)
 (58861 13552) (-5439 9427) (-12584 13552) (-5439 1177) (66006 9427)
 (73150 13552))
(STRUCTURE-ATOMS C C C C C C C C C C ACP O C C)
(OCELOT-GFP::PARENTS TRANS-D2-ENOYL-ACP) )
NIL)

(|Hex-2-enoyl-ACPs| T (
(APPEARS-IN-RIGHT-SIDE-OF RXN-9520 RXN-9658)
(:CREATOR |ctb|)
(:CREATION-DATE 3567445464)
(DBLINKS (LIGAND-CPD "C05748" NIL |taltman| 3466371734 NIL NIL))
(STRUCTURE-BONDS (1 2 1) (2 3 1) (3 4 2) (4 5 1) (2 6 2) (5 7 1)
 (7 8 1))
(DISPLAY-COORDS-2D (-17153 -1331) (-10009 -5456) (-2864 -1331)
 (4281 -5456) (11425 -1331) (-10009 -13706) (18570 -5456) (25714 -1331))
(STRUCTURE-ATOMS ACP C C C C O C C)
(COMMON-NAME "a <i>trans</i> hex-2-enoyl-[acp]")
(OCELOT-GFP::PARENTS TRANS-D2-ENOYL-ACP) )
NIL)

(|Octadec-2-enoyl-ACPs| T (
(APPEARS-IN-RIGHT-SIDE-OF RXN-9634 RXN-9635)
(:CREATOR |ctb|)
(:CREATION-DATE 3567445464)
(DBLINKS (LIGAND-CPD "C16221" NIL |taltman| 3466371734 NIL NIL))
(SYNONYMS "<i>trans</i>-2,3-stearoyl-[acp]")
(COMMON-NAME "a <i>trans</i>-octadec-2-enoyl-[acp]")
(STRUCTURE-BONDS (14 16 2) (1 3 1) (2 14 1) (3 4 1) (4 5 1) (5 6 1)
 (6 7 1) (7 8 1) (8 9 1) (9 10 1) (10 11 1) (11 12 1) (12 15 1)
 (13 14 1) (13 15 2) (1 17 1) (17 18 1) (18 19 1) (19 20 1))
(DISPLAY-COORDS-2D (10714500 -2300) (711900 0) (9999600 -414800)
 (9285300 -2300) (8570300 -414800) (7856400 -2300) (7141300 -414800)
 (6426900 -2300) (5712000 -414800) (4997600 -2300) (4283100 -414800)
 (3568500 -2300) (2139300 -2300) (1424800 -414800) (2853700 -414800)
 (1423400 -1240200) (11428900 -414800) (12143500 -2300)
 (12858100 -414800) (13572500 -2300))
(STRUCTURE-ATOMS C ACP C C C C C C C C C C C C C O C C C C)
(OCELOT-GFP::PARENTS TRANS-D2-ENOYL-ACP) )
NIL)

(|Petrosel-2-enoyl-ACPs| T (
(:CREATOR |ctb|)
(:CREATION-DATE 3567445464)
(STRUCTURE-BONDS (19 20 2) (16 20 1) (15 19 1) (14 18 1) (13 17 1)
 (12 16 1) (11 15 1) (10 14 2) (10 12 1) (9 13 1) (8 11 1) (7 9 1)
 (6 8 1) (5 7 1) (4 6 1) (3 5 1) (3 4 1) (2 18 2) (1 18 1))
(DISPLAY-COORDS-2D (2093 3457) (2807 2219) (11492 3384) (10770 2985)
 (12198 2958) (10063 3411) (12920 3357) (9341 3012) (13627 2932)
 (4236 3044) (8634 3438) (4952 3457) (14350 3330) (3522 3457)
 (7912 3039) (5666 3044) (15057 2905) (2807 3044) (7206 3465)
 (6381 3457))
(STRUCTURE-ATOMS ACP O C C C C C C C C C C C C C C C C C C)
(COMMON-NAME "a petrosel-2-enoyl-[acp]")
(OCELOT-GFP::PARENTS TRANS-D2-ENOYL-ACP) )
NIL)

(|Tetradec-2-enoyl-ACPs| T (
(APPEARS-IN-RIGHT-SIDE-OF RXN-9537 RXN-9662)
(:CREATOR |ctb|)
(:CREATION-DATE 3567445464)
(DBLINKS (LIGAND-CPD "C05760" NIL |taltman| 3466371734 NIL NIL))
(STRUCTURE-BONDS (14 16 2) (1 3 1) (2 14 1) (3 4 1) (4 5 1) (5 6 1)
 (6 7 1) (7 8 1) (8 9 1) (9 10 1) (10 11 1) (11 12 1) (12 15 1)
 (13 14 1) (13 15 2))
(DISPLAY-COORDS-2D (10712700 -2300) (711600 0) (9998100 -414800)
 (9283800 -2300) (8569100 -414800) (7855000 -2300) (7140200 -414800)
 (6425800 -2300) (5711200 -414800) (4996800 -2300) (4282400 -414800)
 (3567800 -2300) (2138900 -2300) (1424500 -414800) (2853300 -414800)
 (1423100 -1239900))
(STRUCTURE-ATOMS C ACP C C C C C C C C C C C C C O)
(COMMON-NAME "a <i>trans</i> tetradec-2-enoyl-[acp]")
(OCELOT-GFP::PARENTS TRANS-D2-ENOYL-ACP) )
NIL)

(|Trans-D2-decenoyl-ACPs| T (
(APPEARS-IN-LEFT-SIDE-OF 5.3.3.14-RXN)
(APPEARS-IN-RIGHT-SIDE-OF FABAUNSATDEHYDR-RXN RXN-9655 RXN-9660)
(:CREATOR |ctb|)
(:CREATION-DATE 3567445464)
(STRUCTURE-BONDS (10 11 1) (10 12 2) (8 9 1) (7 10 1) (6 7 2) (5 6 1)
 (4 5 1) (3 4 1) (2 3 1) (1 2 1) (8 1 1))
(DISPLAY-COORDS-2D (44573 13552) (37428 9427) (30283 13552)
 (23139 9427) (15995 13552) (8850 9427) (1706 13552) (51717 9427)
 (58861 13552) (-5439 9427) (-12584 13552) (-5439 1177))
(STRUCTURE-ATOMS C C C C C C C C C C ACP O)
(COMMON-NAME "a <i>trans</i>-&Delta;<SUP>2</SUP>-decenoyl-[acp]")
(OCELOT-GFP::PARENTS TRANS-D2-ENOYL-ACP) )
NIL)

(|Trans-D2-hexacos-2-enoyl-ACPs| T (
(:CREATOR |ctb|)
(:CREATION-DATE 3567445464)
(COMMON-NAME "a trans-hexacos-2-enoyl-[acp]")
(OCELOT-GFP::PARENTS TRANS-D2-ENOYL-ACP) )
NIL)

(|cis-vaccen-2-enoyl-ACPs| T (
(APPEARS-IN-RIGHT-SIDE-OF RXN-9557)
(APPEARS-IN-LEFT-SIDE-OF RXN-9558)
(:CREATOR |ctb|)
(:CREATION-DATE 3567445464)
(STRUCTURE-BONDS (1 2 1) (2 3 1) (3 4 2) (4 5 1) (5 6 1) (6 7 1)
 (7 8 1) (8 9 1) (9 10 1) (10 11 1) (11 12 1) (12 13 2) (2 14 2)
 (13 15 1) (15 16 1) (16 17 1) (17 18 1) (18 19 1) (19 20 1))
(DISPLAY-COORDS-2D (-41763 -6777) (-34618 -2652) (-27474 -6777)
 (-20329 -2652) (-13187 -6777) (-6042 -2652) (1102 -6777) (8247 -2652)
 (15392 -6777) (22533 -2652) (29678 -6777) (36823 -2652) (43968 -6777)
 (-34618 5598) (43968 -15027) (51109 -19149) (51109 -27399)
 (58254 -31524) (58254 -39774) (65399 -43899))
(STRUCTURE-ATOMS ACP C C C C C C C C C C C C O C C C C C C)
(COMMON-NAME "a <i>cis</i>-vaccen-2-enoyl-[acp]")
(OCELOT-GFP::PARENTS TRANS-D2-ENOYL-ACP) )
NIL)

(PUB-NAKANO87 NIL (
(:CREATOR |ctb|)
(:CREATION-DATE 3567445647)
(AUTHORS "Nakano, Y" "Asada, K.")
(TITLE
 "Purification of Ascorbate Peroxidase in Spinach Chloroplasts; Its Inactivation in Ascorbate-Depleted Medium and Reactivation by Monodehydroascorbate Radical")
(SOURCE "Pl. Cell Physiol. 28:131-140")
(YEAR 1987)
(OCELOT-GFP::PARENTS |Publications|) )
NIL)

(|trans-delta2-arachidoyl-ACPs| T (
(:CREATOR |ctb|)
(:CREATION-DATE 3567445464)
(STRUCTURE-BONDS (14 16 2) (1 3 1) (2 14 1) (3 4 1) (4 5 1) (5 6 1)
 (6 7 1) (7 8 1) (8 9 1) (9 10 1) (10 11 1) (11 12 1) (12 15 1)
 (13 14 1) (13 15 2) (1 17 1) (17 18 1) (18 19 1) (19 20 1) (20 21 1)
 (21 22 1))
(DISPLAY-COORDS-2D (10715000 -2300) (712000 0) (10000000 -414800)
 (9285700 -2300) (8570600 -414800) (7856800 -2300) (7141600 -414800)
 (6427200 -2300) (5712200 -414800) (4997800 -2300) (4283300 -414800)
 (3568700 -2300) (2139400 -2300) (1424900 -414800) (2853800 -414800)
 (1423500 -1240300) (11429400 -414800) (12144000 -2300)
 (12858700 -414800) (13573100 -2300) (14287800 -414800)
 (15002100 -2300))
(STRUCTURE-ATOMS C ACP C C C C C C C C C C C C C O C C C C C C)
(COMMON-NAME "a trans-eicos-2-enoyl-[acp]")
(OCELOT-GFP::PARENTS TRANS-D2-ENOYL-ACP) )
NIL)

(|trans-delta2-behenoyl-ACPs| T (
(:CREATOR |ctb|)
(:CREATION-DATE 3567445464)
(STRUCTURE-BONDS (14 16 2) (1 3 1) (2 14 1) (3 4 1) (4 5 1) (5 6 1)
 (6 7 1) (7 8 1) (8 9 1) (9 10 1) (10 11 1) (11 12 1) (12 15 1)
 (13 14 1) (1 17 1) (17 18 1) (18 19 1) (19 20 1) (20 21 1) (21 22 1)
 (13 15 2) (22 23 1) (23 24 1))
(DISPLAY-COORDS-2D (10715700 -2300) (712200 0) (10000500 -414800)
 (9286200 -2300) (8570900 -414800) (7857400 -2300) (7142000 -414800)
 (6427600 -2300) (5712400 -414800) (4998100 -2300) (4283600 -414800)
 (3569000 -2300) (2139500 -2300) (1425100 -414800) (2853900 -414800)
 (1423700 -1240500) (11430000 -414800) (12144600 -2300)
 (12859400 -414800) (13573900 -2300) (14288700 -414800)
 (15002900 -2300) (15717300 -414800) (16431900 -2300))
(STRUCTURE-ATOMS C ACP C C C C C C C C C C C C C O C C C C C C C C)
(COMMON-NAME "a trans-docos-2-enoyl-[acp]")
(OCELOT-GFP::PARENTS TRANS-D2-ENOYL-ACP) )
NIL)

(|trans-delta2-lignoceroyl-ACPs| T (
(:CREATOR |ctb|)
(:CREATION-DATE 3567445464)
(STRUCTURE-BONDS (14 16 2) (1 3 1) (2 14 1) (3 4 1) (4 5 1) (5 6 1)
 (6 7 1) (7 8 1) (8 9 1) (9 10 1) (10 11 1) (11 12 1) (12 15 1)
 (13 14 1) (1 17 1) (17 18 1) (18 19 1) (19 20 1) (20 21 1) (21 22 1)
 (22 23 1) (23 24 1) (13 15 2) (24 25 1) (25 26 1))
(DISPLAY-COORDS-2D (10714500 -2300) (712200 0) (9999300 -414800)
 (9285000 -2300) (8569900 -414800) (7856400 -2300) (7141200 -414800)
 (6426800 -2300) (5711600 -414800) (4997500 -2300) (4283200 -414800)
 (3568600 -2300) (2139100 -2300) (1425100 -414800) (2853500 -414800)
 (1423700 -1240500) (11428600 -414800) (12143000 -2300)
 (12857800 -414800) (13572300 -2300) (14286900 -414800)
 (15001100 -2300) (15715300 -414800) (16429899 -2300)
 (17144300 -414800) (17858800 -2300))
(STRUCTURE-ATOMS C ACP C C C C C C C C C C C C C O C C C C C C C C C C)
(COMMON-NAME "a trans-tetracos-2-enoyl-[acp]")
(OCELOT-GFP::PARENTS TRANS-D2-ENOYL-ACP) )
NIL)

(|b-Hydroxy-cis-D5-dodecenoyl-ACPs| T (
(APPEARS-IN-LEFT-SIDE-OF RXN0-2144)
(APPEARS-IN-RIGHT-SIDE-OF RXN0-2142)
(:CREATOR |ctb|)
(:CREATION-DATE 3567445464)
(SYNONYMS
 "a &beta;-hydroxy <i>cis</i> &Delta;<sup>5</sup>-dodecenoyl-[acp]")
(STRUCTURE-BONDS (10 11 1) (9 10 1) (8 9 1) (7 8 2) (6 1 1) (1 2 1)
 (2 3 1) (3 4 1) (4 5 1) (5 7 1) (10 12 1) (12 13 1) (13 14 1)
 (15 13 2))
(DISPLAY-COORDS-2D (44571 13552) (37426 9427) (30281 13552)
 (23137 9427) (15995 13552) (51713 9427) (8850 9427) (600 9427)
 (-6545 13552) (-13690 9427) (-13690 1177) (-20834 13552) (-27978 9427)
 (-35123 13552) (-27978 1177))
(STRUCTURE-ATOMS C C C C C C C C C C O C C ACP O)
(COMMON-NAME
 "a 3-hydroxy <i>cis</i> &Delta;<sup>5</sup>-dodecenoyl-[acp]")
(OCELOT-GFP::PARENTS |Monounsaturated-acyl-ACPs|) )
NIL)

(|b-Keto-cis-D5-dodecenoyl-ACPs| T (
(APPEARS-IN-RIGHT-SIDE-OF RXN0-2141)
(APPEARS-IN-LEFT-SIDE-OF RXN0-2142)
(:CREATOR |ctb|)
(:CREATION-DATE 3567445464)
(SYNONYMS
 "a &beta;-keto-<i>cis</i>-&Delta;<sup>5</sup>-dodecenoyl-[acp]")
(STRUCTURE-BONDS (10 11 2) (9 10 1) (8 9 1) (7 8 2) (6 1 1) (1 2 1)
 (2 3 1) (3 4 1) (4 5 1) (5 7 1) (10 12 1) (12 13 1) (13 14 1)
 (15 13 2))
(DISPLAY-COORDS-2D (44571 13552) (37426 9427) (30281 13552)
 (23137 9427) (15995 13552) (51713 9427) (8850 9427) (600 9427)
 (-6545 13552) (-13690 9427) (-13690 1177) (-20834 13552) (-27978 9427)
 (-35123 13552) (-27978 1177))
(STRUCTURE-ATOMS C C C C C C C C C C O C C ACP O)
(COMMON-NAME "a 3-oxo-<i>cis</i>-&Delta;<sup>5</sup>-dodecenoyl-[acp]")
(OCELOT-GFP::PARENTS |Monounsaturated-acyl-ACPs|) )
NIL)

(|cis-D19-37-OH-38-Me-C57-1-ACPs| T (
(:CREATOR |ctb|)
(:CREATION-DATE 3567445464)
(COMMON-NAME "a cis-delta19-37-hydroxy-38-methyl-C57:1-[acp]")
(OCELOT-GFP::PARENTS |Monounsaturated-acyl-ACPs|) )
NIL)

(|cis-D21-39-OH-40-Me-C59-1-ACPs| T (
(APPEARS-IN-LEFT-SIDE-OF RXN1G-3641)
(:CREATOR |ctb|)
(:CREATION-DATE 3567445464)
(COMMON-NAME "a cis-delta21-39-hydroxy-40-methyl-C59:1-[acp]")
(OCELOT-GFP::PARENTS |Monounsaturated-acyl-ACPs|) )
NIL)

(|cis-delta11-melissoyl-ACPs| T (
(:CREATOR |ctb|)
(:CREATION-DATE 3567445464)
(STRUCTURE-BONDS (10 12 2) (1 3 1) (2 10 1) (7 8 1) (8 11 1) (9 10 1)
 (1 13 1) (13 14 1) (14 15 1) (15 16 1) (16 17 1) (17 18 1) (18 19 1)
 (19 20 1) (20 21 1) (21 22 1) (7 23 1) (23 6 1) (22 24 1) (24 25 1)
 (6 26 1) (26 5 1) (25 27 1) (27 28 1) (5 29 1) (29 4 1) (4 3 2)
 (28 30 1) (30 31 1) (31 32 1) (9 11 1))
(DISPLAY-COORDS-2D (10714000 -2300) (712400 0) (9998600 -414800)
 (8568800 -414800) (7140800 -414800) (5711000 -414800)
 (4283100 -414800) (3568500 -2300) (2138800 -2300) (1425300 -414800)
 (2853200 -414800) (1423900 -1240700) (11427900 -414800)
 (12142000 -2300) (12856900 -414800) (13571500 -2300)
 (14286100 -414800) (14999700 -2300) (15714100 -414800)
 (16428801 -2300) (17143300 -414800) (17857500 -2300) (4997200 -2300)
 (18571700 -414800) (19286200 -2300) (6425600 -2300) (20000700 -414800)
 (20715100 -2300) (7855300 -2300) (21429600 -414800) (22144100 -2300)
 (22858700 -414800))
(STRUCTURE-ATOMS C ACP C C C C C C C C C O C C C C C C C C C C C C C C
 C C C C C C)
(COMMON-NAME "a cis-delta11-C30:1-[acp]")
(OCELOT-GFP::PARENTS |Monounsaturated-acyl-ACPs|) )
NIL)

(|cis-delta13-lacceroyl-ACPs| T (
(:CREATOR |ctb|)
(:CREATION-DATE 3567445464)
(STRUCTURE-BONDS (9 11 2) (1 9 1) (6 7 1) (7 10 1) (8 9 1) (12 13 1)
 (13 14 1) (14 15 1) (15 16 1) (16 17 1) (17 18 1) (18 19 1) (19 20 1)
 (20 21 1) (6 22 1) (22 5 1) (21 23 1) (23 24 1) (5 25 1) (25 4 1)
 (24 26 1) (26 27 1) (4 28 1) (28 3 1) (27 29 1) (29 30 1) (3 31 1)
 (31 2 1) (2 12 2) (30 32 1) (32 33 1) (33 34 1) (8 10 1))
(DISPLAY-COORDS-2D (712300 0) (9997300 -414800) (8567700 -414800)
 (7139900 -414800) (5710200 -414800) (4282600 -414800) (3568000 -2300)
 (2138400 -2300) (1425200 -414800) (2852800 -414800) (1423800 -1240600)
 (11426400 -414800) (12140400 -2300) (12855200 -414800)
 (13569700 -2300) (14284300 -414800) (14997700 -2300)
 (15712000 -414800) (16426600 -2300) (17141100 -414800)
 (17855200 -2300) (4996500 -2300) (18569200 -414800) (19283600 -2300)
 (6424700 -2300) (19998100 -414800) (20712400 -2300) (7854300 -2300)
 (21426800 -414800) (22141200 -2300) (9282100 -2300) (22855600 -414800)
 (23570000 -2300) (24284500 -414800))
(STRUCTURE-ATOMS ACP C C C C C C C C C O C C C C C C C C C C C C C C C
 C C C C C C C C)
(COMMON-NAME "a cis-delta13-C32:1-[acp]")
(OCELOT-GFP::PARENTS |Monounsaturated-acyl-ACPs|) )
NIL)

(|cis-delta15-gheddoyl-ACPs| T (
(:CREATOR |ctb|)
(:CREATION-DATE 3567445464)
(STRUCTURE-BONDS (9 11 2) (1 9 1) (6 7 1) (7 10 1) (8 9 1) (13 14 1)
 (14 15 1) (15 16 1) (16 17 1) (17 18 1) (18 19 1) (19 20 1) (6 21 1)
 (21 5 1) (20 22 1) (22 23 1) (5 24 1) (24 4 1) (23 25 1) (25 26 1)
 (4 27 1) (27 3 1) (26 28 1) (28 29 1) (3 30 1) (30 2 1) (29 31 1)
 (31 32 1) (2 33 1) (33 12 1) (12 13 2) (32 34 1) (34 35 1) (35 36 1)
 (8 10 1))
(DISPLAY-COORDS-2D (712500 0) (9998100 -414800) (8568500 -414800)
 (7140500 -414800) (5710600 -414800) (4283000 -414800) (3568400 -2300)
 (2138600 -2300) (1425400 -414800) (2853000 -414800) (1424000 -1240800)
 (11427500 -414800) (12856500 -414800) (13570900 -2300)
 (14285700 -414800) (14999100 -2300) (15713600 -414800)
 (16428101 -2300) (17142700 -414800) (17856800 -2300) (4997100 -2300)
 (18571000 -414800) (19285300 -2300) (6425300 -2300) (20000000 -414800)
 (20714300 -2300) (7855100 -2300) (21428800 -414800) (22143200 -2300)
 (9283000 -2300) (22857700 -414800) (23572200 -2300) (10712700 -2300)
 (24286700 -414800) (25001100 -2300) (25715700 -414800))
(STRUCTURE-ATOMS ACP C C C C C C C C C O C C C C C C C C C C C C C C C
 C C C C C C C C C C)
(COMMON-NAME "a cis-delta15-C34:1-[acp]")
(OCELOT-GFP::PARENTS |Monounsaturated-acyl-ACPs|) )
NIL)

(|cis-delta17-C36-ACPs| T (
(:CREATOR |ctb|)
(:CREATION-DATE 3567445464)
(STRUCTURE-BONDS (9 11 2) (1 9 1) (6 7 1) (7 10 1) (8 9 1) (14 15 1)
 (15 16 1) (16 17 1) (17 18 1) (18 19 1) (6 20 1) (20 5 1) (19 21 1)
 (21 22 1) (5 23 1) (23 4 1) (22 24 1) (24 25 1) (4 26 1) (26 3 1)
 (25 27 1) (27 28 1) (3 29 1) (29 2 1) (28 30 1) (30 31 1) (2 32 1)
 (32 12 1) (31 33 1) (33 34 1) (12 35 1) (35 13 1) (13 14 2) (34 36 1)
 (36 37 1) (37 38 1) (8 10 1))
(DISPLAY-COORDS-2D (712600 0) (9998000 -414800) (8568300 -414800)
 (7140400 -414800) (5710400 -414800) (4283000 -414800) (3568400 -2300)
 (2138500 -2300) (1425500 -414800) (2852900 -414800) (1424100 -1240900)
 (11427500 -414800) (12856300 -414800) (14285600 -414800)
 (14998900 -2300) (15713400 -414800) (16427799 -2300)
 (17142500 -414800) (17856600 -2300) (4997000 -2300) (18570700 -414800)
 (19285100 -2300) (6425200 -2300) (19999700 -414800) (20714100 -2300)
 (7855100 -2300) (21428600 -414800) (22142900 -2300) (9282800 -2300)
 (22857400 -414800) (23571900 -2300) (10712600 -2300)
 (24286400 -414800) (25000800 -2300) (12141800 -2300)
 (25715200 -414800) (26429800 -2300) (27144300 -414800))
(STRUCTURE-ATOMS ACP C C C C C C C C C O C C C C C C C C C C C C C C C
 C C C C C C C C C C C C)
(COMMON-NAME "a cis-delta17-C36:1-[acp]")
(OCELOT-GFP::PARENTS |Monounsaturated-acyl-ACPs|) )
NIL)

(|cis-delta19-C38-ACPs| T (
(:CREATOR |ctb|)
(:CREATION-DATE 3567445464)
(STRUCTURE-BONDS (9 11 2) (1 9 1) (6 7 1) (7 10 1) (8 9 1) (15 16 1)
 (16 17 1) (17 18 1) (6 19 1) (19 5 1) (18 20 1) (20 21 1) (5 22 1)
 (22 4 1) (21 23 1) (23 24 1) (4 25 1) (25 3 1) (24 26 1) (26 27 1)
 (3 28 1) (28 2 1) (27 29 1) (29 30 1) (2 31 1) (31 12 1) (30 32 1)
 (32 33 1) (12 34 1) (34 13 1) (33 35 1) (35 36 1) (13 37 1) (37 14 1)
 (14 15 2) (36 38 1) (38 39 1) (39 40 1) (8 10 1))
(DISPLAY-COORDS-2D (712500 0) (9996600 -414800) (8567000 -414800)
 (7139500 -414800) (5709600 -414800) (4282500 -414800) (3567900 -2300)
 (2138100 -2300) (1425400 -414800) (2852500 -414800) (1424000 -1240800)
 (11425900 -414800) (12854500 -414800) (14283600 -414800)
 (15711100 -414800) (16425600 -2300) (17140200 -414800)
 (17854200 -2300) (4996200 -2300) (18568000 -414800) (19282300 -2300)
 (6424300 -2300) (19997000 -414800) (20711200 -2300) (7854000 -2300)
 (21425600 -414800) (22139700 -2300) (9281500 -2300) (22854200 -414800)
 (23568600 -2300) (10711200 -2300) (24283100 -414800) (24997200 -2300)
 (12140000 -2300) (25711600 -414800) (26426100 -2300) (13569000 -2300)
 (27140500 -414800) (27854800 -2300) (28569200 -414800))
(STRUCTURE-ATOMS ACP C C C C C C C C C O C C C C C C C C C C C C C C C
 C C C C C C C C C C C C C C)
(COMMON-NAME "a cis-delta19-C38:1-[acp]")
(OCELOT-GFP::PARENTS |Monounsaturated-acyl-ACPs|) )
NIL)

(ARABISOM-RXN NIL (
(IN-PATHWAY ARABCAT-PWY)
(CREDITS AUKFG-1)
(:CREATOR |ctb|)
(:CREATION-DATE 3567445647)
(SYNONYMS "<small>L</small>-arabinose ketol-isomerase")
(SYSTEMATIC-NAME "<small>L</small>-arabinose aldose-ketose-isomerase")
(ORPHAN? :NO)
(COMMON-NAME "<small>L</small>-arabinose isomerase")
(RIGHT L-RIBULOSE)
(LEFT L-ARABINOSE)
(EC-NUMBER "5.3.1.4")
(OCELOT-GFP::PARENTS EC-5.3.1 |Small-Molecule-Reactions|) )
((CREDITS AUKFG-1 IMPORTED-FROM-META 3567445647)))

(|cis-delta3-behenoyl-ACPs| T (
(:CREATOR |ctb|)
(:CREATION-DATE 3567445464)
(STRUCTURE-BONDS (13 15 2) (1 3 1) (2 13 1) (3 4 1) (4 5 1) (5 6 1)
 (6 7 1) (7 8 1) (8 9 1) (9 10 1) (10 11 1) (12 13 1) (1 16 1)
 (16 17 1) (17 18 1) (18 19 1) (19 20 1) (20 21 1) (21 22 1) (22 23 1)
 (12 14 1) (14 11 2) (23 24 1))
(DISPLAY-COORDS-2D (10715400 -2300) (712200 0) (10000200 -414800)
 (9285900 -2300) (8570600 -414800) (7857100 -2300) (7141800 -414800)
 (6427400 -2300) (5712200 -414800) (4997900 -2300) (4283500 -414800)
 (2139400 -2300) (1425100 -414800) (2853800 -414800) (1423700 -1240500)
 (11429600 -414800) (12144200 -2300) (12859000 -414800)
 (13573500 -2300) (14288200 -414800) (15002400 -2300)
 (15716800 -414800) (16431400 -2300) (17145800 -414800))
(STRUCTURE-ATOMS C ACP C C C C C C C C C C C C O C C C C C C C C C)
(COMMON-NAME "a cis-docos-3-enoyl-[acp]")
(OCELOT-GFP::PARENTS |Monounsaturated-acyl-ACPs|) )
NIL)

(|cis-delta5-lignoceroyl-ACPs| T (
(:CREATOR |ctb|)
(:CREATION-DATE 3567445464)
(STRUCTURE-BONDS (13 15 2) (1 3 1) (2 13 1) (3 4 1) (4 5 1) (5 6 1)
 (6 7 1) (7 8 1) (8 9 1) (10 11 1) (11 14 1) (12 13 1) (1 16 1)
 (16 17 1) (17 18 1) (18 19 1) (19 20 1) (20 21 1) (21 22 1) (22 23 1)
 (10 9 2) (23 24 1) (24 25 1) (25 26 1) (12 14 1))
(DISPLAY-COORDS-2D (10714500 -2300) (712200 0) (9999300 -414800)
 (9285000 -2300) (8569700 -414800) (7856400 -2300) (7141200 -414800)
 (6426800 -2300) (5711600 -414800) (4283200 -414800) (3568600 -2300)
 (2139100 -2300) (1425100 -414800) (2853500 -414800) (1423700 -1240500)
 (11428500 -414800) (12143000 -2300) (12857800 -414800)
 (13572300 -2300) (14286900 -414800) (15000900 -2300)
 (15715300 -414800) (16429899 -2300) (17144300 -414800)
 (17858600 -2300) (18573000 -414800))
(STRUCTURE-ATOMS C ACP C C C C C C C C C C C C O C C C C C C C C C C C)
(COMMON-NAME "a cis-delta5-C24:1-[acp]")
(OCELOT-GFP::PARENTS |Monounsaturated-acyl-ACPs|) )
NIL)

(PUB-LOEWUS99 NIL (
(:CREATOR |ctb|)
(:CREATION-DATE 3567445647)
(AUTHORS "Loewus, F. A.")
(TITLE
 "Biosynthesis and metabolism of ascorbic acid in plants and of analogs of ascorbic acid in fungi")
(SOURCE "Phytochemistry 52:193-210")
(YEAR 1999)
(OCELOT-GFP::PARENTS |Publications|) )
NIL)

(|cis-delta7-cerotoyl-ACPs| T (
(:CREATOR |ctb|)
(:CREATION-DATE 3567445464)
(STRUCTURE-BONDS (12 14 2) (1 3 1) (2 12 1) (3 4 1) (4 5 1) (5 6 1)
 (6 7 1) (9 10 1) (10 13 1) (11 12 1) (1 15 1) (15 16 1) (16 17 1)
 (17 18 1) (18 19 1) (19 20 1) (20 21 1) (21 22 1) (22 23 1) (23 24 1)
 (9 25 1) (25 8 1) (8 7 2) (24 26 1) (26 27 1) (27 28 1) (11 13 1))
(DISPLAY-COORDS-2D (10714400 -2300) (712300 0) (9999100 -414800)
 (9284800 -2300) (8569400 -414800) (7856300 -2300) (7141100 -414800)
 (5711400 -414800) (4283200 -414800) (3568600 -2300) (2139000 -2300)
 (1425200 -414800) (2853400 -414800) (1423800 -1240600)
 (11428300 -414800) (12142700 -2300) (12857600 -414800)
 (13572100 -2300) (14286700 -414800) (15000500 -2300)
 (15715000 -414800) (16429600 -2300) (17144000 -414800)
 (17858300 -2300) (4997500 -2300) (18572700 -414800) (19287200 -2300)
 (20001800 -414800))
(STRUCTURE-ATOMS C ACP C C C C C C C C C C C O C C C C C C C C C C C C
 C C)
(COMMON-NAME "a cis-delta7-C26:1-[acp]")
(OCELOT-GFP::PARENTS |Monounsaturated-acyl-ACPs|) )
NIL)

(PUB-DEBOLT04 NIL (
(:CREATOR |ctb|)
(:CREATION-DATE 3567445647)
(AUTHORS "DeBolt, S." "Hardie, J." "Tyerman, S." "Ford, C. M.")
(TITLE
 "Composition and synthesis of raphide crystals and druse crystals in berries of Vitis vinifera L. cv. Cabernet Sauvignon: ascorbic acid as precursor for both oxalic and tartaric acids as revealed by radiolabelling studies.")
(SOURCE "Aust. J. Grape Wine Res. 10: 134-142")
(YEAR 2004)
(OCELOT-GFP::PARENTS |Publications|) )
NIL)

(|cis-delta9-montanoyl-ACPs| T (
(:CREATOR |ctb|)
(:CREATION-DATE 3567445464)
(STRUCTURE-BONDS (11 13 2) (1 3 1) (2 11 1) (3 4 1) (4 5 1) (8 9 1)
 (9 12 1) (10 11 1) (1 14 1) (14 15 1) (15 16 1) (16 17 1) (17 18 1)
 (18 19 1) (19 20 1) (20 21 1) (21 22 1) (22 23 1) (8 24 1) (24 7 1)
 (23 25 1) (25 26 1) (7 27 1) (27 6 1) (6 5 2) (26 28 1) (28 29 1)
 (29 30 1) (10 12 1))
(DISPLAY-COORDS-2D (10714100 -2300) (712300 0) (9998800 -414800)
 (9284500 -2300) (8569100 -414800) (7140900 -414800) (5711200 -414800)
 (4283100 -414800) (3568500 -2300) (2138900 -2300) (1425200 -414800)
 (2853300 -414800) (1423800 -1240600) (11428200 -414800)
 (12142300 -2300) (12857200 -414800) (13571700 -2300)
 (14286400 -414800) (15000000 -2300) (15714500 -414800)
 (16429100 -2300) (17143600 -414800) (17857900 -2300) (4997300 -2300)
 (18572100 -414800) (19286600 -2300) (6425700 -2300) (20001100 -414800)
 (20715600 -2300) (21429800 -414800))
(STRUCTURE-ATOMS C ACP C C C C C C C C C C O C C C C C C C C C C C C C
 C C C C)
(COMMON-NAME "a cis-delta9-C28:1-[acp]")
(OCELOT-GFP::PARENTS |Monounsaturated-acyl-ACPs|) )
NIL)

(|trans-D18-37-OH-38-Me-C58-1-ACPs| T (
(:CREATOR |ctb|)
(:CREATION-DATE 3567445464)
(COMMON-NAME "a trans-delta18-37-hydroxy-38-methyl-C58:1-[acp]")
(OCELOT-GFP::PARENTS |Monounsaturated-acyl-ACPs|) )
NIL)

(|trans-D20-39-OH-40-Me-C60-1-ACPs| T (
(APPEARS-IN-LEFT-SIDE-OF RXN1G-3667)
(:CREATOR |ctb|)
(:CREATION-DATE 3567445464)
(COMMON-NAME "a trans-delta20-39-hydroxy-40-methyl-C60:1-[acp]")
(OCELOT-GFP::PARENTS |Monounsaturated-acyl-ACPs|) )
NIL)

(ARABCAT-PWY NIL (
(CITATIONS ":EV-COMP-AINF:3567445647:ctb")
(:CREATOR |ctb|)
(:CREATION-DATE 3567445647)
(CREDITS AUKFG-1 O-18 |riley| O0-3 |ingraham|)
(SYNONYMS "L-arabinose catabolism")
(REACTION-LIST RXN0-5116 RIBULPEPIM-RXN ARABISOM-RXN)
(PREDECESSORS (RXN0-5116 ARABISOM-RXN) (RIBULPEPIM-RXN RXN0-5116))
(COMMON-NAME "L-arabinose degradation I")
(OCELOT-GFP::PARENTS |L-Arabinose-Degradation|) )
((CREDITS AUKFG-1 IMPORTED-FROM-META 3567445647)
 (CREDITS |ingraham| REVISED 3356209337)
 (CREDITS O0-3 REVISED 3356209337) (CREDITS |riley| CREATED 2988132828)
 (CREDITS O-18 CREATED 2988132828)))

(|3-oxo-cis-dodec-5-enoyl-ACPs| T (
(:CREATOR |ctb|)
(:CREATION-DATE 3567445464)
(STRUCTURE-BONDS (1 2 1) (2 3 1) (3 4 1) (4 5 1) (5 6 1) (6 7 2)
 (7 8 1) (8 9 1) (2 10 2) (4 11 2) (9 12 1) (12 13 1) (13 14 1)
 (14 15 1))
(DISPLAY-COORDS-2D (-3919 -1326) (-3204 -1738) (-2490 -1326)
 (-1775 -1738) (-1061 -1326) (-523 -1856) (427 -1945) (1053 -1414)
 (1885 -2033) (-3204 -2563) (-1775 -2563) (2469 -1450) (3183 -1862)
 (3898 -1450) (4612 -1862))
(STRUCTURE-ATOMS ACP C C C C C C C C O O C C C C)
(COMMENT-INTERNAL "This Class was created for Feist Model.")
(COMMON-NAME "a 3-oxo-cis-dodec-5-enoyl-acyl-carrier-protein")
(OCELOT-GFP::PARENTS B-KETOACYL-ACP) )
NIL)

(|3-oxo-cis-myristol-7-eoyl-ACPs| T (
(:CREATOR |ctb|)
(:CREATION-DATE 3567445464)
(STRUCTURE-BONDS (1 2 1) (2 3 1) (3 4 1) (4 5 1) (5 6 1) (6 7 1)
 (7 8 1) (8 9 2) (2 10 2) (4 11 2) (9 12 1) (12 13 1) (13 14 1)
 (14 15 1) (15 16 1) (16 17 1))
(DISPLAY-COORDS-2D (-288750 -67770) (-217300 -109020) (-145860 -67770)
 (-74410 -109020) (-2960 -67770) (68490 -109020) (139930 -67770)
 (211380 -109020) (297560 -111960) (-217300 -191520) (-74410 -191520)
 (369010 -70710) (440450 -111960) (511900 -70710) (583350 -111960)
 (654790 -70710) (726240 -111960))
(STRUCTURE-ATOMS ACP C C C C C C C C O O C C C C C C)
(COMMENT-INTERNAL "This Class was created for Feist Model.")
(COMMON-NAME "a 3-oxo-cis-myristol-7-eoyl-acyl-carrier-protein")
(OCELOT-GFP::PARENTS B-KETOACYL-ACP) )
NIL)

(|3-oxo-cis-palm-9-eoyl-ACPs| T (
(:CREATOR |ctb|)
(:CREATION-DATE 3567445464)
(STRUCTURE-BONDS (1 2 1) (2 3 1) (3 4 1) (4 5 1) (5 6 1) (6 7 1)
 (7 8 1) (8 9 1) (2 10 2) (4 11 2) (9 12 1) (12 13 2) (13 14 1)
 (14 15 1) (15 16 1) (16 17 1) (17 18 1) (18 19 1))
(DISPLAY-COORDS-2D (-33295 -6777) (-26150 -10902) (-19005 -6777)
 (-11861 -10902) (-4716 -6777) (2429 -10902) (9574 -6777)
 (16718 -10902) (23863 -6777) (-26150 -19152) (-11861 -19152)
 (29697 -12610) (37947 -12610) (43780 -6777) (50925 -10902)
 (58070 -6777) (65214 -10902) (72359 -6777) (79504 -10902))
(STRUCTURE-ATOMS ACP C C C C C C C C O O C C C C C C C C)
(COMMENT-INTERNAL "This Class was created for Feist Model.")
(COMMON-NAME "a 3-oxo-cis-palm-9-eoyl-[acyl-carrier protein]")
(OCELOT-GFP::PARENTS B-KETOACYL-ACP) )
NIL)

(|3-oxo-cis-vacc-11-enoyl-ACPs| T (
(:CREATOR |ctb|)
(:CREATION-DATE 3567445464)
(STRUCTURE-BONDS (1 2 1) (2 3 1) (3 4 1) (4 5 1) (5 6 1) (2 7 2)
 (4 8 2) (6 9 2) (9 10 1) (10 11 1) (11 12 1) (12 13 1) (13 14 1)
 (14 15 1))
(DISPLAY-COORDS-2D (-42723 -7366) (-35579 -11491) (-28434 -7366)
 (-21289 -11491) (-14144 -7366) (-7000 -11491) (-35579 -19741)
 (-21289 -19741) (1250 -11491) (7379 -7131) (14229 -9782) (21373 -5657)
 (28518 -9782) (35663 -5657) (42808 -9782))
(STRUCTURE-ATOMS ACP C C C C C O O C C C C C C C)
(COMMON-NAME "a 3-oxo-cis-dodec-5-enoyl-[acyl-carrier protein]")
(COMMENT-INTERNAL "This Class was created for Feist Model.")
(OCELOT-GFP::PARENTS B-KETOACYL-ACP) )
NIL)

(|3-oxo-cis-vaccenoyl-ACPs| T (
(APPEARS-IN-RIGHT-SIDE-OF 2.3.1.179-RXN RXN-9556)
(:CREATOR |ctb|)
(:CREATION-DATE 3567445464)
(STRUCTURE-BONDS (1 2 1) (2 3 1) (3 4 1) (4 5 1) (5 6 1) (6 7 1)
 (7 8 1) (8 9 1) (9 10 1) (10 11 1) (11 12 1) (12 13 2) (2 14 2)
 (13 15 1) (15 16 1) (16 17 1) (17 18 1) (18 19 1) (19 20 1) (4 21 2))
(DISPLAY-COORDS-2D (-41763 -6777) (-34618 -2652) (-27475 -6777)
 (-20330 -2652) (-13187 -6777) (-6042 -2652) (1102 -6777) (8247 -2652)
 (15392 -6777) (22534 -2652) (29679 -6777) (36823 -2652) (43968 -6777)
 (-34618 5598) (43968 -15027) (51110 -19150) (51110 -27400)
 (58255 -31525) (58255 -39774) (65400 -43899) (-20330 5598))
(STRUCTURE-ATOMS ACP C C C C C C C C C C C C O C C C C C C O)
(COMMON-NAME "a 3-oxo-<i>cis</i>-vaccenoyl-[acp]")
(OCELOT-GFP::PARENTS B-KETOACYL-ACP) )
NIL)

(|3-oxo-decanoyl-ACPs| T (
(APPEARS-IN-RIGHT-SIDE-OF RXN-9527 RXN-9528)
(:CREATOR |ctb|)
(:CREATION-DATE 3567445464)
(DBLINKS (LIGAND-CPD "C05753" NIL |taltman| 3466371734 NIL NIL))
(SYNONYMS "a 3-keto-decanoyl-[acp]")
(COMMON-NAME "a 3-oxo-decanoyl-[acp]")
(STRUCTURE-BONDS (9 10 1) (6 9 1) (5 8 2) (5 7 1) (4 6 1) (3 5 1)
 (2 4 1) (1 3 1) (1 2 1) (1 11 2) (10 12 1) (12 13 1))
(DISPLAY-COORDS-2D (37932 2063) (45077 6188) (30788 6188) (52218 2063)
 (23642 2063) (59364 6188) (16497 6188) (23642 -6187) (66509 2063)
 (73653 6188) (37932 -6187) (80797 2063) (87942 6188))
(STRUCTURE-ATOMS C C C C C C ACP O C C O C C)
(OCELOT-GFP::PARENTS B-KETOACYL-ACP) )
NIL)

(|3-oxo-dodecanoyl-ACPs| T (
(APPEARS-IN-RIGHT-SIDE-OF RXN-9531 RXN-9532)
(:CREATOR |ctb|)
(:CREATION-DATE 3567445464)
(SYNONYMS "a 3-keto-dodecanoyl-[acp]")
(COMMON-NAME "a 3-oxo-dodecanoyl-[acp]")
(STRUCTURE-BONDS (10 11 1) (10 12 2) (8 9 1) (7 10 1) (6 7 1) (5 6 1)
 (4 5 1) (3 4 1) (2 3 1) (1 2 1) (8 1 1) (9 13 1) (13 14 1) (6 15 2))
(DISPLAY-COORDS-2D (44573 13552) (37428 9427) (30283 13552)
 (23139 9427) (15995 13552) (8850 9427) (1706 13552) (51717 9427)
 (58861 13552) (-5439 9427) (-12584 13552) (-5439 1177) (66006 9427)
 (73150 13552) (8850 1177))
(STRUCTURE-ATOMS C C C C C C C C C C ACP O C C O)
(OCELOT-GFP::PARENTS B-KETOACYL-ACP) )
NIL)

(|3-oxo-hexanoyl-ACPs| T (
(APPEARS-IN-RIGHT-SIDE-OF RXN-9516 RXN-9518)
(:CREATOR |ctb|)
(:CREATION-DATE 3567445464)
(DBLINKS (LIGAND-CPD "C05746" NIL |taltman| 3466371734 NIL NIL))
(STRUCTURE-BONDS (1 2 1) (2 3 1) (3 4 1) (4 5 1) (2 6 2) (5 7 1)
 (7 8 1) (4 9 2))
(DISPLAY-COORDS-2D (-17153 -1331) (-10009 -5456) (-2864 -1331)
 (4281 -5456) (11425 -1331) (-10009 -13706) (18570 -5456) (25714 -1331)
 (4281 -13706))
(STRUCTURE-ATOMS ACP C C C C O C C O)
(COMMON-NAME "a 3-oxo-hexanoyl-[acp]")
(OCELOT-GFP::PARENTS B-KETOACYL-ACP) )
NIL)

(CPD-10224 NIL (
(APPEARS-IN-LEFT-SIDE-OF RXN-9581)
(CREDITS AUKFG-1)
(:CREATOR |ctb|)
(:CREATION-DATE 3567445647)
(INCHI
 "InChI=1S/C6H13NO5/c7-3-4(9)2(1-8)12-6(11)5(3)10/h2-6,8-11H,1,7H2/p+1/t2-,3+,4-,5-,6+/m1/s1")
(ATOM-CHARGES (10 1))
(DBLINKS (PUBCHEM "448758" NIL |taltman| 3497976212 NIL NIL)
 (LIGAND-CPD "C12212" NIL |fulcher| 3425761797 NIL NIL))
(MOLECULAR-WEIGHT 180.18)
(STRUCTURE-BONDS (1 2 1) (1 6 1) (2 3 1) (3 4 1) (4 5 1) (5 6 1)
 (6 7 1 :DOWN) (5 8 1 :DOWN) (3 9 1 :DOWN) (4 10 1 :UP) (2 11 1 :UP)
 (11 12 1))
(DISPLAY-COORDS-2D (-380 -825) (-1094 -412) (-1094 412) (-380 825)
 (334 412) (334 -412) (1049 -825) (1049 825) (-1809 825) (-380 1650)
 (-1809 -825) (-2524 -412))
(STRUCTURE-ATOMS O C C C C C O O O N C O)
(SYNONYMS "D-kanosamine" "3-amino-3-deoxyglucose"
 "3-amino-3-deoxy-D-glucose")
(COMMON-NAME "kanosamine")
(OCELOT-GFP::PARENTS |Amino-Sugars|) )
((CREDITS AUKFG-1 IMPORTED-FROM-META 3567445647)))

(|3-oxo-lignoceroyl-ACPs| T (
(:CREATOR |ctb|)
(:CREATION-DATE 3567445464)
(STRUCTURE-BONDS (14 16 2) (1 3 1) (2 14 1) (3 4 1) (4 5 1) (5 6 1)
 (6 7 1) (7 8 1) (8 9 1) (9 10 1) (10 11 1) (11 12 1) (12 15 1)
 (13 14 1) (1 17 1) (17 18 1) (18 19 1) (19 20 1) (20 21 1) (21 22 1)
 (22 23 1) (23 24 1) (13 15 1) (15 25 2) (24 26 1) (26 27 1))
(DISPLAY-COORDS-2D (10715100 -2300) (712200 0) (9999900 -414800)
 (9285600 -2300) (8570300 -414800) (7856800 -2300) (7141600 -414800)
 (6427200 -2300) (5712000 -414800) (4997700 -2300) (4283400 -414800)
 (3568800 -2300) (2139300 -2300) (1425100 -414800) (2853700 -414800)
 (1423700 -1240500) (11429200 -414800) (12143800 -2300)
 (12858600 -414800) (13573100 -2300) (14287700 -414800)
 (15001900 -2300) (15716300 -414800) (16430901 -2300)
 (2853700 -1239800) (17145300 -414800) (17859800 -2300))
(STRUCTURE-ATOMS C ACP C C C C C C C C C C C C C O C C C C C C C C O C
 C)
(COMMON-NAME "a 3-oxo-lignoceroyl-[acp]")
(OCELOT-GFP::PARENTS B-KETOACYL-ACP) )
NIL)

(CPD-10225 NIL (
(APPEARS-IN-RIGHT-SIDE-OF RXN-9581)
(APPEARS-IN-LEFT-SIDE-OF RXN-9582)
(CREDITS AUKFG-1)
(:CREATOR |ctb|)
(:CREATION-DATE 3567445647)
(DBLINKS (PUBCHEM "25246240" NIL |taltman| 3466375283 NIL NIL)
 (LIGAND-CPD "C12213" NIL |taltman| 3459474374 NIL NIL))
(ATOM-CHARGES (15 -1) (14 -1) (10 1))
(INCHI
 "InChI=1S/C6H14NO8P/c7-3-4(8)2(1-14-16(11,12)13)15-6(10)5(3)9/h2-6,8-10H,1,7H2,(H2,11,12,13)/p-1/t2-,3+,4-,5-,6?/m1/s1")
(MOLECULAR-WEIGHT 258.144)
(STRUCTURE-BONDS (1 2 1) (2 3 1) (3 4 1) (4 5 1) (5 6 1) (1 6 1)
 (5 7 1) (6 8 1 :UP) (2 9 1 :UP) (1 10 1 :DOWN) (3 11 1 :DOWN)
 (11 12 1) (12 13 1) (13 14 1) (13 15 1) (13 16 2))
(DISPLAY-COORDS-2D (-8545 -5893) (-15689 -1768) (-15689 6482)
 (-8545 10607) (-1400 6482) (-1400 -1768) (5745 10607) (5745 -5893)
 (-22834 -5893) (-8545 -14143) (-22834 10607) (-22834 18857)
 (-29979 22982) (-26372 30402) (-37116 27120) (-33336 15446))
(STRUCTURE-ATOMS C C C O C C O O O N C O P O O O)
(SYNONYMS "D-kanosamine-6-phosphate")
(COMMON-NAME "kanosamine-6-phosphate")
(OCELOT-GFP::PARENTS |Compounds|) )
((CREDITS AUKFG-1 IMPORTED-FROM-META 3567445647)))

(|3-oxo-myristoyl-ACPs| T (
(APPEARS-IN-RIGHT-SIDE-OF RXN-9535 RXN-9536)
(:CREATOR |ctb|)
(:CREATION-DATE 3567445464)
(SYNONYMS "a 3-oxo-tetradecanoyl-[acp]" "a 3-keto-myristoyl-[acp]"
 "a 3-oxo-tetradecanoyl-[acyl-carrier protein]")
(COMMON-NAME "a 3-oxo-myristoyl-[acp]")
(STRUCTURE-BONDS (10 11 1) (10 12 2) (8 9 1) (7 10 1) (6 7 1) (5 6 1)
 (4 5 1) (3 4 1) (2 3 1) (1 2 1) (8 1 1) (9 13 1) (13 14 1) (14 15 1)
 (15 16 1) (6 17 2))
(DISPLAY-COORDS-2D (44573 13552) (37428 9427) (30283 13552)
 (23139 9427) (15995 13552) (8850 9427) (1706 13552) (51717 9427)
 (58861 13552) (-5439 9427) (-12584 13552) (-5439 1177) (66006 9427)
 (73150 13552) (80295 9427) (87439 13552) (8850 1177))
(STRUCTURE-ATOMS C C C C C C C C C C ACP O C C C C O)
(OCELOT-GFP::PARENTS B-KETOACYL-ACP) )
NIL)

(CPD-10228 NIL (
(APPEARS-IN-RIGHT-SIDE-OF RXN-9584)
(APPEARS-IN-LEFT-SIDE-OF RXN-9585)
(CREDITS AUKFG-1)
(:CREATOR |ctb|)
(:CREATION-DATE 3567445647)
(DBLINKS (PUBCHEM "25245409" NIL |taltman| 3466375284 NIL NIL)
 (LIGAND-CPD "C12106" NIL |kothari| 3456245236 NIL NIL))
(ATOM-CHARGES (18 -1) (16 -1) (12 1) (1 -1))
(INCHI
 "InChI=1S/C7H14NO9P/c8-3(1-4(9)7(12)13)6(11)5(10)2-17-18(14,15)16/h3,5-6,10-11H,1-2,8H2,(H,12,13)(H2,14,15,16)/p-2")
(MOLECULAR-WEIGHT 285.147)
(STRUCTURE-BONDS (1 2 1) (2 3 1) (3 4 1) (4 5 1) (5 6 1) (6 7 1)
 (7 8 1) (8 9 1) (2 10 2) (3 11 2) (5 12 1) (6 13 1) (7 14 1) (9 15 1)
 (15 16 1) (15 17 2) (15 18 1))
(DISPLAY-COORDS-2D (-36829 -8839) (-29685 -12964) (-22540 -8839)
 (-15396 -12964) (-8252 -8839) (-1107 -12964) (6038 -8839)
 (13183 -12964) (20326 -8839) (-29685 -21213) (-22540 -589)
 (-8252 -589) (-1107 -21213) (6038 -589) (27471 -12964) (30894 -5458)
 (24076 -20482) (34319 -17565))
(STRUCTURE-ATOMS O C C C C C C C O O O N O O P O O O)
(SYNONYMS "4-amino-3,4-dideoxyheptulosonic acid 7-phosphate"
 "aminoDAHP" "4-amino-3,4-dideoxyheptulosonate 7-phosphate"
 "3,4-dideoxy-4-amino-D-<i>arabino</i>-heptulosonic acid 7-phosphate")
(COMMON-NAME
 "3,4-dideoxy-4-amino-D-<i>arabino</i>-heptulosonate 7-phosphate")
(OCELOT-GFP::PARENTS |Compounds|) )
((CREDITS AUKFG-1 IMPORTED-FROM-META 3567445647)))

(|3-oxo-palmitoyl-ACPs| T (
(APPEARS-IN-RIGHT-SIDE-OF RXN-9539 RXN-9540)
(:CREATOR |ctb|)
(:CREATION-DATE 3567445464)
(STRUCTURE-BONDS (14 16 2) (1 3 1) (2 14 1) (3 4 1) (4 5 1) (5 6 1)
 (6 7 1) (7 8 1) (8 9 1) (9 10 1) (10 11 1) (11 12 1) (12 15 1)
 (13 14 1) (13 15 1) (1 17 1) (17 18 1) (15 19 2))
(DISPLAY-COORDS-2D (10714000 -2300) (711800 0) (9999200 -414800)
 (9284900 -2300) (8570000 -414800) (7856000 -2300) (7141000 -414800)
 (6426600 -2300) (5711800 -414800) (4997400 -2300) (4282900 -414800)
 (3568300 -2300) (2139200 -2300) (1424700 -414800) (2853600 -414800)
 (1423300 -1240100) (11428400 -414800) (12143000 -2300)
 (2853600 -1239900))
(STRUCTURE-ATOMS C ACP C C C C C C C C C C C C C O C C O)
(SYNONYMS "a 3-keto-palmitoyl-[acp]" "a 3-oxo-hexadecanoyl-[acp]")
(COMMON-NAME "a 3-oxo-palmitoyl-[acp]")
(OCELOT-GFP::PARENTS B-KETOACYL-ACP) )
NIL)

(CPD-10229 NIL (
(APPEARS-IN-RIGHT-SIDE-OF RXN-9585)
(APPEARS-IN-LEFT-SIDE-OF RXN-9586)
(CREDITS AUKFG-1)
(:CREATOR |ctb|)
(:CREATION-DATE 3567445647)
(DBLINKS (PUBCHEM "25245069" NIL |taltman| 3466375284 NIL NIL)
 (LIGAND-CPD "C12109" NIL |kothari| 3456242271 NIL NIL))
(ATOM-CHARGES (11 -1) (10 1))
(INCHI
 "InChI=1S/C7H11NO5/c8-3-1-7(13,6(11)12)2-4(9)5(3)10/h3,5,10,13H,1-2,8H2,(H,11,12)/t3-,5+,7-/m1/s1")
(MOLECULAR-WEIGHT 189.168)
(STRUCTURE-BONDS (1 2 1) (2 3 1) (3 4 1) (4 5 1) (5 6 1) (1 6 1)
 (1 7 1 :DOWN) (1 8 1 :UP) (4 9 1 :UP) (3 10 1 :DOWN) (7 11 1) (7 12 2)
 (5 13 2))
(DISPLAY-COORDS-2D (-6482 589) (-13627 4714) (-13627 12964)
 (-6482 17088) (663 12964) (663 4714) (-6482 -7661) (-13627 -3536)
 (-6482 25338) (-20771 17088) (663 -11786) (-13627 -11786) (7807 17088))
(STRUCTURE-ATOMS C C C C C C C O O N O O O)
(SYNONYMS "5-deoxy-5-amino-3-dehydroquinic acid" "aminoDHQ")
(COMMON-NAME "5-deoxy-5-amino-3-dehydroquinate")
(OCELOT-GFP::PARENTS |Compounds|) )
((CREDITS AUKFG-1 IMPORTED-FROM-META 3567445647)))

(|3-oxo-petroselinoyl-ACPs| T (
(APPEARS-IN-RIGHT-SIDE-OF RXN-9552)
(:CREATOR |ctb|)
(:CREATION-DATE 3567445464)
(STRUCTURE-BONDS (19 20 2) (16 20 1) (15 19 1) (14 18 1) (13 17 1)
 (12 16 1) (11 15 1) (10 14 1) (10 12 1) (9 13 1) (8 11 1) (7 9 1)
 (6 8 1) (5 7 1) (4 6 1) (3 5 1) (3 4 1) (2 18 2) (1 18 1) (10 21 2))
(DISPLAY-COORDS-2D (2093 3457) (2807 2219) (11492 3384) (10770 2985)
 (12198 2958) (10063 3411) (12920 3357) (9341 3012) (13627 2932)
 (4236 3044) (8634 3438) (4952 3457) (14350 3330) (3522 3457)
 (7912 3039) (5666 3044) (15057 2905) (2807 3044) (7206 3465)
 (6381 3457) (4236 2219))
(STRUCTURE-ATOMS ACP O C C C C C C C C C C C C C C C C C C O)
(COMMON-NAME "a 3-oxo-petroslinoyl-[acp]")
(OCELOT-GFP::PARENTS B-KETOACYL-ACP) )
NIL)

(CPD-10231 NIL (
(APPEARS-IN-RIGHT-SIDE-OF RXN-9587)
(CREDITS AUKFG-1)
(:CREATOR |ctb|)
(:CREATION-DATE 3567445647)
(DBLINKS (PUBCHEM "54691709" NIL |ong| 3535722629 NIL NIL)
 (LIGAND-CPD "C12107" NIL |taltman| 3459474374 NIL NIL))
(ATOM-CHARGES (8 -1))
(INCHI
 "InChI=1S/C7H7NO3/c8-5-1-4(7(10)11)2-6(9)3-5/h1-3,9H,8H2,(H,10,11)/p-1")
(MOLECULAR-WEIGHT 152.129)
(STRUCTURE-BONDS (1 2 2) (2 3 1) (3 4 2) (4 5 1) (5 6 2) (1 6 1)
 (1 7 1) (7 8 1) (7 9 2) (3 10 1) (5 11 1))
(DISPLAY-COORDS-2D (-6187 -6482) (-13332 -2357) (-13332 5893)
 (-6187 10018) (957 5893) (957 -2357) (-6187 -14732) (957 -18857)
 (-13332 -18857) (-20477 10018) (8102 10018))
(STRUCTURE-ATOMS C C C C C C C O O N O)
(SYNONYMS "3-amino-5-hydroxybenzoic acid" "AHBA" "3-AHBA")
(COMMON-NAME "3-amino-5-hydroxybenzoate")
(OCELOT-GFP::PARENTS |Compounds|) )
((CREDITS AUKFG-1 IMPORTED-FROM-META 3567445647)))

(|3-oxo-stearoyl-ACPs| T (
(APPEARS-IN-RIGHT-SIDE-OF RXN-9632 RXN-9633)
(:CREATOR |ctb|)
(:CREATION-DATE 3567445464)
(DBLINKS (LIGAND-CPD "C16219" NIL |taltman| 3466371734 NIL NIL))
(SYNONYMS "a 3-keto-stearoyl-[acp]" "a 3-oxo-octadecanoyl-[acp]"
 "a 3-oxo-octadecanoyl-[acyl-carrier protein]"
 "a 3-oxo-stearoyl-[acyl-carrier protein]"
 "a 3-keto-stearoyl-[acyl-carrier protein]"
 "a 3-keto-octadecanoyl-[acyl-carrier protein]"
 "a 3-keto-octadecanoyl-[acp]")
(COMMON-NAME "a 3-oxo-stearoyl-[acp]")
(STRUCTURE-BONDS (14 16 2) (1 3 1) (2 14 1) (3 4 1) (4 5 1) (5 6 1)
 (6 7 1) (7 8 1) (8 9 1) (9 10 1) (10 11 1) (11 12 1) (12 15 1)
 (13 14 1) (13 15 1) (1 17 1) (17 18 1) (18 19 1) (19 20 1) (15 21 2))
(DISPLAY-COORDS-2D (10714000 -2300) (711800 0) (9999200 -414800)
 (9284900 -2300) (8570000 -414800) (7856000 -2300) (7141000 -414800)
 (6426600 -2300) (5711800 -414800) (4997400 -2300) (4282900 -414800)
 (3568300 -2300) (2139200 -2300) (1424700 -414800) (2853600 -414800)
 (1423300 -1240100) (11428400 -414800) (12143000 -2300)
 (12857500 -414800) (13571900 -2300) (2853600 -1239800))
(STRUCTURE-ATOMS C ACP C C C C C C C C C C C C C O C C C C O)
(OCELOT-GFP::PARENTS B-KETOACYL-ACP) )
NIL)

(CPD-10230 NIL (
(APPEARS-IN-RIGHT-SIDE-OF RXN-9586)
(APPEARS-IN-LEFT-SIDE-OF RXN-9587)
(CREDITS AUKFG-1)
(:CREATOR |ctb|)
(:CREATION-DATE 3567445647)
(DBLINKS (PUBCHEM "25245811" NIL |taltman| 3466375284 NIL NIL)
 (LIGAND-CPD "C12108" NIL |taltman| 3459474374 NIL NIL))
(ATOM-CHARGES (12 1) (10 -1))
(INCHI
 "InChI=1S/C7H9NO4/c8-4-1-3(7(11)12)2-5(9)6(4)10/h2,4,6,10H,1,8H2,(H,11,12)/t4-,6+/m1/s1")
(MOLECULAR-WEIGHT 171.152)
(STRUCTURE-BONDS (1 2 1) (2 3 1) (3 4 1) (4 5 2) (5 6 1) (1 6 1)
 (3 7 2) (5 8 1) (8 9 2) (8 10 1) (2 11 1 :UP) (1 12 1 :DOWN))
(DISPLAY-COORDS-2D (-6777 -6777) (-13921 -2652) (-13921 5598)
 (-6777 9723) (368 5598) (368 -2652) (-21066 9723) (7513 9723)
 (14657 5598) (7513 17973) (-21066 -6777) (-6777 -15027))
(STRUCTURE-ATOMS C C C C C C O C O O O N)
(SYNONYMS "5-deoxy-5-amino-3-dehydroshikimic acid" "aminoDHS")
(COMMON-NAME "5-deoxy-5-amino-3-dehydroshikimate")
(OCELOT-GFP::PARENTS |Compounds|) )
((CREDITS AUKFG-1 IMPORTED-FROM-META 3567445647)))

(|Acetoacetyl-ACPs| T (
(APPEARS-IN-LEFT-SIDE-OF RXN-9514)
(:CREATOR |ctb|)
(:CREATION-DATE 3567445464)
(UNMODIFIED-FORM ACP)
(SYNONYMS "an acetoacetyl-[acyl-carrier-protein]")
(STRUCTURE-BONDS (6 7 1) (6 5 2) (4 6 1) (3 4 1) (3 2 1) (3 1 2))
(DISPLAY-COORDS-2D (379 -2108) (-335 -979) (379 -1391) (1094 -979)
 (1808 -2216) (1808 -1391) (2523 -979))
(STRUCTURE-ATOMS O ACP C C O C C)
(COMMON-NAME "an acetoacetyl-[acp]")
(OCELOT-GFP::PARENTS B-KETOACYL-ACP) )
NIL)

(RXN-9587 NIL (
(IN-PATHWAY PWY-5979)
(CREDITS AUKFG-1)
(:CREATOR |ctb|)
(:CREATION-DATE 3567445647)
(ORPHAN? :NO)
(RIGHT PROTON CPD-10231 WATER)
(LEFT CPD-10230)
(OCELOT-GFP::PARENTS |Small-Molecule-Reactions| |Chemical-Reactions|) )
((CREDITS AUKFG-1 IMPORTED-FROM-META 3567445647)))

(|BETA-KETO-ACYL-ACPs| T (
(:CREATOR |ctb|)
(:CREATION-DATE 3567445464)
(COMMON-NAME "a beta-keto-acyl-acp")
(OCELOT-GFP::PARENTS B-KETOACYL-ACP) )
NIL)

(RXN-9586 NIL (
(IN-PATHWAY PWY-5979)
(CREDITS AUKFG-1)
(:CREATOR |ctb|)
(:CREATION-DATE 3567445647)
(RIGHT CPD-10230 WATER)
(LEFT CPD-10229)
(OCELOT-GFP::PARENTS |Small-Molecule-Reactions| |Chemical-Reactions|) )
((CREDITS AUKFG-1 IMPORTED-FROM-META 3567445647)))

(|cis-delta11-3-oxo-melissoyl-ACPs| T (
(APPEARS-IN-LEFT-SIDE-OF RXN1G-163)
(:CREATOR |ctb|)
(:CREATION-DATE 3567445464)
(STRUCTURE-BONDS (10 12 2) (1 3 1) (2 10 1) (7 8 1) (8 11 1) (9 10 1)
 (1 13 1) (13 14 1) (14 15 1) (15 16 1) (16 17 1) (17 18 1) (18 19 1)
 (19 20 1) (20 21 1) (21 22 1) (7 23 1) (23 6 1) (22 24 1) (24 25 1)
 (6 26 1) (26 5 1) (25 27 1) (27 28 1) (9 11 1) (5 29 1) (29 4 1)
 (11 30 2) (4 3 2) (28 31 1) (31 32 1) (32 33 1))
(DISPLAY-COORDS-2D (10713800 -2300) (712300 0) (9998500 -414800)
 (8568800 -414800) (7140700 -414800) (5711000 -414800)
 (4283000 -414800) (3568400 -2300) (2138800 -2300) (1425200 -414800)
 (2853200 -414800) (1423800 -1240600) (11427800 -414800)
 (12141900 -2300) (12856800 -414800) (13571300 -2300)
 (14285900 -414800) (14999500 -2300) (15714000 -414800)
 (16428600 -2300) (17143100 -414800) (17857300 -2300) (4997100 -2300)
 (18571500 -414800) (19286000 -2300) (6425500 -2300) (20000500 -414800)
 (20714900 -2300) (7855100 -2300) (2853200 -1239800) (21429400 -414800)
 (22143900 -2300) (22858400 -414800))
(STRUCTURE-ATOMS C ACP C C C C C C C C C O C C C C C C C C C C C C C C
 C C C O C C C)
(COMMON-NAME "a cis-delta11-3-oxo-C30:1-[acp]")
(OCELOT-GFP::PARENTS |BETA-KETO-ACYL-ACPs|) )
NIL)

(RXN-9585 NIL (
(IN-PATHWAY PWY-5979)
(CREDITS AUKFG-1)
(:CREATOR |ctb|)
(:CREATION-DATE 3567445647)
(RIGHT CPD-10229 |Pi|)
(LEFT CPD-10228)
(OCELOT-GFP::PARENTS |Small-Molecule-Reactions| |Chemical-Reactions|) )
((CREDITS AUKFG-1 IMPORTED-FROM-META 3567445647)))

(|cis-delta13-3-oxo-lacceroyl-ACPs| T (
(APPEARS-IN-LEFT-SIDE-OF RXN1G-260)
(:CREATOR |ctb|)
(:CREATION-DATE 3567445464)
(STRUCTURE-BONDS (9 11 2) (1 9 1) (6 7 1) (7 10 1) (8 9 1) (12 13 1)
 (13 14 1) (14 15 1) (15 16 1) (16 17 1) (17 18 1) (18 19 1) (19 20 1)
 (20 21 1) (6 22 1) (22 5 1) (21 23 1) (23 24 1) (5 25 1) (25 4 1)
 (24 26 1) (26 27 1) (8 10 1) (4 28 1) (28 3 1) (10 29 2) (27 30 1)
 (30 31 1) (3 32 1) (32 2 1) (2 12 2) (31 33 1) (33 34 1) (34 35 1))
(DISPLAY-COORDS-2D (712300 0) (9998200 -414800) (8568500 -414800)
 (7140500 -414800) (5710800 -414800) (4282900 -414800) (3568300 -2300)
 (2138700 -2300) (1425200 -414800) (2853100 -414800) (1423800 -1240600)
 (11427400 -414800) (12141500 -2300) (12856400 -414800)
 (13570900 -2300) (14285500 -414800) (14999000 -2300)
 (15713500 -414800) (16428101 -2300) (17142600 -414800)
 (17856700 -2300) (4996900 -2300) (18570900 -414800) (19285400 -2300)
 (6425300 -2300) (19999900 -414800) (20714200 -2300) (7854900 -2300)
 (2853100 -1239800) (21428700 -414800) (22143200 -2300) (9283000 -2300)
 (22857700 -414800) (23572100 -2300) (24286600 -414800))
(STRUCTURE-ATOMS ACP C C C C C C C C C O C C C C C C C C C C C C C C C
 C C O C C C C C C)
(COMMON-NAME "a cis-delta13-3-oxo-C32:1-[acp]")
(OCELOT-GFP::PARENTS |BETA-KETO-ACYL-ACPs|) )
NIL)

(RXN-9584 NIL (
(ENZYMATIC-REACTION ENZRXNKFG-1075)
(IN-PATHWAY PWY-5979)
(CREDITS AUKFG-1)
(:CREATOR |ctb|)
(:CREATION-DATE 3567445647)
(ORPHAN? :NO)
(LEFT CPD-10227 PHOSPHO-ENOL-PYRUVATE WATER)
(RIGHT CPD-10228 |Pi|)
(OCELOT-GFP::PARENTS |Small-Molecule-Reactions| |Chemical-Reactions|) )
((CREDITS AUKFG-1 IMPORTED-FROM-META 3567445647)))

(|cis-delta15-3-oxo-gheddoyl-ACPs| T (
(APPEARS-IN-LEFT-SIDE-OF RXN1G-358)
(:CREATOR |ctb|)
(:CREATION-DATE 3567445464)
(STRUCTURE-BONDS (9 11 2) (1 9 1) (6 7 1) (7 10 1) (8 9 1) (13 14 1)
 (14 15 1) (15 16 1) (16 17 1) (17 18 1) (18 19 1) (19 20 1) (6 21 1)
 (21 5 1) (20 22 1) (22 23 1) (5 24 1) (24 4 1) (23 25 1) (25 26 1)
 (4 27 1) (27 3 1) (26 28 1) (28 29 1) (3 30 1) (30 2 1) (29 31 1)
 (31 32 1) (8 10 1) (2 33 1) (33 12 1) (12 13 2) (10 34 2) (32 35 1)
 (35 36 1) (36 37 1))
(DISPLAY-COORDS-2D (712400 0) (9998000 -414800) (8568300 -414800)
 (7140400 -414800) (5710600 -414800) (4282900 -414800) (3568300 -2300)
 (2138600 -2300) (1425300 -414800) (2853000 -414800) (1423900 -1240700)
 (11427300 -414800) (12856200 -414800) (13570700 -2300)
 (14285400 -414800) (14998800 -2300) (15713200 -414800)
 (16427799 -2300) (17142400 -414800) (17856500 -2300) (4996900 -2300)
 (18570600 -414800) (19285000 -2300) (6425200 -2300) (19999600 -414800)
 (20713900 -2300) (7854900 -2300) (21428400 -414800) (22142800 -2300)
 (9282800 -2300) (22857300 -414800) (23571800 -2300) (10712500 -2300)
 (2853000 -1239800) (24286200 -414800) (25000700 -2300)
 (25715200 -414800))
(STRUCTURE-ATOMS ACP C C C C C C C C C O C C C C C C C C C C C C C C C
 C C C C C C C O C C C)
(COMMON-NAME "a cis-delta15-3-oxo-C34:1-[acp]")
(OCELOT-GFP::PARENTS |BETA-KETO-ACYL-ACPs|) )
NIL)

(RXN-9582 NIL (
(IN-PATHWAY PWY-5979)
(CREDITS AUKFG-1)
(:CREATOR |ctb|)
(:CREATION-DATE 3567445647)
(RIGHT CPD-10226)
(LEFT CPD-10225)
(OCELOT-GFP::PARENTS |Small-Molecule-Reactions| |Chemical-Reactions|) )
((CREDITS AUKFG-1 IMPORTED-FROM-META 3567445647)))

(|cis-delta17-3-oxo-C36-ACPs| T (
(APPEARS-IN-LEFT-SIDE-OF RXN1G-881)
(:CREATOR |ctb|)
(:CREATION-DATE 3567445464)
(STRUCTURE-BONDS (9 11 2) (1 9 1) (6 7 1) (7 10 1) (8 9 1) (14 15 1)
 (15 16 1) (16 17 1) (17 18 1) (18 19 1) (6 20 1) (20 5 1) (19 21 1)
 (21 22 1) (5 23 1) (23 4 1) (22 24 1) (24 25 1) (4 26 1) (26 3 1)
 (25 27 1) (27 28 1) (3 29 1) (29 2 1) (28 30 1) (30 31 1) (2 32 1)
 (32 12 1) (31 33 1) (33 34 1) (8 10 1) (10 35 2) (12 36 1) (36 13 1)
 (13 14 2) (34 37 1) (37 38 1) (38 39 1))
(DISPLAY-COORDS-2D (712500 0) (9997800 -414800) (8568200 -414800)
 (7140300 -414800) (5710400 -414800) (4282900 -414800) (3568300 -2300)
 (2138500 -2300) (1425400 -414800) (2852900 -414800) (1424000 -1240800)
 (11427200 -414800) (12856100 -414800) (14285300 -414800)
 (14998700 -2300) (15713100 -414800) (16427601 -2300)
 (17142200 -414800) (17856300 -2300) (4996900 -2300) (18570400 -414800)
 (19284700 -2300) (6425100 -2300) (19999400 -414800) (20713700 -2300)
 (7854900 -2300) (21428200 -414800) (22142500 -2300) (9282700 -2300)
 (22857000 -414800) (23571500 -2300) (10712400 -2300)
 (24286000 -414800) (25000400 -2300) (2852900 -1239800)
 (12141600 -2300) (25714800 -414800) (26429300 -2300)
 (27143800 -414800))
(STRUCTURE-ATOMS ACP C C C C C C C C C O C C C C C C C C C C C C C C C
 C C C C C C C C O C C C C)
(COMMON-NAME "a cis-delta17-3-oxo-C36:1-[acp]")
(OCELOT-GFP::PARENTS |BETA-KETO-ACYL-ACPs|) )
NIL)

(RXN-9581 NIL (
(IN-PATHWAY PWY-5979)
(CREDITS AUKFG-1)
(:CREATOR |ctb|)
(:CREATION-DATE 3567445647)
(ORPHAN? :NO)
(RIGHT PROTON CPD-10225 ADP)
(LEFT CPD-10224 ATP)
(OCELOT-GFP::PARENTS |Small-Molecule-Reactions| |Chemical-Reactions|) )
((CREDITS AUKFG-1 IMPORTED-FROM-META 3567445647)))

(|cis-delta19-3-oxo-C38-ACPs| T (
(APPEARS-IN-LEFT-SIDE-OF RXN1G-1053)
(:CREATOR |ctb|)
(:CREATION-DATE 3567445464)
(STRUCTURE-BONDS (9 11 2) (1 9 1) (6 7 1) (7 10 1) (8 9 1) (15 16 1)
 (16 17 1) (17 18 1) (6 19 1) (19 5 1) (18 20 1) (20 21 1) (5 22 1)
 (22 4 1) (21 23 1) (23 24 1) (4 25 1) (25 3 1) (24 26 1) (26 27 1)
 (3 28 1) (28 2 1) (27 29 1) (29 30 1) (2 31 1) (31 12 1) (30 32 1)
 (32 33 1) (8 10 1) (10 34 2) (12 35 1) (35 13 1) (33 36 1) (36 37 1)
 (13 38 1) (38 14 1) (14 15 2) (37 39 1) (39 40 1) (40 41 1))
(DISPLAY-COORDS-2D (712500 0) (9997500 -414800) (8567900 -414800)
 (7140100 -414800) (5710200 -414800) (4282800 -414800) (3568200 -2300)
 (2138400 -2300) (1425400 -414800) (2852800 -414800) (1424000 -1240800)
 (11426900 -414800) (12855700 -414800) (14284900 -414800)
 (15712600 -414800) (16427099 -2300) (17141700 -414800)
 (17855800 -2300) (4996700 -2300) (18569800 -414800) (19284100 -2300)
 (6424900 -2300) (19998800 -414800) (20713100 -2300) (7854700 -2300)
 (21427600 -414800) (22141800 -2300) (9282400 -2300) (22856300 -414800)
 (23570800 -2300) (10712100 -2300) (24285300 -414800) (24999600 -2300)
 (2852800 -1239800) (12141200 -2300) (25714000 -414800)
 (26428500 -2300) (13570200 -2300) (27143000 -414800) (27857400 -2300)
 (28571900 -414800))
(STRUCTURE-ATOMS ACP C C C C C C C C C O C C C C C C C C C C C C C C C
 C C C C C C C O C C C C C C C)
(COMMON-NAME "a cis-delta19-3-oxo-C38:1-[acp]")
(OCELOT-GFP::PARENTS |BETA-KETO-ACYL-ACPs|) )
NIL)

(PWY-5979 NIL (
(CITATIONS ":EV-COMP-AINF:3567445647:ctb")
(:CREATOR |ctb|)
(:CREATION-DATE 3567445647)
(PRIMARIES (RXN-9583 (CPD-10226) (CPD-10227)))
(REACTION-LIST RXN-9587 RXN-9586 RXN-9585 RXN-9584 RXN-9583 RXN-9582
 RXN-9581)
(PREDECESSORS (RXN-9587 RXN-9586) (RXN-9586 RXN-9585)
              (RXN-9585 RXN-9584) (RXN-9584 RXN-9583)
              (RXN-9583 RXN-9582) (RXN-9582 RXN-9581) (RXN-9581))
(CREDITS AUKFG-1 SRI |fulcher|)
(SYNONYMS "aminoshikimate pathway")
(COMMON-NAME "3-amino-5-hydroxybenzoate biosynthesis")
(OCELOT-GFP::PARENTS SECONDARY-METABOLITE-BIOSYNTHESIS) )
((CREDITS AUKFG-1 IMPORTED-FROM-META 3567445647)
 (CREDITS |fulcher| CREATED 3425840159)
 (CREDITS SRI CREATED 3425840159)))

(|cis-delta21-3-oxo-C40-ACPs| T (
(APPEARS-IN-LEFT-SIDE-OF RXN1G-287)
(:CREATOR |ctb|)
(:CREATION-DATE 3567445464)
(STRUCTURE-BONDS (9 11 2) (1 9 1) (6 7 1) (7 10 1) (8 9 1) (15 16 1)
 (16 17 1) (6 18 1) (18 5 1) (19 20 1) (5 21 1) (21 4 1) (20 22 1)
 (22 23 1) (4 24 1) (24 3 1) (23 25 1) (25 26 1) (3 27 1) (27 2 1)
 (26 28 1) (28 29 1) (2 30 1) (30 12 1) (29 31 1) (31 32 1) (8 10 1)
 (10 33 2) (12 34 1) (34 13 1) (32 35 1) (35 36 1) (13 37 1) (37 14 1)
 (36 38 1) (38 39 1) (17 19 2) (14 40 1) (40 15 1) (39 41 1) (41 42 1)
 (42 43 1))
(DISPLAY-COORDS-2D (712500 0) (9997200 -414800) (8567600 -414800)
 (7139900 -414800) (5710000 -414800) (4282700 -414800) (3568100 -2300)
 (2138300 -2300) (1425400 -414800) (2852700 -414800) (1424000 -1240800)
 (11426600 -414800) (12855300 -414800) (14284500 -414800)
 (15712100 -414800) (16426600 -2300) (17141200 -414800) (4996500 -2300)
 (18569200 -414800) (19283500 -2300) (6424700 -2300) (19998200 -414800)
 (20712500 -2300) (7854500 -2300) (21426900 -414800) (22141100 -2300)
 (9282100 -2300) (22855600 -414800) (23570100 -2300) (10711800 -2300)
 (24284600 -414800) (24998800 -2300) (2852700 -1239800)
 (12140800 -2300) (25713200 -414800) (26427700 -2300) (13569800 -2300)
 (27142200 -414800) (27856500 -2300) (14998900 -2300)
 (28571000 -414800) (29285500 -2300) (30000000 -414800))
(STRUCTURE-ATOMS ACP C C C C C C C C C O C C C C C C C C C C C C C C C
 C C C C C C O C C C C C C C C C C)
(COMMON-NAME "a cis-delta21-3-oxo-C40:1-[acp]")
(OCELOT-GFP::PARENTS |BETA-KETO-ACYL-ACPs|) )
NIL)

(PUB-KIM96 NIL (
(:CREATOR |ctb|)
(:CREATION-DATE 3567445647)
(AUTHORS "Kim C-G" "Kirschning A" "Bergon P" "Zhou P" "Su E"
 "Sauerbrei B")
(TITLE
 "Biosynthesis of 3-amino-5-hydroxybenzoic acid, the precursor of mC<sub>7</sub>N units in ansamycin antibiotics")
(SOURCE "J. Am. Chem. Soc. 118, 7486-7491")
(YEAR 1996)
(OCELOT-GFP::PARENTS |Publications|) )
NIL)

(|cis-delta5-3-oxo-lignoceroyl-ACPs| T (
(APPEARS-IN-LEFT-SIDE-OF RXN1G-72)
(:CREATOR |ctb|)
(:CREATION-DATE 3567445464)
(STRUCTURE-BONDS (13 15 2) (1 3 1) (2 13 1) (3 4 1) (4 5 1) (5 6 1)
 (6 7 1) (7 8 1) (8 9 1) (10 11 1) (11 14 1) (12 13 1) (1 16 1)
 (16 17 1) (17 18 1) (18 19 1) (19 20 1) (20 21 1) (21 22 1) (22 23 1)
 (12 14 1) (10 9 2) (14 24 2) (23 25 1) (25 26 1) (26 27 1))
(DISPLAY-COORDS-2D (10715400 -2300) (712200 0) (10000200 -414800)
 (9285900 -2300) (8570600 -414800) (7857100 -2300) (7141800 -414800)
 (6427400 -2300) (5712200 -414800) (4283500 -414800) (3568900 -2300)
 (2139400 -2300) (1425100 -414800) (2853800 -414800) (1423700 -1240500)
 (11429600 -414800) (12144200 -2300) (12859000 -414800)
 (13573500 -2300) (14288200 -414800) (15002400 -2300)
 (15716800 -414800) (16431400 -2300) (2853800 -1239800)
 (17145800 -414800) (17860300 -2300) (18574800 -414800))
(STRUCTURE-ATOMS C ACP C C C C C C C C C C C C O C C C C C C C C O C C
 C)
(COMMON-NAME "a cis-delta5-3-oxo-C24:1-[acp]")
(OCELOT-GFP::PARENTS |BETA-KETO-ACYL-ACPs|) )
NIL)

(|cis-delta7-3-oxo-cerotoyl-ACPs| T (
(APPEARS-IN-LEFT-SIDE-OF RXN1G-364)
(:CREATOR |ctb|)
(:CREATION-DATE 3567445464)
(STRUCTURE-BONDS (12 14 2) (1 3 1) (2 12 1) (3 4 1) (4 5 1) (5 6 1)
 (6 7 1) (9 10 1) (10 13 1) (11 12 1) (1 15 1) (15 16 1) (16 17 1)
 (17 18 1) (18 19 1) (19 20 1) (20 21 1) (21 22 1) (22 23 1) (23 24 1)
 (11 13 1) (9 25 1) (25 8 1) (13 26 2) (8 7 2) (24 27 1) (27 28 1)
 (28 29 1))
(DISPLAY-COORDS-2D (10714200 -2300) (712200 0) (9999000 -414800)
 (9284700 -2300) (8569400 -414800) (7856200 -2300) (7141000 -414800)
 (5711400 -414800) (4283100 -414800) (3568500 -2300) (2139000 -2300)
 (1425100 -414800) (2853400 -414800) (1423700 -1240500)
 (11428200 -414800) (12142600 -2300) (12857400 -414800)
 (13571900 -2300) (14286500 -414800) (15000400 -2300)
 (15714800 -414800) (16429399 -2300) (17143800 -414800)
 (17858100 -2300) (4997500 -2300) (2853400 -1239800) (18572500 -414800)
 (19287000 -2300) (20001500 -414800))
(STRUCTURE-ATOMS C ACP C C C C C C C C C C C O C C C C C C C C C C C O
 C C C)
(COMMON-NAME "a cis-delta7-3-oxo-C26:1-[acp]")
(OCELOT-GFP::PARENTS |BETA-KETO-ACYL-ACPs|) )
NIL)

(|cis-delta9-3-oxo-montanoyl-ACPs| T (
(APPEARS-IN-LEFT-SIDE-OF RXN1G-240)
(:CREATOR |ctb|)
(:CREATION-DATE 3567445464)
(STRUCTURE-BONDS (11 13 2) (1 3 1) (2 11 1) (3 4 1) (4 5 1) (8 9 1)
 (9 12 1) (10 11 1) (1 14 1) (14 15 1) (15 16 1) (16 17 1) (17 18 1)
 (18 19 1) (19 20 1) (20 21 1) (21 22 1) (22 23 1) (10 12 1) (8 24 1)
 (24 7 1) (12 25 2) (23 26 1) (26 27 1) (7 28 1) (28 6 1) (6 5 2)
 (27 29 1) (29 30 1) (30 31 1))
(DISPLAY-COORDS-2D (10715000 -2300) (712300 0) (9999700 -414800)
 (9285400 -2300) (8570000 -414800) (7141500 -414800) (5711800 -414800)
 (4283400 -414800) (3568800 -2300) (2139200 -2300) (1425200 -414800)
 (2853600 -414800) (1423800 -1240600) (11429100 -414800)
 (12143500 -2300) (12858400 -414800) (13572900 -2300)
 (14287600 -414800) (15001500 -2300) (15716000 -414800)
 (16430599 -2300) (17145100 -414800) (17859400 -2300) (4997900 -2300)
 (2853600 -1239900) (18573900 -414800) (19288400 -2300) (6426300 -2300)
 (20002900 -414800) (20717400 -2300) (21431900 -414800))
(STRUCTURE-ATOMS C ACP C C C C C C C C C C O C C C C C C C C C C C O C
 C C C C C)
(COMMON-NAME "a cis-delta9-3-oxo-C28:1-[acp]")
(OCELOT-GFP::PARENTS |BETA-KETO-ACYL-ACPs|) )
NIL)

(|CYCLOPROPYL-ACPs| T (
(:CREATOR |ctb|)
(:CREATION-DATE 3567445464)
(COMMON-NAME "a cyclopropyl-ACP")
(OCELOT-GFP::PARENTS ACYL-ACP) )
NIL)

(|cis-19-CP-37-Mex-38-Me-C59-ACPs| T (
(:CREATOR |ctb|)
(:CREATION-DATE 3567445464)
(COMMON-NAME "a cis-methoxy-C59-meroacyl-[acp]")
(OCELOT-GFP::PARENTS |CYCLOPROPYL-ACPs|) )
NIL)

(|cis-21-CP-39-keto-40-Me-C60-ACPs| T (
(APPEARS-IN-RIGHT-SIDE-OF RXN1G-3641)
(:CREATOR |ctb|)
(:CREATION-DATE 3567445464)
(COMMON-NAME "a cis-keto-C60-meroacyl-[acp]")
(OCELOT-GFP::PARENTS |CYCLOPROPYL-ACPs|) )
NIL)

(|cis-cis-19-31-dicyclopropyl-C52-ACPs| T (
(:CREATOR |ctb|)
(:CREATION-DATE 3567445464)
(COMMON-NAME "a C52-&alpha;-meroacyl-[acp]")
(OCELOT-GFP::PARENTS |CYCLOPROPYL-ACPs|) )
NIL)

(|trans-18-CP-37-Mex-38-Me-C60-ACPs| T (
(:CREATOR |ctb|)
(:CREATION-DATE 3567445464)
(COMMON-NAME "a trans-methoxy-C60-meroacyl-[acp]")
(OCELOT-GFP::PARENTS |CYCLOPROPYL-ACPs|) )
NIL)

(|trans-20-CP-22-Me-39-keto-40-Me-C61-ACPs| T (
(APPEARS-IN-RIGHT-SIDE-OF RXN1G-3667)
(:CREATOR |ctb|)
(:CREATION-DATE 3567445464)
(COMMON-NAME "a trans-keto-C61-meroacyl-[acp]")
(OCELOT-GFP::PARENTS |CYCLOPROPYL-ACPs|) )
NIL)

(PUB-GRILL85 NIL (
(:CREATOR |ctb|)
(:CREATION-DATE 3567445647)
(AUTHORS "Grill E" "Winnacker E-L" "Zenk MH")
(TITLE
 "Phytochelatins: The Principal Heavy-Metal Complexing Peptides of Higher Plants")
(SOURCE "Science,  230(4726), 674 - 676")
(OCELOT-GFP::PARENTS |Publications|) )
NIL)

(|Fatty-acyl-ACP| T (
(:CREATOR |ctb|)
(:CREATION-DATE 3567445464)
(SCHEMA? NIL)
(COMMON-NAME "a fatty-acyl-[acp]")
(CREDITS SRI |caspi|)
(SYNONYMS "a fatty-acyl-[acyl-carrier-protein]")
(STRUCTURE-ATOMS ACP C |Fatty-Acids| O)
(DISPLAY-COORDS-2D (-368710 3930) (-278550 -44380) (-178870 1110)
 (-278550 -126880))
(STRUCTURE-BONDS (2 3 1) (2 4 2) (1 2 1))
(OCELOT-GFP::PARENTS ACYL-ACP) )
((CREDITS |caspi| CREATED 3494617816) (CREDITS SRI CREATED 3494617816)))

(PUB-PATEL98 NIL (
(:CREATOR |ctb|)
(:CREATION-DATE 3567445647)
(AUTHORS "Patel, M. P." "Blanchard, J. S.")
(TITLE
 "Synthesis of Des-<i>myo</i>-Inositol Mycothiol and Demonstration of a Mycobacterial Specific Reductase Activity")
(SOURCE "J. Am. Chem. Soc. 120:11538-11539")
(YEAR 1998)
(OCELOT-GFP::PARENTS |Publications|) )
NIL)

(|Saturated-acyl-ACPs| T (
(:CREATOR |ctb|)
(:CREATION-DATE 3567445464)
(COMMON-NAME "a saturated acyl-[acp]")
(OCELOT-GFP::PARENTS ACYL-ACP) )
NIL)

(PUB-NOCTOR98 NIL (
(:CREATOR |ctb|)
(:CREATION-DATE 3567445647)
(AUTHORS "Noctor G" "Arisi A-CM" "Jouanin L" "Kunert KJ" "Rennenberg H"
 "Foyer CH")
(TITLE
 "Glutathione: biosynthesis, metabolism and relationship to stress tolerance explored in transformed plants")
(SOURCE "Journal of Experimental Botany, 49(321), 623-647")
(YEAR 1998)
(OCELOT-GFP::PARENTS |Publications|) )
NIL)

(ACETYL-ACP T (
(:CREATOR |ctb|)
(:CREATION-DATE 3567445464)
(UNMODIFIED-FORM ACP)
(DISPLAY-COORDS-2D (1271 -560) (1985 -973) (2700 -560) (1985 -1798))
(STRUCTURE-BONDS (2 3 1) (2 4 2) (1 2 1))
(STRUCTURE-ATOMS ACP C C O)
(SYNONYMS "acetyl-[acyl-carrier protein]" "acetylacylcarrier-protein")
(COMMON-NAME "an acetyl-[acp]")
(OCELOT-GFP::PARENTS |Saturated-acyl-ACPs|) )
NIL)

(PUB-MAY94 NIL (
(:CREATOR |ctb|)
(:CREATION-DATE 3567445647)
(AUTHORS "May MJ" "Leaver CL")
(TITLE
 "<i>Arabidopsis thaliana</i> &gamma;-glutamylcysteine synthetase is structurally unrelated to mammalian, yeast, and <i>Escherichia coli</i> homologs")
(SOURCE "Proc. Natl. Acad. Sci. USA, 91, 10059-10063")
(YEAR 1994)
(OCELOT-GFP::PARENTS |Publications|) )
NIL)

(|Butanoyl-ACPs| T (
(APPEARS-IN-RIGHT-SIDE-OF RXN-9657)
(APPEARS-IN-LEFT-SIDE-OF RXN-9516)
(:CREATOR |ctb|)
(:CREATION-DATE 3567445464)
(STRUCTURE-BONDS (1 2 1) (2 3 1) (3 4 1) (4 5 1) (2 6 2))
(DISPLAY-COORDS-2D (-17153 -1331) (-10009 -5456) (-2864 -1331)
 (4281 -5456) (11425 -1331) (-10009 -13706))
(STRUCTURE-ATOMS ACP C C C C O)
(SYNONYMS "a butanoyl-[acp]")
(COMMON-NAME "a butyryl-[acp]")
(OCELOT-GFP::PARENTS |Saturated-acyl-ACPs|) )
NIL)

(CITRYL-ACP T (
(:CREATOR |ctb|)
(:CREATION-DATE 3567445464)
(COMMON-NAME "a citryl-[acp]")
(OCELOT-GFP::PARENTS |Saturated-acyl-ACPs|) )
NIL)

(|Decanoyl-ACPs| T (
(APPEARS-IN-LEFT-SIDE-OF RXN-9660 RXN-9531)
(:CREATOR |ctb|)
(:CREATION-DATE 3567445464)
(STRUCTURE-BONDS (10 11 1) (10 12 2) (8 9 1) (7 10 1) (6 7 1) (5 6 1)
 (4 5 1) (3 4 1) (2 3 1) (1 2 1) (8 1 1))
(DISPLAY-COORDS-2D (44573 13552) (37428 9427) (30283 13552)
 (23139 9427) (15995 13552) (8850 9427) (1706 13552) (51717 9427)
 (58861 13552) (-5439 9427) (-12584 13552) (-5439 1177))
(STRUCTURE-ATOMS C C C C C C C C C C ACP O)
(COMMON-NAME "a decanoyl-[acp]")
(OCELOT-GFP::PARENTS |Saturated-acyl-ACPs| |Fatty-acyl-ACP|) )
NIL)

(|Dodecanoyl-ACPs| T (
(APPEARS-IN-LEFT-SIDE-OF 3.1.2.21-RXN RXN-9661 RXN-9535)
(:CREATOR |ctb|)
(:CREATION-DATE 3567445464)
(STRUCTURE-BONDS (10 11 1) (10 12 2) (8 9 1) (7 10 1) (6 7 1) (5 6 1)
 (4 5 1) (3 4 1) (2 3 1) (1 2 1) (8 1 1) (9 13 1) (13 14 1))
(DISPLAY-COORDS-2D (44573 13552) (37428 9427) (30283 13552)
 (23139 9427) (15995 13552) (8850 9427) (1706 13552) (51717 9427)
 (58861 13552) (-5439 9427) (-12584 13552) (-5439 1177) (66006 9427)
 (73150 13552))
(STRUCTURE-ATOMS C C C C C C C C C C ACP O C C)
(SYNONYMS "a dodecanoyl-[acyl-carrier protein]" "a lauryl-[acp]")
(COMMON-NAME "a dodecanoyl-[acp]")
(OCELOT-GFP::PARENTS |Saturated-acyl-ACPs| |Fatty-acyl-ACP|) )
NIL)

(|Glutaryl-ACP-methyl-esters| T (
(:CREATOR |ctb|)
(:CREATION-DATE 3567445464)
(STRUCTURE-BONDS (4 5 1) (4 6 2) (3 4 1) (1 2 1) (3 1 1) (2 7 1)
 (7 8 2) (7 9 1) (9 10 1))
(DISPLAY-COORDS-2D (5250 -14011) (12394 -9885) (-1895 -9886)
 (-9040 -14011) (-16184 -9886) (-9040 -22259) (19538 -14010)
 (19538 -22259) (26683 -9885) (33828 -14010))
(STRUCTURE-ATOMS C C C C ACP O C O O C)
(COMMON-NAME "a glutaryl-[acp] methyl ester")
(OCELOT-GFP::PARENTS |Saturated-acyl-ACPs|) )
NIL)

(|Hexanoyl-ACPs| T (
(APPEARS-IN-LEFT-SIDE-OF RXN-9658 RXN-9523)
(:CREATOR |ctb|)
(:CREATION-DATE 3567445464)
(STRUCTURE-BONDS (1 2 1) (2 3 1) (3 4 1) (4 5 1) (2 6 2) (5 7 1)
 (7 8 1))
(DISPLAY-COORDS-2D (-17153 -1331) (-10009 -5456) (-2864 -1331)
 (4281 -5456) (11425 -1331) (-10009 -13706) (18570 -5456) (25714 -1331))
(STRUCTURE-ATOMS ACP C C C C O C C)
(COMMON-NAME "a hexanoyl-[acp]")
(OCELOT-GFP::PARENTS |Saturated-acyl-ACPs| |Fatty-acyl-ACP|) )
NIL)

(MALONYL-ACP T (
(APPEARS-IN-LEFT-SIDE-OF RXN0-2141 2.3.1.179-RXN RXN-9516 RXN-9523
 RXN-9527 RXN-9531 RXN-9535 RXN-9539 RXN-10658 RXN-10654
 3-OXOACYL-ACP-SYNTH-RXN)
(:CREATOR |ctb|)
(:CREATION-DATE 3567445464)
(UNMODIFIED-FORM ACP)
(DBLINKS (LIGAND-CPD "C01209" NIL |kr| 3346617701 NIL NIL))
(DISPLAY-COORDS-2D (5250 -22260) (5250 -14011) (12394 -9886)
 (-1895 -9886) (-9040 -14011) (-16184 -9886) (-9040 -22260))
(STRUCTURE-BONDS (5 6 1) (5 7 2) (4 5 1) (2 3 1) (2 1 2) (4 2 1))
(STRUCTURE-ATOMS O C O C C ACP O)
(COMMON-NAME "a malonyl-[acp]")
(SYNONYMS "malonyl-[acyl-carrier protein]" "malonyl-S-ACP"
 "malonyl-acyl-carrier-protein")
(OCELOT-GFP::PARENTS |Saturated-acyl-ACPs| |Fatty-acyl-ACP|) )
NIL)

(|Myristoyl-ACPs| T (
(APPEARS-IN-LEFT-SIDE-OF RXN-9662 RXN-9539)
(:CREATOR |ctb|)
(:CREATION-DATE 3567445464)
(DBLINKS (LIGAND-CPD "C05761" NIL |paley| 3513948605 NIL NIL))
(STRUCTURE-BONDS (14 16 2) (1 3 1) (2 14 1) (3 4 1) (4 5 1) (5 6 1)
 (6 7 1) (7 8 1) (8 9 1) (9 10 1) (10 11 1) (11 12 1) (12 15 1)
 (13 14 1) (13 15 1))
(DISPLAY-COORDS-2D (10713500 -2300) (711700 0) (9998800 -414800)
 (9284500 -2300) (8569700 -414800) (7855600 -2300) (7140700 -414800)
 (6426300 -2300) (5711600 -414800) (4997200 -2300) (4282700 -414800)
 (3568100 -2300) (2139100 -2300) (1424600 -414800) (2853500 -414800)
 (1423200 -1240000))
(STRUCTURE-ATOMS C ACP C C C C C C C C C C C C C O)
(COMMON-NAME "a myristoyl-[acp]")
(OCELOT-GFP::PARENTS |Saturated-acyl-ACPs| |Fatty-acyl-ACP|) )
NIL)

(|Octanoyl-ACPs| T (
(APPEARS-IN-LEFT-SIDE-OF RXN-9659 RXN-9527 RXN0-947)
(:CREATOR |ctb|)
(:CREATION-DATE 3567445464)
(UNMODIFIED-FORM ACP)
(STRUCTURE-BONDS (9 10 1) (6 9 1) (5 8 2) (5 7 1) (4 6 1) (3 5 1)
 (2 4 1) (1 3 1) (1 2 1))
(DISPLAY-COORDS-2D (47933 2063) (40788 6188) (55077 6188) (33646 2063)
 (62222 2063) (26500 6188) (69367 6188) (62222 -6187) (19356 2063)
 (12212 6188))
(STRUCTURE-ATOMS C C C C C C ACP O C C)
(COMMON-NAME "an octanoyl-[acp]")
(OCELOT-GFP::PARENTS |Saturated-acyl-ACPs| |Fatty-acyl-ACP|) )
NIL)

(|Saturated-Fatty-Acyl-ACPs| T (
(APPEARS-IN-LEFT-SIDE-OF ENOYL-ACP-REDUCT-NADPH-RXN
 ENOYL-ACP-REDUCT-NADH-RXN 3-OXOACYL-ACP-SYNTH-RXN RXN0-5514)
(:CREATOR |ctb|)
(:CREATION-DATE 3567445464)
(UNMODIFIED-FORM ACP)
(COMMON-NAME "a 2,3,4-saturated fatty acyl-[acp]")
(STRUCTURE-ATOMS ACP C O C C C R)
(DISPLAY-COORDS-2D (-349970 -3130) (-278520 -44380) (-278520 -126880)
 (-207070 -3130) (-135650 -44380) (-64200 -3130) (7250 -44380))
(STRUCTURE-BONDS (2 3 2) (1 2 1) (2 4 1) (4 5 1) (5 6 1) (6 7 1))
(N+1-NAME "a 2,3,4-saturated fatty acyl<sub>(n+2)</sub>-[acp]")
(OCELOT-GFP::PARENTS |Fatty-acyl-ACP|) )
NIL)

(PUB-FIELD96 NIL (
(:CREATOR |ctb|)
(:CREATION-DATE 3567445647)
(AUTHORS "Field, J. A." "Thurman, E. M.")
(TITLE "Glutathione conjugation and contaminant transformation")
(SOURCE "Environ. Sci. Tech. 30 (5): 1413-1418")
(YEAR 1996)
(OCELOT-GFP::PARENTS |Publications|) )
NIL)

(|Palmitoyl-ACPs| T (
(APPEARS-IN-LEFT-SIDE-OF RXN-9632 RXN-9549 RXN-9663 RXN0-6705)
(:CREATOR |ctb|)
(:CREATION-DATE 3567445464)
(SYNONYMS "a palmitoyl-[acyl-carrier-protein]")
(STRUCTURE-BONDS (14 16 2) (1 3 1) (2 14 1) (3 4 1) (4 5 1) (5 6 1)
 (6 7 1) (7 8 1) (8 9 1) (9 10 1) (10 11 1) (11 12 1) (12 15 1)
 (13 14 1) (13 15 1) (1 17 1) (17 18 1))
(DISPLAY-COORDS-2D (10713200 -2300) (711700 0) (9998500 -414800)
 (9284200 -2300) (8569400 -414800) (7855400 -2300) (7140500 -414800)
 (6426100 -2300) (5711400 -414800) (4997000 -2300) (4282600 -414800)
 (3568000 -2300) (2139000 -2300) (1424600 -414800) (2853400 -414800)
 (1423200 -1240000) (11427600 -414800) (12142100 -2300))
(STRUCTURE-ATOMS C ACP C C C C C C C C C C C C C O C C)
(COMMON-NAME "a palmitoyl-[acp]")
(OCELOT-GFP::PARENTS |Saturated-Fatty-Acyl-ACPs| |Saturated-acyl-ACPs|) )
NIL)

(|Pimeloyl-ACP-methyl-esters| T (
(:CREATOR |ctb|)
(:CREATION-DATE 3567445464)
(SYNONYMS "a pimeloyl-[acp] methyl ester"
 "a pimelyl-[acyl-carrier protein] methyl ester")
(STRUCTURE-BONDS (4 5 1) (4 6 2) (3 4 1) (1 2 1) (3 1 1) (2 7 1)
 (7 8 1) (8 9 1) (9 10 1) (9 11 2) (10 12 1))
(DISPLAY-COORDS-2D (5250 -14011) (12394 -9885) (-1895 -9886)
 (-9040 -14011) (-16184 -9886) (-9040 -22255) (19534 -14010)
 (26679 -9885) (33824 -14010) (40969 -9885) (33824 -22256)
 (48114 -14010))
(STRUCTURE-ATOMS C C C C ACP O C C C O O C)
(COMMON-NAME "a pimelyl-[acp] methyl ester")
(OCELOT-GFP::PARENTS |Saturated-acyl-ACPs|) )
NIL)

(|Stearoyl-ACPs| T (
(APPEARS-IN-LEFT-SIDE-OF RXN-9635 RXN-9548)
(:CREATOR |ctb|)
(:CREATION-DATE 3567445464)
(STRUCTURE-BONDS (14 16 2) (1 3 1) (2 14 1) (3 4 1) (4 5 1) (5 6 1)
 (6 7 1) (7 8 1) (8 9 1) (9 10 1) (10 11 1) (11 12 1) (12 15 1)
 (13 14 1) (13 15 1) (1 17 1) (17 18 1) (18 19 1) (19 20 1))
(DISPLAY-COORDS-2D (10714200 -2300) (711900 0) (9999300 -414800)
 (9285000 -2300) (8570000 -414800) (7856200 -2300) (7141100 -414800)
 (6426700 -2300) (5711800 -414800) (4997400 -2300) (4283000 -414800)
 (3568400 -2300) (2139200 -2300) (1424800 -414800) (2853600 -414800)
 (1423400 -1240200) (11428600 -414800) (12143100 -2300)
 (12857700 -414800) (13572100 -2300))
(STRUCTURE-ATOMS C ACP C C C C C C C C C C C C C O C C C C)
(SYNONYMS "a stearoyl-[acyl-carrier-protein]" "an octadecanoyl-[acp]")
(COMMON-NAME "a stearoyl-[acp]")
(OCELOT-GFP::PARENTS |Saturated-acyl-ACPs| |Fatty-acyl-ACP|) )
NIL)

(|Lipoyl-ACPs| T (
(:CREATOR |ctb|)
(:CREATION-DATE 3567445464)
(SYNONYMS "a lipoyl-[acyl-carrier-protein]")
(COMMENT
 "Lipoate synthase catalyzes the step of lipoic acid biosynthesis at which sulfur is inserted into
|FRAME: Octanoyl-ACPs| to form the lipoate moiety |CITS: [8444795], [11106496]|.
Lipoate modification (by lipoyl-protein ligases LipB or LplA) of complex subunits is important for
function of pyruvate dehydrogenase |CITS: [814874], [6794598], [8444795]|, alpha-ketoglutarate
dehydrogenase |CITS: [814874], [6794598], [8444795]|, and the glycine cleavage system
|CITS: [1655709], [8444795]|.")
(STRUCTURE-BONDS (1 6 1) (1 8 1) (2 11 1) (4 9 1) (5 9 2) (6 3 1)
 (12 7 1 :UP) (8 12 1) (9 2 1) (10 7 1) (11 10 1) (12 3 1))
(DISPLAY-COORDS-2D (-2.5905d0 -2.8438d0) (1.4174d0 -2.0274d0)
 (-2.1776d0 -1.5769d0) (2.8344d0 -2.0274d0) (2.1212d0 -0.7883d0)
 (-2.8438d0 -2.0461d0) (-0.7321d0 -1.6145d0) (-1.7646d0 -2.8438d0)
 (2.1212d0 -1.6145d0) (-0.0188d0 -2.0274d0) (0.7132d0 -1.6145d0)
 (-1.511d0 -2.0461d0))
(STRUCTURE-ATOMS C C S ACP O S C C C C C C)
(COMMON-NAME "a lipoyl-[acp]")
(OCELOT-GFP::PARENTS ACYL-ACP) )
NIL)

(|Nonribosomal-Peptide-Acps| T (
(:CREATOR |ctb|)
(:CREATION-DATE 3567445464)
(COMMON-NAME "a nonribosomal peptide-[acp]")
(COMMENT
 "This class contains an acyl carrier protein holoenzyme domain of a nonribosomal peptide synthetase.  This domain
is also referred to as a thiolation domain, or a peptidyl carrier protein domain |CITS: [16895337] [16195555]|.")
(OCELOT-GFP::PARENTS ACYL-ACP) )
NIL)

(PUB-NOMENCLATUREBOOK NIL (
(:CREATOR |ctb|)
(:CREATION-DATE 3567445647)
(SOURCE "Academic Press, Inc., San Diego, 1992")
(TITLE "Enzyme Nomenclature 1992")
(AUTHORS "Webb EC")
(OCELOT-GFP::PARENTS |Publications|) )
NIL)

(|D-Phenylalanyl-Acps| T (
(:CREATOR |ctb|)
(:CREATION-DATE 3567445464)
(SYNONYMS "(3R)-3-amino-4-phenylbutan-2-one-[NRPS-pcp]")
(STRUCTURE-BONDS (1 2 1) (2 3 2) (3 4 1) (4 5 2) (5 6 1) (1 6 2)
 (2 7 1) (7 8 1) (8 9 1) (9 10 1) (9 11 2) (8 12 1 :UP))
(DISPLAY-COORDS-2D (5563 16503) (1469 9341) (-6781 9305) (-10937 16432)
 (-6843 23594) (1408 23630) (5625 2214) (1531 -4949) (5687 -12075)
 (1593 -19238) (13937 -12040) (-6719 -4984))
(STRUCTURE-ATOMS C C C C C C C C C |NRPS-PCP-Proteins| O N)
(COMMENT
 "This class contains an acyl carrier protein holoenzyme domain of a nonribosomal peptide synthetase bound to
|FRAME: CPD-216|.  This domain is also known as a thiolation domain, or a peptidyl carrier protein domain.

This chemical structure is modified from |CITS: [16195555]|.  The holo-acyl carrier protein (holo-[acp]) is represented
here as a superatom.  The synonym for this structure was named using the IUPAC name generator (Preferred
IUPAC Name) in MarvinSketch version 5.0 from ChemAxon.  Note that these names do not take into account the
thioester linkage between the phosphopantetheinyl arm of the holo-acyl carrier protein and the amino acid.")
(COMMON-NAME "D-phenylalanyl-[NRPS-pcp]")
(OCELOT-GFP::PARENTS |Nonribosomal-Peptide-Acps|) )
NIL)

(|NRPS-PCP-Proteins| T (
(:CREATOR |ctb|)
(:CREATION-DATE 3567445464)
(CREDITS AUKFG-1 SRI |caspi|)
(COMMENT
 "Nonribosomal peptide synthetases (NRPSs) are typically polyfunctional modular megasynthases found
mainly in prokaryotes and lower eukaryotes, and participate in assembly line biosynthesis of
peptide-based natural products, such as the antibiotic vancomycin and the siderophore enterobactin.
The minimal NRPS module consists of condensation, adenylation, and peptidyl carrier protein
(PCP) domains.

The adenylation domain recognizes and activates the amino acid substrate through the formation of
an aminoacyl adenylate, followed by covalent binding of the activated amino acid as a thioester to the
|FRAME: PANTETHEINE-P| of the PCP domain. The condensation domain catalyzes peptide-bond
formation between 2 adjacent modules by facilitating the attack of an upstream peptidyl-PCP donor
by a downstream chain-elongation unit, an aminoacyl-PCP acceptor nucleophile.

PCPs are not limited to NRPSs. For example, D-alanyl carrier protein (Dcp) is a discrete PCP that
contributes to the peptidoglycan cell wall of Gram-positive bacteria, and is required for the formation of
D-alanyl-lipoteichoic acid |CITS: [18059524]|.")
(COMMON-NAME "an NRPS containing a [peptidyl-carrier-protein] domain")
(OCELOT-GFP::PARENTS |Peptidyl-Carrier-Proteins|) )
((CREDITS AUKFG-1 IMPORTED-FROM-META 3567445464)
 (CREDITS |caspi| CREATED 3430254351) (CREDITS SRI CREATED 3430254351)))

(|Peptidyl-Carrier-Proteins| T (
(:CREATOR |ctb|)
(:CREATION-DATE 3567445464)
(COMMON-NAME "a peptidyl-carrier protein")
(OCELOT-GFP::PARENTS |All-ACPs|) )
NIL)

(|Gramicidin-Pentapeptidyl-Acps| T (
(:CREATOR |ctb|)
(:CREATION-DATE 3567445464)
(SYNONYMS
 "5-amino-2-(2-{[1-(2-amino-3-phenylpropanoyl)pyrrolidin-2-yl]formamido}-3-methylbutanamido)-N-(5-methyl-2-oxohexan-3-yl)pentanamide-[acp]")
(STRUCTURE-BONDS (1 2 1) (2 3 1) (3 4 1) (2 5 2) (3 6 1) (6 7 1)
 (7 8 1) (7 9 1) (4 10 1) (10 11 2) (10 12 1) (12 13 1) (13 14 1)
 (14 15 1) (15 16 1) (12 17 1) (17 18 1) (18 19 2) (18 20 1) (20 21 1)
 (21 22 1) (21 23 1) (20 24 1) (24 25 1) (25 26 2) (25 30 1) (27 28 1)
 (27 31 1) (28 29 1) (29 30 1) (30 31 1) (29 32 1) (32 33 1) (32 34 2)
 (33 35 1) (33 36 1) (36 42 1) (37 38 1) (37 42 2) (38 39 2) (39 40 1)
 (40 41 2) (41 42 1))
(DISPLAY-COORDS-2D (-70710 -288750) (-29460 -217300) (-70710 -145860)
 (-29460 -74410) (53040 -217300) (-153210 -145860) (-219760 -194620)
 (-295260 -161370) (-244590 -273290) (11460 -2770) (93960 -2390)
 (-30120 68480) (-112620 68100) (-177620 17300) (-254120 48180)
 (-319120 -2620) (10800 140120) (42250 216390) (124750 216560)
 (-3710 284900) (-86200 284570) (-127750 355840) (-127160 212950)
 (34970 357780) (66920 433840) (149410 433000) (-107100 538210)
 (-61700 607100) (17840 585210) (21600 502790) (-55610 473750)
 (82310 636690) (57530 715380) (164800 635940) (113290 776180)
 (-24960 714100) (-167530 750830) (-223150 811760) (-198190 890390)
 (-117620 908100) (-61990 847170) (-86950 768540))
(STRUCTURE-ATOMS |NRPS-PCP-Proteins| C C N O C C C C C O C C C C N N C
 O C C C C N C O C C N C C C C O N C C C C C C C)
(COMMENT
 "This class contains an acyl carrier protein holoenzyme domain of a nonribosomal peptide synthetase bound to
the pentapeptide shown here.  This domain is also known as a thiolation domain, or a peptidyl carrier protein domain.

This chemical structure is modified from |CITS: [16195555]|.  The holo-acyl carrier protein (holo-[acp]) is represented
here as a superatom.  The synonym for this structure was named using the IUPAC name generator (Preferred
IUPAC Name) in MarvinSketch version 5.0 from ChemAxon.  Note that these names do not take into account the
thioester linkage between the phosphopantetheinyl arm of the holo-acyl carrier protein and the amino acid.")
(COMMON-NAME
 "D-phenylalanyl-L-prolyl-L-valyl-L-ornithyl-L-leucyl-[NRPS-pcp]")
(OCELOT-GFP::PARENTS |Nonribosomal-Peptide-Acps|) )
NIL)

(|Tri-unsaturated-acyl-ACPs| T (
(:CREATOR |ctb|)
(:CREATION-DATE 3567445464)
(OCELOT-GFP::PARENTS ACYL-ACP) )
NIL)

(|trans-D2-cis-cis-D11-23-C42-3-ACPs| T (
(:CREATOR |ctb|)
(:CREATION-DATE 3567445464)
(COMMON-NAME "a trans-delta2-cis,cis-delta11,23-C42:3-[acp]")
(OCELOT-GFP::PARENTS |Tri-unsaturated-acyl-ACPs|) )
NIL)

(|trans-D2-cis-cis-D11-29-C48-3-ACPs| T (
(:CREATOR |ctb|)
(:CREATION-DATE 3567445464)
(COMMON-NAME "a trans-delta2-cis,cis-delta11,29-C48:3-[acp]")
(OCELOT-GFP::PARENTS |Tri-unsaturated-acyl-ACPs|) )
NIL)

(|trans-D2-cis-cis-D13-25-C44-3-ACPs| T (
(:CREATOR |ctb|)
(:CREATION-DATE 3567445464)
(COMMON-NAME "a trans-delta2-cis,cis-delta13,25-C44:3-[acp]")
(OCELOT-GFP::PARENTS |Tri-unsaturated-acyl-ACPs|) )
NIL)

(PUB-BROCK97 NIL (
(:CREATOR |ctb|)
(:CREATION-DATE 3567445647)
(AUTHORS "Madigan MT" "Martinko JM" "Parker J")
(TITLE "Brock Biology of Microorganisms")
(YEAR 1997)
(SOURCE "Eighth Edition, Prentice Hall")
(OCELOT-GFP::PARENTS |Publications|) )
NIL)

(|trans-D2-cis-cis-D13-31-C50-3-ACPs| T (
(:CREATOR |ctb|)
(:CREATION-DATE 3567445464)
(COMMON-NAME "a trans-delta2-cis,cis-delta13,31-C50:3-[acp]")
(OCELOT-GFP::PARENTS |Tri-unsaturated-acyl-ACPs|) )
NIL)

(|trans-D2-cis-cis-D15-27-C46-3-ACPs| T (
(:CREATOR |ctb|)
(:CREATION-DATE 3567445464)
(COMMON-NAME "a trans-delta2-cis,cis-delta15,27-C46:3-[acp]")
(OCELOT-GFP::PARENTS |Tri-unsaturated-acyl-ACPs|) )
NIL)

(|trans-D2-cis-cis-D15-33-C52-3-ACPs| T (
(:CREATOR |ctb|)
(:CREATION-DATE 3567445464)
(COMMON-NAME "a trans-delta2-cis,cis-delta15,33-C52:3-[acp]")
(OCELOT-GFP::PARENTS |Tri-unsaturated-acyl-ACPs|) )
NIL)

(|trans-D2-cis-cis-D17-29-C48-3-ACPs| T (
(:CREATOR |ctb|)
(:CREATION-DATE 3567445464)
(COMMON-NAME "a trans-delta2-cis,cis-delta17,29-C48:3-[acp]")
(OCELOT-GFP::PARENTS |Tri-unsaturated-acyl-ACPs|) )
NIL)

(|trans-D2-cis-cis-D17-35-C54-3-ACPs| T (
(:CREATOR |ctb|)
(:CREATION-DATE 3567445464)
(COMMON-NAME "a trans-delta2-cis,cis-delta17,35-C54:3-[acp]")
(OCELOT-GFP::PARENTS |Tri-unsaturated-acyl-ACPs|) )
NIL)

(|trans-D2-cis-cis-D19-31-C50-3-ACPs| T (
(:CREATOR |ctb|)
(:CREATION-DATE 3567445464)
(COMMON-NAME "a trans-delta2-cis,cis-delta19,31-C50:3-[acp]")
(OCELOT-GFP::PARENTS |Tri-unsaturated-acyl-ACPs|) )
NIL)

(|trans-D2-cis-cis-D19-37-C56-3-ACPs| T (
(:CREATOR |ctb|)
(:CREATION-DATE 3567445464)
(COMMON-NAME "a trans-delta2-cis,cis-delta19,37-C56:3-[acp]")
(OCELOT-GFP::PARENTS |Tri-unsaturated-acyl-ACPs|) )
NIL)

(|trans-D2-cis-cis-D21-39-C58-3-ACPs| T (
(:CREATOR |ctb|)
(:CREATION-DATE 3567445464)
(COMMON-NAME "a trans-delta2-cis,cis-delta21,39-C58:3-[acp]")
(OCELOT-GFP::PARENTS |Tri-unsaturated-acyl-ACPs|) )
NIL)

(|trans-D2-cis-cis-D5-17-C36-3-ACPs| T (
(:CREATOR |ctb|)
(:CREATION-DATE 3567445464)
(COMMON-NAME "a trans-delta2-cis,cis-5,17-C36:3-[acp]")
(OCELOT-GFP::PARENTS |Tri-unsaturated-acyl-ACPs|) )
NIL)

(|trans-D2-cis-cis-D5-23-C42-3-ACPs| T (
(:CREATOR |ctb|)
(:CREATION-DATE 3567445464)
(COMMON-NAME "a trans-delta2-cis,cis-delta5,23-C42:3-[acp]")
(OCELOT-GFP::PARENTS |Tri-unsaturated-acyl-ACPs|) )
NIL)

(|trans-D2-cis-cis-D7-19-C38-3-ACPs| T (
(:CREATOR |ctb|)
(:CREATION-DATE 3567445464)
(COMMON-NAME "a trans-delta2-cis-cis-delta7-19-C38:3-[acp]")
(OCELOT-GFP::PARENTS |Tri-unsaturated-acyl-ACPs|) )
NIL)

(|trans-D2-cis-cis-D7-25-C44-3-ACPs| T (
(:CREATOR |ctb|)
(:CREATION-DATE 3567445464)
(COMMON-NAME "a trans-delta2-cis,cis-delta7,25-C44:3-[acp]")
(OCELOT-GFP::PARENTS |Tri-unsaturated-acyl-ACPs|) )
NIL)

(|trans-D2-cis-cis-D9-21-C40-3-ACPs| T (
(:CREATOR |ctb|)
(:CREATION-DATE 3567445464)
(COMMON-NAME "a trans-delta2-cis,cis-9,21-C40:3-[acp]")
(OCELOT-GFP::PARENTS |Tri-unsaturated-acyl-ACPs|) )
NIL)

(O3DJ-6 NIL (
(AFFILIATES AU3DJ-15)
(CREDITS AUKFG-1)
(:CREATOR |ctb|)
(:CREATION-DATE 3567445647)
(PHONE "1-207-288-6000")
(URL "http://www.jax.org")
(ADDRESS "600 Main Street" "Bar Harbor, ME 04609" "USA")
(COMMON-NAME "The Jackson Laboratory")
(OCELOT-GFP::PARENTS |Organizations|) )
((CREDITS AUKFG-1 IMPORTED-FROM-META 3567445647)))

(|trans-D2-cis-cis-D9-27-C46-3-ACPs| T (
(:CREATOR |ctb|)
(:CREATION-DATE 3567445464)
(COMMON-NAME "a trans-delta2-cis,cis-delta9,27-C46:3-[acp]")
(OCELOT-GFP::PARENTS |Tri-unsaturated-acyl-ACPs|) )
NIL)

(AU3DJ-15 NIL (
(CREDITS AUKFG-1)
(:CREATOR |ctb|)
(:CREATION-DATE 3567445647)
(AFFILIATIONS O3DJ-6)
(COMMON-NAME "Alexei Evsikov")
(EMAIL "ave@jax.org")
(LOGIN-ACCOUNT |ave|)
(LAST-NAME "Evsikov")
(FIRST-NAME "Alexei")
(OCELOT-GFP::PARENTS |People|) )
((CREDITS AUKFG-1 IMPORTED-FROM-META 3567445647)))

(|Polyketide-ACPs| T (
(:CREATOR |ctb|)
(:CREATION-DATE 3567445464)
(COMMON-NAME "a polyketide-[acp]")
(OCELOT-GFP::PARENTS |Acyl-protein-thioesters| |Modified-Proteins|) )
NIL)

(|Actinorhodin-Intermediate-1| T (
(:CREATOR |ctb|)
(:CREATION-DATE 3567445464)
(COMMENT
 "Dr. Martin Rejzek of the Department of Biological Chemistry at the <A href=\"http://www.jic.ac.uk\">John Innes Centre</A>
used the <A href=\"http://www.cambridgesoft.com\">ChemDraw Ultra</A> software to determine the IUPAC name of
this compound |CITS: [McDaniel1994][10805574][15286722][2394677][Fu1994][10091691][ChemDraw06]|.")
(SYNONYMS "intermediate1"
 "a S-ACP 6-(1'-hydroxy-3',5'-dioxo-2'-(3''-oxobutanoyl)cyclohexyl)-3,5-dioxohexanethioate")
(COMMON-NAME
 "a (1'-hydroxy-3',5'-dioxo-2'-(3''-oxobutanoyl)cyclohexyl)-3,5-dioxohexanethioate-[PKS-acp]")
(STRUCTURE-BONDS (25 19 2) (24 18 1) (23 6 1) (23 19 1) (22 1 2)
 (21 18 1) (20 6 2) (17 15 2) (17 21 1) (16 6 1) (16 1 1) (16 3 1)
 (14 8 2) (13 8 1) (12 2 2) (12 5 1) (12 4 1) (10 19 1) (9 18 2)
 (7 1 1) (7 8 1) (5 3 1) (4 17 1) (3 10 1) (3 11 1))
(DISPLAY-COORDS-2D (-70660 -269420) (-2940 -194330) (-142810 -120730)
 (67710 -76560) (-70660 -76560) (-209050 -269420) (-2940 -222300)
 (67710 -269420) (272360 -194330) (-209050 -76560) (-142810 -36810)
 (-2940 -120730) (67710 -345960) (133980 -222300) (133980 -194330)
 (-142810 -222300) (133980 -120730) (272360 -120730) (-276780 -120730)
 (-209050 -345960) (206110 -76560) (-70660 -345960) (-276780 -222300)
 (344490 -76560) (-345960 -76560))
(STRUCTURE-ATOMS C O C C C C C C O C O C C O O C C C C O C O C
 |Polyketide-ACP-Proteins| O)
(OCELOT-GFP::PARENTS |Polyketide-ACPs|) )
NIL)

(ADENOSINE-NUCLEOSIDASE-RXN NIL (
(CREDITS AUKFG-1)
(:CREATOR |ctb|)
(:CREATION-DATE 3567445647)
(SYSTEMATIC-NAME "adenosine ribohydrolase")
(ORPHAN? :NO)
(SYNONYMS "adenosinase" "<em>N</em>-ribosyladenine ribohydrolase"
 "adenosine hydrolase" "ANase")
(COMMON-NAME "adenosine nucleosidase")
(EC-NUMBER "3.2.2.7")
(RIGHT RIBOSE ADENINE)
(LEFT WATER ADENOSINE)
(OCELOT-GFP::PARENTS EC-3.2.2 |Small-Molecule-Reactions|) )
((CREDITS AUKFG-1 IMPORTED-FROM-META 3567445647)))

(|Polyketide-ACP-Proteins| T (
(:CREATOR |ctb|)
(:CREATION-DATE 3567445464)
(CREDITS AUKFG-1 SRI |caspi|)
(COMMENT
 "Polyketide synthases (PKSs) are found in soil and marine filamentous bacteria, as well as in fungi and higher plants, and are responsible for producing such therapeutically important natural products as erythromycin and lovastatin. Analogous to the fatty acid synthases, PKSs can be divided to two types: multifunctional polyproteins (type I) and discrete protein (type II).

Type I PKSs are organized into modular complexes, each catalyzing individual chain elongation steps using an associated carrier protein. The minimal type I PKS module consists of 3 domains: a ketosynthase, a acyltransferase, and an ACP. The acyltransferase domain catalyzes the priming of the flanking ACP domain with the appropriate substrate.

Type II PKS ACPs, on the other hand, possess catalytic self-acylation activity |CITS: [18059524]|.")
(COMMON-NAME "a polyketide synthase containing an [acp] domain")
(OCELOT-GFP::PARENTS |All-ACPs|) )
((CREDITS AUKFG-1 IMPORTED-FROM-META 3567445464)
 (CREDITS |caspi| CREATED 3430253954) (CREDITS SRI CREATED 3430253954)))

(|Actinorhodin-Intermediate-2| T (
(:CREATOR |ctb|)
(:CREATION-DATE 3567445464)
(COMMENT
 "This intermediate results from a |FRAME: SCO5086-MONOMER|-catalyzed ketoreduction of
|FRAME:Actinorhodin-Intermediate-1| at C-9.

Dr. Martin Rejzek of the Department of Biological Chemistry at the <A href=\"http://www.jic.ac.uk\">John Innes Centre</A>
used the <A href=\"http://www.cambridgesoft.com\">ChemDraw Ultra</A> software to determine the IUPAC name of
this compound |CITS: [2394677][Fu1994][10805574][7929165][Zhang1990][10091691][ChemDraw06]
[McDaniel1994]|.")
(STRUCTURE-BONDS (25 21 2) (23 19 1) (23 21 1) (22 11 1) (22 21 1)
 (22 1 1) (20 9 2) (18 13 1) (15 9 2) (14 1 2) (12 13 1) (11 24 1)
 (11 18 1) (10 19 2) (8 4 1) (7 9 1) (6 19 1) (5 11 1) (4 20 1)
 (4 17 2) (3 13 1) (3 1 1) (2 8 1) (2 5 1) (2 16 2))
(DISPLAY-COORDS-2D (-209050 -269420) (-2940 -120730) (-276780 -222300)
 (133980 -120730) (-70660 -76560) (67710 -345960) (342720 -77650)
 (67710 -76560) (272360 -120730) (133980 -222300) (-142810 -120730)
 (-345960 -76560) (-276780 -120730) (-209050 -345960) (272360 -194330)
 (-2940 -194330) (133980 -194330) (-209050 -76560) (67710 -269420)
 (206110 -76560) (-70660 -269420) (-142810 -222300) (-2940 -222300)
 (-142810 -36810) (-70660 -345960))
(STRUCTURE-ATOMS C C C C C C |Polyketide-ACP-Proteins| C C O C O C O O
 O O C C C C C C O O)
(SYNONYMS
 "a S-ACP 6-(1',5'-dihydroxy-3'-oxo-2'-(3''-oxobutanoyl)cyclohexyl)-3,5-dioxohexanethioate"
 "intermediate 2")
(COMMON-NAME
 "a (1',5'-dihydroxy-3'-oxo-2'-(3''-oxobutanoyl)cyclohexyl)-3,5-dioxohexanethioate-[PKS-acp]")
(OCELOT-GFP::PARENTS |Polyketide-ACPs|) )
NIL)

(|Actinorhodin-Intermediate-3| T (
(:CREATOR |ctb|)
(:CREATION-DATE 3567445464)
(COMMENT
 "This intermediate results from a |FRAME: SCO5090-MONOMER|-catalyzed aromatization of
|FRAME:Actinorhodin-Intermediate-2|.

Dr. Martin Rejzek of the Department of Biological Chemistry at the <A href=\"http://www.jic.ac.uk\">John Innes Centre</A>
used the <A href=\"http://www.cambridgesoft.com\">ChemDraw Ultra</A> software to determine the IUPAC name of
this compound |CITS: [10091691][ChemDraw06][McDaniel1994][Fu1994][10805574][Taguchi2007]
[Keggsco01056]|.")
(SYNONYMS
 "an S-ACP 6-(3'-hydroxy-2'-(3''-oxobutanoyl)phenyl)-3,5-dioxohexanethioate"
 "intermediate 3")
(COMMON-NAME
 "a (3'-hydroxy-2'-(3''-oxobutanoyl)phenyl)-3,5-dioxohexanethioate-[PKS-acp]")
(STRUCTURE-BONDS (23 20 2) (22 18 1) (22 20 1) (21 11 2) (21 20 1)
 (21 1 1) (19 9 1) (17 12 2) (14 9 2) (13 1 1) (11 17 1) (10 18 2)
 (8 4 1) (7 9 1) (6 18 1) (5 11 1) (4 19 1) (4 16 2) (3 12 1) (3 1 2)
 (2 8 1) (2 5 1) (2 15 2))
(DISPLAY-COORDS-2D (-2439 -2350) (-375 -861) (-3116 -1879) (994 -861)
 (-1053 -420) (331 -3116) (3101 -420) (331 -420) (2380 -861)
 (994 -1879) (-1776 -861) (-3116 -861) (-2439 -3116) (2380 -1598)
 (-375 -1598) (994 -1598) (-2439 -420) (331 -2350) (1717 -420)
 (-1053 -2350) (-1776 -1879) (-375 -1879) (-1053 -3116))
(STRUCTURE-ATOMS C C C C C C |Polyketide-ACP-Proteins| C C O C C O O O
 O C C C C C C O)
(OCELOT-GFP::PARENTS |Polyketide-ACPs|) )
NIL)

(|Amino-Hydroxybenzoyl-Acps| T (
(:CREATOR |ctb|)
(:CREATION-DATE 3567445464)
(SYNONYMS "a 3-amino-5-hydroxybenzoyl-[PKS-acp] starter unit")
(COMMENT
 "This class contains an acyl carrier protein holoenzyme domain of a polyketide synthase bound to a
|FRAME: CPD-10231| starter unit.  This domain is also referred to as a thiolation domain.

This chemical structure is modified from |CITS: [15700959]|.  The holo-acyl carrier protein (holo-[acp]) is represented
here as a superatom.  The structure was named using the IUPAC name generator (Preferred IUPAC Name) in
MarvinSketch version 5.0 from ChemAxon.  Note that this name does not take into account the thioester linkage
between the phosphopantetheinyl arm of the holo-acyl carrier protein and the polyketide chain.")
(STRUCTURE-BONDS (5 6 2) (1 6 1) (1 2 2) (2 3 1) (4 5 1) (3 4 2)
 (5 7 1) (1 8 1) (3 9 1) (9 10 1) (9 11 2))
(DISPLAY-COORDS-2D (-2465 8974) (1767 1892) (-2250 -5314)
 (-10499 -5438) (-14731 1643) (-10714 8850) (-22980 1519) (1552 16180)
 (1982 -12396) (-2034 -19602) (10231 -12271))
(STRUCTURE-ATOMS C C C C C C O N C |Polyketide-ACP-Proteins| O)
(COMMON-NAME "a 1-(3-amino-5-hydroxyphenyl)ethan-1-one -[PKS-acp]")
(OCELOT-GFP::PARENTS |Polyketide-ACPs|) )
NIL)

(|Hepta-oxo-hexadecanoyl-ACPs| T (
(:CREATOR |ctb|)
(:CREATION-DATE 3567445464)
(SYNONYMS "octaketide")
(COMMENT
 "The octaketide is formed by the condensation of 7 malonyl groups to 1 starter acetyl group (derived from an eigth
malonyl group).  The final polyketide chain is attached by a thioester bond to the 4'-phosphopantetheine arm of the
act |FRAME: SCO5089-MONOMER| |CITS: [2394677][8049233][McDaniel1994][10805574][Fu1994]
[9383392][7608065][14966533][16793516][10519556][10091691][Taguchi2007][Keggsco01056]|.")
(STRUCTURE-BONDS (25 16 1) (25 4 1) (25 11 2) (24 3 1) (24 5 1)
 (23 22 2) (22 13 1) (21 7 2) (20 12 2) (19 3 2) (18 3 1) (17 9 2)
 (16 14 1) (15 5 2) (14 1 1) (14 8 2) (13 7 1) (10 9 1) (6 7 1)
 (6 12 1) (4 22 1) (2 5 1) (2 12 1) (1 9 1))
(DISPLAY-COORDS-2D (206650 -76750) (-143160 -222890) (67890 -270110)
 (-70840 -76750) (-70840 -270110) (-277490 -222890) (-277490 -121030)
 (134310 -194840) (273070 -121030) (345390 -76750) (-2950 -194840)
 (-209600 -270110) (-209600 -76750) (134310 -121030) (-70840 -346860)
 (67890 -76750) (273070 -194840) (67890 -346860) (134310 -222890)
 (-209600 -346860) (-346860 -76750) (-143160 -121030) (-143160 -194840)
 (-2950 -222890) (-2950 -121030))
(STRUCTURE-ATOMS C C C C C C C O C |Polyketide-ACP-Proteins| O C C C O
 C O C O O O C O C C)
(COMMON-NAME "a 3,5,7,9,11,13,15-hepta-oxo-hexadecanoyl-[PKS-acp]")
(OCELOT-GFP::PARENTS |Polyketide-ACPs|) )
NIL)

(PGPPHOSPHA-RXN NIL (
(IN-PATHWAY PWY4FS-8)
(CREDITS AUKFG-1)
(:CREATOR |ctb|)
(:CREATION-DATE 3567445647)
(SYNONYMS "phosphatidylglycerol phosphate phosphatase"
 "phosphatidylglycerol phosphatase" "PGP phosphatase")
(SYSTEMATIC-NAME "phosphatidylglycerophosphate phosphohydrolase")
(ORPHAN? :NO)
(COMMON-NAME "phosphatidylglycerophosphatase")
(EC-NUMBER "3.1.3.27")
(LEFT L-1-PHOSPHATIDYL-GLYCEROL-P WATER)
(RIGHT L-1-PHOSPHATIDYL-GLYCEROL |Pi|)
(OCELOT-GFP::PARENTS EC-3.1.3 |Small-Molecule-Reactions|) )
((CREDITS AUKFG-1 IMPORTED-FROM-META 3567445647)))

(|Rifamycin-Cyc-Pentaketide-Acps| T (
(:CREATOR |ctb|)
(:CREATION-DATE 3567445464)
(SYNONYMS "a rifamycin cyclized pentaketide-[PKS-acp] intermediate")
(COMMENT
 "This class contains an acyl carrier protein holoenzyme domain of a polyketide synthase bound to the cyclized
polyketide shown here.  This domain is also referred to as a thiolation domain.

This chemical structure is modified from |CITS: [15700959]|.  The holo-acyl carrier protein (holo-[acp]) is represented
here as a superatom.  The structure was named using the IUPAC name generator (Preferred IUPAC Name) in
MarvinSketch version 5.0 from ChemAxon.  Note that this name does not take into account the thioester linkage
between the phosphopantetheinyl arm of the holo-acyl carrier protein and the polyketide chain.")
(STRUCTURE-BONDS (1 10 1) (9 2 1) (2 3 1) (3 4 2) (1 4 1) (5 6 2)
 (6 7 1) (7 8 1) (8 9 1) (5 10 1) (9 10 2) (2 11 2) (3 12 1) (8 13 1)
 (7 14 1) (6 15 1) (1 16 2) (5 17 1) (17 18 1) (17 19 2) (18 20 1)
 (18 21 2) (21 22 1) (22 23 1) (23 24 1) (22 25 1) (23 26 2))
(DISPLAY-COORDS-2D (144440 145470) (55910 284720) (138340 288240)
 (182600 218620) (23860 68800) (-58560 65280) (-102830 134900)
 (-64670 208050) (17750 211580) (62020 141940) (11650 354340)
 (176500 361390) (-108940 277670) (-185250 131370) (-96730 -7870)
 (188720 75850) (68120 -820) (26870 -72270) (150610 940)
 (-55630 -72270) (68120 -143720) (26870 -215160) (68120 -286610)
 (26870 -358060) (-55630 -215160) (150620 -286610))
(STRUCTURE-ATOMS C C C C C C C C C C O N O C O O C C O C C C C
 |Polyketide-ACP-Proteins| C O)
(COMMON-NAME
 "a 3-amino-8-[(2E)-2,4-dimethyl-5-oxohex-2-enoyl]-5,7-dihydroxy-6-methyl-1,4,5,6-tetrahydronaphthalene-1,4-dione -[PKS-acp]")
(OCELOT-GFP::PARENTS |Polyketide-ACPs|) )
NIL)

(|Rifamycin-Tetraketide-Acps| T (
(:CREATOR |ctb|)
(:CREATION-DATE 3567445464)
(SYNONYMS "a rifamycin tetraketide-[PKS-acp] intermediate")
(COMMENT
 "This class contains an acyl carrier protein holoenzyme domain of a polyketide synthase bound to the polyketide
shown here.  This domain is also referred to as a thiolation domain.

This chemical structure is modified from |CITS: [15700959]|.  The holo-acyl carrier protein (holo-[acp]) is represented
here as a superatom.  The structure was named using the IUPAC name generator (Preferred IUPAC Name) in
MarvinSketch version 5.0 from ChemAxon.  Note that this name does not take into account the thioester linkage
between the phosphopantetheinyl arm of the holo-acyl carrier protein and the polyketide chain.")
(STRUCTURE-BONDS (1 2 1) (1 6 2) (2 3 2) (3 4 1) (4 5 2) (5 6 1)
 (6 7 1) (4 8 1) (2 9 1) (9 10 1) (10 11 1) (11 12 1) (12 13 1)
 (13 14 1) (14 15 1) (15 16 1) (9 17 1) (10 18 1) (11 19 2) (13 20 2)
 (15 21 2) (14 22 1))
(DISPLAY-COORDS-2D (2457 32441) (-1606 25261) (-9856 25190)
 (-14042 32299) (-9979 39479) (-1729 39550) (2334 46730) (-22292 32228)
 (2580 18152) (-1545 11007) (2580 3863) (-1545 -3282) (2580 -10427)
 (-1545 -17572) (2580 -24716) (-1545 -31861) (10830 18187)
 (-9795 11007) (10830 3863) (10830 -10427) (10830 -24716)
 (-9795 -17572))
(STRUCTURE-ATOMS C C C C C C N O C C C C C C C
 |Polyketide-ACP-Proteins| O C O O O C)
(COMMON-NAME
 "a 8-(3-amino-5-hydroxyphenyl)-8-hydroxy-3,7-dimethyloctane-2,4,6-trione -[PKS-acp]")
(OCELOT-GFP::PARENTS |Polyketide-ACPs|) )
NIL)

(PUB-MOORE82 NIL (
(:CREATOR |ctb|)
(:CREATION-DATE 3567445647)
(AUTHORS "Moore, Thomas S. Jr.")
(TITLE "Phospholipid biosynthesis")
(SOURCE "Annual Review of Plant Physiology, 1982, 33: 235-259")
(YEAR 1982)
(OCELOT-GFP::PARENTS |Publications|) )
NIL)

(|Rifamycin-Undecaketide-Acps| T (
(:CREATOR |ctb|)
(:CREATION-DATE 3567445464)
(SYNONYMS "a rifamycin undecaketide-[PKS-acp] intermediate")
(COMMENT
 "This class contains an acyl carrier protein holoenzyme domain of a polyketide synthase bound to the polyketide
shown here.  This domain is also referred to as a thiolation domain.

This chemical structure is modified from |CITS: [15700959]|.  The holo-acyl carrier protein (holo-[acp]) is represented
here as a superatom.  The structure was named using the IUPAC name generator (Preferred IUPAC Name) in
MarvinSketch version 5.0 from ChemAxon.  Note that this name does not take into account the thioester linkage
between the phosphopantetheinyl arm of the holo-acyl carrier protein and the polyketide chain.")
(STRUCTURE-BONDS (1 10 1) (9 2 1) (2 3 1) (3 4 2) (1 4 1) (5 6 2)
 (6 7 1) (7 8 1) (8 9 1) (5 10 1) (9 10 2) (2 11 2) (3 12 1) (8 13 1)
 (7 14 1) (6 15 1) (1 16 2) (5 17 1) (17 18 1) (18 19 2) (19 20 1)
 (20 21 1) (21 22 1) (22 23 1) (23 24 1) (24 25 1) (25 26 1) (26 27 1)
 (27 28 1) (28 29 1) (29 30 2) (30 31 1) (31 32 2) (32 33 1) (33 34 1)
 (17 35 2) (18 36 1) (20 37 1) (21 38 1) (22 39 1) (23 40 1) (24 41 1)
 (25 42 1) (26 43 1) (27 44 1) (33 45 2) (32 46 1) (28 47 1))
(DISPLAY-COORDS-2D (144440 145470) (55910 284720) (138340 288240)
 (182600 218620) (23860 68800) (-58560 65280) (-102830 134900)
 (-64670 208050) (17750 211580) (62020 141940) (11650 354340)
 (176500 361390) (-108940 277670) (-185250 131370) (-96730 -7870)
 (188720 75850) (68120 -820) (26870 -72270) (68120 -143710)
 (26870 -215160) (68120 -286610) (26870 -358060) (68120 -429500)
 (26870 -500950) (68120 -572400) (26870 -643840) (68120 -715290)
 (26870 -786740) (68120 -858190) (26870 -929630) (68120 -1001080)
 (26870 -1072530) (68120 -1143970) (26870 -1215420) (150600 940)
 (-55630 -72270) (-55630 -215160) (150620 -286610) (-55630 -358060)
 (150620 -429500) (-55630 -500950) (150620 -572400) (-55630 -643840)
 (150620 -715290) (150620 -1143970) (-55630 -1072530) (-55630 -786740))
(STRUCTURE-ATOMS C C C C C C C C C C O N O C O O C C C C C C C C C C C
 C C C C C C |Polyketide-ACP-Proteins| O C C O C O C O C O O C C)
(COMMON-NAME
 "a 3-amino-5,7-dihydroxy-6-methyl-8-[(2E,13E,15E)-5,7,9,11-tetrahydroxy-2,4,6,8,10,12,16-heptamethyl-17-oxooctadeca-2,13,15-trienoyl]-1,4,5,6-tetrahydronaphthalene-1,4-dione-[PKS-acp]")
(OCELOT-GFP::PARENTS |Polyketide-ACPs|) )
NIL)

(PWY4FS-8 NIL (
(CITATIONS ":EV-COMP-AINF:3567445647:ctb")
(:CREATOR |ctb|)
(:CREATION-DATE 3567445647)
(SUB-PATHWAYS PWY-5667)
(PRIMARIES
 (PHOSPHAGLYPSYN-RXN (CDPDIACYLGLYCEROL) (L-1-PHOSPHATIDYL-GLYCEROL-P))
 (PGPPHOSPHA-RXN (L-1-PHOSPHATIDYL-GLYCEROL-P)
  (L-1-PHOSPHATIDYL-GLYCEROL)))
(REACTION-LIST PGPPHOSPHA-RXN PHOSPHAGLYPSYN-RXN PWY-5667)
(PREDECESSORS (PGPPHOSPHA-RXN PHOSPHAGLYPSYN-RXN)
              (PHOSPHAGLYPSYN-RXN CDPDIGLYSYN-RXN) PWY-5667)
(CREDITS AUKFG-1 THE-ARABIDOPSIS-INFORMATION-RESOURCE |zhang|)
(COMMON-NAME "phosphatidylglycerol biosynthesis II (non-plastidic)")
(OCELOT-GFP::PARENTS |PhosphatidylglycerolBiosynthesis|
 |Super-Pathways|) )
((CREDITS AUKFG-1 IMPORTED-FROM-META 3567445647)
 (CREDITS |zhang| CREATED 3431711405)
 (CREDITS THE-ARABIDOPSIS-INFORMATION-RESOURCE CREATED 3431711405)))

(|Nitrogenases| T (
(:CREATOR |ctb|)
(:CREATION-DATE 3567445464)
(COMMON-NAME "a nitrogenase complex")
(OCELOT-GFP::PARENTS |Protein-Complexes|) )
NIL)

(|Nitrogen-reductases| T (
(APPEARS-IN-RIGHT-SIDE-OF 3.2.2.24-RXN)
(:CREATOR |ctb|)
(:CREATION-DATE 3567445464)
(SYNONYMS "a dinitrogenase" "a nitrogen reductase")
(COMMON-NAME "a dinitrogen reductase")
(OCELOT-GFP::PARENTS |Nitrogenases|) )
NIL)

(|ADP-D-ribosyl-nitrogen-reductases| T (
(APPEARS-IN-LEFT-SIDE-OF 3.2.2.24-RXN)
(:CREATOR |ctb|)
(:CREATION-DATE 3567445464)
(AROMATIC-RINGS (4 6 12 13 19) (7 10 18 11 12 13))
(STRUCTURE-BONDS (31 34 1 :DOWN) (30 35 1 :DOWN) (32 36 1)
 (29 32 1 :UP) (30 31 1) (29 30 1) (33 29 1) (33 28 1) (31 28 1)
 (28 27 1 :DOWN) (27 26 1) (25 26 1) (24 26 2) (23 26 1)
 (16 22 1 :DOWN) (21 11 1) (1 20 2) (15 2 1 :DOWN) (3 20 1)
 (6 4 :AROMATIC) (4 19 :AROMATIC) (5 8 1) (14 5 1 :UP) (12 6 :AROMATIC)
 (10 7 :AROMATIC) (7 13 :AROMATIC) (8 20 1) (9 14 1) (9 17 1) (23 20 1)
 (18 10 :AROMATIC) (12 11 :AROMATIC) (11 18 :AROMATIC)
 (13 12 :AROMATIC) (19 13 :AROMATIC) (14 15 1) (15 16 1) (16 17 1)
 (17 19 1 :UP))
(DISPLAY-COORDS-2D (5.313d0 -3.3049d0) (7.2891d0 -1.3253d0)
 (5.3105d0 -1.6639d0) (9.9778d0 -4.7867d0) (6.7454d0 -3.0291d0)
 (9.4969d0 -5.4609d0) (7.9875d0 -3.9567d0) (6.1335d0 -2.4826d0)
 (8.1839d0 -3.2502d0) (7.2769d0 -4.3761d0) (7.9875d0 -5.6161d0)
 (8.7072d0 -5.2058d0) (8.7072d0 -4.3761d0) (7.5247d0 -2.7725d0)
 (7.7737d0 -1.9874d0) (8.5987d0 -1.9874d0) (8.8524d0 -2.7725d0)
 (7.2769d0 -5.2058d0) (9.4949d0 -4.1282d0) (5.3121d0 -2.4844d0)
 (7.9852d0 -6.4411d0) (9.0842d0 -1.3204d0) (4.4916d0 -2.4844d0)
 (3.6666d0 -3.3112d0) (3.6641d0 -1.6612d0) (3.6657d0 -2.4862d0)
 (2.8407d0 -2.4862d0) (2.1262d0 -2.0737d0) (0.7914d0 -2.0737d0)
 (1.0463d0 -1.2891d0) (1.8713d0 -1.2891d0) (0.0067d0 -2.3286d0)
 (1.4588d0 -2.5586d0) (2.3562d0 -0.6217d0) (0.5614d0 -0.6217d0)
 (-0.6063d0 -1.7766d0))
(STRUCTURE-ATOMS O O O C C N N O O C C C C C C C C N N P N O O O O P O
 C C C C C O O O |Protein|)
(COMMON-NAME "ADP-D-ribosyl-(dinitrogen reductase)")
(OCELOT-GFP::PARENTS |Modified-Proteins| |Nitrogen-reductases|) )
NIL)

(PWY-5785 NIL (
(CITATIONS ":EV-COMP-AINF:3567445647:ctb")
(:CREATOR |ctb|)
(:CREATION-DATE 3567445647)
(CREDITS AUKFG-1 SRI |caspi|)
(PATHWAY-LINKS (FARNESYL-PP PWY-5123))
(COMMON-NAME
 "di-<i>trans</i>,poly-<i>cis</i>-undecaprenyl phosphate biosynthesis")
(SCHEMA? T)
(REACTION-LIST RXN-8999)
(OCELOT-GFP::PARENTS |Polyprenyl-Biosynthesis|) )
((CREDITS AUKFG-1 IMPORTED-FROM-META 3567445647)
 (CREDITS |caspi| CREATED 3411310500) (CREDITS SRI CREATED 3411310500)))

(|Oxidized-nitrogen-reductases| T (
(:CREATOR |ctb|)
(:CREATION-DATE 3567445464)
(SYNONYMS "a dinitrogenase, oxidized"
 "a dinitrogen reductase, oxidized" "a nitrogenase, oxidized")
(COMMON-NAME "an oxidized nitrogenase")
(OCELOT-GFP::PARENTS |Nitrogen-reductases| |Modified-Proteins|) )
NIL)

(|Reduced-nitrogen-reductases| T (
(:CREATOR |ctb|)
(:CREATION-DATE 3567445464)
(SYNONYMS "a dinitrogenase, reduced" "a nitrogenase, reduced"
 "a dinitrogen reductase, reduced")
(COMMON-NAME "a reduced nitrogenase")
(OCELOT-GFP::PARENTS |Nitrogen-reductases|) )
NIL)

(|Nitrogenase-Reductases| T (
(:CREATOR |ctb|)
(:CREATION-DATE 3567445464)
(COMMON-NAME "a nitrogenase reductase")
(OCELOT-GFP::PARENTS |Nitrogenases|) )
NIL)

(|Oxidized-nitrogenase-reductases| T (
(:CREATOR |ctb|)
(:CREATION-DATE 3567445464)
(COMMON-NAME "an oxidized nitrogenase-reductase")
(OCELOT-GFP::PARENTS |Nitrogenase-Reductases| |Modified-Proteins|) )
NIL)

(|Reduced-nitrogenase-reductases| T (
(:CREATOR |ctb|)
(:CREATION-DATE 3567445464)
(COMMON-NAME "a reduced nitrogenase-reductase")
(OCELOT-GFP::PARENTS |Nitrogenase-Reductases|) )
NIL)

(|Protein-C| T (
(MODIFIED-FORM |Activated-Protein-C|)
(:CREATOR |ctb|)
(:CREATION-DATE 3567445464)
(CREDITS AUKFG-1 SRI |caspi|)
(DBLINKS (|Wikipedia| "/Protein_C" NIL |caspi| 3458938194 NIL NIL))
(COMMENT
 "Protein C is a major physiological anticoagulant. It is a vitamin K-dependent serine protease enzyme (|FRAME: 3.4.21.69-RXN \"EC 3.4.21.69\"|) that is activated by |FRAME: Thrombins \"thrombin\"| into activated protein C.

The activated form (with protein S and phospholipid as a cofactor) degrades |FRAME: Factor-Va \"factor Va\"| and |FRAME: Factor-VIIIa \"factor VIIIa\"|.")
(COMMON-NAME "a protein C")
(OCELOT-GFP::PARENTS |Polypeptides|) )
((CREDITS AUKFG-1 IMPORTED-FROM-META 3567445464)
 (CREDITS |caspi| CREATED 3458937884) (CREDITS SRI CREATED 3458937884)))

(|Activated-Protein-C| T (
(:CREATOR |ctb|)
(:CREATION-DATE 3567445464)
(UNMODIFIED-FORM |Protein-C|)
(COMMON-NAME "an activated protein C")
(CREDITS SRI |caspi|)
(SYNONYMS "APC")
(OCELOT-GFP::PARENTS |Modified-Proteins|) )
((CREDITS |caspi| CREATED 3458938251) (CREDITS SRI CREATED 3458938251)))

(AMP-GROUP NIL (
(CREDITS AUKFG-1)
(:CREATOR |ctb|)
(:CREATION-DATE 3567445464)
(COMMON-NAME "AMP group")
(STRUCTURE-ATOMS O O O C C N N O O O C C C C C C C C N N P N O)
(STRUCTURE-BONDS (17 23 1 :DOWN) (22 12 1) (1 21 2) (16 2 1 :DOWN)
 (3 21 1) (6 4 2) (4 20 1) (5 8 1) (15 5 1 :UP) (13 6 1) (11 7 2)
 (7 14 1) (8 21 1) (9 15 1) (9 18 1) (10 21 1) (19 11 1) (13 12 1)
 (12 19 2) (14 13 2) (20 14 1) (15 16 1) (16 17 1) (17 18 1)
 (18 20 1 :UP))
(DISPLAY-COORDS-2D (5314 -3306) (7291 -1325) (5312 -1664) (9981 -4788)
 (6747 -3030) (9500 -5463) (7990 -3958) (6136 -2484) (8186 -3251)
 (4493 -2485) (7279 -4377) (7990 -5618) (8710 -5208) (8710 -4377)
 (7527 -2773) (7776 -1988) (8602 -1988) (8854 -2773) (7279 -5208)
 (9498 -4129) (5314 -2485) (7987 -6443) (9087 -1320))
(MOLECULAR-WEIGHT 345.208)
(ATOM-CHARGES (10 -1) (3 -1))
(SYNONYMS "O-adenosine-5'-phosphate")
(DBLINKS (PUBCHEM "3482394" NIL |taltman| 3466375285 NIL NIL))
(OCELOT-GFP::PARENTS |Groups|) )
((CREDITS AUKFG-1 IMPORTED-FROM-META 3567445464)))

(|BCCP-monomers| T (
(:CREATOR |ctb|)
(:CREATION-DATE 3567445464)
(SCHEMA? T)
(SYNONYMS "a BCCP monomer" "a BCCP (monomer)")
(COMMON-NAME "a [biotin-carboxyl-carrier protein monomer]")
(OCELOT-GFP::PARENTS |Polypeptides|) )
NIL)

(|BCCP-biotin-monomers| T (
(:CREATOR |ctb|)
(:CREATION-DATE 3567445464)
(SYNONYMS "a biotinylated [biotin-carboxyl-carrier protein monomer]")
(STRUCTURE-BONDS (15 16 1) (14 16 1) (11 14 1) (16 10 1 :DOWN)
 (10 13 1) (15 9 1 :DOWN) (9 13 1) (8 15 1) (8 11 1) (14 7 1 :DOWN)
 (6 12 1) (5 7 1) (4 6 1) (4 5 1) (3 12 1) (2 13 2) (1 12 2) (3 17 1))
(DISPLAY-COORDS-2D (5483 0) (1239 -4109) (6194 -1240) (4052 -822)
 (3335 -1233) (4766 -1237) (2622 -818) (570 -1229) (570 -2799)
 (1905 -2799) (1239 -744) (5481 -826) (1239 -3283) (1905 -1229)
 (826 -2013) (1651 -2013) (6186 -2560))
(STRUCTURE-ATOMS O O N C C C C C N N S C C C C C |BCCP-monomers|)
(COMMON-NAME "a biotinylated [BCCP monomer]")
(OCELOT-GFP::PARENTS |BCCP-monomers| |Modified-Proteins|) )
NIL)

(|Carboxybiotin-BCCP| T (
(:CREATOR |ctb|)
(:CREATION-DATE 3567445464)
(ATOM-CHARGES (20 -1))
(STRUCTURE-BONDS (15 16 1) (14 16 1) (11 14 1) (16 10 1 :DOWN)
 (10 13 1) (15 9 1 :DOWN) (9 13 1) (8 15 1) (8 11 1) (14 7 1 :DOWN)
 (6 12 1) (5 7 1) (4 6 1) (4 5 1) (3 12 1) (2 13 2) (1 12 2) (3 17 1)
 (9 18 1) (18 19 2) (18 20 1))
(DISPLAY-COORDS-2D (65012 0) (22562 -41100) (72122 -12400)
 (50702 -8220) (43522 -12330) (57832 -12370) (36402 -8180)
 (15872 -12290) (15872 -27990) (29222 -27990) (22562 -7440)
 (64992 -8260) (22562 -32830) (29222 -12290) (18432 -20130)
 (26682 -20130) (72032 -29146) (7903 -30125) (5768 -38094)
 (2069 -24292))
(STRUCTURE-ATOMS O O N C C C C C N N S C C C C C |BCCP-monomers| C O O)
(SYNONYMS
 "a carboxylated-biotinylated [biotin carboxyl carrier protein dimer]"
 "a carboxy-biotin-[BCCP]")
(COMMON-NAME "a carboxylated-biotinylated [BCCP dimer]")
(OCELOT-GFP::PARENTS |BCCP-monomers| |Modified-Proteins|) )
NIL)

(PWY-5148 NIL (
(CITATIONS ":EV-COMP-AINF:3567445647:ctb")
(CREDITS AUKFG-1)
(:CREATOR |ctb|)
(:CREATION-DATE 3567445647)
(PRIMARIES (THIOESTER-RXN (|Saturated-Fatty-Acyl-CoA|) (|Fatty-Acids|)))
(PREDECESSORS (THIOESTER-RXN))
(SYNONYMS "acyl-CoA thioesterase pathway")
(REACTION-LIST THIOESTER-RXN)
(COMMON-NAME "acyl-CoA hydrolysis")
(OCELOT-GFP::PARENTS |Lipid-Biosynthesis|) )
((CREDITS AUKFG-1 IMPORTED-FROM-META 3567445647)))

(|BCCP-dimers| T (
(:CREATOR |ctb|)
(:CREATION-DATE 3567445464)
(STRUCTURE-BONDS (15 16 1) (14 16 1) (11 14 1) (16 10 1 :DOWN)
 (10 13 1) (15 9 1 :DOWN) (9 13 1) (8 15 1) (8 11 1) (14 7 1 :DOWN)
 (6 12 1) (5 7 1) (4 6 1) (4 5 1) (3 12 1) (2 13 2) (1 12 2) (3 17 1))
(DISPLAY-COORDS-2D (5484 0) (1239 -4110) (6195 -1240) (4053 -822)
 (3335 -1233) (4766 -1237) (2623 -818) (570 -1229) (570 -2799)
 (1905 -2799) (1239 -744) (5482 -826) (1239 -3283) (1905 -1229)
 (826 -2013) (1651 -2013) (6186 -2561))
(STRUCTURE-ATOMS O O N C C C C C N N S C C C C C |BCCP-monomers|)
(SYNONYMS "a biotinylated [biotin-carboxy-carrier-protein dimer]")
(COMMON-NAME "a biotinylated [BCCP dimer]")
(OCELOT-GFP::PARENTS |Modified-Proteins|) )
NIL)

(CYSTSYN-PWY NIL (
(CITATIONS ":EV-COMP-AINF:3567445647:ctb")
(:CREATOR |ctb|)
(:CREATION-DATE 3567445647)
(CREDITS AUKFG-1 SRI |caspi|)
(PATHWAY-LINKS (SER SERSYN-PWY))
(PRIMARIES (ACSERLY-RXN NIL (CYS)))
(REACTION-LIST ACSERLY-RXN SERINE-O-ACETTRAN-RXN)
(PREDECESSORS (ACSERLY-RXN SERINE-O-ACETTRAN-RXN)
              (SERINE-O-ACETTRAN-RXN))
(COMMON-NAME "cysteine biosynthesis I")
(OCELOT-GFP::PARENTS CYSTEINE-SYN) )
((CREDITS AUKFG-1 IMPORTED-FROM-META 3567445647)
 (CREDITS |caspi| REVISED 3455467391) (CREDITS SRI REVISED 3455467391)))

(|Biotinylated-MadF-Proteins| T (
(:CREATOR |ctb|)
(:CREATION-DATE 3567445464)
(SYNONYMS "a biotinyl-[protein]")
(COMMON-NAME "a biotinylated MadF protein")
(OCELOT-GFP::PARENTS |Modified-Proteins|) )
NIL)

(PUB-KREDICH96 NIL (
(:CREATOR |ctb|)
(:CREATION-DATE 3567445647)
(AUTHORS "Kredich, N.M.")
(TITLE "Biosynthesis of cysteine")
(SOURCE
 "In Escherichia coli and Salmonella typhimurium.Cellular and Molecular Biology (Ed by Neidhard FC) pp. 514-527, American Society for Microbiology, Washington D.C.")
(YEAR 1996)
(OCELOT-GFP::PARENTS |Publications|) )
NIL)

(|Bis-NAC-GLC-Man-Man-R| T (
(:CREATOR |ctb|)
(:CREATION-DATE 3567445464)
(SYNONYMS
 "3-(2,4-bis[N-acetyl-b-D-glucosaminyl]-a-D-mannosyl)-b-D-mannosyl-R")
(COMMON-NAME
 "3-(2,4-bis[<i>N</i>-acetyl-&beta;-D-glucosaminyl]-&alpha;-D-mannosyl)-&beta;-D-mannosyl-R")
(COMMENT
 "R represents the remainder of the <i>N</i>-linked oligosaccharide in the glycoprotein acceptor.")
(STRUCTURE-BONDS (52 53 1) (46 51 1) (45 48 1) (44 47 1) (42 50 1)
 (38 51 1) (38 50 1) (37 49 1) (37 43 1) (36 49 1) (36 41 1) (35 48 1)
 (34 47 1) (33 40 1) (33 35 1) (32 39 1) (32 34 1) (49 29 1 :UP)
 (46 29 1 :DOWN) (51 28 1 :UP) (45 28 1 :UP) (50 27 1 :DOWN)
 (44 27 1 :UP) (26 46 1) (26 42 1) (25 45 1) (25 40 1) (24 44 1)
 (24 39 1) (23 43 1) (23 41 1) (43 21 1 :UP) (48 20 1 :DOWN) (20 31 1)
 (47 19 1 :DOWN) (19 30 1) (41 18 1 :UP) (18 22 1) (42 17 1 :UP)
 (40 16 1 :UP) (39 15 1 :UP) (52 21 1) (38 14 1 :UP) (37 13 1 :UP)
 (36 12 1 :DOWN) (35 11 1 :UP) (34 10 1 :UP) (33 9 1 :DOWN)
 (32 8 1 :DOWN) (7 17 1) (6 16 1) (5 15 1) (4 31 2) (3 30 2) (2 31 1)
 (1 30 1))
(DISPLAY-COORDS-2D (4.1221 0.0) (8.7528 -4.7829) (5.2535 -0.769)
 (8.0564 -6.0927) (0.0 -1.7359) (8.3548 -1.3665) (2.6004 -3.8371)
 (1.0577 -0.6512) (8.9848 -2.1293) (2.6571 -0.2052) (8.8193 -4.119)
 (4.5907 -5.7777) (7.3599 -5.7777) (5.0213 -2.544) (0.6443 -2.2594)
 (7.542 -1.5652) (2.9984 -4.5669) (4.6732 -7.7342) (3.843 -1.3672)
 (7.542 -4.7331) (7.4595 -7.7342) (4.6732 -8.7297) (6.1325 -7.7342)
 (2.037 -2.6174) (6.9286 -2.6431) (4.3747 -4.9483) (3.4297 -2.9753)
 (6.1657 -3.721) (6.1325 -5.2966) (4.4234 -0.7736) (8.0564 -5.2633)
 (1.6507 -1.2323) (8.3215 -2.6431) (2.4504 -1.0092) (8.3215 -3.4558)
 (5.4028 -6.4244) (6.7957 -6.4244) (4.8061 -3.3561) (1.4441 -2.0363)
 (7.542 -2.3945) (5.4028 -7.2204) (3.7946 -4.3516) (6.7957 -7.2204)
 (2.8367 -2.3943) (6.9286 -3.4558) (5.1542 -4.7331) (3.0433 -1.5903)
 (7.542 -3.9867) (6.1325 -6.1093) (4.0098 -3.5721) (5.3695 -3.9202)
 (8.3349 -7.7195) (9.1599 -7.7195))
(STRUCTURE-ATOMS C C O O O O O O O O O O O O C C C C N N O O O O O O O
 O O C C C C C C C C C C C C C C C C C C C C C C R1 |Protein|)
(OCELOT-GFP::PARENTS |Modified-Proteins|) )
NIL)

(|CRPB-11-Cis-Retinol| T (
(:CREATOR |ctb|)
(:CREATION-DATE 3567445464)
(COMMON-NAME
 "an 11-<i>cis</i> retinol-[cellular-retinol-binding-protein]")
(OCELOT-GFP::PARENTS |Modified-Proteins|) )
NIL)

(|Cellular-Retinol-Binding-Proteins| T (
(MODIFIED-FORM |CRPB-all-trans-Retinal| |CRPB-all-trans-Retinol|)
(CREDITS AUKFG-1)
(:CREATOR |ctb|)
(:CREATION-DATE 3567445464)
(COMMENT
 "Plasma retinol-binding protein (RBPs) and cellular retinol-binding proteins (CRBPs) are specific carriers of the alcohol form of vitamin A (retinol) in body fluids and within the cell, respectively.
The sequestration of retinol inside a high-affinity binding-protein draws retinol into the cell and protects it from unfettered metabolism, while still allowing the formation of retinyl esters |CITS: [9932510][7683727]|. LRAT, the enzyme that forms retinyl-esters, can access retinol when it is bound to CRBP1 |CITS: [3198596][3178828]|.

The CRBPs are monomeric proteins of approximately 15.5 kDa belonging to a superfamily of small cytoplasmic proteins that specifically interact with hydrophobic ligands. Two such proteins (|FRAME: ENSG00000114115-MONOMER \"CRBP I\"| and |FRAME: ENSG00000114113-MONOMER \"CRBP II\"|) with distinct tissue distributions and retinoid-binding properties have been recognized in mammals. 

The human CRBP I is expressed at high levels in many tissues, including ovary, adrenal and pituitary glands, and testis |CITS: [3751963 ]|, while CRBP II is confined essentially to the small intestine. In addition, the Kd of the retinol-CRBP I complex is as low as 0.1 nM |CITS: [7744071]|, whereas the binding of retinol to CRBP II is ~100-fold weaker |CITS: [1995621]|.")
(COMMON-NAME "a cellular-retinol-binding protein")
(OCELOT-GFP::PARENTS |Polypeptides|) )
((CREDITS AUKFG-1 IMPORTED-FROM-META 3567445464)))

(|CRPB-all-trans-Retinol| T (
(:CREATOR |ctb|)
(:CREATION-DATE 3567445464)
(UNMODIFIED-FORM |Cellular-Retinol-Binding-Proteins|)
(DBLINKS (LIGAND-CPD "C04571" NIL |taltman| 3466371734 NIL NIL))
(DISPLAY-COORDS-2D (397 -3774) (-4614 -2544) (1829 -4552) (3229 -3789)
 (-319 -3354) (1829 -3727) (2544 -3323) (1097 -3323) (-1019 -3774)
 (-2467 -3789) (-2358 -2529) (-3182 -2544) (3929 -3354) (-1751 -3369)
 (-3182 -3369) (-3167 -1720) (-3898 -2140) (-3898 -3789) (-4614 -3369)
 (-1019 -4614) (-3898 -4614) (-4613 -5027))
(STRUCTURE-BONDS (21 22 1) (1 8 2) (1 5 1) (2 17 1) (2 19 1) (3 6 1)
 (4 13 1) (5 9 2) (21 18 1) (7 6 2) (7 4 1) (8 6 1) (10 15 1) (11 12 1)
 (14 9 1) (14 10 2) (15 12 1) (16 12 1) (17 12 1) (18 15 2) (19 18 1)
 (20 9 1))
(STRUCTURE-ATOMS C C C C C C C C C C C C O C C C C C C C C |Protein|)
(SCHEMA? T)
(COMMON-NAME
 "an <i>all-trans</i> retinol-[cellular-retinol-binding-protein]")
(OCELOT-GFP::PARENTS |Modified-Proteins|) )
NIL)

(|Carboxylated-Biotinylated-MadF-Proteins| T (
(:CREATOR |ctb|)
(:CREATION-DATE 3567445464)
(SYNONYMS "a carboxybiotinyl-[protein]")
(COMMON-NAME "a carboxylated biotinylated MadF protein")
(OCELOT-GFP::PARENTS |Modified-Proteins|) )
NIL)

(|Cell-division-inhibitor-SulAs| T (
(:CREATOR |ctb|)
(:CREATION-DATE 3567445464)
(COMMON-NAME "a cell division inhibitor SulA")
(OCELOT-GFP::PARENTS |Modified-Proteins|) )
NIL)

(|Citrate-Lyase-Citryl-Forms| T (
(:CREATOR |ctb|)
(:CREATION-DATE 3567445464)
(COMMENT
 "Citrate lyase, an anaerobic enzyme, catalyzes the cleavage of citrate to acetate and oxaloacetate
|CITS: [6354265]|. The citrate molecule is very stable, and needs to be activated prior to cleavage by
forming a thioester bond with the enzyme.

The enzyme is a complex of three subunits (in a 6:6:6 configuration), one of them a dedicated acyl carrier protein (acp).
It is synthesized in an apo form, and is converted to its holo form by the covalent binding of the unusual prosthetic group |FRAME: 2-5-PHOSPHORIBOSYL-3-DEPHOSPHO-COA| to the [acp] component, resulting in |FRAME: DEACETYL-CITRATE-LYASE|. However, this holo form is still not fully active - in order to be active, the prosthetic group needs to be acetylated, a reaction catalyzed by the |FRAME: G6344|-encoded |FRAME: CITC-MONOMER|, which generates |FRAME: CITRATE-LYASE|.

The &alpha; subunit of the |FRAME: ACECITLY-CPLX| is a citrate-[acp] transferase that catalyzes the exchange of the bound acetyl group with a citrate molecule, generating |FRAME: Citrate-Lyase-Citryl-Forms| and releasing an |FRAME: ACET| molecule.
The &beta; subunit, which is a citryl-[acp] lyase, catalyzes the subsequent step, cleaving the bound citryl group, releasing |FRAME: OXALACETIC_ACID| and regenerating |FRAME: CITRATE-LYASE|. Since the active form is regenrated, the enzyme can continuously catalyze the cleavage reaction.")
(SYNONYMS "a [citrate (pro-3S)-lyase](citryl form)")
(UNMODIFIED-FORM DEACETYL-CITRATE-LYASE)
(COMMON-NAME "a [citrate-lyase] (citryl form)")
(OCELOT-GFP::PARENTS |Modified-Proteins|) )
NIL)

(|Corrinoid-Proteins| T (
(MODIFIED-FORM |Methylated-Corrinoid-Proteins|)
(:CREATOR |ctb|)
(:CREATION-DATE 3567445464)
(COMMENT
 "Corrinoids are a group of compounds based on the skeleton of |FRAME: Corrins corrin|, a cyclic system containing four pyrrole rings similar to porphyrins. The corrinoid proteins bind corrinoid cofactors that contain a cobalt atom. 

The most common corrinoid proteins are methyltransferases and reductive dehalogenases |CITS: [8631705][8932317][11976751][17142327]|.")
(CREDITS SRI |caspi|)
(COMMON-NAME "a corrinoid protein")
(OCELOT-GFP::PARENTS |Polypeptides|) )
((CREDITS |caspi| CREATED 3532724947) (CREDITS SRI CREATED 3532724947)))

(|MtbC-Proteins| T (
(MODIFIED-FORM |Co2-MtbC-Proteins|)
(CREDITS AUKFG-1)
(:CREATOR |ctb|)
(:CREATION-DATE 3567445464)
(SYNONYMS "an MtbC protein"
 "a [dimethylamine-specific corrinoid protein]")
(COMMON-NAME "a [Co(I) dimethylamine-specific corrinoid protein]")
(OCELOT-GFP::PARENTS |Corrinoid-Proteins|) )
((CREDITS AUKFG-1 IMPORTED-FROM-META 3567445464)))

(|Co2-MtbC-Proteins| T (
(:CREATOR |ctb|)
(:CREATION-DATE 3567445464)
(CREDITS SRI |caspi|)
(COMMENT "This is an inactive form of the protein, with a Co(II) atom.")
(COMMON-NAME "a [Co(II) dimethylamine-specific corrinoid protein]")
(UNMODIFIED-FORM |MtbC-Proteins|)
(OCELOT-GFP::PARENTS |Corrinoid-Proteins| |Modified-Proteins|) )
((CREDITS |caspi| CREATED 3533488209) (CREDITS SRI CREATED 3533488209)))

(|MtmC-Proteins| T (
(MODIFIED-FORM |Co2-MtmC-Proteins|)
(CREDITS AUKFG-1)
(:CREATOR |ctb|)
(:CREATION-DATE 3567445464)
(SYNONYMS "an MtmC corrinoid protein"
 "a [methylamine-specific corrinoid protein]")
(COMMON-NAME "a [Co(I) methylamine-specific corrinoid protein]")
(OCELOT-GFP::PARENTS |Corrinoid-Proteins|) )
((CREDITS AUKFG-1 IMPORTED-FROM-META 3567445464)))

(|Co2-MtmC-Proteins| T (
(:CREATOR |ctb|)
(:CREATION-DATE 3567445464)
(CREDITS SRI |caspi|)
(COMMON-NAME "a [Co(II) methylamine-specific corrinoid protein]")
(UNMODIFIED-FORM |MtmC-Proteins|)
(OCELOT-GFP::PARENTS |Corrinoid-Proteins| |Modified-Proteins|) )
((CREDITS |caspi| CREATED 3533428726) (CREDITS SRI CREATED 3533428726)))

(|MttC-Proteins| T (
(MODIFIED-FORM |Co2-MttC-Proteins|)
(CREDITS AUKFG-1)
(:CREATOR |ctb|)
(:CREATION-DATE 3567445464)
(SYNONYMS "an MttC corrinoid protein"
 "a [trimethylamine-specific corrinoid protein]")
(COMMON-NAME "a [Co(I) trimethylamine-specific corrinoid protein]")
(OCELOT-GFP::PARENTS |Corrinoid-Proteins|) )
((CREDITS AUKFG-1 IMPORTED-FROM-META 3567445464)))

(|Co2-MttC-Proteins| T (
(:CREATOR |ctb|)
(:CREATION-DATE 3567445464)
(CREDITS SRI |caspi|)
(COMMENT
 "This is an inactive form of the protein, which is generated by oxidation of the cobalt atom to the (II) state.")
(COMMON-NAME "a [Co(II) trimethylamine-specific corrinoid protein]")
(UNMODIFIED-FORM |MttC-Proteins|)
(OCELOT-GFP::PARENTS |Corrinoid-Proteins| |Modified-Proteins|) )
((CREDITS |caspi| CREATED 3533489008) (CREDITS SRI CREATED 3533489008)))

(|Cytochromes| T (
(:CREATOR |ctb|)
(:CREATION-DATE 3567445464)
(COMMON-NAME "a cytochrome")
(OCELOT-GFP::PARENTS |Polypeptides|) )
NIL)

(|Cytochromes-c| T (
(:CREATOR |ctb|)
(:CREATION-DATE 3567445464)
(CREDITS SRI |caspi|)
(COMMENT
 "Cytochromes c (cytC) are electron-transfer proteins that have one or more |FRAME: HEME_C| groups, which are bound to the protein by one or two thioether bonds involving sulfhydryl groups of cysteine residues.
Cytochromes c possess a wide range of properties and function in a large number of different redox processes. In general, the differences in cytochromes c among bacteria are much larger than those among animal species.
Bacterial cytochromes c function in the electron transport chains of bacteria with many different types of energy
metabolism, including phototrophs, methylotrophs, denitrifiers, sulfate reducers and the nitrogen-fixers. 

The |FRAME: Cytochromes-c \"<i>c</i>-type cytochromes\"|  have been classified in four classes based on their sequence (reviewed in |CITS: [1646017]|):

|FRAME: Class-I-Cytochromes-C \"Class I\"| includes the low-spin soluble cytC of mitochondria and bacteria, with the heme-attachment site towards the N-terminus, and the sixth ligand provided by a methionine residue about 40 residues further on towards the C-terminus. Memebers of this class were further subdivided into the five subclasses, IA to IE, which are named long cytochrome c2, mitochondrial cytochrome c, split-a-band cytochromes c, cytochrome c8 and cytochrome c5, respectively .

|FRAME: Class-II-Cytochromes-C \"Class II\"| includes the high-spin cytochromes c' and various low-spin cytochromes (e.g., Rhodopseudomonas palustris cytochrome c-556). The heme-attachment site is close to the C-terminus and in the low-spin proteins the sixth ligand is a methionine residue close to the N-terminus.

|FRAME: Class-III-Cytochromes-C \"Class III\"| comprises the low redox potential multiple heme cytochromes c3 and c7, with only around thirty residues of
amino acid per heme group.

|FRAME: Class-IV-Cytochromes-C \"Class IV\"| was created to hold the complex proteins that have other prosthetic groups as well as heme c, such as the flavocytochromes c and the cytochromes cd.")
(COMMON-NAME "a cytochrome <i>c</i>")
(OCELOT-GFP::PARENTS |Cytochromes|) )
((CREDITS |caspi| REVISED 3504372870) (CREDITS SRI REVISED 3504372870)))

(|Reduced-cytochromes| T (
(:CREATOR |ctb|)
(:CREATION-DATE 3567445464)
(SYNONYMS "a ferrocytochrome")
(COMMON-NAME "a reduced cytochrome")
(OCELOT-GFP::PARENTS |Cytochromes|) )
NIL)

(GLNSYN-PWY NIL (
(SUPER-PATHWAYS AMMASSIM-PWY)
(IN-PATHWAY AMMASSIM-PWY)
(CITATIONS ":EV-COMP-AINF:3567445647:ctb")
(:CREATOR |ctb|)
(:CREATION-DATE 3567445647)
(CREDITS AUKFG-1 SRI |fulcher| O-18 |riley|)
(PATHWAY-LINKS (GLT GLUTAMATE-SYN))
(SYNONYMS "glutamine - glutamate pathway")
(PRIMARIES (GLUTAMINESYN-RXN (GLT)))
(REACTION-LIST GLUTAMINESYN-RXN)
(PREDECESSORS (GLUTAMINESYN-RXN))
(COMMON-NAME "glutamine biosynthesis I")
(OCELOT-GFP::PARENTS GLUTAMINE-SYN) )
((CREDITS AUKFG-1 IMPORTED-FROM-META 3567445647)
[truncated: 12,849,761 more chars]
