# Supplementary material for: Genome resolved analysis of a premature infant gut microbial community reveals a Varibaculum cambriense genome and a shift towards fermentation-based metabolism during the third week of life
Source: Microbiome. 2013 Dec 17;1:30. doi: 10.1186/2049-2618-1-30 (PMC4177395; doi:10.1186/2049-2618-1-30)
Supplement: Additional file 5 — KEGG annotations. [file 2049-2618-1-30-S5.zip › af5_V_cambriense_pathway_tools/1.0/reports/blasterrors.log]

No hits found for RXN-7968
BLAST data found for VALINE-PYRUVATE-AMINOTRANSFER-RXN
BLAST data found for GLUTAMIDOTRANS-RXN
BLAST data found for SUCCINYLDIAMINOPIMTRANS-RXN
BLAST data found for SUCCDIAMINOPIMDESUCC-RXN
BLAST data found for DIAMINOPIMEPIM-RXN
BLAST data found for O-SUCCHOMOSERLYASE-RXN
BLAST data found for CYSTATHIONINE-BETA-LYASE-RXN
BLAST data found for HOMSUCTRAN-RXN
BLAST data found for ACETYLORNDEACET-RXN
BLAST data found for RXN0-5114
BLAST data found for RXN0-2381
BLAST data found for RXN0-2382
BLAST data found for ANTHRANSYN-RXN
BLAST data found for PRTRANS-RXN
BLAST data found for IGPSYN-RXN
BLAST data found for TYRAMINOTRANS-RXN
BLAST data found for RXN490-3616
BLAST data found for RXN-9386
BLAST data found for MALIC-NADP-RXN
BLAST data found for MALIC-NAD-RXN
BLAST data found for PEPSYNTH-RXN
BLAST data found for PEPCARBOXYKIN-RXN
BLAST data found for F16BDEPHOS-RXN
No hits found for RXN-9990
No hits found for N-ACETYLNEURAMINATE-SYNTHASE-RXN
BLAST data found for RXN-4301
BLAST data found for 6.3.2.7-RXN
No hits found for RXN-12473
No hits found for RXN-11361
BLAST data found for RXN-8344
BLAST data found for RXN-8342
BLAST data found for RXN-8340
BLAST data found for L-ASPARTATE-OXID-RXN
BLAST data found for QUINOLINATE-SYNTHA-RXN
No hits found for NICOTINAMID-RXN
No sequences retrieved for NMNNUCLEOSID-RXN
No hits found for NADNUCLEOSID-RXN
No hits found for NMNAMIDOHYDRO-RXN
No hits found for RXN-5822
BLAST data found for NAD-KIN-RXN
BLAST data found for IPPISOM-RXN
BLAST data found for RXN-9311
BLAST data found for RXN-9310
No hits found for 4OHBENZOATE-OCTAPRENYLTRANSFER-RXN
BLAST data found for 3-OCTAPRENYL-4-OHBENZOATE-DECARBOX-RXN
No hits found for 2-OCTAPRENYLPHENOL-HYDROX-RXN
BLAST data found for 2-OCTAPRENYL-6-OHPHENOL-METHY-RXN
BLAST data found for 2-OCTAPRENYL-6-METHOXYPHENOL-HYDROX-RXN
BLAST data found for DHHB-METHYLTRANSFER-RXN
BLAST data found for OCTAPRENYL-METHYL-METHOXY-BENZOQ-OH-RXN
No sequences retrieved for RIBOPHOSPHAT-RXN
BLAST data found for H2NEOPTERINP3PYROPHOSPHOHYDRO-RXN
No sequences retrieved for DIHYDRONEOPTERIN-MONO-P-DEPHOS-RXN
BLAST data found for H2NEOPTERINALDOL-RXN
No sequences retrieved for RXN-5061
BLAST data found for 1.5.1.15-RXN
BLAST data found for 1.5.1.20-RXN
No sequences retrieved for 2.1.1.19-RXN
BLAST data found for HOMOCYSMETB12-RXN
BLAST data found for GCVMULTI-RXN
BLAST data found for FORMATETHFLIG-RXN
BLAST data found for 3-CH3-2-OXOBUTANOATE-OH-CH3-XFER-RXN
BLAST data found for 2-DEHYDROPANTOATE-REDUCT-RXN
No hits found for RXN-12611
No hits found for RXN-12610
BLAST data found for 1.1.1.262-RXN
BLAST data found for ERYTHRON4PDEHYDROG-RXN
BLAST data found for PDXJ-RXN
BLAST data found for ERYTH4PDEHYDROG-RXN
BLAST data found for PNPOXI-RXN
No hits found for RXN-11099
No sequences retrieved for RXN-11098
No sequences retrieved for 2.6.1.56-RXN
No sequences retrieved for RXN-11097
No sequences retrieved for 3.1.3.40-RXN
BLAST data found for STREPTOMYCIN-6-KINASE-RXN
No hits found for 2.7.7.33-RXN
No sequences retrieved for RXN-9469
No sequences retrieved for RXN-9467
BLAST data found for STREPTOMYCIN-6-PHOSPHATASE-RXN
No sequences retrieved for RXN-9471
No sequences retrieved for RXN-9470
No hits found for 2.4.2.27-RXN
BLAST data found for 2.1.4.2-RXN
No sequences retrieved for SCYLLO-INOSAMINE-KINASE-RXN
BLAST data found for RXN-8990
No hits found for AMINEPHEN-RXN
No hits found for PHENYLALANINE-DECARBOXYLASE-RXN
BLAST data found for RXN-9587
No sequences retrieved for RXN-9586
No sequences retrieved for RXN-9585
BLAST data found for RXN-9584
No sequences retrieved for RXN-9582
BLAST data found for RXN-9581
BLAST data found for RXN-9549
BLAST data found for RXN-9663
BLAST data found for 4.2.1.61-RXN
No hits found for RXN-9539
BLAST data found for RXN-9662
No hits found for RXN-9537
No hits found for RXN-9535
BLAST data found for RXN-9661
No hits found for RXN-9533
No hits found for RXN-9531
No hits found for RXN-9655
BLAST data found for RXN-9660
No hits found for RXN-9527
No hits found for 4.2.1.59-RXN
BLAST data found for RXN-9659
No hits found for RXN-9523
No hits found for 4.2.1.58-RXN
No hits found for RXN-9516
No hits found for RXN-9520
BLAST data found for RXN-9658
BLAST data found for RXN-9657
BLAST data found for RXN-9550
No hits found for RXN-10654
No hits found for RXN-10656
BLAST data found for RXN-10657
No hits found for RXN-10658
No hits found for RXN-10660
BLAST data found for RXN-10661
No hits found for RXN-9635
No hits found for RXN-9634
No hits found for RXN-9632
BLAST data found for 3-OXOACYL-ACP-SYNTH-RXN
BLAST data found for ENOYL-ACP-REDUCT-NADH-RXN
BLAST data found for ENOYL-ACP-REDUCT-NADPH-RXN
No hits found for 3-HYDROXYDECANOYL-ACP-DEHYDR-RXN
BLAST data found for 2.3.1.179-RXN
No hits found for 5.3.3.14-RXN
BLAST data found for FABAUNSATDEHYDR-RXN
No hits found for RXN0-2141
No hits found for RXN0-2144
BLAST data found for RXN0-2145
BLAST data found for RXN-1381
BLAST data found for RXN0-6427
BLAST data found for PPGPPSYN-RXN
BLAST data found for RXN0-6485
BLAST data found for 3.1.26.5-RXN
BLAST data found for RXN0-6480
BLAST data found for RXN0-4222
BLAST data found for RXN0-6479
BLAST data found for RXN0-6478
No hits found for RXN-12104
BLAST data found for RXN0-1342
BLAST data found for RXN0-4022
BLAST data found for RXN0-742
BLAST data found for RXN0-747
BLAST data found for RXN0-745
BLAST data found for ADPREDUCT-RXN
BLAST data found for RXN0-748
BLAST data found for RXN0-746
BLAST data found for GDPREDUCT-RXN
BLAST data found for GMP-SYN-NH3-RXN
BLAST data found for RXN0-723
BLAST data found for RXN0-724
BLAST data found for RIBONUCLEOSIDE-DIP-REDUCTII-RXN
BLAST data found for RXN0-722
BLAST data found for CDPREDUCT-RXN
BLAST data found for DUTP-PYROP-RXN
BLAST data found for RXN0-6491
No sequences retrieved for RXN-12195
No sequences retrieved for RXN-12196
No sequences retrieved for RXN-12197
No sequences retrieved for RXN-12198
No hits found for RXN-12199
No hits found for RXN-12200
BLAST data found for CTPSYN-RXN
BLAST data found for UDPKIN-RXN
BLAST data found for ACETATE--COA-LIGASE-RXN
No sequences retrieved for ARGININE-2-MONOOXYGENASE-RXN
No hits found for GUANIDINOBUTYRASE-RXN
BLAST data found for 2-METHYLACYL-COA-DEHYDROGENASE-RXN
BLAST data found for 2KETO-3METHYLVALERATE-RXN
BLAST data found for TIGLYLCOA-HYDROXY-RXN
BLAST data found for 1.1.1.178-RXN
BLAST data found for CARBAMATE-KINASE-RXN
BLAST data found for PYRROLINECARBDEHYDROG-RXN
BLAST data found for RXN-7643
BLAST data found for S-FORMYLGLUTATHIONE-HYDROLASE-RXN
BLAST data found for RXN-11667
No hits found for RXN-11662
BLAST data found for GLUTACONYL-COA-DECARBOXYLASE-RXN
No sequences retrieved for GLUTARYL-COA-DEHYDROG-RXN
BLAST data found for RXN-10985
BLAST data found for RXN-10986
BLAST data found for 3-HYDROXYPROPIONATE-DEHYDROGENASE-RXN
BLAST data found for BETA-PHOSPHOGLUCOMUTASE-RXN
BLAST data found for GALACTURIDYLYLTRANS-RXN
BLAST data found for ARABISOM-RXN
BLAST data found for SUCROSE-PHOSPHORYLASE-RXN
BLAST data found for NANK-RXN
BLAST data found for ACNEULY-RXN
BLAST data found for 3.2.1.33-RXN
BLAST data found for ENOYL-COA-HYDRAT-RXN
BLAST data found for ENOYL-COA-DELTA-ISOM-RXN
BLAST data found for ACYLCOADEHYDROG-RXN
BLAST data found for OHBUTYRYL-COA-EPIM-RXN
BLAST data found for KETOACYLCOATHIOL-RXN
BLAST data found for OHACYL-COA-DEHYDROG-RXN
BLAST data found for RXN0-5258
BLAST data found for ACETOACETYL-COA-TRANSFER-RXN
BLAST data found for RXN0-901
BLAST data found for XANTHOSINEPHOSPHORY-RXN
BLAST data found for THYM-PHOSPH-RXN
No hits found for URA-PHOSPH-RXN
No hits found for CYTIDEAM-RXN
BLAST data found for D-PPENTOMUT-RXN
No hits found for ADDALT-RXN
BLAST data found for DEOXYINOPHOSPHOR-RXN
No hits found for DEOXYADENPHOSPHOR-RXN
BLAST data found for DEOXYGUANPHOSPHOR-RXN
BLAST data found for 4.4.1.25-RXN
No hits found for RXN-11738
BLAST data found for RXN-11691
No hits found for R230-RXN
BLAST data found for ADENYLYLSULFKIN-RXN
No hits found for RXN-12778
BLAST data found for RXN-12848
BLAST data found for RXN-12849
BLAST data found for RXN-12850
BLAST data found for RXN-12745
BLAST data found for RXN-12744
BLAST data found for RXN-12743
BLAST data found for RXN-12710
No sequences retrieved for RXN-12709
No sequences retrieved for RXN-12708
No sequences retrieved for RXN-12707
BLAST data found for RXN-12706
No sequences retrieved for RXN-12705
No sequences retrieved for RXN-12704
No sequences retrieved for RXN-12703
No hits found for RXN-12694
No sequences retrieved for RXN-12693
No sequences retrieved for RXN-12751
No sequences retrieved for RXN-12750
No sequences retrieved for RXN-12749
BLAST data found for RXN-12748
No sequences retrieved for RXN-12747
BLAST data found for RXN-12736
No hits found for RXN-12734
No hits found for RXN-12735
BLAST data found for RXN-12718
BLAST data found for 1.13.11.25-RXN
BLAST data found for RXN-12717
BLAST data found for RXN-12714
BLAST data found for RXN-12691
BLAST data found for CATAL-RXN
BLAST data found for RXN0-1133
BLAST data found for GLU6PDEHYDROG-RXN
BLAST data found for 6PGLUCONOLACT-RXN
BLAST data found for PLASTOQUINOL--PLASTOCYANIN-REDUCTASE-RXN
BLAST data found for RXN490-3650
BLAST data found for PSII-RXN
BLAST data found for CYTOCHROME-C-OXIDASE-RXN
No hits found for 1.10.2.2-RXN
BLAST data found for R601-RXN
BLAST data found for FHLMULTI-RXN
BLAST data found for PEPCARBOX-RXN
BLAST data found for PYRUVDEH-RXN
No sequences retrieved for RXN-12912
BLAST data found for RXNI-2
BLAST data found for 2-OXOGLUTARATE-SYNTHASE-RXN
BLAST data found for MALSYN-RXN
BLAST data found for ISOCIT-CLEAV-RXN
BLAST data found for MALATE-DEHYDROGENASE-ACCEPTOR-RXN
BLAST data found for SUCCINATE-DEHYDROGENASE-UBIQUINONE-RXN
BLAST data found for 2OXOGLUTARATEDEH-RXN
BLAST data found for RXN0-1461
BLAST data found for PROTOPORGENOXI-RXN
BLAST data found for BUTYRYL-COA-DEHYDROGENASE-RXN
BLAST data found for RXN-5901
BLAST data found for R11-RXN
BLAST data found for 3-HYDROXBUTYRYL-COA-DEHYDRATASE-RXN
BLAST data found for N-ACETYLGLUCOSAMINE-KINASE-RXN
No sequences retrieved for RXN-7605
BLAST data found for RXN-11031
BLAST data found for RXN-11030
BLAST data found for RXN-11028
No hits found for RXN-11349
No sequences retrieved for RXN-11343
No sequences retrieved for RXN-11344
No sequences retrieved for RXN-11345
BLAST data found for 3.4.17.14-RXN
BLAST data found for PYRUVFORMLY-RXN
BLAST data found for PGPPHOSPHA-RXN
BLAST data found for DLACTDEHYDROGNAD-RXN
BLAST data found for MALATE-DEHYDROGENASE-ACCEPTOR-RXN
No sequences retrieved for RXN-12912
BLAST data found for RXNI-2
BLAST data found for MALSYN-RXN
BLAST data found for ISOCIT-CLEAV-RXN
BLAST data found for PYRUVDEH-RXN
BLAST data found for PSII-RXN
BLAST data found for 1.1.1.8-RXN
BLAST data found for R11-RXN
BLAST data found for 3-HYDROXBUTYRYL-COA-DEHYDRATASE-RXN
BLAST data found for FHLMULTI-RXN
BLAST data found for RXN-11667
No hits found for RXN-11662
BLAST data found for ENZRXN-201-RXN
BLAST data found for ENZRXN-161-RXN
BLAST data found for BUTANAL-DEHYDROGENASE-RXN
BLAST data found for CATAL-RXN
BLAST data found for THIOL-S-METHYLTRANSFERASE-RXN
BLAST data found for RXN-6763
No hits found for RXN-6641
No sequences retrieved for RXN-12534
No sequences retrieved for RXN-12533
No hits found for RXN-12532
BLAST data found for GSHTRAN-RXN
No sequences retrieved for RXN-12693
BLAST data found for RXN-12849
BLAST data found for RXN-12850
BLAST data found for RXN-12848
No hits found for RXN-12778
No hits found for RXN-12694
No sequences retrieved for RXN-12705
No sequences retrieved for RXN-12704
No sequences retrieved for RXN-12703
BLAST data found for RXN-12745
BLAST data found for RXN-12744
BLAST data found for RXN-12743
No sequences retrieved for RXN-12709
No sequences retrieved for RXN-12708
No sequences retrieved for RXN-12707
No sequences retrieved for RXN-12786
No sequences retrieved for RXN-12780
No sequences retrieved for RXN-12781
No sequences retrieved for RXN-12782
No sequences retrieved for RXN-12785
No sequences retrieved for RXN-12784
No sequences retrieved for RXN-12787
No sequences retrieved for RXN-12788
No sequences retrieved for RXN-12790
No sequences retrieved for RXN-12789
No sequences retrieved for RXN-12751
No sequences retrieved for RXN-12750
No sequences retrieved for RXN-12749
BLAST data found for RXN-12748
No sequences retrieved for RXN-12747
BLAST data found for RXN-12736
No hits found for RXN-12734
No hits found for RXN-12735
BLAST data found for RXN-12718
BLAST data found for 1.13.11.25-RXN
BLAST data found for RXN-12717
BLAST data found for RXN-12714
BLAST data found for RXN-12691
BLAST data found for 4.4.1.25-RXN
No hits found for RXN-11738
BLAST data found for RXN-11691
No hits found for R230-RXN
BLAST data found for FERREDOXIN--NITRITE-REDUCTASE-RXN
BLAST data found for 1.7.7.2-RXN
BLAST data found for THYM-PHOSPH-RXN
No hits found for URA-PHOSPH-RXN
No hits found for CYTIDEAM-RXN
No hits found for RXN-7682
BLAST data found for RXN0-901
BLAST data found for INOSINE-NUCLEOSIDASE-RXN
BLAST data found for RXN-7607
BLAST data found for AMP-DEAMINASE-RXN
BLAST data found for D-PPENTOMUT-RXN
No hits found for ADDALT-RXN
BLAST data found for DEOXYINOPHOSPHOR-RXN
No hits found for DEOXYADENPHOSPHOR-RXN
BLAST data found for DEOXYGUANPHOSPHOR-RXN
BLAST data found for ENOYL-COA-HYDRAT-RXN
BLAST data found for ENOYL-COA-DELTA-ISOM-RXN
BLAST data found for OHBUTYRYL-COA-EPIM-RXN
BLAST data found for TRIOKINASE-RXN
BLAST data found for KETOHEXOKINASE-RXN
BLAST data found for 3.2.1.48-RXN
BLAST data found for ARABISOM-RXN
BLAST data found for BETA-PHOSPHOGLUCOMUTASE-RXN
BLAST data found for RXN-12083
No sequences retrieved for RXN-12082
BLAST data found for 1.1.1.289-RXN
No sequences retrieved for RXN-12081
No sequences retrieved for RXN-12080
BLAST data found for RXN-12079
BLAST data found for RXN-12078
No hits found for RXN-12401
No hits found for RXN-12402
No hits found for RXN-12397
No sequences retrieved for 3.2.1.120-RXN
No hits found for RXN-12190
BLAST data found for RXN-11618
BLAST data found for 3.2.1.76-RXN
BLAST data found for RXN-11569
BLAST data found for RXN-11620
BLAST data found for 3.1.6.4-RXN
BLAST data found for 3.1.6.12-RXN
BLAST data found for 3.2.1.33-RXN
BLAST data found for GLUCOSAMINE-KINASE-RXN
No sequences retrieved for RXN-12629
BLAST data found for PHOSACETYLGLUCOSAMINEMUT-RXN
No hits found for RXN-12627
BLAST data found for RXN-12624
BLAST data found for RXN-12623
BLAST data found for 3.2.1.14-RXN
BLAST data found for 2.7.7.64-RXN
BLAST data found for RXN-11505
BLAST data found for GALACTURIDYLYLTRANS-RXN
BLAST data found for RXN-11502
BLAST data found for RXN-10985
BLAST data found for RXN-10986
BLAST data found for 3-HYDROXYPROPIONATE-DEHYDROGENASE-RXN
BLAST data found for S-FORMYLGLUTATHIONE-HYDROLASE-RXN
BLAST data found for PYRUVFORMLY-RXN
BLAST data found for RXN-7643
No hits found for RXN3O-4157
BLAST data found for 4.1.1.80-RXN
BLAST data found for PYRROLINECARBDEHYDROG-RXN
BLAST data found for CARBAMATE-KINASE-RXN
BLAST data found for 2KETO-3METHYLVALERATE-RXN
No sequences retrieved for ARGININE-2-MONOOXYGENASE-RXN
No hits found for GUANIDINOBUTYRASE-RXN
BLAST data found for RXN0-5258
No sequences retrieved for RXN-2902
BLAST data found for 4.1.2.29-RXN
No sequences retrieved for R503-RXN
BLAST data found for BADH-RXN
BLAST data found for DUTP-PYROP-RXN
No sequences retrieved for RXN-12195
No sequences retrieved for RXN-12196
No sequences retrieved for RXN-12197
No sequences retrieved for RXN-12198
No hits found for RXN-12199
No hits found for RXN-12200
BLAST data found for CTPSYN-RXN
BLAST data found for UDPKIN-RXN
BLAST data found for RXN0-742
BLAST data found for GMP-SYN-NH3-RXN
No hits found for RXN-12104
BLAST data found for RXN0-1342
BLAST data found for RXN0-4022
BLAST data found for RXN0-6485
BLAST data found for 3.1.26.5-RXN
BLAST data found for RXN0-6480
BLAST data found for RXN0-4222
BLAST data found for RXN0-6479
BLAST data found for RXN0-6478
BLAST data found for PGPPHOSPHA-RXN
BLAST data found for RXN-1381
No hits found for RXN-10462
No hits found for RXN-10062
No hits found for RXN-10061
No hits found for RXN-10060
No hits found for RXN-10059
BLAST data found for RXN1G-1637
BLAST data found for RXN1G-1636
BLAST data found for RXN1G-1635
BLAST data found for RXN1G-1634
BLAST data found for RXN1G-1633
BLAST data found for RXN1G-1152
BLAST data found for RXN1G-1151
BLAST data found for RXN1G-1150
BLAST data found for RXN1G-1149
BLAST data found for RXN1G-874
No sequences retrieved for RXN1G-474
No sequences retrieved for RXN1G-473
No sequences retrieved for RXN1G-472
No sequences retrieved for RXN1G-470
No sequences retrieved for RXN1G-137
No sequences retrieved for RXN1G-1439
No sequences retrieved for RXN1G-1438
No sequences retrieved for RXN1G-1437
No sequences retrieved for RXN1G-1436
No sequences retrieved for RXN1G-1435
No sequences retrieved for RXN1G-811
No sequences retrieved for RXN1G-810
No sequences retrieved for RXN1G-809
No sequences retrieved for RXN1G-808
No sequences retrieved for RXN1G-807
No sequences retrieved for RXN1G-292
No sequences retrieved for RXN1G-291
No sequences retrieved for RXN1G-290
No sequences retrieved for RXN1G-289
No sequences retrieved for RXN1G-288
No hits found for RXN1G-1530
No hits found for RXN1G-1529
No hits found for RXN1G-1528
No hits found for RXN1G-1527
No hits found for RXN1G-1486
No hits found for RXN1G-891
No hits found for RXN1G-890
No hits found for RXN1G-888
No hits found for RXN1G-887
No hits found for RXN1G-886
No hits found for RXN1G-866
No hits found for RXN1G-865
No hits found for RXN1G-867
No hits found for RXN1G-697
No hits found for RXN1G-576
No hits found for RXN1G-296
No hits found for RXN1G-295
No hits found for RXN1G-297
No hits found for RXN1G-98
No hits found for RXN1G-181
BLAST data found for RXN1G-4355
BLAST data found for RXN1G-4143
BLAST data found for RXN1G-4142
BLAST data found for RXN1G-4141
BLAST data found for RXN1G-4140
BLAST data found for RXN1G-3993
BLAST data found for RXN1G-3667
No sequences retrieved for RXN1G-3660
BLAST data found for RXN1G-3641
No sequences retrieved for RXN1G-3613
No hits found for RXN1G-3256
No sequences retrieved for RXN1G-3232
No hits found for RXN1G-2544
No sequences retrieved for RXN1G-2527
No hits found for RXN1G-45
No sequences retrieved for RXN1G-679
BLAST data found for RXN1G-648
No sequences retrieved for RXN1G-582
No sequences retrieved for RXN1G-471
BLAST data found for RXN1G-440
No sequences retrieved for RXN1G-374
No sequences retrieved for RXN1G-276
BLAST data found for RXN1G-220
No sequences retrieved for RXN1G-94
No sequences retrieved for RXN1G-1325
BLAST data found for RXN1G-1278
No sequences retrieved for RXN1G-1212
No sequences retrieved for RXN1G-1117
BLAST data found for RXN1G-1081
No sequences retrieved for RXN1G-1015
No sequences retrieved for RXN1G-915
BLAST data found for RXN1G-884
No sequences retrieved for RXN1G-818
No sequences retrieved for RXN1G-686
BLAST data found for RXN1G-645
No sequences retrieved for RXN1G-557
No sequences retrieved for RXN1G-468
BLAST data found for RXN1G-425
No sequences retrieved for RXN1G-334
No sequences retrieved for RXN1G-248
BLAST data found for RXN1G-214
No sequences retrieved for RXN1G-79
No sequences retrieved for RXN1G-1057
BLAST data found for RXN1G-1004
No sequences retrieved for RXN1G-883
No sequences retrieved for RXN1G-820
BLAST data found for RXN1G-760
No sequences retrieved for RXN1G-660
No sequences retrieved for RXN1G-607
BLAST data found for RXN1G-554
No sequences retrieved for RXN1G-424
No sequences retrieved for RXN1G-337
BLAST data found for RXN1G-294
No sequences retrieved for RXN1G-32
No sequences retrieved for RXN1G-196
BLAST data found for RXN1G-127
No sequences retrieved for RXN1G-580
No sequences retrieved for RXN1G-509
BLAST data found for RXN1G-309
No sequences retrieved for RXN1G-172
No sequences retrieved for RXN1G-339
BLAST data found for RXN1G-308
No sequences retrieved for RXN1G-89
No sequences retrieved for RXN1G-193
BLAST data found for RXN1G-464
No sequences retrieved for RXN1G-202
No sequences retrieved for RXN1G-53
BLAST data found for RXN1G-355
No sequences retrieved for RXN1G-132
No sequences retrieved for RXN1G-1130
BLAST data found for RXN1G-1084
No sequences retrieved for RXN1G-1003
No sequences retrieved for RXN1G-962
BLAST data found for RXN1G-912
No sequences retrieved for RXN1G-840
No sequences retrieved for RXN1G-674
No sequences retrieved for RXN1G-396
BLAST data found for RXN1G-377
No sequences retrieved for RXN1G-324
No sequences retrieved for RXN1G-299
BLAST data found for RXN1G-279
No sequences retrieved for RXN1G-236
No sequences retrieved for RXN1G-210
BLAST data found for RXN1G-188
No sequences retrieved for RXN1G-138
No sequences retrieved for RXN1G-285
BLAST data found for RXN1G-266
No sequences retrieved for RXN1G-218
No sequences retrieved for RXN1G-37
BLAST data found for RXN1G-420
No sequences retrieved for RXN1G-306
No sequences retrieved for RXN1G-171
BLAST data found for RXN1G-27
No sequences retrieved for RXN1G-26
No sequences retrieved for RXN1G-30
BLAST data found for RXN1G-363
No sequences retrieved for RXN1G-460
No hits found for RXN1G-574
No hits found for RXN1G-536
No hits found for RXN1G-526
No hits found for RXN1G-517
No hits found for RXN1G-508
No hits found for RXN1G-499
No hits found for RXN1G-488
No hits found for RXN1G-479
No hits found for RXN1G-445
No hits found for RXN1G-395
No hits found for RXN1G-320
No hits found for RXN1G-349
No hits found for RXN1G-368
BLAST data found for 3.1.3.56-RXN
BLAST data found for 3.1.3.57-RXN
No hits found for RXN-11099
No sequences retrieved for RXN-11098
No sequences retrieved for 2.6.1.56-RXN
No sequences retrieved for RXN-11097
No sequences retrieved for 3.1.3.40-RXN
BLAST data found for STREPTOMYCIN-6-KINASE-RXN
No hits found for 2.7.7.33-RXN
No sequences retrieved for RXN-9469
No sequences retrieved for RXN-9467
BLAST data found for STREPTOMYCIN-6-PHOSPHATASE-RXN
No sequences retrieved for RXN-9471
No sequences retrieved for RXN-9470
No hits found for 2.4.2.27-RXN
BLAST data found for 2.1.4.2-RXN
No sequences retrieved for SCYLLO-INOSAMINE-KINASE-RXN
BLAST data found for RXN-9587
No sequences retrieved for RXN-9586
No sequences retrieved for RXN-9585
No sequences retrieved for RXN-9582
BLAST data found for RXN-9581
BLAST data found for RXN-8990
No hits found for AMINEPHEN-RXN
No hits found for PHENYLALANINE-DECARBOXYLASE-RXN
BLAST data found for TYROSINE-DECARBOXYLASE-RXN
No sequences retrieved for RXN-5821
No hits found for RXN-12370
No hits found for RXN-11771
No sequences retrieved for RXN-11770
No hits found for RXN-8617
BLAST data found for RXN-11776
BLAST data found for RXN-11777
BLAST data found for FARNESOL-DEHYDROGENASE-RXN
BLAST data found for RXN-11621
No hits found for RXN-11587
BLAST data found for 1.1.1.262-RXN
BLAST data found for PDXJ-RXN
BLAST data found for ERYTH4PDEHYDROG-RXN
BLAST data found for PNPOXI-RXN
BLAST data found for THIKIN-RXN
No hits found for RXN-12610
No hits found for RXN-12611
BLAST data found for 3-CH3-2-OXOBUTANOATE-OH-CH3-XFER-RXN
BLAST data found for 2-DEHYDROPANTOATE-REDUCT-RXN
BLAST data found for H2NEOPTERINP3PYROPHOSPHOHYDRO-RXN
No sequences retrieved for DIHYDRONEOPTERIN-MONO-P-DEPHOS-RXN
BLAST data found for H2NEOPTERINALDOL-RXN
BLAST data found for 1.5.1.15-RXN
No sequences retrieved for 2.1.1.19-RXN
BLAST data found for 1.5.1.20-RXN
BLAST data found for GCVMULTI-RXN
BLAST data found for FORMATETHFLIG-RXN
No sequences retrieved for RIBOPHOSPHAT-RXN
BLAST data found for UROGENIIISYN-RXN
No hits found for 4OHBENZOATE-OCTAPRENYLTRANSFER-RXN
BLAST data found for 3-OCTAPRENYL-4-OHBENZOATE-DECARBOX-RXN
No hits found for 2-OCTAPRENYLPHENOL-HYDROX-RXN
BLAST data found for 2-OCTAPRENYL-6-OHPHENOL-METHY-RXN
BLAST data found for 2-OCTAPRENYL-6-METHOXYPHENOL-HYDROX-RXN
BLAST data found for DHHB-METHYLTRANSFER-RXN
BLAST data found for OCTAPRENYL-METHYL-METHOXY-BENZOQ-OH-RXN
BLAST data found for RXN-9003
BLAST data found for RXN3O-102
No hits found for RXN3O-75
BLAST data found for RXN3O-12
No sequences retrieved for RXN3O-73
BLAST data found for 2.1.1.114-RXN
No sequences retrieved for RXN3O-58
BLAST data found for RXN-9311
BLAST data found for RXN-9310
BLAST data found for RXN0-1461
BLAST data found for PROTOPORGENOXI-RXN
BLAST data found for RXN-11027
BLAST data found for IPPISOM-RXN
No hits found for RXN-11023
No hits found for NICOTINAMID-RXN
No sequences retrieved for NMNNUCLEOSID-RXN
No hits found for NADNUCLEOSID-RXN
No hits found for NMNAMIDOHYDRO-RXN
BLAST data found for QUINOLINATE-SYNTHA-RXN
No hits found for RXN-5822
BLAST data found for RXN-8344
BLAST data found for RXN-8340
BLAST data found for RXN-11108
No sequences retrieved for R234-RXN
No sequences retrieved for R233-RXN
No sequences retrieved for R232-RXN
BLAST data found for R231-RXN
No hits found for RXN-11349
No sequences retrieved for RXN-11343
No sequences retrieved for RXN-11344
No sequences retrieved for RXN-11345
BLAST data found for 3.4.17.14-RXN
BLAST data found for RXN-11030
BLAST data found for RXN-11028
BLAST data found for 6.3.2.7-RXN
BLAST data found for GLCNACPTRANS-RXN
BLAST data found for 2.7.7.39-RXN
No hits found for TEICHOICSYN4-RXN
No sequences retrieved for TEICHOICSYN8-RXN
BLAST data found for TEICHOICSYN5-RXN
BLAST data found for TEICHOICSYN3-RXN
No hits found for TEICHOICSYN2-RXN
BLAST data found for TIGLYLCOA-HYDROXY-RXN
BLAST data found for 1.1.1.178-RXN
No sequences retrieved for RXN-12729
BLAST data found for RXN-12728
BLAST data found for GLYCOGENSYN-RXN
BLAST data found for UGD-RXN
BLAST data found for SUCROSE-SYNTHASE-RXN
BLAST data found for UTPHEXPURIDYLYLTRANS-RXN
BLAST data found for MALIC-NADP-RXN
BLAST data found for MALIC-NAD-RXN
BLAST data found for PEPCARBOXYKIN-RXN
BLAST data found for F16BDEPHOS-RXN
BLAST data found for SUCROSE-PHOSPHATASE-RXN
BLAST data found for SUCROSE-PHOSPHATE-SYNTHASE-RXN
BLAST data found for RXN-1685
BLAST data found for RXN-1827
BLAST data found for RXN-1825
BLAST data found for RXN-1824
BLAST data found for RXN-1823
No hits found for RXN-12384
BLAST data found for RXN-12280
No hits found for RXN-12279
No hits found for RXN-12278
BLAST data found for RXN-12277
BLAST data found for RXN-12276
No hits found for RXN-12204
BLAST data found for RXN-12203
BLAST data found for RXN0-5146
BLAST data found for TYRAMINOTRANS-RXN
BLAST data found for RXN0-2381
BLAST data found for RXN0-2382
BLAST data found for ANTHRANSYN-RXN
BLAST data found for PRTRANS-RXN
BLAST data found for RXN0-5114
No sequences retrieved for CITRULLINASE-RXN
BLAST data found for ORNITHINE-GLU-AMINOTRANSFORASE-RXN
BLAST data found for ACETYLORNDEACET-RXN
No sequences retrieved for RXN-7605
BLAST data found for HOMOCYSMETB12-RXN
BLAST data found for HOMSUCTRAN-RXN
BLAST data found for MMUM-RXN
No hits found for HOMOCYSTEINE-S-METHYLTRANSFERASE-RXN
BLAST data found for CYSPH-RXN
BLAST data found for SUCCINYLDIAMINOPIMTRANS-RXN
BLAST data found for SUCCDIAMINOPIMDESUCC-RXN
BLAST data found for DIAMINOPIMEPIM-RXN
BLAST data found for GLUTAMATE-SYNTHASE-FERREDOXIN-RXN
BLAST data found for PEPCARBOX-RXN
No sequences retrieved for RXN-6381
BLAST data found for RXN490-3616
BLAST data found for VALINE-PYRUVATE-AMINOTRANSFER-RXN
No hits found for RXN-7968
