# Supplementary material for: Genome resolved analysis of a premature infant gut microbial community reveals a Varibaculum cambriense genome and a shift towards fermentation-based metabolism during the third week of life
Source: Microbiome. 2013 Dec 17;1:30. doi: 10.1186/2049-2618-1-30 (PMC4177395; doi:10.1186/2049-2618-1-30)
Supplement: Additional file 5 — KEGG annotations. [file 2049-2618-1-30-S5.zip › af5_V_cambriense_pathway_tools/1.0/reports/consistency-checker-report-2013-01-17_15-59-33.txt]

=====Checking all inverse links====

[Checking inverses under class  Publications]
[Checking inverses under class  Organisms]
[Checking inverses under class  Databases]
[Checking inverses under class  Gene-Ontology-Terms]
[Checking inverses under class  Compound-Mixtures]
[Checking inverses under class  Organizations]
[Checking inverses under class  People]
[Checking inverses under class  KB-DESCRIPTOR]
[Checking inverses under class  Chemicals]
[Checking inverses under class  Notes]
[Checking inverses under class  Polymer-Segments]
[Checking inverses under class  Protein-Features]
[Checking inverses under class  CCO]
[Checking inverses under class  Regulation]
[Checking inverses under class  Paralogous-Gene-Groups]
[Checking inverses under class  Growth-Observations]
[Checking inverses under class  Generalized-Reactions]
[Checking inverses under class  Evidence]
[Checking inverses under class  Enzymatic-Reactions]
[Checking inverses under class  EC-BOOKKEEPING]

===== Checking and removing any values from PATHWAY-LINKS that point to nonexistent frames ====

Removing link from pwy ARO-PWY to nonexistent pwys (PWY-5791
                                                    PWY-5770
                                                    PWY-5755
                                                    FOLSYN-PWY
                                                    PWY-3462)
Removing link from pwy PWY-3981 to nonexistent pwys (PWY-6440)
Removing link from pwy PWY-3981 to nonexistent pwys (ARGSPECAT-PWY)
Removing link from pwy PWY-3981 to nonexistent pwys (BSUBPOLYAMSYN-PWY)
Removing link from pwy PWY-3981 to nonexistent pwys (PWY-3961)
Removing link from pwy PWY-6549 to nonexistent pwys (ALANINE-DEG3-PWY)
Removing link from pwy PWY-5344 to nonexistent pwys (SO4ASSIM-PWY)
Removing link from pwy SUCSYN-PWY to nonexistent pwys (CALVIN-PWY)
Removing link from pwy SUCSYN-PWY to nonexistent pwys (CALVIN-PWY)
Removing link from pwy SUCSYN-PWY to nonexistent pwys (CALVIN-PWY)
Removing link from pwy PWY-622 to nonexistent pwys (CALVIN-PWY)
Removing link from pwy PWY-622 to nonexistent pwys (PWY-621)
Removing link from pwy PWY-622 to nonexistent pwys (PWY-621)
Removing link from pwy PWY-622 to nonexistent pwys (CALVIN-PWY)
Removing link from pwy PWY-6936 to nonexistent pwys (PWY-6933)
Removing link from pwy PWY-6936 to nonexistent pwys (PWY-6931 PWY-6935)
Removing link from pwy PWY-6936 to nonexistent pwys (PWY-6932)
Removing link from pwy PWY-5109 to nonexistent pwys (PROPFERM-PWY)
Removing link from pwy PWY-6643 to nonexistent pwys (METHFORM-PWY
                                                     METHANOGENESIS-PWY
                                                     METH-ACETATE-PWY)
Removing link from pwy PWY-5121 to nonexistent pwys (PWY-5660
                                                     PWY-5416
                                                     PWY-5063
                                                     PWY-2981
                                                     PWY-5032
                                                     CAROTENOID-PWY)
Removing link from pwy PWY3O-19 to nonexistent pwys (HEXPPSYN-PWY)
Removing link from pwy PWY3O-19 to nonexistent pwys (PWY3O-1109)
Removing link from pwy PWY-5188 to nonexistent pwys (PWY-5507
                                                     CHLOROPHYLL-SYN
                                                     PWY-5196
                                                     PWY-5194
                                                     P381-PWY)
Removing link from pwy PWY-6363 to nonexistent pwys (PWY-6352 PWY-6351)
Removing link from pwy PWY-6363 to nonexistent pwys (PWY-6351)
Removing link from pwy PWY0-1319 to nonexistent pwys (PWY-5668 PWY-5669)
Removing link from pwy PWY0-1313 to nonexistent pwys (PWY-5768)
Removing link from pwy PWY-6902 to nonexistent pwys ((RXN-12634
                                                      . OUTGOING))
Removing link from pwy PWY-6902 to nonexistent pwys ((RXN-12628
                                                      . INCOMING)
                                                     (RXN-12631
                                                      . INCOMING))
Removing link from pwy PWY-6906 to nonexistent pwys ((RXN-12631
                                                      . INCOMING))
Removing link from pwy PWY-6906 to nonexistent pwys ((RXN-12634
                                                      . INCOMING))
Removing link from pwy PWY-6737 to nonexistent pwys (P341-PWY)
Removing link from pwy PWY-6737 to nonexistent pwys (P341-PWY)
Removing link from pwy MANNCAT-PWY to nonexistent pwys ((MANNKIN-RXN
                                                         . INCOMING))
Removing link from pwy PWY-6596 to nonexistent pwys (PWY-5691)
Removing link from pwy PWY-5100 to nonexistent pwys (CODH-PWY)
Removing link from pwy GLYCOLYSIS to nonexistent pwys (SORBDEG-PWY
                                                       SUCUTIL-PWY
                                                       P302-PWY
                                                       PWY-3861
                                                       PWY0-44)
Removing link from pwy GLYCOLYSIS to nonexistent pwys (TCA-GLYOX-BYPASS)
Removing link from pwy NONOXIPENT-PWY to nonexistent pwys (OXIDATIVEPENT-PWY)

===== Checking and removing any reactions from PRIMARIES slot that are no longer in the pathway ====


===== Checking modified protein links to eliminate nonexistent frames ====


===== Cross-referencing compounds and reactions ====


==== Calculating sub and super pathways ====

Adding THRESYN-PWY to SUB-PATHWAYS slot of P4-PWY

Adding PWY-6387 to SUB-PATHWAYS slot of PEPTIDOGLYCANSYN-PWY

Adding HEMESYN2-PWY to SUB-PATHWAYS slot of PWY0-1415

Adding P4-PWY to SUB-PATHWAYS slot of PWY0-781

===== Finding missing sub pathway links ====


==== Checking for missing sub pathway links ====
Warning:THRESYN-PWY is completely contained within PWY-3001 but is not listed in the SUB-PATHWAYS slot

Warning:METSYN-PWY is completely contained within PWY-5347 but is not listed in the SUB-PATHWAYS slot

Warning:PWY-6517 is completely contained within PWY-6906 but is not listed in the SUB-PATHWAYS slot

Warning:PWY-6928 is completely contained within PWY-6947 but is not listed in the SUB-PATHWAYS slot

Warning:PWY-5485 is completely contained within FERMENTATION-PWY but is not listed in the SUB-PATHWAYS slot

Warning:PWY-5600 is completely contained within PWY-5100 but is not listed in the SUB-PATHWAYS slot


==Done checking all the links==

==== Checking pathways for duplicate reactions in REACTION-LIST slot ====

== Done checking pathways for duplicate reactions ==

==== Verifying replicon components and positions ====

== Done verifying replicon components ==


===== Validating Gene Ontology (GO) Terms =====

Deleting term GO:0008150 - biological_process because it has no subs, instances, term-members, or parts.

Deleting term GO:0005575 - cellular_component because it has no subs, instances, term-members, or parts.


== Done validating GO terms ==

===== Changing compound name strings to frame IDs in a variety of slots =====

[Checking class Enzymatic-Reactions]
[Checking class Compounds]
[Checking class Reactions]
[Checking class Pathways]
(RXN-9386 (GLT) (GLUTAMYL-TRNA-GLN))  -->
   (RXN-9386 (GLT)
    (#<GKFG-1384 instance frame in DORABASE[F] @ #x10349880d2>)) in
   #<PWY-5921 instance frame in DORABASE[F] @ #x103477f8d2>, PRIMARIES
--- Importing compounds
(2.5.1.64-RXN (ISOCHORISMATE) (SUCCINYL-OH-CYCLOHEXADIENE-COOH))  -->
   (2.5.1.64-RXN (ISOCHORISMATE) (SUCCINYL-OH-CYCLOHEXADIENE-COOH)) in
   #<PWY-5837 instance frame in DORABASE[F] @ #x1034944a82>, PRIMARIES
--- Importing compounds
(RXN1G-874 NIL (CPD1G-833))  -->
   (RXN1G-874 NIL (CPD1G-833)) in
   #<PWYG-321 instance frame in DORABASE[F] @ #x103ab7a6f2>, PRIMARIES
[Checking class Enzymatic-Reactions]

== Done changing compound name strings to compound frame IDs ==

===== Checking pathway predecessors/reactions/subs ====


===== Removing newlines from names ====


===== Clearing read-only computed slot values ====


==== Deleting frames that have TEMPORARY-FRAME in their ID ====


== Done running all the Misc automatic checks ==

===== Classifying modified proteins as such ====


===== Updating molecular weights of polypeptides from amino acid sequences ====

GKFG-469-MONOMER: Updating molecular-weight-seq from NIL to 22.748
GKFG-468-MONOMER: Updating molecular-weight-seq from NIL to 47.064
GKFG-467-MONOMER: Updating molecular-weight-seq from NIL to 20.929
GKFG-466-MONOMER: Updating molecular-weight-seq from NIL to 32.025
GKFG-465-MONOMER: Updating molecular-weight-seq from NIL to 20.667
GKFG-464-MONOMER: Updating molecular-weight-seq from NIL to 8.426
GKFG-460-MONOMER: Updating molecular-weight-seq from NIL to 36.2
GKFG-459-MONOMER: This protein contains illegal amino acid characters. The molecular weight could not be computed.
GKFG-457-MONOMER: Updating molecular-weight-seq from NIL to 27.418
GKFG-456-MONOMER: Updating molecular-weight-seq from NIL to 32.096
GKFG-455-MONOMER: This protein contains illegal amino acid characters. The molecular weight could not be computed.
GKFG-454-MONOMER: This protein contains illegal amino acid characters. The molecular weight could not be computed.
GKFG-453-MONOMER: This protein contains illegal amino acid characters. The molecular weight could not be computed.
GKFG-452-MONOMER: This protein contains illegal amino acid characters. The molecular weight could not be computed.
GKFG-451-MONOMER: Updating molecular-weight-seq from NIL to 41.391
GKFG-450-MONOMER: Updating molecular-weight-seq from NIL to 49.253
GKFG-448-MONOMER: This protein contains illegal amino acid characters. The molecular weight could not be computed.
GKFG-446-MONOMER: Updating molecular-weight-seq from NIL to 11.015
GKFG-445-MONOMER: Updating molecular-weight-seq from NIL to 12.762
GKFG-444-MONOMER: This protein contains illegal amino acid characters. The molecular weight could not be computed.
GKFG-443-MONOMER: This protein contains illegal amino acid characters. The molecular weight could not be computed.
GKFG-442-MONOMER: Updating molecular-weight-seq from NIL to 70.063
GKFG-441-MONOMER: Updating molecular-weight-seq from NIL to 55.948
GKFG-440-MONOMER: Updating molecular-weight-seq from NIL to 41.252
GKFG-439-MONOMER: Updating molecular-weight-seq from NIL to 19.523
GKFG-438-MONOMER: Updating molecular-weight-seq from NIL to 24.174
GKFG-437-MONOMER: This protein contains illegal amino acid characters. The molecular weight could not be computed.
GKFG-436-MONOMER: Updating molecular-weight-seq from NIL to 17.312
GKFG-435-MONOMER: Updating molecular-weight-seq from NIL to 25.599
GKFG-434-MONOMER: Updating molecular-weight-seq from NIL to 74.038
GKFG-433-MONOMER: Updating molecular-weight-seq from NIL to 27.032
GKFG-432-MONOMER: Updating molecular-weight-seq from NIL to 56.284
GKFG-431-MONOMER: This protein contains illegal amino acid characters. The molecular weight could not be computed.
GKFG-430-MONOMER: Updating molecular-weight-seq from NIL to 10.559
GKFG-429-MONOMER: This protein contains illegal amino acid characters. The molecular weight could not be computed.
GKFG-428-MONOMER: This protein contains illegal amino acid characters. The molecular weight could not be computed.
GKFG-427-MONOMER: Updating molecular-weight-seq from NIL to 39.442
GKFG-426-MONOMER: This protein contains illegal amino acid characters. The molecular weight could not be computed.
GKFG-425-MONOMER: This protein contains illegal amino acid characters. The molecular weight could not be computed.
GKFG-424-MONOMER: Updating molecular-weight-seq from NIL to 32.749
GKFG-423-MONOMER: Updating molecular-weight-seq from NIL to 69.47
GKFG-422-MONOMER: This protein contains illegal amino acid characters. The molecular weight could not be computed.
GKFG-421-MONOMER: This protein contains illegal amino acid characters. The molecular weight could not be computed.
GKFG-420-MONOMER: Updating molecular-weight-seq from NIL to 42.644
GKFG-419-MONOMER: Updating molecular-weight-seq from NIL to 46.588
GKFG-418-MONOMER: This protein contains illegal amino acid characters. The molecular weight could not be computed.
GKFG-417-MONOMER: This protein contains illegal amino acid characters. The molecular weight could not be computed.
GKFG-416-MONOMER: This protein contains illegal amino acid characters. The molecular weight could not be computed.
GKFG-415-MONOMER: This protein contains illegal amino acid characters. The molecular weight could not be computed.
GKFG-414-MONOMER: Updating molecular-weight-seq from NIL to 15.273
GKFG-413-MONOMER: Updating molecular-weight-seq from NIL to 42.334
GKFG-412-MONOMER: This protein contains illegal amino acid characters. The molecular weight could not be computed.
GKFG-411-MONOMER: This protein contains illegal amino acid characters. The molecular weight could not be computed.
GKFG-410-MONOMER: Updating molecular-weight-seq from NIL to 30.157
GKFG-409-MONOMER: This protein contains illegal amino acid characters. The molecular weight could not be computed.
GKFG-408-MONOMER: This protein contains illegal amino acid characters. The molecular weight could not be computed.
GKFG-407-MONOMER: This protein contains illegal amino acid characters. The molecular weight could not be computed.
GKFG-406-MONOMER: Updating molecular-weight-seq from NIL to 11.466
GKFG-405-MONOMER: This protein contains illegal amino acid characters. The molecular weight could not be computed.
GKFG-404-MONOMER: Updating molecular-weight-seq from NIL to 49.068
GKFG-403-MONOMER: This protein contains illegal amino acid characters. The molecular weight could not be computed.
GKFG-402-MONOMER: Updating molecular-weight-seq from NIL to 48.805
GKFG-401-MONOMER: This protein contains illegal amino acid characters. The molecular weight could not be computed.
GKFG-400-MONOMER: This protein contains illegal amino acid characters. The molecular weight could not be computed.
GKFG-399-MONOMER: This protein contains illegal amino acid characters. The molecular weight could not be computed.
GKFG-398-MONOMER: This protein contains illegal amino acid characters. The molecular weight could not be computed.
GKFG-397-MONOMER: This protein contains illegal amino acid characters. The molecular weight could not be computed.
GKFG-396-MONOMER: This protein contains illegal amino acid characters. The molecular weight could not be computed.
GKFG-395-MONOMER: This protein contains illegal amino acid characters. The molecular weight could not be computed.
GKFG-394-MONOMER: This protein contains illegal amino acid characters. The molecular weight could not be computed.
GKFG-393-MONOMER: This protein contains illegal amino acid characters. The molecular weight could not be computed.
GKFG-392-MONOMER: This protein contains illegal amino acid characters. The molecular weight could not be computed.
GKFG-391-MONOMER: Updating molecular-weight-seq from NIL to 11.233
GKFG-390-MONOMER: This protein contains illegal amino acid characters. The molecular weight could not be computed.
GKFG-389-MONOMER: Updating molecular-weight-seq from NIL to 12.887
GKFG-388-MONOMER: Updating molecular-weight-seq from NIL to 47.915
GKFG-387-MONOMER: Updating molecular-weight-seq from NIL to 48.956
GKFG-386-MONOMER: Updating molecular-weight-seq from NIL to 31.458
GKFG-385-MONOMER: Updating molecular-weight-seq from NIL to 33.244
GKFG-384-MONOMER: Updating molecular-weight-seq from NIL to 37.421
GKFG-383-MONOMER: Updating molecular-weight-seq from NIL to 23.433
GKFG-382-MONOMER: This protein contains illegal amino acid characters. The molecular weight could not be computed.
GKFG-381-MONOMER: This protein contains illegal amino acid characters. The molecular weight could not be computed.
GKFG-380-MONOMER: Updating molecular-weight-seq from NIL to 30.63
GKFG-379-MONOMER: This protein contains illegal amino acid characters. The molecular weight could not be computed.
GKFG-378-MONOMER: Updating molecular-weight-seq from NIL to 123.238
GKFG-377-MONOMER: Updating molecular-weight-seq from NIL to 129.836
GKFG-376-MONOMER: This protein contains illegal amino acid characters. The molecular weight could not be computed.
GKFG-375-MONOMER: Updating molecular-weight-seq from NIL to 23.62
GKFG-374-MONOMER: Updating molecular-weight-seq from NIL to 36.622
GKFG-373-MONOMER: Updating molecular-weight-seq from NIL to 17.125
GKFG-372-MONOMER: Updating molecular-weight-seq from NIL to 72.687
GKFG-371-MONOMER: Updating molecular-weight-seq from NIL to 7.653
GKFG-370-MONOMER: Updating molecular-weight-seq from NIL to 9.956
GKFG-368-MONOMER: This protein contains illegal amino acid characters. The molecular weight could not be computed.
GKFG-366-MONOMER: This protein contains illegal amino acid characters. The molecular weight could not be computed.
GKFG-365-MONOMER: This protein contains illegal amino acid characters. The molecular weight could not be computed.
GKFG-364-MONOMER: Updating molecular-weight-seq from NIL to 44.093
GKFG-363-MONOMER: Updating molecular-weight-seq from NIL to 6.97
GKFG-362-MONOMER: Updating molecular-weight-seq from NIL to 65.144
GKFG-361-MONOMER: Updating molecular-weight-seq from NIL to 24.493
GKFG-360-MONOMER: Updating molecular-weight-seq from NIL to 81.42
GKFG-359-MONOMER: Updating molecular-weight-seq from NIL to 27.12
GKFG-358-MONOMER: Updating molecular-weight-seq from NIL to 48.493
GKFG-357-MONOMER: This protein contains illegal amino acid characters. The molecular weight could not be computed.
GKFG-356-MONOMER: This protein contains illegal amino acid characters. The molecular weight could not be computed.
GKFG-355-MONOMER: This protein contains illegal amino acid characters. The molecular weight could not be computed.
GKFG-354-MONOMER: Updating molecular-weight-seq from NIL to 28.659
GKFG-353-MONOMER: Updating molecular-weight-seq from NIL to 56.376
GKFG-352-MONOMER: This protein contains illegal amino acid characters. The molecular weight could not be computed.
GKFG-351-MONOMER: This protein contains illegal amino acid characters. The molecular weight could not be computed.
GKFG-350-MONOMER: This protein contains illegal amino acid characters. The molecular weight could not be computed.
GKFG-349-MONOMER: This protein contains illegal amino acid characters. The molecular weight could not be computed.
GKFG-348-MONOMER: This protein contains illegal amino acid characters. The molecular weight could not be computed.
GKFG-347-MONOMER: Updating molecular-weight-seq from NIL to 41.976
GKFG-346-MONOMER: This protein contains illegal amino acid characters. The molecular weight could not be computed.
GKFG-345-MONOMER: This protein contains illegal amino acid characters. The molecular weight could not be computed.
GKFG-344-MONOMER: This protein contains illegal amino acid characters. The molecular weight could not be computed.
GKFG-343-MONOMER: Updating molecular-weight-seq from NIL to 25.237
GKFG-342-MONOMER: Updating molecular-weight-seq from NIL to 13.939
GKFG-341-MONOMER: Updating molecular-weight-seq from NIL to 40.964
GKFG-340-MONOMER: Updating molecular-weight-seq from NIL to 26.925
GKFG-339-MONOMER: Updating molecular-weight-seq from NIL to 100.733
GKFG-338-MONOMER: This protein contains illegal amino acid characters. The molecular weight could not be computed.
GKFG-337-MONOMER: This protein contains illegal amino acid characters. The molecular weight could not be computed.
GKFG-336-MONOMER: This protein contains illegal amino acid characters. The molecular weight could not be computed.
GKFG-335-MONOMER: Updating molecular-weight-seq from NIL to 14.456
GKFG-334-MONOMER: This protein contains illegal amino acid characters. The molecular weight could not be computed.
GKFG-333-MONOMER: Updating molecular-weight-seq from NIL to 23.122
GKFG-332-MONOMER: Updating molecular-weight-seq from NIL to 99.323
GKFG-331-MONOMER: Updating molecular-weight-seq from NIL to 38.463
GKFG-330-MONOMER: Updating molecular-weight-seq from NIL to 20.064
GKFG-329-MONOMER: Updating molecular-weight-seq from NIL to 60.052
GKFG-328-MONOMER: Updating molecular-weight-seq from NIL to 64.45
GKFG-327-MONOMER: This protein contains illegal amino acid characters. The molecular weight could not be computed.
GKFG-326-MONOMER: This protein contains illegal amino acid characters. The molecular weight could not be computed.
GKFG-325-MONOMER: This protein contains illegal amino acid characters. The molecular weight could not be computed.
GKFG-324-MONOMER: This protein contains illegal amino acid characters. The molecular weight could not be computed.
GKFG-323-MONOMER: Updating molecular-weight-seq from NIL to 12.048
GKFG-322-MONOMER: This protein contains illegal amino acid characters. The molecular weight could not be computed.
GKFG-321-MONOMER: This protein contains illegal amino acid characters. The molecular weight could not be computed.
GKFG-320-MONOMER: This protein contains illegal amino acid characters. The molecular weight could not be computed.
GKFG-319-MONOMER: Updating molecular-weight-seq from NIL to 18.881
GKFG-318-MONOMER: Updating molecular-weight-seq from NIL to 79.194
GKFG-317-MONOMER: Updating molecular-weight-seq from NIL to 54.332
GKFG-316-MONOMER: This protein contains illegal amino acid characters. The molecular weight could not be computed.
GKFG-315-MONOMER: This protein contains illegal amino acid characters. The molecular weight could not be computed.
GKFG-314-MONOMER: This protein contains illegal amino acid characters. The molecular weight could not be computed.
GKFG-313-MONOMER: This protein contains illegal amino acid characters. The molecular weight could not be computed.
GKFG-312-MONOMER: Updating molecular-weight-seq from NIL to 41.712
GKFG-311-MONOMER: This protein contains illegal amino acid characters. The molecular weight could not be computed.
GKFG-310-MONOMER: This protein contains illegal amino acid characters. The molecular weight could not be computed.
GKFG-309-MONOMER: Updating molecular-weight-seq from NIL to 33.025
GKFG-308-MONOMER: This protein contains illegal amino acid characters. The molecular weight could not be computed.
GKFG-307-MONOMER: This protein contains illegal amino acid characters. The molecular weight could not be computed.
GKFG-306-MONOMER: This protein contains illegal amino acid characters. The molecular weight could not be computed.
GKFG-305-MONOMER: This protein contains illegal amino acid characters. The molecular weight could not be computed.
GKFG-304-MONOMER: Updating molecular-weight-seq from NIL to 55.418
GKFG-303-MONOMER: This protein contains illegal amino acid characters. The molecular weight could not be computed.
GKFG-302-MONOMER: This protein contains illegal amino acid characters. The molecular weight could not be computed.
GKFG-301-MONOMER: This protein contains illegal amino acid characters. The molecular weight could not be computed.
GKFG-300-MONOMER: Updating molecular-weight-seq from NIL to 69.683
GKFG-299-MONOMER: Updating molecular-weight-seq from NIL to 90.527
GKFG-298-MONOMER: This protein contains illegal amino acid characters. The molecular weight could not be computed.
GKFG-297-MONOMER: This protein contains illegal amino acid characters. The molecular weight could not be computed.
GKFG-296-MONOMER: This protein contains illegal amino acid characters. The molecular weight could not be computed.
GKFG-295-MONOMER: This protein contains illegal amino acid characters. The molecular weight could not be computed.
GKFG-294-MONOMER: Updating molecular-weight-seq from NIL to 52.372
GKFG-293-MONOMER: Updating molecular-weight-seq from NIL to 12.266
GKFG-292-MONOMER: This protein contains illegal amino acid characters. The molecular weight could not be computed.
GKFG-291-MONOMER: This protein contains illegal amino acid characters. The molecular weight could not be computed.
GKFG-290-MONOMER: This protein contains illegal amino acid characters. The molecular weight could not be computed.
GKFG-289-MONOMER: Updating molecular-weight-seq from NIL to 78.941
GKFG-288-MONOMER: Updating molecular-weight-seq from NIL to 41.1
GKFG-287-MONOMER: Updating molecular-weight-seq from NIL to 19.182
GKFG-286-MONOMER: Updating molecular-weight-seq from NIL to 27.193
GKFG-285-MONOMER: Updating molecular-weight-seq from NIL to 49.887
GKFG-284-MONOMER: Updating molecular-weight-seq from NIL to 34.983
GKFG-283-MONOMER: Updating molecular-weight-seq from NIL to 20.926
GKFG-282-MONOMER: Updating molecular-weight-seq from NIL to 85.493
GKFG-281-MONOMER: Updating molecular-weight-seq from NIL to 78.448
GKFG-280-MONOMER: This protein contains illegal amino acid characters. The molecular weight could not be computed.
GKFG-279-MONOMER: Updating molecular-weight-seq from NIL to 16.856
GKFG-278-MONOMER: This protein contains illegal amino acid characters. The molecular weight could not be computed.
GKFG-277-MONOMER: Updating molecular-weight-seq from NIL to 38.824
GKFG-276-MONOMER: This protein contains illegal amino acid characters. The molecular weight could not be computed.
GKFG-275-MONOMER: This protein contains illegal amino acid characters. The molecular weight could not be computed.
GKFG-274-MONOMER: This protein contains illegal amino acid characters. The molecular weight could not be computed.
GKFG-273-MONOMER: This protein contains illegal amino acid characters. The molecular weight could not be computed.
GKFG-272-MONOMER: This protein contains illegal amino acid characters. The molecular weight could not be computed.
GKFG-271-MONOMER: This protein contains illegal amino acid characters. The molecular weight could not be computed.
GKFG-270-MONOMER: Updating molecular-weight-seq from NIL to 12.23
GKFG-269-MONOMER: Updating molecular-weight-seq from NIL to 34.168
GKFG-268-MONOMER: Updating molecular-weight-seq from NIL to 15.54
GKFG-267-MONOMER: This protein contains illegal amino acid characters. The molecular weight could not be computed.
GKFG-266-MONOMER: This protein contains illegal amino acid characters. The molecular weight could not be computed.
GKFG-265-MONOMER: This protein contains illegal amino acid characters. The molecular weight could not be computed.
GKFG-264-MONOMER: This protein contains illegal amino acid characters. The molecular weight could not be computed.
GKFG-263-MONOMER: Updating molecular-weight-seq from NIL to 3.935
GKFG-261-MONOMER: Updating molecular-weight-seq from NIL to 61.355
GKFG-260-MONOMER: Updating molecular-weight-seq from NIL to 62.949
GKFG-259-MONOMER: This protein contains illegal amino acid characters. The molecular weight could not be computed.
GKFG-258-MONOMER: This protein contains illegal amino acid characters. The molecular weight could not be computed.
GKFG-257-MONOMER: Updating molecular-weight-seq from NIL to 35.271
GKFG-256-MONOMER: This protein contains illegal amino acid characters. The molecular weight could not be computed.
GKFG-255-MONOMER: This protein contains illegal amino acid characters. The molecular weight could not be computed.
GKFG-254-MONOMER: This protein contains illegal amino acid characters. The molecular weight could not be computed.
GKFG-253-MONOMER: This protein contains illegal amino acid characters. The molecular weight could not be computed.
GKFG-252-MONOMER: Updating molecular-weight-seq from NIL to 42.595
GKFG-251-MONOMER: This protein contains illegal amino acid characters. The molecular weight could not be computed.
GKFG-250-MONOMER: Updating molecular-weight-seq from NIL to 46.52
GKFG-249-MONOMER: This protein contains illegal amino acid characters. The molecular weight could not be computed.
GKFG-248-MONOMER: Updating molecular-weight-seq from NIL to 7.201
GKFG-247-MONOMER: This protein contains illegal amino acid characters. The molecular weight could not be computed.
GKFG-246-MONOMER: Updating molecular-weight-seq from NIL to 37.232
GKFG-245-MONOMER: This protein contains illegal amino acid characters. The molecular weight could not be computed.
GKFG-244-MONOMER: This protein contains illegal amino acid characters. The molecular weight could not be computed.
GKFG-243-MONOMER: This protein contains illegal amino acid characters. The molecular weight could not be computed.
GKFG-242-MONOMER: This protein contains illegal amino acid characters. The molecular weight could not be computed.
GKFG-241-MONOMER: This protein contains illegal amino acid characters. The molecular weight could not be computed.
GKFG-240-MONOMER: Updating molecular-weight-seq from NIL to 21.165
GKFG-239-MONOMER: Updating molecular-weight-seq from NIL to 41.424
GKFG-238-MONOMER: Updating molecular-weight-seq from NIL to 28.029
GKFG-237-MONOMER: Updating molecular-weight-seq from NIL to 25.077
GKFG-236-MONOMER: This protein contains illegal amino acid characters. The molecular weight could not be computed.
GKFG-235-MONOMER: Updating molecular-weight-seq from NIL to 60.305
GKFG-234-MONOMER: This protein contains illegal amino acid characters. The molecular weight could not be computed.
GKFG-233-MONOMER: Updating molecular-weight-seq from NIL to 53.182
GKFG-232-MONOMER: Updating molecular-weight-seq from NIL to 35.003
GKFG-231-MONOMER: This protein contains illegal amino acid characters. The molecular weight could not be computed.
GKFG-230-MONOMER: Updating molecular-weight-seq from NIL to 51.372
GKFG-229-MONOMER: This protein contains illegal amino acid characters. The molecular weight could not be computed.
GKFG-228-MONOMER: This protein contains illegal amino acid characters. The molecular weight could not be computed.
GKFG-227-MONOMER: This protein contains illegal amino acid characters. The molecular weight could not be computed.
GKFG-226-MONOMER: This protein contains illegal amino acid characters. The molecular weight could not be computed.
GKFG-225-MONOMER: Updating molecular-weight-seq from NIL to 67.612
GKFG-224-MONOMER: Updating molecular-weight-seq from NIL to 9.731
GKFG-223-MONOMER: This protein contains illegal amino acid characters. The molecular weight could not be computed.
GKFG-222-MONOMER: This protein contains illegal amino acid characters. The molecular weight could not be computed.
GKFG-221-MONOMER: This protein contains illegal amino acid characters. The molecular weight could not be computed.
GKFG-220-MONOMER: Updating molecular-weight-seq from NIL to 34.882
GKFG-219-MONOMER: This protein contains illegal amino acid characters. The molecular weight could not be computed.
GKFG-218-MONOMER: This protein contains illegal amino acid characters. The molecular weight could not be computed.
GKFG-217-MONOMER: This protein contains illegal amino acid characters. The molecular weight could not be computed.
GKFG-216-MONOMER: This protein contains illegal amino acid characters. The molecular weight could not be computed.
GKFG-215-MONOMER: This protein contains illegal amino acid characters. The molecular weight could not be computed.
GKFG-214-MONOMER: Updating molecular-weight-seq from NIL to 9.812
GKFG-213-MONOMER: This protein contains illegal amino acid characters. The molecular weight could not be computed.
GKFG-212-MONOMER: Updating molecular-weight-seq from NIL to 9.498
GKFG-211-MONOMER: This protein contains illegal amino acid characters. The molecular weight could not be computed.
GKFG-210-MONOMER: This protein contains illegal amino acid characters. The molecular weight could not be computed.
GKFG-209-MONOMER: This protein contains illegal amino acid characters. The molecular weight could not be computed.
GKFG-208-MONOMER: This protein contains illegal amino acid characters. The molecular weight could not be computed.
GKFG-207-MONOMER: This protein contains illegal amino acid characters. The molecular weight could not be computed.
GKFG-206-MONOMER: This protein contains illegal amino acid characters. The molecular weight could not be computed.
GKFG-205-MONOMER: This protein contains illegal amino acid characters. The molecular weight could not be computed.
GKFG-204-MONOMER: This protein contains illegal amino acid characters. The molecular weight could not be computed.
GKFG-203-MONOMER: Updating molecular-weight-seq from NIL to 19.205
GKFG-202-MONOMER: This protein contains illegal amino acid characters. The molecular weight could not be computed.
GKFG-201-MONOMER: This protein contains illegal amino acid characters. The molecular weight could not be computed.
GKFG-200-MONOMER: This protein contains illegal amino acid characters. The molecular weight could not be computed.
GKFG-199-MONOMER: This protein contains illegal amino acid characters. The molecular weight could not be computed.
GKFG-198-MONOMER: This protein contains illegal amino acid characters. The molecular weight could not be computed.
GKFG-197-MONOMER: This protein contains illegal amino acid characters. The molecular weight could not be computed.
GKFG-196-MONOMER: Updating molecular-weight-seq from NIL to 16.832
GKFG-195-MONOMER: This protein contains illegal amino acid characters. The molecular weight could not be computed.
GKFG-194-MONOMER: This protein contains illegal amino acid characters. The molecular weight could not be computed.
GKFG-193-MONOMER: This protein contains illegal amino acid characters. The molecular weight could not be computed.
GKFG-192-MONOMER: Updating molecular-weight-seq from NIL to 49.553
GKFG-191-MONOMER: Updating molecular-weight-seq from NIL to 6.999
GKFG-190-MONOMER: This protein contains illegal amino acid characters. The molecular weight could not be computed.
GKFG-189-MONOMER: This protein contains illegal amino acid characters. The molecular weight could not be computed.
GKFG-188-MONOMER: This protein contains illegal amino acid characters. The molecular weight could not be computed.
GKFG-187-MONOMER: This protein contains illegal amino acid characters. The molecular weight could not be computed.
GKFG-186-MONOMER: This protein contains illegal amino acid characters. The molecular weight could not be computed.
GKFG-185-MONOMER: This protein contains illegal amino acid characters. The molecular weight could not be computed.
GKFG-184-MONOMER: This protein contains illegal amino acid characters. The molecular weight could not be computed.
GKFG-183-MONOMER: Updating molecular-weight-seq from NIL to 61.368
GKFG-182-MONOMER: Updating molecular-weight-seq from NIL to 31.151
GKFG-181-MONOMER: Updating molecular-weight-seq from NIL to 19.596
GKFG-180-MONOMER: This protein contains illegal amino acid characters. The molecular weight could not be computed.
GKFG-179-MONOMER: Updating molecular-weight-seq from NIL to 13.602
GKFG-178-MONOMER: Updating molecular-weight-seq from NIL to 28.224
GKFG-177-MONOMER: Updating molecular-weight-seq from NIL to 26.269
GKFG-176-MONOMER: Updating molecular-weight-seq from NIL to 47.247
GKFG-175-MONOMER: Updating molecular-weight-seq from NIL to 3.955
GKFG-174-MONOMER: Updating molecular-weight-seq from NIL to 13.466
GKFG-173-MONOMER: Updating molecular-weight-seq from NIL to 20.456
GKFG-172-MONOMER: Updating molecular-weight-seq from NIL to 28.151
GKFG-171-MONOMER: Updating molecular-weight-seq from NIL to 50.8
GKFG-170-MONOMER: Updating molecular-weight-seq from NIL to 28.141
GKFG-169-MONOMER: Updating molecular-weight-seq from NIL to 47.501
GKFG-168-MONOMER: Updating molecular-weight-seq from NIL to 11.878
GKFG-167-MONOMER: Updating molecular-weight-seq from NIL to 92.622
GKFG-166-MONOMER: Updating molecular-weight-seq from NIL to 49.016
GKFG-165-MONOMER: Updating molecular-weight-seq from NIL to 24.676
GKFG-164-MONOMER: Updating molecular-weight-seq from NIL to 35.983
GKFG-163-MONOMER: Updating molecular-weight-seq from NIL to 10.848
GKFG-162-MONOMER: This protein contains illegal amino acid characters. The molecular weight could not be computed.
GKFG-161-MONOMER: Updating molecular-weight-seq from NIL to 55.676
GKFG-160-MONOMER: Updating molecular-weight-seq from NIL to 51.057
GKFG-159-MONOMER: Updating molecular-weight-seq from NIL to 36.202
GKFG-158-MONOMER: This protein contains illegal amino acid characters. The molecular weight could not be computed.
GKFG-157-MONOMER: Updating molecular-weight-seq from NIL to 12.123
GKFG-156-MONOMER: Updating molecular-weight-seq from NIL to 20.751
GKFG-155-MONOMER: This protein contains illegal amino acid characters. The molecular weight could not be computed.
GKFG-154-MONOMER: This protein contains illegal amino acid characters. The molecular weight could not be computed.
GKFG-153-MONOMER: Updating molecular-weight-seq from NIL to 99.02
GKFG-152-MONOMER: Updating molecular-weight-seq from NIL to 50.325
GKFG-151-MONOMER: Updating molecular-weight-seq from NIL to 110.672
GKFG-150-MONOMER: Updating molecular-weight-seq from NIL to 43.654
GKFG-149-MONOMER: Updating molecular-weight-seq from NIL to 43.067
GKFG-148-MONOMER: This protein contains illegal amino acid characters. The molecular weight could not be computed.
GKFG-147-MONOMER: This protein contains illegal amino acid characters. The molecular weight could not be computed.
GKFG-146-MONOMER: Updating molecular-weight-seq from NIL to 6.081
GKFG-142-MONOMER: Updating molecular-weight-seq from NIL to 64.744
GKFG-141-MONOMER: Updating molecular-weight-seq from NIL to 69.174
GKFG-140-MONOMER: Updating molecular-weight-seq from NIL to 43.22
GKFG-139-MONOMER: This protein contains illegal amino acid characters. The molecular weight could not be computed.
GKFG-138-MONOMER: This protein contains illegal amino acid characters. The molecular weight could not be computed.
GKFG-137-MONOMER: This protein contains illegal amino acid characters. The molecular weight could not be computed.
GKFG-136-MONOMER: Updating molecular-weight-seq from NIL to 84.353
GKFG-135-MONOMER: This protein contains illegal amino acid characters. The molecular weight could not be computed.
GKFG-133-MONOMER: This protein contains illegal amino acid characters. The molecular weight could not be computed.
GKFG-132-MONOMER: This protein contains illegal amino acid characters. The molecular weight could not be computed.
GKFG-131-MONOMER: This protein contains illegal amino acid characters. The molecular weight could not be computed.
GKFG-130-MONOMER: Updating molecular-weight-seq from NIL to 27.897
GKFG-129-MONOMER: Updating molecular-weight-seq from NIL to 7.333
GKFG-128-MONOMER: This protein contains illegal amino acid characters. The molecular weight could not be computed.
GKFG-127-MONOMER: This protein contains illegal amino acid characters. The molecular weight could not be computed.
GKFG-126-MONOMER: This protein contains illegal amino acid characters. The molecular weight could not be computed.
GKFG-125-MONOMER: Updating molecular-weight-seq from NIL to 9.063
GKFG-124-MONOMER: Updating molecular-weight-seq from NIL to 23.272
GKFG-123-MONOMER: This protein contains illegal amino acid characters. The molecular weight could not be computed.
GKFG-122-MONOMER: This protein contains illegal amino acid characters. The molecular weight could not be computed.
GKFG-121-MONOMER: This protein contains illegal amino acid characters. The molecular weight could not be computed.
GKFG-120-MONOMER: This protein contains illegal amino acid characters. The molecular weight could not be computed.
GKFG-119-MONOMER: This protein contains illegal amino acid characters. The molecular weight could not be computed.
GKFG-118-MONOMER: This protein contains illegal amino acid characters. The molecular weight could not be computed.
GKFG-117-MONOMER: This protein contains illegal amino acid characters. The molecular weight could not be computed.
GKFG-116-MONOMER: This protein contains illegal amino acid characters. The molecular weight could not be computed.
GKFG-115-MONOMER: This protein contains illegal amino acid characters. The molecular weight could not be computed.
GKFG-114-MONOMER: This protein contains illegal amino acid characters. The molecular weight could not be computed.
GKFG-113-MONOMER: This protein contains illegal amino acid characters. The molecular weight could not be computed.
GKFG-112-MONOMER: This protein contains illegal amino acid characters. The molecular weight could not be computed.
GKFG-111-MONOMER: This protein contains illegal amino acid characters. The molecular weight could not be computed.
GKFG-110-MONOMER: This protein contains illegal amino acid characters. The molecular weight could not be computed.
GKFG-109-MONOMER: This protein contains illegal amino acid characters. The molecular weight could not be computed.
GKFG-108-MONOMER: This protein contains illegal amino acid characters. The molecular weight could not be computed.
GKFG-107-MONOMER: This protein contains illegal amino acid characters. The molecular weight could not be computed.
GKFG-106-MONOMER: This protein contains illegal amino acid characters. The molecular weight could not be computed.
GKFG-105-MONOMER: This protein contains illegal amino acid characters. The molecular weight could not be computed.
GKFG-104-MONOMER: Updating molecular-weight-seq from NIL to 50.189
GKFG-103-MONOMER: This protein contains illegal amino acid characters. The molecular weight could not be computed.
GKFG-102-MONOMER: Updating molecular-weight-seq from NIL to 60.111
GKFG-101-MONOMER: Updating molecular-weight-seq from NIL to 30.157
GKFG-100-MONOMER: Updating molecular-weight-seq from NIL to 67.604
GKFG-99-MONOMER: This protein contains illegal amino acid characters. The molecular weight could not be computed.
GKFG-98-MONOMER: Updating molecular-weight-seq from NIL to 16.371
GKFG-97-MONOMER: Updating molecular-weight-seq from NIL to 89.776
GKFG-96-MONOMER: Updating molecular-weight-seq from NIL to 39.354
GKFG-95-MONOMER: This protein contains illegal amino acid characters. The molecular weight could not be computed.
GKFG-94-MONOMER: Updating molecular-weight-seq from NIL to 17.112
GKFG-93-MONOMER: This protein contains illegal amino acid characters. The molecular weight could not be computed.
GKFG-92-MONOMER: This protein contains illegal amino acid characters. The molecular weight could not be computed.
GKFG-91-MONOMER: Updating molecular-weight-seq from NIL to 60.8
GKFG-90-MONOMER: This protein contains illegal amino acid characters. The molecular weight could not be computed.
GKFG-89-MONOMER: Updating molecular-weight-seq from NIL to 17.876
GKFG-88-MONOMER: This protein contains illegal amino acid characters. The molecular weight could not be computed.
GKFG-87-MONOMER: Updating molecular-weight-seq from NIL to 7.584
GKFG-86-MONOMER: Updating molecular-weight-seq from NIL to 44.611
GKFG-85-MONOMER: Updating molecular-weight-seq from NIL to 10.278
GKFG-84-MONOMER: Updating molecular-weight-seq from NIL to 36.679
GKFG-83-MONOMER: Updating molecular-weight-seq from NIL to 21.328
GKFG-82-MONOMER: Updating molecular-weight-seq from NIL to 16.817
GKFG-81-MONOMER: Updating molecular-weight-seq from NIL to 21.821
GKFG-80-MONOMER: Updating molecular-weight-seq from NIL to 16.885
GKFG-79-MONOMER: This protein contains illegal amino acid characters. The molecular weight could not be computed.
GKFG-78-MONOMER: Updating molecular-weight-seq from NIL to 21.908
GKFG-77-MONOMER: Updating molecular-weight-seq from NIL to 5.689
GKFG-76-MONOMER: Updating molecular-weight-seq from NIL to 5.328
GKFG-75-MONOMER: Updating molecular-weight-seq from NIL to 49.244
GKFG-74-MONOMER: Updating molecular-weight-seq from NIL to 51.469
GKFG-73-MONOMER: This protein contains illegal amino acid characters. The molecular weight could not be computed.
GKFG-72-MONOMER: Updating molecular-weight-seq from NIL to 20.115
GKFG-71-MONOMER: Updating molecular-weight-seq from NIL to 9.742
GKFG-70-MONOMER: Updating molecular-weight-seq from NIL to 26.477
GKFG-69-MONOMER: This protein contains illegal amino acid characters. The molecular weight could not be computed.
GKFG-68-MONOMER: This protein contains illegal amino acid characters. The molecular weight could not be computed.
GKFG-67-MONOMER: Updating molecular-weight-seq from NIL to 53.417
GKFG-66-MONOMER: Updating molecular-weight-seq from NIL to 52.875
GKFG-65-MONOMER: Updating molecular-weight-seq from NIL to 66.953
GKFG-64-MONOMER: Updating molecular-weight-seq from NIL to 24.366
GKFG-63-MONOMER: Updating molecular-weight-seq from NIL to 19.347
GKFG-62-MONOMER: Updating molecular-weight-seq from NIL to 26.341
GKFG-61-MONOMER: This protein contains illegal amino acid characters. The molecular weight could not be computed.
GKFG-60-MONOMER: This protein contains illegal amino acid characters. The molecular weight could not be computed.
GKFG-59-MONOMER: This protein contains illegal amino acid characters. The molecular weight could not be computed.
GKFG-58-MONOMER: This protein contains illegal amino acid characters. The molecular weight could not be computed.
GKFG-57-MONOMER: Updating molecular-weight-seq from NIL to 11.466
GKFG-56-MONOMER: This protein contains illegal amino acid characters. The molecular weight could not be computed.
GKFG-55-MONOMER: Updating molecular-weight-seq from NIL to 9.262
GKFG-54-MONOMER: Updating molecular-weight-seq from NIL to 18.821
GKFG-53-MONOMER: This protein contains illegal amino acid characters. The molecular weight could not be computed.
GKFG-52-MONOMER: This protein contains illegal amino acid characters. The molecular weight could not be computed.
GKFG-51-MONOMER: This protein contains illegal amino acid characters. The molecular weight could not be computed.
GKFG-50-MONOMER: This protein contains illegal amino acid characters. The molecular weight could not be computed.
GKFG-49-MONOMER: This protein contains illegal amino acid characters. The molecular weight could not be computed.
GKFG-48-MONOMER: This protein contains illegal amino acid characters. The molecular weight could not be computed.
GKFG-47-MONOMER: This protein contains illegal amino acid characters. The molecular weight could not be computed.
GKFG-46-MONOMER: This protein contains illegal amino acid characters. The molecular weight could not be computed.
GKFG-45-MONOMER: This protein contains illegal amino acid characters. The molecular weight could not be computed.
GKFG-44-MONOMER: This protein contains illegal amino acid characters. The molecular weight could not be computed.
GKFG-43-MONOMER: This protein contains illegal amino acid characters. The molecular weight could not be computed.
GKFG-42-MONOMER: This protein contains illegal amino acid characters. The molecular weight could not be computed.
GKFG-41-MONOMER: This protein contains illegal amino acid characters. The molecular weight could not be computed.
GKFG-40-MONOMER: This protein contains illegal amino acid characters. The molecular weight could not be computed.
GKFG-39-MONOMER: This protein contains illegal amino acid characters. The molecular weight could not be computed.
GKFG-38-MONOMER: This protein contains illegal amino acid characters. The molecular weight could not be computed.
GKFG-37-MONOMER: This protein contains illegal amino acid characters. The molecular weight could not be computed.
GKFG-36-MONOMER: This protein contains illegal amino acid characters. The molecular weight could not be computed.
GKFG-35-MONOMER: Updating molecular-weight-seq from NIL to 49.068
GKFG-34-MONOMER: This protein contains illegal amino acid characters. The molecular weight could not be computed.
GKFG-33-MONOMER: This protein contains illegal amino acid characters. The molecular weight could not be computed.
GKFG-32-MONOMER: This protein contains illegal amino acid characters. The molecular weight could not be computed.
GKFG-31-MONOMER: This protein contains illegal amino acid characters. The molecular weight could not be computed.
GKFG-30-MONOMER: This protein contains illegal amino acid characters. The molecular weight could not be computed.
GKFG-29-MONOMER: Updating molecular-weight-seq from NIL to 126.744
GKFG-28-MONOMER: This protein contains illegal amino acid characters. The molecular weight could not be computed.
GKFG-27-MONOMER: This protein contains illegal amino acid characters. The molecular weight could not be computed.
GKFG-26-MONOMER: Updating molecular-weight-seq from NIL to 10.031
GKFG-25-MONOMER: Updating molecular-weight-seq from NIL to 4.545
GKFG-24-MONOMER: This protein contains illegal amino acid characters. The molecular weight could not be computed.
GKFG-23-MONOMER: Updating molecular-weight-seq from NIL to 10.102
GKFG-22-MONOMER: This protein contains illegal amino acid characters. The molecular weight could not be computed.
GKFG-21-MONOMER: This protein contains illegal amino acid characters. The molecular weight could not be computed.
GKFG-20-MONOMER: This protein contains illegal amino acid characters. The molecular weight could not be computed.
GKFG-19-MONOMER: This protein contains illegal amino acid characters. The molecular weight could not be computed.
GKFG-18-MONOMER: Updating molecular-weight-seq from NIL to 36.899
GKFG-17-MONOMER: Updating molecular-weight-seq from NIL to 40.627
GKFG-16-MONOMER: Updating molecular-weight-seq from NIL to 244.542
GKFG-15-MONOMER: Updating molecular-weight-seq from NIL to 25.54
GKFG-14-MONOMER: Updating molecular-weight-seq from NIL to 8.651
GKFG-13-MONOMER: Updating molecular-weight-seq from NIL to 48.805
GKFG-2-MONOMER: This protein contains illegal amino acid characters. The molecular weight could not be computed.
GKFG-1-MONOMER: Updating molecular-weight-seq from NIL to 12.132
GKFG-561-MONOMER: This protein contains illegal amino acid characters. The molecular weight could not be computed.
GKFG-560-MONOMER: This protein contains illegal amino acid characters. The molecular weight could not be computed.
GKFG-559-MONOMER: This protein contains illegal amino acid characters. The molecular weight could not be computed.
GKFG-558-MONOMER: Updating molecular-weight-seq from NIL to 39.962
GKFG-557-MONOMER: This protein contains illegal amino acid characters. The molecular weight could not be computed.
GKFG-556-MONOMER: This protein contains illegal amino acid characters. The molecular weight could not be computed.
GKFG-555-MONOMER: This protein contains illegal amino acid characters. The molecular weight could not be computed.
GKFG-554-MONOMER: This protein contains illegal amino acid characters. The molecular weight could not be computed.
GKFG-553-MONOMER: Updating molecular-weight-seq from NIL to 18.628
GKFG-552-MONOMER: Updating molecular-weight-seq from NIL to 76.293
GKFG-551-MONOMER: This protein contains illegal amino acid characters. The molecular weight could not be computed.
GKFG-550-MONOMER: Updating molecular-weight-seq from NIL to 14.91
GKFG-549-MONOMER: Updating molecular-weight-seq from NIL to 32.45
GKFG-548-MONOMER: Updating molecular-weight-seq from NIL to 12.065
GKFG-547-MONOMER: This protein contains illegal amino acid characters. The molecular weight could not be computed.
GKFG-546-MONOMER: Updating molecular-weight-seq from NIL to 24.145
GKFG-545-MONOMER: This protein contains illegal amino acid characters. The molecular weight could not be computed.
GKFG-544-MONOMER: This protein contains illegal amino acid characters. The molecular weight could not be computed.
GKFG-543-MONOMER: This protein contains illegal amino acid characters. The molecular weight could not be computed.
GKFG-542-MONOMER: This protein contains illegal amino acid characters. The molecular weight could not be computed.
GKFG-541-MONOMER: This protein contains illegal amino acid characters. The molecular weight could not be computed.
GKFG-540-MONOMER: Updating molecular-weight-seq from NIL to 21.894
GKFG-539-MONOMER: Updating molecular-weight-seq from NIL to 94.481
GKFG-538-MONOMER: This protein contains illegal amino acid characters. The molecular weight could not be computed.
GKFG-537-MONOMER: Updating molecular-weight-seq from NIL to 45.906
GKFG-536-MONOMER: Updating molecular-weight-seq from NIL to 74.598
GKFG-533-MONOMER: This protein contains illegal amino acid characters. The molecular weight could not be computed.
GKFG-531-MONOMER: This protein contains illegal amino acid characters. The molecular weight could not be computed.
GKFG-530-MONOMER: Updating molecular-weight-seq from NIL to 3.608
GKFG-529-MONOMER: This protein contains illegal amino acid characters. The molecular weight could not be computed.
GKFG-528-MONOMER: Updating molecular-weight-seq from NIL to 9.594
GKFG-527-MONOMER: Updating molecular-weight-seq from NIL to 12.183
GKFG-526-MONOMER: Updating molecular-weight-seq from NIL to 52.089
GKFG-525-MONOMER: This protein contains illegal amino acid characters. The molecular weight could not be computed.
GKFG-524-MONOMER: Updating molecular-weight-seq from NIL to 19.015
GKFG-523-MONOMER: Updating molecular-weight-seq from NIL to 23.801
GKFG-522-MONOMER: Updating molecular-weight-seq from NIL to 32.792
GKFG-521-MONOMER: Updating molecular-weight-seq from NIL to 41.994
GKFG-520-MONOMER: This protein contains illegal amino acid characters. The molecular weight could not be computed.
GKFG-519-MONOMER: This protein contains illegal amino acid characters. The molecular weight could not be computed.
GKFG-518-MONOMER: This protein contains illegal amino acid characters. The molecular weight could not be computed.
GKFG-517-MONOMER: This protein contains illegal amino acid characters. The molecular weight could not be computed.
GKFG-516-MONOMER: This protein contains illegal amino acid characters. The molecular weight could not be computed.
GKFG-515-MONOMER: Updating molecular-weight-seq from NIL to 24.074
GKFG-514-MONOMER: Updating molecular-weight-seq from NIL to 24.642
GKFG-513-MONOMER: This protein contains illegal amino acid characters. The molecular weight could not be computed.
GKFG-512-MONOMER: This protein contains illegal amino acid characters. The molecular weight could not be computed.
GKFG-511-MONOMER: This protein contains illegal amino acid characters. The molecular weight could not be computed.
GKFG-510-MONOMER: Updating molecular-weight-seq from NIL to 36.829
GKFG-509-MONOMER: This protein contains illegal amino acid characters. The molecular weight could not be computed.
GKFG-508-MONOMER: This protein contains illegal amino acid characters. The molecular weight could not be computed.
GKFG-507-MONOMER: This protein contains illegal amino acid characters. The molecular weight could not be computed.
GKFG-506-MONOMER: Updating molecular-weight-seq from NIL to 7.351
GKFG-505-MONOMER: Updating molecular-weight-seq from NIL to 11.085
GKFG-504-MONOMER: Updating molecular-weight-seq from NIL to 12.712
GKFG-503-MONOMER: This protein contains illegal amino acid characters. The molecular weight could not be computed.
GKFG-502-MONOMER: This protein contains illegal amino acid characters. The molecular weight could not be computed.
GKFG-501-MONOMER: This protein contains illegal amino acid characters. The molecular weight could not be computed.
GKFG-500-MONOMER: This protein contains illegal amino acid characters. The molecular weight could not be computed.
GKFG-499-MONOMER: Updating molecular-weight-seq from NIL to 16.886
GKFG-498-MONOMER: Updating molecular-weight-seq from NIL to 68.46
GKFG-497-MONOMER: Updating molecular-weight-seq from NIL to 26.598
GKFG-496-MONOMER: Updating molecular-weight-seq from NIL to 48.94
GKFG-495-MONOMER: This protein contains illegal amino acid characters. The molecular weight could not be computed.
GKFG-494-MONOMER: Updating molecular-weight-seq from NIL to 64.035
GKFG-493-MONOMER: Updating molecular-weight-seq from NIL to 15.25
GKFG-492-MONOMER: This protein contains illegal amino acid characters. The molecular weight could not be computed.
GKFG-491-MONOMER: Updating molecular-weight-seq from NIL to 85.164
GKFG-490-MONOMER: This protein contains illegal amino acid characters. The molecular weight could not be computed.
GKFG-489-MONOMER: This protein contains illegal amino acid characters. The molecular weight could not be computed.
GKFG-488-MONOMER: This protein contains illegal amino acid characters. The molecular weight could not be computed.
GKFG-487-MONOMER: This protein contains illegal amino acid characters. The molecular weight could not be computed.
GKFG-486-MONOMER: Updating molecular-weight-seq from NIL to 55.087
GKFG-485-MONOMER: Updating molecular-weight-seq from NIL to 34.452
GKFG-484-MONOMER: Updating molecular-weight-seq from NIL to 29.796
GKFG-483-MONOMER: Updating molecular-weight-seq from NIL to 30.4
GKFG-482-MONOMER: Updating molecular-weight-seq from NIL to 29.851
GKFG-481-MONOMER: Updating molecular-weight-seq from NIL to 48.15
GKFG-480-MONOMER: Updating molecular-weight-seq from NIL to 41.051
GKFG-479-MONOMER: This protein contains illegal amino acid characters. The molecular weight could not be computed.
GKFG-478-MONOMER: Updating molecular-weight-seq from NIL to 14.29
GKFG-477-MONOMER: Updating molecular-weight-seq from NIL to 24.578
GKFG-476-MONOMER: Updating molecular-weight-seq from NIL to 28.822
GKFG-475-MONOMER: Updating molecular-weight-seq from NIL to 37.917
GKFG-474-MONOMER: Updating molecular-weight-seq from NIL to 34.425
GKFG-473-MONOMER: Updating molecular-weight-seq from NIL to 40.156
GKFG-472-MONOMER: Updating molecular-weight-seq from NIL to 28.43
GKFG-471-MONOMER: Updating molecular-weight-seq from NIL to 5.923
GKFG-470-MONOMER: Updating molecular-weight-seq from NIL to 25.157
GKFG-2025-MONOMER: This protein contains illegal amino acid characters. The molecular weight could not be computed.
GKFG-2024-MONOMER: Updating molecular-weight-seq from NIL to 32.575
GKFG-2023-MONOMER: Updating molecular-weight-seq from NIL to 94.463
GKFG-2022-MONOMER: Updating molecular-weight-seq from NIL to 7.288
GKFG-2021-MONOMER: Updating molecular-weight-seq from NIL to 29.904
GKFG-2020-MONOMER: Updating molecular-weight-seq from NIL to 29.617
GKFG-2019-MONOMER: Updating molecular-weight-seq from NIL to 59.995
GKFG-2018-MONOMER: Updating molecular-weight-seq from NIL to 40.578
GKFG-2017-MONOMER: Updating molecular-weight-seq from NIL to 32.321
GKFG-2016-MONOMER: Updating molecular-weight-seq from NIL to 30.718
GKFG-2015-MONOMER: This protein contains illegal amino acid characters. The molecular weight could not be computed.
GKFG-2014-MONOMER: Updating molecular-weight-seq from NIL to 57.877
GKFG-2013-MONOMER: Updating molecular-weight-seq from NIL to 25.285
GKFG-2012-MONOMER: Updating molecular-weight-seq from NIL to 54.081
GKFG-2011-MONOMER: Updating molecular-weight-seq from NIL to 43.323
GKFG-2010-MONOMER: Updating molecular-weight-seq from NIL to 12.095
GKFG-2009-MONOMER: Updating molecular-weight-seq from NIL to 26.831
GKFG-2008-MONOMER: Updating molecular-weight-seq from NIL to 45.453
GKFG-2007-MONOMER: Updating molecular-weight-seq from NIL to 16.874
GKFG-2006-MONOMER: Updating molecular-weight-seq from NIL to 20.106
GKFG-2005-MONOMER: Updating molecular-weight-seq from NIL to 45.317
GKFG-2004-MONOMER: This protein contains illegal amino acid characters. The molecular weight could not be computed.
GKFG-2003-MONOMER: Updating molecular-weight-seq from NIL to 37.454
GKFG-2002-MONOMER: This protein contains illegal amino acid characters. The molecular weight could not be computed.
GKFG-2001-MONOMER: This protein contains illegal amino acid characters. The molecular weight could not be computed.
GKFG-2000-MONOMER: Updating molecular-weight-seq from NIL to 16.866
GKFG-1999-MONOMER: Updating molecular-weight-seq from NIL to 8.972
GKFG-1998-MONOMER: Updating molecular-weight-seq from NIL to 39.81
GKFG-1997-MONOMER: This protein contains illegal amino acid characters. The molecular weight could not be computed.
GKFG-1996-MONOMER: Updating molecular-weight-seq from NIL to 60.784
GKFG-1995-MONOMER: This protein contains illegal amino acid characters. The molecular weight could not be computed.
GKFG-1994-MONOMER: Updating molecular-weight-seq from NIL to 17.04
GKFG-1993-MONOMER: Updating molecular-weight-seq from NIL to 53.992
GKFG-1992-MONOMER: This protein contains illegal amino acid characters. The molecular weight could not be computed.
GKFG-1991-MONOMER: Updating molecular-weight-seq from NIL to 44.112
GKFG-1990-MONOMER: Updating molecular-weight-seq from NIL to 21.11
GKFG-1989-MONOMER: Updating molecular-weight-seq from NIL to 49.942
GKFG-1988-MONOMER: Updating molecular-weight-seq from NIL to 115.904
GKFG-1987-MONOMER: Updating molecular-weight-seq from NIL to 25.215
GKFG-1986-MONOMER: This protein contains illegal amino acid characters. The molecular weight could not be computed.
GKFG-1985-MONOMER: This protein contains illegal amino acid characters. The molecular weight could not be computed.
GKFG-1984-MONOMER: This protein contains illegal amino acid characters. The molecular weight could not be computed.
GKFG-1983-MONOMER: This protein contains illegal amino acid characters. The molecular weight could not be computed.
GKFG-1982-MONOMER: This protein contains illegal amino acid characters. The molecular weight could not be computed.
GKFG-1981-MONOMER: Updating molecular-weight-seq from NIL to 76.366
GKFG-1980-MONOMER: This protein contains illegal amino acid characters. The molecular weight could not be computed.
GKFG-1979-MONOMER: This protein contains illegal amino acid characters. The molecular weight could not be computed.
GKFG-1978-MONOMER: This protein contains illegal amino acid characters. The molecular weight could not be computed.
GKFG-1977-MONOMER: This protein contains illegal amino acid characters. The molecular weight could not be computed.
GKFG-1976-MONOMER: This protein contains illegal amino acid characters. The molecular weight could not be computed.
GKFG-1975-MONOMER: This protein contains illegal amino acid characters. The molecular weight could not be computed.
GKFG-1974-MONOMER: This protein contains illegal amino acid characters. The molecular weight could not be computed.
GKFG-1973-MONOMER: This protein contains illegal amino acid characters. The molecular weight could not be computed.
GKFG-1972-MONOMER: This protein contains illegal amino acid characters. The molecular weight could not be computed.
GKFG-1971-MONOMER: This protein contains illegal amino acid characters. The molecular weight could not be computed.
GKFG-1970-MONOMER: This protein contains illegal amino acid characters. The molecular weight could not be computed.
GKFG-1969-MONOMER: This protein contains illegal amino acid characters. The molecular weight could not be computed.
GKFG-1968-MONOMER: Updating molecular-weight-seq from NIL to 25.82
GKFG-1967-MONOMER: Updating molecular-weight-seq from NIL to 18.911
GKFG-1966-MONOMER: Updating molecular-weight-seq from NIL to 39.156
GKFG-1965-MONOMER: Updating molecular-weight-seq from NIL to 15.353
GKFG-1964-MONOMER: Updating molecular-weight-seq from NIL to 29.624
GKFG-1963-MONOMER: Updating molecular-weight-seq from NIL to 22.739
GKFG-1962-MONOMER: This protein contains illegal amino acid characters. The molecular weight could not be computed.
GKFG-1961-MONOMER: Updating molecular-weight-seq from NIL to 40.872
GKFG-1960-MONOMER: Updating molecular-weight-seq from NIL to 37.039
GKFG-1959-MONOMER: Updating molecular-weight-seq from NIL to 55.706
GKFG-1958-MONOMER: Updating molecular-weight-seq from NIL to 58.699
GKFG-1957-MONOMER: Updating molecular-weight-seq from NIL to 6.316
GKFG-1956-MONOMER: Updating molecular-weight-seq from NIL to 51.253
GKFG-1955-MONOMER: Updating molecular-weight-seq from NIL to 37.774
GKFG-1954-MONOMER: Updating molecular-weight-seq from NIL to 26.866
GKFG-1953-MONOMER: This protein contains illegal amino acid characters. The molecular weight could not be computed.
GKFG-1952-MONOMER: Updating molecular-weight-seq from NIL to 30.047
GKFG-1951-MONOMER: Updating molecular-weight-seq from NIL to 32.707
GKFG-1950-MONOMER: Updating molecular-weight-seq from NIL to 51.096
GKFG-1949-MONOMER: This protein contains illegal amino acid characters. The molecular weight could not be computed.
GKFG-1948-MONOMER: Updating molecular-weight-seq from NIL to 7.427
GKFG-1947-MONOMER: Updating molecular-weight-seq from NIL to 10.74
GKFG-1946-MONOMER: Updating molecular-weight-seq from NIL to 12.737
GKFG-1945-MONOMER: This protein contains illegal amino acid characters. The molecular weight could not be computed.
GKFG-1944-MONOMER: Updating molecular-weight-seq from NIL to 79.41
GKFG-1943-MONOMER: Updating molecular-weight-seq from NIL to 81.45
GKFG-1942-MONOMER: Updating molecular-weight-seq from NIL to 39.124
GKFG-1941-MONOMER: This protein contains illegal amino acid characters. The molecular weight could not be computed.
GKFG-1940-MONOMER: This protein contains illegal amino acid characters. The molecular weight could not be computed.
GKFG-1939-MONOMER: This protein contains illegal amino acid characters. The molecular weight could not be computed.
GKFG-1938-MONOMER: This protein contains illegal amino acid characters. The molecular weight could not be computed.
GKFG-1937-MONOMER: This protein contains illegal amino acid characters. The molecular weight could not be computed.
GKFG-1936-MONOMER: This protein contains illegal amino acid characters. The molecular weight could not be computed.
GKFG-1935-MONOMER: This protein contains illegal amino acid characters. The molecular weight could not be computed.
GKFG-1934-MONOMER: This protein contains illegal amino acid characters. The molecular weight could not be computed.
GKFG-1933-MONOMER: This protein contains illegal amino acid characters. The molecular weight could not be computed.
GKFG-1932-MONOMER: This protein contains illegal amino acid characters. The molecular weight could not be computed.
GKFG-1931-MONOMER: This protein contains illegal amino acid characters. The molecular weight could not be computed.
GKFG-1929-MONOMER: This protein contains illegal amino acid characters. The molecular weight could not be computed.
GKFG-1928-MONOMER: This protein contains illegal amino acid characters. The molecular weight could not be computed.
GKFG-1927-MONOMER: This protein contains illegal amino acid characters. The molecular weight could not be computed.
GKFG-1926-MONOMER: This protein contains illegal amino acid characters. The molecular weight could not be computed.
GKFG-1925-MONOMER: This protein contains illegal amino acid characters. The molecular weight could not be computed.
GKFG-1924-MONOMER: This protein contains illegal amino acid characters. The molecular weight could not be computed.
GKFG-1923-MONOMER: This protein contains illegal amino acid characters. The molecular weight could not be computed.
GKFG-1922-MONOMER: This protein contains illegal amino acid characters. The molecular weight could not be computed.
GKFG-1921-MONOMER: This protein contains illegal amino acid characters. The molecular weight could not be computed.
GKFG-1920-MONOMER: Updating molecular-weight-seq from NIL to 6.371
GKFG-1919-MONOMER: Updating molecular-weight-seq from NIL to 15.251
GKFG-1918-MONOMER: Updating molecular-weight-seq from NIL to 9.351
GKFG-1917-MONOMER: This protein contains illegal amino acid characters. The molecular weight could not be computed.
GKFG-1916-MONOMER: This protein contains illegal amino acid characters. The molecular weight could not be computed.
GKFG-1915-MONOMER: This protein contains illegal amino acid characters. The molecular weight could not be computed.
GKFG-1914-MONOMER: This protein contains illegal amino acid characters. The molecular weight could not be computed.
GKFG-1913-MONOMER: Updating molecular-weight-seq from NIL to 25.611
GKFG-1912-MONOMER: Updating molecular-weight-seq from NIL to 37.355
GKFG-1911-MONOMER: This protein contains illegal amino acid characters. The molecular weight could not be computed.
GKFG-1910-MONOMER: This protein contains illegal amino acid characters. The molecular weight could not be computed.
GKFG-1909-MONOMER: This protein contains illegal amino acid characters. The molecular weight could not be computed.
GKFG-1908-MONOMER: This protein contains illegal amino acid characters. The molecular weight could not be computed.
GKFG-1907-MONOMER: Updating molecular-weight-seq from NIL to 6.472
GKFG-1906-MONOMER: Updating molecular-weight-seq from NIL to 22.587
GKFG-1905-MONOMER: This protein contains illegal amino acid characters. The molecular weight could not be computed.
GKFG-1904-MONOMER: This protein contains illegal amino acid characters. The molecular weight could not be computed.
GKFG-1903-MONOMER: This protein contains illegal amino acid characters. The molecular weight could not be computed.
GKFG-1902-MONOMER: This protein contains illegal amino acid characters. The molecular weight could not be computed.
GKFG-1901-MONOMER: Updating molecular-weight-seq from NIL to 18.519
GKFG-1900-MONOMER: This protein contains illegal amino acid characters. The molecular weight could not be computed.
GKFG-1899-MONOMER: Updating molecular-weight-seq from NIL to 43.05
GKFG-1898-MONOMER: Updating molecular-weight-seq from NIL to 25.859
GKFG-1897-MONOMER: Updating molecular-weight-seq from NIL to 14.615
GKFG-1896-MONOMER: This protein contains illegal amino acid characters. The molecular weight could not be computed.
GKFG-1895-MONOMER: This protein contains illegal amino acid characters. The molecular weight could not be computed.
GKFG-1894-MONOMER: This protein contains illegal amino acid characters. The molecular weight could not be computed.
GKFG-1893-MONOMER: This protein contains illegal amino acid characters. The molecular weight could not be computed.
GKFG-1892-MONOMER: This protein contains illegal amino acid characters. The molecular weight could not be computed.
GKFG-1891-MONOMER: This protein contains illegal amino acid characters. The molecular weight could not be computed.
GKFG-1890-MONOMER: This protein contains illegal amino acid characters. The molecular weight could not be computed.
GKFG-1889-MONOMER: This protein contains illegal amino acid characters. The molecular weight could not be computed.
GKFG-1888-MONOMER: This protein contains illegal amino acid characters. The molecular weight could not be computed.
GKFG-1887-MONOMER: Updating molecular-weight-seq from NIL to 68.749
GKFG-1886-MONOMER: Updating molecular-weight-seq from NIL to 9.856
GKFG-1885-MONOMER: This protein contains illegal amino acid characters. The molecular weight could not be computed.
GKFG-1884-MONOMER: This protein contains illegal amino acid characters. The molecular weight could not be computed.
GKFG-1883-MONOMER: Updating molecular-weight-seq from NIL to 92.591
GKFG-1882-MONOMER: Updating molecular-weight-seq from NIL to 37.267
GKFG-1881-MONOMER: Updating molecular-weight-seq from NIL to 6.21
GKFG-1880-MONOMER: This protein contains illegal amino acid characters. The molecular weight could not be computed.
GKFG-1879-MONOMER: Updating molecular-weight-seq from NIL to 20.368
GKFG-1878-MONOMER: This protein contains illegal amino acid characters. The molecular weight could not be computed.
GKFG-1877-MONOMER: Updating molecular-weight-seq from NIL to 26.233
GKFG-1876-MONOMER: This protein contains illegal amino acid characters. The molecular weight could not be computed.
GKFG-1875-MONOMER: Updating molecular-weight-seq from NIL to 57.835
GKFG-1874-MONOMER: Updating molecular-weight-seq from NIL to 47.556
GKFG-1873-MONOMER: This protein contains illegal amino acid characters. The molecular weight could not be computed.
GKFG-1872-MONOMER: Updating molecular-weight-seq from NIL to 31.916
GKFG-1871-MONOMER: Updating molecular-weight-seq from NIL to 35.157
GKFG-1870-MONOMER: Updating molecular-weight-seq from NIL to 18.544
GKFG-1869-MONOMER: Updating molecular-weight-seq from NIL to 57.794
GKFG-1868-MONOMER: This protein contains illegal amino acid characters. The molecular weight could not be computed.
GKFG-1867-MONOMER: Updating molecular-weight-seq from NIL to 25.391
GKFG-1866-MONOMER: Updating molecular-weight-seq from NIL to 17.831
GKFG-1865-MONOMER: This protein contains illegal amino acid characters. The molecular weight could not be computed.
GKFG-1864-MONOMER: This protein contains illegal amino acid characters. The molecular weight could not be computed.
GKFG-1863-MONOMER: This protein contains illegal amino acid characters. The molecular weight could not be computed.
GKFG-1862-MONOMER: Updating molecular-weight-seq from NIL to 36.463
GKFG-1861-MONOMER: Updating molecular-weight-seq from NIL to 52.689
GKFG-1860-MONOMER: This protein contains illegal amino acid characters. The molecular weight could not be computed.
GKFG-1859-MONOMER: Updating molecular-weight-seq from NIL to 39.307
GKFG-1858-MONOMER: Updating molecular-weight-seq from NIL to 35.703
GKFG-1857-MONOMER: Updating molecular-weight-seq from NIL to 68.549
GKFG-1856-MONOMER: Updating molecular-weight-seq from NIL to 36.383
GKFG-1855-MONOMER: This protein contains illegal amino acid characters. The molecular weight could not be computed.
GKFG-1854-MONOMER: Updating molecular-weight-seq from NIL to 5.123
GKFG-1853-MONOMER: Updating molecular-weight-seq from NIL to 14.784
GKFG-1852-MONOMER: Updating molecular-weight-seq from NIL to 8.563
GKFG-1851-MONOMER: This protein contains illegal amino acid characters. The molecular weight could not be computed.
GKFG-1850-MONOMER: This protein contains illegal amino acid characters. The molecular weight could not be computed.
GKFG-1849-MONOMER: Updating molecular-weight-seq from NIL to 13.726
GKFG-1848-MONOMER: This protein contains illegal amino acid characters. The molecular weight could not be computed.
GKFG-1847-MONOMER: This protein contains illegal amino acid characters. The molecular weight could not be computed.
GKFG-1846-MONOMER: Updating molecular-weight-seq from NIL to 17.928
GKFG-1845-MONOMER: This protein contains illegal amino acid characters. The molecular weight could not be computed.
GKFG-1844-MONOMER: Updating molecular-weight-seq from NIL to 31.352
GKFG-1843-MONOMER: This protein contains illegal amino acid characters. The molecular weight could not be computed.
GKFG-1842-MONOMER: Updating molecular-weight-seq from NIL to 11.31
GKFG-1841-MONOMER: Updating molecular-weight-seq from NIL to 47.904
GKFG-1840-MONOMER: This protein contains illegal amino acid characters. The molecular weight could not be computed.
GKFG-1839-MONOMER: Updating molecular-weight-seq from NIL to 34.336
GKFG-1838-MONOMER: This protein contains illegal amino acid characters. The molecular weight could not be computed.
GKFG-1837-MONOMER: Updating molecular-weight-seq from NIL to 29.95
GKFG-1836-MONOMER: Updating molecular-weight-seq from NIL to 32.922
GKFG-1835-MONOMER: Updating molecular-weight-seq from NIL to 13.56
GKFG-1834-MONOMER: Updating molecular-weight-seq from NIL to 31.387
GKFG-1833-MONOMER: Updating molecular-weight-seq from NIL to 39.129
GKFG-1832-MONOMER: This protein contains illegal amino acid characters. The molecular weight could not be computed.
GKFG-1831-MONOMER: This protein contains illegal amino acid characters. The molecular weight could not be computed.
GKFG-1830-MONOMER: Updating molecular-weight-seq from NIL to 31.33
GKFG-1829-MONOMER: Updating molecular-weight-seq from NIL to 22.349
GKFG-1828-MONOMER: Updating molecular-weight-seq from NIL to 96.963
GKFG-1827-MONOMER: Updating molecular-weight-seq from NIL to 11.321
GKFG-1825-MONOMER: Updating molecular-weight-seq from NIL to 16.574
GKFG-1824-MONOMER: Updating molecular-weight-seq from NIL to 56.211
GKFG-1823-MONOMER: Updating molecular-weight-seq from NIL to 24.009
GKFG-1822-MONOMER: Updating molecular-weight-seq from NIL to 27.057
GKFG-1821-MONOMER: Updating molecular-weight-seq from NIL to 45.909
GKFG-1820-MONOMER: This protein contains illegal amino acid characters. The molecular weight could not be computed.
GKFG-1819-MONOMER: Updating molecular-weight-seq from NIL to 75.068
GKFG-1818-MONOMER: Updating molecular-weight-seq from NIL to 20.862
GKFG-1817-MONOMER: Updating molecular-weight-seq from NIL to 20.882
GKFG-1816-MONOMER: Updating molecular-weight-seq from NIL to 22.666
GKFG-1815-MONOMER: Updating molecular-weight-seq from NIL to 34.623
GKFG-1814-MONOMER: Updating molecular-weight-seq from NIL to 41.04
GKFG-1813-MONOMER: Updating molecular-weight-seq from NIL to 48.361
GKFG-1812-MONOMER: Updating molecular-weight-seq from NIL to 22.358
GKFG-1811-MONOMER: Updating molecular-weight-seq from NIL to 27.042
GKFG-1810-MONOMER: This protein contains illegal amino acid characters. The molecular weight could not be computed.
GKFG-1809-MONOMER: Updating molecular-weight-seq from NIL to 9.404
GKFG-1808-MONOMER: Updating molecular-weight-seq from NIL to 20.756
GKFG-1807-MONOMER: Updating molecular-weight-seq from NIL to 39.912
GKFG-1806-MONOMER: Updating molecular-weight-seq from NIL to 15.434
GKFG-1805-MONOMER: Updating molecular-weight-seq from NIL to 38.046
GKFG-1804-MONOMER: This protein contains illegal amino acid characters. The molecular weight could not be computed.
GKFG-1803-MONOMER: Updating molecular-weight-seq from NIL to 66.938
GKFG-1802-MONOMER: Updating molecular-weight-seq from NIL to 39.271
GKFG-1801-MONOMER: Updating molecular-weight-seq from NIL to 19.035
GKFG-1800-MONOMER: Updating molecular-weight-seq from NIL to 86.126
GKFG-1799-MONOMER: This protein contains illegal amino acid characters. The molecular weight could not be computed.
GKFG-1798-MONOMER: This protein contains illegal amino acid characters. The molecular weight could not be computed.
GKFG-1797-MONOMER: Updating molecular-weight-seq from NIL to 50.919
GKFG-1796-MONOMER: Updating molecular-weight-seq from NIL to 50.458
GKFG-1795-MONOMER: This protein contains illegal amino acid characters. The molecular weight could not be computed.
GKFG-1794-MONOMER: Updating molecular-weight-seq from NIL to 66.054
GKFG-1793-MONOMER: This protein contains illegal amino acid characters. The molecular weight could not be computed.
GKFG-1792-MONOMER: This protein contains illegal amino acid characters. The molecular weight could not be computed.
GKFG-1791-MONOMER: This protein contains illegal amino acid characters. The molecular weight could not be computed.
GKFG-1790-MONOMER: This protein contains illegal amino acid characters. The molecular weight could not be computed.
GKFG-1789-MONOMER: Updating molecular-weight-seq from NIL to 123.166
GKFG-1788-MONOMER: This protein contains illegal amino acid characters. The molecular weight could not be computed.
GKFG-1787-MONOMER: This protein contains illegal amino acid characters. The molecular weight could not be computed.
GKFG-1786-MONOMER: This protein contains illegal amino acid characters. The molecular weight could not be computed.
GKFG-1785-MONOMER: Updating molecular-weight-seq from NIL to 59.765
GKFG-1784-MONOMER: Updating molecular-weight-seq from NIL to 37.966
GKFG-1783-MONOMER: This protein contains illegal amino acid characters. The molecular weight could not be computed.
GKFG-1782-MONOMER: This protein contains illegal amino acid characters. The molecular weight could not be computed.
GKFG-1781-MONOMER: This protein contains illegal amino acid characters. The molecular weight could not be computed.
GKFG-1780-MONOMER: Updating molecular-weight-seq from NIL to 13.115
GKFG-1779-MONOMER: This protein contains illegal amino acid characters. The molecular weight could not be computed.
GKFG-1778-MONOMER: Updating molecular-weight-seq from NIL to 19.085
GKFG-1777-MONOMER: This protein contains illegal amino acid characters. The molecular weight could not be computed.
GKFG-1776-MONOMER: Updating molecular-weight-seq from NIL to 58.337
GKFG-1775-MONOMER: Updating molecular-weight-seq from NIL to 35.372
GKFG-1774-MONOMER: Updating molecular-weight-seq from NIL to 24.409
GKFG-1773-MONOMER: Updating molecular-weight-seq from NIL to 13.969
GKFG-1772-MONOMER: Updating molecular-weight-seq from NIL to 115.545
GKFG-1771-MONOMER: This protein contains illegal amino acid characters. The molecular weight could not be computed.
GKFG-1770-MONOMER: This protein contains illegal amino acid characters. The molecular weight could not be computed.
GKFG-1769-MONOMER: Updating molecular-weight-seq from NIL to 12.656
GKFG-1768-MONOMER: Updating molecular-weight-seq from NIL to 12.425
GKFG-1767-MONOMER: Updating molecular-weight-seq from NIL to 28.297
GKFG-1766-MONOMER: This protein contains illegal amino acid characters. The molecular weight could not be computed.
GKFG-1765-MONOMER: This protein contains illegal amino acid characters. The molecular weight could not be computed.
GKFG-1764-MONOMER: Updating molecular-weight-seq from NIL to 5.894
GKFG-1763-MONOMER: Updating molecular-weight-seq from NIL to 21.258
GKFG-1762-MONOMER: Updating molecular-weight-seq from NIL to 6.623
GKFG-1761-MONOMER: Updating molecular-weight-seq from NIL to 8.646
GKFG-1760-MONOMER: This protein contains illegal amino acid characters. The molecular weight could not be computed.
GKFG-1759-MONOMER: Updating molecular-weight-seq from NIL to 25.746
GKFG-1758-MONOMER: Updating molecular-weight-seq from NIL to 3.42
GKFG-1757-MONOMER: Updating molecular-weight-seq from NIL to 18.627
GKFG-1756-MONOMER: Updating molecular-weight-seq from NIL to 57.291
GKFG-1755-MONOMER: Updating molecular-weight-seq from NIL to 93.21
GKFG-1754-MONOMER: This protein contains illegal amino acid characters. The molecular weight could not be computed.
GKFG-1753-MONOMER: This protein contains illegal amino acid characters. The molecular weight could not be computed.
GKFG-1752-MONOMER: Updating molecular-weight-seq from NIL to 31.753
GKFG-1751-MONOMER: This protein contains illegal amino acid characters. The molecular weight could not be computed.
GKFG-1750-MONOMER: Updating molecular-weight-seq from NIL to 15.443
GKFG-1749-MONOMER: Updating molecular-weight-seq from NIL to 4.459
GKFG-1748-MONOMER: Updating molecular-weight-seq from NIL to 27.63
GKFG-1747-MONOMER: Updating molecular-weight-seq from NIL to 19.895
GKFG-1746-MONOMER: Updating molecular-weight-seq from NIL to 27.92
GKFG-1745-MONOMER: Updating molecular-weight-seq from NIL to 25.823
GKFG-1744-MONOMER: Updating molecular-weight-seq from NIL to 50.112
GKFG-1743-MONOMER: Updating molecular-weight-seq from NIL to 36.267
GKFG-1742-MONOMER: Updating molecular-weight-seq from NIL to 53.199
GKFG-1741-MONOMER: Updating molecular-weight-seq from NIL to 38.555
GKFG-1740-MONOMER: Updating molecular-weight-seq from NIL to 55.882
GKFG-1739-MONOMER: This protein contains illegal amino acid characters. The molecular weight could not be computed.
GKFG-1738-MONOMER: This protein contains illegal amino acid characters. The molecular weight could not be computed.
GKFG-1737-MONOMER: Updating molecular-weight-seq from NIL to 75.514
GKFG-1736-MONOMER: Updating molecular-weight-seq from NIL to 17.488
GKFG-1735-MONOMER: Updating molecular-weight-seq from NIL to 35.108
GKFG-1734-MONOMER: Updating molecular-weight-seq from NIL to 32.432
GKFG-1733-MONOMER: Updating molecular-weight-seq from NIL to 57.759
GKFG-1732-MONOMER: Updating molecular-weight-seq from NIL to 49.281
GKFG-1731-MONOMER: This protein contains illegal amino acid characters. The molecular weight could not be computed.
GKFG-1730-MONOMER: Updating molecular-weight-seq from NIL to 25.162
GKFG-1729-MONOMER: Updating molecular-weight-seq from NIL to 13.821
GKFG-1728-MONOMER: This protein contains illegal amino acid characters. The molecular weight could not be computed.
GKFG-1727-MONOMER: This protein contains illegal amino acid characters. The molecular weight could not be computed.
GKFG-1726-MONOMER: This protein contains illegal amino acid characters. The molecular weight could not be computed.
GKFG-1725-MONOMER: This protein contains illegal amino acid characters. The molecular weight could not be computed.
GKFG-1724-MONOMER: This protein contains illegal amino acid characters. The molecular weight could not be computed.
GKFG-1723-MONOMER: Updating molecular-weight-seq from NIL to 39.811
GKFG-1722-MONOMER: This protein contains illegal amino acid characters. The molecular weight could not be computed.
GKFG-1721-MONOMER: This protein contains illegal amino acid characters. The molecular weight could not be computed.
GKFG-1720-MONOMER: This protein contains illegal amino acid characters. The molecular weight could not be computed.
GKFG-1719-MONOMER: This protein contains illegal amino acid characters. The molecular weight could not be computed.
GKFG-1718-MONOMER: This protein contains illegal amino acid characters. The molecular weight could not be computed.
GKFG-1717-MONOMER: This protein contains illegal amino acid characters. The molecular weight could not be computed.
GKFG-1715-MONOMER: This protein contains illegal amino acid characters. The molecular weight could not be computed.
GKFG-1714-MONOMER: This protein contains illegal amino acid characters. The molecular weight could not be computed.
GKFG-1713-MONOMER: This protein contains illegal amino acid characters. The molecular weight could not be computed.
GKFG-1712-MONOMER: This protein contains illegal amino acid characters. The molecular weight could not be computed.
GKFG-1711-MONOMER: This protein contains illegal amino acid characters. The molecular weight could not be computed.
GKFG-1710-MONOMER: This protein contains illegal amino acid characters. The molecular weight could not be computed.
GKFG-1709-MONOMER: This protein contains illegal amino acid characters. The molecular weight could not be computed.
GKFG-1708-MONOMER: This protein contains illegal amino acid characters. The molecular weight could not be computed.
GKFG-1707-MONOMER: This protein contains illegal amino acid characters. The molecular weight could not be computed.
GKFG-1706-MONOMER: This protein contains illegal amino acid characters. The molecular weight could not be computed.
GKFG-1704-MONOMER: This protein contains illegal amino acid characters. The molecular weight could not be computed.
GKFG-1703-MONOMER: This protein contains illegal amino acid characters. The molecular weight could not be computed.
GKFG-1702-MONOMER: This protein contains illegal amino acid characters. The molecular weight could not be computed.
GKFG-1701-MONOMER: This protein contains illegal amino acid characters. The molecular weight could not be computed.
GKFG-1700-MONOMER: This protein contains illegal amino acid characters. The molecular weight could not be computed.
GKFG-1699-MONOMER: This protein contains illegal amino acid characters. The molecular weight could not be computed.
GKFG-1698-MONOMER: This protein contains illegal amino acid characters. The molecular weight could not be computed.
GKFG-1697-MONOMER: This protein contains illegal amino acid characters. The molecular weight could not be computed.
GKFG-1695-MONOMER: This protein contains illegal amino acid characters. The molecular weight could not be computed.
GKFG-1694-MONOMER: This protein contains illegal amino acid characters. The molecular weight could not be computed.
GKFG-1693-MONOMER: This protein contains illegal amino acid characters. The molecular weight could not be computed.
GKFG-1692-MONOMER: This protein contains illegal amino acid characters. The molecular weight could not be computed.
GKFG-1691-MONOMER: This protein contains illegal amino acid characters. The molecular weight could not be computed.
GKFG-1690-MONOMER: This protein contains illegal amino acid characters. The molecular weight could not be computed.
GKFG-1689-MONOMER: This protein contains illegal amino acid characters. The molecular weight could not be computed.
GKFG-1688-MONOMER: This protein contains illegal amino acid characters. The molecular weight could not be computed.
GKFG-1687-MONOMER: This protein contains illegal amino acid characters. The molecular weight could not be computed.
GKFG-1686-MONOMER: This protein contains illegal amino acid characters. The molecular weight could not be computed.
GKFG-1685-MONOMER: This protein contains illegal amino acid characters. The molecular weight could not be computed.
GKFG-1684-MONOMER: This protein contains illegal amino acid characters. The molecular weight could not be computed.
GKFG-1683-MONOMER: This protein contains illegal amino acid characters. The molecular weight could not be computed.
GKFG-1682-MONOMER: This protein contains illegal amino acid characters. The molecular weight could not be computed.
GKFG-1681-MONOMER: This protein contains illegal amino acid characters. The molecular weight could not be computed.
GKFG-1680-MONOMER: Updating molecular-weight-seq from NIL to 39.838
GKFG-1679-MONOMER: Updating molecular-weight-seq from NIL to 36.372
GKFG-1678-MONOMER: Updating molecular-weight-seq from NIL to 100.606
GKFG-1677-MONOMER: Updating molecular-weight-seq from NIL to 68.048
GKFG-1676-MONOMER: This protein contains illegal amino acid characters. The molecular weight could not be computed.
GKFG-1675-MONOMER: This protein contains illegal amino acid characters. The molecular weight could not be computed.
GKFG-1674-MONOMER: This protein contains illegal amino acid characters. The molecular weight could not be computed.
GKFG-1673-MONOMER: This protein contains illegal amino acid characters. The molecular weight could not be computed.
GKFG-1672-MONOMER: This protein contains illegal amino acid characters. The molecular weight could not be computed.
GKFG-1671-MONOMER: This protein contains illegal amino acid characters. The molecular weight could not be computed.
GKFG-1670-MONOMER: This protein contains illegal amino acid characters. The molecular weight could not be computed.
GKFG-1669-MONOMER: This protein contains illegal amino acid characters. The molecular weight could not be computed.
GKFG-1668-MONOMER: This protein contains illegal amino acid characters. The molecular weight could not be computed.
GKFG-1667-MONOMER: This protein contains illegal amino acid characters. The molecular weight could not be computed.
GKFG-1666-MONOMER: This protein contains illegal amino acid characters. The molecular weight could not be computed.
GKFG-1665-MONOMER: This protein contains illegal amino acid characters. The molecular weight could not be computed.
GKFG-1664-MONOMER: This protein contains illegal amino acid characters. The molecular weight could not be computed.
GKFG-1663-MONOMER: This protein contains illegal amino acid characters. The molecular weight could not be computed.
GKFG-1662-MONOMER: This protein contains illegal amino acid characters. The molecular weight could not be computed.
GKFG-1661-MONOMER: Updating molecular-weight-seq from NIL to 48.689
GKFG-1660-MONOMER: This protein contains illegal amino acid characters. The molecular weight could not be computed.
GKFG-1659-MONOMER: This protein contains illegal amino acid characters. The molecular weight could not be computed.
GKFG-1658-MONOMER: This protein contains illegal amino acid characters. The molecular weight could not be computed.
GKFG-1657-MONOMER: Updating molecular-weight-seq from NIL to 55.376
GKFG-1656-MONOMER: This protein contains illegal amino acid characters. The molecular weight could not be computed.
GKFG-1655-MONOMER: Updating molecular-weight-seq from NIL to 32.128
GKFG-1654-MONOMER: This protein contains illegal amino acid characters. The molecular weight could not be computed.
GKFG-1653-MONOMER: This protein contains illegal amino acid characters. The molecular weight could not be computed.
GKFG-1652-MONOMER: This protein contains illegal amino acid characters. The molecular weight could not be computed.
GKFG-1651-MONOMER: This protein contains illegal amino acid characters. The molecular weight could not be computed.
GKFG-1650-MONOMER: This protein contains illegal amino acid characters. The molecular weight could not be computed.
GKFG-1649-MONOMER: This protein contains illegal amino acid characters. The molecular weight could not be computed.
GKFG-1648-MONOMER: This protein contains illegal amino acid characters. The molecular weight could not be computed.
GKFG-1647-MONOMER: Updating molecular-weight-seq from NIL to 12.714
GKFG-1646-MONOMER: This protein contains illegal amino acid characters. The molecular weight could not be computed.
GKFG-1645-MONOMER: This protein contains illegal amino acid characters. The molecular weight could not be computed.
GKFG-1644-MONOMER: This protein contains illegal amino acid characters. The molecular weight could not be computed.
GKFG-1643-MONOMER: Updating molecular-weight-seq from NIL to 37.628
GKFG-1642-MONOMER: This protein contains illegal amino acid characters. The molecular weight could not be computed.
GKFG-1641-MONOMER: This protein contains illegal amino acid characters. The molecular weight could not be computed.
GKFG-1640-MONOMER: Updating molecular-weight-seq from NIL to 8.528
GKFG-1639-MONOMER: This protein contains illegal amino acid characters. The molecular weight could not be computed.
GKFG-1638-MONOMER: This protein contains illegal amino acid characters. The molecular weight could not be computed.
GKFG-1637-MONOMER: This protein contains illegal amino acid characters. The molecular weight could not be computed.
GKFG-1636-MONOMER: Updating molecular-weight-seq from NIL to 8.764
GKFG-1635-MONOMER: Updating molecular-weight-seq from NIL to 54.851
GKFG-1634-MONOMER: This protein contains illegal amino acid characters. The molecular weight could not be computed.
GKFG-1633-MONOMER: Updating molecular-weight-seq from NIL to 52.999
GKFG-1632-MONOMER: Updating molecular-weight-seq from NIL to 44.149
GKFG-1631-MONOMER: This protein contains illegal amino acid characters. The molecular weight could not be computed.
GKFG-1630-MONOMER: This protein contains illegal amino acid characters. The molecular weight could not be computed.
GKFG-1629-MONOMER: This protein contains illegal amino acid characters. The molecular weight could not be computed.
GKFG-1628-MONOMER: This protein contains illegal amino acid characters. The molecular weight could not be computed.
GKFG-1627-MONOMER: This protein contains illegal amino acid characters. The molecular weight could not be computed.
GKFG-1626-MONOMER: This protein contains illegal amino acid characters. The molecular weight could not be computed.
GKFG-1625-MONOMER: Updating molecular-weight-seq from NIL to 137.767
GKFG-1624-MONOMER: This protein contains illegal amino acid characters. The molecular weight could not be computed.
GKFG-1623-MONOMER: This protein contains illegal amino acid characters. The molecular weight could not be computed.
GKFG-1622-MONOMER: Updating molecular-weight-seq from NIL to 11.884
GKFG-1621-MONOMER: Updating molecular-weight-seq from NIL to 46.87
GKFG-1620-MONOMER: Updating molecular-weight-seq from NIL to 35.633
GKFG-1619-MONOMER: This protein contains illegal amino acid characters. The molecular weight could not be computed.
GKFG-1618-MONOMER: This protein contains illegal amino acid characters. The molecular weight could not be computed.
GKFG-1617-MONOMER: Updating molecular-weight-seq from NIL to 46.273
GKFG-1616-MONOMER: Updating molecular-weight-seq from NIL to 26.654
GKFG-1615-MONOMER: Updating molecular-weight-seq from NIL to 114.383
GKFG-1614-MONOMER: This protein contains illegal amino acid characters. The molecular weight could not be computed.
GKFG-1613-MONOMER: This protein contains illegal amino acid characters. The molecular weight could not be computed.
GKFG-1612-MONOMER: This protein contains illegal amino acid characters. The molecular weight could not be computed.
GKFG-1611-MONOMER: This protein contains illegal amino acid characters. The molecular weight could not be computed.
GKFG-1610-MONOMER: This protein contains illegal amino acid characters. The molecular weight could not be computed.
GKFG-1609-MONOMER: Updating molecular-weight-seq from NIL to 8.545
GKFG-1608-MONOMER: This protein contains illegal amino acid characters. The molecular weight could not be computed.
GKFG-1607-MONOMER: This protein contains illegal amino acid characters. The molecular weight could not be computed.
GKFG-1606-MONOMER: Updating molecular-weight-seq from NIL to 47.827
GKFG-1605-MONOMER: This protein contains illegal amino acid characters. The molecular weight could not be computed.
GKFG-1604-MONOMER: Updating molecular-weight-seq from NIL to 19.828
GKFG-1603-MONOMER: Updating molecular-weight-seq from NIL to 39.101
GKFG-1602-MONOMER: This protein contains illegal amino acid characters. The molecular weight could not be computed.
GKFG-1601-MONOMER: Updating molecular-weight-seq from NIL to 25.229
GKFG-1600-MONOMER: Updating molecular-weight-seq from NIL to 6.869
GKFG-1599-MONOMER: This protein contains illegal amino acid characters. The molecular weight could not be computed.
GKFG-1598-MONOMER: This protein contains illegal amino acid characters. The molecular weight could not be computed.
GKFG-1597-MONOMER: This protein contains illegal amino acid characters. The molecular weight could not be computed.
GKFG-1596-MONOMER: This protein contains illegal amino acid characters. The molecular weight could not be computed.
GKFG-1595-MONOMER: Updating molecular-weight-seq from NIL to 42.177
GKFG-1594-MONOMER: Updating molecular-weight-seq from NIL to 43.668
GKFG-1593-MONOMER: This protein contains illegal amino acid characters. The molecular weight could not be computed.
GKFG-1592-MONOMER: Updating molecular-weight-seq from NIL to 45.846
GKFG-1591-MONOMER: This protein contains illegal amino acid characters. The molecular weight could not be computed.
GKFG-1590-MONOMER: Updating molecular-weight-seq from NIL to 24.365
GKFG-1589-MONOMER: Updating molecular-weight-seq from NIL to 37.863
GKFG-1588-MONOMER: This protein contains illegal amino acid characters. The molecular weight could not be computed.
GKFG-1587-MONOMER: Updating molecular-weight-seq from NIL to 28.84
GKFG-1586-MONOMER: Updating molecular-weight-seq from NIL to 9.095
GKFG-1585-MONOMER: This protein contains illegal amino acid characters. The molecular weight could not be computed.
GKFG-1584-MONOMER: Updating molecular-weight-seq from NIL to 7.951
GKFG-1583-MONOMER: This protein contains illegal amino acid characters. The molecular weight could not be computed.
GKFG-1582-MONOMER: This protein contains illegal amino acid characters. The molecular weight could not be computed.
GKFG-1581-MONOMER: This protein contains illegal amino acid characters. The molecular weight could not be computed.
GKFG-1580-MONOMER: This protein contains illegal amino acid characters. The molecular weight could not be computed.
GKFG-1579-MONOMER: This protein contains illegal amino acid characters. The molecular weight could not be computed.
GKFG-1578-MONOMER: This protein contains illegal amino acid characters. The molecular weight could not be computed.
GKFG-1577-MONOMER: This protein contains illegal amino acid characters. The molecular weight could not be computed.
GKFG-1576-MONOMER: Updating molecular-weight-seq from NIL to 8.017
GKFG-1575-MONOMER: Updating molecular-weight-seq from NIL to 16.153
GKFG-1574-MONOMER: Updating molecular-weight-seq from NIL to 9.034
GKFG-1573-MONOMER: Updating molecular-weight-seq from NIL to 41.736
GKFG-1572-MONOMER: Updating molecular-weight-seq from NIL to 7.289
GKFG-1571-MONOMER: This protein contains illegal amino acid characters. The molecular weight could not be computed.
GKFG-1570-MONOMER: Updating molecular-weight-seq from NIL to 11.033
GKFG-1569-MONOMER: Updating molecular-weight-seq from NIL to 12.387
GKFG-1568-MONOMER: Updating molecular-weight-seq from NIL to 53.303
GKFG-1567-MONOMER: Updating molecular-weight-seq from NIL to 41.969
GKFG-1566-MONOMER: Updating molecular-weight-seq from NIL to 56.933
GKFG-1565-MONOMER: Updating molecular-weight-seq from NIL to 10.817
GKFG-1564-MONOMER: Updating molecular-weight-seq from NIL to 12.948
GKFG-1563-MONOMER: Updating molecular-weight-seq from NIL to 15.798
GKFG-1562-MONOMER: Updating molecular-weight-seq from NIL to 16.434
GKFG-1561-MONOMER: Updating molecular-weight-seq from NIL to 11.54
GKFG-1560-MONOMER: Updating molecular-weight-seq from NIL to 17.035
GKFG-1559-MONOMER: Updating molecular-weight-seq from NIL to 75.056
GKFG-1558-MONOMER: Updating molecular-weight-seq from NIL to 67.546
GKFG-1557-MONOMER: Updating molecular-weight-seq from NIL to 29.597
GKFG-1556-MONOMER: Updating molecular-weight-seq from NIL to 8.654
GKFG-1555-MONOMER: Updating molecular-weight-seq from NIL to 10.646
GKFG-1554-MONOMER: Updating molecular-weight-seq from NIL to 3.258
GKFG-1553-MONOMER: This protein contains illegal amino acid characters. The molecular weight could not be computed.
GKFG-1552-MONOMER: This protein contains illegal amino acid characters. The molecular weight could not be computed.
GKFG-1551-MONOMER: This protein contains illegal amino acid characters. The molecular weight could not be computed.
GKFG-1550-MONOMER: Updating molecular-weight-seq from NIL to 26.899
GKFG-1549-MONOMER: This protein contains illegal amino acid characters. The molecular weight could not be computed.
GKFG-1548-MONOMER: This protein contains illegal amino acid characters. The molecular weight could not be computed.
GKFG-1547-MONOMER: This protein contains illegal amino acid characters. The molecular weight could not be computed.
GKFG-1546-MONOMER: Updating molecular-weight-seq from NIL to 6.848
GKFG-1545-MONOMER: This protein contains illegal amino acid characters. The molecular weight could not be computed.
GKFG-1544-MONOMER: Updating molecular-weight-seq from NIL to 59.513
GKFG-1543-MONOMER: Updating molecular-weight-seq from NIL to 34.434
GKFG-1542-MONOMER: This protein contains illegal amino acid characters. The molecular weight could not be computed.
GKFG-1541-MONOMER: This protein contains illegal amino acid characters. The molecular weight could not be computed.
GKFG-1540-MONOMER: Updating molecular-weight-seq from NIL to 31.933
GKFG-1539-MONOMER: Updating molecular-weight-seq from NIL to 22.944
GKFG-1538-MONOMER: This protein contains illegal amino acid characters. The molecular weight could not be computed.
GKFG-1537-MONOMER: This protein contains illegal amino acid characters. The molecular weight could not be computed.
GKFG-1536-MONOMER: This protein contains illegal amino acid characters. The molecular weight could not be computed.
GKFG-1535-MONOMER: This protein contains illegal amino acid characters. The molecular weight could not be computed.
GKFG-1534-MONOMER: This protein contains illegal amino acid characters. The molecular weight could not be computed.
GKFG-1533-MONOMER: Updating molecular-weight-seq from NIL to 54.422
GKFG-1532-MONOMER: This protein contains illegal amino acid characters. The molecular weight could not be computed.
GKFG-1531-MONOMER: Updating molecular-weight-seq from NIL to 7.002
GKFG-1530-MONOMER: Updating molecular-weight-seq from NIL to 51.675
GKFG-1529-MONOMER: Updating molecular-weight-seq from NIL to 58.514
GKFG-1528-MONOMER: Updating molecular-weight-seq from NIL to 40.715
GKFG-1527-MONOMER: Updating molecular-weight-seq from NIL to 25.367
GKFG-1526-MONOMER: Updating molecular-weight-seq from NIL to 51.495
GKFG-1525-MONOMER: Updating molecular-weight-seq from NIL to 29.601
GKFG-1524-MONOMER: Updating molecular-weight-seq from NIL to 5.645
GKFG-1523-MONOMER: This protein contains illegal amino acid characters. The molecular weight could not be computed.
GKFG-1522-MONOMER: This protein contains illegal amino acid characters. The molecular weight could not be computed.
GKFG-1521-MONOMER: Updating molecular-weight-seq from NIL to 27.175
GKFG-1520-MONOMER: This protein contains illegal amino acid characters. The molecular weight could not be computed.
GKFG-1519-MONOMER: This protein contains illegal amino acid characters. The molecular weight could not be computed.
GKFG-1518-MONOMER: This protein contains illegal amino acid characters. The molecular weight could not be computed.
GKFG-1517-MONOMER: This protein contains illegal amino acid characters. The molecular weight could not be computed.
GKFG-1516-MONOMER: This protein contains illegal amino acid characters. The molecular weight could not be computed.
GKFG-1515-MONOMER: Updating molecular-weight-seq from NIL to 8.536
GKFG-1514-MONOMER: This protein contains illegal amino acid characters. The molecular weight could not be computed.
GKFG-1513-MONOMER: This protein contains illegal amino acid characters. The molecular weight could not be computed.
GKFG-1512-MONOMER: This protein contains illegal amino acid characters. The molecular weight could not be computed.
GKFG-1511-MONOMER: Updating molecular-weight-seq from NIL to 60.39
GKFG-1510-MONOMER: Updating molecular-weight-seq from NIL to 94.993
GKFG-1509-MONOMER: Updating molecular-weight-seq from NIL to 66.727
GKFG-1508-MONOMER: This protein contains illegal amino acid characters. The molecular weight could not be computed.
GKFG-1507-MONOMER: Updating molecular-weight-seq from NIL to 20.854
GKFG-1506-MONOMER: Updating molecular-weight-seq from NIL to 46.166
GKFG-1505-MONOMER: This protein contains illegal amino acid characters. The molecular weight could not be computed.
GKFG-1504-MONOMER: Updating molecular-weight-seq from NIL to 43.668
GKFG-1503-MONOMER: This protein contains illegal amino acid characters. The molecular weight could not be computed.
GKFG-1502-MONOMER: This protein contains illegal amino acid characters. The molecular weight could not be computed.
GKFG-1501-MONOMER: Updating molecular-weight-seq from NIL to 23.091
GKFG-1500-MONOMER: This protein contains illegal amino acid characters. The molecular weight could not be computed.
GKFG-1499-MONOMER: This protein contains illegal amino acid characters. The molecular weight could not be computed.
GKFG-1498-MONOMER: This protein contains illegal amino acid characters. The molecular weight could not be computed.
GKFG-1497-MONOMER: Updating molecular-weight-seq from NIL to 28.227
GKFG-1496-MONOMER: This protein contains illegal amino acid characters. The molecular weight could not be computed.
GKFG-1495-MONOMER: This protein contains illegal amino acid characters. The molecular weight could not be computed.
GKFG-1494-MONOMER: This protein contains illegal amino acid characters. The molecular weight could not be computed.
GKFG-1493-MONOMER: Updating molecular-weight-seq from NIL to 33.298
GKFG-1492-MONOMER: Updating molecular-weight-seq from NIL to 31.776
GKFG-1491-MONOMER: Updating molecular-weight-seq from NIL to 23.623
GKFG-1490-MONOMER: This protein contains illegal amino acid characters. The molecular weight could not be computed.
GKFG-1489-MONOMER: This protein contains illegal amino acid characters. The molecular weight could not be computed.
GKFG-1488-MONOMER: This protein contains illegal amino acid characters. The molecular weight could not be computed.
GKFG-1487-MONOMER: This protein contains illegal amino acid characters. The molecular weight could not be computed.
GKFG-1486-MONOMER: This protein contains illegal amino acid characters. The molecular weight could not be computed.
GKFG-1485-MONOMER: This protein contains illegal amino acid characters. The molecular weight could not be computed.
GKFG-1484-MONOMER: This protein contains illegal amino acid characters. The molecular weight could not be computed.
GKFG-1483-MONOMER: This protein contains illegal amino acid characters. The molecular weight could not be computed.
GKFG-1482-MONOMER: This protein contains illegal amino acid characters. The molecular weight could not be computed.
GKFG-1481-MONOMER: This protein contains illegal amino acid characters. The molecular weight could not be computed.
GKFG-1480-MONOMER: This protein contains illegal amino acid characters. The molecular weight could not be computed.
GKFG-1479-MONOMER: This protein contains illegal amino acid characters. The molecular weight could not be computed.
GKFG-1478-MONOMER: This protein contains illegal amino acid characters. The molecular weight could not be computed.
GKFG-1477-MONOMER: This protein contains illegal amino acid characters. The molecular weight could not be computed.
GKFG-1476-MONOMER: This protein contains illegal amino acid characters. The molecular weight could not be computed.
GKFG-1475-MONOMER: This protein contains illegal amino acid characters. The molecular weight could not be computed.
GKFG-1474-MONOMER: This protein contains illegal amino acid characters. The molecular weight could not be computed.
GKFG-1473-MONOMER: This protein contains illegal amino acid characters. The molecular weight could not be computed.
GKFG-1472-MONOMER: This protein contains illegal amino acid characters. The molecular weight could not be computed.
GKFG-1471-MONOMER: This protein contains illegal amino acid characters. The molecular weight could not be computed.
GKFG-1470-MONOMER: This protein contains illegal amino acid characters. The molecular weight could not be computed.
GKFG-1469-MONOMER: This protein contains illegal amino acid characters. The molecular weight could not be computed.
GKFG-1468-MONOMER: This protein contains illegal amino acid characters. The molecular weight could not be computed.
GKFG-1467-MONOMER: This protein contains illegal amino acid characters. The molecular weight could not be computed.
GKFG-1466-MONOMER: This protein contains illegal amino acid characters. The molecular weight could not be computed.
GKFG-1465-MONOMER: Updating molecular-weight-seq from NIL to 83.8
GKFG-1464-MONOMER: Updating molecular-weight-seq from NIL to 43.739
GKFG-1463-MONOMER: This protein contains illegal amino acid characters. The molecular weight could not be computed.
GKFG-1462-MONOMER: This protein contains illegal amino acid characters. The molecular weight could not be computed.
GKFG-1461-MONOMER: Updating molecular-weight-seq from NIL to 24.655
GKFG-1460-MONOMER: This protein contains illegal amino acid characters. The molecular weight could not be computed.
GKFG-1459-MONOMER: Updating molecular-weight-seq from NIL to 14.645
GKFG-1458-MONOMER: This protein contains illegal amino acid characters. The molecular weight could not be computed.
GKFG-1457-MONOMER: This protein contains illegal amino acid characters. The molecular weight could not be computed.
GKFG-1456-MONOMER: Updating molecular-weight-seq from NIL to 57.438
GKFG-1455-MONOMER: This protein contains illegal amino acid characters. The molecular weight could not be computed.
GKFG-1454-MONOMER: This protein contains illegal amino acid characters. The molecular weight could not be computed.
GKFG-1453-MONOMER: This protein contains illegal amino acid characters. The molecular weight could not be computed.
GKFG-1452-MONOMER: This protein contains illegal amino acid characters. The molecular weight could not be computed.
GKFG-1451-MONOMER: This protein contains illegal amino acid characters. The molecular weight could not be computed.
GKFG-1450-MONOMER: This protein contains illegal amino acid characters. The molecular weight could not be computed.
GKFG-1449-MONOMER: This protein contains illegal amino acid characters. The molecular weight could not be computed.
GKFG-1448-MONOMER: This protein contains illegal amino acid characters. The molecular weight could not be computed.
GKFG-1447-MONOMER: This protein contains illegal amino acid characters. The molecular weight could not be computed.
GKFG-1446-MONOMER: This protein contains illegal amino acid characters. The molecular weight could not be computed.
GKFG-1445-MONOMER: This protein contains illegal amino acid characters. The molecular weight could not be computed.
GKFG-1444-MONOMER: This protein contains illegal amino acid characters. The molecular weight could not be computed.
GKFG-1443-MONOMER: Updating molecular-weight-seq from NIL to 23.089
GKFG-1442-MONOMER: This protein contains illegal amino acid characters. The molecular weight could not be computed.
GKFG-1441-MONOMER: This protein contains illegal amino acid characters. The molecular weight could not be computed.
GKFG-1440-MONOMER: This protein contains illegal amino acid characters. The molecular weight could not be computed.
GKFG-1439-MONOMER: This protein contains illegal amino acid characters. The molecular weight could not be computed.
GKFG-1438-MONOMER: This protein contains illegal amino acid characters. The molecular weight could not be computed.
GKFG-1437-MONOMER: Updating molecular-weight-seq from NIL to 11.442
GKFG-1436-MONOMER: This protein contains illegal amino acid characters. The molecular weight could not be computed.
GKFG-1435-MONOMER: This protein contains illegal amino acid characters. The molecular weight could not be computed.
GKFG-1434-MONOMER: This protein contains illegal amino acid characters. The molecular weight could not be computed.
GKFG-1433-MONOMER: This protein contains illegal amino acid characters. The molecular weight could not be computed.
GKFG-1432-MONOMER: This protein contains illegal amino acid characters. The molecular weight could not be computed.
GKFG-1431-MONOMER: This protein contains illegal amino acid characters. The molecular weight could not be computed.
GKFG-1430-MONOMER: This protein contains illegal amino acid characters. The molecular weight could not be computed.
GKFG-1429-MONOMER: Updating molecular-weight-seq from NIL to 83.046
GKFG-1428-MONOMER: This protein contains illegal amino acid characters. The molecular weight could not be computed.
GKFG-1427-MONOMER: This protein contains illegal amino acid characters. The molecular weight could not be computed.
GKFG-1426-MONOMER: Updating molecular-weight-seq from NIL to 9.533
GKFG-1425-MONOMER: Updating molecular-weight-seq from NIL to 42.416
GKFG-1424-MONOMER: This protein contains illegal amino acid characters. The molecular weight could not be computed.
GKFG-1423-MONOMER: This protein contains illegal amino acid characters. The molecular weight could not be computed.
GKFG-1422-MONOMER: Updating molecular-weight-seq from NIL to 39.082
GKFG-1421-MONOMER: Updating molecular-weight-seq from NIL to 45.226
GKFG-1420-MONOMER: This protein contains illegal amino acid characters. The molecular weight could not be computed.
GKFG-1419-MONOMER: This protein contains illegal amino acid characters. The molecular weight could not be computed.
GKFG-1418-MONOMER: Updating molecular-weight-seq from NIL to 46.735
GKFG-1417-MONOMER: This protein contains illegal amino acid characters. The molecular weight could not be computed.
GKFG-1416-MONOMER: Updating molecular-weight-seq from NIL to 37.795
GKFG-1415-MONOMER: This protein contains illegal amino acid characters. The molecular weight could not be computed.
GKFG-1414-MONOMER: This protein contains illegal amino acid characters. The molecular weight could not be computed.
GKFG-1413-MONOMER: This protein contains illegal amino acid characters. The molecular weight could not be computed.
GKFG-1412-MONOMER: This protein contains illegal amino acid characters. The molecular weight could not be computed.
GKFG-1411-MONOMER: This protein contains illegal amino acid characters. The molecular weight could not be computed.
GKFG-1410-MONOMER: This protein contains illegal amino acid characters. The molecular weight could not be computed.
GKFG-1409-MONOMER: This protein contains illegal amino acid characters. The molecular weight could not be computed.
GKFG-1408-MONOMER: This protein contains illegal amino acid characters. The molecular weight could not be computed.
GKFG-1407-MONOMER: This protein contains illegal amino acid characters. The molecular weight could not be computed.
GKFG-1406-MONOMER: This protein contains illegal amino acid characters. The molecular weight could not be computed.
GKFG-1405-MONOMER: This protein contains illegal amino acid characters. The molecular weight could not be computed.
GKFG-1404-MONOMER: This protein contains illegal amino acid characters. The molecular weight could not be computed.
GKFG-1403-MONOMER: This protein contains illegal amino acid characters. The molecular weight could not be computed.
GKFG-1402-MONOMER: This protein contains illegal amino acid characters. The molecular weight could not be computed.
GKFG-1401-MONOMER: Updating molecular-weight-seq from NIL to 29.704
GKFG-1400-MONOMER: Updating molecular-weight-seq from NIL to 32.38
GKFG-1399-MONOMER: This protein contains illegal amino acid characters. The molecular weight could not be computed.
GKFG-1398-MONOMER: This protein contains illegal amino acid characters. The molecular weight could not be computed.
GKFG-1397-MONOMER: This protein contains illegal amino acid characters. The molecular weight could not be computed.
GKFG-1396-MONOMER: This protein contains illegal amino acid characters. The molecular weight could not be computed.
GKFG-1395-MONOMER: Updating molecular-weight-seq from NIL to 15.809
GKFG-1394-MONOMER: This protein contains illegal amino acid characters. The molecular weight could not be computed.
GKFG-1393-MONOMER: This protein contains illegal amino acid characters. The molecular weight could not be computed.
GKFG-1391-MONOMER: Updating molecular-weight-seq from NIL to 18.392
GKFG-1390-MONOMER: Updating molecular-weight-seq from NIL to 18.36
GKFG-1389-MONOMER: Updating molecular-weight-seq from NIL to 15.678
GKFG-1388-MONOMER: This protein contains illegal amino acid characters. The molecular weight could not be computed.
GKFG-1387-MONOMER: This protein contains illegal amino acid characters. The molecular weight could not be computed.
GKFG-1386-MONOMER: This protein contains illegal amino acid characters. The molecular weight could not be computed.
GKFG-1385-MONOMER: This protein contains illegal amino acid characters. The molecular weight could not be computed.
GKFG-1384-MONOMER: This protein contains illegal amino acid characters. The molecular weight could not be computed.
GKFG-1383-MONOMER: This protein contains illegal amino acid characters. The molecular weight could not be computed.
GKFG-1382-MONOMER: This protein contains illegal amino acid characters. The molecular weight could not be computed.
GKFG-1381-MONOMER: This protein contains illegal amino acid characters. The molecular weight could not be computed.
GKFG-1380-MONOMER: This protein contains illegal amino acid characters. The molecular weight could not be computed.
GKFG-1379-MONOMER: Updating molecular-weight-seq from NIL to 72.342
GKFG-1378-MONOMER: Updating molecular-weight-seq from NIL to 9.273
GKFG-1377-MONOMER: This protein contains illegal amino acid characters. The molecular weight could not be computed.
GKFG-1376-MONOMER: This protein contains illegal amino acid characters. The molecular weight could not be computed.
GKFG-1375-MONOMER: This protein contains illegal amino acid characters. The molecular weight could not be computed.
GKFG-1374-MONOMER: This protein contains illegal amino acid characters. The molecular weight could not be computed.
GKFG-1373-MONOMER: This protein contains illegal amino acid characters. The molecular weight could not be computed.
GKFG-1372-MONOMER: Updating molecular-weight-seq from NIL to 13.595
GKFG-1371-MONOMER: This protein contains illegal amino acid characters. The molecular weight could not be computed.
GKFG-1370-MONOMER: This protein contains illegal amino acid characters. The molecular weight could not be computed.
GKFG-1369-MONOMER: This protein contains illegal amino acid characters. The molecular weight could not be computed.
GKFG-1368-MONOMER: This protein contains illegal amino acid characters. The molecular weight could not be computed.
GKFG-1367-MONOMER: This protein contains illegal amino acid characters. The molecular weight could not be computed.
GKFG-1366-MONOMER: This protein contains illegal amino acid characters. The molecular weight could not be computed.
GKFG-1365-MONOMER: This protein contains illegal amino acid characters. The molecular weight could not be computed.
GKFG-1364-MONOMER: This protein contains illegal amino acid characters. The molecular weight could not be computed.
GKFG-1363-MONOMER: This protein contains illegal amino acid characters. The molecular weight could not be computed.
GKFG-1362-MONOMER: This protein contains illegal amino acid characters. The molecular weight could not be computed.
GKFG-1361-MONOMER: Updating molecular-weight-seq from NIL to 26.541
GKFG-1360-MONOMER: This protein contains illegal amino acid characters. The molecular weight could not be computed.
GKFG-1359-MONOMER: This protein contains illegal amino acid characters. The molecular weight could not be computed.
GKFG-1358-MONOMER: This protein contains illegal amino acid characters. The molecular weight could not be computed.
GKFG-1357-MONOMER: This protein contains illegal amino acid characters. The molecular weight could not be computed.
GKFG-1356-MONOMER: This protein contains illegal amino acid characters. The molecular weight could not be computed.
GKFG-1355-MONOMER: This protein contains illegal amino acid characters. The molecular weight could not be computed.
GKFG-1354-MONOMER: This protein contains illegal amino acid characters. The molecular weight could not be computed.
GKFG-1353-MONOMER: This protein contains illegal amino acid characters. The molecular weight could not be computed.
GKFG-1352-MONOMER: This protein contains illegal amino acid characters. The molecular weight could not be computed.
GKFG-1351-MONOMER: This protein contains illegal amino acid characters. The molecular weight could not be computed.
GKFG-1349-MONOMER: This protein contains illegal amino acid characters. The molecular weight could not be computed.
GKFG-1348-MONOMER: This protein contains illegal amino acid characters. The molecular weight could not be computed.
GKFG-1347-MONOMER: This protein contains illegal amino acid characters. The molecular weight could not be computed.
GKFG-1346-MONOMER: This protein contains illegal amino acid characters. The molecular weight could not be computed.
GKFG-1345-MONOMER: Updating molecular-weight-seq from NIL to 25.364
GKFG-1344-MONOMER: This protein contains illegal amino acid characters. The molecular weight could not be computed.
GKFG-1343-MONOMER: This protein contains illegal amino acid characters. The molecular weight could not be computed.
GKFG-1342-MONOMER: Updating molecular-weight-seq from NIL to 10.936
GKFG-1341-MONOMER: Updating molecular-weight-seq from NIL to 12.145
GKFG-1340-MONOMER: This protein contains illegal amino acid characters. The molecular weight could not be computed.
GKFG-1339-MONOMER: Updating molecular-weight-seq from NIL to 34.197
GKFG-1338-MONOMER: This protein contains illegal amino acid characters. The molecular weight could not be computed.
GKFG-1337-MONOMER: Updating molecular-weight-seq from NIL to 39.122
GKFG-1336-MONOMER: This protein contains illegal amino acid characters. The molecular weight could not be computed.
GKFG-1335-MONOMER: Updating molecular-weight-seq from NIL to 5.611
GKFG-1334-MONOMER: This protein contains illegal amino acid characters. The molecular weight could not be computed.
GKFG-1333-MONOMER: This protein contains illegal amino acid characters. The molecular weight could not be computed.
GKFG-1332-MONOMER: Updating molecular-weight-seq from NIL to 32.906
GKFG-1331-MONOMER: Updating molecular-weight-seq from NIL to 49.668
GKFG-1330-MONOMER: Updating molecular-weight-seq from NIL to 32.582
GKFG-1329-MONOMER: Updating molecular-weight-seq from NIL to 29.937
GKFG-1328-MONOMER: This protein contains illegal amino acid characters. The molecular weight could not be computed.
GKFG-1327-MONOMER: This protein contains illegal amino acid characters. The molecular weight could not be computed.
GKFG-1326-MONOMER: This protein contains illegal amino acid characters. The molecular weight could not be computed.
GKFG-1325-MONOMER: This protein contains illegal amino acid characters. The molecular weight could not be computed.
GKFG-1324-MONOMER: This protein contains illegal amino acid characters. The molecular weight could not be computed.
GKFG-1323-MONOMER: This protein contains illegal amino acid characters. The molecular weight could not be computed.
GKFG-1322-MONOMER: This protein contains illegal amino acid characters. The molecular weight could not be computed.
GKFG-1321-MONOMER: Updating molecular-weight-seq from NIL to 40.66
GKFG-1320-MONOMER: This protein contains illegal amino acid characters. The molecular weight could not be computed.
GKFG-1318-MONOMER: This protein contains illegal amino acid characters. The molecular weight could not be computed.
GKFG-1317-MONOMER: This protein contains illegal amino acid characters. The molecular weight could not be computed.
GKFG-1316-MONOMER: This protein contains illegal amino acid characters. The molecular weight could not be computed.
GKFG-1315-MONOMER: Updating molecular-weight-seq from NIL to 20.196
GKFG-1314-MONOMER: This protein contains illegal amino acid characters. The molecular weight could not be computed.
GKFG-1313-MONOMER: This protein contains illegal amino acid characters. The molecular weight could not be computed.
GKFG-1312-MONOMER: This protein contains illegal amino acid characters. The molecular weight could not be computed.
GKFG-1311-MONOMER: This protein contains illegal amino acid characters. The molecular weight could not be computed.
GKFG-1310-MONOMER: This protein contains illegal amino acid characters. The molecular weight could not be computed.
GKFG-1309-MONOMER: This protein contains illegal amino acid characters. The molecular weight could not be computed.
GKFG-1308-MONOMER: Updating molecular-weight-seq from NIL to 29.131
GKFG-1307-MONOMER: Updating molecular-weight-seq from NIL to 31.139
GKFG-1306-MONOMER: Updating molecular-weight-seq from NIL to 19.136
GKFG-1305-MONOMER: Updating molecular-weight-seq from NIL to 23.053
GKFG-1304-MONOMER: Updating molecular-weight-seq from NIL to 80.551
GKFG-1303-MONOMER: This protein contains illegal amino acid characters. The molecular weight could not be computed.
GKFG-1302-MONOMER: This protein contains illegal amino acid characters. The molecular weight could not be computed.
GKFG-1301-MONOMER: This protein contains illegal amino acid characters. The molecular weight could not be computed.
GKFG-1300-MONOMER: This protein contains illegal amino acid characters. The molecular weight could not be computed.
GKFG-1299-MONOMER: This protein contains illegal amino acid characters. The molecular weight could not be computed.
GKFG-1298-MONOMER: This protein contains illegal amino acid characters. The molecular weight could not be computed.
GKFG-1297-MONOMER: Updating molecular-weight-seq from NIL to 40.565
GKFG-1296-MONOMER: This protein contains illegal amino acid characters. The molecular weight could not be computed.
GKFG-1295-MONOMER: This protein contains illegal amino acid characters. The molecular weight could not be computed.
GKFG-1294-MONOMER: Updating molecular-weight-seq from NIL to 23.266
GKFG-1293-MONOMER: Updating molecular-weight-seq from NIL to 8.152
GKFG-1292-MONOMER: This protein contains illegal amino acid characters. The molecular weight could not be computed.
GKFG-1291-MONOMER: Updating molecular-weight-seq from NIL to 58.434
GKFG-1290-MONOMER: Updating molecular-weight-seq from NIL to 64.468
GKFG-1289-MONOMER: Updating molecular-weight-seq from NIL to 90.431
GKFG-1288-MONOMER: This protein contains illegal amino acid characters. The molecular weight could not be computed.
GKFG-1287-MONOMER: This protein contains illegal amino acid characters. The molecular weight could not be computed.
GKFG-1286-MONOMER: This protein contains illegal amino acid characters. The molecular weight could not be computed.
GKFG-1285-MONOMER: This protein contains illegal amino acid characters. The molecular weight could not be computed.
GKFG-1284-MONOMER: This protein contains illegal amino acid characters. The molecular weight could not be computed.
GKFG-1283-MONOMER: Updating molecular-weight-seq from NIL to 15.501
GKFG-1282-MONOMER: Updating molecular-weight-seq from NIL to 28.034
GKFG-1281-MONOMER: Updating molecular-weight-seq from NIL to 34.883
GKFG-1280-MONOMER: This protein contains illegal amino acid characters. The molecular weight could not be computed.
GKFG-1279-MONOMER: This protein contains illegal amino acid characters. The molecular weight could not be computed.
GKFG-1278-MONOMER: This protein contains illegal amino acid characters. The molecular weight could not be computed.
GKFG-1277-MONOMER: This protein contains illegal amino acid characters. The molecular weight could not be computed.
GKFG-1276-MONOMER: This protein contains illegal amino acid characters. The molecular weight could not be computed.
GKFG-1275-MONOMER: Updating molecular-weight-seq from NIL to 34.516
GKFG-1274-MONOMER: Updating molecular-weight-seq from NIL to 25.819
GKFG-1273-MONOMER: Updating molecular-weight-seq from NIL to 34.845
GKFG-1272-MONOMER: Updating molecular-weight-seq from NIL to 6.858
GKFG-1271-MONOMER: This protein contains illegal amino acid characters. The molecular weight could not be computed.
GKFG-1270-MONOMER: This protein contains illegal amino acid characters. The molecular weight could not be computed.
GKFG-1269-MONOMER: This protein contains illegal amino acid characters. The molecular weight could not be computed.
GKFG-1268-MONOMER: This protein contains illegal amino acid characters. The molecular weight could not be computed.
GKFG-1267-MONOMER: This protein contains illegal amino acid characters. The molecular weight could not be computed.
GKFG-1266-MONOMER: This protein contains illegal amino acid characters. The molecular weight could not be computed.
GKFG-1265-MONOMER: This protein contains illegal amino acid characters. The molecular weight could not be computed.
GKFG-1264-MONOMER: This protein contains illegal amino acid characters. The molecular weight could not be computed.
GKFG-1263-MONOMER: This protein contains illegal amino acid characters. The molecular weight could not be computed.
GKFG-1262-MONOMER: Updating molecular-weight-seq from NIL to 8.38
GKFG-1261-MONOMER: This protein contains illegal amino acid characters. The molecular weight could not be computed.
GKFG-1260-MONOMER: This protein contains illegal amino acid characters. The molecular weight could not be computed.
GKFG-1259-MONOMER: This protein contains illegal amino acid characters. The molecular weight could not be computed.
GKFG-1258-MONOMER: This protein contains illegal amino acid characters. The molecular weight could not be computed.
GKFG-1257-MONOMER: Updating molecular-weight-seq from NIL to 5.615
GKFG-1256-MONOMER: This protein contains illegal amino acid characters. The molecular weight could not be computed.
GKFG-1255-MONOMER: This protein contains illegal amino acid characters. The molecular weight could not be computed.
GKFG-1254-MONOMER: This protein contains illegal amino acid characters. The molecular weight could not be computed.
GKFG-1253-MONOMER: This protein contains illegal amino acid characters. The molecular weight could not be computed.
GKFG-1252-MONOMER: This protein contains illegal amino acid characters. The molecular weight could not be computed.
GKFG-1251-MONOMER: This protein contains illegal amino acid characters. The molecular weight could not be computed.
GKFG-1250-MONOMER: This protein contains illegal amino acid characters. The molecular weight could not be computed.
GKFG-1249-MONOMER: This protein contains illegal amino acid characters. The molecular weight could not be computed.
GKFG-1248-MONOMER: Updating molecular-weight-seq from NIL to 83.094
GKFG-1247-MONOMER: Updating molecular-weight-seq from NIL to 9.172
GKFG-1246-MONOMER: Updating molecular-weight-seq from NIL to 43.336
GKFG-1245-MONOMER: Updating molecular-weight-seq from NIL to 30.955
GKFG-1244-MONOMER: Updating molecular-weight-seq from NIL to 42.601
GKFG-1243-MONOMER: Updating molecular-weight-seq from NIL to 24.239
GKFG-1242-MONOMER: Updating molecular-weight-seq from NIL to 85.455
GKFG-1241-MONOMER: This protein contains illegal amino acid characters. The molecular weight could not be computed.
GKFG-1240-MONOMER: Updating molecular-weight-seq from NIL to 49.383
GKFG-1239-MONOMER: Updating molecular-weight-seq from NIL to 176.681
GKFG-1238-MONOMER: This protein contains illegal amino acid characters. The molecular weight could not be computed.
GKFG-1237-MONOMER: This protein contains illegal amino acid characters. The molecular weight could not be computed.
GKFG-1236-MONOMER: Updating molecular-weight-seq from NIL to 45.55
GKFG-1235-MONOMER: Updating molecular-weight-seq from NIL to 52.15
GKFG-1234-MONOMER: Updating molecular-weight-seq from NIL to 82.902
GKFG-1233-MONOMER: This protein contains illegal amino acid characters. The molecular weight could not be computed.
GKFG-1232-MONOMER: This protein contains illegal amino acid characters. The molecular weight could not be computed.
GKFG-1231-MONOMER: Updating molecular-weight-seq from NIL to 34.963
GKFG-1230-MONOMER: This protein contains illegal amino acid characters. The molecular weight could not be computed.
GKFG-1229-MONOMER: Updating molecular-weight-seq from NIL to 41.413
GKFG-1228-MONOMER: This protein contains illegal amino acid characters. The molecular weight could not be computed.
GKFG-1227-MONOMER: Updating molecular-weight-seq from NIL to 27.27
GKFG-1226-MONOMER: Updating molecular-weight-seq from NIL to 9.382
GKFG-1225-MONOMER: Updating molecular-weight-seq from NIL to 46.274
GKFG-1224-MONOMER: This protein contains illegal amino acid characters. The molecular weight could not be computed.
GKFG-1223-MONOMER: Updating molecular-weight-seq from NIL to 53.313
GKFG-1222-MONOMER: Updating molecular-weight-seq from NIL to 35.469
GKFG-1221-MONOMER: Updating molecular-weight-seq from NIL to 33.656
GKFG-1220-MONOMER: Updating molecular-weight-seq from NIL to 46.163
GKFG-1219-MONOMER: This protein contains illegal amino acid characters. The molecular weight could not be computed.
GKFG-1218-MONOMER: This protein contains illegal amino acid characters. The molecular weight could not be computed.
GKFG-1217-MONOMER: Updating molecular-weight-seq from NIL to 36.99
GKFG-1216-MONOMER: This protein contains illegal amino acid characters. The molecular weight could not be computed.
GKFG-1215-MONOMER: This protein contains illegal amino acid characters. The molecular weight could not be computed.
GKFG-1214-MONOMER: This protein contains illegal amino acid characters. The molecular weight could not be computed.
GKFG-1213-MONOMER: This protein contains illegal amino acid characters. The molecular weight could not be computed.
GKFG-1212-MONOMER: This protein contains illegal amino acid characters. The molecular weight could not be computed.
GKFG-1211-MONOMER: Updating molecular-weight-seq from NIL to 38.589
GKFG-1210-MONOMER: This protein contains illegal amino acid characters. The molecular weight could not be computed.
GKFG-1209-MONOMER: Updating molecular-weight-seq from NIL to 163.208
GKFG-1208-MONOMER: This protein contains illegal amino acid characters. The molecular weight could not be computed.
GKFG-1207-MONOMER: Updating molecular-weight-seq from NIL to 61.033
GKFG-1206-MONOMER: This protein contains illegal amino acid characters. The molecular weight could not be computed.
GKFG-1205-MONOMER: This protein contains illegal amino acid characters. The molecular weight could not be computed.
GKFG-1204-MONOMER: This protein contains illegal amino acid characters. The molecular weight could not be computed.
GKFG-1203-MONOMER: This protein contains illegal amino acid characters. The molecular weight could not be computed.
GKFG-1202-MONOMER: This protein contains illegal amino acid characters. The molecular weight could not be computed.
GKFG-1201-MONOMER: This protein contains illegal amino acid characters. The molecular weight could not be computed.
GKFG-1200-MONOMER: This protein contains illegal amino acid characters. The molecular weight could not be computed.
GKFG-1199-MONOMER: This protein contains illegal amino acid characters. The molecular weight could not be computed.
GKFG-1198-MONOMER: Updating molecular-weight-seq from NIL to 36.348
GKFG-1197-MONOMER: Updating molecular-weight-seq from NIL to 32.737
GKFG-1196-MONOMER: Updating molecular-weight-seq from NIL to 46.987
GKFG-1195-MONOMER: Updating molecular-weight-seq from NIL to 40.287
GKFG-1194-MONOMER: This protein contains illegal amino acid characters. The molecular weight could not be computed.
GKFG-1193-MONOMER: Updating molecular-weight-seq from NIL to 60.28
GKFG-1192-MONOMER: Updating molecular-weight-seq from NIL to 44.7
GKFG-1191-MONOMER: Updating molecular-weight-seq from NIL to 45.47
GKFG-1190-MONOMER: This protein contains illegal amino acid characters. The molecular weight could not be computed.
GKFG-1189-MONOMER: This protein contains illegal amino acid characters. The molecular weight could not be computed.
GKFG-1188-MONOMER: This protein contains illegal amino acid characters. The molecular weight could not be computed.
GKFG-1187-MONOMER: This protein contains illegal amino acid characters. The molecular weight could not be computed.
GKFG-1186-MONOMER: This protein contains illegal amino acid characters. The molecular weight could not be computed.
GKFG-1185-MONOMER: This protein contains illegal amino acid characters. The molecular weight could not be computed.
GKFG-1184-MONOMER: This protein contains illegal amino acid characters. The molecular weight could not be computed.
GKFG-1183-MONOMER: This protein contains illegal amino acid characters. The molecular weight could not be computed.
GKFG-1182-MONOMER: This protein contains illegal amino acid characters. The molecular weight could not be computed.
GKFG-1181-MONOMER: This protein contains illegal amino acid characters. The molecular weight could not be computed.
GKFG-1180-MONOMER: Updating molecular-weight-seq from NIL to 28.463
GKFG-1179-MONOMER: This protein contains illegal amino acid characters. The molecular weight could not be computed.
GKFG-1178-MONOMER: This protein contains illegal amino acid characters. The molecular weight could not be computed.
GKFG-1177-MONOMER: This protein contains illegal amino acid characters. The molecular weight could not be computed.
GKFG-1176-MONOMER: This protein contains illegal amino acid characters. The molecular weight could not be computed.
GKFG-1175-MONOMER: This protein contains illegal amino acid characters. The molecular weight could not be computed.
GKFG-1174-MONOMER: Updating molecular-weight-seq from NIL to 16.509
GKFG-1173-MONOMER: This protein contains illegal amino acid characters. The molecular weight could not be computed.
GKFG-1172-MONOMER: Updating molecular-weight-seq from NIL to 29.335
GKFG-1171-MONOMER: This protein contains illegal amino acid characters. The molecular weight could not be computed.
GKFG-1170-MONOMER: Updating molecular-weight-seq from NIL to 7.172
GKFG-1169-MONOMER: Updating molecular-weight-seq from NIL to 24.388
GKFG-1168-MONOMER: This protein contains illegal amino acid characters. The molecular weight could not be computed.
GKFG-1167-MONOMER: This protein contains illegal amino acid characters. The molecular weight could not be computed.
GKFG-1166-MONOMER: This protein contains illegal amino acid characters. The molecular weight could not be computed.
GKFG-1165-MONOMER: This protein contains illegal amino acid characters. The molecular weight could not be computed.
GKFG-1164-MONOMER: This protein contains illegal amino acid characters. The molecular weight could not be computed.
GKFG-1163-MONOMER: This protein contains illegal amino acid characters. The molecular weight could not be computed.
GKFG-1162-MONOMER: This protein contains illegal amino acid characters. The molecular weight could not be computed.
GKFG-1161-MONOMER: Updating molecular-weight-seq from NIL to 33.219
GKFG-1160-MONOMER: This protein contains illegal amino acid characters. The molecular weight could not be computed.
GKFG-1159-MONOMER: This protein contains illegal amino acid characters. The molecular weight could not be computed.
GKFG-1158-MONOMER: This protein contains illegal amino acid characters. The molecular weight could not be computed.
GKFG-1157-MONOMER: This protein contains illegal amino acid characters. The molecular weight could not be computed.
GKFG-1156-MONOMER: This protein contains illegal amino acid characters. The molecular weight could not be computed.
GKFG-1155-MONOMER: This protein contains illegal amino acid characters. The molecular weight could not be computed.
GKFG-1154-MONOMER: This protein contains illegal amino acid characters. The molecular weight could not be computed.
GKFG-1153-MONOMER: This protein contains illegal amino acid characters. The molecular weight could not be computed.
GKFG-1152-MONOMER: This protein contains illegal amino acid characters. The molecular weight could not be computed.
GKFG-1151-MONOMER: This protein contains illegal amino acid characters. The molecular weight could not be computed.
GKFG-1150-MONOMER: Updating molecular-weight-seq from NIL to 26.399
GKFG-1149-MONOMER: This protein contains illegal amino acid characters. The molecular weight could not be computed.
GKFG-1148-MONOMER: Updating molecular-weight-seq from NIL to 22.586
GKFG-1147-MONOMER: Updating molecular-weight-seq from NIL to 16.631
GKFG-1146-MONOMER: This protein contains illegal amino acid characters. The molecular weight could not be computed.
GKFG-1145-MONOMER: This protein contains illegal amino acid characters. The molecular weight could not be computed.
GKFG-1144-MONOMER: This protein contains illegal amino acid characters. The molecular weight could not be computed.
GKFG-1143-MONOMER: This protein contains illegal amino acid characters. The molecular weight could not be computed.
GKFG-1142-MONOMER: This protein contains illegal amino acid characters. The molecular weight could not be computed.
GKFG-1141-MONOMER: This protein contains illegal amino acid characters. The molecular weight could not be computed.
GKFG-1140-MONOMER: This protein contains illegal amino acid characters. The molecular weight could not be computed.
GKFG-1139-MONOMER: This protein contains illegal amino acid characters. The molecular weight could not be computed.
GKFG-1138-MONOMER: This protein contains illegal amino acid characters. The molecular weight could not be computed.
GKFG-1137-MONOMER: Updating molecular-weight-seq from NIL to 28.1
GKFG-1136-MONOMER: Updating molecular-weight-seq from NIL to 36.218
GKFG-1135-MONOMER: This protein contains illegal amino acid characters. The molecular weight could not be computed.
GKFG-1134-MONOMER: Updating molecular-weight-seq from NIL to 11.269
GKFG-1133-MONOMER: This protein contains illegal amino acid characters. The molecular weight could not be computed.
GKFG-1132-MONOMER: Updating molecular-weight-seq from NIL to 9.335
GKFG-1131-MONOMER: This protein contains illegal amino acid characters. The molecular weight could not be computed.
GKFG-1130-MONOMER: This protein contains illegal amino acid characters. The molecular weight could not be computed.
GKFG-1129-MONOMER: Updating molecular-weight-seq from NIL to 10.04
GKFG-1128-MONOMER: Updating molecular-weight-seq from NIL to 10.302
GKFG-1127-MONOMER: Updating molecular-weight-seq from NIL to 49.766
GKFG-1126-MONOMER: Updating molecular-weight-seq from NIL to 9.198
GKFG-1125-MONOMER: Updating molecular-weight-seq from NIL to 11.248
GKFG-1124-MONOMER: This protein contains illegal amino acid characters. The molecular weight could not be computed.
GKFG-1123-MONOMER: This protein contains illegal amino acid characters. The molecular weight could not be computed.
GKFG-1122-MONOMER: This protein contains illegal amino acid characters. The molecular weight could not be computed.
GKFG-1121-MONOMER: Updating molecular-weight-seq from NIL to 25.49
GKFG-1120-MONOMER: Updating molecular-weight-seq from NIL to 52.494
GKFG-1119-MONOMER: This protein contains illegal amino acid characters. The molecular weight could not be computed.
GKFG-1118-MONOMER: Updating molecular-weight-seq from NIL to 33.88
GKFG-1117-MONOMER: Updating molecular-weight-seq from NIL to 28.178
GKFG-1116-MONOMER: This protein contains illegal amino acid characters. The molecular weight could not be computed.
GKFG-1115-MONOMER: Updating molecular-weight-seq from NIL to 40.091
GKFG-1114-MONOMER: Updating molecular-weight-seq from NIL to 30.635
GKFG-1113-MONOMER: Updating molecular-weight-seq from NIL to 33.532
GKFG-1112-MONOMER: This protein contains illegal amino acid characters. The molecular weight could not be computed.
GKFG-1111-MONOMER: This protein contains illegal amino acid characters. The molecular weight could not be computed.
GKFG-1110-MONOMER: This protein contains illegal amino acid characters. The molecular weight could not be computed.
GKFG-1109-MONOMER: This protein contains illegal amino acid characters. The molecular weight could not be computed.
GKFG-1108-MONOMER: This protein contains illegal amino acid characters. The molecular weight could not be computed.
GKFG-1107-MONOMER: This protein contains illegal amino acid characters. The molecular weight could not be computed.
GKFG-1106-MONOMER: Updating molecular-weight-seq from NIL to 26.74
GKFG-1105-MONOMER: This protein contains illegal amino acid characters. The molecular weight could not be computed.
GKFG-1104-MONOMER: Updating molecular-weight-seq from NIL to 43.502
GKFG-1103-MONOMER: This protein contains illegal amino acid characters. The molecular weight could not be computed.
GKFG-1102-MONOMER: This protein contains illegal amino acid characters. The molecular weight could not be computed.
GKFG-1101-MONOMER: This protein contains illegal amino acid characters. The molecular weight could not be computed.
GKFG-1100-MONOMER: This protein contains illegal amino acid characters. The molecular weight could not be computed.
GKFG-1099-MONOMER: Updating molecular-weight-seq from NIL to 41.508
GKFG-1098-MONOMER: This protein contains illegal amino acid characters. The molecular weight could not be computed.
GKFG-1097-MONOMER: This protein contains illegal amino acid characters. The molecular weight could not be computed.
GKFG-1096-MONOMER: This protein contains illegal amino acid characters. The molecular weight could not be computed.
GKFG-1095-MONOMER: Updating molecular-weight-seq from NIL to 9.117
GKFG-1094-MONOMER: This protein contains illegal amino acid characters. The molecular weight could not be computed.
GKFG-1093-MONOMER: Updating molecular-weight-seq from NIL to 16.309
GKFG-1092-MONOMER: Updating molecular-weight-seq from NIL to 6.594
GKFG-1091-MONOMER: Updating molecular-weight-seq from NIL to 7.177
GKFG-1090-MONOMER: Updating molecular-weight-seq from NIL to 5.108
GKFG-1089-MONOMER: Updating molecular-weight-seq from NIL to 18.972
GKFG-1088-MONOMER: Updating molecular-weight-seq from NIL to 31.276
GKFG-1087-MONOMER: Updating molecular-weight-seq from NIL to 5.895
GKFG-1086-MONOMER: Updating molecular-weight-seq from NIL to 18.985
GKFG-1085-MONOMER: Updating molecular-weight-seq from NIL to 8.494
GKFG-1084-MONOMER: Updating molecular-weight-seq from NIL to 36.467
GKFG-1083-MONOMER: This protein contains illegal amino acid characters. The molecular weight could not be computed.
GKFG-1082-MONOMER: Updating molecular-weight-seq from NIL to 16.984
GKFG-1081-MONOMER: Updating molecular-weight-seq from NIL to 12.033
GKFG-1080-MONOMER: Updating molecular-weight-seq from NIL to 18.706
GKFG-1079-MONOMER: Updating molecular-weight-seq from NIL to 32.132
GKFG-1078-MONOMER: Updating molecular-weight-seq from NIL to 35.461
GKFG-1077-MONOMER: Updating molecular-weight-seq from NIL to 51.208
GKFG-1076-MONOMER: This protein contains illegal amino acid characters. The molecular weight could not be computed.
GKFG-1075-MONOMER: Updating molecular-weight-seq from NIL to 44.991
GKFG-1074-MONOMER: Updating molecular-weight-seq from NIL to 13.0
GKFG-1073-MONOMER: Updating molecular-weight-seq from NIL to 68.698
GKFG-1072-MONOMER: Updating molecular-weight-seq from NIL to 42.535
GKFG-1071-MONOMER: This protein contains illegal amino acid characters. The molecular weight could not be computed.
GKFG-1070-MONOMER: Updating molecular-weight-seq from NIL to 9.029
GKFG-1069-MONOMER: Updating molecular-weight-seq from NIL to 23.363
GKFG-1068-MONOMER: Updating molecular-weight-seq from NIL to 32.559
GKFG-1067-MONOMER: Updating molecular-weight-seq from NIL to 48.613
GKFG-1066-MONOMER: Updating molecular-weight-seq from NIL to 45.515
GKFG-1065-MONOMER: Updating molecular-weight-seq from NIL to 38.312
GKFG-1064-MONOMER: Updating molecular-weight-seq from NIL to 36.383
GKFG-1063-MONOMER: Updating molecular-weight-seq from NIL to 12.627
GKFG-1062-MONOMER: Updating molecular-weight-seq from NIL to 62.759
GKFG-1061-MONOMER: Updating molecular-weight-seq from NIL to 20.925
GKFG-1060-MONOMER: Updating molecular-weight-seq from NIL to 137.654
GKFG-1059-MONOMER: Updating molecular-weight-seq from NIL to 25.421
GKFG-1058-MONOMER: Updating molecular-weight-seq from NIL to 45.376
GKFG-1057-MONOMER: Updating molecular-weight-seq from NIL to 100.702
GKFG-1056-MONOMER: Updating molecular-weight-seq from NIL to 35.525
GKFG-1055-MONOMER: Updating molecular-weight-seq from NIL to 128.226
GKFG-1054-MONOMER: Updating molecular-weight-seq from NIL to 18.111
GKFG-1053-MONOMER: Updating molecular-weight-seq from NIL to 18.474
GKFG-1052-MONOMER: Updating molecular-weight-seq from NIL to 10.919
GKFG-1051-MONOMER: Updating molecular-weight-seq from NIL to 35.609
GKFG-1050-MONOMER: This protein contains illegal amino acid characters. The molecular weight could not be computed.
GKFG-1049-MONOMER: Updating molecular-weight-seq from NIL to 30.599
GKFG-1048-MONOMER: Updating molecular-weight-seq from NIL to 67.182
GKFG-1047-MONOMER: Updating molecular-weight-seq from NIL to 57.056
GKFG-1046-MONOMER: Updating molecular-weight-seq from NIL to 95.926
GKFG-1045-MONOMER: This protein contains illegal amino acid characters. The molecular weight could not be computed.
GKFG-1044-MONOMER: This protein contains illegal amino acid characters. The molecular weight could not be computed.
GKFG-1043-MONOMER: This protein contains illegal amino acid characters. The molecular weight could not be computed.
GKFG-1042-MONOMER: Updating molecular-weight-seq from NIL to 36.119
GKFG-1041-MONOMER: Updating molecular-weight-seq from NIL to 11.391
GKFG-1040-MONOMER: This protein contains illegal amino acid characters. The molecular weight could not be computed.
GKFG-1039-MONOMER: This protein contains illegal amino acid characters. The molecular weight could not be computed.
GKFG-1038-MONOMER: This protein contains illegal amino acid characters. The molecular weight could not be computed.
GKFG-1037-MONOMER: Updating molecular-weight-seq from NIL to 16.936
GKFG-1036-MONOMER: Updating molecular-weight-seq from NIL to 57.489
GKFG-1035-MONOMER: This protein contains illegal amino acid characters. The molecular weight could not be computed.
GKFG-1034-MONOMER: This protein contains illegal amino acid characters. The molecular weight could not be computed.
GKFG-1033-MONOMER: This protein contains illegal amino acid characters. The molecular weight could not be computed.
GKFG-1032-MONOMER: This protein contains illegal amino acid characters. The molecular weight could not be computed.
GKFG-1031-MONOMER: Updating molecular-weight-seq from NIL to 30.261
GKFG-1030-MONOMER: Updating molecular-weight-seq from NIL to 10.389
GKFG-1029-MONOMER: Updating molecular-weight-seq from NIL to 57.142
GKFG-1028-MONOMER: Updating molecular-weight-seq from NIL to 43.803
GKFG-1027-MONOMER: Updating molecular-weight-seq from NIL to 42.352
GKFG-1026-MONOMER: Updating molecular-weight-seq from NIL to 27.941
GKFG-1025-MONOMER: Updating molecular-weight-seq from NIL to 11.035
GKFG-1024-MONOMER: Updating molecular-weight-seq from NIL to 124.159
GKFG-1023-MONOMER: Updating molecular-weight-seq from NIL to 44.82
GKFG-1022-MONOMER: This protein contains illegal amino acid characters. The molecular weight could not be computed.
GKFG-1021-MONOMER: Updating molecular-weight-seq from NIL to 15.374
GKFG-1020-MONOMER: Updating molecular-weight-seq from NIL to 26.553
GKFG-1019-MONOMER: Updating molecular-weight-seq from NIL to 12.479
GKFG-1018-MONOMER: Updating molecular-weight-seq from NIL to 71.701
GKFG-1017-MONOMER: Updating molecular-weight-seq from NIL to 58.997
GKFG-1016-MONOMER: Updating molecular-weight-seq from NIL to 26.437
GKFG-1015-MONOMER: Updating molecular-weight-seq from NIL to 25.583
GKFG-1014-MONOMER: This protein contains illegal amino acid characters. The molecular weight could not be computed.
GKFG-1013-MONOMER: This protein contains illegal amino acid characters. The molecular weight could not be computed.
GKFG-1012-MONOMER: Updating molecular-weight-seq from NIL to 63.256
GKFG-1011-MONOMER: Updating molecular-weight-seq from NIL to 18.801
GKFG-1010-MONOMER: Updating molecular-weight-seq from NIL to 37.153
GKFG-1009-MONOMER: Updating molecular-weight-seq from NIL to 37.447
GKFG-1008-MONOMER: Updating molecular-weight-seq from NIL to 11.799
GKFG-1007-MONOMER: Updating molecular-weight-seq from NIL to 52.826
GKFG-1006-MONOMER: Updating molecular-weight-seq from NIL to 41.814
GKFG-1005-MONOMER: Updating molecular-weight-seq from NIL to 63.521
GKFG-1004-MONOMER: This protein contains illegal amino acid characters. The molecular weight could not be computed.
GKFG-1003-MONOMER: This protein contains illegal amino acid characters. The molecular weight could not be computed.
GKFG-1002-MONOMER: This protein contains illegal amino acid characters. The molecular weight could not be computed.
GKFG-1001-MONOMER: This protein contains illegal amino acid characters. The molecular weight could not be computed.
GKFG-1000-MONOMER: Updating molecular-weight-seq from NIL to 17.292
GKFG-999-MONOMER: Updating molecular-weight-seq from NIL to 53.404
GKFG-998-MONOMER: Updating molecular-weight-seq from NIL to 38.393
GKFG-997-MONOMER: Updating molecular-weight-seq from NIL to 52.238
GKFG-996-MONOMER: Updating molecular-weight-seq from NIL to 25.956
GKFG-995-MONOMER: This protein contains illegal amino acid characters. The molecular weight could not be computed.
GKFG-994-MONOMER: This protein contains illegal amino acid characters. The molecular weight could not be computed.
GKFG-993-MONOMER: Updating molecular-weight-seq from NIL to 7.54
GKFG-992-MONOMER: Updating molecular-weight-seq from NIL to 6.564
GKFG-991-MONOMER: Updating molecular-weight-seq from NIL to 25.014
GKFG-990-MONOMER: Updating molecular-weight-seq from NIL to 17.003
GKFG-989-MONOMER: This protein contains illegal amino acid characters. The molecular weight could not be computed.
GKFG-988-MONOMER: Updating molecular-weight-seq from NIL to 11.462
GKFG-987-MONOMER: Updating molecular-weight-seq from NIL to 40.9
GKFG-986-MONOMER: This protein contains illegal amino acid characters. The molecular weight could not be computed.
GKFG-985-MONOMER: Updating molecular-weight-seq from NIL to 7.486
GKFG-984-MONOMER: This protein contains illegal amino acid characters. The molecular weight could not be computed.
GKFG-983-MONOMER: This protein contains illegal amino acid characters. The molecular weight could not be computed.
GKFG-982-MONOMER: This protein contains illegal amino acid characters. The molecular weight could not be computed.
GKFG-981-MONOMER: Updating molecular-weight-seq from NIL to 96.728
GKFG-980-MONOMER: This protein contains illegal amino acid characters. The molecular weight could not be computed.
GKFG-979-MONOMER: Updating molecular-weight-seq from NIL to 20.191
GKFG-978-MONOMER: This protein contains illegal amino acid characters. The molecular weight could not be computed.
GKFG-977-MONOMER: Updating molecular-weight-seq from NIL to 53.674
GKFG-976-MONOMER: This protein contains illegal amino acid characters. The molecular weight could not be computed.
GKFG-975-MONOMER: This protein contains illegal amino acid characters. The molecular weight could not be computed.
GKFG-974-MONOMER: Updating molecular-weight-seq from NIL to 10.566
GKFG-973-MONOMER: Updating molecular-weight-seq from NIL to 33.576
GKFG-972-MONOMER: Updating molecular-weight-seq from NIL to 38.821
GKFG-971-MONOMER: This protein contains illegal amino acid characters. The molecular weight could not be computed.
GKFG-970-MONOMER: Updating molecular-weight-seq from NIL to 16.471
GKFG-969-MONOMER: This protein contains illegal amino acid characters. The molecular weight could not be computed.
GKFG-968-MONOMER: This protein contains illegal amino acid characters. The molecular weight could not be computed.
GKFG-967-MONOMER: This protein contains illegal amino acid characters. The molecular weight could not be computed.
GKFG-966-MONOMER: Updating molecular-weight-seq from NIL to 47.297
GKFG-965-MONOMER: Updating molecular-weight-seq from NIL to 5.186
GKFG-964-MONOMER: Updating molecular-weight-seq from NIL to 40.018
GKFG-963-MONOMER: Updating molecular-weight-seq from NIL to 20.364
GKFG-962-MONOMER: Updating molecular-weight-seq from NIL to 39.311
GKFG-961-MONOMER: Updating molecular-weight-seq from NIL to 76.994
GKFG-960-MONOMER: This protein contains illegal amino acid characters. The molecular weight could not be computed.
GKFG-957-MONOMER: Updating molecular-weight-seq from NIL to 79.192
GKFG-956-MONOMER: Updating molecular-weight-seq from NIL to 43.594
GKFG-955-MONOMER: Updating molecular-weight-seq from NIL to 8.581
GKFG-954-MONOMER: Updating molecular-weight-seq from NIL to 10.645
GKFG-952-MONOMER: Updating molecular-weight-seq from NIL to 10.334
GKFG-941-MONOMER: This protein contains illegal amino acid characters. The molecular weight could not be computed.
GKFG-940-MONOMER: Updating molecular-weight-seq from NIL to 17.778
GKFG-939-MONOMER: Updating molecular-weight-seq from NIL to 43.725
GKFG-938-MONOMER: Updating molecular-weight-seq from NIL to 43.424
GKFG-937-MONOMER: Updating molecular-weight-seq from NIL to 59.153
GKFG-936-MONOMER: This protein contains illegal amino acid characters. The molecular weight could not be computed.
GKFG-935-MONOMER: Updating molecular-weight-seq from NIL to 39.335
GKFG-934-MONOMER: This protein contains illegal amino acid characters. The molecular weight could not be computed.
GKFG-933-MONOMER: Updating molecular-weight-seq from NIL to 30.51
GKFG-932-MONOMER: This protein contains illegal amino acid characters. The molecular weight could not be computed.
GKFG-931-MONOMER: Updating molecular-weight-seq from NIL to 72.586
GKFG-930-MONOMER: Updating molecular-weight-seq from NIL to 15.581
GKFG-929-MONOMER: Updating molecular-weight-seq from NIL to 41.904
GKFG-928-MONOMER: This protein contains illegal amino acid characters. The molecular weight could not be computed.
GKFG-927-MONOMER: This protein contains illegal amino acid characters. The molecular weight could not be computed.
GKFG-926-MONOMER: This protein contains illegal amino acid characters. The molecular weight could not be computed.
GKFG-925-MONOMER: Updating molecular-weight-seq from NIL to 8.784
GKFG-924-MONOMER: This protein contains illegal amino acid characters. The molecular weight could not be computed.
GKFG-923-MONOMER: Updating molecular-weight-seq from NIL to 82.285
GKFG-922-MONOMER: This protein contains illegal amino acid characters. The molecular weight could not be computed.
GKFG-921-MONOMER: This protein contains illegal amino acid characters. The molecular weight could not be computed.
GKFG-920-MONOMER: This protein contains illegal amino acid characters. The molecular weight could not be computed.
GKFG-919-MONOMER: Updating molecular-weight-seq from NIL to 37.121
GKFG-918-MONOMER: Updating molecular-weight-seq from NIL to 62.241
GKFG-917-MONOMER: This protein contains illegal amino acid characters. The molecular weight could not be computed.
GKFG-916-MONOMER: This protein contains illegal amino acid characters. The molecular weight could not be computed.
GKFG-915-MONOMER: This protein contains illegal amino acid characters. The molecular weight could not be computed.
GKFG-914-MONOMER: Updating molecular-weight-seq from NIL to 19.155
GKFG-913-MONOMER: Updating molecular-weight-seq from NIL to 19.326
GKFG-912-MONOMER: Updating molecular-weight-seq from NIL to 49.604
GKFG-911-MONOMER: This protein contains illegal amino acid characters. The molecular weight could not be computed.
GKFG-910-MONOMER: This protein contains illegal amino acid characters. The molecular weight could not be computed.
GKFG-909-MONOMER: Updating molecular-weight-seq from NIL to 36.523
GKFG-908-MONOMER: Updating molecular-weight-seq from NIL to 10.983
GKFG-907-MONOMER: Updating molecular-weight-seq from NIL to 43.151
GKFG-906-MONOMER: Updating molecular-weight-seq from NIL to 45.317
GKFG-905-MONOMER: Updating molecular-weight-seq from NIL to 60.158
GKFG-904-MONOMER: Updating molecular-weight-seq from NIL to 33.245
GKFG-903-MONOMER: This protein contains illegal amino acid characters. The molecular weight could not be computed.
GKFG-902-MONOMER: Updating molecular-weight-seq from NIL to 26.112
GKFG-901-MONOMER: Updating molecular-weight-seq from NIL to 30.147
GKFG-900-MONOMER: Updating molecular-weight-seq from NIL to 46.564
GKFG-899-MONOMER: Updating molecular-weight-seq from NIL to 10.898
GKFG-898-MONOMER: Updating molecular-weight-seq from NIL to 19.833
GKFG-897-MONOMER: Updating molecular-weight-seq from NIL to 26.064
GKFG-896-MONOMER: This protein contains illegal amino acid characters. The molecular weight could not be computed.
GKFG-895-MONOMER: This protein contains illegal amino acid characters. The molecular weight could not be computed.
GKFG-894-MONOMER: Updating molecular-weight-seq from NIL to 64.159
GKFG-893-MONOMER: Updating molecular-weight-seq from NIL to 11.196
GKFG-892-MONOMER: Updating molecular-weight-seq from NIL to 42.312
GKFG-891-MONOMER: Updating molecular-weight-seq from NIL to 62.017
GKFG-890-MONOMER: Updating molecular-weight-seq from NIL to 34.236
GKFG-889-MONOMER: Updating molecular-weight-seq from NIL to 48.142
GKFG-888-MONOMER: Updating molecular-weight-seq from NIL to 35.016
GKFG-887-MONOMER: Updating molecular-weight-seq from NIL to 33.3
GKFG-886-MONOMER: Updating molecular-weight-seq from NIL to 26.088
GKFG-885-MONOMER: Updating molecular-weight-seq from NIL to 57.028
GKFG-884-MONOMER: This protein contains illegal amino acid characters. The molecular weight could not be computed.
GKFG-883-MONOMER: This protein contains illegal amino acid characters. The molecular weight could not be computed.
GKFG-882-MONOMER: Updating molecular-weight-seq from NIL to 23.598
GKFG-881-MONOMER: Updating molecular-weight-seq from NIL to 35.093
GKFG-880-MONOMER: Updating molecular-weight-seq from NIL to 15.167
GKFG-879-MONOMER: Updating molecular-weight-seq from NIL to 8.221
GKFG-878-MONOMER: Updating molecular-weight-seq from NIL to 10.187
GKFG-877-MONOMER: This protein contains illegal amino acid characters. The molecular weight could not be computed.
GKFG-876-MONOMER: This protein contains illegal amino acid characters. The molecular weight could not be computed.
GKFG-875-MONOMER: This protein contains illegal amino acid characters. The molecular weight could not be computed.
GKFG-874-MONOMER: Updating molecular-weight-seq from NIL to 56.497
GKFG-873-MONOMER: This protein contains illegal amino acid characters. The molecular weight could not be computed.
GKFG-872-MONOMER: This protein contains illegal amino acid characters. The molecular weight could not be computed.
GKFG-871-MONOMER: This protein contains illegal amino acid characters. The molecular weight could not be computed.
GKFG-870-MONOMER: This protein contains illegal amino acid characters. The molecular weight could not be computed.
GKFG-869-MONOMER: Updating molecular-weight-seq from NIL to 3.818
GKFG-868-MONOMER: Updating molecular-weight-seq from NIL to 41.237
GKFG-867-MONOMER: Updating molecular-weight-seq from NIL to 31.74
GKFG-866-MONOMER: Updating molecular-weight-seq from NIL to 85.233
GKFG-865-MONOMER: Updating molecular-weight-seq from NIL to 57.277
GKFG-864-MONOMER: Updating molecular-weight-seq from NIL to 78.859
GKFG-863-MONOMER: Updating molecular-weight-seq from NIL to 44.231
GKFG-862-MONOMER: This protein contains illegal amino acid characters. The molecular weight could not be computed.
GKFG-860-MONOMER: Updating molecular-weight-seq from NIL to 37.716
GKFG-859-MONOMER: Updating molecular-weight-seq from NIL to 34.231
GKFG-858-MONOMER: Updating molecular-weight-seq from NIL to 22.27
GKFG-857-MONOMER: Updating molecular-weight-seq from NIL to 55.223
GKFG-856-MONOMER: Updating molecular-weight-seq from NIL to 40.623
GKFG-855-MONOMER: Updating molecular-weight-seq from NIL to 31.49
GKFG-854-MONOMER: Updating molecular-weight-seq from NIL to 14.153
GKFG-853-MONOMER: Updating molecular-weight-seq from NIL to 21.748
GKFG-852-MONOMER: Updating molecular-weight-seq from NIL to 43.302
GKFG-851-MONOMER: Updating molecular-weight-seq from NIL to 41.519
GKFG-850-MONOMER: Updating molecular-weight-seq from NIL to 18.376
GKFG-849-MONOMER: Updating molecular-weight-seq from NIL to 29.389
GKFG-848-MONOMER: Updating molecular-weight-seq from NIL to 6.813
GKFG-847-MONOMER: Updating molecular-weight-seq from NIL to 20.608
GKFG-846-MONOMER: Updating molecular-weight-seq from NIL to 29.895
GKFG-845-MONOMER: Updating molecular-weight-seq from NIL to 60.084
GKFG-844-MONOMER: Updating molecular-weight-seq from NIL to 34.088
GKFG-843-MONOMER: Updating molecular-weight-seq from NIL to 52.862
GKFG-842-MONOMER: Updating molecular-weight-seq from NIL to 8.832
GKFG-841-MONOMER: Updating molecular-weight-seq from NIL to 5.969
GKFG-840-MONOMER: Updating molecular-weight-seq from NIL to 15.965
GKFG-839-MONOMER: Updating molecular-weight-seq from NIL to 25.702
GKFG-838-MONOMER: Updating molecular-weight-seq from NIL to 42.113
GKFG-837-MONOMER: Updating molecular-weight-seq from NIL to 8.652
GKFG-836-MONOMER: Updating molecular-weight-seq from NIL to 28.083
GKFG-835-MONOMER: Updating molecular-weight-seq from NIL to 15.011
GKFG-834-MONOMER: This protein contains illegal amino acid characters. The molecular weight could not be computed.
GKFG-833-MONOMER: Updating molecular-weight-seq from NIL to 50.115
GKFG-832-MONOMER: Updating molecular-weight-seq from NIL to 9.252
GKFG-831-MONOMER: This protein contains illegal amino acid characters. The molecular weight could not be computed.
GKFG-830-MONOMER: Updating molecular-weight-seq from NIL to 19.835
GKFG-829-MONOMER: This protein contains illegal amino acid characters. The molecular weight could not be computed.
GKFG-828-MONOMER: This protein contains illegal amino acid characters. The molecular weight could not be computed.
GKFG-827-MONOMER: This protein contains illegal amino acid characters. The molecular weight could not be computed.
GKFG-826-MONOMER: This protein contains illegal amino acid characters. The molecular weight could not be computed.
GKFG-825-MONOMER: Updating molecular-weight-seq from NIL to 36.847
GKFG-824-MONOMER: This protein contains illegal amino acid characters. The molecular weight could not be computed.
GKFG-823-MONOMER: Updating molecular-weight-seq from NIL to 16.427
GKFG-822-MONOMER: This protein contains illegal amino acid characters. The molecular weight could not be computed.
GKFG-821-MONOMER: Updating molecular-weight-seq from NIL to 45.663
GKFG-820-MONOMER: Updating molecular-weight-seq from NIL to 30.069
GKFG-819-MONOMER: Updating molecular-weight-seq from NIL to 14.239
GKFG-818-MONOMER: Updating molecular-weight-seq from NIL to 82.146
GKFG-817-MONOMER: Updating molecular-weight-seq from NIL to 44.5
GKFG-816-MONOMER: This protein contains illegal amino acid characters. The molecular weight could not be computed.
GKFG-815-MONOMER: This protein contains illegal amino acid characters. The molecular weight could not be computed.
GKFG-814-MONOMER: Updating molecular-weight-seq from NIL to 67.53
GKFG-813-MONOMER: Updating molecular-weight-seq from NIL to 30.938
GKFG-812-MONOMER: Updating molecular-weight-seq from NIL to 34.415
GKFG-811-MONOMER: Updating molecular-weight-seq from NIL to 16.678
GKFG-810-MONOMER: Updating molecular-weight-seq from NIL to 34.285
GKFG-809-MONOMER: Updating molecular-weight-seq from NIL to 95.861
GKFG-808-MONOMER: Updating molecular-weight-seq from NIL to 10.995
GKFG-807-MONOMER: Updating molecular-weight-seq from NIL to 36.406
GKFG-806-MONOMER: Updating molecular-weight-seq from NIL to 31.455
GKFG-805-MONOMER: This protein contains illegal amino acid characters. The molecular weight could not be computed.
GKFG-804-MONOMER: Updating molecular-weight-seq from NIL to 20.133
GKFG-803-MONOMER: Updating molecular-weight-seq from NIL to 27.9
GKFG-802-MONOMER: Updating molecular-weight-seq from NIL to 23.275
GKFG-801-MONOMER: Updating molecular-weight-seq from NIL to 36.681
GKFG-800-MONOMER: This protein contains illegal amino acid characters. The molecular weight could not be computed.
GKFG-799-MONOMER: Updating molecular-weight-seq from NIL to 36.151
GKFG-798-MONOMER: Updating molecular-weight-seq from NIL to 17.061
GKFG-797-MONOMER: Updating molecular-weight-seq from NIL to 16.187
GKFG-796-MONOMER: Updating molecular-weight-seq from NIL to 19.966
GKFG-795-MONOMER: Updating molecular-weight-seq from NIL to 45.13
GKFG-794-MONOMER: Updating molecular-weight-seq from NIL to 32.781
GKFG-793-MONOMER: Updating molecular-weight-seq from NIL to 27.936
GKFG-792-MONOMER: This protein contains illegal amino acid characters. The molecular weight could not be computed.
GKFG-791-MONOMER: Updating molecular-weight-seq from NIL to 23.433
GKFG-790-MONOMER: This protein contains illegal amino acid characters. The molecular weight could not be computed.
GKFG-789-MONOMER: Updating molecular-weight-seq from NIL to 27.66
GKFG-788-MONOMER: This protein contains illegal amino acid characters. The molecular weight could not be computed.
GKFG-787-MONOMER: This protein contains illegal amino acid characters. The molecular weight could not be computed.
GKFG-786-MONOMER: Updating molecular-weight-seq from NIL to 21.839
GKFG-785-MONOMER: This protein contains illegal amino acid characters. The molecular weight could not be computed.
GKFG-784-MONOMER: This protein contains illegal amino acid characters. The molecular weight could not be computed.
GKFG-783-MONOMER: Updating molecular-weight-seq from NIL to 13.52
GKFG-782-MONOMER: Updating molecular-weight-seq from NIL to 28.682
GKFG-781-MONOMER: Updating molecular-weight-seq from NIL to 51.223
GKFG-780-MONOMER: Updating molecular-weight-seq from NIL to 12.969
GKFG-779-MONOMER: This protein contains illegal amino acid characters. The molecular weight could not be computed.
GKFG-778-MONOMER: Updating molecular-weight-seq from NIL to 25.664
GKFG-777-MONOMER: Updating molecular-weight-seq from NIL to 18.201
GKFG-776-MONOMER: This protein contains illegal amino acid characters. The molecular weight could not be computed.
GKFG-775-MONOMER: This protein contains illegal amino acid characters. The molecular weight could not be computed.
GKFG-774-MONOMER: Updating molecular-weight-seq from NIL to 12.893
GKFG-773-MONOMER: Updating molecular-weight-seq from NIL to 8.668
GKFG-772-MONOMER: Updating molecular-weight-seq from NIL to 322.817
GKFG-771-MONOMER: Updating molecular-weight-seq from NIL to 54.496
GKFG-770-MONOMER: Updating molecular-weight-seq from NIL to 35.296
GKFG-769-MONOMER: Updating molecular-weight-seq from NIL to 31.302
GKFG-768-MONOMER: This protein contains illegal amino acid characters. The molecular weight could not be computed.
GKFG-767-MONOMER: This protein contains illegal amino acid characters. The molecular weight could not be computed.
GKFG-766-MONOMER: Updating molecular-weight-seq from NIL to 42.96
GKFG-765-MONOMER: This protein contains illegal amino acid characters. The molecular weight could not be computed.
GKFG-764-MONOMER: This protein contains illegal amino acid characters. The molecular weight could not be computed.
GKFG-763-MONOMER: Updating molecular-weight-seq from NIL to 11.21
GKFG-762-MONOMER: Updating molecular-weight-seq from NIL to 20.661
GKFG-761-MONOMER: This protein contains illegal amino acid characters. The molecular weight could not be computed.
GKFG-760-MONOMER: Updating molecular-weight-seq from NIL to 47.085
GKFG-759-MONOMER: Updating molecular-weight-seq from NIL to 26.197
GKFG-758-MONOMER: Updating molecular-weight-seq from NIL to 16.932
GKFG-757-MONOMER: Updating molecular-weight-seq from NIL to 12.506
GKFG-756-MONOMER: Updating molecular-weight-seq from NIL to 29.496
GKFG-755-MONOMER: Updating molecular-weight-seq from NIL to 5.759
GKFG-754-MONOMER: Updating molecular-weight-seq from NIL to 33.258
GKFG-753-MONOMER: Updating molecular-weight-seq from NIL to 28.978
GKFG-752-MONOMER: This protein contains illegal amino acid characters. The molecular weight could not be computed.
GKFG-751-MONOMER: Updating molecular-weight-seq from NIL to 57.083
GKFG-750-MONOMER: This protein contains illegal amino acid characters. The molecular weight could not be computed.
GKFG-749-MONOMER: Updating molecular-weight-seq from NIL to 14.892
GKFG-748-MONOMER: Updating molecular-weight-seq from NIL to 26.418
GKFG-747-MONOMER: Updating molecular-weight-seq from NIL to 28.139
GKFG-746-MONOMER: Updating molecular-weight-seq from NIL to 60.074
GKFG-745-MONOMER: Updating molecular-weight-seq from NIL to 4.496
GKFG-744-MONOMER: This protein contains illegal amino acid characters. The molecular weight could not be computed.
GKFG-742-MONOMER: This protein contains illegal amino acid characters. The molecular weight could not be computed.
GKFG-741-MONOMER: Updating molecular-weight-seq from NIL to 99.525
GKFG-740-MONOMER: Updating molecular-weight-seq from NIL to 69.077
GKFG-739-MONOMER: Updating molecular-weight-seq from NIL to 81.778
GKFG-738-MONOMER: Updating molecular-weight-seq from NIL to 22.002
GKFG-737-MONOMER: Updating molecular-weight-seq from NIL to 20.086
GKFG-736-MONOMER: Updating molecular-weight-seq from NIL to 24.931
GKFG-735-MONOMER: Updating molecular-weight-seq from NIL to 21.453
GKFG-734-MONOMER: Updating molecular-weight-seq from NIL to 26.502
GKFG-733-MONOMER: Updating molecular-weight-seq from NIL to 33.632
GKFG-732-MONOMER: Updating molecular-weight-seq from NIL to 24.098
GKFG-731-MONOMER: This protein contains illegal amino acid characters. The molecular weight could not be computed.
GKFG-730-MONOMER: Updating molecular-weight-seq from NIL to 32.955
GKFG-729-MONOMER: This protein contains illegal amino acid characters. The molecular weight could not be computed.
GKFG-728-MONOMER: Updating molecular-weight-seq from NIL to 40.621
GKFG-727-MONOMER: Updating molecular-weight-seq from NIL to 24.86
GKFG-726-MONOMER: Updating molecular-weight-seq from NIL to 47.81
GKFG-725-MONOMER: This protein contains illegal amino acid characters. The molecular weight could not be computed.
GKFG-724-MONOMER: Updating molecular-weight-seq from NIL to 59.986
GKFG-723-MONOMER: This protein contains illegal amino acid characters. The molecular weight could not be computed.
GKFG-722-MONOMER: This protein contains illegal amino acid characters. The molecular weight could not be computed.
GKFG-721-MONOMER: Updating molecular-weight-seq from NIL to 37.113
GKFG-720-MONOMER: Updating molecular-weight-seq from NIL to 26.792
GKFG-719-MONOMER: Updating molecular-weight-seq from NIL to 28.132
GKFG-718-MONOMER: Updating molecular-weight-seq from NIL to 51.876
GKFG-717-MONOMER: Updating molecular-weight-seq from NIL to 41.155
GKFG-716-MONOMER: This protein contains illegal amino acid characters. The molecular weight could not be computed.
GKFG-715-MONOMER: Updating molecular-weight-seq from NIL to 39.625
GKFG-714-MONOMER: Updating molecular-weight-seq from NIL to 58.56
GKFG-713-MONOMER: Updating molecular-weight-seq from NIL to 8.576
GKFG-712-MONOMER: Updating molecular-weight-seq from NIL to 10.719
GKFG-711-MONOMER: This protein contains illegal amino acid characters. The molecular weight could not be computed.
GKFG-710-MONOMER: This protein contains illegal amino acid characters. The molecular weight could not be computed.
GKFG-709-MONOMER: This protein contains illegal amino acid characters. The molecular weight could not be computed.
GKFG-708-MONOMER: Updating molecular-weight-seq from NIL to 38.95
GKFG-707-MONOMER: Updating molecular-weight-seq from NIL to 10.218
GKFG-706-MONOMER: Updating molecular-weight-seq from NIL to 10.22
GKFG-705-MONOMER: Updating molecular-weight-seq from NIL to 45.813
GKFG-704-MONOMER: This protein contains illegal amino acid characters. The molecular weight could not be computed.
GKFG-703-MONOMER: This protein contains illegal amino acid characters. The molecular weight could not be computed.
GKFG-702-MONOMER: This protein contains illegal amino acid characters. The molecular weight could not be computed.
GKFG-701-MONOMER: Updating molecular-weight-seq from NIL to 201.01
GKFG-700-MONOMER: Updating molecular-weight-seq from NIL to 34.911
GKFG-699-MONOMER: Updating molecular-weight-seq from NIL to 45.626
GKFG-698-MONOMER: This protein contains illegal amino acid characters. The molecular weight could not be computed.
GKFG-697-MONOMER: Updating molecular-weight-seq from NIL to 23.936
GKFG-696-MONOMER: Updating molecular-weight-seq from NIL to 44.583
GKFG-695-MONOMER: Updating molecular-weight-seq from NIL to 51.213
GKFG-694-MONOMER: Updating molecular-weight-seq from NIL to 25.721
GKFG-693-MONOMER: This protein contains illegal amino acid characters. The molecular weight could not be computed.
GKFG-692-MONOMER: Updating molecular-weight-seq from NIL to 71.161
GKFG-691-MONOMER: Updating molecular-weight-seq from NIL to 8.646
GKFG-690-MONOMER: Updating molecular-weight-seq from NIL to 28.33
GKFG-689-MONOMER: Updating molecular-weight-seq from NIL to 16.475
GKFG-688-MONOMER: This protein contains illegal amino acid characters. The molecular weight could not be computed.
GKFG-687-MONOMER: Updating molecular-weight-seq from NIL to 53.866
GKFG-686-MONOMER: Updating molecular-weight-seq from NIL to 22.894
GKFG-685-MONOMER: Updating molecular-weight-seq from NIL to 27.05
GKFG-684-MONOMER: Updating molecular-weight-seq from NIL to 48.034
GKFG-683-MONOMER: Updating molecular-weight-seq from NIL to 56.84
GKFG-682-MONOMER: Updating molecular-weight-seq from NIL to 40.712
GKFG-681-MONOMER: Updating molecular-weight-seq from NIL to 38.113
GKFG-679-MONOMER: Updating molecular-weight-seq from NIL to 9.21
GKFG-678-MONOMER: Updating molecular-weight-seq from NIL to 19.648
GKFG-677-MONOMER: Updating molecular-weight-seq from NIL to 51.065
GKFG-675-MONOMER: Updating molecular-weight-seq from NIL to 13.651
GKFG-674-MONOMER: This protein contains illegal amino acid characters. The molecular weight could not be computed.
GKFG-673-MONOMER: Updating molecular-weight-seq from NIL to 27.641
GKFG-672-MONOMER: Updating molecular-weight-seq from NIL to 30.247
GKFG-671-MONOMER: Updating molecular-weight-seq from NIL to 12.087
GKFG-670-MONOMER: Updating molecular-weight-seq from NIL to 20.941
GKFG-669-MONOMER: Updating molecular-weight-seq from NIL to 55.957
GKFG-668-MONOMER: Updating molecular-weight-seq from NIL to 13.559
GKFG-667-MONOMER: Updating molecular-weight-seq from NIL to 55.703
GKFG-666-MONOMER: Updating molecular-weight-seq from NIL to 41.804
GKFG-665-MONOMER: Updating molecular-weight-seq from NIL to 33.623
GKFG-664-MONOMER: This protein contains illegal amino acid characters. The molecular weight could not be computed.
GKFG-663-MONOMER: Updating molecular-weight-seq from NIL to 14.45
GKFG-661-MONOMER: Updating molecular-weight-seq from NIL to 29.997
GKFG-660-MONOMER: Updating molecular-weight-seq from NIL to 26.034
GKFG-659-MONOMER: Updating molecular-weight-seq from NIL to 20.831
GKFG-658-MONOMER: Updating molecular-weight-seq from NIL to 31.14
GKFG-656-MONOMER: Updating molecular-weight-seq from NIL to 20.601
GKFG-655-MONOMER: Updating molecular-weight-seq from NIL to 42.623
GKFG-654-MONOMER: Updating molecular-weight-seq from NIL to 45.654
GKFG-653-MONOMER: Updating molecular-weight-seq from NIL to 39.882
GKFG-652-MONOMER: Updating molecular-weight-seq from NIL to 5.401
GKFG-651-MONOMER: Updating molecular-weight-seq from NIL to 67.992
GKFG-650-MONOMER: Updating molecular-weight-seq from NIL to 18.391
GKFG-649-MONOMER: Updating molecular-weight-seq from NIL to 18.382
GKFG-648-MONOMER: Updating molecular-weight-seq from NIL to 14.54
GKFG-647-MONOMER: Updating molecular-weight-seq from NIL to 17.821
GKFG-646-MONOMER: Updating molecular-weight-seq from NIL to 9.518
GKFG-645-MONOMER: This protein contains illegal amino acid characters. The molecular weight could not be computed.
GKFG-644-MONOMER: Updating molecular-weight-seq from NIL to 4.758
GKFG-643-MONOMER: This protein contains illegal amino acid characters. The molecular weight could not be computed.
GKFG-642-MONOMER: This protein contains illegal amino acid characters. The molecular weight could not be computed.
GKFG-641-MONOMER: Updating molecular-weight-seq from NIL to 28.37
GKFG-640-MONOMER: Updating molecular-weight-seq from NIL to 13.821
GKFG-639-MONOMER: This protein contains illegal amino acid characters. The molecular weight could not be computed.
GKFG-638-MONOMER: This protein contains illegal amino acid characters. The molecular weight could not be computed.
GKFG-637-MONOMER: This protein contains illegal amino acid characters. The molecular weight could not be computed.
GKFG-636-MONOMER: Updating molecular-weight-seq from NIL to 44.486
GKFG-635-MONOMER: Updating molecular-weight-seq from NIL to 18.269
GKFG-634-MONOMER: Updating molecular-weight-seq from NIL to 5.833
GKFG-633-MONOMER: Updating molecular-weight-seq from NIL to 58.158
GKFG-632-MONOMER: Updating molecular-weight-seq from NIL to 71.703
GKFG-631-MONOMER: Updating molecular-weight-seq from NIL to 35.091
GKFG-630-MONOMER: Updating molecular-weight-seq from NIL to 9.662
GKFG-629-MONOMER: This protein contains illegal amino acid characters. The molecular weight could not be computed.
GKFG-628-MONOMER: This protein contains illegal amino acid characters. The molecular weight could not be computed.
GKFG-627-MONOMER: This protein contains illegal amino acid characters. The molecular weight could not be computed.
GKFG-626-MONOMER: This protein contains illegal amino acid characters. The molecular weight could not be computed.
GKFG-625-MONOMER: This protein contains illegal amino acid characters. The molecular weight could not be computed.
GKFG-624-MONOMER: This protein contains illegal amino acid characters. The molecular weight could not be computed.
GKFG-623-MONOMER: This protein contains illegal amino acid characters. The molecular weight could not be computed.
GKFG-622-MONOMER: Updating molecular-weight-seq from NIL to 4.936
GKFG-621-MONOMER: Updating molecular-weight-seq from NIL to 6.619
GKFG-620-MONOMER: This protein contains illegal amino acid characters. The molecular weight could not be computed.
GKFG-619-MONOMER: Updating molecular-weight-seq from NIL to 16.781
GKFG-618-MONOMER: Updating molecular-weight-seq from NIL to 23.174
GKFG-617-MONOMER: Updating molecular-weight-seq from NIL to 38.92
GKFG-616-MONOMER: This protein contains illegal amino acid characters. The molecular weight could not be computed.
GKFG-615-MONOMER: Updating molecular-weight-seq from NIL to 47.628
GKFG-614-MONOMER: Updating molecular-weight-seq from NIL to 35.506
GKFG-613-MONOMER: Updating molecular-weight-seq from NIL to 12.927
GKFG-612-MONOMER: Updating molecular-weight-seq from NIL to 30.849
GKFG-611-MONOMER: Updating molecular-weight-seq from NIL to 34.724
GKFG-610-MONOMER: This protein contains illegal amino acid characters. The molecular weight could not be computed.
GKFG-609-MONOMER: This protein contains illegal amino acid characters. The molecular weight could not be computed.
GKFG-608-MONOMER: This protein contains illegal amino acid characters. The molecular weight could not be computed.
GKFG-607-MONOMER: Updating molecular-weight-seq from NIL to 14.209
GKFG-606-MONOMER: This protein contains illegal amino acid characters. The molecular weight could not be computed.
GKFG-605-MONOMER: This protein contains illegal amino acid characters. The molecular weight could not be computed.
GKFG-604-MONOMER: Updating molecular-weight-seq from NIL to 29.897
GKFG-603-MONOMER: Updating molecular-weight-seq from NIL to 44.113
GKFG-602-MONOMER: Updating molecular-weight-seq from NIL to 51.603
GKFG-601-MONOMER: This protein contains illegal amino acid characters. The molecular weight could not be computed.
GKFG-600-MONOMER: Updating molecular-weight-seq from NIL to 12.334
GKFG-599-MONOMER: This protein contains illegal amino acid characters. The molecular weight could not be computed.
GKFG-598-MONOMER: Updating molecular-weight-seq from NIL to 66.996
GKFG-597-MONOMER: This protein contains illegal amino acid characters. The molecular weight could not be computed.
GKFG-596-MONOMER: Updating molecular-weight-seq from NIL to 11.912
GKFG-595-MONOMER: Updating molecular-weight-seq from NIL to 78.505
GKFG-594-MONOMER: Updating molecular-weight-seq from NIL to 40.407
GKFG-593-MONOMER: Updating molecular-weight-seq from NIL to 36.798
GKFG-592-MONOMER: This protein contains illegal amino acid characters. The molecular weight could not be computed.
GKFG-591-MONOMER: Updating molecular-weight-seq from NIL to 43.177
GKFG-590-MONOMER: This protein contains illegal amino acid characters. The molecular weight could not be computed.
GKFG-589-MONOMER: Updating molecular-weight-seq from NIL to 10.85
GKFG-588-MONOMER: Updating molecular-weight-seq from NIL to 26.099
GKFG-587-MONOMER: Updating molecular-weight-seq from NIL to 11.612
GKFG-586-MONOMER: Updating molecular-weight-seq from NIL to 7.139
GKFG-585-MONOMER: Updating molecular-weight-seq from NIL to 27.288
GKFG-584-MONOMER: This protein contains illegal amino acid characters. The molecular weight could not be computed.
GKFG-583-MONOMER: This protein contains illegal amino acid characters. The molecular weight could not be computed.
GKFG-582-MONOMER: Updating molecular-weight-seq from NIL to 57.429
GKFG-581-MONOMER: Updating molecular-weight-seq from NIL to 49.763
GKFG-580-MONOMER: Updating molecular-weight-seq from NIL to 19.341
GKFG-579-MONOMER: Updating molecular-weight-seq from NIL to 6.966
GKFG-578-MONOMER: Updating molecular-weight-seq from NIL to 8.593
GKFG-577-MONOMER: Updating molecular-weight-seq from NIL to 11.332
GKFG-576-MONOMER: Updating molecular-weight-seq from NIL to 6.842
GKFG-575-MONOMER: This protein contains illegal amino acid characters. The molecular weight could not be computed.
GKFG-574-MONOMER: This protein contains illegal amino acid characters. The molecular weight could not be computed.
GKFG-573-MONOMER: Updating molecular-weight-seq from NIL to 34.699
GKFG-572-MONOMER: Updating molecular-weight-seq from NIL to 25.191
GKFG-571-MONOMER: Updating molecular-weight-seq from NIL to 27.85
GKFG-570-MONOMER: This protein contains illegal amino acid characters. The molecular weight could not be computed.
GKFG-569-MONOMER: Updating molecular-weight-seq from NIL to 27.852
GKFG-568-MONOMER: Updating molecular-weight-seq from NIL to 98.026
GKFG-567-MONOMER: This protein contains illegal amino acid characters. The molecular weight could not be computed.
GKFG-566-MONOMER: Updating molecular-weight-seq from NIL to 66.838
GKFG-565-MONOMER: This protein contains illegal amino acid characters. The molecular weight could not be computed.
GKFG-564-MONOMER: This protein contains illegal amino acid characters. The molecular weight could not be computed.
GKFG-563-MONOMER: This protein contains illegal amino acid characters. The molecular weight could not be computed.
GKFG-562-MONOMER: Updating molecular-weight-seq from NIL to 3.085
Updated 1000 protein molecular weights from sequence

== Done with protein updates  ==

===== Checking compound structures for redundancy =====

Checking Compound structures for redundant bonds

== Done checking compound structure redundancies ==

====Recomputing statistics for database doracyc====

 Recomputed statistics are as follows:
(PSEUDOGENE-NUMBER 0 ENZYMATIC-REACTION-NUMBER 1315 CITATION-COUNT 445
 GENOME-LENGTH 2280024 MAPPED-GENE-NUMBER 2025 UN-MAPPED-GENE-NUMBER 0
 PROTEIN-GENE-NUMBER 1972 RNA-GENE-NUMBER 53 ORF-GENE-NUMBER 0
 REACTION-NUMBER 1402 NO-EC-REACTION-NUMBER 309
 ORGANISM-REACTION-NUMBER 1402 TRANSPORT-REACTION-NUMBER 44
 POLYPEPTIDE-NUMBER 1972 COMPLEX-NUMBER 0 ENZYME-NUMBER 603
 TRANSPORTER-NUMBER 64 CPD-NUMBER 854 TOTAL-GENE-NUMBER 2025
 OPERON-NUMBER 1008 TRNA-NUMBER 0 LAST-TIME-STAMP 17-Jan-2013  16:00:22)

== Done recomputing statistics for database doracyc ==
The report from this consistency checker run can be found at
/Users/ctb/databases/pathwaytools/ptools-local/pgdbs/user/doracyc/1.0/reports/consistency-checker-report-2013-01-17_15-59-33.txt
