# Supplementary material for: Genome resolved analysis of a premature infant gut microbial community reveals a Varibaculum cambriense genome and a shift towards fermentation-based metabolism during the third week of life
Source: Microbiome. 2013 Dec 17;1:30. doi: 10.1186/2049-2618-1-30 (PMC4177395; doi:10.1186/2049-2618-1-30)
Supplement: Additional file 5 — KEGG annotations. [file 2049-2618-1-30-S5.zip › af5_V_cambriense_pathway_tools/1.0/reports/consistency-checker-report-2013-01-18_00-09-11.txt]

=====Checking all inverse links====

[Checking inverses under class  Polymer-Segments]
[Checking inverses under class  Protein-Features]
[Checking inverses under class  CCO]
[Checking inverses under class  Regulation]
[Checking inverses under class  Paralogous-Gene-Groups]
[Checking inverses under class  Growth-Observations]
[Checking inverses under class  Generalized-Reactions]
[Checking inverses under class  Evidence]
[Checking inverses under class  Enzymatic-Reactions]
[Checking inverses under class  EC-BOOKKEEPING]
[Checking inverses under class  Publications]
[Checking inverses under class  Organisms]
[Checking inverses under class  Databases]
[Checking inverses under class  Gene-Ontology-Terms]
[Checking inverses under class  Compound-Mixtures]
[Checking inverses under class  Organizations]
[Checking inverses under class  People]
[Checking inverses under class  KB-DESCRIPTOR]
[Checking inverses under class  Chemicals]
[Checking inverses under class  Notes]

===== Checking and removing any values from PATHWAY-LINKS that point to nonexistent frames ====

Removing link from pwy ARO-PWY to nonexistent pwys (PWY-5791
                                                    PWY-5770
                                                    PWY-5755
                                                    FOLSYN-PWY
                                                    PWY-3462)
Removing link from pwy PWY-5121 to nonexistent pwys (PWY-5660
                                                     PWY-5416
                                                     PWY-5063
                                                     PWY-2981
                                                     PWY-5032
                                                     CAROTENOID-PWY)
Removing link from pwy PWY-5100 to nonexistent pwys (CODH-PWY)

===== Checking and removing any reactions from PRIMARIES slot that are no longer in the pathway ====


===== Checking modified protein links to eliminate nonexistent frames ====


===== Cross-referencing compounds and reactions ====


==== Calculating sub and super pathways ====

Adding THRESYN-PWY to SUB-PATHWAYS slot of P4-PWY

Adding P4-PWY to SUB-PATHWAYS slot of PWY0-781

===== Finding missing sub pathway links ====


==== Checking for missing sub pathway links ====
Warning:THRESYN-PWY is completely contained within PWY-3001 but is not listed in the SUB-PATHWAYS slot

Warning:METSYN-PWY is completely contained within PWY-5347 but is not listed in the SUB-PATHWAYS slot

Warning:PWY-6928 is completely contained within PWY-6947 but is not listed in the SUB-PATHWAYS slot

Warning:PWY-5485 is completely contained within FERMENTATION-PWY but is not listed in the SUB-PATHWAYS slot

Warning:PWY-5600 is completely contained within PWY-5100 but is not listed in the SUB-PATHWAYS slot


==Done checking all the links==

==== Checking pathways for duplicate reactions in REACTION-LIST slot ====

== Done checking pathways for duplicate reactions ==

==== Verifying replicon components and positions ====
[Sorting replicon #<GEN-EL279331 instance frame in DORABASE[F] @
                    #x1034b78df2>]
[Sorting replicon #<GEN-EL279335 instance frame in DORABASE[F] @
                    #x1034e4cbb2>]
[Sorting replicon #<GEN-EL279334 instance frame in DORABASE[F] @
                    #x1034e4cbd2>]

== Done verifying replicon components ==


===== Validating Gene Ontology (GO) Terms =====


== Done validating GO terms ==

===== Changing compound name strings to frame IDs in a variety of slots =====

[Checking class Enzymatic-Reactions]
[Checking class Compounds]
[Checking class Reactions]
[Checking class Pathways]
--- Importing compounds
(2.5.1.64-RXN (ISOCHORISMATE) (SUCCINYL-OH-CYCLOHEXADIENE-COOH))  -->
   (2.5.1.64-RXN (ISOCHORISMATE) (SUCCINYL-OH-CYCLOHEXADIENE-COOH)) in
   #<PWY-5837 instance frame in DORABASE[F] @ #x1035260af2>, PRIMARIES
[Checking class Enzymatic-Reactions]

== Done changing compound name strings to compound frame IDs ==

===== Checking pathway predecessors/reactions/subs ====


===== Removing newlines from names ====


===== Clearing read-only computed slot values ====


==== Deleting frames that have TEMPORARY-FRAME in their ID ====


== Done running all the Misc automatic checks ==

===== Classifying modified proteins as such ====


===== Updating molecular weights of polypeptides from amino acid sequences ====

GKFG-459-MONOMER: This protein contains illegal amino acid characters. The molecular weight could not be computed.
GKFG-455-MONOMER: This protein contains illegal amino acid characters. The molecular weight could not be computed.
GKFG-454-MONOMER: This protein contains illegal amino acid characters. The molecular weight could not be computed.
GKFG-453-MONOMER: This protein contains illegal amino acid characters. The molecular weight could not be computed.
GKFG-452-MONOMER: This protein contains illegal amino acid characters. The molecular weight could not be computed.
GKFG-448-MONOMER: This protein contains illegal amino acid characters. The molecular weight could not be computed.
GKFG-444-MONOMER: This protein contains illegal amino acid characters. The molecular weight could not be computed.
GKFG-443-MONOMER: This protein contains illegal amino acid characters. The molecular weight could not be computed.
GKFG-437-MONOMER: This protein contains illegal amino acid characters. The molecular weight could not be computed.
GKFG-431-MONOMER: This protein contains illegal amino acid characters. The molecular weight could not be computed.
GKFG-429-MONOMER: This protein contains illegal amino acid characters. The molecular weight could not be computed.
GKFG-428-MONOMER: This protein contains illegal amino acid characters. The molecular weight could not be computed.
GKFG-426-MONOMER: This protein contains illegal amino acid characters. The molecular weight could not be computed.
GKFG-425-MONOMER: This protein contains illegal amino acid characters. The molecular weight could not be computed.
GKFG-422-MONOMER: This protein contains illegal amino acid characters. The molecular weight could not be computed.
GKFG-421-MONOMER: This protein contains illegal amino acid characters. The molecular weight could not be computed.
GKFG-418-MONOMER: This protein contains illegal amino acid characters. The molecular weight could not be computed.
GKFG-417-MONOMER: This protein contains illegal amino acid characters. The molecular weight could not be computed.
GKFG-416-MONOMER: This protein contains illegal amino acid characters. The molecular weight could not be computed.
GKFG-415-MONOMER: This protein contains illegal amino acid characters. The molecular weight could not be computed.
GKFG-412-MONOMER: This protein contains illegal amino acid characters. The molecular weight could not be computed.
GKFG-411-MONOMER: This protein contains illegal amino acid characters. The molecular weight could not be computed.
GKFG-409-MONOMER: This protein contains illegal amino acid characters. The molecular weight could not be computed.
GKFG-408-MONOMER: This protein contains illegal amino acid characters. The molecular weight could not be computed.
GKFG-407-MONOMER: This protein contains illegal amino acid characters. The molecular weight could not be computed.
GKFG-405-MONOMER: This protein contains illegal amino acid characters. The molecular weight could not be computed.
GKFG-403-MONOMER: This protein contains illegal amino acid characters. The molecular weight could not be computed.
GKFG-401-MONOMER: This protein contains illegal amino acid characters. The molecular weight could not be computed.
GKFG-400-MONOMER: This protein contains illegal amino acid characters. The molecular weight could not be computed.
GKFG-399-MONOMER: This protein contains illegal amino acid characters. The molecular weight could not be computed.
GKFG-398-MONOMER: This protein contains illegal amino acid characters. The molecular weight could not be computed.
GKFG-397-MONOMER: This protein contains illegal amino acid characters. The molecular weight could not be computed.
GKFG-396-MONOMER: This protein contains illegal amino acid characters. The molecular weight could not be computed.
GKFG-395-MONOMER: This protein contains illegal amino acid characters. The molecular weight could not be computed.
GKFG-394-MONOMER: This protein contains illegal amino acid characters. The molecular weight could not be computed.
GKFG-393-MONOMER: This protein contains illegal amino acid characters. The molecular weight could not be computed.
GKFG-392-MONOMER: This protein contains illegal amino acid characters. The molecular weight could not be computed.
GKFG-390-MONOMER: This protein contains illegal amino acid characters. The molecular weight could not be computed.
GKFG-382-MONOMER: This protein contains illegal amino acid characters. The molecular weight could not be computed.
GKFG-381-MONOMER: This protein contains illegal amino acid characters. The molecular weight could not be computed.
GKFG-379-MONOMER: This protein contains illegal amino acid characters. The molecular weight could not be computed.
GKFG-376-MONOMER: This protein contains illegal amino acid characters. The molecular weight could not be computed.
GKFG-368-MONOMER: This protein contains illegal amino acid characters. The molecular weight could not be computed.
GKFG-366-MONOMER: This protein contains illegal amino acid characters. The molecular weight could not be computed.
GKFG-365-MONOMER: This protein contains illegal amino acid characters. The molecular weight could not be computed.
GKFG-357-MONOMER: This protein contains illegal amino acid characters. The molecular weight could not be computed.
GKFG-356-MONOMER: This protein contains illegal amino acid characters. The molecular weight could not be computed.
GKFG-355-MONOMER: This protein contains illegal amino acid characters. The molecular weight could not be computed.
GKFG-352-MONOMER: This protein contains illegal amino acid characters. The molecular weight could not be computed.
GKFG-351-MONOMER: This protein contains illegal amino acid characters. The molecular weight could not be computed.
GKFG-350-MONOMER: This protein contains illegal amino acid characters. The molecular weight could not be computed.
GKFG-349-MONOMER: This protein contains illegal amino acid characters. The molecular weight could not be computed.
GKFG-348-MONOMER: This protein contains illegal amino acid characters. The molecular weight could not be computed.
GKFG-346-MONOMER: This protein contains illegal amino acid characters. The molecular weight could not be computed.
GKFG-345-MONOMER: This protein contains illegal amino acid characters. The molecular weight could not be computed.
GKFG-344-MONOMER: This protein contains illegal amino acid characters. The molecular weight could not be computed.
GKFG-338-MONOMER: This protein contains illegal amino acid characters. The molecular weight could not be computed.
GKFG-337-MONOMER: This protein contains illegal amino acid characters. The molecular weight could not be computed.
GKFG-336-MONOMER: This protein contains illegal amino acid characters. The molecular weight could not be computed.
GKFG-334-MONOMER: This protein contains illegal amino acid characters. The molecular weight could not be computed.
GKFG-327-MONOMER: This protein contains illegal amino acid characters. The molecular weight could not be computed.
GKFG-326-MONOMER: This protein contains illegal amino acid characters. The molecular weight could not be computed.
GKFG-325-MONOMER: This protein contains illegal amino acid characters. The molecular weight could not be computed.
GKFG-324-MONOMER: This protein contains illegal amino acid characters. The molecular weight could not be computed.
GKFG-322-MONOMER: This protein contains illegal amino acid characters. The molecular weight could not be computed.
GKFG-321-MONOMER: This protein contains illegal amino acid characters. The molecular weight could not be computed.
GKFG-320-MONOMER: This protein contains illegal amino acid characters. The molecular weight could not be computed.
GKFG-316-MONOMER: This protein contains illegal amino acid characters. The molecular weight could not be computed.
GKFG-315-MONOMER: This protein contains illegal amino acid characters. The molecular weight could not be computed.
GKFG-314-MONOMER: This protein contains illegal amino acid characters. The molecular weight could not be computed.
GKFG-313-MONOMER: This protein contains illegal amino acid characters. The molecular weight could not be computed.
GKFG-311-MONOMER: This protein contains illegal amino acid characters. The molecular weight could not be computed.
GKFG-310-MONOMER: This protein contains illegal amino acid characters. The molecular weight could not be computed.
GKFG-308-MONOMER: This protein contains illegal amino acid characters. The molecular weight could not be computed.
GKFG-307-MONOMER: This protein contains illegal amino acid characters. The molecular weight could not be computed.
GKFG-306-MONOMER: This protein contains illegal amino acid characters. The molecular weight could not be computed.
GKFG-305-MONOMER: This protein contains illegal amino acid characters. The molecular weight could not be computed.
GKFG-303-MONOMER: This protein contains illegal amino acid characters. The molecular weight could not be computed.
GKFG-302-MONOMER: This protein contains illegal amino acid characters. The molecular weight could not be computed.
GKFG-301-MONOMER: This protein contains illegal amino acid characters. The molecular weight could not be computed.
GKFG-298-MONOMER: This protein contains illegal amino acid characters. The molecular weight could not be computed.
GKFG-297-MONOMER: This protein contains illegal amino acid characters. The molecular weight could not be computed.
GKFG-296-MONOMER: This protein contains illegal amino acid characters. The molecular weight could not be computed.
GKFG-295-MONOMER: This protein contains illegal amino acid characters. The molecular weight could not be computed.
GKFG-292-MONOMER: This protein contains illegal amino acid characters. The molecular weight could not be computed.
GKFG-291-MONOMER: This protein contains illegal amino acid characters. The molecular weight could not be computed.
GKFG-290-MONOMER: This protein contains illegal amino acid characters. The molecular weight could not be computed.
GKFG-280-MONOMER: This protein contains illegal amino acid characters. The molecular weight could not be computed.
GKFG-278-MONOMER: This protein contains illegal amino acid characters. The molecular weight could not be computed.
GKFG-276-MONOMER: This protein contains illegal amino acid characters. The molecular weight could not be computed.
GKFG-275-MONOMER: This protein contains illegal amino acid characters. The molecular weight could not be computed.
GKFG-274-MONOMER: This protein contains illegal amino acid characters. The molecular weight could not be computed.
GKFG-273-MONOMER: This protein contains illegal amino acid characters. The molecular weight could not be computed.
GKFG-272-MONOMER: This protein contains illegal amino acid characters. The molecular weight could not be computed.
GKFG-271-MONOMER: This protein contains illegal amino acid characters. The molecular weight could not be computed.
GKFG-267-MONOMER: This protein contains illegal amino acid characters. The molecular weight could not be computed.
GKFG-266-MONOMER: This protein contains illegal amino acid characters. The molecular weight could not be computed.
GKFG-265-MONOMER: This protein contains illegal amino acid characters. The molecular weight could not be computed.
GKFG-264-MONOMER: This protein contains illegal amino acid characters. The molecular weight could not be computed.
GKFG-259-MONOMER: This protein contains illegal amino acid characters. The molecular weight could not be computed.
GKFG-258-MONOMER: This protein contains illegal amino acid characters. The molecular weight could not be computed.
GKFG-256-MONOMER: This protein contains illegal amino acid characters. The molecular weight could not be computed.
GKFG-255-MONOMER: This protein contains illegal amino acid characters. The molecular weight could not be computed.
GKFG-254-MONOMER: This protein contains illegal amino acid characters. The molecular weight could not be computed.
GKFG-253-MONOMER: This protein contains illegal amino acid characters. The molecular weight could not be computed.
GKFG-251-MONOMER: This protein contains illegal amino acid characters. The molecular weight could not be computed.
GKFG-249-MONOMER: This protein contains illegal amino acid characters. The molecular weight could not be computed.
GKFG-247-MONOMER: This protein contains illegal amino acid characters. The molecular weight could not be computed.
GKFG-245-MONOMER: This protein contains illegal amino acid characters. The molecular weight could not be computed.
GKFG-244-MONOMER: This protein contains illegal amino acid characters. The molecular weight could not be computed.
GKFG-243-MONOMER: This protein contains illegal amino acid characters. The molecular weight could not be computed.
GKFG-242-MONOMER: This protein contains illegal amino acid characters. The molecular weight could not be computed.
GKFG-241-MONOMER: This protein contains illegal amino acid characters. The molecular weight could not be computed.
GKFG-236-MONOMER: This protein contains illegal amino acid characters. The molecular weight could not be computed.
GKFG-234-MONOMER: This protein contains illegal amino acid characters. The molecular weight could not be computed.
GKFG-231-MONOMER: This protein contains illegal amino acid characters. The molecular weight could not be computed.
GKFG-229-MONOMER: This protein contains illegal amino acid characters. The molecular weight could not be computed.
GKFG-228-MONOMER: This protein contains illegal amino acid characters. The molecular weight could not be computed.
GKFG-227-MONOMER: This protein contains illegal amino acid characters. The molecular weight could not be computed.
GKFG-226-MONOMER: This protein contains illegal amino acid characters. The molecular weight could not be computed.
GKFG-223-MONOMER: This protein contains illegal amino acid characters. The molecular weight could not be computed.
GKFG-222-MONOMER: This protein contains illegal amino acid characters. The molecular weight could not be computed.
GKFG-221-MONOMER: This protein contains illegal amino acid characters. The molecular weight could not be computed.
GKFG-219-MONOMER: This protein contains illegal amino acid characters. The molecular weight could not be computed.
GKFG-218-MONOMER: This protein contains illegal amino acid characters. The molecular weight could not be computed.
GKFG-217-MONOMER: This protein contains illegal amino acid characters. The molecular weight could not be computed.
GKFG-216-MONOMER: This protein contains illegal amino acid characters. The molecular weight could not be computed.
GKFG-215-MONOMER: This protein contains illegal amino acid characters. The molecular weight could not be computed.
GKFG-213-MONOMER: This protein contains illegal amino acid characters. The molecular weight could not be computed.
GKFG-211-MONOMER: This protein contains illegal amino acid characters. The molecular weight could not be computed.
GKFG-210-MONOMER: This protein contains illegal amino acid characters. The molecular weight could not be computed.
GKFG-209-MONOMER: This protein contains illegal amino acid characters. The molecular weight could not be computed.
GKFG-208-MONOMER: This protein contains illegal amino acid characters. The molecular weight could not be computed.
GKFG-207-MONOMER: This protein contains illegal amino acid characters. The molecular weight could not be computed.
GKFG-206-MONOMER: This protein contains illegal amino acid characters. The molecular weight could not be computed.
GKFG-205-MONOMER: This protein contains illegal amino acid characters. The molecular weight could not be computed.
GKFG-204-MONOMER: This protein contains illegal amino acid characters. The molecular weight could not be computed.
GKFG-202-MONOMER: This protein contains illegal amino acid characters. The molecular weight could not be computed.
GKFG-201-MONOMER: This protein contains illegal amino acid characters. The molecular weight could not be computed.
GKFG-200-MONOMER: This protein contains illegal amino acid characters. The molecular weight could not be computed.
GKFG-199-MONOMER: This protein contains illegal amino acid characters. The molecular weight could not be computed.
GKFG-198-MONOMER: This protein contains illegal amino acid characters. The molecular weight could not be computed.
GKFG-197-MONOMER: This protein contains illegal amino acid characters. The molecular weight could not be computed.
GKFG-195-MONOMER: This protein contains illegal amino acid characters. The molecular weight could not be computed.
GKFG-194-MONOMER: This protein contains illegal amino acid characters. The molecular weight could not be computed.
GKFG-193-MONOMER: This protein contains illegal amino acid characters. The molecular weight could not be computed.
GKFG-190-MONOMER: This protein contains illegal amino acid characters. The molecular weight could not be computed.
GKFG-189-MONOMER: This protein contains illegal amino acid characters. The molecular weight could not be computed.
GKFG-188-MONOMER: This protein contains illegal amino acid characters. The molecular weight could not be computed.
GKFG-187-MONOMER: This protein contains illegal amino acid characters. The molecular weight could not be computed.
GKFG-186-MONOMER: This protein contains illegal amino acid characters. The molecular weight could not be computed.
GKFG-185-MONOMER: This protein contains illegal amino acid characters. The molecular weight could not be computed.
GKFG-184-MONOMER: This protein contains illegal amino acid characters. The molecular weight could not be computed.
GKFG-180-MONOMER: This protein contains illegal amino acid characters. The molecular weight could not be computed.
GKFG-162-MONOMER: This protein contains illegal amino acid characters. The molecular weight could not be computed.
GKFG-158-MONOMER: This protein contains illegal amino acid characters. The molecular weight could not be computed.
GKFG-155-MONOMER: This protein contains illegal amino acid characters. The molecular weight could not be computed.
GKFG-154-MONOMER: This protein contains illegal amino acid characters. The molecular weight could not be computed.
GKFG-148-MONOMER: This protein contains illegal amino acid characters. The molecular weight could not be computed.
GKFG-147-MONOMER: This protein contains illegal amino acid characters. The molecular weight could not be computed.
GKFG-139-MONOMER: This protein contains illegal amino acid characters. The molecular weight could not be computed.
GKFG-138-MONOMER: This protein contains illegal amino acid characters. The molecular weight could not be computed.
GKFG-137-MONOMER: This protein contains illegal amino acid characters. The molecular weight could not be computed.
GKFG-135-MONOMER: This protein contains illegal amino acid characters. The molecular weight could not be computed.
GKFG-133-MONOMER: This protein contains illegal amino acid characters. The molecular weight could not be computed.
GKFG-132-MONOMER: This protein contains illegal amino acid characters. The molecular weight could not be computed.
GKFG-131-MONOMER: This protein contains illegal amino acid characters. The molecular weight could not be computed.
GKFG-128-MONOMER: This protein contains illegal amino acid characters. The molecular weight could not be computed.
GKFG-127-MONOMER: This protein contains illegal amino acid characters. The molecular weight could not be computed.
GKFG-126-MONOMER: This protein contains illegal amino acid characters. The molecular weight could not be computed.
GKFG-123-MONOMER: This protein contains illegal amino acid characters. The molecular weight could not be computed.
GKFG-122-MONOMER: This protein contains illegal amino acid characters. The molecular weight could not be computed.
GKFG-121-MONOMER: This protein contains illegal amino acid characters. The molecular weight could not be computed.
GKFG-120-MONOMER: This protein contains illegal amino acid characters. The molecular weight could not be computed.
GKFG-119-MONOMER: This protein contains illegal amino acid characters. The molecular weight could not be computed.
GKFG-118-MONOMER: This protein contains illegal amino acid characters. The molecular weight could not be computed.
GKFG-117-MONOMER: This protein contains illegal amino acid characters. The molecular weight could not be computed.
GKFG-116-MONOMER: This protein contains illegal amino acid characters. The molecular weight could not be computed.
GKFG-115-MONOMER: This protein contains illegal amino acid characters. The molecular weight could not be computed.
GKFG-114-MONOMER: This protein contains illegal amino acid characters. The molecular weight could not be computed.
GKFG-113-MONOMER: This protein contains illegal amino acid characters. The molecular weight could not be computed.
GKFG-112-MONOMER: This protein contains illegal amino acid characters. The molecular weight could not be computed.
GKFG-111-MONOMER: This protein contains illegal amino acid characters. The molecular weight could not be computed.
GKFG-110-MONOMER: This protein contains illegal amino acid characters. The molecular weight could not be computed.
GKFG-109-MONOMER: This protein contains illegal amino acid characters. The molecular weight could not be computed.
GKFG-108-MONOMER: This protein contains illegal amino acid characters. The molecular weight could not be computed.
GKFG-107-MONOMER: This protein contains illegal amino acid characters. The molecular weight could not be computed.
GKFG-106-MONOMER: This protein contains illegal amino acid characters. The molecular weight could not be computed.
GKFG-105-MONOMER: This protein contains illegal amino acid characters. The molecular weight could not be computed.
GKFG-103-MONOMER: This protein contains illegal amino acid characters. The molecular weight could not be computed.
GKFG-99-MONOMER: This protein contains illegal amino acid characters. The molecular weight could not be computed.
GKFG-95-MONOMER: This protein contains illegal amino acid characters. The molecular weight could not be computed.
GKFG-93-MONOMER: This protein contains illegal amino acid characters. The molecular weight could not be computed.
GKFG-92-MONOMER: This protein contains illegal amino acid characters. The molecular weight could not be computed.
GKFG-90-MONOMER: This protein contains illegal amino acid characters. The molecular weight could not be computed.
GKFG-88-MONOMER: This protein contains illegal amino acid characters. The molecular weight could not be computed.
GKFG-79-MONOMER: This protein contains illegal amino acid characters. The molecular weight could not be computed.
GKFG-73-MONOMER: This protein contains illegal amino acid characters. The molecular weight could not be computed.
GKFG-69-MONOMER: This protein contains illegal amino acid characters. The molecular weight could not be computed.
GKFG-68-MONOMER: This protein contains illegal amino acid characters. The molecular weight could not be computed.
GKFG-61-MONOMER: This protein contains illegal amino acid characters. The molecular weight could not be computed.
GKFG-60-MONOMER: This protein contains illegal amino acid characters. The molecular weight could not be computed.
GKFG-59-MONOMER: This protein contains illegal amino acid characters. The molecular weight could not be computed.
GKFG-58-MONOMER: This protein contains illegal amino acid characters. The molecular weight could not be computed.
GKFG-56-MONOMER: This protein contains illegal amino acid characters. The molecular weight could not be computed.
GKFG-53-MONOMER: This protein contains illegal amino acid characters. The molecular weight could not be computed.
GKFG-52-MONOMER: This protein contains illegal amino acid characters. The molecular weight could not be computed.
GKFG-51-MONOMER: This protein contains illegal amino acid characters. The molecular weight could not be computed.
GKFG-50-MONOMER: This protein contains illegal amino acid characters. The molecular weight could not be computed.
GKFG-49-MONOMER: This protein contains illegal amino acid characters. The molecular weight could not be computed.
GKFG-48-MONOMER: This protein contains illegal amino acid characters. The molecular weight could not be computed.
GKFG-47-MONOMER: This protein contains illegal amino acid characters. The molecular weight could not be computed.
GKFG-46-MONOMER: This protein contains illegal amino acid characters. The molecular weight could not be computed.
GKFG-45-MONOMER: This protein contains illegal amino acid characters. The molecular weight could not be computed.
GKFG-44-MONOMER: This protein contains illegal amino acid characters. The molecular weight could not be computed.
GKFG-43-MONOMER: This protein contains illegal amino acid characters. The molecular weight could not be computed.
GKFG-42-MONOMER: This protein contains illegal amino acid characters. The molecular weight could not be computed.
GKFG-41-MONOMER: This protein contains illegal amino acid characters. The molecular weight could not be computed.
GKFG-40-MONOMER: This protein contains illegal amino acid characters. The molecular weight could not be computed.
GKFG-39-MONOMER: This protein contains illegal amino acid characters. The molecular weight could not be computed.
GKFG-38-MONOMER: This protein contains illegal amino acid characters. The molecular weight could not be computed.
GKFG-37-MONOMER: This protein contains illegal amino acid characters. The molecular weight could not be computed.
GKFG-36-MONOMER: This protein contains illegal amino acid characters. The molecular weight could not be computed.
GKFG-34-MONOMER: This protein contains illegal amino acid characters. The molecular weight could not be computed.
GKFG-33-MONOMER: This protein contains illegal amino acid characters. The molecular weight could not be computed.
GKFG-32-MONOMER: This protein contains illegal amino acid characters. The molecular weight could not be computed.
GKFG-31-MONOMER: This protein contains illegal amino acid characters. The molecular weight could not be computed.
GKFG-30-MONOMER: This protein contains illegal amino acid characters. The molecular weight could not be computed.
GKFG-28-MONOMER: This protein contains illegal amino acid characters. The molecular weight could not be computed.
GKFG-27-MONOMER: This protein contains illegal amino acid characters. The molecular weight could not be computed.
GKFG-24-MONOMER: This protein contains illegal amino acid characters. The molecular weight could not be computed.
GKFG-22-MONOMER: This protein contains illegal amino acid characters. The molecular weight could not be computed.
GKFG-21-MONOMER: This protein contains illegal amino acid characters. The molecular weight could not be computed.
GKFG-20-MONOMER: This protein contains illegal amino acid characters. The molecular weight could not be computed.
GKFG-19-MONOMER: This protein contains illegal amino acid characters. The molecular weight could not be computed.
GKFG-2-MONOMER: This protein contains illegal amino acid characters. The molecular weight could not be computed.
GKFG-561-MONOMER: This protein contains illegal amino acid characters. The molecular weight could not be computed.
GKFG-560-MONOMER: This protein contains illegal amino acid characters. The molecular weight could not be computed.
GKFG-559-MONOMER: This protein contains illegal amino acid characters. The molecular weight could not be computed.
GKFG-557-MONOMER: This protein contains illegal amino acid characters. The molecular weight could not be computed.
GKFG-556-MONOMER: This protein contains illegal amino acid characters. The molecular weight could not be computed.
GKFG-555-MONOMER: This protein contains illegal amino acid characters. The molecular weight could not be computed.
GKFG-554-MONOMER: This protein contains illegal amino acid characters. The molecular weight could not be computed.
GKFG-551-MONOMER: This protein contains illegal amino acid characters. The molecular weight could not be computed.
GKFG-547-MONOMER: This protein contains illegal amino acid characters. The molecular weight could not be computed.
GKFG-545-MONOMER: This protein contains illegal amino acid characters. The molecular weight could not be computed.
GKFG-544-MONOMER: This protein contains illegal amino acid characters. The molecular weight could not be computed.
GKFG-543-MONOMER: This protein contains illegal amino acid characters. The molecular weight could not be computed.
GKFG-542-MONOMER: This protein contains illegal amino acid characters. The molecular weight could not be computed.
GKFG-541-MONOMER: This protein contains illegal amino acid characters. The molecular weight could not be computed.
GKFG-538-MONOMER: This protein contains illegal amino acid characters. The molecular weight could not be computed.
GKFG-533-MONOMER: This protein contains illegal amino acid characters. The molecular weight could not be computed.
GKFG-531-MONOMER: This protein contains illegal amino acid characters. The molecular weight could not be computed.
GKFG-529-MONOMER: This protein contains illegal amino acid characters. The molecular weight could not be computed.
GKFG-525-MONOMER: This protein contains illegal amino acid characters. The molecular weight could not be computed.
GKFG-520-MONOMER: This protein contains illegal amino acid characters. The molecular weight could not be computed.
GKFG-519-MONOMER: This protein contains illegal amino acid characters. The molecular weight could not be computed.
GKFG-518-MONOMER: This protein contains illegal amino acid characters. The molecular weight could not be computed.
GKFG-517-MONOMER: This protein contains illegal amino acid characters. The molecular weight could not be computed.
GKFG-516-MONOMER: This protein contains illegal amino acid characters. The molecular weight could not be computed.
GKFG-513-MONOMER: This protein contains illegal amino acid characters. The molecular weight could not be computed.
GKFG-512-MONOMER: This protein contains illegal amino acid characters. The molecular weight could not be computed.
GKFG-511-MONOMER: This protein contains illegal amino acid characters. The molecular weight could not be computed.
GKFG-509-MONOMER: This protein contains illegal amino acid characters. The molecular weight could not be computed.
GKFG-508-MONOMER: This protein contains illegal amino acid characters. The molecular weight could not be computed.
GKFG-507-MONOMER: This protein contains illegal amino acid characters. The molecular weight could not be computed.
GKFG-503-MONOMER: This protein contains illegal amino acid characters. The molecular weight could not be computed.
GKFG-502-MONOMER: This protein contains illegal amino acid characters. The molecular weight could not be computed.
GKFG-501-MONOMER: This protein contains illegal amino acid characters. The molecular weight could not be computed.
GKFG-500-MONOMER: This protein contains illegal amino acid characters. The molecular weight could not be computed.
GKFG-495-MONOMER: This protein contains illegal amino acid characters. The molecular weight could not be computed.
GKFG-492-MONOMER: This protein contains illegal amino acid characters. The molecular weight could not be computed.
GKFG-490-MONOMER: This protein contains illegal amino acid characters. The molecular weight could not be computed.
GKFG-489-MONOMER: This protein contains illegal amino acid characters. The molecular weight could not be computed.
GKFG-488-MONOMER: This protein contains illegal amino acid characters. The molecular weight could not be computed.
GKFG-487-MONOMER: This protein contains illegal amino acid characters. The molecular weight could not be computed.
GKFG-479-MONOMER: This protein contains illegal amino acid characters. The molecular weight could not be computed.
GKFG-2025-MONOMER: This protein contains illegal amino acid characters. The molecular weight could not be computed.
GKFG-2015-MONOMER: This protein contains illegal amino acid characters. The molecular weight could not be computed.
GKFG-2004-MONOMER: This protein contains illegal amino acid characters. The molecular weight could not be computed.
GKFG-2002-MONOMER: This protein contains illegal amino acid characters. The molecular weight could not be computed.
GKFG-2001-MONOMER: This protein contains illegal amino acid characters. The molecular weight could not be computed.
GKFG-1997-MONOMER: This protein contains illegal amino acid characters. The molecular weight could not be computed.
GKFG-1995-MONOMER: This protein contains illegal amino acid characters. The molecular weight could not be computed.
GKFG-1992-MONOMER: This protein contains illegal amino acid characters. The molecular weight could not be computed.
GKFG-1986-MONOMER: This protein contains illegal amino acid characters. The molecular weight could not be computed.
GKFG-1985-MONOMER: This protein contains illegal amino acid characters. The molecular weight could not be computed.
GKFG-1984-MONOMER: This protein contains illegal amino acid characters. The molecular weight could not be computed.
GKFG-1983-MONOMER: This protein contains illegal amino acid characters. The molecular weight could not be computed.
GKFG-1982-MONOMER: This protein contains illegal amino acid characters. The molecular weight could not be computed.
GKFG-1980-MONOMER: This protein contains illegal amino acid characters. The molecular weight could not be computed.
GKFG-1979-MONOMER: This protein contains illegal amino acid characters. The molecular weight could not be computed.
GKFG-1978-MONOMER: This protein contains illegal amino acid characters. The molecular weight could not be computed.
GKFG-1977-MONOMER: This protein contains illegal amino acid characters. The molecular weight could not be computed.
GKFG-1976-MONOMER: This protein contains illegal amino acid characters. The molecular weight could not be computed.
GKFG-1975-MONOMER: This protein contains illegal amino acid characters. The molecular weight could not be computed.
GKFG-1974-MONOMER: This protein contains illegal amino acid characters. The molecular weight could not be computed.
GKFG-1973-MONOMER: This protein contains illegal amino acid characters. The molecular weight could not be computed.
GKFG-1972-MONOMER: This protein contains illegal amino acid characters. The molecular weight could not be computed.
GKFG-1971-MONOMER: This protein contains illegal amino acid characters. The molecular weight could not be computed.
GKFG-1970-MONOMER: This protein contains illegal amino acid characters. The molecular weight could not be computed.
GKFG-1969-MONOMER: This protein contains illegal amino acid characters. The molecular weight could not be computed.
GKFG-1962-MONOMER: This protein contains illegal amino acid characters. The molecular weight could not be computed.
GKFG-1953-MONOMER: This protein contains illegal amino acid characters. The molecular weight could not be computed.
GKFG-1949-MONOMER: This protein contains illegal amino acid characters. The molecular weight could not be computed.
GKFG-1945-MONOMER: This protein contains illegal amino acid characters. The molecular weight could not be computed.
GKFG-1941-MONOMER: This protein contains illegal amino acid characters. The molecular weight could not be computed.
GKFG-1940-MONOMER: This protein contains illegal amino acid characters. The molecular weight could not be computed.
GKFG-1939-MONOMER: This protein contains illegal amino acid characters. The molecular weight could not be computed.
GKFG-1938-MONOMER: This protein contains illegal amino acid characters. The molecular weight could not be computed.
GKFG-1937-MONOMER: This protein contains illegal amino acid characters. The molecular weight could not be computed.
GKFG-1936-MONOMER: This protein contains illegal amino acid characters. The molecular weight could not be computed.
GKFG-1935-MONOMER: This protein contains illegal amino acid characters. The molecular weight could not be computed.
GKFG-1934-MONOMER: This protein contains illegal amino acid characters. The molecular weight could not be computed.
GKFG-1933-MONOMER: This protein contains illegal amino acid characters. The molecular weight could not be computed.
GKFG-1932-MONOMER: This protein contains illegal amino acid characters. The molecular weight could not be computed.
GKFG-1931-MONOMER: This protein contains illegal amino acid characters. The molecular weight could not be computed.
GKFG-1929-MONOMER: This protein contains illegal amino acid characters. The molecular weight could not be computed.
GKFG-1928-MONOMER: This protein contains illegal amino acid characters. The molecular weight could not be computed.
GKFG-1927-MONOMER: This protein contains illegal amino acid characters. The molecular weight could not be computed.
GKFG-1926-MONOMER: This protein contains illegal amino acid characters. The molecular weight could not be computed.
GKFG-1925-MONOMER: This protein contains illegal amino acid characters. The molecular weight could not be computed.
GKFG-1924-MONOMER: This protein contains illegal amino acid characters. The molecular weight could not be computed.
GKFG-1923-MONOMER: This protein contains illegal amino acid characters. The molecular weight could not be computed.
GKFG-1922-MONOMER: This protein contains illegal amino acid characters. The molecular weight could not be computed.
GKFG-1921-MONOMER: This protein contains illegal amino acid characters. The molecular weight could not be computed.
GKFG-1917-MONOMER: This protein contains illegal amino acid characters. The molecular weight could not be computed.
GKFG-1916-MONOMER: This protein contains illegal amino acid characters. The molecular weight could not be computed.
GKFG-1915-MONOMER: This protein contains illegal amino acid characters. The molecular weight could not be computed.
GKFG-1914-MONOMER: This protein contains illegal amino acid characters. The molecular weight could not be computed.
GKFG-1911-MONOMER: This protein contains illegal amino acid characters. The molecular weight could not be computed.
GKFG-1910-MONOMER: This protein contains illegal amino acid characters. The molecular weight could not be computed.
GKFG-1909-MONOMER: This protein contains illegal amino acid characters. The molecular weight could not be computed.
GKFG-1908-MONOMER: This protein contains illegal amino acid characters. The molecular weight could not be computed.
GKFG-1905-MONOMER: This protein contains illegal amino acid characters. The molecular weight could not be computed.
GKFG-1904-MONOMER: This protein contains illegal amino acid characters. The molecular weight could not be computed.
GKFG-1903-MONOMER: This protein contains illegal amino acid characters. The molecular weight could not be computed.
GKFG-1902-MONOMER: This protein contains illegal amino acid characters. The molecular weight could not be computed.
GKFG-1900-MONOMER: This protein contains illegal amino acid characters. The molecular weight could not be computed.
GKFG-1896-MONOMER: This protein contains illegal amino acid characters. The molecular weight could not be computed.
GKFG-1895-MONOMER: This protein contains illegal amino acid characters. The molecular weight could not be computed.
GKFG-1894-MONOMER: This protein contains illegal amino acid characters. The molecular weight could not be computed.
GKFG-1893-MONOMER: This protein contains illegal amino acid characters. The molecular weight could not be computed.
GKFG-1892-MONOMER: This protein contains illegal amino acid characters. The molecular weight could not be computed.
GKFG-1891-MONOMER: This protein contains illegal amino acid characters. The molecular weight could not be computed.
GKFG-1890-MONOMER: This protein contains illegal amino acid characters. The molecular weight could not be computed.
GKFG-1889-MONOMER: This protein contains illegal amino acid characters. The molecular weight could not be computed.
GKFG-1888-MONOMER: This protein contains illegal amino acid characters. The molecular weight could not be computed.
GKFG-1885-MONOMER: This protein contains illegal amino acid characters. The molecular weight could not be computed.
GKFG-1884-MONOMER: This protein contains illegal amino acid characters. The molecular weight could not be computed.
GKFG-1880-MONOMER: This protein contains illegal amino acid characters. The molecular weight could not be computed.
GKFG-1878-MONOMER: This protein contains illegal amino acid characters. The molecular weight could not be computed.
GKFG-1876-MONOMER: This protein contains illegal amino acid characters. The molecular weight could not be computed.
GKFG-1873-MONOMER: This protein contains illegal amino acid characters. The molecular weight could not be computed.
GKFG-1868-MONOMER: This protein contains illegal amino acid characters. The molecular weight could not be computed.
GKFG-1865-MONOMER: This protein contains illegal amino acid characters. The molecular weight could not be computed.
GKFG-1864-MONOMER: This protein contains illegal amino acid characters. The molecular weight could not be computed.
GKFG-1863-MONOMER: This protein contains illegal amino acid characters. The molecular weight could not be computed.
GKFG-1860-MONOMER: This protein contains illegal amino acid characters. The molecular weight could not be computed.
GKFG-1855-MONOMER: This protein contains illegal amino acid characters. The molecular weight could not be computed.
GKFG-1851-MONOMER: This protein contains illegal amino acid characters. The molecular weight could not be computed.
GKFG-1850-MONOMER: This protein contains illegal amino acid characters. The molecular weight could not be computed.
GKFG-1848-MONOMER: This protein contains illegal amino acid characters. The molecular weight could not be computed.
GKFG-1847-MONOMER: This protein contains illegal amino acid characters. The molecular weight could not be computed.
GKFG-1845-MONOMER: This protein contains illegal amino acid characters. The molecular weight could not be computed.
GKFG-1843-MONOMER: This protein contains illegal amino acid characters. The molecular weight could not be computed.
GKFG-1840-MONOMER: This protein contains illegal amino acid characters. The molecular weight could not be computed.
GKFG-1838-MONOMER: This protein contains illegal amino acid characters. The molecular weight could not be computed.
GKFG-1832-MONOMER: This protein contains illegal amino acid characters. The molecular weight could not be computed.
GKFG-1831-MONOMER: This protein contains illegal amino acid characters. The molecular weight could not be computed.
GKFG-1820-MONOMER: This protein contains illegal amino acid characters. The molecular weight could not be computed.
GKFG-1810-MONOMER: This protein contains illegal amino acid characters. The molecular weight could not be computed.
GKFG-1804-MONOMER: This protein contains illegal amino acid characters. The molecular weight could not be computed.
GKFG-1799-MONOMER: This protein contains illegal amino acid characters. The molecular weight could not be computed.
GKFG-1798-MONOMER: This protein contains illegal amino acid characters. The molecular weight could not be computed.
GKFG-1795-MONOMER: This protein contains illegal amino acid characters. The molecular weight could not be computed.
GKFG-1793-MONOMER: This protein contains illegal amino acid characters. The molecular weight could not be computed.
GKFG-1792-MONOMER: This protein contains illegal amino acid characters. The molecular weight could not be computed.
GKFG-1791-MONOMER: This protein contains illegal amino acid characters. The molecular weight could not be computed.
GKFG-1790-MONOMER: This protein contains illegal amino acid characters. The molecular weight could not be computed.
GKFG-1788-MONOMER: This protein contains illegal amino acid characters. The molecular weight could not be computed.
GKFG-1787-MONOMER: This protein contains illegal amino acid characters. The molecular weight could not be computed.
GKFG-1786-MONOMER: This protein contains illegal amino acid characters. The molecular weight could not be computed.
GKFG-1783-MONOMER: This protein contains illegal amino acid characters. The molecular weight could not be computed.
GKFG-1782-MONOMER: This protein contains illegal amino acid characters. The molecular weight could not be computed.
GKFG-1781-MONOMER: This protein contains illegal amino acid characters. The molecular weight could not be computed.
GKFG-1779-MONOMER: This protein contains illegal amino acid characters. The molecular weight could not be computed.
GKFG-1777-MONOMER: This protein contains illegal amino acid characters. The molecular weight could not be computed.
GKFG-1771-MONOMER: This protein contains illegal amino acid characters. The molecular weight could not be computed.
GKFG-1770-MONOMER: This protein contains illegal amino acid characters. The molecular weight could not be computed.
GKFG-1766-MONOMER: This protein contains illegal amino acid characters. The molecular weight could not be computed.
GKFG-1765-MONOMER: This protein contains illegal amino acid characters. The molecular weight could not be computed.
GKFG-1760-MONOMER: This protein contains illegal amino acid characters. The molecular weight could not be computed.
GKFG-1754-MONOMER: This protein contains illegal amino acid characters. The molecular weight could not be computed.
GKFG-1753-MONOMER: This protein contains illegal amino acid characters. The molecular weight could not be computed.
GKFG-1751-MONOMER: This protein contains illegal amino acid characters. The molecular weight could not be computed.
GKFG-1739-MONOMER: This protein contains illegal amino acid characters. The molecular weight could not be computed.
GKFG-1738-MONOMER: This protein contains illegal amino acid characters. The molecular weight could not be computed.
GKFG-1731-MONOMER: This protein contains illegal amino acid characters. The molecular weight could not be computed.
GKFG-1728-MONOMER: This protein contains illegal amino acid characters. The molecular weight could not be computed.
GKFG-1727-MONOMER: This protein contains illegal amino acid characters. The molecular weight could not be computed.
GKFG-1726-MONOMER: This protein contains illegal amino acid characters. The molecular weight could not be computed.
GKFG-1725-MONOMER: This protein contains illegal amino acid characters. The molecular weight could not be computed.
GKFG-1724-MONOMER: This protein contains illegal amino acid characters. The molecular weight could not be computed.
GKFG-1722-MONOMER: This protein contains illegal amino acid characters. The molecular weight could not be computed.
GKFG-1721-MONOMER: This protein contains illegal amino acid characters. The molecular weight could not be computed.
GKFG-1720-MONOMER: This protein contains illegal amino acid characters. The molecular weight could not be computed.
GKFG-1719-MONOMER: This protein contains illegal amino acid characters. The molecular weight could not be computed.
GKFG-1718-MONOMER: This protein contains illegal amino acid characters. The molecular weight could not be computed.
GKFG-1717-MONOMER: This protein contains illegal amino acid characters. The molecular weight could not be computed.
GKFG-1715-MONOMER: This protein contains illegal amino acid characters. The molecular weight could not be computed.
GKFG-1714-MONOMER: This protein contains illegal amino acid characters. The molecular weight could not be computed.
GKFG-1713-MONOMER: This protein contains illegal amino acid characters. The molecular weight could not be computed.
GKFG-1712-MONOMER: This protein contains illegal amino acid characters. The molecular weight could not be computed.
GKFG-1711-MONOMER: This protein contains illegal amino acid characters. The molecular weight could not be computed.
GKFG-1710-MONOMER: This protein contains illegal amino acid characters. The molecular weight could not be computed.
GKFG-1709-MONOMER: This protein contains illegal amino acid characters. The molecular weight could not be computed.
GKFG-1708-MONOMER: This protein contains illegal amino acid characters. The molecular weight could not be computed.
GKFG-1707-MONOMER: This protein contains illegal amino acid characters. The molecular weight could not be computed.
GKFG-1706-MONOMER: This protein contains illegal amino acid characters. The molecular weight could not be computed.
GKFG-1704-MONOMER: This protein contains illegal amino acid characters. The molecular weight could not be computed.
GKFG-1703-MONOMER: This protein contains illegal amino acid characters. The molecular weight could not be computed.
GKFG-1702-MONOMER: This protein contains illegal amino acid characters. The molecular weight could not be computed.
GKFG-1701-MONOMER: This protein contains illegal amino acid characters. The molecular weight could not be computed.
GKFG-1700-MONOMER: This protein contains illegal amino acid characters. The molecular weight could not be computed.
GKFG-1699-MONOMER: This protein contains illegal amino acid characters. The molecular weight could not be computed.
GKFG-1698-MONOMER: This protein contains illegal amino acid characters. The molecular weight could not be computed.
GKFG-1697-MONOMER: This protein contains illegal amino acid characters. The molecular weight could not be computed.
GKFG-1695-MONOMER: This protein contains illegal amino acid characters. The molecular weight could not be computed.
GKFG-1694-MONOMER: This protein contains illegal amino acid characters. The molecular weight could not be computed.
GKFG-1693-MONOMER: This protein contains illegal amino acid characters. The molecular weight could not be computed.
GKFG-1692-MONOMER: This protein contains illegal amino acid characters. The molecular weight could not be computed.
GKFG-1691-MONOMER: This protein contains illegal amino acid characters. The molecular weight could not be computed.
GKFG-1690-MONOMER: This protein contains illegal amino acid characters. The molecular weight could not be computed.
GKFG-1689-MONOMER: This protein contains illegal amino acid characters. The molecular weight could not be computed.
GKFG-1688-MONOMER: This protein contains illegal amino acid characters. The molecular weight could not be computed.
GKFG-1687-MONOMER: This protein contains illegal amino acid characters. The molecular weight could not be computed.
GKFG-1686-MONOMER: This protein contains illegal amino acid characters. The molecular weight could not be computed.
GKFG-1685-MONOMER: This protein contains illegal amino acid characters. The molecular weight could not be computed.
GKFG-1684-MONOMER: This protein contains illegal amino acid characters. The molecular weight could not be computed.
GKFG-1683-MONOMER: This protein contains illegal amino acid characters. The molecular weight could not be computed.
GKFG-1682-MONOMER: This protein contains illegal amino acid characters. The molecular weight could not be computed.
GKFG-1681-MONOMER: This protein contains illegal amino acid characters. The molecular weight could not be computed.
GKFG-1676-MONOMER: This protein contains illegal amino acid characters. The molecular weight could not be computed.
GKFG-1675-MONOMER: This protein contains illegal amino acid characters. The molecular weight could not be computed.
GKFG-1674-MONOMER: This protein contains illegal amino acid characters. The molecular weight could not be computed.
GKFG-1673-MONOMER: This protein contains illegal amino acid characters. The molecular weight could not be computed.
GKFG-1672-MONOMER: This protein contains illegal amino acid characters. The molecular weight could not be computed.
GKFG-1671-MONOMER: This protein contains illegal amino acid characters. The molecular weight could not be computed.
GKFG-1670-MONOMER: This protein contains illegal amino acid characters. The molecular weight could not be computed.
GKFG-1669-MONOMER: This protein contains illegal amino acid characters. The molecular weight could not be computed.
GKFG-1668-MONOMER: This protein contains illegal amino acid characters. The molecular weight could not be computed.
GKFG-1667-MONOMER: This protein contains illegal amino acid characters. The molecular weight could not be computed.
GKFG-1666-MONOMER: This protein contains illegal amino acid characters. The molecular weight could not be computed.
GKFG-1665-MONOMER: This protein contains illegal amino acid characters. The molecular weight could not be computed.
GKFG-1664-MONOMER: This protein contains illegal amino acid characters. The molecular weight could not be computed.
GKFG-1663-MONOMER: This protein contains illegal amino acid characters. The molecular weight could not be computed.
GKFG-1662-MONOMER: This protein contains illegal amino acid characters. The molecular weight could not be computed.
GKFG-1660-MONOMER: This protein contains illegal amino acid characters. The molecular weight could not be computed.
GKFG-1659-MONOMER: This protein contains illegal amino acid characters. The molecular weight could not be computed.
GKFG-1658-MONOMER: This protein contains illegal amino acid characters. The molecular weight could not be computed.
GKFG-1656-MONOMER: This protein contains illegal amino acid characters. The molecular weight could not be computed.
GKFG-1654-MONOMER: This protein contains illegal amino acid characters. The molecular weight could not be computed.
GKFG-1653-MONOMER: This protein contains illegal amino acid characters. The molecular weight could not be computed.
GKFG-1652-MONOMER: This protein contains illegal amino acid characters. The molecular weight could not be computed.
GKFG-1651-MONOMER: This protein contains illegal amino acid characters. The molecular weight could not be computed.
GKFG-1650-MONOMER: This protein contains illegal amino acid characters. The molecular weight could not be computed.
GKFG-1649-MONOMER: This protein contains illegal amino acid characters. The molecular weight could not be computed.
GKFG-1648-MONOMER: This protein contains illegal amino acid characters. The molecular weight could not be computed.
GKFG-1646-MONOMER: This protein contains illegal amino acid characters. The molecular weight could not be computed.
GKFG-1645-MONOMER: This protein contains illegal amino acid characters. The molecular weight could not be computed.
GKFG-1644-MONOMER: This protein contains illegal amino acid characters. The molecular weight could not be computed.
GKFG-1642-MONOMER: This protein contains illegal amino acid characters. The molecular weight could not be computed.
GKFG-1641-MONOMER: This protein contains illegal amino acid characters. The molecular weight could not be computed.
GKFG-1639-MONOMER: This protein contains illegal amino acid characters. The molecular weight could not be computed.
GKFG-1638-MONOMER: This protein contains illegal amino acid characters. The molecular weight could not be computed.
GKFG-1637-MONOMER: This protein contains illegal amino acid characters. The molecular weight could not be computed.
GKFG-1634-MONOMER: This protein contains illegal amino acid characters. The molecular weight could not be computed.
GKFG-1631-MONOMER: This protein contains illegal amino acid characters. The molecular weight could not be computed.
GKFG-1630-MONOMER: This protein contains illegal amino acid characters. The molecular weight could not be computed.
GKFG-1629-MONOMER: This protein contains illegal amino acid characters. The molecular weight could not be computed.
GKFG-1628-MONOMER: This protein contains illegal amino acid characters. The molecular weight could not be computed.
GKFG-1627-MONOMER: This protein contains illegal amino acid characters. The molecular weight could not be computed.
GKFG-1626-MONOMER: This protein contains illegal amino acid characters. The molecular weight could not be computed.
GKFG-1624-MONOMER: This protein contains illegal amino acid characters. The molecular weight could not be computed.
GKFG-1623-MONOMER: This protein contains illegal amino acid characters. The molecular weight could not be computed.
GKFG-1619-MONOMER: This protein contains illegal amino acid characters. The molecular weight could not be computed.
GKFG-1618-MONOMER: This protein contains illegal amino acid characters. The molecular weight could not be computed.
GKFG-1614-MONOMER: This protein contains illegal amino acid characters. The molecular weight could not be computed.
GKFG-1613-MONOMER: This protein contains illegal amino acid characters. The molecular weight could not be computed.
GKFG-1612-MONOMER: This protein contains illegal amino acid characters. The molecular weight could not be computed.
GKFG-1611-MONOMER: This protein contains illegal amino acid characters. The molecular weight could not be computed.
GKFG-1610-MONOMER: This protein contains illegal amino acid characters. The molecular weight could not be computed.
GKFG-1608-MONOMER: This protein contains illegal amino acid characters. The molecular weight could not be computed.
GKFG-1607-MONOMER: This protein contains illegal amino acid characters. The molecular weight could not be computed.
GKFG-1605-MONOMER: This protein contains illegal amino acid characters. The molecular weight could not be computed.
GKFG-1602-MONOMER: This protein contains illegal amino acid characters. The molecular weight could not be computed.
GKFG-1599-MONOMER: This protein contains illegal amino acid characters. The molecular weight could not be computed.
GKFG-1598-MONOMER: This protein contains illegal amino acid characters. The molecular weight could not be computed.
GKFG-1597-MONOMER: This protein contains illegal amino acid characters. The molecular weight could not be computed.
GKFG-1596-MONOMER: This protein contains illegal amino acid characters. The molecular weight could not be computed.
GKFG-1593-MONOMER: This protein contains illegal amino acid characters. The molecular weight could not be computed.
GKFG-1591-MONOMER: This protein contains illegal amino acid characters. The molecular weight could not be computed.
GKFG-1588-MONOMER: This protein contains illegal amino acid characters. The molecular weight could not be computed.
GKFG-1585-MONOMER: This protein contains illegal amino acid characters. The molecular weight could not be computed.
GKFG-1583-MONOMER: This protein contains illegal amino acid characters. The molecular weight could not be computed.
GKFG-1582-MONOMER: This protein contains illegal amino acid characters. The molecular weight could not be computed.
GKFG-1581-MONOMER: This protein contains illegal amino acid characters. The molecular weight could not be computed.
GKFG-1580-MONOMER: This protein contains illegal amino acid characters. The molecular weight could not be computed.
GKFG-1579-MONOMER: This protein contains illegal amino acid characters. The molecular weight could not be computed.
GKFG-1578-MONOMER: This protein contains illegal amino acid characters. The molecular weight could not be computed.
GKFG-1577-MONOMER: This protein contains illegal amino acid characters. The molecular weight could not be computed.
GKFG-1571-MONOMER: This protein contains illegal amino acid characters. The molecular weight could not be computed.
GKFG-1553-MONOMER: This protein contains illegal amino acid characters. The molecular weight could not be computed.
GKFG-1552-MONOMER: This protein contains illegal amino acid characters. The molecular weight could not be computed.
GKFG-1551-MONOMER: This protein contains illegal amino acid characters. The molecular weight could not be computed.
GKFG-1549-MONOMER: This protein contains illegal amino acid characters. The molecular weight could not be computed.
GKFG-1548-MONOMER: This protein contains illegal amino acid characters. The molecular weight could not be computed.
GKFG-1547-MONOMER: This protein contains illegal amino acid characters. The molecular weight could not be computed.
GKFG-1545-MONOMER: This protein contains illegal amino acid characters. The molecular weight could not be computed.
GKFG-1542-MONOMER: This protein contains illegal amino acid characters. The molecular weight could not be computed.
GKFG-1541-MONOMER: This protein contains illegal amino acid characters. The molecular weight could not be computed.
GKFG-1538-MONOMER: This protein contains illegal amino acid characters. The molecular weight could not be computed.
GKFG-1537-MONOMER: This protein contains illegal amino acid characters. The molecular weight could not be computed.
GKFG-1536-MONOMER: This protein contains illegal amino acid characters. The molecular weight could not be computed.
GKFG-1535-MONOMER: This protein contains illegal amino acid characters. The molecular weight could not be computed.
GKFG-1534-MONOMER: This protein contains illegal amino acid characters. The molecular weight could not be computed.
GKFG-1532-MONOMER: This protein contains illegal amino acid characters. The molecular weight could not be computed.
GKFG-1523-MONOMER: This protein contains illegal amino acid characters. The molecular weight could not be computed.
GKFG-1522-MONOMER: This protein contains illegal amino acid characters. The molecular weight could not be computed.
GKFG-1520-MONOMER: This protein contains illegal amino acid characters. The molecular weight could not be computed.
GKFG-1519-MONOMER: This protein contains illegal amino acid characters. The molecular weight could not be computed.
GKFG-1518-MONOMER: This protein contains illegal amino acid characters. The molecular weight could not be computed.
GKFG-1517-MONOMER: This protein contains illegal amino acid characters. The molecular weight could not be computed.
GKFG-1516-MONOMER: This protein contains illegal amino acid characters. The molecular weight could not be computed.
GKFG-1514-MONOMER: This protein contains illegal amino acid characters. The molecular weight could not be computed.
GKFG-1513-MONOMER: This protein contains illegal amino acid characters. The molecular weight could not be computed.
GKFG-1512-MONOMER: This protein contains illegal amino acid characters. The molecular weight could not be computed.
GKFG-1508-MONOMER: This protein contains illegal amino acid characters. The molecular weight could not be computed.
GKFG-1505-MONOMER: This protein contains illegal amino acid characters. The molecular weight could not be computed.
GKFG-1503-MONOMER: This protein contains illegal amino acid characters. The molecular weight could not be computed.
GKFG-1502-MONOMER: This protein contains illegal amino acid characters. The molecular weight could not be computed.
GKFG-1500-MONOMER: This protein contains illegal amino acid characters. The molecular weight could not be computed.
GKFG-1499-MONOMER: This protein contains illegal amino acid characters. The molecular weight could not be computed.
GKFG-1498-MONOMER: This protein contains illegal amino acid characters. The molecular weight could not be computed.
GKFG-1496-MONOMER: This protein contains illegal amino acid characters. The molecular weight could not be computed.
GKFG-1495-MONOMER: This protein contains illegal amino acid characters. The molecular weight could not be computed.
GKFG-1494-MONOMER: This protein contains illegal amino acid characters. The molecular weight could not be computed.
GKFG-1490-MONOMER: This protein contains illegal amino acid characters. The molecular weight could not be computed.
GKFG-1489-MONOMER: This protein contains illegal amino acid characters. The molecular weight could not be computed.
GKFG-1488-MONOMER: This protein contains illegal amino acid characters. The molecular weight could not be computed.
GKFG-1487-MONOMER: This protein contains illegal amino acid characters. The molecular weight could not be computed.
GKFG-1486-MONOMER: This protein contains illegal amino acid characters. The molecular weight could not be computed.
GKFG-1485-MONOMER: This protein contains illegal amino acid characters. The molecular weight could not be computed.
GKFG-1484-MONOMER: This protein contains illegal amino acid characters. The molecular weight could not be computed.
GKFG-1483-MONOMER: This protein contains illegal amino acid characters. The molecular weight could not be computed.
GKFG-1482-MONOMER: This protein contains illegal amino acid characters. The molecular weight could not be computed.
GKFG-1481-MONOMER: This protein contains illegal amino acid characters. The molecular weight could not be computed.
GKFG-1480-MONOMER: This protein contains illegal amino acid characters. The molecular weight could not be computed.
GKFG-1479-MONOMER: This protein contains illegal amino acid characters. The molecular weight could not be computed.
GKFG-1478-MONOMER: This protein contains illegal amino acid characters. The molecular weight could not be computed.
GKFG-1477-MONOMER: This protein contains illegal amino acid characters. The molecular weight could not be computed.
GKFG-1476-MONOMER: This protein contains illegal amino acid characters. The molecular weight could not be computed.
GKFG-1475-MONOMER: This protein contains illegal amino acid characters. The molecular weight could not be computed.
GKFG-1474-MONOMER: This protein contains illegal amino acid characters. The molecular weight could not be computed.
GKFG-1473-MONOMER: This protein contains illegal amino acid characters. The molecular weight could not be computed.
GKFG-1472-MONOMER: This protein contains illegal amino acid characters. The molecular weight could not be computed.
GKFG-1471-MONOMER: This protein contains illegal amino acid characters. The molecular weight could not be computed.
GKFG-1470-MONOMER: This protein contains illegal amino acid characters. The molecular weight could not be computed.
GKFG-1469-MONOMER: This protein contains illegal amino acid characters. The molecular weight could not be computed.
GKFG-1468-MONOMER: This protein contains illegal amino acid characters. The molecular weight could not be computed.
GKFG-1467-MONOMER: This protein contains illegal amino acid characters. The molecular weight could not be computed.
GKFG-1466-MONOMER: This protein contains illegal amino acid characters. The molecular weight could not be computed.
GKFG-1463-MONOMER: This protein contains illegal amino acid characters. The molecular weight could not be computed.
GKFG-1462-MONOMER: This protein contains illegal amino acid characters. The molecular weight could not be computed.
GKFG-1460-MONOMER: This protein contains illegal amino acid characters. The molecular weight could not be computed.
GKFG-1458-MONOMER: This protein contains illegal amino acid characters. The molecular weight could not be computed.
GKFG-1457-MONOMER: This protein contains illegal amino acid characters. The molecular weight could not be computed.
GKFG-1455-MONOMER: This protein contains illegal amino acid characters. The molecular weight could not be computed.
GKFG-1454-MONOMER: This protein contains illegal amino acid characters. The molecular weight could not be computed.
GKFG-1453-MONOMER: This protein contains illegal amino acid characters. The molecular weight could not be computed.
GKFG-1452-MONOMER: This protein contains illegal amino acid characters. The molecular weight could not be computed.
GKFG-1451-MONOMER: This protein contains illegal amino acid characters. The molecular weight could not be computed.
GKFG-1450-MONOMER: This protein contains illegal amino acid characters. The molecular weight could not be computed.
GKFG-1449-MONOMER: This protein contains illegal amino acid characters. The molecular weight could not be computed.
GKFG-1448-MONOMER: This protein contains illegal amino acid characters. The molecular weight could not be computed.
GKFG-1447-MONOMER: This protein contains illegal amino acid characters. The molecular weight could not be computed.
GKFG-1446-MONOMER: This protein contains illegal amino acid characters. The molecular weight could not be computed.
GKFG-1445-MONOMER: This protein contains illegal amino acid characters. The molecular weight could not be computed.
GKFG-1444-MONOMER: This protein contains illegal amino acid characters. The molecular weight could not be computed.
GKFG-1442-MONOMER: This protein contains illegal amino acid characters. The molecular weight could not be computed.
GKFG-1441-MONOMER: This protein contains illegal amino acid characters. The molecular weight could not be computed.
GKFG-1440-MONOMER: This protein contains illegal amino acid characters. The molecular weight could not be computed.
GKFG-1439-MONOMER: This protein contains illegal amino acid characters. The molecular weight could not be computed.
GKFG-1438-MONOMER: This protein contains illegal amino acid characters. The molecular weight could not be computed.
GKFG-1436-MONOMER: This protein contains illegal amino acid characters. The molecular weight could not be computed.
GKFG-1435-MONOMER: This protein contains illegal amino acid characters. The molecular weight could not be computed.
GKFG-1434-MONOMER: This protein contains illegal amino acid characters. The molecular weight could not be computed.
GKFG-1433-MONOMER: This protein contains illegal amino acid characters. The molecular weight could not be computed.
GKFG-1432-MONOMER: This protein contains illegal amino acid characters. The molecular weight could not be computed.
GKFG-1431-MONOMER: This protein contains illegal amino acid characters. The molecular weight could not be computed.
GKFG-1430-MONOMER: This protein contains illegal amino acid characters. The molecular weight could not be computed.
GKFG-1428-MONOMER: This protein contains illegal amino acid characters. The molecular weight could not be computed.
GKFG-1427-MONOMER: This protein contains illegal amino acid characters. The molecular weight could not be computed.
GKFG-1424-MONOMER: This protein contains illegal amino acid characters. The molecular weight could not be computed.
GKFG-1423-MONOMER: This protein contains illegal amino acid characters. The molecular weight could not be computed.
GKFG-1420-MONOMER: This protein contains illegal amino acid characters. The molecular weight could not be computed.
GKFG-1419-MONOMER: This protein contains illegal amino acid characters. The molecular weight could not be computed.
GKFG-1417-MONOMER: This protein contains illegal amino acid characters. The molecular weight could not be computed.
GKFG-1415-MONOMER: This protein contains illegal amino acid characters. The molecular weight could not be computed.
GKFG-1414-MONOMER: This protein contains illegal amino acid characters. The molecular weight could not be computed.
GKFG-1413-MONOMER: This protein contains illegal amino acid characters. The molecular weight could not be computed.
GKFG-1412-MONOMER: This protein contains illegal amino acid characters. The molecular weight could not be computed.
GKFG-1411-MONOMER: This protein contains illegal amino acid characters. The molecular weight could not be computed.
GKFG-1410-MONOMER: This protein contains illegal amino acid characters. The molecular weight could not be computed.
GKFG-1409-MONOMER: This protein contains illegal amino acid characters. The molecular weight could not be computed.
GKFG-1408-MONOMER: This protein contains illegal amino acid characters. The molecular weight could not be computed.
GKFG-1407-MONOMER: This protein contains illegal amino acid characters. The molecular weight could not be computed.
GKFG-1406-MONOMER: This protein contains illegal amino acid characters. The molecular weight could not be computed.
GKFG-1405-MONOMER: This protein contains illegal amino acid characters. The molecular weight could not be computed.
GKFG-1404-MONOMER: This protein contains illegal amino acid characters. The molecular weight could not be computed.
GKFG-1403-MONOMER: This protein contains illegal amino acid characters. The molecular weight could not be computed.
GKFG-1402-MONOMER: This protein contains illegal amino acid characters. The molecular weight could not be computed.
GKFG-1399-MONOMER: This protein contains illegal amino acid characters. The molecular weight could not be computed.
GKFG-1398-MONOMER: This protein contains illegal amino acid characters. The molecular weight could not be computed.
GKFG-1397-MONOMER: This protein contains illegal amino acid characters. The molecular weight could not be computed.
GKFG-1396-MONOMER: This protein contains illegal amino acid characters. The molecular weight could not be computed.
GKFG-1394-MONOMER: This protein contains illegal amino acid characters. The molecular weight could not be computed.
GKFG-1393-MONOMER: This protein contains illegal amino acid characters. The molecular weight could not be computed.
GKFG-1388-MONOMER: This protein contains illegal amino acid characters. The molecular weight could not be computed.
GKFG-1387-MONOMER: This protein contains illegal amino acid characters. The molecular weight could not be computed.
GKFG-1386-MONOMER: This protein contains illegal amino acid characters. The molecular weight could not be computed.
GKFG-1385-MONOMER: This protein contains illegal amino acid characters. The molecular weight could not be computed.
GKFG-1384-MONOMER: This protein contains illegal amino acid characters. The molecular weight could not be computed.
GKFG-1383-MONOMER: This protein contains illegal amino acid characters. The molecular weight could not be computed.
GKFG-1382-MONOMER: This protein contains illegal amino acid characters. The molecular weight could not be computed.
GKFG-1381-MONOMER: This protein contains illegal amino acid characters. The molecular weight could not be computed.
GKFG-1380-MONOMER: This protein contains illegal amino acid characters. The molecular weight could not be computed.
GKFG-1377-MONOMER: This protein contains illegal amino acid characters. The molecular weight could not be computed.
GKFG-1376-MONOMER: This protein contains illegal amino acid characters. The molecular weight could not be computed.
GKFG-1375-MONOMER: This protein contains illegal amino acid characters. The molecular weight could not be computed.
GKFG-1374-MONOMER: This protein contains illegal amino acid characters. The molecular weight could not be computed.
GKFG-1373-MONOMER: This protein contains illegal amino acid characters. The molecular weight could not be computed.
GKFG-1371-MONOMER: This protein contains illegal amino acid characters. The molecular weight could not be computed.
GKFG-1370-MONOMER: This protein contains illegal amino acid characters. The molecular weight could not be computed.
GKFG-1369-MONOMER: This protein contains illegal amino acid characters. The molecular weight could not be computed.
GKFG-1368-MONOMER: This protein contains illegal amino acid characters. The molecular weight could not be computed.
GKFG-1367-MONOMER: This protein contains illegal amino acid characters. The molecular weight could not be computed.
GKFG-1366-MONOMER: This protein contains illegal amino acid characters. The molecular weight could not be computed.
GKFG-1365-MONOMER: This protein contains illegal amino acid characters. The molecular weight could not be computed.
GKFG-1364-MONOMER: This protein contains illegal amino acid characters. The molecular weight could not be computed.
GKFG-1363-MONOMER: This protein contains illegal amino acid characters. The molecular weight could not be computed.
GKFG-1362-MONOMER: This protein contains illegal amino acid characters. The molecular weight could not be computed.
GKFG-1360-MONOMER: This protein contains illegal amino acid characters. The molecular weight could not be computed.
GKFG-1359-MONOMER: This protein contains illegal amino acid characters. The molecular weight could not be computed.
GKFG-1358-MONOMER: This protein contains illegal amino acid characters. The molecular weight could not be computed.
GKFG-1357-MONOMER: This protein contains illegal amino acid characters. The molecular weight could not be computed.
GKFG-1356-MONOMER: This protein contains illegal amino acid characters. The molecular weight could not be computed.
GKFG-1355-MONOMER: This protein contains illegal amino acid characters. The molecular weight could not be computed.
GKFG-1354-MONOMER: This protein contains illegal amino acid characters. The molecular weight could not be computed.
GKFG-1353-MONOMER: This protein contains illegal amino acid characters. The molecular weight could not be computed.
GKFG-1352-MONOMER: This protein contains illegal amino acid characters. The molecular weight could not be computed.
GKFG-1351-MONOMER: This protein contains illegal amino acid characters. The molecular weight could not be computed.
GKFG-1349-MONOMER: This protein contains illegal amino acid characters. The molecular weight could not be computed.
GKFG-1348-MONOMER: This protein contains illegal amino acid characters. The molecular weight could not be computed.
GKFG-1347-MONOMER: This protein contains illegal amino acid characters. The molecular weight could not be computed.
GKFG-1346-MONOMER: This protein contains illegal amino acid characters. The molecular weight could not be computed.
GKFG-1344-MONOMER: This protein contains illegal amino acid characters. The molecular weight could not be computed.
GKFG-1343-MONOMER: This protein contains illegal amino acid characters. The molecular weight could not be computed.
GKFG-1340-MONOMER: This protein contains illegal amino acid characters. The molecular weight could not be computed.
GKFG-1338-MONOMER: This protein contains illegal amino acid characters. The molecular weight could not be computed.
GKFG-1336-MONOMER: This protein contains illegal amino acid characters. The molecular weight could not be computed.
GKFG-1334-MONOMER: This protein contains illegal amino acid characters. The molecular weight could not be computed.
GKFG-1333-MONOMER: This protein contains illegal amino acid characters. The molecular weight could not be computed.
GKFG-1328-MONOMER: This protein contains illegal amino acid characters. The molecular weight could not be computed.
GKFG-1327-MONOMER: This protein contains illegal amino acid characters. The molecular weight could not be computed.
GKFG-1326-MONOMER: This protein contains illegal amino acid characters. The molecular weight could not be computed.
GKFG-1325-MONOMER: This protein contains illegal amino acid characters. The molecular weight could not be computed.
GKFG-1324-MONOMER: This protein contains illegal amino acid characters. The molecular weight could not be computed.
GKFG-1323-MONOMER: This protein contains illegal amino acid characters. The molecular weight could not be computed.
GKFG-1322-MONOMER: This protein contains illegal amino acid characters. The molecular weight could not be computed.
GKFG-1320-MONOMER: This protein contains illegal amino acid characters. The molecular weight could not be computed.
GKFG-1318-MONOMER: This protein contains illegal amino acid characters. The molecular weight could not be computed.
GKFG-1317-MONOMER: This protein contains illegal amino acid characters. The molecular weight could not be computed.
GKFG-1316-MONOMER: This protein contains illegal amino acid characters. The molecular weight could not be computed.
GKFG-1314-MONOMER: This protein contains illegal amino acid characters. The molecular weight could not be computed.
GKFG-1313-MONOMER: This protein contains illegal amino acid characters. The molecular weight could not be computed.
GKFG-1312-MONOMER: This protein contains illegal amino acid characters. The molecular weight could not be computed.
GKFG-1311-MONOMER: This protein contains illegal amino acid characters. The molecular weight could not be computed.
GKFG-1310-MONOMER: This protein contains illegal amino acid characters. The molecular weight could not be computed.
GKFG-1309-MONOMER: This protein contains illegal amino acid characters. The molecular weight could not be computed.
GKFG-1303-MONOMER: This protein contains illegal amino acid characters. The molecular weight could not be computed.
GKFG-1302-MONOMER: This protein contains illegal amino acid characters. The molecular weight could not be computed.
GKFG-1301-MONOMER: This protein contains illegal amino acid characters. The molecular weight could not be computed.
GKFG-1300-MONOMER: This protein contains illegal amino acid characters. The molecular weight could not be computed.
GKFG-1299-MONOMER: This protein contains illegal amino acid characters. The molecular weight could not be computed.
GKFG-1298-MONOMER: This protein contains illegal amino acid characters. The molecular weight could not be computed.
GKFG-1296-MONOMER: This protein contains illegal amino acid characters. The molecular weight could not be computed.
GKFG-1295-MONOMER: This protein contains illegal amino acid characters. The molecular weight could not be computed.
GKFG-1292-MONOMER: This protein contains illegal amino acid characters. The molecular weight could not be computed.
GKFG-1288-MONOMER: This protein contains illegal amino acid characters. The molecular weight could not be computed.
GKFG-1287-MONOMER: This protein contains illegal amino acid characters. The molecular weight could not be computed.
GKFG-1286-MONOMER: This protein contains illegal amino acid characters. The molecular weight could not be computed.
GKFG-1285-MONOMER: This protein contains illegal amino acid characters. The molecular weight could not be computed.
GKFG-1284-MONOMER: This protein contains illegal amino acid characters. The molecular weight could not be computed.
GKFG-1280-MONOMER: This protein contains illegal amino acid characters. The molecular weight could not be computed.
GKFG-1279-MONOMER: This protein contains illegal amino acid characters. The molecular weight could not be computed.
GKFG-1278-MONOMER: This protein contains illegal amino acid characters. The molecular weight could not be computed.
GKFG-1277-MONOMER: This protein contains illegal amino acid characters. The molecular weight could not be computed.
GKFG-1276-MONOMER: This protein contains illegal amino acid characters. The molecular weight could not be computed.
GKFG-1271-MONOMER: This protein contains illegal amino acid characters. The molecular weight could not be computed.
GKFG-1270-MONOMER: This protein contains illegal amino acid characters. The molecular weight could not be computed.
GKFG-1269-MONOMER: This protein contains illegal amino acid characters. The molecular weight could not be computed.
GKFG-1268-MONOMER: This protein contains illegal amino acid characters. The molecular weight could not be computed.
GKFG-1267-MONOMER: This protein contains illegal amino acid characters. The molecular weight could not be computed.
GKFG-1266-MONOMER: This protein contains illegal amino acid characters. The molecular weight could not be computed.
GKFG-1265-MONOMER: This protein contains illegal amino acid characters. The molecular weight could not be computed.
GKFG-1264-MONOMER: This protein contains illegal amino acid characters. The molecular weight could not be computed.
GKFG-1263-MONOMER: This protein contains illegal amino acid characters. The molecular weight could not be computed.
GKFG-1261-MONOMER: This protein contains illegal amino acid characters. The molecular weight could not be computed.
GKFG-1260-MONOMER: This protein contains illegal amino acid characters. The molecular weight could not be computed.
GKFG-1259-MONOMER: This protein contains illegal amino acid characters. The molecular weight could not be computed.
GKFG-1258-MONOMER: This protein contains illegal amino acid characters. The molecular weight could not be computed.
GKFG-1256-MONOMER: This protein contains illegal amino acid characters. The molecular weight could not be computed.
GKFG-1255-MONOMER: This protein contains illegal amino acid characters. The molecular weight could not be computed.
GKFG-1254-MONOMER: This protein contains illegal amino acid characters. The molecular weight could not be computed.
GKFG-1253-MONOMER: This protein contains illegal amino acid characters. The molecular weight could not be computed.
GKFG-1252-MONOMER: This protein contains illegal amino acid characters. The molecular weight could not be computed.
GKFG-1251-MONOMER: This protein contains illegal amino acid characters. The molecular weight could not be computed.
GKFG-1250-MONOMER: This protein contains illegal amino acid characters. The molecular weight could not be computed.
GKFG-1249-MONOMER: This protein contains illegal amino acid characters. The molecular weight could not be computed.
GKFG-1241-MONOMER: This protein contains illegal amino acid characters. The molecular weight could not be computed.
GKFG-1238-MONOMER: This protein contains illegal amino acid characters. The molecular weight could not be computed.
GKFG-1237-MONOMER: This protein contains illegal amino acid characters. The molecular weight could not be computed.
GKFG-1233-MONOMER: This protein contains illegal amino acid characters. The molecular weight could not be computed.
GKFG-1232-MONOMER: This protein contains illegal amino acid characters. The molecular weight could not be computed.
GKFG-1230-MONOMER: This protein contains illegal amino acid characters. The molecular weight could not be computed.
GKFG-1228-MONOMER: This protein contains illegal amino acid characters. The molecular weight could not be computed.
GKFG-1224-MONOMER: This protein contains illegal amino acid characters. The molecular weight could not be computed.
GKFG-1219-MONOMER: This protein contains illegal amino acid characters. The molecular weight could not be computed.
GKFG-1218-MONOMER: This protein contains illegal amino acid characters. The molecular weight could not be computed.
GKFG-1216-MONOMER: This protein contains illegal amino acid characters. The molecular weight could not be computed.
GKFG-1215-MONOMER: This protein contains illegal amino acid characters. The molecular weight could not be computed.
GKFG-1214-MONOMER: This protein contains illegal amino acid characters. The molecular weight could not be computed.
GKFG-1213-MONOMER: This protein contains illegal amino acid characters. The molecular weight could not be computed.
GKFG-1212-MONOMER: This protein contains illegal amino acid characters. The molecular weight could not be computed.
GKFG-1210-MONOMER: This protein contains illegal amino acid characters. The molecular weight could not be computed.
GKFG-1208-MONOMER: This protein contains illegal amino acid characters. The molecular weight could not be computed.
GKFG-1206-MONOMER: This protein contains illegal amino acid characters. The molecular weight could not be computed.
GKFG-1205-MONOMER: This protein contains illegal amino acid characters. The molecular weight could not be computed.
GKFG-1204-MONOMER: This protein contains illegal amino acid characters. The molecular weight could not be computed.
GKFG-1203-MONOMER: This protein contains illegal amino acid characters. The molecular weight could not be computed.
GKFG-1202-MONOMER: This protein contains illegal amino acid characters. The molecular weight could not be computed.
GKFG-1201-MONOMER: This protein contains illegal amino acid characters. The molecular weight could not be computed.
GKFG-1200-MONOMER: This protein contains illegal amino acid characters. The molecular weight could not be computed.
GKFG-1199-MONOMER: This protein contains illegal amino acid characters. The molecular weight could not be computed.
GKFG-1194-MONOMER: This protein contains illegal amino acid characters. The molecular weight could not be computed.
GKFG-1190-MONOMER: This protein contains illegal amino acid characters. The molecular weight could not be computed.
GKFG-1189-MONOMER: This protein contains illegal amino acid characters. The molecular weight could not be computed.
GKFG-1188-MONOMER: This protein contains illegal amino acid characters. The molecular weight could not be computed.
GKFG-1187-MONOMER: This protein contains illegal amino acid characters. The molecular weight could not be computed.
GKFG-1186-MONOMER: This protein contains illegal amino acid characters. The molecular weight could not be computed.
GKFG-1185-MONOMER: This protein contains illegal amino acid characters. The molecular weight could not be computed.
GKFG-1184-MONOMER: This protein contains illegal amino acid characters. The molecular weight could not be computed.
GKFG-1183-MONOMER: This protein contains illegal amino acid characters. The molecular weight could not be computed.
GKFG-1182-MONOMER: This protein contains illegal amino acid characters. The molecular weight could not be computed.
GKFG-1181-MONOMER: This protein contains illegal amino acid characters. The molecular weight could not be computed.
GKFG-1179-MONOMER: This protein contains illegal amino acid characters. The molecular weight could not be computed.
GKFG-1178-MONOMER: This protein contains illegal amino acid characters. The molecular weight could not be computed.
GKFG-1177-MONOMER: This protein contains illegal amino acid characters. The molecular weight could not be computed.
GKFG-1176-MONOMER: This protein contains illegal amino acid characters. The molecular weight could not be computed.
GKFG-1175-MONOMER: This protein contains illegal amino acid characters. The molecular weight could not be computed.
GKFG-1173-MONOMER: This protein contains illegal amino acid characters. The molecular weight could not be computed.
GKFG-1171-MONOMER: This protein contains illegal amino acid characters. The molecular weight could not be computed.
GKFG-1168-MONOMER: This protein contains illegal amino acid characters. The molecular weight could not be computed.
GKFG-1167-MONOMER: This protein contains illegal amino acid characters. The molecular weight could not be computed.
GKFG-1166-MONOMER: This protein contains illegal amino acid characters. The molecular weight could not be computed.
GKFG-1165-MONOMER: This protein contains illegal amino acid characters. The molecular weight could not be computed.
GKFG-1164-MONOMER: This protein contains illegal amino acid characters. The molecular weight could not be computed.
GKFG-1163-MONOMER: This protein contains illegal amino acid characters. The molecular weight could not be computed.
GKFG-1162-MONOMER: This protein contains illegal amino acid characters. The molecular weight could not be computed.
GKFG-1160-MONOMER: This protein contains illegal amino acid characters. The molecular weight could not be computed.
GKFG-1159-MONOMER: This protein contains illegal amino acid characters. The molecular weight could not be computed.
GKFG-1158-MONOMER: This protein contains illegal amino acid characters. The molecular weight could not be computed.
GKFG-1157-MONOMER: This protein contains illegal amino acid characters. The molecular weight could not be computed.
GKFG-1156-MONOMER: This protein contains illegal amino acid characters. The molecular weight could not be computed.
GKFG-1155-MONOMER: This protein contains illegal amino acid characters. The molecular weight could not be computed.
GKFG-1154-MONOMER: This protein contains illegal amino acid characters. The molecular weight could not be computed.
GKFG-1153-MONOMER: This protein contains illegal amino acid characters. The molecular weight could not be computed.
GKFG-1152-MONOMER: This protein contains illegal amino acid characters. The molecular weight could not be computed.
GKFG-1151-MONOMER: This protein contains illegal amino acid characters. The molecular weight could not be computed.
GKFG-1149-MONOMER: This protein contains illegal amino acid characters. The molecular weight could not be computed.
GKFG-1146-MONOMER: This protein contains illegal amino acid characters. The molecular weight could not be computed.
GKFG-1145-MONOMER: This protein contains illegal amino acid characters. The molecular weight could not be computed.
GKFG-1144-MONOMER: This protein contains illegal amino acid characters. The molecular weight could not be computed.
GKFG-1143-MONOMER: This protein contains illegal amino acid characters. The molecular weight could not be computed.
GKFG-1142-MONOMER: This protein contains illegal amino acid characters. The molecular weight could not be computed.
GKFG-1141-MONOMER: This protein contains illegal amino acid characters. The molecular weight could not be computed.
GKFG-1140-MONOMER: This protein contains illegal amino acid characters. The molecular weight could not be computed.
GKFG-1139-MONOMER: This protein contains illegal amino acid characters. The molecular weight could not be computed.
GKFG-1138-MONOMER: This protein contains illegal amino acid characters. The molecular weight could not be computed.
GKFG-1135-MONOMER: This protein contains illegal amino acid characters. The molecular weight could not be computed.
GKFG-1133-MONOMER: This protein contains illegal amino acid characters. The molecular weight could not be computed.
GKFG-1131-MONOMER: This protein contains illegal amino acid characters. The molecular weight could not be computed.
GKFG-1130-MONOMER: This protein contains illegal amino acid characters. The molecular weight could not be computed.
GKFG-1124-MONOMER: This protein contains illegal amino acid characters. The molecular weight could not be computed.
GKFG-1123-MONOMER: This protein contains illegal amino acid characters. The molecular weight could not be computed.
GKFG-1122-MONOMER: This protein contains illegal amino acid characters. The molecular weight could not be computed.
GKFG-1119-MONOMER: This protein contains illegal amino acid characters. The molecular weight could not be computed.
GKFG-1116-MONOMER: This protein contains illegal amino acid characters. The molecular weight could not be computed.
GKFG-1112-MONOMER: This protein contains illegal amino acid characters. The molecular weight could not be computed.
GKFG-1111-MONOMER: This protein contains illegal amino acid characters. The molecular weight could not be computed.
GKFG-1110-MONOMER: This protein contains illegal amino acid characters. The molecular weight could not be computed.
GKFG-1109-MONOMER: This protein contains illegal amino acid characters. The molecular weight could not be computed.
GKFG-1108-MONOMER: This protein contains illegal amino acid characters. The molecular weight could not be computed.
GKFG-1107-MONOMER: This protein contains illegal amino acid characters. The molecular weight could not be computed.
GKFG-1105-MONOMER: This protein contains illegal amino acid characters. The molecular weight could not be computed.
GKFG-1103-MONOMER: This protein contains illegal amino acid characters. The molecular weight could not be computed.
GKFG-1102-MONOMER: This protein contains illegal amino acid characters. The molecular weight could not be computed.
GKFG-1101-MONOMER: This protein contains illegal amino acid characters. The molecular weight could not be computed.
GKFG-1100-MONOMER: This protein contains illegal amino acid characters. The molecular weight could not be computed.
GKFG-1098-MONOMER: This protein contains illegal amino acid characters. The molecular weight could not be computed.
GKFG-1097-MONOMER: This protein contains illegal amino acid characters. The molecular weight could not be computed.
GKFG-1096-MONOMER: This protein contains illegal amino acid characters. The molecular weight could not be computed.
GKFG-1094-MONOMER: This protein contains illegal amino acid characters. The molecular weight could not be computed.
GKFG-1083-MONOMER: This protein contains illegal amino acid characters. The molecular weight could not be computed.
GKFG-1076-MONOMER: This protein contains illegal amino acid characters. The molecular weight could not be computed.
GKFG-1071-MONOMER: This protein contains illegal amino acid characters. The molecular weight could not be computed.
GKFG-1050-MONOMER: This protein contains illegal amino acid characters. The molecular weight could not be computed.
GKFG-1045-MONOMER: This protein contains illegal amino acid characters. The molecular weight could not be computed.
GKFG-1044-MONOMER: This protein contains illegal amino acid characters. The molecular weight could not be computed.
GKFG-1043-MONOMER: This protein contains illegal amino acid characters. The molecular weight could not be computed.
GKFG-1040-MONOMER: This protein contains illegal amino acid characters. The molecular weight could not be computed.
GKFG-1039-MONOMER: This protein contains illegal amino acid characters. The molecular weight could not be computed.
GKFG-1038-MONOMER: This protein contains illegal amino acid characters. The molecular weight could not be computed.
GKFG-1035-MONOMER: This protein contains illegal amino acid characters. The molecular weight could not be computed.
GKFG-1034-MONOMER: This protein contains illegal amino acid characters. The molecular weight could not be computed.
GKFG-1033-MONOMER: This protein contains illegal amino acid characters. The molecular weight could not be computed.
GKFG-1032-MONOMER: This protein contains illegal amino acid characters. The molecular weight could not be computed.
GKFG-1022-MONOMER: This protein contains illegal amino acid characters. The molecular weight could not be computed.
GKFG-1014-MONOMER: This protein contains illegal amino acid characters. The molecular weight could not be computed.
GKFG-1013-MONOMER: This protein contains illegal amino acid characters. The molecular weight could not be computed.
GKFG-1004-MONOMER: This protein contains illegal amino acid characters. The molecular weight could not be computed.
GKFG-1003-MONOMER: This protein contains illegal amino acid characters. The molecular weight could not be computed.
GKFG-1002-MONOMER: This protein contains illegal amino acid characters. The molecular weight could not be computed.
GKFG-1001-MONOMER: This protein contains illegal amino acid characters. The molecular weight could not be computed.
GKFG-995-MONOMER: This protein contains illegal amino acid characters. The molecular weight could not be computed.
GKFG-994-MONOMER: This protein contains illegal amino acid characters. The molecular weight could not be computed.
GKFG-989-MONOMER: This protein contains illegal amino acid characters. The molecular weight could not be computed.
GKFG-986-MONOMER: This protein contains illegal amino acid characters. The molecular weight could not be computed.
GKFG-984-MONOMER: This protein contains illegal amino acid characters. The molecular weight could not be computed.
GKFG-983-MONOMER: This protein contains illegal amino acid characters. The molecular weight could not be computed.
GKFG-982-MONOMER: This protein contains illegal amino acid characters. The molecular weight could not be computed.
GKFG-980-MONOMER: This protein contains illegal amino acid characters. The molecular weight could not be computed.
GKFG-978-MONOMER: This protein contains illegal amino acid characters. The molecular weight could not be computed.
GKFG-976-MONOMER: This protein contains illegal amino acid characters. The molecular weight could not be computed.
GKFG-975-MONOMER: This protein contains illegal amino acid characters. The molecular weight could not be computed.
GKFG-971-MONOMER: This protein contains illegal amino acid characters. The molecular weight could not be computed.
GKFG-969-MONOMER: This protein contains illegal amino acid characters. The molecular weight could not be computed.
GKFG-968-MONOMER: This protein contains illegal amino acid characters. The molecular weight could not be computed.
GKFG-967-MONOMER: This protein contains illegal amino acid characters. The molecular weight could not be computed.
GKFG-960-MONOMER: This protein contains illegal amino acid characters. The molecular weight could not be computed.
GKFG-941-MONOMER: This protein contains illegal amino acid characters. The molecular weight could not be computed.
GKFG-936-MONOMER: This protein contains illegal amino acid characters. The molecular weight could not be computed.
GKFG-934-MONOMER: This protein contains illegal amino acid characters. The molecular weight could not be computed.
GKFG-932-MONOMER: This protein contains illegal amino acid characters. The molecular weight could not be computed.
GKFG-928-MONOMER: This protein contains illegal amino acid characters. The molecular weight could not be computed.
GKFG-927-MONOMER: This protein contains illegal amino acid characters. The molecular weight could not be computed.
GKFG-926-MONOMER: This protein contains illegal amino acid characters. The molecular weight could not be computed.
GKFG-924-MONOMER: This protein contains illegal amino acid characters. The molecular weight could not be computed.
GKFG-922-MONOMER: This protein contains illegal amino acid characters. The molecular weight could not be computed.
GKFG-921-MONOMER: This protein contains illegal amino acid characters. The molecular weight could not be computed.
GKFG-920-MONOMER: This protein contains illegal amino acid characters. The molecular weight could not be computed.
GKFG-917-MONOMER: This protein contains illegal amino acid characters. The molecular weight could not be computed.
GKFG-916-MONOMER: This protein contains illegal amino acid characters. The molecular weight could not be computed.
GKFG-915-MONOMER: This protein contains illegal amino acid characters. The molecular weight could not be computed.
GKFG-911-MONOMER: This protein contains illegal amino acid characters. The molecular weight could not be computed.
GKFG-910-MONOMER: This protein contains illegal amino acid characters. The molecular weight could not be computed.
GKFG-903-MONOMER: This protein contains illegal amino acid characters. The molecular weight could not be computed.
GKFG-896-MONOMER: This protein contains illegal amino acid characters. The molecular weight could not be computed.
GKFG-895-MONOMER: This protein contains illegal amino acid characters. The molecular weight could not be computed.
GKFG-884-MONOMER: This protein contains illegal amino acid characters. The molecular weight could not be computed.
GKFG-883-MONOMER: This protein contains illegal amino acid characters. The molecular weight could not be computed.
GKFG-877-MONOMER: This protein contains illegal amino acid characters. The molecular weight could not be computed.
GKFG-876-MONOMER: This protein contains illegal amino acid characters. The molecular weight could not be computed.
GKFG-875-MONOMER: This protein contains illegal amino acid characters. The molecular weight could not be computed.
GKFG-873-MONOMER: This protein contains illegal amino acid characters. The molecular weight could not be computed.
GKFG-872-MONOMER: This protein contains illegal amino acid characters. The molecular weight could not be computed.
GKFG-871-MONOMER: This protein contains illegal amino acid characters. The molecular weight could not be computed.
GKFG-870-MONOMER: This protein contains illegal amino acid characters. The molecular weight could not be computed.
GKFG-862-MONOMER: This protein contains illegal amino acid characters. The molecular weight could not be computed.
GKFG-834-MONOMER: This protein contains illegal amino acid characters. The molecular weight could not be computed.
GKFG-831-MONOMER: This protein contains illegal amino acid characters. The molecular weight could not be computed.
GKFG-829-MONOMER: This protein contains illegal amino acid characters. The molecular weight could not be computed.
GKFG-828-MONOMER: This protein contains illegal amino acid characters. The molecular weight could not be computed.
GKFG-827-MONOMER: This protein contains illegal amino acid characters. The molecular weight could not be computed.
GKFG-826-MONOMER: This protein contains illegal amino acid characters. The molecular weight could not be computed.
GKFG-824-MONOMER: This protein contains illegal amino acid characters. The molecular weight could not be computed.
GKFG-822-MONOMER: This protein contains illegal amino acid characters. The molecular weight could not be computed.
GKFG-816-MONOMER: This protein contains illegal amino acid characters. The molecular weight could not be computed.
GKFG-815-MONOMER: This protein contains illegal amino acid characters. The molecular weight could not be computed.
GKFG-805-MONOMER: This protein contains illegal amino acid characters. The molecular weight could not be computed.
GKFG-800-MONOMER: This protein contains illegal amino acid characters. The molecular weight could not be computed.
GKFG-792-MONOMER: This protein contains illegal amino acid characters. The molecular weight could not be computed.
GKFG-790-MONOMER: This protein contains illegal amino acid characters. The molecular weight could not be computed.
GKFG-788-MONOMER: This protein contains illegal amino acid characters. The molecular weight could not be computed.
GKFG-787-MONOMER: This protein contains illegal amino acid characters. The molecular weight could not be computed.
GKFG-785-MONOMER: This protein contains illegal amino acid characters. The molecular weight could not be computed.
GKFG-784-MONOMER: This protein contains illegal amino acid characters. The molecular weight could not be computed.
GKFG-779-MONOMER: This protein contains illegal amino acid characters. The molecular weight could not be computed.
GKFG-776-MONOMER: This protein contains illegal amino acid characters. The molecular weight could not be computed.
GKFG-775-MONOMER: This protein contains illegal amino acid characters. The molecular weight could not be computed.
GKFG-768-MONOMER: This protein contains illegal amino acid characters. The molecular weight could not be computed.
GKFG-767-MONOMER: This protein contains illegal amino acid characters. The molecular weight could not be computed.
GKFG-765-MONOMER: This protein contains illegal amino acid characters. The molecular weight could not be computed.
GKFG-764-MONOMER: This protein contains illegal amino acid characters. The molecular weight could not be computed.
GKFG-761-MONOMER: This protein contains illegal amino acid characters. The molecular weight could not be computed.
GKFG-752-MONOMER: This protein contains illegal amino acid characters. The molecular weight could not be computed.
GKFG-750-MONOMER: This protein contains illegal amino acid characters. The molecular weight could not be computed.
GKFG-744-MONOMER: This protein contains illegal amino acid characters. The molecular weight could not be computed.
GKFG-742-MONOMER: This protein contains illegal amino acid characters. The molecular weight could not be computed.
GKFG-731-MONOMER: This protein contains illegal amino acid characters. The molecular weight could not be computed.
GKFG-729-MONOMER: This protein contains illegal amino acid characters. The molecular weight could not be computed.
GKFG-725-MONOMER: This protein contains illegal amino acid characters. The molecular weight could not be computed.
GKFG-723-MONOMER: This protein contains illegal amino acid characters. The molecular weight could not be computed.
GKFG-722-MONOMER: This protein contains illegal amino acid characters. The molecular weight could not be computed.
GKFG-716-MONOMER: This protein contains illegal amino acid characters. The molecular weight could not be computed.
GKFG-711-MONOMER: This protein contains illegal amino acid characters. The molecular weight could not be computed.
GKFG-710-MONOMER: This protein contains illegal amino acid characters. The molecular weight could not be computed.
GKFG-709-MONOMER: This protein contains illegal amino acid characters. The molecular weight could not be computed.
GKFG-704-MONOMER: This protein contains illegal amino acid characters. The molecular weight could not be computed.
GKFG-703-MONOMER: This protein contains illegal amino acid characters. The molecular weight could not be computed.
GKFG-702-MONOMER: This protein contains illegal amino acid characters. The molecular weight could not be computed.
GKFG-698-MONOMER: This protein contains illegal amino acid characters. The molecular weight could not be computed.
GKFG-693-MONOMER: This protein contains illegal amino acid characters. The molecular weight could not be computed.
GKFG-688-MONOMER: This protein contains illegal amino acid characters. The molecular weight could not be computed.
GKFG-674-MONOMER: This protein contains illegal amino acid characters. The molecular weight could not be computed.
GKFG-664-MONOMER: This protein contains illegal amino acid characters. The molecular weight could not be computed.
GKFG-645-MONOMER: This protein contains illegal amino acid characters. The molecular weight could not be computed.
GKFG-643-MONOMER: This protein contains illegal amino acid characters. The molecular weight could not be computed.
GKFG-642-MONOMER: This protein contains illegal amino acid characters. The molecular weight could not be computed.
GKFG-639-MONOMER: This protein contains illegal amino acid characters. The molecular weight could not be computed.
GKFG-638-MONOMER: This protein contains illegal amino acid characters. The molecular weight could not be computed.
GKFG-637-MONOMER: This protein contains illegal amino acid characters. The molecular weight could not be computed.
GKFG-629-MONOMER: This protein contains illegal amino acid characters. The molecular weight could not be computed.
GKFG-628-MONOMER: This protein contains illegal amino acid characters. The molecular weight could not be computed.
GKFG-627-MONOMER: This protein contains illegal amino acid characters. The molecular weight could not be computed.
GKFG-626-MONOMER: This protein contains illegal amino acid characters. The molecular weight could not be computed.
GKFG-625-MONOMER: This protein contains illegal amino acid characters. The molecular weight could not be computed.
GKFG-624-MONOMER: This protein contains illegal amino acid characters. The molecular weight could not be computed.
GKFG-623-MONOMER: This protein contains illegal amino acid characters. The molecular weight could not be computed.
GKFG-620-MONOMER: This protein contains illegal amino acid characters. The molecular weight could not be computed.
GKFG-616-MONOMER: This protein contains illegal amino acid characters. The molecular weight could not be computed.
GKFG-610-MONOMER: This protein contains illegal amino acid characters. The molecular weight could not be computed.
GKFG-609-MONOMER: This protein contains illegal amino acid characters. The molecular weight could not be computed.
GKFG-608-MONOMER: This protein contains illegal amino acid characters. The molecular weight could not be computed.
GKFG-606-MONOMER: This protein contains illegal amino acid characters. The molecular weight could not be computed.
GKFG-605-MONOMER: This protein contains illegal amino acid characters. The molecular weight could not be computed.
GKFG-601-MONOMER: This protein contains illegal amino acid characters. The molecular weight could not be computed.
GKFG-599-MONOMER: This protein contains illegal amino acid characters. The molecular weight could not be computed.
GKFG-597-MONOMER: This protein contains illegal amino acid characters. The molecular weight could not be computed.
GKFG-592-MONOMER: This protein contains illegal amino acid characters. The molecular weight could not be computed.
GKFG-590-MONOMER: This protein contains illegal amino acid characters. The molecular weight could not be computed.
GKFG-584-MONOMER: This protein contains illegal amino acid characters. The molecular weight could not be computed.
GKFG-583-MONOMER: This protein contains illegal amino acid characters. The molecular weight could not be computed.
GKFG-575-MONOMER: This protein contains illegal amino acid characters. The molecular weight could not be computed.
GKFG-574-MONOMER: This protein contains illegal amino acid characters. The molecular weight could not be computed.
GKFG-570-MONOMER: This protein contains illegal amino acid characters. The molecular weight could not be computed.
GKFG-567-MONOMER: This protein contains illegal amino acid characters. The molecular weight could not be computed.
GKFG-565-MONOMER: This protein contains illegal amino acid characters. The molecular weight could not be computed.
GKFG-564-MONOMER: This protein contains illegal amino acid characters. The molecular weight could not be computed.
GKFG-563-MONOMER: This protein contains illegal amino acid characters. The molecular weight could not be computed.
Updated 0 protein molecular weights from sequence

== Done with protein updates  ==

===== Checking compound structures for redundancy =====

Checking Compound structures for redundant bonds

== Done checking compound structure redundancies ==

====Recomputing statistics for database doracyc====

 Recomputed statistics are as follows:
(PSEUDOGENE-NUMBER 0 ENZYMATIC-REACTION-NUMBER 1049 CITATION-COUNT 443
 GENOME-LENGTH 2280024 MAPPED-GENE-NUMBER 2071 UN-MAPPED-GENE-NUMBER 0
 PROTEIN-GENE-NUMBER 1972 RNA-GENE-NUMBER 99 ORF-GENE-NUMBER 0
 REACTION-NUMBER 1130 NO-EC-REACTION-NUMBER 173
 ORGANISM-REACTION-NUMBER 1130 TRANSPORT-REACTION-NUMBER 39
 POLYPEPTIDE-NUMBER 1972 COMPLEX-NUMBER 0 ENZYME-NUMBER 607
 TRANSPORTER-NUMBER 64 CPD-NUMBER 782 TOTAL-GENE-NUMBER 2071
 OPERON-NUMBER 1008 TRNA-NUMBER 46 LAST-TIME-STAMP
 18-Jan-2013  00:09:49)

== Done recomputing statistics for database doracyc ==
The report from this consistency checker run can be found at
/Users/ctb/databases/pathwaytools/ptools-local/pgdbs/user/doracyc/1.0/reports/consistency-checker-report-2013-01-18_00-09-11.txt
