# Supplementary material for: Genome resolved analysis of a premature infant gut microbial community reveals a Varibaculum cambriense genome and a shift towards fermentation-based metabolism during the third week of life
Source: Microbiome. 2013 Dec 17;1:30. doi: 10.1186/2049-2618-1-30 (PMC4177395; doi:10.1186/2049-2618-1-30)
Supplement: Additional file 5 — KEGG annotations. [file 2049-2618-1-30-S5.zip › af5_V_cambriense_pathway_tools/1.0/reports/dead-end-metabolites-2013-01-21_13-20-28.txt]

Dead-end metabolite report for DORA on 2013-01-21_13-20-28

Parameters: (SMALL-MOLS-ONLY? NIL PATHWAYS-ONLY? NIL INCLUDE-COFACTORS?
             NIL IGNORE-UNKNOWN-DIRECTION? NIL COMPARTMENT CCO-SPACE)

Reactants which are not products:


Products which are not reactants:
