# Supplementary material for: Genome resolved analysis of a premature infant gut microbial community reveals a Varibaculum cambriense genome and a shift towards fermentation-based metabolism during the third week of life
Source: Microbiome. 2013 Dec 17;1:30. doi: 10.1186/2049-2618-1-30 (PMC4177395; doi:10.1186/2049-2618-1-30)
Supplement: Additional file 5 — KEGG annotations. [file 2049-2618-1-30-S5.zip › af5_V_cambriense_pathway_tools/1.0/reports/dead-end-metabolites-2013-01-21_13-20-46.txt]

Dead-end metabolite report for DORA on 2013-01-21_13-20-46

Parameters: (SMALL-MOLS-ONLY? NIL PATHWAYS-ONLY? NIL INCLUDE-COFACTORS?
             NIL IGNORE-UNKNOWN-DIRECTION? NIL COMPARTMENT CCO-CYTOSOL)

Reactants which are not products:

CPD-9444                                                    (2Z,6E)-farnesyl diphosphate
HYDRPHENYLAC-CPD                                            (4-hydroxyphenyl)acetaldehyde
DEOXYNUCLEOTIDESM                                           (deoxynucleotides)(m)
CPD-31                                                      (R)-citramalate
CPD0-882                                                    1,6-anhydro-N-acetyl-beta-muramate
1-PHOSPHATIDYL-MYO-INOSITOL                                 1-phosphatidyl-myo-inositol
1-PHOSPHATIDYL-MYO-INOSITOL-2-MANNOSE                       1-phosphatidyl-myo-inositol 2-mannose
CPD-6641                                                    2'-hydroxygenistein
CPD-13992                                                   2,2'-disulfonyl azobenzene
CPD-6645                                                    2,3-dehydrokievitone
25-DIDEHYDRO-D-GLUCONATE                                    2,5-didehydro-D-gluconate
CPD-864                                                     2,5-diketocamphane
CPD-13317                                                   2,6-diamino-4-hydroxy-5-formamidopyrimidine
CPD-13576                                                   2-(2-carboxy-4-methylthiazol-5-yl)ethyl phosphate
2-AMINOMALONATE-SEMIALDEHYDE                                2-aminomalonate-semialdehyde
CPD-787                                                     2-hydroxyhepta-2,4-dienedioate
CPD-377                                                     2-keto-D-gluconate
METHYLBUT-CPD                                               2-methylbutanal
CPD-7033                                                    2-methylbutanol
CPD-786                                                     2-oxohept-3-enedioate
CPD-67                                                      2-phosphoglycolate
CPD-13575                                                   2-[(2R,5Z)-(2-carboxy-4-methylthiazol-5(2H)-ylidene]ethyl phosphate
3-KETOLACTOSE                                               3'-ketolactose
CPD-11879                                                   3,4-dihydroxymandelate
34-DIHYDROXYPHENYLACETALDEHYDE                              3,4-dihydroxyphenylacetaldehyde
CPD-782                                                     3,4-dihydroxyphenylacetate
CPD-11878                                                   3,4-dihydroxyphenylglycol
CPD-10472                                                   3-dimethylsulfoniopropionaldehyde
CPD-1242                                                    3-keto-beta-D-galactose
CPD-11497                                                   3-methoxy-4-hydroxyphenylglycol
CPD-7032                                                    3-methylbutanol
CPD-7036                                                    3-methylthiopropanal
3-SULFINOALANINE                                            3-sulfinoalanine
CPD-13993                                                   3-[(4-amino-6-chloro-1,3,5-triazin-2-yl)amino]benzenesulfonate
CPD-30                                                      4-acetamidobutanal
CPD-35                                                      4-acetamidobutanoate
AMINO-HYDROXYMETHYL-METHYLPYRIMIDINE-PP                     4-amino-2-methyl-5-diphosphomethylpyrimidine
P-AMINO-BENZOATE                                            4-aminobenzoate
4-hydroxybenzoate                                           4-hydroxybenzoate
4-IMIDAZOLEACETATE                                          4-imidazoleacetate
CPD-9005                                                    5-carboxyamino-1-(5-phospho-D-ribosyl)imidazole
CPD-863                                                     5-exo-hydroxycamphor
5-HYDROXYINDOLE_ACETATE                                     5-hydroxyindole acetate
CPD-11671                                                   5-hydroxytryptophol
CPD-1302                                                    5-methyltetrahydropteroyltri-L-glutamate
CPD-507                                                     6-phospho-beta-D-glucosyl-(1,4)-D-glucose
3-KETOBUTYRATE                                              acetoacetate
ACRYLONITRILE                                               acrylonitrile
CPD-13713                                                   adenosine 5'-phosphoselenate
AN-ALPHA-L-FUCOSIDE                                         alpha-L-fucoside
H2CO3                                                       carbonic acid
CHOLESTEROL                                                 cholesterol
2-METHYLMALEATE                                             citraconate
COPROPORPHYRINOGEN_I                                        coproporphyrinogen I
CYTOSINE                                                    cytosine
CPD-302                                                     D-aspartate
D-GALACTOSAMINE-6-PHOSPHATE                                 D-galactosamine-6-phosphate
DEOXYADENOSINE                                              deoxyadenosine
DEOXYCYTIDINE                                               deoxycytidine
DIHYDROLIPOAMIDE                                            dihydrolipoamide
SS-DIMETHYL-BETA-PROPIOTHETIN                               dimethylsulfoniopropionate
DTDP-RHAMNOSE                                               dTDP-alpha-L-rhamnose
ETHYL-2R-METHYL-3S-HYDROXYBUTANOATE                         ethyl-(2R)-methyl-(3S)-hydroxybutanoate
ETHYL-2-METHYLACETOACETATE                                  ethyl-2-methylacetoacetate
FMNH2                                                       FMNH2
FORMYL-L-METHIONYL-PEPTIDE                                  formyl-L-methionyl peptide
GLYCOLLATE                                                  glycolate
CPD-678                                                     hydrogen selenide
HS                                                          hydrogen sulfide
IMIDAZOLE_ACETALDEHYDE                                      imidazole acetaldehyde
CPD-237                                                     indole-3-acetamide
CPD-341                                                     indole-3-ethanol
INDOLE-3-GLYCOL                                             indole-3-glycol
3-INDOLYLGLYCOLALDEHYDE                                     indole-3-glycol aldehyde
3-INDOLEGLYOXAL                                             indole-3-glyoxal
INDOLE-3-KETOL                                              indole-3-ketol
L-CANALINE                                                  L-canaline
CANAVANINE                                                  L-canavanine
L-ERYTHRO-4-HYDROXY-GLUTAMATE                               L-erythro-4-hydroxy-glutamate
GAL-GLCNAC-GAL-GLC                                          lacto-N-tetraose
LACTOSE-6P                                                  lactose 6-phosphate
CPD-18                                                      linoleoyl-CoA
LIPOAMIDE                                                   lipoamide
MALONYL-COA                                                 malonyl-CoA
MENADIOL                                                    menadiol
CPD-3766                                                    menadione
CPD-7037                                                    methionol
METHIONYL-PEPTIDE                                           methionyl peptide
CPD-3                                                       molybdate
ACETYL-D-GLUCOSAMINYLDIPHOSPHO-UNDECAPRE                    N-acetyl-alpha-D-glucosaminyl-diphospho-ditrans,octacis-undecaprenol
N-ACETYL-D-GALACTOSAMINE-6-PHOSPHATE                        N-acetyl-D-galactosamine-6-phosphate
NICOTINAMIDE_RIBOSE                                         nicotinamide riboside
OLEOYL-COA                                                  oleoyl-CoA
PHTHALATE                                                   phthalate
P3I                                                         PPPi
7-CYANO-7-DEAZAGUANINE                                      preQ0
PROPIONYL-P                                                 propionyl-P
PYRROLINE-HYDROXY-CARBOXYLATE                               pyrroline-hydroxy-carboxylate
CPD-1091                                                    S-(-)-ureidoglycolate
CPD-397                                                     S-methyl-L-methionine
SULFO-CYSTEINE                                              S-sulfo-L-cysteine
CPD-7046                                                    S2-
CPD-173                                                     salicyl alcohol
SE-2                                                        selenide
CPD-4143                                                    sitosterol
SN-GLYCEROL-1-PHOSPHATE                                     sn-glycerol-1-phosphate
SULFATE                                                     sulfate
S2O3                                                        thiosulfate
CPD3O-4151                                                  tyrosol
UDP-D-GALACTO-14-FURANOSE                                   UDP-D-galacto-1,4-furanose
UDP-GLUCURONATE                                             UDP-D-glucuronate
UDP-MANNAC                                                  UDP-N-acetyl-D-mannosamine
CPD-11444                                                   uroporphyrinogen-I
VANILLYL_MANDELATE                                          vanillyl mandelate

Products which are not reactants:

CPD-10774                                                   (2R,4S)-2-methyl-2,3,3,4-tetrahydroxytetrahydrofuran
CPD-10776                                                   (2S,4S)-2-methyl-2,3,3,4-tetrahydroxytetrahydrofuran
CPD0-2472                                                   (R)-NADHX
CPD-653                                                     (S)-NADHX
2-KETO-GLUTARAMATE                                          2-keto-glutaramate
CPD-7035                                                    2-phenylethanol
CPD-10231                                                   3-amino-5-hydroxybenzoate
CPD-7031                                                    3-methylbutanal
CPD-13759                                                   3-[(3aS,4S,5R,7aS)-5-hydroxy-7a-methyl-1-oxo-octahydro-1H-indene-4-carboxylate
4-AMINO-BUTYRATE                                            4-aminobutyrate
CPD-11670                                                   5-hydroxyindole thiazolidine carboxylate
CPD-12366                                                   8-oxo-7,8-dihydro-2'-GTP
CPD0-1905                                                   8-oxo-dGTP
CPD-9247                                                    cis-vaccenate
DIACETYL                                                    diacetyl
FAD                                                         FAD
GLYCOLALDEHYDE                                              glycolaldehyde
ISOBUTANOL                                                  isobutanol
L-RHAMNOFURANOSE                                            L-rhamnofuranose
CPD-8123                                                    molybdenum cofactor
CPD-9245                                                    palmitoleate
PAPS                                                        phosphoadenosine-5'-phosphosulfate
PROTOHEME                                                   protoheme IX
PYRIDOXAL_PHOSPHATE                                         pyridoxal 5'-phosphate
SELENOMETHIONINE                                            selenomethionine
THYMINE                                                     thymine
UREA                                                        urea
