# Supplementary material for: Genome resolved analysis of a premature infant gut microbial community reveals a Varibaculum cambriense genome and a shift towards fermentation-based metabolism during the third week of life
Source: Microbiome. 2013 Dec 17;1:30. doi: 10.1186/2049-2618-1-30 (PMC4177395; doi:10.1186/2049-2618-1-30)
Supplement: Additional file 5 — KEGG annotations. [file 2049-2618-1-30-S5.zip › af5_V_cambriense_pathway_tools/1.0/reports/hole-data]

(setf *pwy-list-p* t)
(setf *hole-data* '
(#S(PWY :NAME PWY-6163
        :RXNS (CHORISMATE-SYNTHASE-RXN 2.5.1.19-RXN
               SHIKIMATE-KINASE-RXN SHIKIMATE-5-DEHYDROGENASE-RXN
               3-DEHYDROQUINATE-DEHYDRATASE-RXN)
        :HOLES (RXN-7968)
        :DATA ((RXN-7968 . -1)))
 #S(PWY :NAME ALANINE-VALINESYN-PWY
        :RXNS (BRANCHED-CHAINAMINOTRANSFERVAL-RXN ALARACECAT-RXN)
        :HOLES (VALINE-PYRUVATE-AMINOTRANSFER-RXN)
        :DATA ((VALINE-PYRUVATE-AMINOTRANSFER-RXN
                #S(HIT-STRUCT :SNAME "GKFG-364-MONOMER"
                              :FNAME GKFG-364-MONOMER
                              :DATA (#S(HITDATA
                                        :NAME
                                        "GKFG-364-MONOMER"
                                        :BSCORE
                                        47.3654
                                        :EVAL
                                        5.38966d-7
                                        :ALN-LEN
                                        409
                                        :SBJ-START
                                        21
                                        :SBJ-END
                                        394
                                        :QUERY-LEN
                                        417
                                        :QRY-START
                                        17
                                        :QRY-END
                                        402
                                        :QUERY
                                        "P09053"
                                        :LENGTH
                                        405
                                        :RANK
                                        1
                                        :NUM-HITS
                                        3
                                        :NUM-QS
                                        1
                                        :IDENTITY
                                        90
                                        :POSITIVE
                                        160
                                        :FRAME
                                        NIL))
                              :P-HAS-FCN 0.039642163
                              :EVIDENCE-VALUES #S(HIT-VALUES
                                                  :RANK
                                                  1.0
                                                  :STDEV
                                                  NIL
                                                  :SSCORE
                                                  1
                                                  :EVALS
                                                  6.2684386308765685d0
                                                  :ALN
                                                  0.98081535
                                                  :DIRECTON
                                                  T
                                                  :ADJACENT
                                                  NIL
                                                  :ZERO-EVAL
                                                  NIL
                                                  :SAME-GENE
                                                  NIL
                                                  :COEXPRESS
                                                  NIL
                                                  :PHYP
                                                  NIL
                                                  :NEIGHBORS
                                                  NIL
                                                  :GCLUSTER
                                                  NIL
                                                  :GFUSION
                                                  NIL
                                                  :PCOMPLEX
                                                  NIL)
                              :NODE-PROBS #S(HIT-PROBS
                                             :RANK
                                             (0.3293798 0.78629035)
                                             :STDEV
                                             NIL
                                             :SSCORE
                                             (0.95181614 0.43951613)
                                             :EVALS
                                             (0.9617 0.044354837)
                                             :ALN
                                             (0.012849024 0.6491935)
                                             :DIRECTON
                                             (0.083024465 0.032258064)
                                             :ADJACENT
                                             (0.99431676 0.8104839)
                                             :ZERO-EVAL
                                             NIL
                                             :SAME-GENE
                                             (0.98369163 0.8145161)
                                             :COEXPRESS
                                             NIL
                                             :PHYP
                                             NIL
                                             :NEIGHBORS
                                             NIL
                                             :GCLUSTER
                                             NIL
                                             :GFUSION
                                             NIL
                                             :PCOMPLEX
                                             NIL)
                              :SSCORE 1
                              :SSCORE-LESS-THAN-2? NIL)
                #S(HIT-STRUCT :SNAME "GKFG-510-MONOMER"
                              :FNAME GKFG-510-MONOMER
                              :DATA (#S(HITDATA
                                        :NAME
                                        "GKFG-510-MONOMER"
                                        :BSCORE
                                        31.5722
                                        :EVAL
                                        0.0400613d0
                                        :ALN-LEN
                                        103
                                        :SBJ-START
                                        144
                                        :SBJ-END
                                        243
                                        :QUERY-LEN
                                        417
                                        :QRY-START
                                        176
                                        :QRY-END
                                        273
                                        :QUERY
                                        "P09053"
                                        :LENGTH
                                        351
                                        :RANK
                                        2
                                        :NUM-HITS
                                        3
                                        :NUM-QS
                                        1
                                        :IDENTITY
                                        31
                                        :POSITIVE
                                        49
                                        :FRAME
                                        NIL))
                              :P-HAS-FCN 6.873975e-5
                              :EVIDENCE-VALUES #S(HIT-VALUES
                                                  :RANK
                                                  2.0
                                                  :STDEV
                                                  NIL
                                                  :SSCORE
                                                  1
                                                  :EVALS
                                                  1.3972749618405966d0
                                                  :ALN
                                                  0.2470024
                                                  :DIRECTON
                                                  NIL
                                                  :ADJACENT
                                                  NIL
                                                  :ZERO-EVAL
                                                  NIL
                                                  :SAME-GENE
                                                  NIL
                                                  :COEXPRESS
                                                  NIL
                                                  :PHYP
                                                  NIL
                                                  :NEIGHBORS
                                                  NIL
                                                  :GCLUSTER
                                                  NIL
                                                  :GFUSION
                                                  NIL
                                                  :PCOMPLEX
                                                  NIL)
                              :NODE-PROBS #S(HIT-PROBS
                                             :RANK
                                             (0.38201135 0.16532259)
                                             :STDEV
                                             NIL
                                             :SSCORE
                                             (0.95181614 0.43951613)
                                             :EVALS
                                             (0.9617 0.044354837)
                                             :ALN
                                             (0.18878181 0.032258064)
                                             :DIRECTON
                                             (0.91697556 0.9677419)
                                             :ADJACENT
                                             (0.99431676 0.8104839)
                                             :ZERO-EVAL
                                             NIL
                                             :SAME-GENE
                                             (0.98369163 0.8145161)
                                             :COEXPRESS
                                             NIL
                                             :PHYP
                                             NIL
                                             :NEIGHBORS
                                             NIL
                                             :GCLUSTER
                                             NIL
                                             :GFUSION
                                             NIL
                                             :PCOMPLEX
                                             NIL)
                              :SSCORE 1
                              :SSCORE-LESS-THAN-2? NIL)
                #S(HIT-STRUCT :SNAME "GKFG-288-MONOMER"
                              :FNAME GKFG-288-MONOMER
                              :DATA (#S(HITDATA
                                        :NAME
                                        "GKFG-288-MONOMER"
                                        :BSCORE
                                        29.6462
                                        :EVAL
                                        0.182987d0
                                        :ALN-LEN
                                        36
                                        :SBJ-START
                                        114
                                        :SBJ-END
                                        149
                                        :QUERY-LEN
                                        417
                                        :QRY-START
                                        4
                                        :QRY-END
                                        39
                                        :QUERY
                                        "P09053"
                                        :LENGTH
                                        377
                                        :RANK
                                        3
                                        :NUM-HITS
                                        3
                                        :NUM-QS
                                        1
                                        :IDENTITY
                                        14
                                        :POSITIVE
                                        20
                                        :FRAME
                                        NIL))
                              :P-HAS-FCN 1.0926308e-6
                              :EVIDENCE-VALUES #S(HIT-VALUES
                                                  :RANK
                                                  3.0
                                                  :STDEV
                                                  NIL
                                                  :SSCORE
                                                  1
                                                  :EVALS
                                                  0.7375797628860138d0
                                                  :ALN
                                                  0.086330935
                                                  :DIRECTON
                                                  T
                                                  :ADJACENT
                                                  NIL
                                                  :ZERO-EVAL
                                                  NIL
                                                  :SAME-GENE
                                                  NIL
                                                  :COEXPRESS
                                                  NIL
                                                  :PHYP
                                                  NIL
                                                  :NEIGHBORS
                                                  NIL
                                                  :GCLUSTER
                                                  NIL
                                                  :GFUSION
                                                  NIL
                                                  :PCOMPLEX
                                                  NIL)
                              :NODE-PROBS #S(HIT-PROBS
                                             :RANK
                                             (0.17247343 0.032258064)
                                             :STDEV
                                             NIL
                                             :SSCORE
                                             (0.95181614 0.43951613)
                                             :EVALS
                                             (0.9617 0.044354837)
                                             :ALN
                                             (0.23622437 0.004032258)
                                             :DIRECTON
                                             (0.083024465 0.032258064)
                                             :ADJACENT
                                             (0.99431676 0.8104839)
                                             :ZERO-EVAL
                                             NIL
                                             :SAME-GENE
                                             (0.98369163 0.8145161)
                                             :COEXPRESS
                                             NIL
                                             :PHYP
                                             NIL
                                             :NEIGHBORS
                                             NIL
                                             :GCLUSTER
                                             NIL
                                             :GFUSION
                                             NIL
                                             :PCOMPLEX
                                             NIL)
                              :SSCORE 1
                              :SSCORE-LESS-THAN-2? NIL))))
 #S(PWY :NAME PWY490-4
        :RXNS (6.3.5.6-RXN RXN-12460)
        :HOLES (RXN490-3616)
        :DATA ((RXN490-3616
                #S(HIT-STRUCT :SNAME "GKFG-1794-MONOMER"
                              :FNAME GKFG-1794-MONOMER
                              :DATA (#S(HITDATA
                                        :NAME
                                        "GKFG-1794-MONOMER"
                                        :BSCORE
                                        102.834
                                        :EVAL
                                        9.27824d-25
                                        :ALN-LEN
                                        293
                                        :SBJ-START
                                        9
                                        :SBJ-END
                                        277
                                        :QUERY-LEN
                                        435
                                        :QRY-START
                                        8
                                        :QRY-END
                                        280
                                        :QUERY
                                        "Q9RVH4"
                                        :LENGTH
                                        594
                                        :RANK
                                        1
                                        :NUM-HITS
                                        3
                                        :NUM-QS
                                        1
                                        :IDENTITY
                                        91
                                        :POSITIVE
                                        145
                                        :FRAME
                                        NIL))
                              :P-HAS-FCN 0.42053136
                              :EVIDENCE-VALUES #S(HIT-VALUES
                                                  :RANK
                                                  1.0
                                                  :STDEV
                                                  NIL
                                                  :SSCORE
                                                  1
                                                  :EVALS
                                                  24.032534397787554d0
                                                  :ALN
                                                  0.67356324
                                                  :DIRECTON
                                                  T
                                                  :ADJACENT
                                                  NIL
                                                  :ZERO-EVAL
                                                  NIL
                                                  :SAME-GENE
                                                  NIL
                                                  :COEXPRESS
                                                  NIL
                                                  :PHYP
                                                  NIL
                                                  :NEIGHBORS
                                                  NIL
                                                  :GCLUSTER
                                                  NIL
                                                  :GFUSION
                                                  NIL
                                                  :PCOMPLEX
                                                  NIL)
                              :NODE-PROBS #S(HIT-PROBS
                                             :RANK
                                             (0.3293798 0.78629035)
                                             :STDEV
                                             NIL
                                             :SSCORE
                                             (0.95181614 0.43951613)
                                             :EVALS
                                             (0.009883865 0.06451613)
                                             :ALN
                                             (0.012849024 0.08064516)
                                             :DIRECTON
                                             (0.083024465 0.032258064)
                                             :ADJACENT
                                             (0.99431676 0.8104839)
                                             :ZERO-EVAL
                                             NIL
                                             :SAME-GENE
                                             (0.98369163 0.8145161)
                                             :COEXPRESS
                                             NIL
                                             :PHYP
                                             NIL
                                             :NEIGHBORS
                                             NIL
                                             :GCLUSTER
                                             NIL
                                             :GFUSION
                                             NIL
                                             :PCOMPLEX
                                             NIL)
                              :SSCORE 1
                              :SSCORE-LESS-THAN-2? NIL)
                #S(HIT-STRUCT :SNAME "GKFG-1029-MONOMER"
                              :FNAME GKFG-1029-MONOMER
                              :DATA (#S(HITDATA
                                        :NAME
                                        "GKFG-1029-MONOMER"
                                        :BSCORE
                                        69.3218
                                        :EVAL
                                        5.97769d-14
                                        :ALN-LEN
                                        341
                                        :SBJ-START
                                        191
                                        :SBJ-END
                                        508
                                        :QUERY-LEN
                                        435
                                        :QRY-START
                                        127
                                        :QRY-END
                                        427
                                        :QUERY
                                        "Q9RVH4"
                                        :LENGTH
                                        513
                                        :RANK
                                        2
                                        :NUM-HITS
                                        3
                                        :NUM-QS
                                        1
                                        :IDENTITY
                                        84
                                        :POSITIVE
                                        145
                                        :FRAME
                                        NIL))
                              :P-HAS-FCN 0.15667598
                              :EVIDENCE-VALUES #S(HIT-VALUES
                                                  :RANK
                                                  2.0
                                                  :STDEV
                                                  NIL
                                                  :SSCORE
                                                  1
                                                  :EVALS
                                                  13.223466611006387d0
                                                  :ALN
                                                  0.78390807
                                                  :DIRECTON
                                                  T
                                                  :ADJACENT
                                                  NIL
                                                  :ZERO-EVAL
                                                  NIL
                                                  :SAME-GENE
                                                  NIL
                                                  :COEXPRESS
                                                  NIL
                                                  :PHYP
                                                  NIL
                                                  :NEIGHBORS
                                                  NIL
                                                  :GCLUSTER
                                                  NIL
                                                  :GFUSION
                                                  NIL
                                                  :PCOMPLEX
                                                  NIL)
                              :NODE-PROBS #S(HIT-PROBS
                                             :RANK
                                             (0.38201135 0.16532259)
                                             :STDEV
                                             NIL
                                             :SSCORE
                                             (0.95181614 0.43951613)
                                             :EVALS
                                             (0.01531999 0.08064516)
                                             :ALN
                                             (0.012107735 0.13306452)
                                             :DIRECTON
                                             (0.083024465 0.032258064)
                                             :ADJACENT
                                             (0.99431676 0.8104839)
                                             :ZERO-EVAL
                                             NIL
                                             :SAME-GENE
                                             (0.98369163 0.8145161)
                                             :COEXPRESS
                                             NIL
                                             :PHYP
                                             NIL
                                             :NEIGHBORS
                                             NIL
                                             :GCLUSTER
                                             NIL
                                             :GFUSION
                                             NIL
                                             :PCOMPLEX
                                             NIL)
                              :SSCORE 1
                              :SSCORE-LESS-THAN-2? NIL)
                #S(HIT-STRUCT :SNAME "GKFG-720-MONOMER"
                              :FNAME GKFG-720-MONOMER
                              :DATA (#S(HITDATA
                                        :NAME
                                        "GKFG-720-MONOMER"
                                        :BSCORE
                                        28.4906
                                        :EVAL
                                        0.442382d0
                                        :ALN-LEN
                                        76
                                        :SBJ-START
                                        13
                                        :SBJ-END
                                        88
                                        :QUERY-LEN
                                        435
                                        :QRY-START
                                        44
                                        :QRY-END
                                        109
                                        :QUERY
                                        "Q9RVH4"
                                        :LENGTH
                                        253
                                        :RANK
                                        3
                                        :NUM-HITS
                                        3
                                        :NUM-QS
                                        1
                                        :IDENTITY
                                        23
                                        :POSITIVE
                                        33
                                        :FRAME
                                        NIL))
                              :P-HAS-FCN 1.2082764e-6
                              :EVIDENCE-VALUES #S(HIT-VALUES
                                                  :RANK
                                                  3.0
                                                  :STDEV
                                                  NIL
                                                  :SSCORE
                                                  1
                                                  :EVALS
                                                  0.3542025522723239d0
                                                  :ALN
                                                  0.17471264
                                                  :DIRECTON
                                                  T
                                                  :ADJACENT
                                                  NIL
                                                  :ZERO-EVAL
                                                  NIL
                                                  :SAME-GENE
                                                  NIL
                                                  :COEXPRESS
                                                  NIL
                                                  :PHYP
                                                  NIL
                                                  :NEIGHBORS
                                                  NIL
                                                  :GCLUSTER
                                                  NIL
                                                  :GFUSION
                                                  NIL
                                                  :PCOMPLEX
                                                  NIL)
                              :NODE-PROBS #S(HIT-PROBS
                                             :RANK
                                             (0.17247343 0.032258064)
                                             :STDEV
                                             NIL
                                             :SSCORE
                                             (0.95181614 0.43951613)
                                             :EVALS
                                             (0.9617 0.044354837)
                                             :ALN
                                             (0.42723006 0.008064516)
                                             :DIRECTON
                                             (0.083024465 0.032258064)
                                             :ADJACENT
                                             (0.99431676 0.8104839)
                                             :ZERO-EVAL
                                             NIL
                                             :SAME-GENE
                                             (0.98369163 0.8145161)
                                             :COEXPRESS
                                             NIL
                                             :PHYP
                                             NIL
                                             :NEIGHBORS
                                             NIL
                                             :GCLUSTER
                                             NIL
                                             :GFUSION
                                             NIL
                                             :PCOMPLEX
                                             NIL)
                              :SSCORE 1
                              :SSCORE-LESS-THAN-2? NIL))))
 #S(PWY :NAME PWY-3981
        :RXNS (RXN-6382)
        :HOLES (RXN-6381)
        :DATA ((RXN-6381)))
 #S(PWY :NAME PWY-6549
        :RXNS (PYRUVATEORTHOPHOSPHATE-DIKINASE-RXN CITSYN-RXN
               ISOCITRATE-DEHYDROGENASE-NAD+-RXN GLUTAMINESYN-RXN
               ACONITATEDEHYDR-RXN ACONITATEHYDR-RXN ISOCITDEH-RXN)
        :HOLES (PEPCARBOX-RXN GLUTAMATE-SYNTHASE-FERREDOXIN-RXN)
        :DATA ((PEPCARBOX-RXN
                #S(HIT-STRUCT :SNAME "GKFG-289-MONOMER"
                              :FNAME GKFG-289-MONOMER
                              :DATA (#S(HITDATA
                                        :NAME
                                        "GKFG-289-MONOMER"
                                        :BSCORE
                                        29.261
                                        :EVAL
                                        0.703679d0
                                        :ALN-LEN
                                        204
                                        :SBJ-START
                                        97
                                        :SBJ-END
                                        279
                                        :QUERY-LEN
                                        948
                                        :QRY-START
                                        211
                                        :QRY-END
                                        404
                                        :QUERY
                                        "A8AW99"
                                        :LENGTH
                                        737
                                        :RANK
                                        1
                                        :NUM-HITS
                                        2
                                        :NUM-QS
                                        15
                                        :IDENTITY
                                        52
                                        :POSITIVE
                                        84
                                        :FRAME
                                        NIL))
                              :P-HAS-FCN 1.5421621e-5
                              :EVIDENCE-VALUES #S(HIT-VALUES
                                                  :RANK
                                                  1.0
                                                  :STDEV
                                                  NIL
                                                  :SSCORE
                                                  1
                                                  :EVALS
                                                  0.1526254094958476d0
                                                  :ALN
                                                  0.21518987
                                                  :DIRECTON
                                                  T
                                                  :ADJACENT
                                                  NIL
                                                  :ZERO-EVAL
                                                  NIL
                                                  :SAME-GENE
                                                  NIL
                                                  :COEXPRESS
                                                  NIL
                                                  :PHYP
                                                  NIL
                                                  :NEIGHBORS
                                                  NIL
                                                  :GCLUSTER
                                                  NIL
                                                  :GFUSION
                                                  NIL
                                                  :PCOMPLEX
                                                  NIL)
                              :NODE-PROBS #S(HIT-PROBS
                                             :RANK
                                             (0.3293798 0.78629035)
                                             :STDEV
                                             NIL
                                             :SSCORE
                                             (0.95181614 0.43951613)
                                             :EVALS
                                             (0.9617 0.044354837)
                                             :ALN
                                             (0.42723006 0.008064516)
                                             :DIRECTON
                                             (0.083024465 0.032258064)
                                             :ADJACENT
                                             (0.99431676 0.8104839)
                                             :ZERO-EVAL
                                             NIL
                                             :SAME-GENE
                                             (0.98369163 0.8145161)
                                             :COEXPRESS
                                             NIL
                                             :PHYP
                                             NIL
                                             :NEIGHBORS
                                             NIL
                                             :GCLUSTER
                                             NIL
                                             :GFUSION
                                             NIL
                                             :PCOMPLEX
                                             NIL)
                              :SSCORE 1
                              :SSCORE-LESS-THAN-2? NIL)
                #S(HIT-STRUCT :SNAME "GKFG-1465-MONOMER"
                              :FNAME GKFG-1465-MONOMER
                              :DATA (#S(HITDATA
                                        :NAME
                                        "GKFG-1465-MONOMER"
                                        :BSCORE
                                        30.8018
                                        :EVAL
                                        0.215022d0
                                        :ALN-LEN
                                        140
                                        :SBJ-START
                                        569
                                        :SBJ-END
                                        684
                                        :QUERY-LEN
                                        879
                                        :QRY-START
                                        34
                                        :QRY-END
                                        169
                                        :QUERY
                                        "A4VN44"
                                        :LENGTH
                                        760
                                        :RANK
                                        1
                                        :NUM-HITS
                                        1
                                        :NUM-QS
                                        15
                                        :IDENTITY
                                        40
                                        :POSITIVE
                                        58
                                        :FRAME
                                        NIL))
                              :P-HAS-FCN 1.5421621e-5
                              :EVIDENCE-VALUES #S(HIT-VALUES
                                                  :RANK
                                                  1.0
                                                  :STDEV
                                                  NIL
                                                  :SSCORE
                                                  1
                                                  :EVALS
                                                  0.6675171029225275d0
                                                  :ALN
                                                  0.1592719
                                                  :DIRECTON
                                                  T
                                                  :ADJACENT
                                                  NIL
                                                  :ZERO-EVAL
                                                  NIL
                                                  :SAME-GENE
                                                  NIL
                                                  :COEXPRESS
                                                  NIL
                                                  :PHYP
                                                  NIL
                                                  :NEIGHBORS
                                                  NIL
                                                  :GCLUSTER
                                                  NIL
                                                  :GFUSION
                                                  NIL
                                                  :PCOMPLEX
                                                  NIL)
                              :NODE-PROBS #S(HIT-PROBS
                                             :RANK
                                             (0.3293798 0.78629035)
                                             :STDEV
                                             NIL
                                             :SSCORE
                                             (0.95181614 0.43951613)
                                             :EVALS
                                             (0.9617 0.044354837)
                                             :ALN
                                             (0.42723006 0.008064516)
                                             :DIRECTON
                                             (0.083024465 0.032258064)
                                             :ADJACENT
                                             (0.99431676 0.8104839)
                                             :ZERO-EVAL
                                             NIL
                                             :SAME-GENE
                                             (0.98369163 0.8145161)
                                             :COEXPRESS
                                             NIL
                                             :PHYP
                                             NIL
                                             :NEIGHBORS
                                             NIL
                                             :GCLUSTER
                                             NIL
                                             :GFUSION
                                             NIL
                                             :PCOMPLEX
                                             NIL)
                              :SSCORE 1
                              :SSCORE-LESS-THAN-2? NIL)
                #S(HIT-STRUCT :SNAME "GKFG-1767-MONOMER"
                              :FNAME GKFG-1767-MONOMER
                              :DATA (#S(HITDATA
                                        :NAME
                                        "GKFG-1767-MONOMER"
                                        :BSCORE
                                        31.5722
                                        :EVAL
                                        0.046729d0
                                        :ALN-LEN
                                        73
                                        :SBJ-START
                                        4
                                        :SBJ-END
                                        71
                                        :QUERY-LEN
                                        537
                                        :QRY-START
                                        29
                                        :QRY-END
                                        98
                                        :QUERY
                                        "Q0STS8"
                                        :LENGTH
                                        249
                                        :RANK
                                        1
                                        :NUM-HITS
                                        1
                                        :NUM-QS
                                        15
                                        :IDENTITY
                                        21
                                        :POSITIVE
                                        36
                                        :FRAME
                                        NIL))
                              :P-HAS-FCN 1.5421621e-5
                              :EVIDENCE-VALUES #S(HIT-VALUES
                                                  :RANK
                                                  1.0
                                                  :STDEV
                                                  NIL
                                                  :SSCORE
                                                  1
                                                  :EVALS
                                                  1.3304135127725796d0
                                                  :ALN
                                                  0.1359404
                                                  :DIRECTON
                                                  T
                                                  :ADJACENT
                                                  NIL
                                                  :ZERO-EVAL
                                                  NIL
                                                  :SAME-GENE
                                                  NIL
                                                  :COEXPRESS
                                                  NIL
                                                  :PHYP
                                                  NIL
                                                  :NEIGHBORS
                                                  NIL
                                                  :GCLUSTER
                                                  NIL
                                                  :GFUSION
                                                  NIL
                                                  :PCOMPLEX
                                                  NIL)
                              :NODE-PROBS #S(HIT-PROBS
                                             :RANK
                                             (0.3293798 0.78629035)
                                             :STDEV
                                             NIL
                                             :SSCORE
                                             (0.95181614 0.43951613)
                                             :EVALS
                                             (0.9617 0.044354837)
                                             :ALN
                                             (0.42723006 0.008064516)
                                             :DIRECTON
                                             (0.083024465 0.032258064)
                                             :ADJACENT
                                             (0.99431676 0.8104839)
                                             :ZERO-EVAL
                                             NIL
                                             :SAME-GENE
                                             (0.98369163 0.8145161)
                                             :COEXPRESS
                                             NIL
                                             :PHYP
                                             NIL
                                             :NEIGHBORS
                                             NIL
                                             :GCLUSTER
                                             NIL
                                             :GFUSION
                                             NIL
                                             :PCOMPLEX
                                             NIL)
                              :SSCORE 1
                              :SSCORE-LESS-THAN-2? NIL)
                #S(HIT-STRUCT :SNAME "GKFG-594-MONOMER"
                              :FNAME GKFG-594-MONOMER
                              :DATA (#S(HITDATA
                                        :NAME
                                        "GKFG-594-MONOMER"
                                        :BSCORE
                                        27.7202
                                        :EVAL
                                        0.884405d0
                                        :ALN-LEN
                                        72
                                        :SBJ-START
                                        170
                                        :SBJ-END
                                        241
                                        :QUERY-LEN
                                        492
                                        :QRY-START
                                        167
                                        :QRY-END
                                        232
                                        :QUERY
                                        "B0R7F9"
                                        :LENGTH
                                        362
                                        :RANK
                                        1
                                        :NUM-HITS
                                        1
                                        :NUM-QS
                                        15
                                        :IDENTITY
                                        17
                                        :POSITIVE
                                        36
                                        :FRAME
                                        NIL))
                              :P-HAS-FCN 1.5421621e-5
                              :EVIDENCE-VALUES #S(HIT-VALUES
                                                  :RANK
                                                  1.0
                                                  :STDEV
                                                  NIL
                                                  :SSCORE
                                                  1
                                                  :EVALS
                                                  0.0533488107945095d0
                                                  :ALN
                                                  0.14634146
                                                  :DIRECTON
                                                  T
                                                  :ADJACENT
                                                  NIL
                                                  :ZERO-EVAL
                                                  NIL
                                                  :SAME-GENE
                                                  NIL
                                                  :COEXPRESS
                                                  NIL
                                                  :PHYP
                                                  NIL
                                                  :NEIGHBORS
                                                  NIL
                                                  :GCLUSTER
                                                  NIL
                                                  :GFUSION
                                                  NIL
                                                  :PCOMPLEX
                                                  NIL)
                              :NODE-PROBS #S(HIT-PROBS
                                             :RANK
                                             (0.3293798 0.78629035)
                                             :STDEV
                                             NIL
                                             :SSCORE
                                             (0.95181614 0.43951613)
                                             :EVALS
                                             (0.9617 0.044354837)
                                             :ALN
                                             (0.42723006 0.008064516)
                                             :DIRECTON
                                             (0.083024465 0.032258064)
                                             :ADJACENT
                                             (0.99431676 0.8104839)
                                             :ZERO-EVAL
                                             NIL
                                             :SAME-GENE
                                             (0.98369163 0.8145161)
                                             :COEXPRESS
                                             NIL
                                             :PHYP
                                             NIL
                                             :NEIGHBORS
                                             NIL
                                             :GCLUSTER
                                             NIL
                                             :GFUSION
                                             NIL
                                             :PCOMPLEX
                                             NIL)
                              :SSCORE 1
                              :SSCORE-LESS-THAN-2? NIL)
                #S(HIT-STRUCT :SNAME "GKFG-765-MONOMER"
                              :FNAME GKFG-765-MONOMER
                              :DATA (#S(HITDATA
                                        :NAME
                                        "GKFG-765-MONOMER"
                                        :BSCORE
                                        30.4166
                                        :EVAL
                                        0.14614d0
                                        :ALN-LEN
                                        82
                                        :SBJ-START
                                        137
                                        :SBJ-END
                                        215
                                        :QUERY-LEN
                                        472
                                        :QRY-START
                                        240
                                        :QRY-END
                                        321
                                        :QUERY
                                        "Q8TZL5"
                                        :LENGTH
                                        937
                                        :RANK
                                        1
                                        :NUM-HITS
                                        1
                                        :NUM-QS
                                        15
                                        :IDENTITY
                                        20
                                        :POSITIVE
                                        36
                                        :FRAME
                                        NIL))
                              :P-HAS-FCN 1.5421621e-5
                              :EVIDENCE-VALUES #S(HIT-VALUES
                                                  :RANK
                                                  1.0
                                                  :STDEV
                                                  NIL
                                                  :SSCORE
                                                  1
                                                  :EVALS
                                                  0.8352308969908017d0
                                                  :ALN
                                                  0.17372881
                                                  :DIRECTON
                                                  T
                                                  :ADJACENT
                                                  NIL
                                                  :ZERO-EVAL
                                                  NIL
                                                  :SAME-GENE
                                                  NIL
                                                  :COEXPRESS
                                                  NIL
                                                  :PHYP
                                                  NIL
                                                  :NEIGHBORS
                                                  NIL
                                                  :GCLUSTER
                                                  NIL
                                                  :GFUSION
                                                  NIL
                                                  :PCOMPLEX
                                                  NIL)
                              :NODE-PROBS #S(HIT-PROBS
                                             :RANK
                                             (0.3293798 0.78629035)
                                             :STDEV
                                             NIL
                                             :SSCORE
                                             (0.95181614 0.43951613)
                                             :EVALS
                                             (0.9617 0.044354837)
                                             :ALN
                                             (0.42723006 0.008064516)
                                             :DIRECTON
                                             (0.083024465 0.032258064)
                                             :ADJACENT
                                             (0.99431676 0.8104839)
                                             :ZERO-EVAL
                                             NIL
                                             :SAME-GENE
                                             (0.98369163 0.8145161)
                                             :COEXPRESS
                                             NIL
                                             :PHYP
                                             NIL
                                             :NEIGHBORS
                                             NIL
                                             :GCLUSTER
                                             NIL
                                             :GFUSION
                                             NIL
                                             :PCOMPLEX
                                             NIL)
                              :SSCORE 1
                              :SSCORE-LESS-THAN-2? NIL)
                #S(HIT-STRUCT :SNAME "GKFG-142-MONOMER"
                              :FNAME GKFG-142-MONOMER
                              :DATA (#S(HITDATA
                                        :NAME
                                        "GKFG-142-MONOMER"
                                        :BSCORE
                                        28.4906
                                        :EVAL
                                        0.667179d0
                                        :ALN-LEN
                                        53
                                        :SBJ-START
                                        395
                                        :SBJ-END
                                        447
                                        :QUERY-LEN
                                        526
                                        :QRY-START
                                        158
                                        :QRY-END
                                        207
                                        :QUERY
                                        "Q8PS70"
                                        :LENGTH
                                        593
                                        :RANK
                                        1
                                        :NUM-HITS
                                        1
                                        :NUM-QS
                                        15
                                        :IDENTITY
                                        15
                                        :POSITIVE
                                        27
                                        :FRAME
                                        NIL))
                              :P-HAS-FCN 1.3945618e-5
                              :EVIDENCE-VALUES #S(HIT-VALUES
                                                  :RANK
                                                  1.0
                                                  :STDEV
                                                  NIL
                                                  :SSCORE
                                                  1
                                                  :EVALS
                                                  0.17575763192614963d0
                                                  :ALN
                                                  0.10076046
                                                  :DIRECTON
                                                  T
                                                  :ADJACENT
                                                  NIL
                                                  :ZERO-EVAL
                                                  NIL
                                                  :SAME-GENE
                                                  NIL
                                                  :COEXPRESS
                                                  NIL
                                                  :PHYP
                                                  NIL
                                                  :NEIGHBORS
                                                  NIL
                                                  :GCLUSTER
                                                  NIL
                                                  :GFUSION
                                                  NIL
                                                  :PCOMPLEX
                                                  NIL)
                              :NODE-PROBS #S(HIT-PROBS
                                             :RANK
                                             (0.3293798 0.78629035)
                                             :STDEV
                                             NIL
                                             :SSCORE
                                             (0.95181614 0.43951613)
                                             :EVALS
                                             (0.9617 0.044354837)
                                             :ALN
                                             (0.23622437 0.004032258)
                                             :DIRECTON
                                             (0.083024465 0.032258064)
                                             :ADJACENT
                                             (0.99431676 0.8104839)
                                             :ZERO-EVAL
                                             NIL
                                             :SAME-GENE
                                             (0.98369163 0.8145161)
                                             :COEXPRESS
                                             NIL
                                             :PHYP
                                             NIL
                                             :NEIGHBORS
                                             NIL
                                             :GCLUSTER
                                             NIL
                                             :GFUSION
                                             NIL
                                             :PCOMPLEX
                                             NIL)
                              :SSCORE 1
                              :SSCORE-LESS-THAN-2? NIL)
                #S(HIT-STRUCT :SNAME "GKFG-1046-MONOMER"
                              :FNAME GKFG-1046-MONOMER
                              :DATA (#S(HITDATA
                                        :NAME
                                        "GKFG-1046-MONOMER"
                                        :BSCORE
                                        31.5722
                                        :EVAL
                                        0.139123d0
                                        :ALN-LEN
                                        50
                                        :SBJ-START
                                        222
                                        :SBJ-END
                                        271
                                        :QUERY-LEN
                                        936
                                        :QRY-START
                                        862
                                        :QRY-END
                                        906
                                        :QUERY
                                        "O32483"
                                        :LENGTH
                                        878
                                        :RANK
                                        1
                                        :NUM-HITS
                                        3
                                        :NUM-QS
                                        15
                                        :IDENTITY
                                        16
                                        :POSITIVE
                                        28
                                        :FRAME
                                        NIL))
                              :P-HAS-FCN 1.3945618e-5
                              :EVIDENCE-VALUES #S(HIT-VALUES
                                                  :RANK
                                                  1.0
                                                  :STDEV
                                                  NIL
                                                  :SSCORE
                                                  1
                                                  :EVALS
                                                  0.856601065929164d0
                                                  :ALN
                                                  0.053418804
                                                  :DIRECTON
                                                  T
                                                  :ADJACENT
                                                  NIL
                                                  :ZERO-EVAL
                                                  NIL
                                                  :SAME-GENE
                                                  NIL
                                                  :COEXPRESS
                                                  NIL
                                                  :PHYP
                                                  NIL
                                                  :NEIGHBORS
                                                  NIL
                                                  :GCLUSTER
                                                  NIL
                                                  :GFUSION
                                                  NIL
                                                  :PCOMPLEX
                                                  NIL)
                              :NODE-PROBS #S(HIT-PROBS
                                             :RANK
                                             (0.3293798 0.78629035)
                                             :STDEV
                                             NIL
                                             :SSCORE
                                             (0.95181614 0.43951613)
                                             :EVALS
                                             (0.9617 0.044354837)
                                             :ALN
                                             (0.23622437 0.004032258)
                                             :DIRECTON
                                             (0.083024465 0.032258064)
                                             :ADJACENT
                                             (0.99431676 0.8104839)
                                             :ZERO-EVAL
                                             NIL
                                             :SAME-GENE
                                             (0.98369163 0.8145161)
                                             :COEXPRESS
                                             NIL
                                             :PHYP
                                             NIL
                                             :NEIGHBORS
                                             NIL
                                             :GCLUSTER
                                             NIL
                                             :GFUSION
                                             NIL
                                             :PCOMPLEX
                                             NIL)
                              :SSCORE 1
                              :SSCORE-LESS-THAN-2? NIL)
                #S(HIT-STRUCT :SNAME "GKFG-1621-MONOMER"
                              :FNAME GKFG-1621-MONOMER
                              :DATA (#S(HITDATA
                                        :NAME
                                        "GKFG-1621-MONOMER"
                                        :BSCORE
                                        30.8018
                                        :EVAL
                                        0.102436d0
                                        :ALN-LEN
                                        49
                                        :SBJ-START
                                        176
                                        :SBJ-END
                                        224
                                        :QUERY-LEN
                                        471
                                        :QRY-START
                                        416
                                        :QRY-END
                                        464
                                        :QUERY
                                        "O28786"
                                        :LENGTH
                                        442
                                        :RANK
                                        1
                                        :NUM-HITS
                                        1
                                        :NUM-QS
                                        15
                                        :IDENTITY
                                        17
                                        :POSITIVE
                                        25
                                        :FRAME
                                        NIL))
                              :P-HAS-FCN 1.3945618e-5
                              :EVIDENCE-VALUES #S(HIT-VALUES
                                                  :RANK
                                                  1.0
                                                  :STDEV
                                                  NIL
                                                  :SSCORE
                                                  1
                                                  :EVALS
                                                  0.9895473885386771d0
                                                  :ALN
                                                  0.10403397
                                                  :DIRECTON
                                                  T
                                                  :ADJACENT
                                                  NIL
                                                  :ZERO-EVAL
                                                  NIL
                                                  :SAME-GENE
                                                  NIL
                                                  :COEXPRESS
                                                  NIL
                                                  :PHYP
                                                  NIL
                                                  :NEIGHBORS
                                                  NIL
                                                  :GCLUSTER
                                                  NIL
                                                  :GFUSION
                                                  NIL
                                                  :PCOMPLEX
                                                  NIL)
                              :NODE-PROBS #S(HIT-PROBS
                                             :RANK
                                             (0.3293798 0.78629035)
                                             :STDEV
                                             NIL
                                             :SSCORE
                                             (0.95181614 0.43951613)
                                             :EVALS
                                             (0.9617 0.044354837)
                                             :ALN
                                             (0.23622437 0.004032258)
                                             :DIRECTON
                                             (0.083024465 0.032258064)
                                             :ADJACENT
                                             (0.99431676 0.8104839)
                                             :ZERO-EVAL
                                             NIL
                                             :SAME-GENE
                                             (0.98369163 0.8145161)
                                             :COEXPRESS
                                             NIL
                                             :PHYP
                                             NIL
                                             :NEIGHBORS
                                             NIL
                                             :GCLUSTER
                                             NIL
                                             :GFUSION
                                             NIL
                                             :PCOMPLEX
                                             NIL)
                              :SSCORE 1
                              :SSCORE-LESS-THAN-2? NIL)
                #S(HIT-STRUCT :SNAME "GKFG-739-MONOMER"
                              :FNAME GKFG-739-MONOMER
                              :DATA (#S(HITDATA
                                        :NAME
                                        "GKFG-739-MONOMER"
                                        :BSCORE
                                        29.261
                                        :EVAL
                                        0.792382d0
                                        :ALN-LEN
                                        45
                                        :SBJ-START
                                        175
                                        :SBJ-END
                                        219
                                        :QUERY-LEN
                                        932
                                        :QRY-START
                                        66
                                        :QRY-END
                                        109
                                        :QUERY
                                        "A1R2V3"
                                        :LENGTH
                                        745
                                        :RANK
                                        1
                                        :NUM-HITS
                                        1
                                        :NUM-QS
                                        15
                                        :IDENTITY
                                        16
                                        :POSITIVE
                                        21
                                        :FRAME
                                        NIL))
                              :P-HAS-FCN 1.3945618e-5
                              :EVIDENCE-VALUES #S(HIT-VALUES
                                                  :RANK
                                                  1.0
                                                  :STDEV
                                                  NIL
                                                  :SSCORE
                                                  1
                                                  :EVALS
                                                  0.10106539859217771d0
                                                  :ALN
                                                  0.04828326
                                                  :DIRECTON
                                                  T
                                                  :ADJACENT
                                                  NIL
                                                  :ZERO-EVAL
                                                  NIL
                                                  :SAME-GENE
                                                  NIL
                                                  :COEXPRESS
                                                  NIL
                                                  :PHYP
                                                  NIL
                                                  :NEIGHBORS
                                                  NIL
                                                  :GCLUSTER
                                                  NIL
                                                  :GFUSION
                                                  NIL
                                                  :PCOMPLEX
                                                  NIL)
                              :NODE-PROBS #S(HIT-PROBS
                                             :RANK
                                             (0.3293798 0.78629035)
                                             :STDEV
                                             NIL
                                             :SSCORE
                                             (0.95181614 0.43951613)
                                             :EVALS
                                             (0.9617 0.044354837)
                                             :ALN
                                             (0.23622437 0.004032258)
                                             :DIRECTON
                                             (0.083024465 0.032258064)
                                             :ADJACENT
                                             (0.99431676 0.8104839)
                                             :ZERO-EVAL
                                             NIL
                                             :SAME-GENE
                                             (0.98369163 0.8145161)
                                             :COEXPRESS
                                             NIL
                                             :PHYP
                                             NIL
                                             :NEIGHBORS
                                             NIL
                                             :GCLUSTER
                                             NIL
                                             :GFUSION
                                             NIL
                                             :PCOMPLEX
                                             NIL)
                              :SSCORE 1
                              :SSCORE-LESS-THAN-2? NIL)
                #S(HIT-STRUCT :SNAME "GKFG-1304-MONOMER"
                              :FNAME GKFG-1304-MONOMER
                              :DATA (#S(HITDATA
                                        :NAME
                                        "GKFG-1304-MONOMER"
                                        :BSCORE
                                        29.261
                                        :EVAL
                                        0.671567d0
                                        :ALN-LEN
                                        81
                                        :SBJ-START
                                        340
                                        :SBJ-END
                                        414
                                        :QUERY-LEN
                                        858
                                        :QRY-START
                                        115
                                        :QRY-END
                                        195
                                        :QUERY
                                        "Q5SKL7"
                                        :LENGTH
                                        763
                                        :RANK
                                        1
                                        :NUM-HITS
                                        1
                                        :NUM-QS
                                        15
                                        :IDENTITY
                                        20
                                        :POSITIVE
                                        45
                                        :FRAME
                                        NIL))
                              :P-HAS-FCN 1.3945618e-5
                              :EVIDENCE-VALUES #S(HIT-VALUES
                                                  :RANK
                                                  1.0
                                                  :STDEV
                                                  NIL
                                                  :SSCORE
                                                  1
                                                  :EVALS
                                                  0.17291065272162845d0
                                                  :ALN
                                                  0.09440559
                                                  :DIRECTON
                                                  T
                                                  :ADJACENT
                                                  NIL
                                                  :ZERO-EVAL
                                                  NIL
                                                  :SAME-GENE
                                                  NIL
                                                  :COEXPRESS
                                                  NIL
                                                  :PHYP
                                                  NIL
                                                  :NEIGHBORS
                                                  NIL
                                                  :GCLUSTER
                                                  NIL
                                                  :GFUSION
                                                  NIL
                                                  :PCOMPLEX
                                                  NIL)
                              :NODE-PROBS #S(HIT-PROBS
                                             :RANK
                                             (0.3293798 0.78629035)
                                             :STDEV
                                             NIL
                                             :SSCORE
                                             (0.95181614 0.43951613)
                                             :EVALS
                                             (0.9617 0.044354837)
                                             :ALN
                                             (0.23622437 0.004032258)
                                             :DIRECTON
                                             (0.083024465 0.032258064)
                                             :ADJACENT
                                             (0.99431676 0.8104839)
                                             :ZERO-EVAL
                                             NIL
                                             :SAME-GENE
                                             (0.98369163 0.8145161)
                                             :COEXPRESS
                                             NIL
                                             :PHYP
                                             NIL
                                             :NEIGHBORS
                                             NIL
                                             :GCLUSTER
                                             NIL
                                             :GFUSION
                                             NIL
                                             :PCOMPLEX
                                             NIL)
                              :SSCORE 1
                              :SSCORE-LESS-THAN-2? NIL)
                #S(HIT-STRUCT :SNAME "GKFG-732-MONOMER"
                              :FNAME GKFG-732-MONOMER
                              :DATA (#S(HITDATA
                                        :NAME
                                        "GKFG-732-MONOMER"
                                        :BSCORE
                                        29.6462
                                        :EVAL
                                        0.350988d0
                                        :ALN-LEN
                                        74
                                        :SBJ-START
                                        8
                                        :SBJ-END
                                        80
                                        :QUERY-LEN
                                        881
                                        :QRY-START
                                        338
                                        :QRY-END
                                        410
                                        :QUERY
                                        "Q2SL23"
                                        :LENGTH
                                        221
                                        :RANK
                                        1
                                        :NUM-HITS
                                        1
                                        :NUM-QS
                                        15
                                        :IDENTITY
                                        20
                                        :POSITIVE
                                        40
                                        :FRAME
                                        NIL))
                              :P-HAS-FCN 1.3945618e-5
                              :EVIDENCE-VALUES #S(HIT-VALUES
                                                  :RANK
                                                  1.0
                                                  :STDEV
                                                  NIL
                                                  :SSCORE
                                                  1
                                                  :EVALS
                                                  0.454707731462583d0
                                                  :ALN
                                                  0.08399546
                                                  :DIRECTON
                                                  T
                                                  :ADJACENT
                                                  NIL
                                                  :ZERO-EVAL
                                                  NIL
                                                  :SAME-GENE
                                                  NIL
                                                  :COEXPRESS
                                                  NIL
                                                  :PHYP
                                                  NIL
                                                  :NEIGHBORS
                                                  NIL
                                                  :GCLUSTER
                                                  NIL
                                                  :GFUSION
                                                  NIL
                                                  :PCOMPLEX
                                                  NIL)
                              :NODE-PROBS #S(HIT-PROBS
                                             :RANK
                                             (0.3293798 0.78629035)
                                             :STDEV
                                             NIL
                                             :SSCORE
                                             (0.95181614 0.43951613)
                                             :EVALS
                                             (0.9617 0.044354837)
                                             :ALN
                                             (0.23622437 0.004032258)
                                             :DIRECTON
                                             (0.083024465 0.032258064)
                                             :ADJACENT
                                             (0.99431676 0.8104839)
                                             :ZERO-EVAL
                                             NIL
                                             :SAME-GENE
                                             (0.98369163 0.8145161)
                                             :COEXPRESS
                                             NIL
                                             :PHYP
                                             NIL
                                             :NEIGHBORS
                                             NIL
                                             :GCLUSTER
                                             NIL
                                             :GFUSION
                                             NIL
                                             :PCOMPLEX
                                             NIL)
                              :SSCORE 1
                              :SSCORE-LESS-THAN-2? NIL)
                #S(HIT-STRUCT :SNAME "GKFG-1347-MONOMER"
                              :FNAME GKFG-1347-MONOMER
                              :DATA (#S(HITDATA
                                        :NAME
                                        "GKFG-1347-MONOMER"
                                        :BSCORE
                                        33.8834
                                        :EVAL
                                        0.0294267d0
                                        :ALN-LEN
                                        55
                                        :SBJ-START
                                        436
                                        :SBJ-END
                                        490
                                        :QUERY-LEN
                                        997
                                        :QRY-START
                                        617
                                        :QRY-END
                                        671
                                        :QUERY
                                        "A4JGV5"
                                        :LENGTH
                                        739
                                        :RANK
                                        1
                                        :NUM-HITS
                                        2
                                        :NUM-QS
                                        15
                                        :IDENTITY
                                        16
                                        :POSITIVE
                                        27
                                        :FRAME
                                        NIL))
                              :P-HAS-FCN 1.3945618e-5
                              :EVIDENCE-VALUES #S(HIT-VALUES
                                                  :RANK
                                                  1.0
                                                  :STDEV
                                                  NIL
                                                  :SSCORE
                                                  1
                                                  :EVALS
                                                  1.531258438279166d0
                                                  :ALN
                                                  0.055165496
                                                  :DIRECTON
                                                  T
                                                  :ADJACENT
                                                  NIL
                                                  :ZERO-EVAL
                                                  NIL
                                                  :SAME-GENE
                                                  NIL
                                                  :COEXPRESS
                                                  NIL
                                                  :PHYP
                                                  NIL
                                                  :NEIGHBORS
                                                  NIL
                                                  :GCLUSTER
                                                  NIL
                                                  :GFUSION
                                                  NIL
                                                  :PCOMPLEX
                                                  NIL)
                              :NODE-PROBS #S(HIT-PROBS
                                             :RANK
                                             (0.3293798 0.78629035)
                                             :STDEV
                                             NIL
                                             :SSCORE
                                             (0.95181614 0.43951613)
                                             :EVALS
                                             (0.9617 0.044354837)
                                             :ALN
                                             (0.23622437 0.004032258)
                                             :DIRECTON
                                             (0.083024465 0.032258064)
                                             :ADJACENT
                                             (0.99431676 0.8104839)
                                             :ZERO-EVAL
                                             NIL
                                             :SAME-GENE
                                             (0.98369163 0.8145161)
                                             :COEXPRESS
                                             NIL
                                             :PHYP
                                             NIL
                                             :NEIGHBORS
                                             NIL
                                             :GCLUSTER
                                             NIL
                                             :GFUSION
                                             NIL
                                             :PCOMPLEX
                                             NIL)
                              :SSCORE 1
                              :SSCORE-LESS-THAN-2? NIL)
                #S(HIT-STRUCT :SNAME "GKFG-1068-MONOMER"
                              :FNAME GKFG-1068-MONOMER
                              :DATA (#S(HITDATA
                                        :NAME
                                        "GKFG-1068-MONOMER"
                                        :BSCORE
                                        30.4166
                                        :EVAL
                                        0.252621d0
                                        :ALN-LEN
                                        50
                                        :SBJ-START
                                        175
                                        :SBJ-END
                                        224
                                        :QUERY-LEN
                                        919
                                        :QRY-START
                                        598
                                        :QRY-END
                                        647
                                        :QUERY
                                        "Q93MH3"
                                        :LENGTH
                                        297
                                        :RANK
                                        1
                                        :NUM-HITS
                                        1
                                        :NUM-QS
                                        15
                                        :IDENTITY
                                        14
                                        :POSITIVE
                                        24
                                        :FRAME
                                        NIL))
                              :P-HAS-FCN 1.3945618e-5
                              :EVIDENCE-VALUES #S(HIT-VALUES
                                                  :RANK
                                                  1.0
                                                  :STDEV
                                                  NIL
                                                  :SSCORE
                                                  1
                                                  :EVALS
                                                  0.5975305500394531d0
                                                  :ALN
                                                  0.054406963
                                                  :DIRECTON
                                                  T
                                                  :ADJACENT
                                                  NIL
                                                  :ZERO-EVAL
                                                  NIL
                                                  :SAME-GENE
                                                  NIL
                                                  :COEXPRESS
                                                  NIL
                                                  :PHYP
                                                  NIL
                                                  :NEIGHBORS
                                                  NIL
                                                  :GCLUSTER
                                                  NIL
                                                  :GFUSION
                                                  NIL
                                                  :PCOMPLEX
                                                  NIL)
                              :NODE-PROBS #S(HIT-PROBS
                                             :RANK
                                             (0.3293798 0.78629035)
                                             :STDEV
                                             NIL
                                             :SSCORE
                                             (0.95181614 0.43951613)
                                             :EVALS
                                             (0.9617 0.044354837)
                                             :ALN
                                             (0.23622437 0.004032258)
                                             :DIRECTON
                                             (0.083024465 0.032258064)
                                             :ADJACENT
                                             (0.99431676 0.8104839)
                                             :ZERO-EVAL
                                             NIL
                                             :SAME-GENE
                                             (0.98369163 0.8145161)
                                             :COEXPRESS
                                             NIL
                                             :PHYP
                                             NIL
                                             :NEIGHBORS
                                             NIL
                                             :GCLUSTER
                                             NIL
                                             :GFUSION
                                             NIL
                                             :PCOMPLEX
                                             NIL)
                              :SSCORE 1
                              :SSCORE-LESS-THAN-2? NIL)
                #S(HIT-STRUCT :SNAME "GKFG-86-MONOMER"
                              :FNAME GKFG-86-MONOMER
                              :DATA (#S(HITDATA
                                        :NAME
                                        "GKFG-86-MONOMER"
                                        :BSCORE
                                        30.8018
                                        :EVAL
                                        0.238824d0
                                        :ALN-LEN
                                        50
                                        :SBJ-START
                                        267
                                        :SBJ-END
                                        311
                                        :QUERY-LEN
                                        936
                                        :QRY-START
                                        341
                                        :QRY-END
                                        390
                                        :QUERY
                                        "O32483"
                                        :LENGTH
                                        402
                                        :RANK
                                        2
                                        :NUM-HITS
                                        3
                                        :NUM-QS
                                        15
                                        :IDENTITY
                                        17
                                        :POSITIVE
                                        26
                                        :FRAME
                                        NIL)
                                     #S(HITDATA
                                        :NAME
                                        "GKFG-86-MONOMER"
                                        :BSCORE
                                        28.8758
                                        :EVAL
                                        0.856951d0
                                        :ALN-LEN
                                        124
                                        :SBJ-START
                                        260
                                        :SBJ-END
                                        379
                                        :QUERY-LEN
                                        911
                                        :QRY-START
                                        302
                                        :QRY-END
                                        420
                                        :QUERY
                                        "Q9RNU9"
                                        :LENGTH
                                        402
                                        :RANK
                                        1
                                        :NUM-HITS
                                        1
                                        :NUM-QS
                                        15
                                        :IDENTITY
                                        32
                                        :POSITIVE
                                        55
                                        :FRAME
                                        NIL))
                              :P-HAS-FCN 2.5282066e-6
                              :EVIDENCE-VALUES #S(HIT-VALUES
                                                  :RANK
                                                  1.5
                                                  :STDEV
                                                  NIL
                                                  :SSCORE
                                                  2
                                                  :EVALS
                                                  0.6219220320492491d0
                                                  :ALN
                                                  0.09476648
                                                  :DIRECTON
                                                  T
                                                  :ADJACENT
                                                  NIL
                                                  :ZERO-EVAL
                                                  NIL
                                                  :SAME-GENE
                                                  NIL
                                                  :COEXPRESS
                                                  NIL
                                                  :PHYP
                                                  NIL
                                                  :NEIGHBORS
                                                  NIL
                                                  :GCLUSTER
                                                  NIL
                                                  :GFUSION
                                                  NIL
                                                  :PCOMPLEX
                                                  NIL)
                              :NODE-PROBS #S(HIT-PROBS
                                             :RANK
                                             (0.38201135 0.16532259)
                                             :STDEV
                                             NIL
                                             :SSCORE
                                             (0.95181614 0.43951613)
                                             :EVALS
                                             (0.9617 0.044354837)
                                             :ALN
                                             (0.23622437 0.004032258)
                                             :DIRECTON
                                             (0.083024465 0.032258064)
                                             :ADJACENT
                                             (0.99431676 0.8104839)
                                             :ZERO-EVAL
                                             NIL
                                             :SAME-GENE
                                             (0.98369163 0.8145161)
                                             :COEXPRESS
                                             NIL
                                             :PHYP
                                             NIL
                                             :NEIGHBORS
                                             NIL
                                             :GCLUSTER
                                             NIL
                                             :GFUSION
                                             NIL
                                             :PCOMPLEX
                                             NIL)
                              :SSCORE 2
                              :SSCORE-LESS-THAN-2? NIL)
                #S(HIT-STRUCT :SNAME "GKFG-1383-MONOMER"
                              :FNAME GKFG-1383-MONOMER
                              :DATA (#S(HITDATA
                                        :NAME
                                        "GKFG-1383-MONOMER"
                                        :BSCORE
                                        33.113
                                        :EVAL
                                        0.0496707d0
                                        :ALN-LEN
                                        79
                                        :SBJ-START
                                        369
                                        :SBJ-END
                                        447
                                        :QUERY-LEN
                                        997
                                        :QRY-START
                                        672
                                        :QRY-END
                                        744
                                        :QUERY
                                        "A4JGV5"
                                        :LENGTH
                                        799
                                        :RANK
                                        2
                                        :NUM-HITS
                                        2
                                        :NUM-QS
                                        15
                                        :IDENTITY
                                        26
                                        :POSITIVE
                                        36
                                        :FRAME
                                        NIL)
                                     #S(HITDATA
                                        :NAME
                                        "GKFG-1383-MONOMER"
                                        :BSCORE
                                        30.0314
                                        :EVAL
                                        0.456195d0
                                        :ALN-LEN
                                        54
                                        :SBJ-START
                                        11
                                        :SBJ-END
                                        64
                                        :QUERY-LEN
                                        883
                                        :QRY-START
                                        493
                                        :QRY-END
                                        546
                                        :QUERY
                                        "Q1QX15"
                                        :LENGTH
                                        799
                                        :RANK
                                        1
                                        :NUM-HITS
                                        1
                                        :NUM-QS
                                        15
                                        :IDENTITY
                                        17
                                        :POSITIVE
                                        28
                                        :FRAME
                                        NIL))
                              :P-HAS-FCN 2.5282066e-6
                              :EVIDENCE-VALUES #S(HIT-VALUES
                                                  :RANK
                                                  1.5
                                                  :STDEV
                                                  NIL
                                                  :SSCORE
                                                  2
                                                  :EVALS
                                                  1.3038997195297377d0
                                                  :ALN
                                                  0.070196435
                                                  :DIRECTON
                                                  T
                                                  :ADJACENT
                                                  NIL
                                                  :ZERO-EVAL
                                                  NIL
                                                  :SAME-GENE
                                                  NIL
                                                  :COEXPRESS
                                                  NIL
                                                  :PHYP
                                                  NIL
                                                  :NEIGHBORS
                                                  NIL
                                                  :GCLUSTER
                                                  NIL
                                                  :GFUSION
                                                  NIL
                                                  :PCOMPLEX
                                                  NIL)
                              :NODE-PROBS #S(HIT-PROBS
                                             :RANK
                                             (0.38201135 0.16532259)
                                             :STDEV
                                             NIL
                                             :SSCORE
                                             (0.95181614 0.43951613)
                                             :EVALS
                                             (0.9617 0.044354837)
                                             :ALN
                                             (0.23622437 0.004032258)
                                             :DIRECTON
                                             (0.083024465 0.032258064)
                                             :ADJACENT
                                             (0.99431676 0.8104839)
                                             :ZERO-EVAL
                                             NIL
                                             :SAME-GENE
                                             (0.98369163 0.8145161)
                                             :COEXPRESS
                                             NIL
                                             :PHYP
                                             NIL
                                             :NEIGHBORS
                                             NIL
                                             :GCLUSTER
                                             NIL
                                             :GFUSION
                                             NIL
                                             :PCOMPLEX
                                             NIL)
                              :SSCORE 2
                              :SSCORE-LESS-THAN-2? NIL)
                #S(HIT-STRUCT :SNAME "GKFG-844-MONOMER"
                              :FNAME GKFG-844-MONOMER
                              :DATA (#S(HITDATA
                                        :NAME
                                        "GKFG-844-MONOMER"
                                        :BSCORE
                                        28.8758
                                        :EVAL
                                        0.828791d0
                                        :ALN-LEN
                                        71
                                        :SBJ-START
                                        234
                                        :SBJ-END
                                        304
                                        :QUERY-LEN
                                        948
                                        :QRY-START
                                        372
                                        :QRY-END
                                        438
                                        :QUERY
                                        "A8AW99"
                                        :LENGTH
                                        307
                                        :RANK
                                        2
                                        :NUM-HITS
                                        2
                                        :NUM-QS
                                        15
                                        :IDENTITY
                                        18
                                        :POSITIVE
                                        35
                                        :FRAME
                                        NIL))
                              :P-HAS-FCN 2.5282066e-6
                              :EVIDENCE-VALUES #S(HIT-VALUES
                                                  :RANK
                                                  2.0
                                                  :STDEV
                                                  NIL
                                                  :SSCORE
                                                  1
                                                  :EVALS
                                                  0.08155497366008667d0
                                                  :ALN
                                                  0.07489452
                                                  :DIRECTON
                                                  T
                                                  :ADJACENT
                                                  NIL
                                                  :ZERO-EVAL
                                                  NIL
                                                  :SAME-GENE
                                                  NIL
                                                  :COEXPRESS
                                                  NIL
                                                  :PHYP
                                                  NIL
                                                  :NEIGHBORS
                                                  NIL
                                                  :GCLUSTER
                                                  NIL
                                                  :GFUSION
                                                  NIL
                                                  :PCOMPLEX
                                                  NIL)
                              :NODE-PROBS #S(HIT-PROBS
                                             :RANK
                                             (0.38201135 0.16532259)
                                             :STDEV
                                             NIL
                                             :SSCORE
                                             (0.95181614 0.43951613)
                                             :EVALS
                                             (0.9617 0.044354837)
                                             :ALN
                                             (0.23622437 0.004032258)
                                             :DIRECTON
                                             (0.083024465 0.032258064)
                                             :ADJACENT
                                             (0.99431676 0.8104839)
                                             :ZERO-EVAL
                                             NIL
                                             :SAME-GENE
                                             (0.98369163 0.8145161)
                                             :COEXPRESS
                                             NIL
                                             :PHYP
                                             NIL
                                             :NEIGHBORS
                                             NIL
                                             :GCLUSTER
                                             NIL
                                             :GFUSION
                                             NIL
                                             :PCOMPLEX
                                             NIL)
                              :SSCORE 1
                              :SSCORE-LESS-THAN-2? NIL)
                #S(HIT-STRUCT :SNAME "GKFG-177-MONOMER"
                              :FNAME GKFG-177-MONOMER
                              :DATA (#S(HITDATA
                                        :NAME
                                        "GKFG-177-MONOMER"
                                        :BSCORE
                                        30.0314
                                        :EVAL
                                        0.310147d0
                                        :ALN-LEN
                                        81
                                        :SBJ-START
                                        12
                                        :SBJ-END
                                        89
                                        :QUERY-LEN
                                        936
                                        :QRY-START
                                        6
                                        :QRY-END
                                        80
                                        :QUERY
                                        "O32483"
                                        :LENGTH
                                        237
                                        :RANK
                                        3
                                        :NUM-HITS
                                        3
                                        :NUM-QS
                                        15
                                        :IDENTITY
                                        23
                                        :POSITIVE
                                        32
                                        :FRAME
                                        NIL))
                              :P-HAS-FCN 1.0926308e-6
                              :EVIDENCE-VALUES #S(HIT-VALUES
                                                  :RANK
                                                  3.0
                                                  :STDEV
                                                  NIL
                                                  :SSCORE
                                                  1
                                                  :EVALS
                                                  0.508432415336503d0
                                                  :ALN
                                                  0.086538464
                                                  :DIRECTON
                                                  T
                                                  :ADJACENT
                                                  NIL
                                                  :ZERO-EVAL
                                                  NIL
                                                  :SAME-GENE
                                                  NIL
                                                  :COEXPRESS
                                                  NIL
                                                  :PHYP
                                                  NIL
                                                  :NEIGHBORS
                                                  NIL
                                                  :GCLUSTER
                                                  NIL
                                                  :GFUSION
                                                  NIL
                                                  :PCOMPLEX
                                                  NIL)
                              :NODE-PROBS #S(HIT-PROBS
                                             :RANK
                                             (0.17247343 0.032258064)
                                             :STDEV
                                             NIL
                                             :SSCORE
                                             (0.95181614 0.43951613)
                                             :EVALS
                                             (0.9617 0.044354837)
                                             :ALN
                                             (0.23622437 0.004032258)
                                             :DIRECTON
                                             (0.083024465 0.032258064)
                                             :ADJACENT
                                             (0.99431676 0.8104839)
                                             :ZERO-EVAL
                                             NIL
                                             :SAME-GENE
                                             (0.98369163 0.8145161)
                                             :COEXPRESS
                                             NIL
                                             :PHYP
                                             NIL
                                             :NEIGHBORS
                                             NIL
                                             :GCLUSTER
                                             NIL
                                             :GFUSION
                                             NIL
                                             :PCOMPLEX
                                             NIL)
                              :SSCORE 1
                              :SSCORE-LESS-THAN-2? NIL))
               (GLUTAMATE-SYNTHASE-FERREDOXIN-RXN
                #S(HIT-STRUCT :SNAME "GKFG-151-MONOMER"
                              :FNAME GKFG-151-MONOMER
                              :DATA (#S(HITDATA
                                        :NAME
                                        "GKFG-151-MONOMER"
                                        :BSCORE
                                        32.7278
                                        :EVAL
                                        0.119068d0
                                        :ALN-LEN
                                        100
                                        :SBJ-START
                                        648
                                        :SBJ-END
                                        743
                                        :QUERY-LEN
                                        1648
                                        :QRY-START
                                        1263
                                        :QRY-END
                                        1358
                                        :QUERY
                                        "Q9ZNZ7"
                                        :LENGTH
                                        1029
                                        :RANK
                                        1
                                        :NUM-HITS
                                        1
                                        :NUM-QS
                                        1
                                        :IDENTITY
                                        28
                                        :POSITIVE
                                        46
                                        :FRAME
                                        NIL))
                              :P-HAS-FCN 1.3945618e-5
                              :EVIDENCE-VALUES #S(HIT-VALUES
                                                  :RANK
                                                  1.0
                                                  :STDEV
                                                  NIL
                                                  :SSCORE
                                                  1
                                                  :EVALS
                                                  0.9242049412103175d0
                                                  :ALN
                                                  0.06067961
                                                  :DIRECTON
                                                  T
                                                  :ADJACENT
                                                  NIL
                                                  :ZERO-EVAL
                                                  NIL
                                                  :SAME-GENE
                                                  NIL
                                                  :COEXPRESS
                                                  NIL
                                                  :PHYP
                                                  NIL
                                                  :NEIGHBORS
                                                  NIL
                                                  :GCLUSTER
                                                  NIL
                                                  :GFUSION
                                                  NIL
                                                  :PCOMPLEX
                                                  NIL)
                              :NODE-PROBS #S(HIT-PROBS
                                             :RANK
                                             (0.3293798 0.78629035)
                                             :STDEV
                                             NIL
                                             :SSCORE
                                             (0.95181614 0.43951613)
                                             :EVALS
                                             (0.9617 0.044354837)
                                             :ALN
                                             (0.23622437 0.004032258)
                                             :DIRECTON
                                             (0.083024465 0.032258064)
                                             :ADJACENT
                                             (0.99431676 0.8104839)
                                             :ZERO-EVAL
                                             NIL
                                             :SAME-GENE
                                             (0.98369163 0.8145161)
                                             :COEXPRESS
                                             NIL
                                             :PHYP
                                             NIL
                                             :NEIGHBORS
                                             NIL
                                             :GCLUSTER
                                             NIL
                                             :GFUSION
                                             NIL
                                             :PCOMPLEX
                                             NIL)
                              :SSCORE 1
                              :SSCORE-LESS-THAN-2? NIL))))
 #S(PWY :NAME DAPLYSINESYN-PWY
        :RXNS (DIAMINOPIMDECARB-RXN TETHYDPICSUCC-RXN DIHYDROPICRED-RXN
               DIHYDRODIPICSYN-RXN
               ASPARTATE-SEMIALDEHYDE-DEHYDROGENASE-RXN
               ASPARTATEKIN-RXN)
        :HOLES (DIAMINOPIMEPIM-RXN SUCCDIAMINOPIMDESUCC-RXN
                SUCCINYLDIAMINOPIMTRANS-RXN)
        :DATA ((DIAMINOPIMEPIM-RXN
                #S(HIT-STRUCT :SNAME "GKFG-74-MONOMER"
                              :FNAME GKFG-74-MONOMER
                              :DATA (#S(HITDATA
                                        :NAME
                                        "GKFG-74-MONOMER"
                                        :BSCORE
                                        29.261
                                        :EVAL
                                        0.144216d0
                                        :ALN-LEN
                                        161
                                        :SBJ-START
                                        156
                                        :SBJ-END
                                        305
                                        :QUERY-LEN
                                        280
                                        :QRY-START
                                        34
                                        :QRY-END
                                        181
                                        :QUERY
                                        "O29511"
                                        :LENGTH
                                        474
                                        :RANK
                                        1
                                        :NUM-HITS
                                        1
                                        :NUM-QS
                                        21
                                        :IDENTITY
                                        42
                                        :POSITIVE
                                        64
                                        :FRAME
                                        NIL))
                              :P-HAS-FCN 0.004913946
                              :EVIDENCE-VALUES #S(HIT-VALUES
                                                  :RANK
                                                  1.0
                                                  :STDEV
                                                  NIL
                                                  :SSCORE
                                                  1
                                                  :EVALS
                                                  0.8409865542751552d0
                                                  :ALN
                                                  0.575
                                                  :DIRECTON
                                                  NIL
                                                  :ADJACENT
                                                  NIL
                                                  :ZERO-EVAL
                                                  NIL
                                                  :SAME-GENE
                                                  NIL
                                                  :COEXPRESS
                                                  NIL
                                                  :PHYP
                                                  NIL
                                                  :NEIGHBORS
                                                  NIL
                                                  :GCLUSTER
                                                  NIL
                                                  :GFUSION
                                                  NIL
                                                  :PCOMPLEX
                                                  NIL)
                              :NODE-PROBS #S(HIT-PROBS
                                             :RANK
                                             (0.3293798 0.78629035)
                                             :STDEV
                                             NIL
                                             :SSCORE
                                             (0.95181614 0.43951613)
                                             :EVALS
                                             (0.9617 0.044354837)
                                             :ALN
                                             (0.027180627 0.06048387)
                                             :DIRECTON
                                             (0.91697556 0.9677419)
                                             :ADJACENT
                                             (0.99431676 0.8104839)
                                             :ZERO-EVAL
                                             NIL
                                             :SAME-GENE
                                             (0.98369163 0.8145161)
                                             :COEXPRESS
                                             NIL
                                             :PHYP
                                             NIL
                                             :NEIGHBORS
                                             NIL
                                             :GCLUSTER
                                             NIL
                                             :GFUSION
                                             NIL
                                             :PCOMPLEX
                                             NIL)
                              :SSCORE 1
                              :SSCORE-LESS-THAN-2? NIL)
                #S(HIT-STRUCT :SNAME "GKFG-153-MONOMER"
                              :FNAME GKFG-153-MONOMER
                              :DATA (#S(HITDATA
                                        :NAME
                                        "GKFG-153-MONOMER"
                                        :BSCORE
                                        31.9574
                                        :EVAL
                                        0.0222559d0
                                        :ALN-LEN
                                        67
                                        :SBJ-START
                                        454
                                        :SBJ-END
                                        504
                                        :QUERY-LEN
                                        281
                                        :QRY-START
                                        209
                                        :QRY-END
                                        272
                                        :QUERY
                                        "A3M804"
                                        :LENGTH
                                        909
                                        :RANK
                                        1
                                        :NUM-HITS
                                        2
                                        :NUM-QS
                                        21
                                        :IDENTITY
                                        20
                                        :POSITIVE
                                        32
                                        :FRAME
                                        NIL)
                                     #S(HITDATA
                                        :NAME
                                        "GKFG-153-MONOMER"
                                        :BSCORE
                                        27.335
                                        :EVAL
                                        0.613228d0
                                        :ALN-LEN
                                        83
                                        :SBJ-START
                                        442
                                        :SBJ-END
                                        508
                                        :QUERY-LEN
                                        281
                                        :QRY-START
                                        202
                                        :QRY-END
                                        281
                                        :QUERY
                                        "Q8F9V5"
                                        :LENGTH
                                        909
                                        :RANK
                                        1
                                        :NUM-HITS
                                        1
                                        :NUM-QS
                                        21
                                        :IDENTITY
                                        20
                                        :POSITIVE
                                        33
                                        :FRAME
                                        NIL))
                              :P-HAS-FCN 3.7905585e-4
                              :EVIDENCE-VALUES #S(HIT-VALUES
                                                  :RANK
                                                  1.0
                                                  :STDEV
                                                  NIL
                                                  :SSCORE
                                                  2
                                                  :EVALS
                                                  1.6525548387155153d0
                                                  :ALN
                                                  0.26690394
                                                  :DIRECTON
                                                  NIL
                                                  :ADJACENT
                                                  NIL
                                                  :ZERO-EVAL
                                                  NIL
                                                  :SAME-GENE
                                                  NIL
                                                  :COEXPRESS
                                                  NIL
                                                  :PHYP
                                                  NIL
                                                  :NEIGHBORS
                                                  NIL
                                                  :GCLUSTER
                                                  NIL
                                                  :GFUSION
                                                  NIL
                                                  :PCOMPLEX
                                                  NIL)
                              :NODE-PROBS #S(HIT-PROBS
                                             :RANK
                                             (0.3293798 0.78629035)
                                             :STDEV
                                             NIL
                                             :SSCORE
                                             (0.95181614 0.43951613)
                                             :EVALS
                                             (0.9617 0.044354837)
                                             :ALN
                                             (0.18878181 0.032258064)
                                             :DIRECTON
                                             (0.91697556 0.9677419)
                                             :ADJACENT
                                             (0.99431676 0.8104839)
                                             :ZERO-EVAL
                                             NIL
                                             :SAME-GENE
                                             (0.98369163 0.8145161)
                                             :COEXPRESS
                                             NIL
                                             :PHYP
                                             NIL
                                             :NEIGHBORS
                                             NIL
                                             :GCLUSTER
                                             NIL
                                             :GFUSION
                                             NIL
                                             :PCOMPLEX
                                             NIL)
                              :SSCORE 2
                              :SSCORE-LESS-THAN-2? NIL)
                #S(HIT-STRUCT :SNAME "GKFG-342-MONOMER"
                              :FNAME GKFG-342-MONOMER
                              :DATA (#S(HITDATA
                                        :NAME
                                        "GKFG-342-MONOMER"
                                        :BSCORE
                                        28.4906
                                        :EVAL
                                        0.123683d0
                                        :ALN-LEN
                                        71
                                        :SBJ-START
                                        12
                                        :SBJ-END
                                        76
                                        :QUERY-LEN
                                        285
                                        :QRY-START
                                        19
                                        :QRY-END
                                        87
                                        :QUERY
                                        "P54897"
                                        :LENGTH
                                        125
                                        :RANK
                                        1
                                        :NUM-HITS
                                        1
                                        :NUM-QS
                                        21
                                        :IDENTITY
                                        20
                                        :POSITIVE
                                        38
                                        :FRAME
                                        NIL))
                              :P-HAS-FCN 3.7905585e-4
                              :EVIDENCE-VALUES #S(HIT-VALUES
                                                  :RANK
                                                  1.0
                                                  :STDEV
                                                  NIL
                                                  :SSCORE
                                                  1
                                                  :EVALS
                                                  0.9076899892436311d0
                                                  :ALN
                                                  0.24912281
                                                  :DIRECTON
                                                  NIL
                                                  :ADJACENT
                                                  NIL
                                                  :ZERO-EVAL
                                                  NIL
                                                  :SAME-GENE
                                                  NIL
                                                  :COEXPRESS
                                                  NIL
                                                  :PHYP
                                                  NIL
                                                  :NEIGHBORS
                                                  NIL
                                                  :GCLUSTER
                                                  NIL
                                                  :GFUSION
                                                  NIL
                                                  :PCOMPLEX
                                                  NIL)
                              :NODE-PROBS #S(HIT-PROBS
                                             :RANK
                                             (0.3293798 0.78629035)
                                             :STDEV
                                             NIL
                                             :SSCORE
                                             (0.95181614 0.43951613)
                                             :EVALS
                                             (0.9617 0.044354837)
                                             :ALN
                                             (0.18878181 0.032258064)
                                             :DIRECTON
                                             (0.91697556 0.9677419)
                                             :ADJACENT
                                             (0.99431676 0.8104839)
                                             :ZERO-EVAL
                                             NIL
                                             :SAME-GENE
                                             (0.98369163 0.8145161)
                                             :COEXPRESS
                                             NIL
                                             :PHYP
                                             NIL
                                             :NEIGHBORS
                                             NIL
                                             :GCLUSTER
                                             NIL
                                             :GFUSION
                                             NIL
                                             :PCOMPLEX
                                             NIL)
                              :SSCORE 1
                              :SSCORE-LESS-THAN-2? NIL)
                #S(HIT-STRUCT :SNAME "GKFG-63-MONOMER"
                              :FNAME GKFG-63-MONOMER
                              :DATA (#S(HITDATA
                                        :NAME
                                        "GKFG-63-MONOMER"
                                        :BSCORE
                                        26.9498
                                        :EVAL
                                        0.574695d0
                                        :ALN-LEN
                                        70
                                        :SBJ-START
                                        102
                                        :SBJ-END
                                        171
                                        :QUERY-LEN
                                        283
                                        :QRY-START
                                        215
                                        :QRY-END
                                        271
                                        :QUERY
                                        "Q8FPE1"
                                        :LENGTH
                                        173
                                        :RANK
                                        1
                                        :NUM-HITS
                                        1
                                        :NUM-QS
                                        21
                                        :IDENTITY
                                        19
                                        :POSITIVE
                                        25
                                        :FRAME
                                        NIL))
                              :P-HAS-FCN 3.7905585e-4
                              :EVIDENCE-VALUES #S(HIT-VALUES
                                                  :RANK
                                                  1.0
                                                  :STDEV
                                                  NIL
                                                  :SSCORE
                                                  1
                                                  :EVALS
                                                  0.24056258132785746d0
                                                  :ALN
                                                  0.24734983
                                                  :DIRECTON
                                                  NIL
                                                  :ADJACENT
                                                  NIL
                                                  :ZERO-EVAL
                                                  NIL
                                                  :SAME-GENE
                                                  NIL
                                                  :COEXPRESS
                                                  NIL
                                                  :PHYP
                                                  NIL
                                                  :NEIGHBORS
                                                  NIL
                                                  :GCLUSTER
                                                  NIL
                                                  :GFUSION
                                                  NIL
                                                  :PCOMPLEX
                                                  NIL)
                              :NODE-PROBS #S(HIT-PROBS
                                             :RANK
                                             (0.3293798 0.78629035)
                                             :STDEV
                                             NIL
                                             :SSCORE
                                             (0.95181614 0.43951613)
                                             :EVALS
                                             (0.9617 0.044354837)
                                             :ALN
                                             (0.18878181 0.032258064)
                                             :DIRECTON
                                             (0.91697556 0.9677419)
                                             :ADJACENT
                                             (0.99431676 0.8104839)
                                             :ZERO-EVAL
                                             NIL
                                             :SAME-GENE
                                             (0.98369163 0.8145161)
                                             :COEXPRESS
                                             NIL
                                             :PHYP
                                             NIL
                                             :NEIGHBORS
                                             NIL
                                             :GCLUSTER
                                             NIL
                                             :GFUSION
                                             NIL
                                             :PCOMPLEX
                                             NIL)
                              :SSCORE 1
                              :SSCORE-LESS-THAN-2? NIL)
                #S(HIT-STRUCT :SNAME "GKFG-2024-MONOMER"
                              :FNAME GKFG-2024-MONOMER
                              :DATA (#S(HITDATA
                                        :NAME
                                        "GKFG-2024-MONOMER"
                                        :BSCORE
                                        26.5646
                                        :EVAL
                                        0.91278d0
                                        :ALN-LEN
                                        100
                                        :SBJ-START
                                        162
                                        :SBJ-END
                                        256
                                        :QUERY-LEN
                                        269
                                        :QRY-START
                                        50
                                        :QRY-END
                                        147
                                        :QUERY
                                        "Q2NBR6"
                                        :LENGTH
                                        303
                                        :RANK
                                        1
                                        :NUM-HITS
                                        1
                                        :NUM-QS
                                        21
                                        :IDENTITY
                                        31
                                        :POSITIVE
                                        43
                                        :FRAME
                                        NIL))
                              :P-HAS-FCN 3.182795e-4
                              :EVIDENCE-VALUES #S(HIT-VALUES
                                                  :RANK
                                                  1.0
                                                  :STDEV
                                                  NIL
                                                  :SSCORE
                                                  1
                                                  :EVALS
                                                  0.039633884348820723d0
                                                  :ALN
                                                  0.37174723
                                                  :DIRECTON
                                                  T
                                                  :ADJACENT
                                                  NIL
                                                  :ZERO-EVAL
                                                  NIL
                                                  :SAME-GENE
                                                  NIL
                                                  :COEXPRESS
                                                  NIL
                                                  :PHYP
                                                  NIL
                                                  :NEIGHBORS
                                                  NIL
                                                  :GCLUSTER
                                                  NIL
                                                  :GFUSION
                                                  NIL
                                                  :PCOMPLEX
                                                  NIL)
                              :NODE-PROBS #S(HIT-PROBS
                                             :RANK
                                             (0.3293798 0.78629035)
                                             :STDEV
                                             NIL
                                             :SSCORE
                                             (0.95181614 0.43951613)
                                             :EVALS
                                             (0.9617 0.044354837)
                                             :ALN
                                             (0.082777366 0.032258064)
                                             :DIRECTON
                                             (0.083024465 0.032258064)
                                             :ADJACENT
                                             (0.99431676 0.8104839)
                                             :ZERO-EVAL
                                             NIL
                                             :SAME-GENE
                                             (0.98369163 0.8145161)
                                             :COEXPRESS
                                             NIL
                                             :PHYP
                                             NIL
                                             :NEIGHBORS
                                             NIL
                                             :GCLUSTER
                                             NIL
                                             :GFUSION
                                             NIL
                                             :PCOMPLEX
                                             NIL)
                              :SSCORE 1
                              :SSCORE-LESS-THAN-2? NIL)
                #S(HIT-STRUCT :SNAME "GKFG-708-MONOMER"
                              :FNAME GKFG-708-MONOMER
                              :DATA (#S(HITDATA
                                        :NAME
                                        "GKFG-708-MONOMER"
                                        :BSCORE
                                        27.7202
                                        :EVAL
                                        0.415132d0
                                        :ALN-LEN
                                        112
                                        :SBJ-START
                                        117
                                        :SBJ-END
                                        224
                                        :QUERY-LEN
                                        284
                                        :QRY-START
                                        89
                                        :QRY-END
                                        186
                                        :QUERY
                                        "Q2NYV5"
                                        :LENGTH
                                        355
                                        :RANK
                                        1
                                        :NUM-HITS
                                        1
                                        :NUM-QS
                                        21
                                        :IDENTITY
                                        30
                                        :POSITIVE
                                        48
                                        :FRAME
                                        NIL))
                              :P-HAS-FCN 3.182795e-4
                              :EVIDENCE-VALUES #S(HIT-VALUES
                                                  :RANK
                                                  1.0
                                                  :STDEV
                                                  NIL
                                                  :SSCORE
                                                  1
                                                  :EVALS
                                                  0.3818137882120051d0
                                                  :ALN
                                                  0.3943662
                                                  :DIRECTON
                                                  T
                                                  :ADJACENT
                                                  NIL
                                                  :ZERO-EVAL
                                                  NIL
                                                  :SAME-GENE
                                                  NIL
                                                  :COEXPRESS
                                                  NIL
                                                  :PHYP
                                                  NIL
                                                  :NEIGHBORS
                                                  NIL
                                                  :GCLUSTER
                                                  NIL
                                                  :GFUSION
                                                  NIL
                                                  :PCOMPLEX
                                                  NIL)
                              :NODE-PROBS #S(HIT-PROBS
                                             :RANK
                                             (0.3293798 0.78629035)
                                             :STDEV
                                             NIL
                                             :SSCORE
                                             (0.95181614 0.43951613)
                                             :EVALS
                                             (0.9617 0.044354837)
                                             :ALN
                                             (0.082777366 0.032258064)
                                             :DIRECTON
                                             (0.083024465 0.032258064)
                                             :ADJACENT
                                             (0.99431676 0.8104839)
                                             :ZERO-EVAL
                                             NIL
                                             :SAME-GENE
                                             (0.98369163 0.8145161)
                                             :COEXPRESS
                                             NIL
                                             :PHYP
                                             NIL
                                             :NEIGHBORS
                                             NIL
                                             :GCLUSTER
                                             NIL
                                             :GFUSION
                                             NIL
                                             :PCOMPLEX
                                             NIL)
                              :SSCORE 1
                              :SSCORE-LESS-THAN-2? NIL)
                #S(HIT-STRUCT :SNAME "GKFG-1239-MONOMER"
                              :FNAME GKFG-1239-MONOMER
                              :DATA (#S(HITDATA
                                        :NAME
                                        "GKFG-1239-MONOMER"
                                        :BSCORE
                                        27.335
                                        :EVAL
                                        0.821484d0
                                        :ALN-LEN
                                        71
                                        :SBJ-START
                                        160
                                        :SBJ-END
                                        230
                                        :QUERY-LEN
                                        284
                                        :QRY-START
                                        205
                                        :QRY-END
                                        275
                                        :QUERY
                                        "B8CX90"
                                        :LENGTH
                                        1713
                                        :RANK
                                        1
                                        :NUM-HITS
                                        1
                                        :NUM-QS
                                        21
                                        :IDENTITY
                                        16
                                        :POSITIVE
                                        31
                                        :FRAME
                                        NIL))
                              :P-HAS-FCN 1.3958463e-4
                              :EVIDENCE-VALUES #S(HIT-VALUES
                                                  :RANK
                                                  1.0
                                                  :STDEV
                                                  NIL
                                                  :SSCORE
                                                  1
                                                  :EVALS
                                                  0.08540089087697772d0
                                                  :ALN
                                                  0.25
                                                  :DIRECTON
                                                  T
                                                  :ADJACENT
                                                  NIL
                                                  :ZERO-EVAL
                                                  NIL
                                                  :SAME-GENE
                                                  NIL
                                                  :COEXPRESS
                                                  NIL
                                                  :PHYP
                                                  NIL
                                                  :NEIGHBORS
                                                  NIL
                                                  :GCLUSTER
                                                  NIL
                                                  :GFUSION
                                                  NIL
                                                  :PCOMPLEX
                                                  NIL)
                              :NODE-PROBS #S(HIT-PROBS
                                             :RANK
                                             (0.3293798 0.78629035)
                                             :STDEV
                                             NIL
                                             :SSCORE
                                             (0.95181614 0.43951613)
                                             :EVALS
                                             (0.9617 0.044354837)
                                             :ALN
                                             (0.18878181 0.032258064)
                                             :DIRECTON
                                             (0.083024465 0.032258064)
                                             :ADJACENT
                                             (0.99431676 0.8104839)
                                             :ZERO-EVAL
                                             NIL
                                             :SAME-GENE
                                             (0.98369163 0.8145161)
                                             :COEXPRESS
                                             NIL
                                             :PHYP
                                             NIL
                                             :NEIGHBORS
                                             NIL
                                             :GCLUSTER
                                             NIL
                                             :GFUSION
                                             NIL
                                             :PCOMPLEX
                                             NIL)
                              :SSCORE 1
                              :SSCORE-LESS-THAN-2? NIL)
                #S(HIT-STRUCT :SNAME "GKFG-1223-MONOMER"
                              :FNAME GKFG-1223-MONOMER
                              :DATA (#S(HITDATA
                                        :NAME
                                        "GKFG-1223-MONOMER"
                                        :BSCORE
                                        30.0314
                                        :EVAL
                                        0.100518d0
                                        :ALN-LEN
                                        69
                                        :SBJ-START
                                        35
                                        :SBJ-END
                                        98
                                        :QUERY-LEN
                                        283
                                        :QRY-START
                                        28
                                        :QRY-END
                                        93
                                        :QUERY
                                        "Q6G1L7"
                                        :LENGTH
                                        496
                                        :RANK
                                        1
                                        :NUM-HITS
                                        1
                                        :NUM-QS
                                        21
                                        :IDENTITY
                                        25
                                        :POSITIVE
                                        34
                                        :FRAME
                                        NIL))
                              :P-HAS-FCN 1.3958463e-4
                              :EVIDENCE-VALUES #S(HIT-VALUES
                                                  :RANK
                                                  1.0
                                                  :STDEV
                                                  NIL
                                                  :SSCORE
                                                  1
                                                  :EVALS
                                                  0.9977561611220886d0
                                                  :ALN
                                                  0.24381626
                                                  :DIRECTON
                                                  T
                                                  :ADJACENT
                                                  NIL
                                                  :ZERO-EVAL
                                                  NIL
                                                  :SAME-GENE
                                                  NIL
                                                  :COEXPRESS
                                                  NIL
                                                  :PHYP
                                                  NIL
                                                  :NEIGHBORS
                                                  NIL
                                                  :GCLUSTER
                                                  NIL
                                                  :GFUSION
                                                  NIL
                                                  :PCOMPLEX
                                                  NIL)
                              :NODE-PROBS #S(HIT-PROBS
                                             :RANK
                                             (0.3293798 0.78629035)
                                             :STDEV
                                             NIL
                                             :SSCORE
                                             (0.95181614 0.43951613)
                                             :EVALS
                                             (0.9617 0.044354837)
                                             :ALN
                                             (0.18878181 0.032258064)
                                             :DIRECTON
                                             (0.083024465 0.032258064)
                                             :ADJACENT
                                             (0.99431676 0.8104839)
                                             :ZERO-EVAL
                                             NIL
                                             :SAME-GENE
                                             (0.98369163 0.8145161)
                                             :COEXPRESS
                                             NIL
                                             :PHYP
                                             NIL
                                             :NEIGHBORS
                                             NIL
                                             :GCLUSTER
                                             NIL
                                             :GFUSION
                                             NIL
                                             :PCOMPLEX
                                             NIL)
                              :SSCORE 1
                              :SSCORE-LESS-THAN-2? NIL)
                #S(HIT-STRUCT :SNAME "GKFG-29-MONOMER"
                              :FNAME GKFG-29-MONOMER
                              :DATA (#S(HITDATA
                                        :NAME
                                        "GKFG-29-MONOMER"
                                        :BSCORE
                                        30.0314
                                        :EVAL
                                        0.0897387d0
                                        :ALN-LEN
                                        48
                                        :SBJ-START
                                        890
                                        :SBJ-END
                                        935
                                        :QUERY-LEN
                                        257
                                        :QRY-START
                                        5
                                        :QRY-END
                                        52
                                        :QUERY
                                        "Q9Z833"
                                        :LENGTH
                                        1151
                                        :RANK
                                        1
                                        :NUM-HITS
                                        1
                                        :NUM-QS
                                        21
                                        :IDENTITY
                                        16
                                        :POSITIVE
                                        27
                                        :FRAME
                                        NIL))
                              :P-HAS-FCN 4.188785e-5
                              :EVIDENCE-VALUES #S(HIT-VALUES
                                                  :RANK
                                                  1.0
                                                  :STDEV
                                                  NIL
                                                  :SSCORE
                                                  1
                                                  :EVALS
                                                  1.0470202261659471d0
                                                  :ALN
                                                  0.18677042
                                                  :DIRECTON
                                                  NIL
                                                  :ADJACENT
                                                  NIL
                                                  :ZERO-EVAL
                                                  NIL
                                                  :SAME-GENE
                                                  NIL
                                                  :COEXPRESS
                                                  NIL
                                                  :PHYP
                                                  NIL
                                                  :NEIGHBORS
                                                  NIL
                                                  :GCLUSTER
                                                  NIL
                                                  :GFUSION
                                                  NIL
                                                  :PCOMPLEX
                                                  NIL)
                              :NODE-PROBS #S(HIT-PROBS
                                             :RANK
                                             (0.3293798 0.78629035)
                                             :STDEV
                                             NIL
                                             :SSCORE
                                             (0.95181614 0.43951613)
                                             :EVALS
                                             (0.9617 0.044354837)
                                             :ALN
                                             (0.42723006 0.008064516)
                                             :DIRECTON
                                             (0.91697556 0.9677419)
                                             :ADJACENT
                                             (0.99431676 0.8104839)
                                             :ZERO-EVAL
                                             NIL
                                             :SAME-GENE
                                             (0.98369163 0.8145161)
                                             :COEXPRESS
                                             NIL
                                             :PHYP
                                             NIL
                                             :NEIGHBORS
                                             NIL
                                             :GCLUSTER
                                             NIL
                                             :GFUSION
                                             NIL
                                             :PCOMPLEX
                                             NIL)
                              :SSCORE 1
                              :SSCORE-LESS-THAN-2? NIL)
                #S(HIT-STRUCT :SNAME "GKFG-316-MONOMER"
                              :FNAME GKFG-316-MONOMER
                              :DATA (#S(HITDATA
                                        :NAME
                                        "GKFG-316-MONOMER"
                                        :BSCORE
                                        29.261
                                        :EVAL
                                        0.185695d0
                                        :ALN-LEN
                                        66
                                        :SBJ-START
                                        1910
                                        :SBJ-END
                                        1966
                                        :QUERY-LEN
                                        293
                                        :QRY-START
                                        45
                                        :QRY-END
                                        110
                                        :QUERY
                                        "Q2J390"
                                        :LENGTH
                                        2814
                                        :RANK
                                        1
                                        :NUM-HITS
                                        1
                                        :NUM-QS
                                        21
                                        :IDENTITY
                                        22
                                        :POSITIVE
                                        32
                                        :FRAME
                                        NIL))
                              :P-HAS-FCN 4.188785e-5
                              :EVIDENCE-VALUES #S(HIT-VALUES
                                                  :RANK
                                                  1.0
                                                  :STDEV
                                                  NIL
                                                  :SSCORE
                                                  1
                                                  :EVALS
                                                  0.7311997898608854d0
                                                  :ALN
                                                  0.22525597
                                                  :DIRECTON
                                                  NIL
                                                  :ADJACENT
                                                  NIL
                                                  :ZERO-EVAL
                                                  NIL
                                                  :SAME-GENE
                                                  NIL
                                                  :COEXPRESS
                                                  NIL
                                                  :PHYP
                                                  NIL
                                                  :NEIGHBORS
                                                  NIL
                                                  :GCLUSTER
                                                  NIL
                                                  :GFUSION
                                                  NIL
                                                  :PCOMPLEX
                                                  NIL)
                              :NODE-PROBS #S(HIT-PROBS
                                             :RANK
                                             (0.3293798 0.78629035)
                                             :STDEV
                                             NIL
                                             :SSCORE
                                             (0.95181614 0.43951613)
                                             :EVALS
                                             (0.9617 0.044354837)
                                             :ALN
                                             (0.42723006 0.008064516)
                                             :DIRECTON
                                             (0.91697556 0.9677419)
                                             :ADJACENT
                                             (0.99431676 0.8104839)
                                             :ZERO-EVAL
                                             NIL
                                             :SAME-GENE
                                             (0.98369163 0.8145161)
                                             :COEXPRESS
                                             NIL
                                             :PHYP
                                             NIL
                                             :NEIGHBORS
                                             NIL
                                             :GCLUSTER
                                             NIL
                                             :GFUSION
                                             NIL
                                             :PCOMPLEX
                                             NIL)
                              :SSCORE 1
                              :SSCORE-LESS-THAN-2? NIL)
                #S(HIT-STRUCT :SNAME "GKFG-726-MONOMER"
                              :FNAME GKFG-726-MONOMER
                              :DATA (#S(HITDATA
                                        :NAME
                                        "GKFG-726-MONOMER"
                                        :BSCORE
                                        29.261
                                        :EVAL
                                        0.170707d0
                                        :ALN-LEN
                                        109
                                        :SBJ-START
                                        316
                                        :SBJ-END
                                        418
                                        :QUERY-LEN
                                        329
                                        :QRY-START
                                        184
                                        :QRY-END
                                        285
                                        :QUERY
                                        "Q71Y02"
                                        :LENGTH
                                        440
                                        :RANK
                                        2
                                        :NUM-HITS
                                        4
                                        :NUM-QS
                                        21
                                        :IDENTITY
                                        26
                                        :POSITIVE
                                        48
                                        :FRAME
                                        NIL))
                              :P-HAS-FCN 2.5307965e-5
                              :EVIDENCE-VALUES #S(HIT-VALUES
                                                  :RANK
                                                  2.0
                                                  :STDEV
                                                  NIL
                                                  :SSCORE
                                                  1
                                                  :EVALS
                                                  0.7677486698692019d0
                                                  :ALN
                                                  0.331307
                                                  :DIRECTON
                                                  T
                                                  :ADJACENT
                                                  NIL
                                                  :ZERO-EVAL
                                                  NIL
                                                  :SAME-GENE
                                                  NIL
                                                  :COEXPRESS
                                                  NIL
                                                  :PHYP
                                                  NIL
                                                  :NEIGHBORS
                                                  NIL
                                                  :GCLUSTER
                                                  NIL
                                                  :GFUSION
                                                  NIL
                                                  :PCOMPLEX
                                                  NIL)
                              :NODE-PROBS #S(HIT-PROBS
                                             :RANK
                                             (0.38201135 0.16532259)
                                             :STDEV
                                             NIL
                                             :SSCORE
                                             (0.95181614 0.43951613)
                                             :EVALS
                                             (0.9617 0.044354837)
                                             :ALN
                                             (0.18878181 0.032258064)
                                             :DIRECTON
                                             (0.083024465 0.032258064)
                                             :ADJACENT
                                             (0.99431676 0.8104839)
                                             :ZERO-EVAL
                                             NIL
                                             :SAME-GENE
                                             (0.98369163 0.8145161)
                                             :COEXPRESS
                                             NIL
                                             :PHYP
                                             NIL
                                             :NEIGHBORS
                                             NIL
                                             :GCLUSTER
                                             NIL
                                             :GFUSION
                                             NIL
                                             :PCOMPLEX
                                             NIL)
                              :SSCORE 1
                              :SSCORE-LESS-THAN-2? NIL)
                #S(HIT-STRUCT :SNAME "GKFG-863-MONOMER"
                              :FNAME GKFG-863-MONOMER
                              :DATA (#S(HITDATA
                                        :NAME
                                        "GKFG-863-MONOMER"
                                        :BSCORE
                                        33.113
                                        :EVAL
                                        0.00928361d0
                                        :ALN-LEN
                                        54
                                        :SBJ-START
                                        45
                                        :SBJ-END
                                        96
                                        :QUERY-LEN
                                        292
                                        :QRY-START
                                        44
                                        :QRY-END
                                        97
                                        :QUERY
                                        "C0ZYN8"
                                        :LENGTH
                                        408
                                        :RANK
                                        1
                                        :NUM-HITS
                                        2
                                        :NUM-QS
                                        21
                                        :IDENTITY
                                        19
                                        :POSITIVE
                                        30
                                        :FRAME
                                        NIL)
                                     #S(HITDATA
                                        :NAME
                                        "GKFG-863-MONOMER"
                                        :BSCORE
                                        28.1054
                                        :EVAL
                                        0.304275d0
                                        :ALN-LEN
                                        54
                                        :SBJ-START
                                        45
                                        :SBJ-END
                                        96
                                        :QUERY-LEN
                                        278
                                        :QRY-START
                                        38
                                        :QRY-END
                                        91
                                        :QUERY
                                        "C3PGX6"
                                        :LENGTH
                                        408
                                        :RANK
                                        1
                                        :NUM-HITS
                                        1
                                        :NUM-QS
                                        21
                                        :IDENTITY
                                        16
                                        :POSITIVE
                                        29
                                        :FRAME
                                        NIL))
                              :P-HAS-FCN 1.5421621e-5
                              :EVIDENCE-VALUES #S(HIT-VALUES
                                                  :RANK
                                                  1.0
                                                  :STDEV
                                                  NIL
                                                  :SSCORE
                                                  2
                                                  :EVALS
                                                  2.0322831123356337d0
                                                  :ALN
                                                  0.18958806
                                                  :DIRECTON
                                                  T
                                                  :ADJACENT
                                                  NIL
                                                  :ZERO-EVAL
                                                  NIL
                                                  :SAME-GENE
                                                  NIL
                                                  :COEXPRESS
                                                  NIL
                                                  :PHYP
                                                  NIL
                                                  :NEIGHBORS
                                                  NIL
                                                  :GCLUSTER
                                                  NIL
                                                  :GFUSION
                                                  NIL
                                                  :PCOMPLEX
                                                  NIL)
                              :NODE-PROBS #S(HIT-PROBS
                                             :RANK
                                             (0.3293798 0.78629035)
                                             :STDEV
                                             NIL
                                             :SSCORE
                                             (0.95181614 0.43951613)
                                             :EVALS
                                             (0.9617 0.044354837)
                                             :ALN
                                             (0.42723006 0.008064516)
                                             :DIRECTON
                                             (0.083024465 0.032258064)
                                             :ADJACENT
                                             (0.99431676 0.8104839)
                                             :ZERO-EVAL
                                             NIL
                                             :SAME-GENE
                                             (0.98369163 0.8145161)
                                             :COEXPRESS
                                             NIL
                                             :PHYP
                                             NIL
                                             :NEIGHBORS
                                             NIL
                                             :GCLUSTER
                                             NIL
                                             :GFUSION
                                             NIL
                                             :PCOMPLEX
                                             NIL)
                              :SSCORE 2
                              :SSCORE-LESS-THAN-2? NIL)
                #S(HIT-STRUCT :SNAME "GKFG-923-MONOMER"
                              :FNAME GKFG-923-MONOMER
                              :DATA (#S(HITDATA
                                        :NAME
                                        "GKFG-923-MONOMER"
                                        :BSCORE
                                        31.187
                                        :EVAL
                                        0.0594794d0
                                        :ALN-LEN
                                        40
                                        :SBJ-START
                                        18
                                        :SBJ-END
                                        57
                                        :QUERY-LEN
                                        329
                                        :QRY-START
                                        247
                                        :QRY-END
                                        286
                                        :QUERY
                                        "Q71Y02"
                                        :LENGTH
                                        718
                                        :RANK
                                        1
                                        :NUM-HITS
                                        4
                                        :NUM-QS
                                        21
                                        :IDENTITY
                                        15
                                        :POSITIVE
                                        23
                                        :FRAME
                                        NIL))
                              :P-HAS-FCN 1.5421621e-5
                              :EVIDENCE-VALUES #S(HIT-VALUES
                                                  :RANK
                                                  1.0
                                                  :STDEV
                                                  NIL
                                                  :SSCORE
                                                  1
                                                  :EVALS
                                                  1.225633421084909d0
                                                  :ALN
                                                  0.12158055
                                                  :DIRECTON
                                                  T
                                                  :ADJACENT
                                                  NIL
                                                  :ZERO-EVAL
                                                  NIL
                                                  :SAME-GENE
                                                  NIL
                                                  :COEXPRESS
                                                  NIL
                                                  :PHYP
                                                  NIL
                                                  :NEIGHBORS
                                                  NIL
                                                  :GCLUSTER
                                                  NIL
                                                  :GFUSION
                                                  NIL
                                                  :PCOMPLEX
                                                  NIL)
                              :NODE-PROBS #S(HIT-PROBS
                                             :RANK
                                             (0.3293798 0.78629035)
                                             :STDEV
                                             NIL
                                             :SSCORE
                                             (0.95181614 0.43951613)
                                             :EVALS
                                             (0.9617 0.044354837)
                                             :ALN
                                             (0.42723006 0.008064516)
                                             :DIRECTON
                                             (0.083024465 0.032258064)
                                             :ADJACENT
                                             (0.99431676 0.8104839)
                                             :ZERO-EVAL
                                             NIL
                                             :SAME-GENE
                                             (0.98369163 0.8145161)
                                             :COEXPRESS
                                             NIL
                                             :PHYP
                                             NIL
                                             :NEIGHBORS
                                             NIL
                                             :GCLUSTER
                                             NIL
                                             :GFUSION
                                             NIL
                                             :PCOMPLEX
                                             NIL)
                              :SSCORE 1
                              :SSCORE-LESS-THAN-2? NIL)
                #S(HIT-STRUCT :SNAME "GKFG-1591-MONOMER"
                              :FNAME GKFG-1591-MONOMER
                              :DATA (#S(HITDATA
                                        :NAME
                                        "GKFG-1591-MONOMER"
                                        :BSCORE
                                        28.1054
                                        :EVAL
                                        0.419524d0
                                        :ALN-LEN
                                        41
                                        :SBJ-START
                                        73
                                        :SBJ-END
                                        113
                                        :QUERY-LEN
                                        291
                                        :QRY-START
                                        27
                                        :QRY-END
                                        67
                                        :QUERY
                                        "B6IP82"
                                        :LENGTH
                                        410
                                        :RANK
                                        1
                                        :NUM-HITS
                                        1
                                        :NUM-QS
                                        21
                                        :IDENTITY
                                        13
                                        :POSITIVE
                                        20
                                        :FRAME
                                        NIL))
                              :P-HAS-FCN 1.5421621e-5
                              :EVIDENCE-VALUES #S(HIT-VALUES
                                                  :RANK
                                                  1.0
                                                  :STDEV
                                                  NIL
                                                  :SSCORE
                                                  1
                                                  :EVALS
                                                  0.3772431891394044d0
                                                  :ALN
                                                  0.14089347
                                                  :DIRECTON
                                                  T
                                                  :ADJACENT
                                                  NIL
                                                  :ZERO-EVAL
                                                  NIL
                                                  :SAME-GENE
                                                  NIL
                                                  :COEXPRESS
                                                  NIL
                                                  :PHYP
                                                  NIL
                                                  :NEIGHBORS
                                                  NIL
                                                  :GCLUSTER
                                                  NIL
                                                  :GFUSION
                                                  NIL
                                                  :PCOMPLEX
                                                  NIL)
                              :NODE-PROBS #S(HIT-PROBS
                                             :RANK
                                             (0.3293798 0.78629035)
                                             :STDEV
                                             NIL
                                             :SSCORE
                                             (0.95181614 0.43951613)
                                             :EVALS
                                             (0.9617 0.044354837)
                                             :ALN
                                             (0.42723006 0.008064516)
                                             :DIRECTON
                                             (0.083024465 0.032258064)
                                             :ADJACENT
                                             (0.99431676 0.8104839)
                                             :ZERO-EVAL
                                             NIL
                                             :SAME-GENE
                                             (0.98369163 0.8145161)
                                             :COEXPRESS
                                             NIL
                                             :PHYP
                                             NIL
                                             :NEIGHBORS
                                             NIL
                                             :GCLUSTER
                                             NIL
                                             :GFUSION
                                             NIL
                                             :PCOMPLEX
                                             NIL)
                              :SSCORE 1
                              :SSCORE-LESS-THAN-2? NIL)
                #S(HIT-STRUCT :SNAME "GKFG-1841-MONOMER"
                              :FNAME GKFG-1841-MONOMER
                              :DATA (#S(HITDATA
                                        :NAME
                                        "GKFG-1841-MONOMER"
                                        :BSCORE
                                        26.9498
                                        :EVAL
                                        0.900521d0
                                        :ALN-LEN
                                        44
                                        :SBJ-START
                                        98
                                        :SBJ-END
                                        141
                                        :QUERY-LEN
                                        273
                                        :QRY-START
                                        228
                                        :QRY-END
                                        271
                                        :QUERY
                                        "B2UTR2"
                                        :LENGTH
                                        427
                                        :RANK
                                        1
                                        :NUM-HITS
                                        1
                                        :NUM-QS
                                        21
                                        :IDENTITY
                                        12
                                        :POSITIVE
                                        25
                                        :FRAME
                                        NIL))
                              :P-HAS-FCN 1.5421621e-5
                              :EVIDENCE-VALUES #S(HIT-VALUES
                                                  :RANK
                                                  1.0
                                                  :STDEV
                                                  NIL
                                                  :SSCORE
                                                  1
                                                  :EVALS
                                                  0.04550615505124569d0
                                                  :ALN
                                                  0.16117217
                                                  :DIRECTON
                                                  T
                                                  :ADJACENT
                                                  NIL
                                                  :ZERO-EVAL
                                                  NIL
                                                  :SAME-GENE
                                                  NIL
                                                  :COEXPRESS
                                                  NIL
                                                  :PHYP
                                                  NIL
                                                  :NEIGHBORS
                                                  NIL
                                                  :GCLUSTER
                                                  NIL
                                                  :GFUSION
                                                  NIL
                                                  :PCOMPLEX
                                                  NIL)
                              :NODE-PROBS #S(HIT-PROBS
                                             :RANK
                                             (0.3293798 0.78629035)
                                             :STDEV
                                             NIL
                                             :SSCORE
                                             (0.95181614 0.43951613)
                                             :EVALS
                                             (0.9617 0.044354837)
                                             :ALN
                                             (0.42723006 0.008064516)
                                             :DIRECTON
                                             (0.083024465 0.032258064)
                                             :ADJACENT
                                             (0.99431676 0.8104839)
                                             :ZERO-EVAL
                                             NIL
                                             :SAME-GENE
                                             (0.98369163 0.8145161)
                                             :COEXPRESS
                                             NIL
                                             :PHYP
                                             NIL
                                             :NEIGHBORS
                                             NIL
                                             :GCLUSTER
                                             NIL
                                             :GFUSION
                                             NIL
                                             :PCOMPLEX
                                             NIL)
                              :SSCORE 1
                              :SSCORE-LESS-THAN-2? NIL)
                #S(HIT-STRUCT :SNAME "GKFG-1207-MONOMER"
                              :FNAME GKFG-1207-MONOMER
                              :DATA (#S(HITDATA
                                        :NAME
                                        "GKFG-1207-MONOMER"
                                        :BSCORE
                                        33.4982
                                        :EVAL
                                        0.00777816d0
                                        :ALN-LEN
                                        52
                                        :SBJ-START
                                        461
                                        :SBJ-END
                                        512
                                        :QUERY-LEN
                                        292
                                        :QRY-START
                                        101
                                        :QRY-END
                                        150
                                        :QUERY
                                        "B0RHB0"
                                        :LENGTH
                                        562
                                        :RANK
                                        1
                                        :NUM-HITS
                                        1
                                        :NUM-QS
                                        21
                                        :IDENTITY
                                        20
                                        :POSITIVE
                                        26
                                        :FRAME
                                        NIL))
                              :P-HAS-FCN 1.5421621e-5
                              :EVIDENCE-VALUES #S(HIT-VALUES
                                                  :RANK
                                                  1.0
                                                  :STDEV
                                                  NIL
                                                  :SSCORE
                                                  1
                                                  :EVALS
                                                  2.1091231274777837d0
                                                  :ALN
                                                  0.1780822
                                                  :DIRECTON
                                                  T
                                                  :ADJACENT
                                                  NIL
                                                  :ZERO-EVAL
                                                  NIL
                                                  :SAME-GENE
                                                  NIL
                                                  :COEXPRESS
                                                  NIL
                                                  :PHYP
                                                  NIL
                                                  :NEIGHBORS
                                                  NIL
                                                  :GCLUSTER
                                                  NIL
                                                  :GFUSION
                                                  NIL
                                                  :PCOMPLEX
                                                  NIL)
                              :NODE-PROBS #S(HIT-PROBS
                                             :RANK
                                             (0.3293798 0.78629035)
                                             :STDEV
                                             NIL
                                             :SSCORE
                                             (0.95181614 0.43951613)
                                             :EVALS
                                             (0.9617 0.044354837)
                                             :ALN
                                             (0.42723006 0.008064516)
                                             :DIRECTON
                                             (0.083024465 0.032258064)
                                             :ADJACENT
                                             (0.99431676 0.8104839)
                                             :ZERO-EVAL
                                             NIL
                                             :SAME-GENE
                                             (0.98369163 0.8145161)
                                             :COEXPRESS
                                             NIL
                                             :PHYP
                                             NIL
                                             :NEIGHBORS
                                             NIL
                                             :GCLUSTER
                                             NIL
                                             :GFUSION
                                             NIL
                                             :PCOMPLEX
                                             NIL)
                              :SSCORE 1
                              :SSCORE-LESS-THAN-2? NIL)
                #S(HIT-STRUCT :SNAME "GKFG-1632-MONOMER"
                              :FNAME GKFG-1632-MONOMER
                              :DATA (#S(HITDATA
                                        :NAME
                                        "GKFG-1632-MONOMER"
                                        :BSCORE
                                        30.0314
                                        :EVAL
                                        0.0816645d0
                                        :ALN-LEN
                                        67
                                        :SBJ-START
                                        162
                                        :SBJ-END
                                        228
                                        :QUERY-LEN
                                        286
                                        :QRY-START
                                        50
                                        :QRY-END
                                        108
                                        :QUERY
                                        "Q8DGM2"
                                        :LENGTH
                                        396
                                        :RANK
                                        1
                                        :NUM-HITS
                                        1
                                        :NUM-QS
                                        21
                                        :IDENTITY
                                        22
                                        :POSITIVE
                                        31
                                        :FRAME
                                        NIL))
                              :P-HAS-FCN 1.5421621e-5
                              :EVIDENCE-VALUES #S(HIT-VALUES
                                                  :RANK
                                                  1.0
                                                  :STDEV
                                                  NIL
                                                  :SSCORE
                                                  1
                                                  :EVALS
                                                  1.0879666926064762d0
                                                  :ALN
                                                  0.23426573
                                                  :DIRECTON
                                                  T
                                                  :ADJACENT
                                                  NIL
                                                  :ZERO-EVAL
                                                  NIL
                                                  :SAME-GENE
                                                  NIL
                                                  :COEXPRESS
                                                  NIL
                                                  :PHYP
                                                  NIL
                                                  :NEIGHBORS
                                                  NIL
                                                  :GCLUSTER
                                                  NIL
                                                  :GFUSION
                                                  NIL
                                                  :PCOMPLEX
                                                  NIL)
                              :NODE-PROBS #S(HIT-PROBS
                                             :RANK
                                             (0.3293798 0.78629035)
                                             :STDEV
                                             NIL
                                             :SSCORE
                                             (0.95181614 0.43951613)
                                             :EVALS
                                             (0.9617 0.044354837)
                                             :ALN
                                             (0.42723006 0.008064516)
                                             :DIRECTON
                                             (0.083024465 0.032258064)
                                             :ADJACENT
                                             (0.99431676 0.8104839)
                                             :ZERO-EVAL
                                             NIL
                                             :SAME-GENE
                                             (0.98369163 0.8145161)
                                             :COEXPRESS
                                             NIL
                                             :PHYP
                                             NIL
                                             :NEIGHBORS
                                             NIL
                                             :GCLUSTER
                                             NIL
                                             :GFUSION
                                             NIL
                                             :PCOMPLEX
                                             NIL)
                              :SSCORE 1
                              :SSCORE-LESS-THAN-2? NIL)
                #S(HIT-STRUCT :SNAME "GKFG-2010-MONOMER"
                              :FNAME GKFG-2010-MONOMER
                              :DATA (#S(HITDATA
                                        :NAME
                                        "GKFG-2010-MONOMER"
                                        :BSCORE
                                        27.7202
                                        :EVAL
                                        0.214527d0
                                        :ALN-LEN
                                        54
                                        :SBJ-START
                                        30
                                        :SBJ-END
                                        82
                                        :QUERY-LEN
                                        279
                                        :QRY-START
                                        107
                                        :QRY-END
                                        160
                                        :QUERY
                                        "A0B6C1"
                                        :LENGTH
                                        114
                                        :RANK
                                        1
                                        :NUM-HITS
                                        1
                                        :NUM-QS
                                        21
                                        :IDENTITY
                                        17
                                        :POSITIVE
                                        26
                                        :FRAME
                                        NIL))
                              :P-HAS-FCN 1.5421621e-5
                              :EVIDENCE-VALUES #S(HIT-VALUES
                                                  :RANK
                                                  1.0
                                                  :STDEV
                                                  NIL
                                                  :SSCORE
                                                  1
                                                  :EVALS
                                                  0.6685180404812318d0
                                                  :ALN
                                                  0.19354838
                                                  :DIRECTON
                                                  T
                                                  :ADJACENT
                                                  NIL
                                                  :ZERO-EVAL
                                                  NIL
                                                  :SAME-GENE
                                                  NIL
                                                  :COEXPRESS
                                                  NIL
                                                  :PHYP
                                                  NIL
                                                  :NEIGHBORS
                                                  NIL
                                                  :GCLUSTER
                                                  NIL
                                                  :GFUSION
                                                  NIL
                                                  :PCOMPLEX
                                                  NIL)
                              :NODE-PROBS #S(HIT-PROBS
                                             :RANK
                                             (0.3293798 0.78629035)
                                             :STDEV
                                             NIL
                                             :SSCORE
                                             (0.95181614 0.43951613)
                                             :EVALS
                                             (0.9617 0.044354837)
                                             :ALN
                                             (0.42723006 0.008064516)
                                             :DIRECTON
                                             (0.083024465 0.032258064)
                                             :ADJACENT
                                             (0.99431676 0.8104839)
                                             :ZERO-EVAL
                                             NIL
                                             :SAME-GENE
                                             (0.98369163 0.8145161)
                                             :COEXPRESS
                                             NIL
                                             :PHYP
                                             NIL
                                             :NEIGHBORS
                                             NIL
                                             :GCLUSTER
                                             NIL
                                             :GFUSION
                                             NIL
                                             :PCOMPLEX
                                             NIL)
                              :SSCORE 1
                              :SSCORE-LESS-THAN-2? NIL)
                #S(HIT-STRUCT :SNAME "GKFG-1736-MONOMER"
                              :FNAME GKFG-1736-MONOMER
                              :DATA (#S(HITDATA
                                        :NAME
                                        "GKFG-1736-MONOMER"
                                        :BSCORE
                                        27.335
                                        :EVAL
                                        0.444248d0
                                        :ALN-LEN
                                        45
                                        :SBJ-START
                                        75
                                        :SBJ-END
                                        119
                                        :QUERY-LEN
                                        283
                                        :QRY-START
                                        109
                                        :QRY-END
                                        147
                                        :QUERY
                                        "B8FSD4"
                                        :LENGTH
                                        163
                                        :RANK
                                        1
                                        :NUM-HITS
                                        2
                                        :NUM-QS
                                        21
                                        :IDENTITY
                                        15
                                        :POSITIVE
                                        24
                                        :FRAME
                                        NIL))
                              :P-HAS-FCN 1.5421621e-5
                              :EVIDENCE-VALUES #S(HIT-VALUES
                                                  :RANK
                                                  1.0
                                                  :STDEV
                                                  NIL
                                                  :SSCORE
                                                  1
                                                  :EVALS
                                                  0.352374518707622d0
                                                  :ALN
                                                  0.1590106
                                                  :DIRECTON
                                                  T
                                                  :ADJACENT
                                                  NIL
                                                  :ZERO-EVAL
                                                  NIL
                                                  :SAME-GENE
                                                  NIL
                                                  :COEXPRESS
                                                  NIL
                                                  :PHYP
                                                  NIL
                                                  :NEIGHBORS
                                                  NIL
                                                  :GCLUSTER
                                                  NIL
                                                  :GFUSION
                                                  NIL
                                                  :PCOMPLEX
                                                  NIL)
                              :NODE-PROBS #S(HIT-PROBS
                                             :RANK
                                             (0.3293798 0.78629035)
                                             :STDEV
                                             NIL
                                             :SSCORE
                                             (0.95181614 0.43951613)
                                             :EVALS
                                             (0.9617 0.044354837)
                                             :ALN
                                             (0.42723006 0.008064516)
                                             :DIRECTON
                                             (0.083024465 0.032258064)
                                             :ADJACENT
                                             (0.99431676 0.8104839)
                                             :ZERO-EVAL
                                             NIL
                                             :SAME-GENE
                                             (0.98369163 0.8145161)
                                             :COEXPRESS
                                             NIL
                                             :PHYP
                                             NIL
                                             :NEIGHBORS
                                             NIL
                                             :GCLUSTER
                                             NIL
                                             :GFUSION
                                             NIL
                                             :PCOMPLEX
                                             NIL)
                              :SSCORE 1
                              :SSCORE-LESS-THAN-2? NIL)
                #S(HIT-STRUCT :SNAME "GKFG-659-MONOMER"
                              :FNAME GKFG-659-MONOMER
                              :DATA (#S(HITDATA
                                        :NAME
                                        "GKFG-659-MONOMER"
                                        :BSCORE
                                        27.7202
                                        :EVAL
                                        0.46336d0
                                        :ALN-LEN
                                        99
                                        :SBJ-START
                                        93
                                        :SBJ-END
                                        179
                                        :QUERY-LEN
                                        329
                                        :QRY-START
                                        21
                                        :QRY-END
                                        115
                                        :QUERY
                                        "Q71Y02"
                                        :LENGTH
                                        185
                                        :RANK
                                        3
                                        :NUM-HITS
                                        4
                                        :NUM-QS
                                        21
                                        :IDENTITY
                                        29
                                        :POSITIVE
                                        48
                                        :FRAME
                                        NIL))
                              :P-HAS-FCN 1.09376415e-5
                              :EVIDENCE-VALUES #S(HIT-VALUES
                                                  :RANK
                                                  3.0
                                                  :STDEV
                                                  NIL
                                                  :SSCORE
                                                  1
                                                  :EVALS
                                                  0.3340814598189659d0
                                                  :ALN
                                                  0.30091184
                                                  :DIRECTON
                                                  T
                                                  :ADJACENT
                                                  NIL
                                                  :ZERO-EVAL
                                                  NIL
                                                  :SAME-GENE
                                                  NIL
                                                  :COEXPRESS
                                                  NIL
                                                  :PHYP
                                                  NIL
                                                  :NEIGHBORS
                                                  NIL
                                                  :GCLUSTER
                                                  NIL
                                                  :GFUSION
                                                  NIL
                                                  :PCOMPLEX
                                                  NIL)
                              :NODE-PROBS #S(HIT-PROBS
                                             :RANK
                                             (0.17247343 0.032258064)
                                             :STDEV
                                             NIL
                                             :SSCORE
                                             (0.95181614 0.43951613)
                                             :EVALS
                                             (0.9617 0.044354837)
                                             :ALN
                                             (0.18878181 0.032258064)
                                             :DIRECTON
                                             (0.083024465 0.032258064)
                                             :ADJACENT
                                             (0.99431676 0.8104839)
                                             :ZERO-EVAL
                                             NIL
                                             :SAME-GENE
                                             (0.98369163 0.8145161)
                                             :COEXPRESS
                                             NIL
                                             :PHYP
                                             NIL
                                             :NEIGHBORS
                                             NIL
                                             :GCLUSTER
                                             NIL
                                             :GFUSION
                                             NIL
                                             :PCOMPLEX
                                             NIL)
                              :SSCORE 1
                              :SSCORE-LESS-THAN-2? NIL)
                #S(HIT-STRUCT :SNAME "GKFG-257-MONOMER"
                              :FNAME GKFG-257-MONOMER
                              :DATA (#S(HITDATA
                                        :NAME
                                        "GKFG-257-MONOMER"
                                        :BSCORE
                                        27.335
                                        :EVAL
                                        0.644509d0
                                        :ALN-LEN
                                        53
                                        :SBJ-START
                                        203
                                        :SBJ-END
                                        254
                                        :QUERY-LEN
                                        281
                                        :QRY-START
                                        175
                                        :QRY-END
                                        225
                                        :QUERY
                                        "A3M804"
                                        :LENGTH
                                        311
                                        :RANK
                                        2
                                        :NUM-HITS
                                        2
                                        :NUM-QS
                                        21
                                        :IDENTITY
                                        17
                                        :POSITIVE
                                        26
                                        :FRAME
                                        NIL))
                              :P-HAS-FCN 7.594039e-6
                              :EVIDENCE-VALUES #S(HIT-VALUES
                                                  :RANK
                                                  2.0
                                                  :STDEV
                                                  NIL
                                                  :SSCORE
                                                  1
                                                  :EVALS
                                                  0.1907710137286595d0
                                                  :ALN
                                                  0.1886121
                                                  :DIRECTON
                                                  NIL
                                                  :ADJACENT
                                                  NIL
                                                  :ZERO-EVAL
                                                  NIL
                                                  :SAME-GENE
                                                  NIL
                                                  :COEXPRESS
                                                  NIL
                                                  :PHYP
                                                  NIL
                                                  :NEIGHBORS
                                                  NIL
                                                  :GCLUSTER
                                                  NIL
                                                  :GFUSION
                                                  NIL
                                                  :PCOMPLEX
                                                  NIL)
                              :NODE-PROBS #S(HIT-PROBS
                                             :RANK
                                             (0.38201135 0.16532259)
                                             :STDEV
                                             NIL
                                             :SSCORE
                                             (0.95181614 0.43951613)
                                             :EVALS
                                             (0.9617 0.044354837)
                                             :ALN
                                             (0.42723006 0.008064516)
                                             :DIRECTON
                                             (0.91697556 0.9677419)
                                             :ADJACENT
                                             (0.99431676 0.8104839)
                                             :ZERO-EVAL
                                             NIL
                                             :SAME-GENE
                                             (0.98369163 0.8145161)
                                             :COEXPRESS
                                             NIL
                                             :PHYP
                                             NIL
                                             :NEIGHBORS
                                             NIL
                                             :GCLUSTER
                                             NIL
                                             :GFUSION
                                             NIL
                                             :PCOMPLEX
                                             NIL)
                              :SSCORE 1
                              :SSCORE-LESS-THAN-2? NIL)
                #S(HIT-STRUCT :SNAME "GKFG-1842-MONOMER"
                              :FNAME GKFG-1842-MONOMER
                              :DATA (#S(HITDATA
                                        :NAME
                                        "GKFG-1842-MONOMER"
                                        :BSCORE
                                        25.7942
                                        :EVAL
                                        0.889472d0
                                        :ALN-LEN
                                        53
                                        :SBJ-START
                                        21
                                        :SBJ-END
                                        62
                                        :QUERY-LEN
                                        292
                                        :QRY-START
                                        1
                                        :QRY-END
                                        53
                                        :QUERY
                                        "C0ZYN8"
                                        :LENGTH
                                        100
                                        :RANK
                                        2
                                        :NUM-HITS
                                        2
                                        :NUM-QS
                                        21
                                        :IDENTITY
                                        15
                                        :POSITIVE
                                        26
                                        :FRAME
                                        NIL))
                              :P-HAS-FCN 2.795795e-6
                              :EVIDENCE-VALUES #S(HIT-VALUES
                                                  :RANK
                                                  2.0
                                                  :STDEV
                                                  NIL
                                                  :SSCORE
                                                  1
                                                  :EVALS
                                                  0.050867718672680744d0
                                                  :ALN
                                                  0.18150684
                                                  :DIRECTON
                                                  T
                                                  :ADJACENT
                                                  NIL
                                                  :ZERO-EVAL
                                                  NIL
                                                  :SAME-GENE
                                                  NIL
                                                  :COEXPRESS
                                                  NIL
                                                  :PHYP
                                                  NIL
                                                  :NEIGHBORS
                                                  NIL
                                                  :GCLUSTER
                                                  NIL
                                                  :GFUSION
                                                  NIL
                                                  :PCOMPLEX
                                                  NIL)
                              :NODE-PROBS #S(HIT-PROBS
                                             :RANK
                                             (0.38201135 0.16532259)
                                             :STDEV
                                             NIL
                                             :SSCORE
                                             (0.95181614 0.43951613)
                                             :EVALS
                                             (0.9617 0.044354837)
                                             :ALN
                                             (0.42723006 0.008064516)
                                             :DIRECTON
                                             (0.083024465 0.032258064)
                                             :ADJACENT
                                             (0.99431676 0.8104839)
                                             :ZERO-EVAL
                                             NIL
                                             :SAME-GENE
                                             (0.98369163 0.8145161)
                                             :COEXPRESS
                                             NIL
                                             :PHYP
                                             NIL
                                             :NEIGHBORS
                                             NIL
                                             :GCLUSTER
                                             NIL
                                             :GFUSION
                                             NIL
                                             :PCOMPLEX
                                             NIL)
                              :SSCORE 1
                              :SSCORE-LESS-THAN-2? NIL)
                #S(HIT-STRUCT :SNAME "GKFG-1661-MONOMER"
                              :FNAME GKFG-1661-MONOMER
                              :DATA (#S(HITDATA
                                        :NAME
                                        "GKFG-1661-MONOMER"
                                        :BSCORE
                                        28.8758
                                        :EVAL
                                        0.209358d0
                                        :ALN-LEN
                                        50
                                        :SBJ-START
                                        16
                                        :SBJ-END
                                        63
                                        :QUERY-LEN
                                        280
                                        :QRY-START
                                        163
                                        :QRY-END
                                        212
                                        :QUERY
                                        "A6L7E5"
                                        :LENGTH
                                        445
                                        :RANK
                                        1
                                        :NUM-HITS
                                        1
                                        :NUM-QS
                                        21
                                        :IDENTITY
                                        15
                                        :POSITIVE
                                        29
                                        :FRAME
                                        NIL)
                                     #S(HITDATA
                                        :NAME
                                        "GKFG-1661-MONOMER"
                                        :BSCORE
                                        26.9498
                                        :EVAL
                                        0.773495d0
                                        :ALN-LEN
                                        14
                                        :SBJ-START
                                        30
                                        :SBJ-END
                                        43
                                        :QUERY-LEN
                                        283
                                        :QRY-START
                                        178
                                        :QRY-END
                                        191
                                        :QUERY
                                        "B8FSD4"
                                        :LENGTH
                                        445
                                        :RANK
                                        2
                                        :NUM-HITS
                                        2
                                        :NUM-QS
                                        21
                                        :IDENTITY
                                        10
                                        :POSITIVE
                                        11
                                        :FRAME
                                        NIL))
                              :P-HAS-FCN 2.5282066e-6
                              :EVIDENCE-VALUES #S(HIT-VALUES
                                                  :RANK
                                                  1.5
                                                  :STDEV
                                                  NIL
                                                  :SSCORE
                                                  2
                                                  :EVALS
                                                  0.6791104391698215d0
                                                  :ALN
                                                  0.1140207
                                                  :DIRECTON
                                                  T
                                                  :ADJACENT
                                                  NIL
                                                  :ZERO-EVAL
                                                  NIL
                                                  :SAME-GENE
                                                  NIL
                                                  :COEXPRESS
                                                  NIL
                                                  :PHYP
                                                  NIL
                                                  :NEIGHBORS
                                                  NIL
                                                  :GCLUSTER
                                                  NIL
                                                  :GFUSION
                                                  NIL
                                                  :PCOMPLEX
                                                  NIL)
                              :NODE-PROBS #S(HIT-PROBS
                                             :RANK
                                             (0.38201135 0.16532259)
                                             :STDEV
                                             NIL
                                             :SSCORE
                                             (0.95181614 0.43951613)
                                             :EVALS
                                             (0.9617 0.044354837)
                                             :ALN
                                             (0.23622437 0.004032258)
                                             :DIRECTON
                                             (0.083024465 0.032258064)
                                             :ADJACENT
                                             (0.99431676 0.8104839)
                                             :ZERO-EVAL
                                             NIL
                                             :SAME-GENE
                                             (0.98369163 0.8145161)
                                             :COEXPRESS
                                             NIL
                                             :PHYP
                                             NIL
                                             :NEIGHBORS
                                             NIL
                                             :GCLUSTER
                                             NIL
                                             :GFUSION
                                             NIL
                                             :PCOMPLEX
                                             NIL)
                              :SSCORE 2
                              :SSCORE-LESS-THAN-2? NIL)
                #S(HIT-STRUCT :SNAME "GKFG-844-MONOMER"
                              :FNAME GKFG-844-MONOMER
                              :DATA (#S(HITDATA
                                        :NAME
                                        "GKFG-844-MONOMER"
                                        :BSCORE
                                        27.7202
                                        :EVAL
                                        0.582485d0
                                        :ALN-LEN
                                        56
                                        :SBJ-START
                                        189
                                        :SBJ-END
                                        240
                                        :QUERY-LEN
                                        329
                                        :QRY-START
                                        89
                                        :QRY-END
                                        144
                                        :QUERY
                                        "Q71Y02"
                                        :LENGTH
                                        307
                                        :RANK
                                        4
                                        :NUM-HITS
                                        4
                                        :NUM-QS
                                        21
                                        :IDENTITY
                                        18
                                        :POSITIVE
                                        27
                                        :FRAME
                                        NIL))
                              :P-HAS-FCN 1.6156636e-6
                              :EVIDENCE-VALUES #S(HIT-VALUES
                                                  :RANK
                                                  4.0
                                                  :STDEV
                                                  NIL
                                                  :SSCORE
                                                  1
                                                  :EVALS
                                                  0.23471525399483026d0
                                                  :ALN
                                                  0.17021276
                                                  :DIRECTON
                                                  T
                                                  :ADJACENT
                                                  NIL
                                                  :ZERO-EVAL
                                                  NIL
                                                  :SAME-GENE
                                                  NIL
                                                  :COEXPRESS
                                                  NIL
                                                  :PHYP
                                                  NIL
                                                  :NEIGHBORS
                                                  NIL
                                                  :GCLUSTER
                                                  NIL
                                                  :GFUSION
                                                  NIL
                                                  :PCOMPLEX
                                                  NIL)
                              :NODE-PROBS #S(HIT-PROBS
                                             :RANK
                                             (0.06449222 0.016129032)
                                             :STDEV
                                             NIL
                                             :SSCORE
                                             (0.95181614 0.43951613)
                                             :EVALS
                                             (0.9617 0.044354837)
                                             :ALN
                                             (0.42723006 0.008064516)
                                             :DIRECTON
                                             (0.083024465 0.032258064)
                                             :ADJACENT
                                             (0.99431676 0.8104839)
                                             :ZERO-EVAL
                                             NIL
                                             :SAME-GENE
                                             (0.98369163 0.8145161)
                                             :COEXPRESS
                                             NIL
                                             :PHYP
                                             NIL
                                             :NEIGHBORS
                                             NIL
                                             :GCLUSTER
                                             NIL
                                             :GFUSION
                                             NIL
                                             :PCOMPLEX
                                             NIL)
                              :SSCORE 1
                              :SSCORE-LESS-THAN-2? NIL))
               (SUCCDIAMINOPIMDESUCC-RXN
                #S(HIT-STRUCT :SNAME "GKFG-615-MONOMER"
                              :FNAME GKFG-615-MONOMER
                              :DATA (#S(HITDATA
                                        :NAME
                                        "GKFG-615-MONOMER"
                                        :BSCORE
                                        61.6178
                                        :EVAL
                                        1.27479d-11
                                        :ALN-LEN
                                        155
                                        :SBJ-START
                                        68
                                        :SBJ-END
                                        218
                                        :QUERY-LEN
                                        395
                                        :QRY-START
                                        55
                                        :QRY-END
                                        207
                                        :QUERY
                                        "Q1GMM6"
                                        :LENGTH
                                        449
                                        :RANK
                                        1
                                        :NUM-HITS
                                        2
                                        :NUM-QS
                                        37
                                        :IDENTITY
                                        47
                                        :POSITIVE
                                        70
                                        :FRAME
                                        NIL)
                                     #S(HITDATA
                                        :NAME
                                        "GKFG-615-MONOMER"
                                        :BSCORE
                                        56.9954
                                        :EVAL
                                        3.82912d-10
                                        :ALN-LEN
                                        43
                                        :SBJ-START
                                        83
                                        :SBJ-END
                                        125
                                        :QUERY-LEN
                                        376
                                        :QRY-START
                                        57
                                        :QRY-END
                                        99
                                        :QUERY
                                        "Q058B2"
                                        :LENGTH
                                        449
                                        :RANK
                                        1
                                        :NUM-HITS
                                        2
                                        :NUM-QS
                                        37
                                        :IDENTITY
                                        23
                                        :POSITIVE
                                        30
                                        :FRAME
                                        NIL)
                                     #S(HITDATA
                                        :NAME
                                        "GKFG-615-MONOMER"
                                        :BSCORE
                                        53.5286
                                        :EVAL
                                        6.50354d-9
                                        :ALN-LEN
                                        41
                                        :SBJ-START
                                        85
                                        :SBJ-END
                                        125
                                        :QUERY-LEN
                                        425
                                        :QRY-START
                                        89
                                        :QRY-END
                                        129
                                        :QUERY
                                        "Q12C18"
                                        :LENGTH
                                        449
                                        :RANK
                                        1
                                        :NUM-HITS
                                        1
                                        :NUM-QS
                                        37
                                        :IDENTITY
                                        20
                                        :POSITIVE
                                        28
                                        :FRAME
                                        NIL)
                                     #S(HITDATA
                                        :NAME
                                        "GKFG-615-MONOMER"
                                        :BSCORE
                                        52.7582
                                        :EVAL
                                        8.76882d-9
                                        :ALN-LEN
                                        134
                                        :SBJ-START
                                        89
                                        :SBJ-END
                                        217
                                        :QUERY-LEN
                                        407
                                        :QRY-START
                                        69
                                        :QRY-END
                                        192
                                        :QUERY
                                        "Q99SN6"
                                        :LENGTH
                                        449
                                        :RANK
                                        1
                                        :NUM-HITS
                                        2
                                        :NUM-QS
                                        37
                                        :IDENTITY
                                        44
                                        :POSITIVE
                                        57
                                        :FRAME
                                        NIL)
                                     #S(HITDATA
                                        :NAME
                                        "GKFG-615-MONOMER"
                                        :BSCORE
                                        51.9878
                                        :EVAL
                                        1.5094d-8
                                        :ALN-LEN
                                        111
                                        :SBJ-START
                                        17
                                        :SBJ-END
                                        125
                                        :QUERY-LEN
                                        377
                                        :QRY-START
                                        3
                                        :QRY-END
                                        99
                                        :QUERY
                                        "A5IG28"
                                        :LENGTH
                                        449
                                        :RANK
                                        1
                                        :NUM-HITS
                                        1
                                        :NUM-QS
                                        37
                                        :IDENTITY
                                        35
                                        :POSITIVE
                                        53
                                        :FRAME
                                        NIL)
                                     #S(HITDATA
                                        :NAME
                                        "GKFG-615-MONOMER"
                                        :BSCORE
                                        50.8322
                                        :EVAL
                                        4.10275d-8
                                        :ALN-LEN
                                        144
                                        :SBJ-START
                                        15
                                        :SBJ-END
                                        157
                                        :QUERY-LEN
                                        381
                                        :QRY-START
                                        3
                                        :QRY-END
                                        134
                                        :QUERY
                                        "B9KHC9"
                                        :LENGTH
                                        449
                                        :RANK
                                        1
                                        :NUM-HITS
                                        1
                                        :NUM-QS
                                        37
                                        :IDENTITY
                                        44
                                        :POSITIVE
                                        68
                                        :FRAME
                                        NIL)
                                     #S(HITDATA
                                        :NAME
                                        "GKFG-615-MONOMER"
                                        :BSCORE
                                        50.447
                                        :EVAL
                                        4.87672d-8
                                        :ALN-LEN
                                        107
                                        :SBJ-START
                                        91
                                        :SBJ-END
                                        192
                                        :QUERY-LEN
                                        395
                                        :QRY-START
                                        80
                                        :QRY-END
                                        176
                                        :QUERY
                                        "A7HPQ6"
                                        :LENGTH
                                        449
                                        :RANK
                                        1
                                        :NUM-HITS
                                        1
                                        :NUM-QS
                                        37
                                        :IDENTITY
                                        39
                                        :POSITIVE
                                        54
                                        :FRAME
                                        NIL)
                                     #S(HITDATA
                                        :NAME
                                        "GKFG-615-MONOMER"
                                        :BSCORE
                                        49.6766
                                        :EVAL
                                        8.21951d-8
                                        :ALN-LEN
                                        42
                                        :SBJ-START
                                        84
                                        :SBJ-END
                                        125
                                        :QUERY-LEN
                                        377
                                        :QRY-START
                                        58
                                        :QRY-END
                                        99
                                        :QUERY
                                        "Q9PH30"
                                        :LENGTH
                                        449
                                        :RANK
                                        1
                                        :NUM-HITS
                                        1
                                        :NUM-QS
                                        37
                                        :IDENTITY
                                        19
                                        :POSITIVE
                                        27
                                        :FRAME
                                        NIL)
                                     #S(HITDATA
                                        :NAME
                                        "GKFG-615-MONOMER"
                                        :BSCORE
                                        49.2914
                                        :EVAL
                                        1.19387d-7
                                        :ALN-LEN
                                        48
                                        :SBJ-START
                                        83
                                        :SBJ-END
                                        130
                                        :QUERY-LEN
                                        374
                                        :QRY-START
                                        57
                                        :QRY-END
                                        104
                                        :QUERY
                                        "A9NCE9"
                                        :LENGTH
                                        449
                                        :RANK
                                        1
                                        :NUM-HITS
                                        1
                                        :NUM-QS
                                        37
                                        :IDENTITY
                                        20
                                        :POSITIVE
                                        30
                                        :FRAME
                                        NIL)
                                     #S(HITDATA
                                        :NAME
                                        "GKFG-615-MONOMER"
                                        :BSCORE
                                        48.9062
                                        :EVAL
                                        1.5504d-7
                                        :ALN-LEN
                                        133
                                        :SBJ-START
                                        91
                                        :SBJ-END
                                        208
                                        :QUERY-LEN
                                        388
                                        :QRY-START
                                        71
                                        :QRY-END
                                        193
                                        :QUERY
                                        "A5CCZ1"
                                        :LENGTH
                                        449
                                        :RANK
                                        1
                                        :NUM-HITS
                                        1
                                        :NUM-QS
                                        37
                                        :IDENTITY
                                        38
                                        :POSITIVE
                                        53
                                        :FRAME
                                        NIL)
                                     #S(HITDATA
                                        :NAME
                                        "GKFG-615-MONOMER"
                                        :BSCORE
                                        48.1358
                                        :EVAL
                                        2.91119d-7
                                        :ALN-LEN
                                        105
                                        :SBJ-START
                                        22
                                        :SBJ-END
                                        125
                                        :QUERY-LEN
                                        391
                                        :QRY-START
                                        6
                                        :QRY-END
                                        101
                                        :QUERY
                                        "Q1RGL3"
                                        :LENGTH
                                        449
                                        :RANK
                                        1
                                        :NUM-HITS
                                        1
                                        :NUM-QS
                                        37
                                        :IDENTITY
                                        32
                                        :POSITIVE
                                        45
                                        :FRAME
                                        NIL)
                                     #S(HITDATA
                                        :NAME
                                        "GKFG-615-MONOMER"
                                        :BSCORE
                                        45.8246
                                        :EVAL
                                        1.37177d-6
                                        :ALN-LEN
                                        111
                                        :SBJ-START
                                        92
                                        :SBJ-END
                                        195
                                        :QUERY-LEN
                                        376
                                        :QRY-START
                                        62
                                        :QRY-END
                                        162
                                        :QUERY
                                        "B4RZS0"
                                        :LENGTH
                                        449
                                        :RANK
                                        1
                                        :NUM-HITS
                                        1
                                        :NUM-QS
                                        37
                                        :IDENTITY
                                        35
                                        :POSITIVE
                                        44
                                        :FRAME
                                        NIL)
                                     #S(HITDATA
                                        :NAME
                                        "GKFG-615-MONOMER"
                                        :BSCORE
                                        44.669
                                        :EVAL
                                        3.5307d-6
                                        :ALN-LEN
                                        201
                                        :SBJ-START
                                        83
                                        :SBJ-END
                                        265
                                        :QUERY-LEN
                                        375
                                        :QRY-START
                                        57
                                        :QRY-END
                                        251
                                        :QUERY
                                        "P0AED7"
                                        :LENGTH
                                        449
                                        :RANK
                                        1
                                        :NUM-HITS
                                        1
                                        :NUM-QS
                                        37
                                        :IDENTITY
                                        51
                                        :POSITIVE
                                        77
                                        :FRAME
                                        NIL)
                                     #S(HITDATA
                                        :NAME
                                        "GKFG-615-MONOMER"
                                        :BSCORE
                                        44.2838
                                        :EVAL
                                        3.92475d-6
                                        :ALN-LEN
                                        101
                                        :SBJ-START
                                        81
                                        :SBJ-END
                                        171
                                        :QUERY-LEN
                                        377
                                        :QRY-START
                                        51
                                        :QRY-END
                                        145
                                        :QUERY
                                        "A3QGR1"
                                        :LENGTH
                                        449
                                        :RANK
                                        1
                                        :NUM-HITS
                                        1
                                        :NUM-QS
                                        37
                                        :IDENTITY
                                        35
                                        :POSITIVE
                                        45
                                        :FRAME
                                        NIL)
                                     #S(HITDATA
                                        :NAME
                                        "GKFG-615-MONOMER"
                                        :BSCORE
                                        42.3578
                                        :EVAL
                                        1.57113d-5
                                        :ALN-LEN
                                        40
                                        :SBJ-START
                                        91
                                        :SBJ-END
                                        130
                                        :QUERY-LEN
                                        367
                                        :QRY-START
                                        63
                                        :QRY-END
                                        100
                                        :QUERY
                                        "A6Q7J0"
                                        :LENGTH
                                        449
                                        :RANK
                                        1
                                        :NUM-HITS
                                        1
                                        :NUM-QS
                                        37
                                        :IDENTITY
                                        20
                                        :POSITIVE
                                        25
                                        :FRAME
                                        NIL)
                                     #S(HITDATA
                                        :NAME
                                        "GKFG-615-MONOMER"
                                        :BSCORE
                                        42.3578
                                        :EVAL
                                        1.8048d-5
                                        :ALN-LEN
                                        236
                                        :SBJ-START
                                        17
                                        :SBJ-END
                                        240
                                        :QUERY-LEN
                                        404
                                        :QRY-START
                                        12
                                        :QRY-END
                                        234
                                        :QUERY
                                        "B9JZL9"
                                        :LENGTH
                                        449
                                        :RANK
                                        1
                                        :NUM-HITS
                                        1
                                        :NUM-QS
                                        37
                                        :IDENTITY
                                        63
                                        :POSITIVE
                                        90
                                        :FRAME
                                        NIL)
                                     #S(HITDATA
                                        :NAME
                                        "GKFG-615-MONOMER"
                                        :BSCORE
                                        42.3578
                                        :EVAL
                                        1.91303d-5
                                        :ALN-LEN
                                        111
                                        :SBJ-START
                                        21
                                        :SBJ-END
                                        130
                                        :QUERY-LEN
                                        401
                                        :QRY-START
                                        7
                                        :QRY-END
                                        109
                                        :QUERY
                                        "Q5GS68"
                                        :LENGTH
                                        449
                                        :RANK
                                        1
                                        :NUM-HITS
                                        1
                                        :NUM-QS
                                        37
                                        :IDENTITY
                                        30
                                        :POSITIVE
                                        52
                                        :FRAME
                                        NIL)
                                     #S(HITDATA
                                        :NAME
                                        "GKFG-615-MONOMER"
                                        :BSCORE
                                        41.9726
                                        :EVAL
                                        2.6721d-5
                                        :ALN-LEN
                                        93
                                        :SBJ-START
                                        68
                                        :SBJ-END
                                        157
                                        :QUERY-LEN
                                        382
                                        :QRY-START
                                        47
                                        :QRY-END
                                        138
                                        :QUERY
                                        "A1B5Y2"
                                        :LENGTH
                                        449
                                        :RANK
                                        1
                                        :NUM-HITS
                                        1
                                        :NUM-QS
                                        37
                                        :IDENTITY
                                        29
                                        :POSITIVE
                                        38
                                        :FRAME
                                        NIL)
                                     #S(HITDATA
                                        :NAME
                                        "GKFG-615-MONOMER"
                                        :BSCORE
                                        41.5874
                                        :EVAL
                                        2.79372d-5
                                        :ALN-LEN
                                        40
                                        :SBJ-START
                                        86
                                        :SBJ-END
                                        125
                                        :QUERY-LEN
                                        376
                                        :QRY-START
                                        58
                                        :QRY-END
                                        97
                                        :QUERY
                                        "Q8D2S2"
                                        :LENGTH
                                        449
                                        :RANK
                                        1
                                        :NUM-HITS
                                        1
                                        :NUM-QS
                                        37
                                        :IDENTITY
                                        18
                                        :POSITIVE
                                        24
                                        :FRAME
                                        NIL)
                                     #S(HITDATA
                                        :NAME
                                        "GKFG-615-MONOMER"
                                        :BSCORE
                                        41.2022
                                        :EVAL
                                        3.88982d-5
                                        :ALN-LEN
                                        84
                                        :SBJ-START
                                        91
                                        :SBJ-END
                                        172
                                        :QUERY-LEN
                                        388
                                        :QRY-START
                                        83
                                        :QRY-END
                                        163
                                        :QUERY
                                        "B5Z9Y1"
                                        :LENGTH
                                        449
                                        :RANK
                                        1
                                        :NUM-HITS
                                        1
                                        :NUM-QS
                                        37
                                        :IDENTITY
                                        28
                                        :POSITIVE
                                        37
                                        :FRAME
                                        NIL)
                                     #S(HITDATA
                                        :NAME
                                        "GKFG-615-MONOMER"
                                        :BSCORE
                                        39.6614
                                        :EVAL
                                        1.09643d-4
                                        :ALN-LEN
                                        37
                                        :SBJ-START
                                        89
                                        :SBJ-END
                                        125
                                        :QUERY-LEN
                                        378
                                        :QRY-START
                                        63
                                        :QRY-END
                                        99
                                        :QUERY
                                        "A1WX26"
                                        :LENGTH
                                        449
                                        :RANK
                                        1
                                        :NUM-HITS
                                        1
                                        :NUM-QS
                                        37
                                        :IDENTITY
                                        17
                                        :POSITIVE
                                        20
                                        :FRAME
                                        NIL)
                                     #S(HITDATA
                                        :NAME
                                        "GKFG-615-MONOMER"
                                        :BSCORE
                                        39.6614
                                        :EVAL
                                        1.2998d-4
                                        :ALN-LEN
                                        40
                                        :SBJ-START
                                        91
                                        :SBJ-END
                                        130
                                        :QUERY-LEN
                                        392
                                        :QRY-START
                                        75
                                        :QRY-END
                                        112
                                        :QUERY
                                        "Q7VF72"
                                        :LENGTH
                                        449
                                        :RANK
                                        1
                                        :NUM-HITS
                                        2
                                        :NUM-QS
                                        37
                                        :IDENTITY
                                        18
                                        :POSITIVE
                                        21
                                        :FRAME
                                        NIL)
                                     #S(HITDATA
                                        :NAME
                                        "GKFG-615-MONOMER"
                                        :BSCORE
                                        39.2762
                                        :EVAL
                                        1.84182d-4
                                        :ALN-LEN
                                        142
                                        :SBJ-START
                                        54
                                        :SBJ-END
                                        192
                                        :QUERY-LEN
                                        385
                                        :QRY-START
                                        42
                                        :QRY-END
                                        174
                                        :QUERY
                                        "A9HKR2"
                                        :LENGTH
                                        449
                                        :RANK
                                        1
                                        :NUM-HITS
                                        1
                                        :NUM-QS
                                        37
                                        :IDENTITY
                                        41
                                        :POSITIVE
                                        60
                                        :FRAME
                                        NIL)
                                     #S(HITDATA
                                        :NAME
                                        "GKFG-615-MONOMER"
                                        :BSCORE
                                        38.5058
                                        :EVAL
                                        3.38239d-4
                                        :ALN-LEN
                                        117
                                        :SBJ-START
                                        87
                                        :SBJ-END
                                        198
                                        :QUERY-LEN
                                        407
                                        :QRY-START
                                        88
                                        :QRY-END
                                        196
                                        :QUERY
                                        "Q1QDC1"
                                        :LENGTH
                                        449
                                        :RANK
                                        1
                                        :NUM-HITS
                                        2
                                        :NUM-QS
                                        37
                                        :IDENTITY
                                        35
                                        :POSITIVE
                                        47
                                        :FRAME
                                        NIL)
                                     #S(HITDATA
                                        :NAME
                                        "GKFG-615-MONOMER"
                                        :BSCORE
                                        38.1206
                                        :EVAL
                                        4.145d-4
                                        :ALN-LEN
                                        48
                                        :SBJ-START
                                        83
                                        :SBJ-END
                                        130
                                        :QUERY-LEN
                                        380
                                        :QRY-START
                                        57
                                        :QRY-END
                                        104
                                        :QUERY
                                        "A0L3N2"
                                        :LENGTH
                                        449
                                        :RANK
                                        1
                                        :NUM-HITS
                                        3
                                        :NUM-QS
                                        37
                                        :IDENTITY
                                        17
                                        :POSITIVE
                                        25
                                        :FRAME
                                        NIL)
                                     #S(HITDATA
                                        :NAME
                                        "GKFG-615-MONOMER"
                                        :BSCORE
                                        37.7354
                                        :EVAL
                                        4.47681d-4
                                        :ALN-LEN
                                        113
                                        :SBJ-START
                                        88
                                        :SBJ-END
                                        193
                                        :QUERY-LEN
                                        384
                                        :QRY-START
                                        69
                                        :QRY-END
                                        171
                                        :QUERY
                                        "Q4FNF5"
                                        :LENGTH
                                        449
                                        :RANK
                                        1
                                        :NUM-HITS
                                        1
                                        :NUM-QS
                                        37
                                        :IDENTITY
                                        28
                                        :POSITIVE
                                        47
                                        :FRAME
                                        NIL)
                                     #S(HITDATA
                                        :NAME
                                        "GKFG-615-MONOMER"
                                        :BSCORE
                                        36.5798
                                        :EVAL
                                        0.00117831d0
                                        :ALN-LEN
                                        129
                                        :SBJ-START
                                        70
                                        :SBJ-END
                                        192
                                        :QUERY-LEN
                                        388
                                        :QRY-START
                                        54
                                        :QRY-END
                                        172
                                        :QUERY
                                        "Q28VJ1"
                                        :LENGTH
                                        449
                                        :RANK
                                        1
                                        :NUM-HITS
                                        2
                                        :NUM-QS
                                        37
                                        :IDENTITY
                                        35
                                        :POSITIVE
                                        50
                                        :FRAME
                                        NIL)
                                     #S(HITDATA
                                        :NAME
                                        "GKFG-615-MONOMER"
                                        :BSCORE
                                        35.8094
                                        :EVAL
                                        0.00224513d0
                                        :ALN-LEN
                                        72
                                        :SBJ-START
                                        88
                                        :SBJ-END
                                        157
                                        :QUERY-LEN
                                        390
                                        :QRY-START
                                        71
                                        :QRY-END
                                        142
                                        :QUERY
                                        "Q0ASJ5"
                                        :LENGTH
                                        449
                                        :RANK
                                        1
                                        :NUM-HITS
                                        1
                                        :NUM-QS
                                        37
                                        :IDENTITY
                                        23
                                        :POSITIVE
                                        32
                                        :FRAME
                                        NIL)
                                     #S(HITDATA
                                        :NAME
                                        "GKFG-615-MONOMER"
                                        :BSCORE
                                        35.4242
                                        :EVAL
                                        0.00232228d0
                                        :ALN-LEN
                                        58
                                        :SBJ-START
                                        68
                                        :SBJ-END
                                        125
                                        :QUERY-LEN
                                        367
                                        :QRY-START
                                        44
                                        :QRY-END
                                        98
                                        :QUERY
                                        "A7I005"
                                        :LENGTH
                                        449
                                        :RANK
                                        1
                                        :NUM-HITS
                                        1
                                        :NUM-QS
                                        37
                                        :IDENTITY
                                        19
                                        :POSITIVE
                                        28
                                        :FRAME
                                        NIL)
                                     #S(HITDATA
                                        :NAME
                                        "GKFG-615-MONOMER"
                                        :BSCORE
                                        34.6538
                                        :EVAL
                                        0.00409478d0
                                        :ALN-LEN
                                        107
                                        :SBJ-START
                                        24
                                        :SBJ-END
                                        125
                                        :QUERY-LEN
                                        378
                                        :QRY-START
                                        10
                                        :QRY-END
                                        108
                                        :QUERY
                                        "Q2N7X8"
                                        :LENGTH
                                        449
                                        :RANK
                                        1
                                        :NUM-HITS
                                        2
                                        :NUM-QS
                                        37
                                        :IDENTITY
                                        32
                                        :POSITIVE
                                        45
                                        :FRAME
                                        NIL)
                                     #S(HITDATA
                                        :NAME
                                        "GKFG-615-MONOMER"
                                        :BSCORE
                                        34.6538
                                        :EVAL
                                        0.00421926d0
                                        :ALN-LEN
                                        197
                                        :SBJ-START
                                        87
                                        :SBJ-END
                                        264
                                        :QUERY-LEN
                                        386
                                        :QRY-START
                                        70
                                        :QRY-END
                                        261
                                        :QUERY
                                        "Q1R039"
                                        :LENGTH
                                        449
                                        :RANK
                                        1
                                        :NUM-HITS
                                        1
                                        :NUM-QS
                                        37
                                        :IDENTITY
                                        54
                                        :POSITIVE
                                        78
                                        :FRAME
                                        NIL)
                                     #S(HITDATA
                                        :NAME
                                        "GKFG-615-MONOMER"
                                        :BSCORE
                                        34.6538
                                        :EVAL
                                        0.00496175d0
                                        :ALN-LEN
                                        35
                                        :SBJ-START
                                        91
                                        :SBJ-END
                                        125
                                        :QUERY-LEN
                                        378
                                        :QRY-START
                                        66
                                        :QRY-END
                                        100
                                        :QUERY
                                        "Q9CM22"
                                        :LENGTH
                                        449
                                        :RANK
                                        1
                                        :NUM-HITS
                                        1
                                        :NUM-QS
                                        37
                                        :IDENTITY
                                        15
                                        :POSITIVE
                                        18
                                        :FRAME
                                        NIL)
                                     #S(HITDATA
                                        :NAME
                                        "GKFG-615-MONOMER"
                                        :BSCORE
                                        34.2686
                                        :EVAL
                                        0.00680123d0
                                        :ALN-LEN
                                        78
                                        :SBJ-START
                                        91
                                        :SBJ-END
                                        162
                                        :QUERY-LEN
                                        383
                                        :QRY-START
                                        71
                                        :QRY-END
                                        148
                                        :QUERY
                                        "Q5HC82"
                                        :LENGTH
                                        449
                                        :RANK
                                        1
                                        :NUM-HITS
                                        1
                                        :NUM-QS
                                        37
                                        :IDENTITY
                                        22
                                        :POSITIVE
                                        35
                                        :FRAME
                                        NIL)
                                     #S(HITDATA
                                        :NAME
                                        "GKFG-615-MONOMER"
                                        :BSCORE
                                        33.8834
                                        :EVAL
                                        0.00973149d0
                                        :ALN-LEN
                                        76
                                        :SBJ-START
                                        85
                                        :SBJ-END
                                        157
                                        :QUERY-LEN
                                        388
                                        :QRY-START
                                        68
                                        :QRY-END
                                        143
                                        :QUERY
                                        "B8ELJ6"
                                        :LENGTH
                                        449
                                        :RANK
                                        1
                                        :NUM-HITS
                                        1
                                        :NUM-QS
                                        37
                                        :IDENTITY
                                        18
                                        :POSITIVE
                                        32
                                        :FRAME
                                        NIL)
                                     #S(HITDATA
                                        :NAME
                                        "GKFG-615-MONOMER"
                                        :BSCORE
                                        32.7278
                                        :EVAL
                                        0.0204756d0
                                        :ALN-LEN
                                        44
                                        :SBJ-START
                                        83
                                        :SBJ-END
                                        125
                                        :QUERY-LEN
                                        384
                                        :QRY-START
                                        62
                                        :QRY-END
                                        105
                                        :QUERY
                                        "Q492F7"
                                        :LENGTH
                                        449
                                        :RANK
                                        1
                                        :NUM-HITS
                                        1
                                        :NUM-QS
                                        37
                                        :IDENTITY
                                        17
                                        :POSITIVE
                                        21
                                        :FRAME
                                        NIL)
                                     #S(HITDATA
                                        :NAME
                                        "GKFG-615-MONOMER"
                                        :BSCORE
                                        31.9574
                                        :EVAL
                                        0.0349004d0
                                        :ALN-LEN
                                        40
                                        :SBJ-START
                                        91
                                        :SBJ-END
                                        130
                                        :QUERY-LEN
                                        392
                                        :QRY-START
                                        70
                                        :QRY-END
                                        107
                                        :QUERY
                                        "Q2RNM1"
                                        :LENGTH
                                        449
                                        :RANK
                                        1
                                        :NUM-HITS
                                        2
                                        :NUM-QS
                                        37
                                        :IDENTITY
                                        17
                                        :POSITIVE
                                        22
                                        :FRAME
                                        NIL))
                              :P-HAS-FCN 0.27293468
                              :EVIDENCE-VALUES #S(HIT-VALUES
                                                  :RANK
                                                  1.0
                                                  :STDEV
                                                  NIL
                                                  :SSCORE
                                                  36
                                                  :EVALS
                                                  10.894561351977291d0
                                                  :ALN
                                                  0.2448985
                                                  :DIRECTON
                                                  T
                                                  :ADJACENT
                                                  NIL
                                                  :ZERO-EVAL
                                                  NIL
                                                  :SAME-GENE
                                                  NIL
                                                  :COEXPRESS
                                                  NIL
                                                  :PHYP
                                                  NIL
                                                  :NEIGHBORS
                                                  NIL
                                                  :GCLUSTER
                                                  NIL
                                                  :GFUSION
                                                  NIL
                                                  :PCOMPLEX
                                                  NIL)
                              :NODE-PROBS #S(HIT-PROBS
                                             :RANK
                                             (0.3293798 0.78629035)
                                             :STDEV
                                             NIL
                                             :SSCORE
                                             (0.0029651595 0.032258064)
                                             :EVALS
                                             (0.01531999 0.08064516)
                                             :ALN
                                             (0.18878181 0.032258064)
                                             :DIRECTON
                                             (0.083024465 0.032258064)
                                             :ADJACENT
                                             (0.99431676 0.8104839)
                                             :ZERO-EVAL
                                             NIL
                                             :SAME-GENE
                                             (0.98369163 0.8145161)
                                             :COEXPRESS
                                             NIL
                                             :PHYP
                                             NIL
                                             :NEIGHBORS
                                             NIL
                                             :GCLUSTER
                                             NIL
                                             :GFUSION
                                             NIL
                                             :PCOMPLEX
                                             NIL)
                              :SSCORE 36
                              :SSCORE-LESS-THAN-2? NIL)
                #S(HIT-STRUCT :SNAME "GKFG-425-MONOMER"
                              :FNAME GKFG-425-MONOMER
                              :DATA (#S(HITDATA
                                        :NAME
                                        "GKFG-425-MONOMER"
                                        :BSCORE
                                        27.335
                                        :EVAL
                                        0.82683d0
                                        :ALN-LEN
                                        188
                                        :SBJ-START
                                        74
                                        :SBJ-END
                                        239
                                        :QUERY-LEN
                                        380
                                        :QRY-START
                                        171
                                        :QRY-END
                                        349
                                        :QUERY
                                        "A0L3N2"
                                        :LENGTH
                                        305
                                        :RANK
                                        3
                                        :NUM-HITS
                                        3
                                        :NUM-QS
                                        37
                                        :IDENTITY
                                        44
                                        :POSITIVE
                                        73
                                        :FRAME
                                        NIL))
                              :P-HAS-FCN 3.8675137e-4
                              :EVIDENCE-VALUES #S(HIT-VALUES
                                                  :RANK
                                                  3.0
                                                  :STDEV
                                                  NIL
                                                  :SSCORE
                                                  1
                                                  :EVALS
                                                  0.0825837741854235d0
                                                  :ALN
                                                  0.49473685
                                                  :DIRECTON
                                                  NIL
                                                  :ADJACENT
                                                  NIL
                                                  :ZERO-EVAL
                                                  NIL
                                                  :SAME-GENE
                                                  NIL
                                                  :COEXPRESS
                                                  NIL
                                                  :PHYP
                                                  NIL
                                                  :NEIGHBORS
                                                  NIL
                                                  :GCLUSTER
                                                  NIL
                                                  :GFUSION
                                                  NIL
                                                  :PCOMPLEX
                                                  NIL)
                              :NODE-PROBS #S(HIT-PROBS
                                             :RANK
                                             (0.17247343 0.032258064)
                                             :STDEV
                                             NIL
                                             :SSCORE
                                             (0.95181614 0.43951613)
                                             :EVALS
                                             (0.9617 0.044354837)
                                             :ALN
                                             (0.027180627 0.06048387)
                                             :DIRECTON
                                             (0.91697556 0.9677419)
                                             :ADJACENT
                                             (0.99431676 0.8104839)
                                             :ZERO-EVAL
                                             NIL
                                             :SAME-GENE
                                             (0.98369163 0.8145161)
                                             :COEXPRESS
                                             NIL
                                             :PHYP
                                             NIL
                                             :NEIGHBORS
                                             NIL
                                             :GCLUSTER
                                             NIL
                                             :GFUSION
                                             NIL
                                             :PCOMPLEX
                                             NIL)
                              :SSCORE 1
                              :SSCORE-LESS-THAN-2? NIL)
                #S(HIT-STRUCT :SNAME "GKFG-1800-MONOMER"
                              :FNAME GKFG-1800-MONOMER
                              :DATA (#S(HITDATA
                                        :NAME
                                        "GKFG-1800-MONOMER"
                                        :BSCORE
                                        30.4166
                                        :EVAL
                                        0.12158d0
                                        :ALN-LEN
                                        91
                                        :SBJ-START
                                        1
                                        :SBJ-END
                                        89
                                        :QUERY-LEN
                                        378
                                        :QRY-START
                                        219
                                        :QRY-END
                                        308
                                        :QUERY
                                        "Q2N7X8"
                                        :LENGTH
                                        775
                                        :RANK
                                        2
                                        :NUM-HITS
                                        2
                                        :NUM-QS
                                        37
                                        :IDENTITY
                                        23
                                        :POSITIVE
                                        45
                                        :FRAME
                                        NIL)
                                     #S(HITDATA
                                        :NAME
                                        "GKFG-1800-MONOMER"
                                        :BSCORE
                                        30.0314
                                        :EVAL
                                        0.160625d0
                                        :ALN-LEN
                                        106
                                        :SBJ-START
                                        159
                                        :SBJ-END
                                        257
                                        :QUERY-LEN
                                        369
                                        :QRY-START
                                        178
                                        :QRY-END
                                        277
                                        :QUERY
                                        "Q59284"
                                        :LENGTH
                                        775
                                        :RANK
                                        1
                                        :NUM-HITS
                                        1
                                        :NUM-QS
                                        37
                                        :IDENTITY
                                        30
                                        :POSITIVE
                                        50
                                        :FRAME
                                        NIL))
                              :P-HAS-FCN 2.5307965e-5
                              :EVIDENCE-VALUES #S(HIT-VALUES
                                                  :RANK
                                                  1.5
                                                  :STDEV
                                                  NIL
                                                  :SSCORE
                                                  2
                                                  :EVALS
                                                  0.9151378609515777d0
                                                  :ALN
                                                  0.26400182
                                                  :DIRECTON
                                                  T
                                                  :ADJACENT
                                                  NIL
                                                  :ZERO-EVAL
                                                  NIL
                                                  :SAME-GENE
                                                  NIL
                                                  :COEXPRESS
                                                  NIL
                                                  :PHYP
                                                  NIL
                                                  :NEIGHBORS
                                                  NIL
                                                  :GCLUSTER
                                                  NIL
                                                  :GFUSION
                                                  NIL
                                                  :PCOMPLEX
                                                  NIL)
                              :NODE-PROBS #S(HIT-PROBS
                                             :RANK
                                             (0.38201135 0.16532259)
                                             :STDEV
                                             NIL
                                             :SSCORE
                                             (0.95181614 0.43951613)
                                             :EVALS
                                             (0.9617 0.044354837)
                                             :ALN
                                             (0.18878181 0.032258064)
                                             :DIRECTON
                                             (0.083024465 0.032258064)
                                             :ADJACENT
                                             (0.99431676 0.8104839)
                                             :ZERO-EVAL
                                             NIL
                                             :SAME-GENE
                                             (0.98369163 0.8145161)
                                             :COEXPRESS
                                             NIL
                                             :PHYP
                                             NIL
                                             :NEIGHBORS
                                             NIL
                                             :GCLUSTER
                                             NIL
                                             :GFUSION
                                             NIL
                                             :PCOMPLEX
                                             NIL)
                              :SSCORE 2
                              :SSCORE-LESS-THAN-2? NIL)
                #S(HIT-STRUCT :SNAME "GKFG-1882-MONOMER"
                              :FNAME GKFG-1882-MONOMER
                              :DATA (#S(HITDATA
                                        :NAME
                                        "GKFG-1882-MONOMER"
                                        :BSCORE
                                        28.1054
                                        :EVAL
                                        0.471576d0
                                        :ALN-LEN
                                        93
                                        :SBJ-START
                                        220
                                        :SBJ-END
                                        312
                                        :QUERY-LEN
                                        380
                                        :QRY-START
                                        265
                                        :QRY-END
                                        345
                                        :QUERY
                                        "A0L3N2"
                                        :LENGTH
                                        347
                                        :RANK
                                        2
                                        :NUM-HITS
                                        3
                                        :NUM-QS
                                        37
                                        :IDENTITY
                                        22
                                        :POSITIVE
                                        41
                                        :FRAME
                                        NIL))
                              :P-HAS-FCN 2.5307965e-5
                              :EVIDENCE-VALUES #S(HIT-VALUES
                                                  :RANK
                                                  2.0
                                                  :STDEV
                                                  NIL
                                                  :SSCORE
                                                  1
                                                  :EVALS
                                                  0.326448305639698d0
                                                  :ALN
                                                  0.24473684
                                                  :DIRECTON
                                                  T
                                                  :ADJACENT
                                                  NIL
                                                  :ZERO-EVAL
                                                  NIL
                                                  :SAME-GENE
                                                  NIL
                                                  :COEXPRESS
                                                  NIL
                                                  :PHYP
                                                  NIL
                                                  :NEIGHBORS
                                                  NIL
                                                  :GCLUSTER
                                                  NIL
                                                  :GFUSION
                                                  NIL
                                                  :PCOMPLEX
                                                  NIL)
                              :NODE-PROBS #S(HIT-PROBS
                                             :RANK
                                             (0.38201135 0.16532259)
                                             :STDEV
                                             NIL
                                             :SSCORE
                                             (0.95181614 0.43951613)
                                             :EVALS
                                             (0.9617 0.044354837)
                                             :ALN
                                             (0.18878181 0.032258064)
                                             :DIRECTON
                                             (0.083024465 0.032258064)
                                             :ADJACENT
                                             (0.99431676 0.8104839)
                                             :ZERO-EVAL
                                             NIL
                                             :SAME-GENE
                                             (0.98369163 0.8145161)
                                             :COEXPRESS
                                             NIL
                                             :PHYP
                                             NIL
                                             :NEIGHBORS
                                             NIL
                                             :GCLUSTER
                                             NIL
                                             :GFUSION
                                             NIL
                                             :PCOMPLEX
                                             NIL)
                              :SSCORE 1
                              :SSCORE-LESS-THAN-2? NIL)
                #S(HIT-STRUCT :SNAME "GKFG-475-MONOMER"
                              :FNAME GKFG-475-MONOMER
                              :DATA (#S(HITDATA
                                        :NAME
                                        "GKFG-475-MONOMER"
                                        :BSCORE
                                        28.1054
                                        :EVAL
                                        0.544254d0
                                        :ALN-LEN
                                        66
                                        :SBJ-START
                                        44
                                        :SBJ-END
                                        104
                                        :QUERY-LEN
                                        392
                                        :QRY-START
                                        91
                                        :QRY-END
                                        156
                                        :QUERY
                                        "Q2RNM1"
                                        :LENGTH
                                        366
                                        :RANK
                                        2
                                        :NUM-HITS
                                        2
                                        :NUM-QS
                                        37
                                        :IDENTITY
                                        21
                                        :POSITIVE
                                        31
                                        :FRAME
                                        NIL))
                              :P-HAS-FCN 7.594039e-6
                              :EVIDENCE-VALUES #S(HIT-VALUES
                                                  :RANK
                                                  2.0
                                                  :STDEV
                                                  NIL
                                                  :SSCORE
                                                  1
                                                  :EVALS
                                                  0.264198370423673d0
                                                  :ALN
                                                  0.16836734
                                                  :DIRECTON
                                                  NIL
                                                  :ADJACENT
                                                  NIL
                                                  :ZERO-EVAL
                                                  NIL
                                                  :SAME-GENE
                                                  NIL
                                                  :COEXPRESS
                                                  NIL
                                                  :PHYP
                                                  NIL
                                                  :NEIGHBORS
                                                  NIL
                                                  :GCLUSTER
                                                  NIL
                                                  :GFUSION
                                                  NIL
                                                  :PCOMPLEX
                                                  NIL)
                              :NODE-PROBS #S(HIT-PROBS
                                             :RANK
                                             (0.38201135 0.16532259)
                                             :STDEV
                                             NIL
                                             :SSCORE
                                             (0.95181614 0.43951613)
                                             :EVALS
                                             (0.9617 0.044354837)
                                             :ALN
                                             (0.42723006 0.008064516)
                                             :DIRECTON
                                             (0.91697556 0.9677419)
                                             :ADJACENT
                                             (0.99431676 0.8104839)
                                             :ZERO-EVAL
                                             NIL
                                             :SAME-GENE
                                             (0.98369163 0.8145161)
                                             :COEXPRESS
                                             NIL
                                             :PHYP
                                             NIL
                                             :NEIGHBORS
                                             NIL
                                             :GCLUSTER
                                             NIL
                                             :GFUSION
                                             NIL
                                             :PCOMPLEX
                                             NIL)
                              :SSCORE 1
                              :SSCORE-LESS-THAN-2? NIL)
                #S(HIT-STRUCT :SNAME "GKFG-479-MONOMER"
                              :FNAME GKFG-479-MONOMER
                              :DATA (#S(HITDATA
                                        :NAME
                                        "GKFG-479-MONOMER"
                                        :BSCORE
                                        29.6462
                                        :EVAL
                                        0.171721d0
                                        :ALN-LEN
                                        89
                                        :SBJ-START
                                        37
                                        :SBJ-END
                                        125
                                        :QUERY-LEN
                                        388
                                        :QRY-START
                                        191
                                        :QRY-END
                                        273
                                        :QUERY
                                        "Q28VJ1"
                                        :LENGTH
                                        327
                                        :RANK
                                        2
                                        :NUM-HITS
                                        2
                                        :NUM-QS
                                        37
                                        :IDENTITY
                                        29
                                        :POSITIVE
                                        35
                                        :FRAME
                                        NIL))
                              :P-HAS-FCN 7.594039e-6
                              :EVIDENCE-VALUES #S(HIT-VALUES
                                                  :RANK
                                                  2.0
                                                  :STDEV
                                                  NIL
                                                  :SSCORE
                                                  1
                                                  :EVALS
                                                  0.7651765911149294d0
                                                  :ALN
                                                  0.22938144
                                                  :DIRECTON
                                                  NIL
                                                  :ADJACENT
                                                  NIL
                                                  :ZERO-EVAL
                                                  NIL
                                                  :SAME-GENE
                                                  NIL
                                                  :COEXPRESS
                                                  NIL
                                                  :PHYP
                                                  NIL
                                                  :NEIGHBORS
                                                  NIL
                                                  :GCLUSTER
                                                  NIL
                                                  :GFUSION
                                                  NIL
                                                  :PCOMPLEX
                                                  NIL)
                              :NODE-PROBS #S(HIT-PROBS
                                             :RANK
                                             (0.38201135 0.16532259)
                                             :STDEV
                                             NIL
                                             :SSCORE
                                             (0.95181614 0.43951613)
                                             :EVALS
                                             (0.9617 0.044354837)
                                             :ALN
                                             (0.42723006 0.008064516)
                                             :DIRECTON
                                             (0.91697556 0.9677419)
                                             :ADJACENT
                                             (0.99431676 0.8104839)
                                             :ZERO-EVAL
                                             NIL
                                             :SAME-GENE
                                             (0.98369163 0.8145161)
                                             :COEXPRESS
                                             NIL
                                             :PHYP
                                             NIL
                                             :NEIGHBORS
                                             NIL
                                             :GCLUSTER
                                             NIL
                                             :GFUSION
                                             NIL
                                             :PCOMPLEX
                                             NIL)
                              :SSCORE 1
                              :SSCORE-LESS-THAN-2? NIL)
                #S(HIT-STRUCT :SNAME "GKFG-1341-MONOMER"
                              :FNAME GKFG-1341-MONOMER
                              :DATA (#S(HITDATA
                                        :NAME
                                        "GKFG-1341-MONOMER"
                                        :BSCORE
                                        26.9498
                                        :EVAL
                                        0.473594d0
                                        :ALN-LEN
                                        64
                                        :SBJ-START
                                        43
                                        :SBJ-END
                                        101
                                        :QUERY-LEN
                                        407
                                        :QRY-START
                                        85
                                        :QRY-END
                                        148
                                        :QUERY
                                        "Q99SN6"
                                        :LENGTH
                                        101
                                        :RANK
                                        2
                                        :NUM-HITS
                                        2
                                        :NUM-QS
                                        37
                                        :IDENTITY
                                        19
                                        :POSITIVE
                                        30
                                        :FRAME
                                        NIL))
                              :P-HAS-FCN 2.795795e-6
                              :EVIDENCE-VALUES #S(HIT-VALUES
                                                  :RANK
                                                  2.0
                                                  :STDEV
                                                  NIL
                                                  :SSCORE
                                                  1
                                                  :EVALS
                                                  0.32459380836156754d0
                                                  :ALN
                                                  0.15724815
                                                  :DIRECTON
                                                  T
                                                  :ADJACENT
                                                  NIL
                                                  :ZERO-EVAL
                                                  NIL
                                                  :SAME-GENE
                                                  NIL
                                                  :COEXPRESS
                                                  NIL
                                                  :PHYP
                                                  NIL
                                                  :NEIGHBORS
                                                  NIL
                                                  :GCLUSTER
                                                  NIL
                                                  :GFUSION
                                                  NIL
                                                  :PCOMPLEX
                                                  NIL)
                              :NODE-PROBS #S(HIT-PROBS
                                             :RANK
                                             (0.38201135 0.16532259)
                                             :STDEV
                                             NIL
                                             :SSCORE
                                             (0.95181614 0.43951613)
                                             :EVALS
                                             (0.9617 0.044354837)
                                             :ALN
                                             (0.42723006 0.008064516)
                                             :DIRECTON
                                             (0.083024465 0.032258064)
                                             :ADJACENT
                                             (0.99431676 0.8104839)
                                             :ZERO-EVAL
                                             NIL
                                             :SAME-GENE
                                             (0.98369163 0.8145161)
                                             :COEXPRESS
                                             NIL
                                             :PHYP
                                             NIL
                                             :NEIGHBORS
                                             NIL
                                             :GCLUSTER
                                             NIL
                                             :GFUSION
                                             NIL
                                             :PCOMPLEX
                                             NIL)
                              :SSCORE 1
                              :SSCORE-LESS-THAN-2? NIL)
                #S(HIT-STRUCT :SNAME "GKFG-1567-MONOMER"
                              :FNAME GKFG-1567-MONOMER
                              :DATA (#S(HITDATA
                                        :NAME
                                        "GKFG-1567-MONOMER"
                                        :BSCORE
                                        29.6462
                                        :EVAL
                                        0.196508d0
                                        :ALN-LEN
                                        80
                                        :SBJ-START
                                        111
                                        :SBJ-END
                                        189
                                        :QUERY-LEN
                                        392
                                        :QRY-START
                                        165
                                        :QRY-END
                                        239
                                        :QUERY
                                        "Q7VF72"
                                        :LENGTH
                                        380
                                        :RANK
                                        2
                                        :NUM-HITS
                                        2
                                        :NUM-QS
                                        37
                                        :IDENTITY
                                        26
                                        :POSITIVE
                                        30
                                        :FRAME
                                        NIL))
                              :P-HAS-FCN 2.795795e-6
                              :EVIDENCE-VALUES #S(HIT-VALUES
                                                  :RANK
                                                  2.0
                                                  :STDEV
                                                  NIL
                                                  :SSCORE
                                                  1
                                                  :EVALS
                                                  0.7066197644481863d0
                                                  :ALN
                                                  0.20408164
                                                  :DIRECTON
                                                  T
                                                  :ADJACENT
                                                  NIL
                                                  :ZERO-EVAL
                                                  NIL
                                                  :SAME-GENE
                                                  NIL
                                                  :COEXPRESS
                                                  NIL
                                                  :PHYP
                                                  NIL
                                                  :NEIGHBORS
                                                  NIL
                                                  :GCLUSTER
                                                  NIL
                                                  :GFUSION
                                                  NIL
                                                  :PCOMPLEX
                                                  NIL)
                              :NODE-PROBS #S(HIT-PROBS
                                             :RANK
                                             (0.38201135 0.16532259)
                                             :STDEV
                                             NIL
                                             :SSCORE
                                             (0.95181614 0.43951613)
                                             :EVALS
                                             (0.9617 0.044354837)
                                             :ALN
                                             (0.42723006 0.008064516)
                                             :DIRECTON
                                             (0.083024465 0.032258064)
                                             :ADJACENT
                                             (0.99431676 0.8104839)
                                             :ZERO-EVAL
                                             NIL
                                             :SAME-GENE
                                             (0.98369163 0.8145161)
                                             :COEXPRESS
                                             NIL
                                             :PHYP
                                             NIL
                                             :NEIGHBORS
                                             NIL
                                             :GCLUSTER
                                             NIL
                                             :GFUSION
                                             NIL
                                             :PCOMPLEX
                                             NIL)
                              :SSCORE 1
                              :SSCORE-LESS-THAN-2? NIL)
                #S(HIT-STRUCT :SNAME "GKFG-888-MONOMER"
                              :FNAME GKFG-888-MONOMER
                              :DATA (#S(HITDATA
                                        :NAME
                                        "GKFG-888-MONOMER"
                                        :BSCORE
                                        32.3426
                                        :EVAL
                                        0.0263897d0
                                        :ALN-LEN
                                        84
                                        :SBJ-START
                                        160
                                        :SBJ-END
                                        242
                                        :QUERY-LEN
                                        407
                                        :QRY-START
                                        10
                                        :QRY-END
                                        92
                                        :QUERY
                                        "Q1QDC1"
                                        :LENGTH
                                        330
                                        :RANK
                                        2
                                        :NUM-HITS
                                        2
                                        :NUM-QS
                                        37
                                        :IDENTITY
                                        26
                                        :POSITIVE
                                        39
                                        :FRAME
                                        NIL))
                              :P-HAS-FCN 2.795795e-6
                              :EVIDENCE-VALUES #S(HIT-VALUES
                                                  :RANK
                                                  2.0
                                                  :STDEV
                                                  NIL
                                                  :SSCORE
                                                  1
                                                  :EVALS
                                                  1.5785655468426683d0
                                                  :ALN
                                                  0.2063882
                                                  :DIRECTON
                                                  T
                                                  :ADJACENT
                                                  NIL
                                                  :ZERO-EVAL
                                                  NIL
                                                  :SAME-GENE
                                                  NIL
                                                  :COEXPRESS
                                                  NIL
                                                  :PHYP
                                                  NIL
                                                  :NEIGHBORS
                                                  NIL
                                                  :GCLUSTER
                                                  NIL
                                                  :GFUSION
                                                  NIL
                                                  :PCOMPLEX
                                                  NIL)
                              :NODE-PROBS #S(HIT-PROBS
                                             :RANK
                                             (0.38201135 0.16532259)
                                             :STDEV
                                             NIL
                                             :SSCORE
                                             (0.95181614 0.43951613)
                                             :EVALS
                                             (0.9617 0.044354837)
                                             :ALN
                                             (0.42723006 0.008064516)
                                             :DIRECTON
                                             (0.083024465 0.032258064)
                                             :ADJACENT
                                             (0.99431676 0.8104839)
                                             :ZERO-EVAL
                                             NIL
                                             :SAME-GENE
                                             (0.98369163 0.8145161)
                                             :COEXPRESS
                                             NIL
                                             :PHYP
                                             NIL
                                             :NEIGHBORS
                                             NIL
                                             :GCLUSTER
                                             NIL
                                             :GFUSION
                                             NIL
                                             :PCOMPLEX
                                             NIL)
                              :SSCORE 1
                              :SSCORE-LESS-THAN-2? NIL)
                #S(HIT-STRUCT :SNAME "GKFG-1270-MONOMER"
                              :FNAME GKFG-1270-MONOMER
                              :DATA (#S(HITDATA
                                        :NAME
                                        "GKFG-1270-MONOMER"
                                        :BSCORE
                                        28.1054
                                        :EVAL
                                        0.429807d0
                                        :ALN-LEN
                                        29
                                        :SBJ-START
                                        139
                                        :SBJ-END
                                        167
                                        :QUERY-LEN
                                        376
                                        :QRY-START
                                        65
                                        :QRY-END
                                        93
                                        :QUERY
                                        "Q058B2"
                                        :LENGTH
                                        241
                                        :RANK
                                        2
                                        :NUM-HITS
                                        2
                                        :NUM-QS
                                        37
                                        :IDENTITY
                                        13
                                        :POSITIVE
                                        16
                                        :FRAME
                                        NIL))
                              :P-HAS-FCN 2.5282066e-6
                              :EVIDENCE-VALUES #S(HIT-VALUES
                                                  :RANK
                                                  2.0
                                                  :STDEV
                                                  NIL
                                                  :SSCORE
                                                  1
                                                  :EVALS
                                                  0.3667265157021432d0
                                                  :ALN
                                                  0.07712766
                                                  :DIRECTON
                                                  T
                                                  :ADJACENT
                                                  NIL
                                                  :ZERO-EVAL
                                                  NIL
                                                  :SAME-GENE
                                                  NIL
                                                  :COEXPRESS
                                                  NIL
                                                  :PHYP
                                                  NIL
                                                  :NEIGHBORS
                                                  NIL
                                                  :GCLUSTER
                                                  NIL
                                                  :GFUSION
                                                  NIL
                                                  :PCOMPLEX
                                                  NIL)
                              :NODE-PROBS #S(HIT-PROBS
                                             :RANK
                                             (0.38201135 0.16532259)
                                             :STDEV
                                             NIL
                                             :SSCORE
                                             (0.95181614 0.43951613)
                                             :EVALS
                                             (0.9617 0.044354837)
                                             :ALN
                                             (0.23622437 0.004032258)
                                             :DIRECTON
                                             (0.083024465 0.032258064)
                                             :ADJACENT
                                             (0.99431676 0.8104839)
                                             :ZERO-EVAL
                                             NIL
                                             :SAME-GENE
                                             (0.98369163 0.8145161)
                                             :COEXPRESS
                                             NIL
                                             :PHYP
                                             NIL
                                             :NEIGHBORS
                                             NIL
                                             :GCLUSTER
                                             NIL
                                             :GFUSION
                                             NIL
                                             :PCOMPLEX
                                             NIL)
                              :SSCORE 1
                              :SSCORE-LESS-THAN-2? NIL)
                #S(HIT-STRUCT :SNAME "GKFG-818-MONOMER"
                              :FNAME GKFG-818-MONOMER
                              :DATA (#S(HITDATA
                                        :NAME
                                        "GKFG-818-MONOMER"
                                        :BSCORE
                                        32.3426
                                        :EVAL
                                        0.0286153d0
                                        :ALN-LEN
                                        19
                                        :SBJ-START
                                        273
                                        :SBJ-END
                                        291
                                        :QUERY-LEN
                                        395
                                        :QRY-START
                                        320
                                        :QRY-END
                                        338
                                        :QUERY
                                        "Q1GMM6"
                                        :LENGTH
                                        754
                                        :RANK
                                        2
                                        :NUM-HITS
                                        2
                                        :NUM-QS
                                        37
                                        :IDENTITY
                                        14
                                        :POSITIVE
                                        16
                                        :FRAME
                                        NIL))
                              :P-HAS-FCN 2.5282066e-6
                              :EVIDENCE-VALUES #S(HIT-VALUES
                                                  :RANK
                                                  2.0
                                                  :STDEV
                                                  NIL
                                                  :SSCORE
                                                  1
                                                  :EVALS
                                                  1.5434016966309512d0
                                                  :ALN
                                                  0.048101265
                                                  :DIRECTON
                                                  T
                                                  :ADJACENT
                                                  NIL
                                                  :ZERO-EVAL
                                                  NIL
                                                  :SAME-GENE
                                                  NIL
                                                  :COEXPRESS
                                                  NIL
                                                  :PHYP
                                                  NIL
                                                  :NEIGHBORS
                                                  NIL
                                                  :GCLUSTER
                                                  NIL
                                                  :GFUSION
                                                  NIL
                                                  :PCOMPLEX
                                                  NIL)
                              :NODE-PROBS #S(HIT-PROBS
                                             :RANK
                                             (0.38201135 0.16532259)
                                             :STDEV
                                             NIL
                                             :SSCORE
                                             (0.95181614 0.43951613)
                                             :EVALS
                                             (0.9617 0.044354837)
                                             :ALN
                                             (0.23622437 0.004032258)
                                             :DIRECTON
                                             (0.083024465 0.032258064)
                                             :ADJACENT
                                             (0.99431676 0.8104839)
                                             :ZERO-EVAL
                                             NIL
                                             :SAME-GENE
                                             (0.98369163 0.8145161)
                                             :COEXPRESS
                                             NIL
                                             :PHYP
                                             NIL
                                             :NEIGHBORS
                                             NIL
                                             :GCLUSTER
                                             NIL
                                             :GFUSION
                                             NIL
                                             :PCOMPLEX
                                             NIL)
                              :SSCORE 1
                              :SSCORE-LESS-THAN-2? NIL))
               (SUCCINYLDIAMINOPIMTRANS-RXN
                #S(HIT-STRUCT :SNAME "GKFG-999-MONOMER"
                              :FNAME GKFG-999-MONOMER
                              :DATA (#S(HITDATA
                                        :NAME
                                        "GKFG-999-MONOMER"
                                        :BSCORE
                                        77.0258
                                        :EVAL
                                        2.13477d-16
                                        :ALN-LEN
                                        432
                                        :SBJ-START
                                        65
                                        :SBJ-END
                                        481
                                        :QUERY-LEN
                                        408
                                        :QRY-START
                                        18
                                        :QRY-END
                                        402
                                        :QUERY
                                        "P57600"
                                        :LENGTH
                                        485
                                        :RANK
                                        1
                                        :NUM-HITS
                                        1
                                        :NUM-QS
                                        3
                                        :IDENTITY
                                        102
                                        :POSITIVE
                                        169
                                        :FRAME
                                        NIL)
                                     #S(HITDATA
                                        :NAME
                                        "GKFG-999-MONOMER"
                                        :BSCORE
                                        76.6406
                                        :EVAL
                                        2.70165d-16
                                        :ALN-LEN
                                        340
                                        :SBJ-START
                                        70
                                        :SBJ-END
                                        392
                                        :QUERY-LEN
                                        406
                                        :QRY-START
                                        23
                                        :QRY-END
                                        331
                                        :QUERY
                                        "P18335"
                                        :LENGTH
                                        485
                                        :RANK
                                        1
                                        :NUM-HITS
                                        1
                                        :NUM-QS
                                        3
                                        :IDENTITY
                                        90
                                        :POSITIVE
                                        140
                                        :FRAME
                                        NIL))
                              :P-HAS-FCN 0.8249092
                              :EVIDENCE-VALUES #S(HIT-VALUES
                                                  :RANK
                                                  1.0
                                                  :STDEV
                                                  NIL
                                                  :SSCORE
                                                  2
                                                  :EVALS
                                                  15.670648908981624d0
                                                  :ALN
                                                  0.94813097
                                                  :DIRECTON
                                                  T
                                                  :ADJACENT
                                                  NIL
                                                  :ZERO-EVAL
                                                  NIL
                                                  :SAME-GENE
                                                  NIL
                                                  :COEXPRESS
                                                  NIL
                                                  :PHYP
                                                  NIL
                                                  :NEIGHBORS
                                                  NIL
                                                  :GCLUSTER
                                                  NIL
                                                  :GFUSION
                                                  NIL
                                                  :PCOMPLEX
                                                  NIL)
                              :NODE-PROBS #S(HIT-PROBS
                                             :RANK
                                             (0.3293798 0.78629035)
                                             :STDEV
                                             NIL
                                             :SSCORE
                                             (0.95181614 0.43951613)
                                             :EVALS
                                             (0.01531999 0.08064516)
                                             :ALN
                                             (0.012849024 0.6491935)
                                             :DIRECTON
                                             (0.083024465 0.032258064)
                                             :ADJACENT
                                             (0.99431676 0.8104839)
                                             :ZERO-EVAL
                                             NIL
                                             :SAME-GENE
                                             (0.98369163 0.8145161)
                                             :COEXPRESS
                                             NIL
                                             :PHYP
                                             NIL
                                             :NEIGHBORS
                                             NIL
                                             :GCLUSTER
                                             NIL
                                             :GFUSION
                                             NIL
                                             :PCOMPLEX
                                             NIL)
                              :SSCORE 2
                              :SSCORE-LESS-THAN-2? NIL)
                #S(HIT-STRUCT :SNAME "GKFG-364-MONOMER"
                              :FNAME GKFG-364-MONOMER
                              :DATA (#S(HITDATA
                                        :NAME
                                        "GKFG-364-MONOMER"
                                        :BSCORE
                                        76.2554
                                        :EVAL
                                        2.19626d-16
                                        :ALN-LEN
                                        325
                                        :SBJ-START
                                        37
                                        :SBJ-END
                                        348
                                        :QUERY-LEN
                                        397
                                        :QRY-START
                                        31
                                        :QRY-END
                                        347
                                        :QUERY
                                        "Q9ZEX3"
                                        :LENGTH
                                        405
                                        :RANK
                                        1
                                        :NUM-HITS
                                        3
                                        :NUM-QS
                                        3
                                        :IDENTITY
                                        70
                                        :POSITIVE
                                        143
                                        :FRAME
                                        NIL))
                              :P-HAS-FCN 0.7357018
                              :EVIDENCE-VALUES #S(HIT-VALUES
                                                  :RANK
                                                  1.0
                                                  :STDEV
                                                  NIL
                                                  :SSCORE
                                                  1
                                                  :EVALS
                                                  15.65831624806469d0
                                                  :ALN
                                                  0.8186398
                                                  :DIRECTON
                                                  NIL
                                                  :ADJACENT
                                                  NIL
                                                  :ZERO-EVAL
                                                  NIL
                                                  :SAME-GENE
                                                  NIL
                                                  :COEXPRESS
                                                  NIL
                                                  :PHYP
                                                  NIL
                                                  :NEIGHBORS
                                                  NIL
                                                  :GCLUSTER
                                                  NIL
                                                  :GFUSION
                                                  NIL
                                                  :PCOMPLEX
                                                  NIL)
                              :NODE-PROBS #S(HIT-PROBS
                                             :RANK
                                             (0.3293798 0.78629035)
                                             :STDEV
                                             NIL
                                             :SSCORE
                                             (0.95181614 0.43951613)
                                             :EVALS
                                             (0.01531999 0.08064516)
                                             :ALN
                                             (0.012107735 0.13306452)
                                             :DIRECTON
                                             (0.91697556 0.9677419)
                                             :ADJACENT
[truncated: 8,707,152 more chars]
