# Supplementary material for: Genome resolved analysis of a premature infant gut microbial community reveals a Varibaculum cambriense genome and a shift towards fermentation-based metabolism during the third week of life
Source: Microbiome. 2013 Dec 17;1:30. doi: 10.1186/2049-2618-1-30 (PMC4177395; doi:10.1186/2049-2618-1-30)
Supplement: Additional file 5 — KEGG annotations. [file 2049-2618-1-30-S5.zip › af5_V_cambriense_pathway_tools/1.0/reports/incremental-update-progress.dat]

(#S(INCR-UPDATE :NEW #S(UPDATE-GENE :ID GKFG-2071
                                    :ACCESSION "DORA20.1_trna_31"
                                    :NAME "Met"
                                    :STARTBASE 25845
                                    :ENDBASE 25771
                                    :PRODUCT-TYPE TRNA
                                    :PRODUCT-ID NIL
                                    :FUNCTION-NAME "Met"
                                    :FUNCTION-SYNONYMS NIL
                                    :FUNCTION-CITATION NIL
                                    :PRODUCT-MW-SEQ NIL
                                    :H-SPIDS NIL
                                    :|EC#S| NIL
                                    :EVID NIL
                                    :GENETIC-ELEMENT GEN-EL279331
                                    :SYNONYMS NIL
                                    :GENBANK-NOTE "DORA20.1_trna_31 25771..25845 - # Met"
                                    :GENBANK-EXTRAS NIL
                                    :GO-ANNOTATIONS NIL
                                    :DB_XREFS NIL
                                    :GENE-COMMENT "DORA20.1_trna_31 25771..25845 - # Met"
                                    :FUNCTION-COMMENT NIL
                                    :GENE-LINKS NIL
                                    :RXNS NIL
                                    :RXN-IDS NIL
                                    :INTRONS NIL
                                    :LOCATIONS NIL
                                    :FRAME-INFO "-"
                                    :LEFT-END-POSITION 25771
                                    :RIGHT-END-POSITION 25845
                                    :DIRECTION "-"
                                    :COMBINED-FUNCTION-NAME NIL)
                :OLD NIL
                :NEW-RXNS NIL
                :OLD-RXNS NIL
                :NEW-RXNS-AMBIGUOUS? NIL
                :CHANGED-GENE NIL
                :CHANGED-MONOMER NIL
                :CHANGED-ENZRXN NIL
                :STATUS (:CREATED)
                :SELECTED-DEL NIL
                :SELECTED-ADD NIL
                :SELECTED-ENZRXNS NIL
                :NEW-RXNS-REASON NIL)
 #S(INCR-UPDATE :NEW #S(UPDATE-GENE :ID GKFG-2070
                                    :ACCESSION "DORA20.1_trna_30"
                                    :NAME "Ser"
                                    :STARTBASE 32073
                                    :ENDBASE 31986
                                    :PRODUCT-TYPE TRNA
                                    :PRODUCT-ID NIL
                                    :FUNCTION-NAME "Ser"
                                    :FUNCTION-SYNONYMS NIL
                                    :FUNCTION-CITATION NIL
                                    :PRODUCT-MW-SEQ NIL
                                    :H-SPIDS NIL
                                    :|EC#S| NIL
                                    :EVID NIL
                                    :GENETIC-ELEMENT GEN-EL279331
                                    :SYNONYMS NIL
                                    :GENBANK-NOTE "DORA20.1_trna_30 31986..32073 - # Ser"
                                    :GENBANK-EXTRAS NIL
                                    :GO-ANNOTATIONS NIL
                                    :DB_XREFS NIL
                                    :GENE-COMMENT "DORA20.1_trna_30 31986..32073 - # Ser"
                                    :FUNCTION-COMMENT NIL
                                    :GENE-LINKS NIL
                                    :RXNS NIL
                                    :RXN-IDS NIL
                                    :INTRONS NIL
                                    :LOCATIONS NIL
                                    :FRAME-INFO "-"
                                    :LEFT-END-POSITION 31986
                                    :RIGHT-END-POSITION 32073
                                    :DIRECTION "-"
                                    :COMBINED-FUNCTION-NAME NIL)
                :OLD NIL
                :NEW-RXNS NIL
                :OLD-RXNS NIL
                :NEW-RXNS-AMBIGUOUS? NIL
                :CHANGED-GENE NIL
                :CHANGED-MONOMER NIL
                :CHANGED-ENZRXN NIL
                :STATUS (:CREATED)
                :SELECTED-DEL NIL
                :SELECTED-ADD NIL
                :SELECTED-ENZRXNS NIL
                :NEW-RXNS-REASON NIL)
 #S(INCR-UPDATE :NEW #S(UPDATE-GENE :ID GKFG-2069
                                    :ACCESSION "DORA20.1_trna_29"
                                    :NAME "Arg"
                                    :STARTBASE 35908
                                    :ENDBASE 35836
                                    :PRODUCT-TYPE TRNA
                                    :PRODUCT-ID NIL
                                    :FUNCTION-NAME "Arg"
                                    :FUNCTION-SYNONYMS NIL
                                    :FUNCTION-CITATION NIL
                                    :PRODUCT-MW-SEQ NIL
                                    :H-SPIDS NIL
                                    :|EC#S| NIL
                                    :EVID NIL
                                    :GENETIC-ELEMENT GEN-EL279331
                                    :SYNONYMS NIL
                                    :GENBANK-NOTE "DORA20.1_trna_29 35836..35908 - # Arg"
                                    :GENBANK-EXTRAS NIL
                                    :GO-ANNOTATIONS NIL
                                    :DB_XREFS NIL
                                    :GENE-COMMENT "DORA20.1_trna_29 35836..35908 - # Arg"
                                    :FUNCTION-COMMENT NIL
                                    :GENE-LINKS NIL
                                    :RXNS NIL
                                    :RXN-IDS NIL
                                    :INTRONS NIL
                                    :LOCATIONS NIL
                                    :FRAME-INFO "-"
                                    :LEFT-END-POSITION 35836
                                    :RIGHT-END-POSITION 35908
                                    :DIRECTION "-"
                                    :COMBINED-FUNCTION-NAME NIL)
                :OLD NIL
                :NEW-RXNS NIL
                :OLD-RXNS NIL
                :NEW-RXNS-AMBIGUOUS? NIL
                :CHANGED-GENE NIL
                :CHANGED-MONOMER NIL
                :CHANGED-ENZRXN NIL
                :STATUS (:CREATED)
                :SELECTED-DEL NIL
                :SELECTED-ADD NIL
                :SELECTED-ENZRXNS NIL
                :NEW-RXNS-REASON NIL)
 #S(INCR-UPDATE :NEW #S(UPDATE-GENE :ID GKFG-2068
                                    :ACCESSION "DORA20.1_trna_28"
                                    :NAME "Ser"
                                    :STARTBASE 152879
                                    :ENDBASE 152795
                                    :PRODUCT-TYPE TRNA
                                    :PRODUCT-ID NIL
                                    :FUNCTION-NAME "Ser"
                                    :FUNCTION-SYNONYMS NIL
                                    :FUNCTION-CITATION NIL
                                    :PRODUCT-MW-SEQ NIL
                                    :H-SPIDS NIL
                                    :|EC#S| NIL
                                    :EVID NIL
                                    :GENETIC-ELEMENT GEN-EL279331
                                    :SYNONYMS NIL
                                    :GENBANK-NOTE "DORA20.1_trna_28 152795..152879 - # Ser"
                                    :GENBANK-EXTRAS NIL
                                    :GO-ANNOTATIONS NIL
                                    :DB_XREFS NIL
                                    :GENE-COMMENT "DORA20.1_trna_28 152795..152879 - # Ser"
                                    :FUNCTION-COMMENT NIL
                                    :GENE-LINKS NIL
                                    :RXNS NIL
                                    :RXN-IDS NIL
                                    :INTRONS NIL
                                    :LOCATIONS NIL
                                    :FRAME-INFO "-"
                                    :LEFT-END-POSITION 152795
                                    :RIGHT-END-POSITION 152879
                                    :DIRECTION "-"
                                    :COMBINED-FUNCTION-NAME NIL)
                :OLD NIL
                :NEW-RXNS NIL
                :OLD-RXNS NIL
                :NEW-RXNS-AMBIGUOUS? NIL
                :CHANGED-GENE NIL
                :CHANGED-MONOMER NIL
                :CHANGED-ENZRXN NIL
                :STATUS (:CREATED)
                :SELECTED-DEL NIL
                :SELECTED-ADD NIL
                :SELECTED-ENZRXNS NIL
                :NEW-RXNS-REASON NIL)
 #S(INCR-UPDATE :NEW #S(UPDATE-GENE :ID GKFG-2067
                                    :ACCESSION "DORA20.1_trna_27"
                                    :NAME "Gly"
                                    :STARTBASE 234599
                                    :ENDBASE 234529
                                    :PRODUCT-TYPE TRNA
                                    :PRODUCT-ID NIL
                                    :FUNCTION-NAME "Gly"
                                    :FUNCTION-SYNONYMS NIL
                                    :FUNCTION-CITATION NIL
                                    :PRODUCT-MW-SEQ NIL
                                    :H-SPIDS NIL
                                    :|EC#S| NIL
                                    :EVID NIL
                                    :GENETIC-ELEMENT GEN-EL279331
                                    :SYNONYMS NIL
                                    :GENBANK-NOTE "DORA20.1_trna_27 234529..234599 - # Gly"
                                    :GENBANK-EXTRAS NIL
                                    :GO-ANNOTATIONS NIL
                                    :DB_XREFS NIL
                                    :GENE-COMMENT "DORA20.1_trna_27 234529..234599 - # Gly"
                                    :FUNCTION-COMMENT NIL
                                    :GENE-LINKS NIL
                                    :RXNS NIL
                                    :RXN-IDS NIL
                                    :INTRONS NIL
                                    :LOCATIONS NIL
                                    :FRAME-INFO "-"
                                    :LEFT-END-POSITION 234529
                                    :RIGHT-END-POSITION 234599
                                    :DIRECTION "-"
                                    :COMBINED-FUNCTION-NAME NIL)
                :OLD NIL
                :NEW-RXNS NIL
                :OLD-RXNS NIL
                :NEW-RXNS-AMBIGUOUS? NIL
                :CHANGED-GENE NIL
                :CHANGED-MONOMER NIL
                :CHANGED-ENZRXN NIL
                :STATUS (:CREATED)
                :SELECTED-DEL NIL
                :SELECTED-ADD NIL
                :SELECTED-ENZRXNS NIL
                :NEW-RXNS-REASON NIL)
 #S(INCR-UPDATE :NEW #S(UPDATE-GENE :ID GKFG-2066
                                    :ACCESSION "DORA20.1_trna_26"
                                    :NAME "Lys"
                                    :STARTBASE 321791
                                    :ENDBASE 321718
                                    :PRODUCT-TYPE TRNA
                                    :PRODUCT-ID NIL
                                    :FUNCTION-NAME "Lys"
                                    :FUNCTION-SYNONYMS NIL
                                    :FUNCTION-CITATION NIL
                                    :PRODUCT-MW-SEQ NIL
                                    :H-SPIDS NIL
                                    :|EC#S| NIL
                                    :EVID NIL
                                    :GENETIC-ELEMENT GEN-EL279331
                                    :SYNONYMS NIL
                                    :GENBANK-NOTE "DORA20.1_trna_26 321718..321791 - # Lys"
                                    :GENBANK-EXTRAS NIL
                                    :GO-ANNOTATIONS NIL
                                    :DB_XREFS NIL
                                    :GENE-COMMENT "DORA20.1_trna_26 321718..321791 - # Lys"
                                    :FUNCTION-COMMENT NIL
                                    :GENE-LINKS NIL
                                    :RXNS NIL
                                    :RXN-IDS NIL
                                    :INTRONS NIL
                                    :LOCATIONS NIL
                                    :FRAME-INFO "-"
                                    :LEFT-END-POSITION 321718
                                    :RIGHT-END-POSITION 321791
                                    :DIRECTION "-"
                                    :COMBINED-FUNCTION-NAME NIL)
                :OLD NIL
                :NEW-RXNS NIL
                :OLD-RXNS NIL
                :NEW-RXNS-AMBIGUOUS? NIL
                :CHANGED-GENE NIL
                :CHANGED-MONOMER NIL
                :CHANGED-ENZRXN NIL
                :STATUS (:CREATED)
                :SELECTED-DEL NIL
                :SELECTED-ADD NIL
                :SELECTED-ENZRXNS NIL
                :NEW-RXNS-REASON NIL)
 #S(INCR-UPDATE :NEW #S(UPDATE-GENE :ID GKFG-2065
                                    :ACCESSION "DORA20.1_trna_25"
                                    :NAME "Lys"
                                    :STARTBASE 321889
                                    :ENDBASE 321816
                                    :PRODUCT-TYPE TRNA
                                    :PRODUCT-ID NIL
                                    :FUNCTION-NAME "Lys"
                                    :FUNCTION-SYNONYMS NIL
                                    :FUNCTION-CITATION NIL
                                    :PRODUCT-MW-SEQ NIL
                                    :H-SPIDS NIL
                                    :|EC#S| NIL
                                    :EVID NIL
                                    :GENETIC-ELEMENT GEN-EL279331
                                    :SYNONYMS NIL
                                    :GENBANK-NOTE "DORA20.1_trna_25 321816..321889 - # Lys"
                                    :GENBANK-EXTRAS NIL
                                    :GO-ANNOTATIONS NIL
                                    :DB_XREFS NIL
                                    :GENE-COMMENT "DORA20.1_trna_25 321816..321889 - # Lys"
                                    :FUNCTION-COMMENT NIL
                                    :GENE-LINKS NIL
                                    :RXNS NIL
                                    :RXN-IDS NIL
                                    :INTRONS NIL
                                    :LOCATIONS NIL
                                    :FRAME-INFO "-"
                                    :LEFT-END-POSITION 321816
                                    :RIGHT-END-POSITION 321889
                                    :DIRECTION "-"
                                    :COMBINED-FUNCTION-NAME NIL)
                :OLD NIL
                :NEW-RXNS NIL
                :OLD-RXNS NIL
                :NEW-RXNS-AMBIGUOUS? NIL
                :CHANGED-GENE NIL
                :CHANGED-MONOMER NIL
                :CHANGED-ENZRXN NIL
                :STATUS (:CREATED)
                :SELECTED-DEL NIL
                :SELECTED-ADD NIL
                :SELECTED-ENZRXNS NIL
                :NEW-RXNS-REASON NIL)
 #S(INCR-UPDATE :NEW #S(UPDATE-GENE :ID GKFG-2064
                                    :ACCESSION "DORA20.1_trna_24"
                                    :NAME "Met"
                                    :STARTBASE 530140
                                    :ENDBASE 530067
                                    :PRODUCT-TYPE TRNA
                                    :PRODUCT-ID NIL
                                    :FUNCTION-NAME "Met"
                                    :FUNCTION-SYNONYMS NIL
                                    :FUNCTION-CITATION NIL
                                    :PRODUCT-MW-SEQ NIL
                                    :H-SPIDS NIL
                                    :|EC#S| NIL
                                    :EVID NIL
                                    :GENETIC-ELEMENT GEN-EL279331
                                    :SYNONYMS NIL
                                    :GENBANK-NOTE "DORA20.1_trna_24 530067..530140 - # Met"
                                    :GENBANK-EXTRAS NIL
                                    :GO-ANNOTATIONS NIL
                                    :DB_XREFS NIL
                                    :GENE-COMMENT "DORA20.1_trna_24 530067..530140 - # Met"
                                    :FUNCTION-COMMENT NIL
                                    :GENE-LINKS NIL
                                    :RXNS NIL
                                    :RXN-IDS NIL
                                    :INTRONS NIL
                                    :LOCATIONS NIL
                                    :FRAME-INFO "-"
                                    :LEFT-END-POSITION 530067
                                    :RIGHT-END-POSITION 530140
                                    :DIRECTION "-"
                                    :COMBINED-FUNCTION-NAME NIL)
                :OLD NIL
                :NEW-RXNS NIL
                :OLD-RXNS NIL
                :NEW-RXNS-AMBIGUOUS? NIL
                :CHANGED-GENE NIL
                :CHANGED-MONOMER NIL
                :CHANGED-ENZRXN NIL
                :STATUS (:CREATED)
                :SELECTED-DEL NIL
                :SELECTED-ADD NIL
                :SELECTED-ENZRXNS NIL
                :NEW-RXNS-REASON NIL)
 #S(INCR-UPDATE :NEW #S(UPDATE-GENE :ID GKFG-2063
                                    :ACCESSION "DORA20.1_trna_23"
                                    :NAME "Arg"
                                    :STARTBASE 663157
                                    :ENDBASE 663085
                                    :PRODUCT-TYPE TRNA
                                    :PRODUCT-ID NIL
                                    :FUNCTION-NAME "Arg"
                                    :FUNCTION-SYNONYMS NIL
                                    :FUNCTION-CITATION NIL
                                    :PRODUCT-MW-SEQ NIL
                                    :H-SPIDS NIL
                                    :|EC#S| NIL
                                    :EVID NIL
                                    :GENETIC-ELEMENT GEN-EL279331
                                    :SYNONYMS NIL
                                    :GENBANK-NOTE "DORA20.1_trna_23 663085..663157 - # Arg"
                                    :GENBANK-EXTRAS NIL
                                    :GO-ANNOTATIONS NIL
                                    :DB_XREFS NIL
                                    :GENE-COMMENT "DORA20.1_trna_23 663085..663157 - # Arg"
                                    :FUNCTION-COMMENT NIL
                                    :GENE-LINKS NIL
                                    :RXNS NIL
                                    :RXN-IDS NIL
                                    :INTRONS NIL
                                    :LOCATIONS NIL
                                    :FRAME-INFO "-"
                                    :LEFT-END-POSITION 663085
                                    :RIGHT-END-POSITION 663157
                                    :DIRECTION "-"
                                    :COMBINED-FUNCTION-NAME NIL)
                :OLD NIL
                :NEW-RXNS NIL
                :OLD-RXNS NIL
                :NEW-RXNS-AMBIGUOUS? NIL
                :CHANGED-GENE NIL
                :CHANGED-MONOMER NIL
                :CHANGED-ENZRXN NIL
                :STATUS (:CREATED)
                :SELECTED-DEL NIL
                :SELECTED-ADD NIL
                :SELECTED-ENZRXNS NIL
                :NEW-RXNS-REASON NIL)
 #S(INCR-UPDATE :NEW #S(UPDATE-GENE :ID GKFG-2062
                                    :ACCESSION "DORA20.1_trna_22"
                                    :NAME "Leu"
                                    :STARTBASE 962005
                                    :ENDBASE 961932
                                    :PRODUCT-TYPE TRNA
                                    :PRODUCT-ID NIL
                                    :FUNCTION-NAME "Leu"
                                    :FUNCTION-SYNONYMS NIL
                                    :FUNCTION-CITATION NIL
                                    :PRODUCT-MW-SEQ NIL
                                    :H-SPIDS NIL
                                    :|EC#S| NIL
                                    :EVID NIL
                                    :GENETIC-ELEMENT GEN-EL279331
                                    :SYNONYMS NIL
                                    :GENBANK-NOTE "DORA20.1_trna_22 961932..962005 - # Leu"
                                    :GENBANK-EXTRAS NIL
                                    :GO-ANNOTATIONS NIL
                                    :DB_XREFS NIL
                                    :GENE-COMMENT "DORA20.1_trna_22 961932..962005 - # Leu"
                                    :FUNCTION-COMMENT NIL
                                    :GENE-LINKS NIL
                                    :RXNS NIL
                                    :RXN-IDS NIL
                                    :INTRONS NIL
                                    :LOCATIONS NIL
                                    :FRAME-INFO "-"
                                    :LEFT-END-POSITION 961932
                                    :RIGHT-END-POSITION 962005
                                    :DIRECTION "-"
                                    :COMBINED-FUNCTION-NAME NIL)
                :OLD NIL
                :NEW-RXNS NIL
                :OLD-RXNS NIL
                :NEW-RXNS-AMBIGUOUS? NIL
                :CHANGED-GENE NIL
                :CHANGED-MONOMER NIL
                :CHANGED-ENZRXN NIL
                :STATUS (:CREATED)
                :SELECTED-DEL NIL
                :SELECTED-ADD NIL
                :SELECTED-ENZRXNS NIL
                :NEW-RXNS-REASON NIL)
 #S(INCR-UPDATE :NEW #S(UPDATE-GENE :ID GKFG-2061
                                    :ACCESSION "DORA20.1_trna_21"
                                    :NAME "Glu"
                                    :STARTBASE 965152
                                    :ENDBASE 965080
                                    :PRODUCT-TYPE TRNA
                                    :PRODUCT-ID NIL
                                    :FUNCTION-NAME "Glu"
                                    :FUNCTION-SYNONYMS NIL
                                    :FUNCTION-CITATION NIL
                                    :PRODUCT-MW-SEQ NIL
                                    :H-SPIDS NIL
                                    :|EC#S| NIL
                                    :EVID NIL
                                    :GENETIC-ELEMENT GEN-EL279331
                                    :SYNONYMS NIL
                                    :GENBANK-NOTE "DORA20.1_trna_21 965080..965152 - # Glu"
                                    :GENBANK-EXTRAS NIL
                                    :GO-ANNOTATIONS NIL
                                    :DB_XREFS NIL
                                    :GENE-COMMENT "DORA20.1_trna_21 965080..965152 - # Glu"
                                    :FUNCTION-COMMENT NIL
                                    :GENE-LINKS NIL
                                    :RXNS NIL
                                    :RXN-IDS NIL
                                    :INTRONS NIL
                                    :LOCATIONS NIL
                                    :FRAME-INFO "-"
                                    :LEFT-END-POSITION 965080
                                    :RIGHT-END-POSITION 965152
                                    :DIRECTION "-"
                                    :COMBINED-FUNCTION-NAME NIL)
                :OLD NIL
                :NEW-RXNS NIL
                :OLD-RXNS NIL
                :NEW-RXNS-AMBIGUOUS? NIL
                :CHANGED-GENE NIL
                :CHANGED-MONOMER NIL
                :CHANGED-ENZRXN NIL
                :STATUS (:CREATED)
                :SELECTED-DEL NIL
                :SELECTED-ADD NIL
                :SELECTED-ENZRXNS NIL
                :NEW-RXNS-REASON NIL)
 #S(INCR-UPDATE :NEW #S(UPDATE-GENE :ID GKFG-2060
                                    :ACCESSION "DORA20.1_trna_20"
                                    :NAME "Gln"
                                    :STARTBASE 965256
                                    :ENDBASE 965185
                                    :PRODUCT-TYPE TRNA
                                    :PRODUCT-ID NIL
                                    :FUNCTION-NAME "Gln"
                                    :FUNCTION-SYNONYMS NIL
                                    :FUNCTION-CITATION NIL
                                    :PRODUCT-MW-SEQ NIL
                                    :H-SPIDS NIL
                                    :|EC#S| NIL
                                    :EVID NIL
                                    :GENETIC-ELEMENT GEN-EL279331
                                    :SYNONYMS NIL
                                    :GENBANK-NOTE "DORA20.1_trna_20 965185..965256 - # Gln"
                                    :GENBANK-EXTRAS NIL
                                    :GO-ANNOTATIONS NIL
                                    :DB_XREFS NIL
                                    :GENE-COMMENT "DORA20.1_trna_20 965185..965256 - # Gln"
                                    :FUNCTION-COMMENT NIL
                                    :GENE-LINKS NIL
                                    :RXNS NIL
                                    :RXN-IDS NIL
                                    :INTRONS NIL
                                    :LOCATIONS NIL
                                    :FRAME-INFO "-"
                                    :LEFT-END-POSITION 965185
                                    :RIGHT-END-POSITION 965256
                                    :DIRECTION "-"
                                    :COMBINED-FUNCTION-NAME NIL)
                :OLD NIL
                :NEW-RXNS NIL
                :OLD-RXNS NIL
                :NEW-RXNS-AMBIGUOUS? NIL
                :CHANGED-GENE NIL
                :CHANGED-MONOMER NIL
                :CHANGED-ENZRXN NIL
                :STATUS (:CREATED)
                :SELECTED-DEL NIL
                :SELECTED-ADD NIL
                :SELECTED-ENZRXNS NIL
                :NEW-RXNS-REASON NIL)
 #S(INCR-UPDATE :NEW #S(UPDATE-GENE :ID GKFG-2059
                                    :ACCESSION "DORA20.1_trna_19"
                                    :NAME "Gly"
                                    :STARTBASE 1008843
                                    :ENDBASE 1008773
                                    :PRODUCT-TYPE TRNA
                                    :PRODUCT-ID NIL
                                    :FUNCTION-NAME "Gly"
                                    :FUNCTION-SYNONYMS NIL
                                    :FUNCTION-CITATION NIL
                                    :PRODUCT-MW-SEQ NIL
                                    :H-SPIDS NIL
                                    :|EC#S| NIL
                                    :EVID NIL
                                    :GENETIC-ELEMENT GEN-EL279331
                                    :SYNONYMS NIL
                                    :GENBANK-NOTE "DORA20.1_trna_19 1008773..1008843 - # Gly"
                                    :GENBANK-EXTRAS NIL
                                    :GO-ANNOTATIONS NIL
                                    :DB_XREFS NIL
                                    :GENE-COMMENT "DORA20.1_trna_19 1008773..1008843 - # Gly"
                                    :FUNCTION-COMMENT NIL
                                    :GENE-LINKS NIL
                                    :RXNS NIL
                                    :RXN-IDS NIL
                                    :INTRONS NIL
                                    :LOCATIONS NIL
                                    :FRAME-INFO "-"
                                    :LEFT-END-POSITION 1008773
                                    :RIGHT-END-POSITION 1008843
                                    :DIRECTION "-"
                                    :COMBINED-FUNCTION-NAME NIL)
                :OLD NIL
                :NEW-RXNS NIL
                :OLD-RXNS NIL
                :NEW-RXNS-AMBIGUOUS? NIL
                :CHANGED-GENE NIL
                :CHANGED-MONOMER NIL
                :CHANGED-ENZRXN NIL
                :STATUS (:CREATED)
                :SELECTED-DEL NIL
                :SELECTED-ADD NIL
                :SELECTED-ENZRXNS NIL
                :NEW-RXNS-REASON NIL)
 #S(INCR-UPDATE :NEW #S(UPDATE-GENE :ID GKFG-2058
                                    :ACCESSION "DORA20.1_trna_18"
                                    :NAME "Val"
                                    :STARTBASE 1017040
                                    :ENDBASE 1016969
                                    :PRODUCT-TYPE TRNA
                                    :PRODUCT-ID NIL
                                    :FUNCTION-NAME "Val"
                                    :FUNCTION-SYNONYMS NIL
                                    :FUNCTION-CITATION NIL
                                    :PRODUCT-MW-SEQ NIL
                                    :H-SPIDS NIL
                                    :|EC#S| NIL
                                    :EVID NIL
                                    :GENETIC-ELEMENT GEN-EL279331
                                    :SYNONYMS NIL
                                    :GENBANK-NOTE "DORA20.1_trna_18 1016969..1017040 - # Val"
                                    :GENBANK-EXTRAS NIL
                                    :GO-ANNOTATIONS NIL
                                    :DB_XREFS NIL
                                    :GENE-COMMENT "DORA20.1_trna_18 1016969..1017040 - # Val"
                                    :FUNCTION-COMMENT NIL
                                    :GENE-LINKS NIL
                                    :RXNS NIL
                                    :RXN-IDS NIL
                                    :INTRONS NIL
                                    :LOCATIONS NIL
                                    :FRAME-INFO "-"
                                    :LEFT-END-POSITION 1016969
                                    :RIGHT-END-POSITION 1017040
                                    :DIRECTION "-"
                                    :COMBINED-FUNCTION-NAME NIL)
                :OLD NIL
                :NEW-RXNS NIL
                :OLD-RXNS NIL
                :NEW-RXNS-AMBIGUOUS? NIL
                :CHANGED-GENE NIL
                :CHANGED-MONOMER NIL
                :CHANGED-ENZRXN NIL
                :STATUS (:CREATED)
                :SELECTED-DEL NIL
                :SELECTED-ADD NIL
                :SELECTED-ENZRXNS NIL
                :NEW-RXNS-REASON NIL)
 #S(INCR-UPDATE :NEW #S(UPDATE-GENE :ID GKFG-2057
                                    :ACCESSION "DORA20.1_trna_17"
                                    :NAME "Val"
                                    :STARTBASE 1062783
                                    :ENDBASE 1062710
                                    :PRODUCT-TYPE TRNA
                                    :PRODUCT-ID NIL
                                    :FUNCTION-NAME "Val"
                                    :FUNCTION-SYNONYMS NIL
                                    :FUNCTION-CITATION NIL
                                    :PRODUCT-MW-SEQ NIL
                                    :H-SPIDS NIL
                                    :|EC#S| NIL
                                    :EVID NIL
                                    :GENETIC-ELEMENT GEN-EL279331
                                    :SYNONYMS NIL
                                    :GENBANK-NOTE "DORA20.1_trna_17 1062710..1062783 - # Val"
                                    :GENBANK-EXTRAS NIL
                                    :GO-ANNOTATIONS NIL
                                    :DB_XREFS NIL
                                    :GENE-COMMENT "DORA20.1_trna_17 1062710..1062783 - # Val"
                                    :FUNCTION-COMMENT NIL
                                    :GENE-LINKS NIL
                                    :RXNS NIL
                                    :RXN-IDS NIL
                                    :INTRONS NIL
                                    :LOCATIONS NIL
                                    :FRAME-INFO "-"
                                    :LEFT-END-POSITION 1062710
                                    :RIGHT-END-POSITION 1062783
                                    :DIRECTION "-"
                                    :COMBINED-FUNCTION-NAME NIL)
                :OLD NIL
                :NEW-RXNS NIL
                :OLD-RXNS NIL
                :NEW-RXNS-AMBIGUOUS? NIL
                :CHANGED-GENE NIL
                :CHANGED-MONOMER NIL
                :CHANGED-ENZRXN NIL
                :STATUS (:CREATED)
                :SELECTED-DEL NIL
                :SELECTED-ADD NIL
                :SELECTED-ENZRXNS NIL
                :NEW-RXNS-REASON NIL)
 #S(INCR-UPDATE :NEW #S(UPDATE-GENE :ID GKFG-2056
                                    :ACCESSION "DORA20.1_trna_16"
                                    :NAME "Cys"
                                    :STARTBASE 1062855
                                    :ENDBASE 1062785
                                    :PRODUCT-TYPE TRNA
                                    :PRODUCT-ID NIL
                                    :FUNCTION-NAME "Cys"
                                    :FUNCTION-SYNONYMS NIL
                                    :FUNCTION-CITATION NIL
                                    :PRODUCT-MW-SEQ NIL
                                    :H-SPIDS NIL
                                    :|EC#S| NIL
                                    :EVID NIL
                                    :GENETIC-ELEMENT GEN-EL279331
                                    :SYNONYMS NIL
                                    :GENBANK-NOTE "DORA20.1_trna_16 1062785..1062855 - # Cys"
                                    :GENBANK-EXTRAS NIL
                                    :GO-ANNOTATIONS NIL
                                    :DB_XREFS NIL
                                    :GENE-COMMENT "DORA20.1_trna_16 1062785..1062855 - # Cys"
                                    :FUNCTION-COMMENT NIL
                                    :GENE-LINKS NIL
                                    :RXNS NIL
                                    :RXN-IDS NIL
                                    :INTRONS NIL
                                    :LOCATIONS NIL
                                    :FRAME-INFO "-"
                                    :LEFT-END-POSITION 1062785
                                    :RIGHT-END-POSITION 1062855
                                    :DIRECTION "-"
                                    :COMBINED-FUNCTION-NAME NIL)
                :OLD NIL
                :NEW-RXNS NIL
                :OLD-RXNS NIL
                :NEW-RXNS-AMBIGUOUS? NIL
                :CHANGED-GENE NIL
                :CHANGED-MONOMER NIL
                :CHANGED-ENZRXN NIL
                :STATUS (:CREATED)
                :SELECTED-DEL NIL
                :SELECTED-ADD NIL
                :SELECTED-ENZRXNS NIL
                :NEW-RXNS-REASON NIL)
 #S(INCR-UPDATE :NEW #S(UPDATE-GENE :ID GKFG-2055
                                    :ACCESSION "DORA20.1_trna_15"
                                    :NAME "Gly"
                                    :STARTBASE 1062969
                                    :ENDBASE 1062897
                                    :PRODUCT-TYPE TRNA
                                    :PRODUCT-ID NIL
                                    :FUNCTION-NAME "Gly"
                                    :FUNCTION-SYNONYMS NIL
                                    :FUNCTION-CITATION NIL
                                    :PRODUCT-MW-SEQ NIL
                                    :H-SPIDS NIL
                                    :|EC#S| NIL
                                    :EVID NIL
                                    :GENETIC-ELEMENT GEN-EL279331
                                    :SYNONYMS NIL
                                    :GENBANK-NOTE "DORA20.1_trna_15 1062897..1062969 - # Gly"
                                    :GENBANK-EXTRAS NIL
                                    :GO-ANNOTATIONS NIL
                                    :DB_XREFS NIL
                                    :GENE-COMMENT "DORA20.1_trna_15 1062897..1062969 - # Gly"
                                    :FUNCTION-COMMENT NIL
                                    :GENE-LINKS NIL
                                    :RXNS NIL
                                    :RXN-IDS NIL
                                    :INTRONS NIL
                                    :LOCATIONS NIL
                                    :FRAME-INFO "-"
                                    :LEFT-END-POSITION 1062897
                                    :RIGHT-END-POSITION 1062969
                                    :DIRECTION "-"
                                    :COMBINED-FUNCTION-NAME NIL)
                :OLD NIL
                :NEW-RXNS NIL
                :OLD-RXNS NIL
                :NEW-RXNS-AMBIGUOUS? NIL
                :CHANGED-GENE NIL
                :CHANGED-MONOMER NIL
                :CHANGED-ENZRXN NIL
                :STATUS (:CREATED)
                :SELECTED-DEL NIL
                :SELECTED-ADD NIL
                :SELECTED-ENZRXNS NIL
                :NEW-RXNS-REASON NIL)
 #S(INCR-UPDATE :NEW #S(UPDATE-GENE :ID GKFG-2054
                                    :ACCESSION "DORA20.1_trna_14"
                                    :NAME "Thr"
                                    :STARTBASE 1271057
                                    :ENDBASE 1270985
                                    :PRODUCT-TYPE TRNA
                                    :PRODUCT-ID NIL
                                    :FUNCTION-NAME "Thr"
                                    :FUNCTION-SYNONYMS NIL
                                    :FUNCTION-CITATION NIL
                                    :PRODUCT-MW-SEQ NIL
                                    :H-SPIDS NIL
                                    :|EC#S| NIL
                                    :EVID NIL
                                    :GENETIC-ELEMENT GEN-EL279331
                                    :SYNONYMS NIL
                                    :GENBANK-NOTE "DORA20.1_trna_14 1270985..1271057 - # Thr"
                                    :GENBANK-EXTRAS NIL
                                    :GO-ANNOTATIONS NIL
                                    :DB_XREFS NIL
                                    :GENE-COMMENT "DORA20.1_trna_14 1270985..1271057 - # Thr"
                                    :FUNCTION-COMMENT NIL
                                    :GENE-LINKS NIL
                                    :RXNS NIL
                                    :RXN-IDS NIL
                                    :INTRONS NIL
                                    :LOCATIONS NIL
                                    :FRAME-INFO "-"
                                    :LEFT-END-POSITION 1270985
                                    :RIGHT-END-POSITION 1271057
                                    :DIRECTION "-"
                                    :COMBINED-FUNCTION-NAME NIL)
                :OLD NIL
                :NEW-RXNS NIL
                :OLD-RXNS NIL
                :NEW-RXNS-AMBIGUOUS? NIL
                :CHANGED-GENE NIL
                :CHANGED-MONOMER NIL
                :CHANGED-ENZRXN NIL
                :STATUS (:CREATED)
                :SELECTED-DEL NIL
                :SELECTED-ADD NIL
                :SELECTED-ENZRXNS NIL
                :NEW-RXNS-REASON NIL)
 #S(INCR-UPDATE :NEW #S(UPDATE-GENE :ID GKFG-2053
                                    :ACCESSION "DORA20.1_trna_13"
                                    :NAME "Ala"
                                    :STARTBASE 1547824
                                    :ENDBASE 1547752
                                    :PRODUCT-TYPE TRNA
                                    :PRODUCT-ID NIL
                                    :FUNCTION-NAME "Ala"
                                    :FUNCTION-SYNONYMS NIL
                                    :FUNCTION-CITATION NIL
                                    :PRODUCT-MW-SEQ NIL
                                    :H-SPIDS NIL
                                    :|EC#S| NIL
                                    :EVID NIL
                                    :GENETIC-ELEMENT GEN-EL279331
                                    :SYNONYMS NIL
                                    :GENBANK-NOTE "DORA20.1_trna_13 1547752..1547824 - # Ala"
                                    :GENBANK-EXTRAS NIL
                                    :GO-ANNOTATIONS NIL
                                    :DB_XREFS NIL
                                    :GENE-COMMENT "DORA20.1_trna_13 1547752..1547824 - # Ala"
                                    :FUNCTION-COMMENT NIL
                                    :GENE-LINKS NIL
                                    :RXNS NIL
                                    :RXN-IDS NIL
                                    :INTRONS NIL
                                    :LOCATIONS NIL
                                    :FRAME-INFO "-"
                                    :LEFT-END-POSITION 1547752
                                    :RIGHT-END-POSITION 1547824
                                    :DIRECTION "-"
                                    :COMBINED-FUNCTION-NAME NIL)
                :OLD NIL
                :NEW-RXNS NIL
                :OLD-RXNS NIL
                :NEW-RXNS-AMBIGUOUS? NIL
                :CHANGED-GENE NIL
                :CHANGED-MONOMER NIL
                :CHANGED-ENZRXN NIL
                :STATUS (:CREATED)
                :SELECTED-DEL NIL
                :SELECTED-ADD NIL
                :SELECTED-ENZRXNS NIL
                :NEW-RXNS-REASON NIL)
 #S(INCR-UPDATE :NEW #S(UPDATE-GENE :ID GKFG-2052
                                    :ACCESSION "DORA20.1_trna_12"
                                    :NAME "Arg"
                                    :STARTBASE 1648516
                                    :ENDBASE 1648444
                                    :PRODUCT-TYPE TRNA
                                    :PRODUCT-ID NIL
                                    :FUNCTION-NAME "Arg"
                                    :FUNCTION-SYNONYMS NIL
                                    :FUNCTION-CITATION NIL
                                    :PRODUCT-MW-SEQ NIL
                                    :H-SPIDS NIL
                                    :|EC#S| NIL
                                    :EVID NIL
                                    :GENETIC-ELEMENT GEN-EL279331
                                    :SYNONYMS NIL
                                    :GENBANK-NOTE "DORA20.1_trna_12 1648444..1648516 + # Arg"
                                    :GENBANK-EXTRAS NIL
                                    :GO-ANNOTATIONS NIL
                                    :DB_XREFS NIL
                                    :GENE-COMMENT "DORA20.1_trna_12 1648444..1648516 + # Arg"
                                    :FUNCTION-COMMENT NIL
                                    :GENE-LINKS NIL
                                    :RXNS NIL
                                    :RXN-IDS NIL
                                    :INTRONS NIL
                                    :LOCATIONS NIL
                                    :FRAME-INFO "-"
                                    :LEFT-END-POSITION 1648444
                                    :RIGHT-END-POSITION 1648516
                                    :DIRECTION "-"
                                    :COMBINED-FUNCTION-NAME NIL)
                :OLD NIL
                :NEW-RXNS NIL
                :OLD-RXNS NIL
                :NEW-RXNS-AMBIGUOUS? NIL
                :CHANGED-GENE NIL
                :CHANGED-MONOMER NIL
                :CHANGED-ENZRXN NIL
                :STATUS (:CREATED)
                :SELECTED-DEL NIL
                :SELECTED-ADD NIL
                :SELECTED-ENZRXNS NIL
                :NEW-RXNS-REASON NIL)
 #S(INCR-UPDATE :NEW #S(UPDATE-GENE :ID GKFG-2051
                                    :ACCESSION "DORA20.1_trna_11"
                                    :NAME "Val"
                                    :STARTBASE 1181435
                                    :ENDBASE 1181362
                                    :PRODUCT-TYPE TRNA
                                    :PRODUCT-ID NIL
                                    :FUNCTION-NAME "Val"
                                    :FUNCTION-SYNONYMS NIL
                                    :FUNCTION-CITATION NIL
                                    :PRODUCT-MW-SEQ NIL
                                    :H-SPIDS NIL
                                    :|EC#S| NIL
                                    :EVID NIL
                                    :GENETIC-ELEMENT GEN-EL279331
                                    :SYNONYMS NIL
                                    :GENBANK-NOTE "DORA20.1_trna_11 1181362..1181435 + # Val"
                                    :GENBANK-EXTRAS NIL
                                    :GO-ANNOTATIONS NIL
                                    :DB_XREFS NIL
                                    :GENE-COMMENT "DORA20.1_trna_11 1181362..1181435 + # Val"
                                    :FUNCTION-COMMENT NIL
                                    :GENE-LINKS NIL
                                    :RXNS NIL
                                    :RXN-IDS NIL
                                    :INTRONS NIL
                                    :LOCATIONS NIL
                                    :FRAME-INFO "-"
                                    :LEFT-END-POSITION 1181362
                                    :RIGHT-END-POSITION 1181435
                                    :DIRECTION "-"
                                    :COMBINED-FUNCTION-NAME NIL)
                :OLD NIL
                :NEW-RXNS NIL
                :OLD-RXNS NIL
                :NEW-RXNS-AMBIGUOUS? NIL
                :CHANGED-GENE NIL
                :CHANGED-MONOMER NIL
                :CHANGED-ENZRXN NIL
                :STATUS (:CREATED)
                :SELECTED-DEL NIL
                :SELECTED-ADD NIL
                :SELECTED-ENZRXNS NIL
                :NEW-RXNS-REASON NIL)
 #S(INCR-UPDATE :NEW #S(UPDATE-GENE :ID GKFG-2050
                                    :ACCESSION "DORA20.1_trna_10"
                                    :NAME "Leu"
                                    :STARTBASE 1048531
                                    :ENDBASE 1048444
                                    :PRODUCT-TYPE TRNA
                                    :PRODUCT-ID NIL
                                    :FUNCTION-NAME "Leu"
                                    :FUNCTION-SYNONYMS NIL
                                    :FUNCTION-CITATION NIL
                                    :PRODUCT-MW-SEQ NIL
                                    :H-SPIDS NIL
                                    :|EC#S| NIL
                                    :EVID NIL
                                    :GENETIC-ELEMENT GEN-EL279331
                                    :SYNONYMS NIL
                                    :GENBANK-NOTE "DORA20.1_trna_10 1048444..1048531 + # Leu"
                                    :GENBANK-EXTRAS NIL
                                    :GO-ANNOTATIONS NIL
                                    :DB_XREFS NIL
                                    :GENE-COMMENT "DORA20.1_trna_10 1048444..1048531 + # Leu"
                                    :FUNCTION-COMMENT NIL
                                    :GENE-LINKS NIL
                                    :RXNS NIL
                                    :RXN-IDS NIL
                                    :INTRONS NIL
                                    :LOCATIONS NIL
                                    :FRAME-INFO "-"
                                    :LEFT-END-POSITION 1048444
                                    :RIGHT-END-POSITION 1048531
                                    :DIRECTION "-"
                                    :COMBINED-FUNCTION-NAME NIL)
                :OLD NIL
                :NEW-RXNS NIL
                :OLD-RXNS NIL
                :NEW-RXNS-AMBIGUOUS? NIL
                :CHANGED-GENE NIL
                :CHANGED-MONOMER NIL
                :CHANGED-ENZRXN NIL
                :STATUS (:CREATED)
                :SELECTED-DEL NIL
                :SELECTED-ADD NIL
                :SELECTED-ENZRXNS NIL
                :NEW-RXNS-REASON NIL)
 #S(INCR-UPDATE :NEW #S(UPDATE-GENE :ID GKFG-2049
                                    :ACCESSION "DORA20.1_trna_9"
                                    :NAME "Pro"
                                    :STARTBASE 1028004
                                    :ENDBASE 1027931
                                    :PRODUCT-TYPE TRNA
                                    :PRODUCT-ID NIL
                                    :FUNCTION-NAME "Pro"
                                    :FUNCTION-SYNONYMS NIL
                                    :FUNCTION-CITATION NIL
                                    :PRODUCT-MW-SEQ NIL
                                    :H-SPIDS NIL
                                    :|EC#S| NIL
                                    :EVID NIL
                                    :GENETIC-ELEMENT GEN-EL279331
                                    :SYNONYMS NIL
                                    :GENBANK-NOTE "DORA20.1_trna_9 1027931..1028004 + # Pro"
                                    :GENBANK-EXTRAS NIL
                                    :GO-ANNOTATIONS NIL
                                    :DB_XREFS NIL
                                    :GENE-COMMENT "DORA20.1_trna_9 1027931..1028004 + # Pro"
                                    :FUNCTION-COMMENT NIL
                                    :GENE-LINKS NIL
                                    :RXNS NIL
                                    :RXN-IDS NIL
                                    :INTRONS NIL
                                    :LOCATIONS NIL
                                    :FRAME-INFO "-"
                                    :LEFT-END-POSITION 1027931
                                    :RIGHT-END-POSITION 1028004
                                    :DIRECTION "-"
                                    :COMBINED-FUNCTION-NAME NIL)
                :OLD NIL
                :NEW-RXNS NIL
                :OLD-RXNS NIL
                :NEW-RXNS-AMBIGUOUS? NIL
                :CHANGED-GENE NIL
                :CHANGED-MONOMER NIL
                :CHANGED-ENZRXN NIL
                :STATUS (:CREATED)
                :SELECTED-DEL NIL
                :SELECTED-ADD NIL
                :SELECTED-ENZRXNS NIL
                :NEW-RXNS-REASON NIL)
 #S(INCR-UPDATE :NEW #S(UPDATE-GENE :ID GKFG-2048
                                    :ACCESSION "DORA20.1_trna_8"
                                    :NAME "Pro"
                                    :STARTBASE 1008992
                                    :ENDBASE 1008919
                                    :PRODUCT-TYPE TRNA
                                    :PRODUCT-ID NIL
                                    :FUNCTION-NAME "Pro"
                                    :FUNCTION-SYNONYMS NIL
                                    :FUNCTION-CITATION NIL
                                    :PRODUCT-MW-SEQ NIL
                                    :H-SPIDS NIL
                                    :|EC#S| NIL
                                    :EVID NIL
                                    :GENETIC-ELEMENT GEN-EL279331
                                    :SYNONYMS NIL
                                    :GENBANK-NOTE "DORA20.1_trna_8 1008919..1008992 + # Pro"
                                    :GENBANK-EXTRAS NIL
                                    :GO-ANNOTATIONS NIL
                                    :DB_XREFS NIL
                                    :GENE-COMMENT "DORA20.1_trna_8 1008919..1008992 + # Pro"
                                    :FUNCTION-COMMENT NIL
                                    :GENE-LINKS NIL
                                    :RXNS NIL
                                    :RXN-IDS NIL
                                    :INTRONS NIL
                                    :LOCATIONS NIL
                                    :FRAME-INFO "-"
                                    :LEFT-END-POSITION 1008919
                                    :RIGHT-END-POSITION 1008992
                                    :DIRECTION "-"
                                    :COMBINED-FUNCTION-NAME NIL)
                :OLD NIL
                :NEW-RXNS NIL
                :OLD-RXNS NIL
                :NEW-RXNS-AMBIGUOUS? NIL
                :CHANGED-GENE NIL
                :CHANGED-MONOMER NIL
                :CHANGED-ENZRXN NIL
                :STATUS (:CREATED)
                :SELECTED-DEL NIL
                :SELECTED-ADD NIL
                :SELECTED-ENZRXNS NIL
                :NEW-RXNS-REASON NIL)
 #S(INCR-UPDATE :NEW #S(UPDATE-GENE :ID GKFG-2047
                                    :ACCESSION "DORA20.1_trna_7"
                                    :NAME "Leu"
                                    :STARTBASE 923884
                                    :ENDBASE 923799
                                    :PRODUCT-TYPE TRNA
                                    :PRODUCT-ID NIL
                                    :FUNCTION-NAME "Leu"
                                    :FUNCTION-SYNONYMS NIL
                                    :FUNCTION-CITATION NIL
                                    :PRODUCT-MW-SEQ NIL
                                    :H-SPIDS NIL
                                    :|EC#S| NIL
                                    :EVID NIL
                                    :GENETIC-ELEMENT GEN-EL279331
                                    :SYNONYMS NIL
                                    :GENBANK-NOTE "DORA20.1_trna_7 923799..923884 + # Leu"
                                    :GENBANK-EXTRAS NIL
                                    :GO-ANNOTATIONS NIL
                                    :DB_XREFS NIL
                                    :GENE-COMMENT "DORA20.1_trna_7 923799..923884 + # Leu"
                                    :FUNCTION-COMMENT NIL
                                    :GENE-LINKS NIL
                                    :RXNS NIL
                                    :RXN-IDS NIL
                                    :INTRONS NIL
                                    :LOCATIONS NIL
                                    :FRAME-INFO "-"
                                    :LEFT-END-POSITION 923799
                                    :RIGHT-END-POSITION 923884
                                    :DIRECTION "-"
                                    :COMBINED-FUNCTION-NAME NIL)
                :OLD NIL
                :NEW-RXNS NIL
                :OLD-RXNS NIL
                :NEW-RXNS-AMBIGUOUS? NIL
                :CHANGED-GENE NIL
                :CHANGED-MONOMER NIL
                :CHANGED-ENZRXN NIL
                :STATUS (:CREATED)
                :SELECTED-DEL NIL
                :SELECTED-ADD NIL
                :SELECTED-ENZRXNS NIL
                :NEW-RXNS-REASON NIL)
 #S(INCR-UPDATE :NEW #S(UPDATE-GENE :ID GKFG-2046
                                    :ACCESSION "DORA20.1_trna_6"
                                    :NAME "Gln"
                                    :STARTBASE 391007
                                    :ENDBASE 390936
                                    :PRODUCT-TYPE TRNA
                                    :PRODUCT-ID NIL
                                    :FUNCTION-NAME "Gln"
                                    :FUNCTION-SYNONYMS NIL
                                    :FUNCTION-CITATION NIL
                                    :PRODUCT-MW-SEQ NIL
                                    :H-SPIDS NIL
                                    :|EC#S| NIL
                                    :EVID NIL
                                    :GENETIC-ELEMENT GEN-EL279331
                                    :SYNONYMS NIL
                                    :GENBANK-NOTE "DORA20.1_trna_6 390936..391007 + # Gln"
                                    :GENBANK-EXTRAS NIL
                                    :GO-ANNOTATIONS NIL
                                    :DB_XREFS NIL
                                    :GENE-COMMENT "DORA20.1_trna_6 390936..391007 + # Gln"
                                    :FUNCTION-COMMENT NIL
                                    :GENE-LINKS NIL
                                    :RXNS NIL
                                    :RXN-IDS NIL
                                    :INTRONS NIL
                                    :LOCATIONS NIL
                                    :FRAME-INFO "-"
                                    :LEFT-END-POSITION 390936
                                    :RIGHT-END-POSITION 391007
                                    :DIRECTION "-"
                                    :COMBINED-FUNCTION-NAME NIL)
                :OLD NIL
                :NEW-RXNS NIL
                :OLD-RXNS NIL
                :NEW-RXNS-AMBIGUOUS? NIL
                :CHANGED-GENE NIL
                :CHANGED-MONOMER NIL
                :CHANGED-ENZRXN NIL
                :STATUS (:CREATED)
                :SELECTED-DEL NIL
                :SELECTED-ADD NIL
                :SELECTED-ENZRXNS NIL
                :NEW-RXNS-REASON NIL)
 #S(INCR-UPDATE :NEW #S(UPDATE-GENE :ID GKFG-2045
                                    :ACCESSION "DORA20.1_trna_5"
                                    :NAME "Leu"
                                    :STARTBASE 317031
                                    :ENDBASE 316950
                                    :PRODUCT-TYPE TRNA
                                    :PRODUCT-ID NIL
                                    :FUNCTION-NAME "Leu"
                                    :FUNCTION-SYNONYMS NIL
                                    :FUNCTION-CITATION NIL
                                    :PRODUCT-MW-SEQ NIL
                                    :H-SPIDS NIL
                                    :|EC#S| NIL
                                    :EVID NIL
                                    :GENETIC-ELEMENT GEN-EL279331
                                    :SYNONYMS NIL
                                    :GENBANK-NOTE "DORA20.1_trna_5 316950..317031 + # Leu"
                                    :GENBANK-EXTRAS NIL
                                    :GO-ANNOTATIONS NIL
                                    :DB_XREFS NIL
                                    :GENE-COMMENT "DORA20.1_trna_5 316950..317031 + # Leu"
                                    :FUNCTION-COMMENT NIL
                                    :GENE-LINKS NIL
                                    :RXNS NIL
                                    :RXN-IDS NIL
                                    :INTRONS NIL
                                    :LOCATIONS NIL
                                    :FRAME-INFO "-"
                                    :LEFT-END-POSITION 316950
                                    :RIGHT-END-POSITION 317031
                                    :DIRECTION "-"
                                    :COMBINED-FUNCTION-NAME NIL)
                :OLD NIL
                :NEW-RXNS NIL
                :OLD-RXNS NIL
                :NEW-RXNS-AMBIGUOUS? NIL
                :CHANGED-GENE NIL
                :CHANGED-MONOMER NIL
                :CHANGED-ENZRXN NIL
                :STATUS (:CREATED)
                :SELECTED-DEL NIL
                :SELECTED-ADD NIL
                :SELECTED-ENZRXNS NIL
                :NEW-RXNS-REASON NIL)
 #S(INCR-UPDATE :NEW #S(UPDATE-GENE :ID GKFG-2044
                                    :ACCESSION "DORA20.1_trna_4"
                                    :NAME "Ser"
                                    :STARTBASE 265544
                                    :ENDBASE 265458
                                    :PRODUCT-TYPE TRNA
                                    :PRODUCT-ID NIL
                                    :FUNCTION-NAME "Ser"
                                    :FUNCTION-SYNONYMS NIL
                                    :FUNCTION-CITATION NIL
                                    :PRODUCT-MW-SEQ NIL
                                    :H-SPIDS NIL
                                    :|EC#S| NIL
                                    :EVID NIL
                                    :GENETIC-ELEMENT GEN-EL279331
                                    :SYNONYMS NIL
                                    :GENBANK-NOTE "DORA20.1_trna_4 265458..265544 + # Ser"
                                    :GENBANK-EXTRAS NIL
                                    :GO-ANNOTATIONS NIL
                                    :DB_XREFS NIL
                                    :GENE-COMMENT "DORA20.1_trna_4 265458..265544 + # Ser"
                                    :FUNCTION-COMMENT NIL
                                    :GENE-LINKS NIL
                                    :RXNS NIL
                                    :RXN-IDS NIL
                                    :INTRONS NIL
                                    :LOCATIONS NIL
                                    :FRAME-INFO "-"
                                    :LEFT-END-POSITION 265458
                                    :RIGHT-END-POSITION 265544
                                    :DIRECTION "-"
                                    :COMBINED-FUNCTION-NAME NIL)
                :OLD NIL
                :NEW-RXNS NIL
                :OLD-RXNS NIL
                :NEW-RXNS-AMBIGUOUS? NIL
                :CHANGED-GENE NIL
                :CHANGED-MONOMER NIL
                :CHANGED-ENZRXN NIL
                :STATUS (:CREATED)
                :SELECTED-DEL NIL
                :SELECTED-ADD NIL
                :SELECTED-ENZRXNS NIL
                :NEW-RXNS-REASON NIL)
 #S(INCR-UPDATE :NEW #S(UPDATE-GENE :ID GKFG-2043
                                    :ACCESSION "DORA20.1_trna_3"
                                    :NAME "Ala"
                                    :STARTBASE 90591
                                    :ENDBASE 90519
                                    :PRODUCT-TYPE TRNA
                                    :PRODUCT-ID NIL
                                    :FUNCTION-NAME "Ala"
                                    :FUNCTION-SYNONYMS NIL
                                    :FUNCTION-CITATION NIL
                                    :PRODUCT-MW-SEQ NIL
                                    :H-SPIDS NIL
                                    :|EC#S| NIL
                                    :EVID NIL
                                    :GENETIC-ELEMENT GEN-EL279331
                                    :SYNONYMS NIL
                                    :GENBANK-NOTE "DORA20.1_trna_3 90519..90591 + # Ala"
                                    :GENBANK-EXTRAS NIL
                                    :GO-ANNOTATIONS NIL
                                    :DB_XREFS NIL
                                    :GENE-COMMENT "DORA20.1_trna_3 90519..90591 + # Ala"
                                    :FUNCTION-COMMENT NIL
                                    :GENE-LINKS NIL
                                    :RXNS NIL
                                    :RXN-IDS NIL
                                    :INTRONS NIL
                                    :LOCATIONS NIL
                                    :FRAME-INFO "-"
                                    :LEFT-END-POSITION 90519
                                    :RIGHT-END-POSITION 90591
                                    :DIRECTION "-"
                                    :COMBINED-FUNCTION-NAME NIL)
                :OLD NIL
                :NEW-RXNS NIL
                :OLD-RXNS NIL
                :NEW-RXNS-AMBIGUOUS? NIL
                :CHANGED-GENE NIL
                :CHANGED-MONOMER NIL
                :CHANGED-ENZRXN NIL
                :STATUS (:CREATED)
                :SELECTED-DEL NIL
                :SELECTED-ADD NIL
                :SELECTED-ENZRXNS NIL
                :NEW-RXNS-REASON NIL)
 #S(INCR-UPDATE :NEW #S(UPDATE-GENE :ID GKFG-2042
                                    :ACCESSION "DORA20.1_trna_2"
                                    :NAME "His"
                                    :STARTBASE 83539
                                    :ENDBASE 83467
                                    :PRODUCT-TYPE TRNA
                                    :PRODUCT-ID NIL
                                    :FUNCTION-NAME "His"
                                    :FUNCTION-SYNONYMS NIL
                                    :FUNCTION-CITATION NIL
                                    :PRODUCT-MW-SEQ NIL
                                    :H-SPIDS NIL
                                    :|EC#S| NIL
                                    :EVID NIL
                                    :GENETIC-ELEMENT GEN-EL279331
                                    :SYNONYMS NIL
                                    :GENBANK-NOTE "DORA20.1_trna_2 83467..83539 + # His"
                                    :GENBANK-EXTRAS NIL
                                    :GO-ANNOTATIONS NIL
                                    :DB_XREFS NIL
                                    :GENE-COMMENT "DORA20.1_trna_2 83467..83539 + # His"
                                    :FUNCTION-COMMENT NIL
                                    :GENE-LINKS NIL
                                    :RXNS NIL
                                    :RXN-IDS NIL
                                    :INTRONS NIL
                                    :LOCATIONS NIL
                                    :FRAME-INFO "-"
                                    :LEFT-END-POSITION 83467
                                    :RIGHT-END-POSITION 83539
                                    :DIRECTION "-"
                                    :COMBINED-FUNCTION-NAME NIL)
                :OLD NIL
                :NEW-RXNS NIL
                :OLD-RXNS NIL
                :NEW-RXNS-AMBIGUOUS? NIL
                :CHANGED-GENE NIL
                :CHANGED-MONOMER NIL
                :CHANGED-ENZRXN NIL
                :STATUS (:CREATED)
                :SELECTED-DEL NIL
                :SELECTED-ADD NIL
                :SELECTED-ENZRXNS NIL
                :NEW-RXNS-REASON NIL)
 #S(INCR-UPDATE :NEW #S(UPDATE-GENE :ID GKFG-2041
                                    :ACCESSION "DORA20.1_trna_1"
                                    :NAME "Asn"
                                    :STARTBASE 26531
                                    :ENDBASE 26460
                                    :PRODUCT-TYPE TRNA
                                    :PRODUCT-ID NIL
                                    :FUNCTION-NAME "Asn"
                                    :FUNCTION-SYNONYMS NIL
                                    :FUNCTION-CITATION NIL
                                    :PRODUCT-MW-SEQ NIL
                                    :H-SPIDS NIL
                                    :|EC#S| NIL
                                    :EVID NIL
                                    :GENETIC-ELEMENT GEN-EL279331
                                    :SYNONYMS NIL
                                    :GENBANK-NOTE "DORA20.1_trna_1 26460..26531 + # Asn"
                                    :GENBANK-EXTRAS NIL
                                    :GO-ANNOTATIONS NIL
                                    :DB_XREFS NIL
                                    :GENE-COMMENT "DORA20.1_trna_1 26460..26531 + # Asn"
                                    :FUNCTION-COMMENT NIL
                                    :GENE-LINKS NIL
                                    :RXNS NIL
                                    :RXN-IDS NIL
                                    :INTRONS NIL
                                    :LOCATIONS NIL
                                    :FRAME-INFO "-"
                                    :LEFT-END-POSITION 26460
                                    :RIGHT-END-POSITION 26531
                                    :DIRECTION "-"
                                    :COMBINED-FUNCTION-NAME NIL)
                :OLD NIL
                :NEW-RXNS NIL
                :OLD-RXNS NIL
                :NEW-RXNS-AMBIGUOUS? NIL
                :CHANGED-GENE NIL
                :CHANGED-MONOMER NIL
                :CHANGED-ENZRXN NIL
                :STATUS (:CREATED)
                :SELECTED-DEL NIL
                :SELECTED-ADD NIL
                :SELECTED-ENZRXNS NIL
                :NEW-RXNS-REASON NIL)
 #S(INCR-UPDATE :NEW #S(UPDATE-GENE :ID GKFG-2025
                                    :ACCESSION "DORA20.01_00999"
                                    :NAME "glycerol-3-phosphate"
                                    :STARTBASE 1107460
                                    :ENDBASE 1107233
                                    :PRODUCT-TYPE P
                                    :PRODUCT-ID #<GKFG-2025-MONOMER instance frame in DORABASE[F]
                                                  @
                                                  #x1034eff5a2>
                                    :FUNCTION-NAME "glycerol-3-phosphate dehydrogenase (NAD(P)+); K00057 glycerol-3-phosphate dehydrogenase (NAD(P)+) [EC:1.1.1.94] (db=KEGG evalue=5.3e-15 bit_score=85.0 identity=67.2 coverage=80.26315789473685) (BLAST) C"
                                    :FUNCTION-SYNONYMS NIL
                                    :FUNCTION-CITATION NIL
                                    :PRODUCT-MW-SEQ NIL
                                    :H-SPIDS NIL
                                    :|EC#S| ("1.1.1.94" "1.1.1.94")
                                    :EVID NIL
                                    :GENETIC-ELEMENT GEN-EL279331
                                    :SYNONYMS NIL
                                    :GENBANK-NOTE "[goid GO:0000166] [koid KO:K00057] DORA20.01_00999 glycerol-3-phosphate dehydrogenase (NAD(P)+); K00057 glycerol-3-phosphate dehydrogenase (NAD(P)+) [EC:1.1.1.94] (db=KEGG evalue=5.3e-15 bit_score=85.0 identity=67.2 coverage=80.26315789473685) (BLAST) ## BLAST: Glycerol-3-phosphate dehydrogenase n=1 Tax=Actinomyces sp. oral taxon 848 str. F0332 RepID=D0WM62_9ACTO (db=UNIREF evalue=4.9e-21 bit_score=106.0 identity=83.6 coverage=80.26315789473685) ; IPRSCAN: NAD(P)-binding Rossmann-fold domains (db=superfamily db_id=SSF51735 from=2 to=51 evalue=1.2e-10) ; IPRSCAN: no description (db=Gene3D db_id=G3DSA:3.40.50.720 from=2 to=49 evalue=5.8e-06 interpro_id=IPR016040 interpro_description=NAD(P)-binding domain GO=Molecular Function: nucleotide binding (GO:0000166)) ; GENE: 1107233..1107460 - ( gc_cont=0.496) ; C"
                                    :GENBANK-EXTRAS NIL
                                    :GO-ANNOTATIONS NIL
                                    :DB_XREFS NIL
                                    :GENE-COMMENT "[goid GO:0000166] [koid KO:K00057] DORA20.01_00999 glycerol-3-phosphate dehydrogenase (NAD(P)+); K00057 glycerol-3-phosphate dehydrogenase (NAD(P)+) [EC:1.1.1.94] (db=KEGG evalue=5.3e-15 bit_score=85.0 identity=67.2 coverage=80.26315789473685) (BLAST) ## BLAST: Glycerol-3-phosphate dehydrogenase n=1 Tax=Actinomyces sp. oral taxon 848 str. F0332 RepID=D0WM62_9ACTO (db=UNIREF evalue=4.9e-21 bit_score=106.0 identity=83.6 coverage=80.26315789473685) ; IPRSCAN: NAD(P)-binding Rossmann-fold domains (db=superfamily db_id=SSF51735 from=2 to=51 evalue=1.2e-10) ; IPRSCAN: no description (db=Gene3D db_id=G3DSA:3.40.50.720 from=2 to=49 evalue=5.8e-06 interpro_id=IPR016040 interpro_description=NAD(P)-binding domain GO=Molecular Function: nucleotide binding (GO:0000166)) ; GENE: 1107233..1107460 - ( gc_cont=0.496) ; C"
                                    :FUNCTION-COMMENT NIL
                                    :GENE-LINKS NIL
                                    :RXNS (GLYC3PDEHYDROGBIOSYN-RXN)
                                    :RXN-IDS NIL
                                    :INTRONS NIL
                                    :LOCATIONS NIL
                                    :FRAME-INFO "-"
                                    :LEFT-END-POSITION 1107233
                                    :RIGHT-END-POSITION 1107460
                                    :DIRECTION "-"
                                    :COMBINED-FUNCTION-NAME "glycerol-3-phosphate dehydrogenase (NAD(P)+); K00057 glycerol-3-phosphate dehydrogenase (NAD(P)+) [EC:1.1.1.94] (db=KEGG evalue=5.3e-15 bit_score=85.0 identity=67.2 coverage=80.26315789473685) (BLAST) C")
                :OLD GKFG-2025
                :NEW-RXNS (GLYC3PDEHYDROGBIOSYN-RXN
                           #<1.1.1.8-RXN instance frame in DORABASE[F]
                             @ #x1034392342>
                           #<GLYC3PDEHYDROGBIOSYN-RXN instance frame in DORABASE[F]
                             @ #x103443cf42>
                           #<GLYC3PDEHYDROG-RXN instance frame in DORABASE[F]
                             @ #x1034517ee2>
                           #<RXN0-5258 instance frame in DORABASE[F] @
                             #x1034517f22>
                           #<RXN0-5260 instance frame in DORABASE[F] @
                             #x1034517f02>)
                :OLD-RXNS (#<RXN0-5260 instance frame in DORABASE[F] @
                             #x1034517f02>
                           #<RXN0-5258 instance frame in DORABASE[F] @
                             #x1034517f22>
                           #<RXN0-5259 instance frame in DORABASE[F] @
                             #x1034519962>
                           #<RXN0-5254 instance frame in DORABASE[F] @
                             #x103449e5c2>
                           #<RXN-12648 instance frame in DORABASE[F] @
                             #x10343e72c2>
                           #<RXN0-5244 instance frame in DORABASE[F] @
                             #x1034519982>
                           #<RXN0-5257 instance frame in DORABASE[F] @
                             #x1034519942>
                           #<GLYC3PDEHYDROG-RXN instance frame in DORABASE[F]
                             @ #x1034517ee2>
                           #<GLYC3PDEHYDROGBIOSYN-RXN instance frame in DORABASE[F]
                             @ #x103443cf42>
                           #<1.1.1.8-RXN instance frame in DORABASE[F]
                             @ #x1034392342>)
                :NEW-RXNS-AMBIGUOUS? NIL
                :CHANGED-GENE NIL
                :CHANGED-MONOMER NIL
                :CHANGED-ENZRXN NIL
                :STATUS NIL
                :SELECTED-DEL NIL
                :SELECTED-ADD NIL
                :SELECTED-ENZRXNS NIL
                :NEW-RXNS-REASON "EC# match")
 #S(INCR-UPDATE :NEW #S(UPDATE-GENE :ID GKFG-2024
                                    :ACCESSION "DORA20.01_00998"
                                    :NAME "pad:TIIST44_04395"
                                    :STARTBASE 1107249
                                    :ENDBASE 1106338
                                    :PRODUCT-TYPE P
                                    :PRODUCT-ID #<GKFG-2024-MONOMER instance frame in DORABASE[F]
                                                  @
                                                  #x1034eff5c2>
                                    :FUNCTION-NAME "pad:TIIST44_04395 glycerol-3-phosphate dehydrogenase (NAD(P)+); K00057 glycerol-3-phosphate dehydrogenase (NAD(P)+) [EC:1.1.1.94] (db=KEGG) (RBH) B"
                                    :FUNCTION-SYNONYMS NIL
                                    :FUNCTION-CITATION NIL
                                    :PRODUCT-MW-SEQ NIL
                                    :H-SPIDS NIL
                                    :|EC#S| ("1.1.1.94" "1.1.1.94")
                                    :EVID NIL
                                    :GENETIC-ELEMENT GEN-EL279331
                                    :SYNONYMS NIL
                                    :GENBANK-NOTE "[goid GO:0051287] [goid GO:0046168] [goid GO:0005737] [goid GO:0000166] [goid GO:0016614] [goid GO:0005975] [goid GO:0050662] [goid GO:0016616] [goid GO:0016491] [goid GO:0055114] [goid GO:0009331] [goid GO:0006072] [goid GO:0004367] [koid KO:K00057] DORA20.01_00998 pad:TIIST44_04395 glycerol-3-phosphate dehydrogenase (NAD(P)+); K00057 glycerol-3-phosphate dehydrogenase (NAD(P)+) [EC:1.1.1.94] (db=KEGG) (RBH) ## RBH: UniRef90_D0WM62 Glycerol-3-phosphate dehydrogenase n=1 Tax=Actinomyces sp. oral taxon 848 str. F0332 RepID=D0WM62_9ACTO (db=UNIREF) ; RBH: UniRef90_D0WM62 Glycerol-3-phosphate dehydrogenase n=1 Tax=Actinomyces sp. oral taxon 848 str. F0332 RepID=D0WM62_9ACTO (db=UNIREF) ; BLAST: glycerol-3-phosphate dehydrogenase (NAD(P)+); K00057 glycerol-3-phosphate dehydrogenase (NAD(P)+) [EC:1.1.1.94] (db=KEGG evalue=0.0 bit_score=425.0 identity=65.8 coverage=98.35526315789474) ; BLAST: Glycerol-3-phosphate dehydrogenase n=1 Tax=Actinomyces sp. oral taxon 848 str. F0332 RepID=D0WM62_9ACTO (db=UNIREF evalue=0.0 bit_score=472.0 identity=75.1 coverage=98.68421052631578) ; IPRSCAN: GLYCEROL-3-PHOSPHATE DEHYDROGENASE (db=HMMPanther db_id=PTHR11728 from=15 to=293 evalue=4.0e-37 interpro_id=IPR006168 interpro_description=Glycerol-3-phosphate dehydrogenase, NAD-dependent GO=Molecular Function: glycerol-3-phosphate dehydrogenase [NAD+] activity (GO:0004367), Biological Process: glycerol-3-phosphate metabolic process (GO:0006072), Cellular Component: glycerol-3-phosphate dehydrogenase complex (GO:0009331), Biological Process: oxidation-reduction process (GO:0055114)) ; IPRSCAN: 6-phosphogluconate dehydrogenase C-terminal domain-like (db=superfamily db_id=SSF48179 from=138 to=302 evalue=1.6e-29 interpro_id=IPR008927 interpro_description=6-phosphogluconate dehydrogenase, C-terminal-like GO=Molecular Function: oxidoreductase activity (GO:0016491), Molecular Function: oxidoreductase activity, acting on the CH-OH group of donors, NAD or NADP as acceptor (GO:0016616), Biological Process: oxidation-reduction process (GO:0055114)) ; IPRSCAN: no description (db=Gene3D db_id=G3DSA:1.10.1040.10 from=138 to=302 evalue=6.2e-26 interpro_id=IPR013328 interpro_description=Dehydrogenase, multihelical GO=Molecular Function: oxidoreductase activity (GO:0016491), Molecular Function: oxidoreductase activity, acting on the CH-OH group of donors, NAD or NADP as acceptor (GO:0016616), Molecular Function: coenzyme binding (GO:0050662), Biological Process: oxidation-reduction process (GO:0055114)) ; IPRSCAN: (db=HMMPfam db_id=PF07479 from=137 to=289 evalue=7.7e-25 interpro_id=IPR006109 interpro_description=Glycerol-3-phosphate dehydrogenase, NAD-dependent, C-terminal GO=Biological Process: carbohydrate metabolic process (GO:0005975), Molecular Function: oxidoreductase activity, acting on CH-OH group of donors (GO:0016614), Biological Process: oxidation-reduction process (GO:0055114)) ; IPRSCAN: NAD(P)-binding Rossmann-fold domains (db=superfamily db_id=SSF51735 from=10 to=137 evalue=3.3e-21) ; IPRSCAN: no description (db=Gene3D db_id=G3DSA:3.40.50.720 from=12 to=137 evalue=4.1e-18 interpro_id=IPR016040 interpro_description=NAD(P)-binding domain GO=Molecular Function: nucleotide binding (GO:0000166)) ; IPRSCAN: (db=HMMPfam db_id=PF01210 from=15 to=118 evalue=4.4e-12 interpro_id=IPR011128 interpro_description=Glycerol-3-phosphate dehydrogenase, NAD-dependent, N-terminal GO=Cellular Component: cytoplasm (GO:0005737), Molecular Function: oxidoreductase activity, acting on the CH-OH group of donors, NAD or NADP as acceptor (GO:0016616), Biological Process: glycerol-3-phosphate catabolic process (GO:0046168), Molecular Function: NAD binding (GO:0051287), Biological Process: oxidation-reduction process (GO:0055114)) ; IPRSCAN: GPDHDRGNASE (db=FPrintScan db_id=PR00077 from=206 to=223 evalue=1.8e-07 interpro_id=IPR006168 interpro_description=Glycerol-3-phosphate dehydrogenase, NAD-dependent GO=Molecular Function: glycerol-3-phosphate dehydrogenase [NAD+] activity (GO:0004367), Biological Process: glycerol-3-phosphate metabolic process (GO:0006072), Cellular Component: glycerol-3-phosphate dehydrogenase complex (GO:0009331), Biological Process: oxidation-reduction process (GO:0055114)) ; IPRSCAN: GPDHDRGNASE (db=FPrintScan db_id=PR00077 from=131 to=155 evalue=1.8e-07 interpro_id=IPR006168 interpro_description=Glycerol-3-phosphate dehydrogenase, NAD-dependent GO=Molecular Function: glycerol-3-phosphate dehydrogenase [NAD+] activity (GO:0004367), Biological Process: glycerol-3-phosphate metabolic process (GO:0006072), Cellular Component: glycerol-3-phosphate dehydrogenase complex (GO:0009331), Biological Process: oxidation-reduction process (GO:0055114)) ; IPRSCAN: GPDHDRGNASE (db=FPrintScan db_id=PR00077 from=91 to=111 evalue=1.8e-07 interpro_id=IPR006168 interpro_description=Glycerol-3-phosphate dehydrogenase, NAD-dependent GO=Molecular Function: glycerol-3-phosphate dehydrogenase [NAD+] activity (GO:0004367), Biological Process: glycerol-3-phosphate metabolic process (GO:0006072), Cellular Component: glycerol-3-phosphate dehydrogenase complex (GO:0009331), Biological Process: oxidation-reduction process (GO:0055114)) ; IPRSCAN: seg (db=Seg db_id=seg from=15 to=25) ; GENE: 1106338..1107249 - ( gc_cont=0.544) ; B"
                                    :GENBANK-EXTRAS NIL
                                    :GO-ANNOTATIONS NIL
                                    :DB_XREFS NIL
                                    :GENE-COMMENT "[goid GO:0051287] [goid GO:0046168] [goid GO:0005737] [goid GO:0000166] [goid GO:0016614] [goid GO:0005975] [goid GO:0050662] [goid GO:0016616] [goid GO:0016491] [goid GO:0055114] [goid GO:0009331] [goid GO:0006072] [goid GO:0004367] [koid KO:K00057] DORA20.01_00998 pad:TIIST44_04395 glycerol-3-phosphate dehydrogenase (NAD(P)+); K00057 glycerol-3-phosphate dehydrogenase (NAD(P)+) [EC:1.1.1.94] (db=KEGG) (RBH) ## RBH: UniRef90_D0WM62 Glycerol-3-phosphate dehydrogenase n=1 Tax=Actinomyces sp. oral taxon 848 str. F0332 RepID=D0WM62_9ACTO (db=UNIREF) ; RBH: UniRef90_D0WM62 Glycerol-3-phosphate dehydrogenase n=1 Tax=Actinomyces sp. oral taxon 848 str. F0332 RepID=D0WM62_9ACTO (db=UNIREF) ; BLAST: glycerol-3-phosphate dehydrogenase (NAD(P)+); K00057 glycerol-3-phosphate dehydrogenase (NAD(P)+) [EC:1.1.1.94] (db=KEGG evalue=0.0 bit_score=425.0 identity=65.8 coverage=98.35526315789474) ; BLAST: Glycerol-3-phosphate dehydrogenase n=1 Tax=Actinomyces sp. oral taxon 848 str. F0332 RepID=D0WM62_9ACTO (db=UNIREF evalue=0.0 bit_score=472.0 identity=75.1 coverage=98.68421052631578) ; IPRSCAN: GLYCEROL-3-PHOSPHATE DEHYDROGENASE (db=HMMPanther db_id=PTHR11728 from=15 to=293 evalue=4.0e-37 interpro_id=IPR006168 interpro_description=Glycerol-3-phosphate dehydrogenase, NAD-dependent GO=Molecular Function: glycerol-3-phosphate dehydrogenase [NAD+] activity (GO:0004367), Biological Process: glycerol-3-phosphate metabolic process (GO:0006072), Cellular Component: glycerol-3-phosphate dehydrogenase complex (GO:0009331), Biological Process: oxidation-reduction process (GO:0055114)) ; IPRSCAN: 6-phosphogluconate dehydrogenase C-terminal domain-like (db=superfamily db_id=SSF48179 from=138 to=302 evalue=1.6e-29 interpro_id=IPR008927 interpro_description=6-phosphogluconate dehydrogenase, C-terminal-like GO=Molecular Function: oxidoreductase activity (GO:0016491), Molecular Function: oxidoreductase activity, acting on the CH-OH group of donors, NAD or NADP as acceptor (GO:0016616), Biological Process: oxidation-reduction process (GO:0055114)) ; IPRSCAN: no description (db=Gene3D db_id=G3DSA:1.10.1040.10 from=138 to=302 evalue=6.2e-26 interpro_id=IPR013328 interpro_description=Dehydrogenase, multihelical GO=Molecular Function: oxidoreductase activity (GO:0016491), Molecular Function: oxidoreductase activity, acting on the CH-OH group of donors, NAD or NADP as acceptor (GO:0016616), Molecular Function: coenzyme binding (GO:0050662), Biological Process: oxidation-reduction process (GO:0055114)) ; IPRSCAN: (db=HMMPfam db_id=PF07479 from=137 to=289 evalue=7.7e-25 interpro_id=IPR006109 interpro_description=Glycerol-3-phosphate dehydrogenase, NAD-dependent, C-terminal GO=Biological Process: carbohydrate metabolic process (GO:0005975), Molecular Function: oxidoreductase activity, acting on CH-OH group of donors (GO:0016614), Biological Process: oxidation-reduction process (GO:0055114)) ; IPRSCAN: NAD(P)-binding Rossmann-fold domains (db=superfamily db_id=SSF51735 from=10 to=137 evalue=3.3e-21) ; IPRSCAN: no description (db=Gene3D db_id=G3DSA:3.40.50.720 from=12 to=137 evalue=4.1e-18 interpro_id=IPR016040 interpro_description=NAD(P)-binding domain GO=Molecular Function: nucleotide binding (GO:0000166)) ; IPRSCAN: (db=HMMPfam db_id=PF01210 from=15 to=118 evalue=4.4e-12 interpro_id=IPR011128 interpro_description=Glycerol-3-phosphate dehydrogenase, NAD-dependent, N-terminal GO=Cellular Component: cytoplasm (GO:0005737), Molecular Function: oxidoreductase activity, acting on the CH-OH group of donors, NAD or NADP as acceptor (GO:0016616), Biological Process: glycerol-3-phosphate catabolic process (GO:0046168), Molecular Function: NAD binding (GO:0051287), Biological Process: oxidation-reduction process (GO:0055114)) ; IPRSCAN: GPDHDRGNASE (db=FPrintScan db_id=PR00077 from=206 to=223 evalue=1.8e-07 interpro_id=IPR006168 interpro_description=Glycerol-3-phosphate dehydrogenase, NAD-dependent GO=Molecular Function: glycerol-3-phosphate dehydrogenase [NAD+] activity (GO:0004367), Biological Process: glycerol-3-phosphate metabolic process (GO:0006072), Cellular Component: glycerol-3-phosphate dehydrogenase complex (GO:0009331), Biological Process: oxidation-reduction process (GO:0055114)) ; IPRSCAN: GPDHDRGNASE (db=FPrintScan db_id=PR00077 from=131 to=155 evalue=1.8e-07 interpro_id=IPR006168 interpro_description=Glycerol-3-phosphate dehydrogenase, NAD-dependent GO=Molecular Function: glycerol-3-phosphate dehydrogenase [NAD+] activity (GO:0004367), Biological Process: glycerol-3-phosphate metabolic process (GO:0006072), Cellular Component: glycerol-3-phosphate dehydrogenase complex (GO:0009331), Biological Process: oxidation-reduction process (GO:0055114)) ; IPRSCAN: GPDHDRGNASE (db=FPrintScan db_id=PR00077 from=91 to=111 evalue=1.8e-07 interpro_id=IPR006168 interpro_description=Glycerol-3-phosphate dehydrogenase, NAD-dependent GO=Molecular Function: glycerol-3-phosphate dehydrogenase [NAD+] activity (GO:0004367), Biological Process: glycerol-3-phosphate metabolic process (GO:0006072), Cellular Component: glycerol-3-phosphate dehydrogenase complex (GO:0009331), Biological Process: oxidation-reduction process (GO:0055114)) ; IPRSCAN: seg (db=Seg db_id=seg from=15 to=25) ; GENE: 1106338..1107249 - ( gc_cont=0.544) ; B"
                                    :FUNCTION-COMMENT NIL
                                    :GENE-LINKS NIL
                                    :RXNS (GLYC3PDEHYDROGBIOSYN-RXN)
                                    :RXN-IDS NIL
                                    :INTRONS NIL
                                    :LOCATIONS NIL
                                    :FRAME-INFO "-"
                                    :LEFT-END-POSITION 1106338
                                    :RIGHT-END-POSITION 1107249
                                    :DIRECTION "-"
                                    :COMBINED-FUNCTION-NAME "pad:TIIST44_04395 glycerol-3-phosphate dehydrogenase (NAD(P)+); K00057 glycerol-3-phosphate dehydrogenase (NAD(P)+) [EC:1.1.1.94] (db=KEGG) (RBH) B")
                :OLD GKFG-2024
                :NEW-RXNS (GLYC3PDEHYDROGBIOSYN-RXN)
                :OLD-RXNS (#<GLYC3PDEHYDROGBIOSYN-RXN instance frame in DORABASE[F]
                             @ #x103443cf42>
                           #<1.1.1.8-RXN instance frame in DORABASE[F]
                             @ #x1034392342>)
                :NEW-RXNS-AMBIGUOUS? NIL
                :CHANGED-GENE NIL
                :CHANGED-MONOMER NIL
                :CHANGED-ENZRXN NIL
                :STATUS NIL
                :SELECTED-DEL NIL
                :SELECTED-ADD NIL
                :SELECTED-ENZRXNS NIL
                :NEW-RXNS-REASON "EC# match")
 #S(INCR-UPDATE :NEW #S(UPDATE-GENE :ID GKFG-2020
                                    :ACCESSION "DORA20.01_00994"
                                    :NAME "UniRef90_E8JEQ8"
                                    :STARTBASE 1102428
                                    :ENDBASE 1101595
                                    :PRODUCT-TYPE P
                                    :PRODUCT-ID #<GKFG-2020-MONOMER instance frame in DORABASE[F]
                                                  @
                                                  #x1034eff642>
                                    :FUNCTION-NAME "UniRef90_E8JEQ8 Probable inorganic polyphosphate/ATP-NAD kinase n=1 Tax=Actinomyces sp. oral taxon 178 str. F0338 RepID=E8JEQ8_9ACTO (db=UNIREF) (RBH) B"
                                    :FUNCTION-SYNONYMS NIL
                                    :FUNCTION-CITATION NIL
                                    :PRODUCT-MW-SEQ NIL
                                    :H-SPIDS NIL
                                    :|EC#S| NIL
                                    :EVID NIL
                                    :GENETIC-ELEMENT GEN-EL279331
                                    :SYNONYMS NIL
                                    :GENBANK-NOTE "[goid GO:0008152] [goid GO:0003951] [koid KO:KINASE] [koid KO:K00858] DORA20.01_00994 UniRef90_E8JEQ8 Probable inorganic polyphosphate/ATP-NAD kinase n=1 Tax=Actinomyces sp. oral taxon 178 str. F0338 RepID=E8JEQ8_9ACTO (db=UNIREF) (RBH) ## BLAST: ppnK; NAD(+) kinase (EC:2.7.1.23); K00858 NAD+ kinase [EC:2.7.1.23] (db=KEGG evalue=0.0 bit_score=284.0 identity=50.7 coverage=96.0431654676259) ; BLAST: Probable inorganic polyphosphate/ATP-NAD kinase n=1 Tax=Actinomyces sp. oral taxon 178 str. F0338 RepID=E8JEQ8_9ACTO (db=UNIREF evalue=0.0 bit_score=307.0 identity=53.3 coverage=97.84172661870504) ; IPRSCAN: NAD kinase (db=superfamily db_id=SSF111331 from=4 to=275 evalue=6.5e-76 interpro_id=IPR016064 interpro_description=ATP-NAD kinase, PpnK-type GO=Molecular Function: NAD+ kinase activity (GO:0003951), Biological Process: metabolic process (GO:0008152)) ; IPRSCAN: (db=HMMPfam db_id=PF01513 from=36 to=251 evalue=4.3e-54 interpro_id=IPR002504 interpro_description=Inorganic polyphosphate/ATP-NAD kinase, predicted GO=Molecular Function: NAD+ kinase activity (GO:0003951), Biological Process: metabolic process (GO:0008152)) ; IPRSCAN: POLY(P)/ATP NAD KINASE (db=HMMPanther db_id=PTHR20275 from=44 to=267 evalue=1.6e-53 interpro_id=IPR002504 interpro_description=Inorganic polyphosphate/ATP-NAD kinase, predicted GO=Molecular Function: NAD+ kinase activity (GO:0003951), Biological Process: metabolic process (GO:0008152)) ; IPRSCAN: no description (db=Gene3D db_id=G3DSA:2.60.200.30 from=114 to=243 evalue=4.6e-30 interpro_id=IPR017437 interpro_description=ATP-NAD kinase, PpnK-type, all-beta GO=Molecular Function: NAD+ kinase activity (GO:0003951), Biological Process: metabolic process (GO:0008152)) ; IPRSCAN: no description (db=Gene3D db_id=G3DSA:3.40.50.10330 from=5 to=113 evalue=3.5e-20 interpro_id=IPR017438 interpro_description=ATP-NAD kinase, PpnK-type, alpha/beta GO=Molecular Function: NAD+ kinase activity (GO:0003951), Biological Process: metabolic process (GO:0008152)) ; IPRSCAN: NAD_kinase (db=HAMAP db_id=MF_00361 from=18 to=268 evalue=28.602 interpro_id=IPR002504 interpro_description=Inorganic polyphosphate/ATP-NAD kinase, predicted GO=Molecular Function: NAD+ kinase activity (GO:0003951), Biological Process: metabolic process (GO:0008152)) ; IPRSCAN: seg (db=Seg db_id=seg from=49 to=60) ; GENE: 1101595..1102428 - ( gc_cont=0.546) ; B"
                                    :GENBANK-EXTRAS NIL
                                    :GO-ANNOTATIONS NIL
                                    :DB_XREFS NIL
                                    :GENE-COMMENT "[goid GO:0008152] [goid GO:0003951] [koid KO:KINASE] [koid KO:K00858] DORA20.01_00994 UniRef90_E8JEQ8 Probable inorganic polyphosphate/ATP-NAD kinase n=1 Tax=Actinomyces sp. oral taxon 178 str. F0338 RepID=E8JEQ8_9ACTO (db=UNIREF) (RBH) ## BLAST: ppnK; NAD(+) kinase (EC:2.7.1.23); K00858 NAD+ kinase [EC:2.7.1.23] (db=KEGG evalue=0.0 bit_score=284.0 identity=50.7 coverage=96.0431654676259) ; BLAST: Probable inorganic polyphosphate/ATP-NAD kinase n=1 Tax=Actinomyces sp. oral taxon 178 str. F0338 RepID=E8JEQ8_9ACTO (db=UNIREF evalue=0.0 bit_score=307.0 identity=53.3 coverage=97.84172661870504) ; IPRSCAN: NAD kinase (db=superfamily db_id=SSF111331 from=4 to=275 evalue=6.5e-76 interpro_id=IPR016064 interpro_description=ATP-NAD kinase, PpnK-type GO=Molecular Function: NAD+ kinase activity (GO:0003951), Biological Process: metabolic process (GO:0008152)) ; IPRSCAN: (db=HMMPfam db_id=PF01513 from=36 to=251 evalue=4.3e-54 interpro_id=IPR002504 interpro_description=Inorganic polyphosphate/ATP-NAD kinase, predicted GO=Molecular Function: NAD+ kinase activity (GO:0003951), Biological Process: metabolic process (GO:0008152)) ; IPRSCAN: POLY(P)/ATP NAD KINASE (db=HMMPanther db_id=PTHR20275 from=44 to=267 evalue=1.6e-53 interpro_id=IPR002504 interpro_description=Inorganic polyphosphate/ATP-NAD kinase, predicted GO=Molecular Function: NAD+ kinase activity (GO:0003951), Biological Process: metabolic process (GO:0008152)) ; IPRSCAN: no description (db=Gene3D db_id=G3DSA:2.60.200.30 from=114 to=243 evalue=4.6e-30 interpro_id=IPR017437 interpro_description=ATP-NAD kinase, PpnK-type, all-beta GO=Molecular Function: NAD+ kinase activity (GO:0003951), Biological Process: metabolic process (GO:0008152)) ; IPRSCAN: no description (db=Gene3D db_id=G3DSA:3.40.50.10330 from=5 to=113 evalue=3.5e-20 interpro_id=IPR017438 interpro_description=ATP-NAD kinase, PpnK-type, alpha/beta GO=Molecular Function: NAD+ kinase activity (GO:0003951), Biological Process: metabolic process (GO:0008152)) ; IPRSCAN: NAD_kinase (db=HAMAP db_id=MF_00361 from=18 to=268 evalue=28.602 interpro_id=IPR002504 interpro_description=Inorganic polyphosphate/ATP-NAD kinase, predicted GO=Molecular Function: NAD+ kinase activity (GO:0003951), Biological Process: metabolic process (GO:0008152)) ; IPRSCAN: seg (db=Seg db_id=seg from=49 to=60) ; GENE: 1101595..1102428 - ( gc_cont=0.546) ; B"
                                    :FUNCTION-COMMENT NIL
                                    :GENE-LINKS NIL
                                    :RXNS NIL
                                    :RXN-IDS NIL
                                    :INTRONS NIL
                                    :LOCATIONS NIL
                                    :FRAME-INFO "-"
                                    :LEFT-END-POSITION 1101595
                                    :RIGHT-END-POSITION 1102428
                                    :DIRECTION "-"
                                    :COMBINED-FUNCTION-NAME "UniRef90_E8JEQ8 Probable inorganic polyphosphate/ATP-NAD kinase n=1 Tax=Actinomyces sp. oral taxon 178 str. F0338 RepID=E8JEQ8_9ACTO (db=UNIREF) (RBH) B")
                :OLD GKFG-2020
                :NEW-RXNS NIL
                :OLD-RXNS (#<NAD-KIN-RXN instance frame in DORABASE[F]
                             @ #x1034eed992>)
                :NEW-RXNS-AMBIGUOUS? NIL
                :CHANGED-GENE NIL
                :CHANGED-MONOMER NIL
                :CHANGED-ENZRXN ((#<ENZRXNKFG-1073 instance frame in DORABASE[F]
                                    @
                                    #x1034f09902>
                                  "UniRef90_E8JEQ8 Probable inorganic polyphosphate/ATP-NAD kinase n=1 Tax=Actinomyces sp. oral taxon 178 str. F0338 RepID=E8JEQ8_9ACTO (db=UNIREF) (RBH) B"
                                  "NAD kinase"))
                :STATUS NIL
                :SELECTED-DEL NIL
                :SELECTED-ADD NIL
                :SELECTED-ENZRXNS NIL
                :NEW-RXNS-REASON "Matched name: NIL")
 #S(INCR-UPDATE :NEW #S(UPDATE-GENE :ID GKFG-2008
                                    :ACCESSION "DORA20.01_00983"
                                    :NAME "mcu:HMPREF0573_11878"
                                    :STARTBASE 1089766
                                    :ENDBASE 1088498
                                    :PRODUCT-TYPE P
                                    :PRODUCT-ID #<GKFG-2008-MONOMER instance frame in DORABASE[F]
                                                  @
                                                  #x1034eff7c2>
                                    :FUNCTION-NAME "mcu:HMPREF0573_11878 csd; cysteine desulfurase (EC:2.8.1.7); K11717 cysteine desulfurase / selenocysteine lyase [EC:2.8.1.7 4.4.1.16] (db=KEGG) (RBH) B"
                                    :FUNCTION-SYNONYMS NIL
                                    :FUNCTION-CITATION NIL
                                    :PRODUCT-MW-SEQ NIL
                                    :H-SPIDS NIL
                                    :|EC#S| ("2.8.1.7"
                                             "2.8.1.7"
                                             "2.8.1.7"
                                             "4.4.1.16")
                                    :EVID NIL
                                    :GENETIC-ELEMENT GEN-EL279331
                                    :SYNONYMS NIL
                                    :GENBANK-NOTE "[goid GO:0003824] [goid GO:0008152] [goid GO:0031071] [goid GO:0030170] [goid GO:0006534] [koid KO:K11717] DORA20.01_00983 mcu:HMPREF0573_11878 csd; cysteine desulfurase (EC:2.8.1.7); K11717 cysteine desulfurase / selenocysteine lyase [EC:2.8.1.7 4.4.1.16] (db=KEGG) (RBH) ## RBH: UniRef90_D4U1M7 Cysteine desulfurase n=3 Tax=Actinomyces RepID=D4U1M7_9ACTO (db=UNIREF) ; RBH: UniRef90_D4U1M7 Cysteine desulfurase n=3 Tax=Actinomyces RepID=D4U1M7_9ACTO (db=UNIREF) ; BLAST: csd; cysteine desulfurase (EC:2.8.1.7); K11717 cysteine desulfurase / selenocysteine lyase [EC:2.8.1.7 4.4.1.16] (db=KEGG evalue=0.0 bit_score=494.0 identity=57.9 coverage=97.63593380614657) ; BLAST: Cysteine desulfurase n=3 Tax=Actinomyces RepID=D4U1M7_9ACTO (db=UNIREF evalue=0.0 bit_score=513.0 identity=59.1 coverage=99.05437352245863) ; IPRSCAN: AA_TRANSFER_CLASS_5 (db=PatternScan db_id=PS00595 from=228 to=247 evalue=0.0 interpro_id=IPR020578 interpro_description=Aminotransferase class-V pyridoxal-phosphate binding site) ; IPRSCAN: sufS: cysteine desulfurase, SufS subfamily (db=HMMTigr db_id=TIGR01979 from=11 to=419 evalue=4.8e-214 interpro_id=IPR010970 interpro_description=Cysteine desulfurase, SufS GO=Biological Process: cysteine metabolic process (GO:0006534), Molecular Function: pyridoxal phosphate binding (GO:0030170), Molecular Function: cysteine desulfurase activity (GO:0031071)) ; IPRSCAN: (db=HMMPfam db_id=PF00266 from=31 to=407 evalue=2.3e-127 interpro_id=IPR000192 interpro_description=Aminotransferase, class V/Cysteine desulfurase GO=Biological Process: metabolic process (GO:0008152)) ; IPRSCAN: PLP-dependent transferases (db=superfamily db_id=SSF53383 from=8 to=415 evalue=1.2e-116 interpro_id=IPR015424 interpro_description=Pyridoxal phosphate-dependent transferase, major domain) ; IPRSCAN: CYSTEINE DESULFURYLASE (db=HMMPanther db_id=PTHR11601 from=30 to=418 evalue=5.8e-99) ; IPRSCAN: no description (db=Gene3D db_id=G3DSA:3.40.640.10 from=44 to=307 evalue=6.2e-79 interpro_id=IPR015421 interpro_description=Pyridoxal phosphate-dependent transferase, major region, subdomain 1 GO=Molecular Function: catalytic activity (GO:0003824), Molecular Function: pyridoxal phosphate binding (GO:0030170)) ; IPRSCAN: seg (db=Seg db_id=seg from=387 to=401) ; GENE: 1088498..1089766 - ( gc_cont=0.552) ; B"
                                    :GENBANK-EXTRAS NIL
                                    :GO-ANNOTATIONS NIL
                                    :DB_XREFS NIL
                                    :GENE-COMMENT "[goid GO:0003824] [goid GO:0008152] [goid GO:0031071] [goid GO:0030170] [goid GO:0006534] [koid KO:K11717] DORA20.01_00983 mcu:HMPREF0573_11878 csd; cysteine desulfurase (EC:2.8.1.7); K11717 cysteine desulfurase / selenocysteine lyase [EC:2.8.1.7 4.4.1.16] (db=KEGG) (RBH) ## RBH: UniRef90_D4U1M7 Cysteine desulfurase n=3 Tax=Actinomyces RepID=D4U1M7_9ACTO (db=UNIREF) ; RBH: UniRef90_D4U1M7 Cysteine desulfurase n=3 Tax=Actinomyces RepID=D4U1M7_9ACTO (db=UNIREF) ; BLAST: csd; cysteine desulfurase (EC:2.8.1.7); K11717 cysteine desulfurase / selenocysteine lyase [EC:2.8.1.7 4.4.1.16] (db=KEGG evalue=0.0 bit_score=494.0 identity=57.9 coverage=97.63593380614657) ; BLAST: Cysteine desulfurase n=3 Tax=Actinomyces RepID=D4U1M7_9ACTO (db=UNIREF evalue=0.0 bit_score=513.0 identity=59.1 coverage=99.05437352245863) ; IPRSCAN: AA_TRANSFER_CLASS_5 (db=PatternScan db_id=PS00595 from=228 to=247 evalue=0.0 interpro_id=IPR020578 interpro_description=Aminotransferase class-V pyridoxal-phosphate binding site) ; IPRSCAN: sufS: cysteine desulfurase, SufS subfamily (db=HMMTigr db_id=TIGR01979 from=11 to=419 evalue=4.8e-214 interpro_id=IPR010970 interpro_description=Cysteine desulfurase, SufS GO=Biological Process: cysteine metabolic process (GO:0006534), Molecular Function: pyridoxal phosphate binding (GO:0030170), Molecular Function: cysteine desulfurase activity (GO:0031071)) ; IPRSCAN: (db=HMMPfam db_id=PF00266 from=31 to=407 evalue=2.3e-127 interpro_id=IPR000192 interpro_description=Aminotransferase, class V/Cysteine desulfurase GO=Biological Process: metabolic process (GO:0008152)) ; IPRSCAN: PLP-dependent transferases (db=superfamily db_id=SSF53383 from=8 to=415 evalue=1.2e-116 interpro_id=IPR015424 interpro_description=Pyridoxal phosphate-dependent transferase, major domain) ; IPRSCAN: CYSTEINE DESULFURYLASE (db=HMMPanther db_id=PTHR11601 from=30 to=418 evalue=5.8e-99) ; IPRSCAN: no description (db=Gene3D db_id=G3DSA:3.40.640.10 from=44 to=307 evalue=6.2e-79 interpro_id=IPR015421 interpro_description=Pyridoxal phosphate-dependent transferase, major region, subdomain 1 GO=Molecular Function: catalytic activity (GO:0003824), Molecular Function: pyridoxal phosphate binding (GO:0030170)) ; IPRSCAN: seg (db=Seg db_id=seg from=387 to=401) ; GENE: 1088498..1089766 - ( gc_cont=0.552) ; B"
                                    :FUNCTION-COMMENT NIL
                                    :GENE-LINKS NIL
                                    :RXNS (SELENOCYSTEINE-LYASE-RXN
                                           RXN-12588
                                           RXN0-308
                                           RXN-9787)
                                    :RXN-IDS NIL
                                    :INTRONS NIL
                                    :LOCATIONS NIL
                                    :FRAME-INFO "-"
                                    :LEFT-END-POSITION 1088498
                                    :RIGHT-END-POSITION 1089766
                                    :DIRECTION "-"
                                    :COMBINED-FUNCTION-NAME "mcu:HMPREF0573_11878 csd; cysteine desulfurase (EC:2.8.1.7); K11717 cysteine desulfurase / selenocysteine lyase [EC:2.8.1.7 4.4.1.16] (db=KEGG) (RBH) B")
                :OLD GKFG-2008
                :NEW-RXNS (SELENOCYSTEINE-LYASE-RXN RXN-12588 RXN0-308
                           RXN-9787)
                :OLD-RXNS (#<RXN-9787 instance frame in DORABASE[F] @
                             #x103443e0e2>
                           #<RXN-12588 instance frame in DORABASE[F] @
                             #x1034439342>
                           #<RXN0-308 instance frame in DORABASE[F] @
                             #x103443e0a2>
                           #<RXN-12587 instance frame in DORABASE[F] @
                             #x103443cf22>
                           #<SELENOCYSTEINE-LYASE-RXN instance frame in DORABASE[F]
                             @ #x103443ace2>)
                :NEW-RXNS-AMBIGUOUS? NIL
                :CHANGED-GENE NIL
                :CHANGED-MONOMER NIL
                :CHANGED-ENZRXN NIL
                :STATUS NIL
                :SELECTED-DEL NIL
                :SELECTED-ADD NIL
                :SELECTED-ENZRXNS NIL
                :NEW-RXNS-REASON "EC# match")
 #S(INCR-UPDATE :NEW #S(UPDATE-GENE :ID GKFG-1991
                                    :ACCESSION "DORA20.01_00968"
                                    :NAME "ahe:Arch_0927"
                                    :STARTBASE 1075867
                                    :ENDBASE 1074662
                                    :PRODUCT-TYPE P
                                    :PRODUCT-ID #<GKFG-1991-MONOMER instance frame in DORABASE[F]
                                                  @
                                                  #x1034eff9e2>
                                    :FUNCTION-NAME "ahe:Arch_0927 glycogen synthase (db=KEGG) (RBH) B"
                                    :FUNCTION-SYNONYMS NIL
                                    :FUNCTION-CITATION NIL
                                    :PRODUCT-MW-SEQ NIL
                                    :H-SPIDS NIL
                                    :|EC#S| NIL
                                    :EVID NIL
                                    :GENETIC-ELEMENT GEN-EL279331
                                    :SYNONYMS NIL
                                    :GENBANK-NOTE "[goid GO:0009058] DORA20.01_00968 ahe:Arch_0927 glycogen synthase (db=KEGG) (RBH) ## RBH: UniRef90_C0W0G6 Glycosyltransferase n=1 Tax=Actinomyces coleocanis DSM 15436 RepID=C0W0G6_9ACTO (db=UNIREF) ; RBH: UniRef90_C0W0G6 Glycosyltransferase n=1 Tax=Actinomyces coleocanis DSM 15436 RepID=C0W0G6_9ACTO (db=UNIREF) ; BLAST: glycogen synthase (db=KEGG evalue=0.0 bit_score=530.0 identity=61.7 coverage=99.50248756218906) ; BLAST: Glycosyltransferase n=1 Tax=Actinomyces coleocanis DSM 15436 RepID=C0W0G6_9ACTO (db=UNIREF evalue=0.0 bit_score=532.0 identity=63.5 coverage=99.50248756218906) ; IPRSCAN: glgA_Coryne: glycogen synthase, Corynebac (db=HMMTigr db_id=TIGR02149 from=1 to=401 evalue=1.6e-251 interpro_id=IPR011875 interpro_description=Glycogen synthase, corynebacterial) ; IPRSCAN: UDP-Glycosyltransferase/glycogen phosphorylase (db=superfamily db_id=SSF53756 from=1 to=401 evalue=1.4e-84) ; IPRSCAN: GLYCOSYLTRANSFERASE (db=HMMPanther db_id=PTHR12526 from=2 to=401 evalue=5.2e-71) ; IPRSCAN: GLYCOSYLTRANSFERASE (db=HMMPanther db_id=PTHR12526:SF44 from=2 to=401 evalue=5.2e-71) ; IPRSCAN: (db=HMMPfam db_id=PF00534 from=198 to=379 evalue=4.2e-30 interpro_id=IPR001296 interpro_description=Glycosyl transferase, family 1 GO=Biological Process: biosynthetic process (GO:0009058)) ; IPRSCAN: (db=HMMPfam db_id=PF08323 from=76 to=164 evalue=2.7e-06 interpro_id=IPR013534 interpro_description=Starch synthase, catalytic domain) ; GENE: 1074662..1075867 - ( gc_cont=0.532) ; B"
                                    :GENBANK-EXTRAS NIL
                                    :GO-ANNOTATIONS NIL
                                    :DB_XREFS NIL
                                    :GENE-COMMENT "[goid GO:0009058] DORA20.01_00968 ahe:Arch_0927 glycogen synthase (db=KEGG) (RBH) ## RBH: UniRef90_C0W0G6 Glycosyltransferase n=1 Tax=Actinomyces coleocanis DSM 15436 RepID=C0W0G6_9ACTO (db=UNIREF) ; RBH: UniRef90_C0W0G6 Glycosyltransferase n=1 Tax=Actinomyces coleocanis DSM 15436 RepID=C0W0G6_9ACTO (db=UNIREF) ; BLAST: glycogen synthase (db=KEGG evalue=0.0 bit_score=530.0 identity=61.7 coverage=99.50248756218906) ; BLAST: Glycosyltransferase n=1 Tax=Actinomyces coleocanis DSM 15436 RepID=C0W0G6_9ACTO (db=UNIREF evalue=0.0 bit_score=532.0 identity=63.5 coverage=99.50248756218906) ; IPRSCAN: glgA_Coryne: glycogen synthase, Corynebac (db=HMMTigr db_id=TIGR02149 from=1 to=401 evalue=1.6e-251 interpro_id=IPR011875 interpro_description=Glycogen synthase, corynebacterial) ; IPRSCAN: UDP-Glycosyltransferase/glycogen phosphorylase (db=superfamily db_id=SSF53756 from=1 to=401 evalue=1.4e-84) ; IPRSCAN: GLYCOSYLTRANSFERASE (db=HMMPanther db_id=PTHR12526 from=2 to=401 evalue=5.2e-71) ; IPRSCAN: GLYCOSYLTRANSFERASE (db=HMMPanther db_id=PTHR12526:SF44 from=2 to=401 evalue=5.2e-71) ; IPRSCAN: (db=HMMPfam db_id=PF00534 from=198 to=379 evalue=4.2e-30 interpro_id=IPR001296 interpro_description=Glycosyl transferase, family 1 GO=Biological Process: biosynthetic process (GO:0009058)) ; IPRSCAN: (db=HMMPfam db_id=PF08323 from=76 to=164 evalue=2.7e-06 interpro_id=IPR013534 interpro_description=Starch synthase, catalytic domain) ; GENE: 1074662..1075867 - ( gc_cont=0.532) ; B"
                                    :FUNCTION-COMMENT NIL
                                    :GENE-LINKS NIL
                                    :RXNS NIL
                                    :RXN-IDS NIL
                                    :INTRONS NIL
                                    :LOCATIONS NIL
                                    :FRAME-INFO "-"
                                    :LEFT-END-POSITION 1074662
                                    :RIGHT-END-POSITION 1075867
                                    :DIRECTION "-"
                                    :COMBINED-FUNCTION-NAME "ahe:Arch_0927 glycogen synthase (db=KEGG) (RBH) B")
                :OLD GKFG-1991
                :NEW-RXNS NIL
                :OLD-RXNS (#<GLYCOGENSYN-RXN instance frame in DORABASE[F]
                             @ #x1034eea862>)
                :NEW-RXNS-AMBIGUOUS? NIL
                :CHANGED-GENE NIL
                :CHANGED-MONOMER NIL
                :CHANGED-ENZRXN ((#<ENZRXNKFG-1154 instance frame in DORABASE[F]
                                    @
                                    #x10343b3cb2>
                                  "ahe:Arch_0927 glycogen synthase (db=KEGG) (RBH) B"
                                  "glycogen synthase"))
                :STATUS NIL
                :SELECTED-DEL NIL
                :SELECTED-ADD NIL
                :SELECTED-ENZRXNS NIL
                :NEW-RXNS-REASON "Matched name: NIL")
 #S(INCR-UPDATE :NEW #S(UPDATE-GENE :ID GKFG-1984
                                    :ACCESSION "DORA20.01_00961"
                                    :NAME "krh:KRH_03970"
                                    :STARTBASE 1066505
                                    :ENDBASE 1064175
                                    :PRODUCT-TYPE P
                                    :PRODUCT-ID #<GKFG-1984-MONOMER instance frame in DORABASE[F]
                                                  @
                                                  #x1034effac2>
                                    :FUNCTION-NAME "krh:KRH_03970 betP; glycine betaine transporter (db=KEGG) (RBH) B"
                                    :FUNCTION-SYNONYMS NIL
                                    :FUNCTION-CITATION NIL
                                    :PRODUCT-MW-SEQ NIL
                                    :H-SPIDS NIL
                                    :|EC#S| NIL
                                    :EVID NIL
                                    :GENETIC-ELEMENT GEN-EL279331
                                    :SYNONYMS NIL
                                    :GENBANK-NOTE "[goid GO:0016020] [goid GO:0006810] [goid GO:0005215] DORA20.01_00961 krh:KRH_03970 betP; glycine betaine transporter (db=KEGG) (RBH) ## RBH: UniRef90_B2GGN9 Glycine betaine transporter n=1 Tax=Kocuria rhizophila DC2201 RepID=B2GGN9_KOCRD (db=UNIREF) ; RBH: UniRef90_B2GGN9 Glycine betaine transporter n=1 Tax=Kocuria rhizophila DC2201 RepID=B2GGN9_KOCRD (db=UNIREF) ; BLAST: betP; glycine betaine transporter (db=KEGG evalue=0.0 bit_score=695.0 identity=52.2 coverage=81.08108108108108) ; BLAST: Glycine betaine transporter n=1 Tax=Kocuria rhizophila DC2201 RepID=B2GGN9_KOCRD (db=UNIREF evalue=0.0 bit_score=695.0 identity=52.2 coverage=81.08108108108108) ; IPRSCAN: BCCT (db=PatternScan db_id=PS01303 from=458 to=467 evalue=0.0 interpro_id=IPR018093 interpro_description=BCCT transporter, conserved site GO=Molecular Function: transporter activity (GO:0005215), Biological Process: transport (GO:0006810), Cellular Component: membrane (GO:0016020)) ; IPRSCAN: bcct: transporter, betaine/carnitine/choline (db=HMMTigr db_id=TIGR00842 from=189 to=640 evalue=1.9e-168 interpro_id=IPR000060 interpro_description=BCCT transporter family GO=Molecular Function: transporter activity (GO:0005215), Biological Process: transport (GO:0006810), Cellular Component: membrane (GO:0016020)) ; IPRSCAN: (db=HMMPfam db_id=PF02028 from=151 to=640 evalue=2.1e-164 interpro_id=IPR000060 interpro_description=BCCT transporter family GO=Molecular Function: transporter activity (GO:0005215), Biological Process: transport (GO:0006810), Cellular Component: membrane (GO:0016020)) ; IPRSCAN: coiled-coil (db=Coil db_id=coil from=31 to=52 evalue=NA) ; IPRSCAN: transmembrane_regions (db=TMHMM db_id=tmhmm from=549 to=571) ; IPRSCAN: transmembrane_regions (db=TMHMM db_id=tmhmm from=334 to=356) ; IPRSCAN: transmembrane_regions (db=TMHMM db_id=tmhmm from=371 to=393) ; IPRSCAN: transmembrane_regions (db=TMHMM db_id=tmhmm from=405 to=427) ; IPRSCAN: transmembrane_regions (db=TMHMM db_id=tmhmm from=455 to=477) ; IPRSCAN: transmembrane_regions (db=TMHMM db_id=tmhmm from=490 to=512) ; IPRSCAN: transmembrane_regions (db=TMHMM db_id=tmhmm from=279 to=301) ; IPRSCAN: transmembrane_regions (db=TMHMM db_id=tmhmm from=584 to=603) ; IPRSCAN: transmembrane_regions (db=TMHMM db_id=tmhmm from=613 to=635) ; IPRSCAN: seg (db=Seg db_id=seg from=191 to=209) ; IPRSCAN: seg (db=Seg db_id=seg from=623 to=632) ; IPRSCAN: seg (db=Seg db_id=seg from=739 to=754) ; IPRSCAN: transmembrane_regions (db=TMHMM db_id=tmhmm from=225 to=247) ; IPRSCAN: transmembrane_regions (db=TMHMM db_id=tmhmm from=190 to=212) ; IPRSCAN: transmembrane_regions (db=TMHMM db_id=tmhmm from=151 to=170) ; GENE: 1064175..1066505 + ( gc_cont=0.507) ; B"
                                    :GENBANK-EXTRAS NIL
                                    :GO-ANNOTATIONS NIL
                                    :DB_XREFS NIL
                                    :GENE-COMMENT "[goid GO:0016020] [goid GO:0006810] [goid GO:0005215] DORA20.01_00961 krh:KRH_03970 betP; glycine betaine transporter (db=KEGG) (RBH) ## RBH: UniRef90_B2GGN9 Glycine betaine transporter n=1 Tax=Kocuria rhizophila DC2201 RepID=B2GGN9_KOCRD (db=UNIREF) ; RBH: UniRef90_B2GGN9 Glycine betaine transporter n=1 Tax=Kocuria rhizophila DC2201 RepID=B2GGN9_KOCRD (db=UNIREF) ; BLAST: betP; glycine betaine transporter (db=KEGG evalue=0.0 bit_score=695.0 identity=52.2 coverage=81.08108108108108) ; BLAST: Glycine betaine transporter n=1 Tax=Kocuria rhizophila DC2201 RepID=B2GGN9_KOCRD (db=UNIREF evalue=0.0 bit_score=695.0 identity=52.2 coverage=81.08108108108108) ; IPRSCAN: BCCT (db=PatternScan db_id=PS01303 from=458 to=467 evalue=0.0 interpro_id=IPR018093 interpro_description=BCCT transporter, conserved site GO=Molecular Function: transporter activity (GO:0005215), Biological Process: transport (GO:0006810), Cellular Component: membrane (GO:0016020)) ; IPRSCAN: bcct: transporter, betaine/carnitine/choline (db=HMMTigr db_id=TIGR00842 from=189 to=640 evalue=1.9e-168 interpro_id=IPR000060 interpro_description=BCCT transporter family GO=Molecular Function: transporter activity (GO:0005215), Biological Process: transport (GO:0006810), Cellular Component: membrane (GO:0016020)) ; IPRSCAN: (db=HMMPfam db_id=PF02028 from=151 to=640 evalue=2.1e-164 interpro_id=IPR000060 interpro_description=BCCT transporter family GO=Molecular Function: transporter activity (GO:0005215), Biological Process: transport (GO:0006810), Cellular Component: membrane (GO:0016020)) ; IPRSCAN: coiled-coil (db=Coil db_id=coil from=31 to=52 evalue=NA) ; IPRSCAN: transmembrane_regions (db=TMHMM db_id=tmhmm from=549 to=571) ; IPRSCAN: transmembrane_regions (db=TMHMM db_id=tmhmm from=334 to=356) ; IPRSCAN: transmembrane_regions (db=TMHMM db_id=tmhmm from=371 to=393) ; IPRSCAN: transmembrane_regions (db=TMHMM db_id=tmhmm from=405 to=427) ; IPRSCAN: transmembrane_regions (db=TMHMM db_id=tmhmm from=455 to=477) ; IPRSCAN: transmembrane_regions (db=TMHMM db_id=tmhmm from=490 to=512) ; IPRSCAN: transmembrane_regions (db=TMHMM db_id=tmhmm from=279 to=301) ; IPRSCAN: transmembrane_regions (db=TMHMM db_id=tmhmm from=584 to=603) ; IPRSCAN: transmembrane_regions (db=TMHMM db_id=tmhmm from=613 to=635) ; IPRSCAN: seg (db=Seg db_id=seg from=191 to=209) ; IPRSCAN: seg (db=Seg db_id=seg from=623 to=632) ; IPRSCAN: seg (db=Seg db_id=seg from=739 to=754) ; IPRSCAN: transmembrane_regions (db=TMHMM db_id=tmhmm from=225 to=247) ; IPRSCAN: transmembrane_regions (db=TMHMM db_id=tmhmm from=190 to=212) ; IPRSCAN: transmembrane_regions (db=TMHMM db_id=tmhmm from=151 to=170) ; GENE: 1064175..1066505 + ( gc_cont=0.507) ; B"
                                    :FUNCTION-COMMENT NIL
                                    :GENE-LINKS NIL
                                    :RXNS NIL
                                    :RXN-IDS NIL
                                    :INTRONS NIL
                                    :LOCATIONS NIL
                                    :FRAME-INFO "-"
                                    :LEFT-END-POSITION 1064175
                                    :RIGHT-END-POSITION 1066505
                                    :DIRECTION "-"
                                    :COMBINED-FUNCTION-NAME "krh:KRH_03970 betP; glycine betaine transporter (db=KEGG) (RBH) B")
                :OLD GKFG-1984
                :NEW-RXNS NIL
                :OLD-RXNS (#<TRANS-RXN0-490 instance frame in DORABASE[F]
                             @ #x1034eec9b2>)
                :NEW-RXNS-AMBIGUOUS? NIL
                :CHANGED-GENE NIL
                :CHANGED-MONOMER NIL
                :CHANGED-ENZRXN NIL
                :STATUS NIL
                :SELECTED-DEL NIL
                :SELECTED-ADD NIL
                :SELECTED-ENZRXNS NIL
                :NEW-RXNS-REASON "Matched name: NIL")
 #S(INCR-UPDATE :NEW #S(UPDATE-GENE :ID GKFG-1975
                                    :ACCESSION "DORA20.01_00953"
                                    :NAME "ahe:Arch_1256"
                                    :STARTBASE 1056351
                                    :ENDBASE 1053781
                                    :PRODUCT-TYPE P
                                    :PRODUCT-ID #<GKFG-1975-MONOMER instance frame in DORABASE[F]
                                                  @
                                                  #x1034effbe2>
                                    :FUNCTION-NAME "ahe:Arch_1256 anaerobic dimethyl sulfoxide reductase subunit A; K07306 anaerobic dimethyl sulfoxide reductase subunit A [EC:1.8.5.3] (db=KEGG) (RBH) B"
                                    :FUNCTION-SYNONYMS NIL
                                    :FUNCTION-CITATION NIL
                                    :PRODUCT-MW-SEQ NIL
                                    :H-SPIDS NIL
                                    :|EC#S| ("1.8.5.3" "1.8.5.3")
                                    :EVID NIL
                                    :GENETIC-ELEMENT GEN-EL279331
                                    :SYNONYMS NIL
                                    :GENBANK-NOTE "[goid GO:0005488] [goid GO:0051539] [goid GO:0030151] [goid GO:0009389] [goid GO:0055114] [goid GO:0016661] [goid GO:0016491] [goid GO:0009055] [koid KO:K07306] DORA20.01_00953 ahe:Arch_1256 anaerobic dimethyl sulfoxide reductase subunit A; K07306 anaerobic dimethyl sulfoxide reductase subunit A [EC:1.8.5.3] (db=KEGG) (RBH) ## RBH: UniRef90_D7BJY1 Anaerobic dimethyl sulfoxide reductase, A subunit, DmsA/YnfE family n=1 Tax=Arcanobacterium haemolyticum DSM 20595 RepID=D7BJY1_ARCHD (db=UNIREF) ; RBH: UniRef90_D7BJY1 Anaerobic dimethyl sulfoxide reductase, A subunit, DmsA/YnfE family n=1 Tax=Arcanobacterium haemolyticum DSM 20595 RepID=D7BJY1_ARCHD (db=UNIREF) ; BLAST: anaerobic dimethyl sulfoxide reductase subunit A; K07306 anaerobic dimethyl sulfoxide reductase subunit A [EC:1.8.5.3] (db=KEGG evalue=0.0 bit_score=1223.0 identity=68.4 coverage=97.43290548424739) ; BLAST: Anaerobic dimethyl sulfoxide reductase, A subunit, DmsA/YnfE family n=1 Tax=Arcanobacterium haemolyticum DSM 20595 RepID=D7BJY1_ARCHD (db=UNIREF evalue=0.0 bit_score=1223.0 identity=68.4 coverage=97.43290548424739) ; IPRSCAN: MOLYBDOPTERIN_PROK_3 (db=PatternScan db_id=PS00932 from=760 to=787 evalue=0.0 interpro_id=IPR006655 interpro_description=Molybdopterin oxidoreductase, prokaryotic, conserved site GO=Molecular Function: electron carrier activity (GO:0009055), Molecular Function: oxidoreductase activity (GO:0016491), Molecular Function: oxidoreductase activity, acting on other nitrogenous compounds as donors (GO:0016661), Biological Process: oxidation-reduction process (GO:0055114)) ; IPRSCAN: MOLYBDOPTERIN_PROK_2 (db=PatternScan db_id=PS00490 from=541 to=558 evalue=0.0 interpro_id=IPR006655 interpro_description=Molybdopterin oxidoreductase, prokaryotic, conserved site GO=Molecular Function: electron carrier activity (GO:0009055), Molecular Function: oxidoreductase activity (GO:0016491), Molecular Function: oxidoreductase activity, acting on other nitrogenous compounds as donors (GO:0016661), Biological Process: oxidation-reduction process (GO:0055114)) ; IPRSCAN: dmsA_ynfE: anaerobic dimethyl sulfoxid (db=HMMTigr db_id=TIGR02166 from=12 to=856 evalue=0.0 interpro_id=IPR011888 interpro_description=Anaerobic dimethyl sulphoxide reductase, subunit A, DmsA/YnfE GO=Molecular Function: dimethyl sulfoxide reductase activity (GO:0009389), Molecular Function: molybdenum ion binding (GO:0030151), Molecular Function: 4 iron, 4 sulfur cluster binding (GO:0051539), Biological Process: oxidation-reduction process (GO:0055114)) ; IPRSCAN: MOLYBDOPTERIN_PROK_1 (db=PatternScan db_id=PS00551 from=62 to=80 evalue=0.0 interpro_id=IPR006655 interpro_description=Molybdopterin oxidoreductase, prokaryotic, conserved site GO=Molecular Function: electron carrier activity (GO:0009055), Molecular Function: oxidoreductase activity (GO:0016491), Molecular Function: oxidoreductase activity, acting on other nitrogenous compounds as donors (GO:0016661), Biological Process: oxidation-reduction process (GO:0055114)) ; IPRSCAN: NITRATE, FROMATE, IRON DEHYDROGENASE (db=HMMPanther db_id=PTHR11615 from=58 to=856 evalue=6.5e-268) ; IPRSCAN: DIMETHYL SULFOXIDE REDUCTASE (db=HMMPanther db_id=PTHR11615:SF18 from=58 to=856 evalue=6.5e-268) ; IPRSCAN: Formate dehydrogenase/DMSO reductase, domains 1-3 (db=superfamily db_id=SSF53706 from=58 to=726 evalue=1.1e-165) ; IPRSCAN: (db=HMMPfam db_id=PF00384 from=119 to=599 evalue=2.6e-76 interpro_id=IPR006656 interpro_description=Molybdopterin oxidoreductase GO=Molecular Function: oxidoreductase activity (GO:0016491), Biological Process: oxidation-reduction process (GO:0055114)) ; IPRSCAN: no description (db=Gene3D db_id=G3DSA:3.40.228.10 from=207 to=428 evalue=1.7e-61) ; IPRSCAN: ADC-like (db=superfamily db_id=SSF50692 from=711 to=856 evalue=2.7e-39 interpro_id=IPR009010 interpro_description=Aspartate decarboxylase-like fold GO=Molecular Function: binding (GO:0005488)) ; IPRSCAN: no description (db=Gene3D db_id=G3DSA:2.40.40.20 from=697 to=855 evalue=6.9e-39 interpro_id=IPR009010 interpro_description=Aspartate decarboxylase-like fold GO=Molecular Function: binding (GO:0005488)) ; IPRSCAN: (db=HMMPfam db_id=PF01568 from=726 to=849 evalue=1.4e-25 interpro_id=IPR006657 interpro_description=Molydopterin dinucleotide-binding domain GO=Molecular Function: oxidoreductase activity (GO:0016491), Molecular Function: molybdenum ion binding (GO:0030151), Biological Process: oxidation-reduction process (GO:0055114)) ; IPRSCAN: (db=HMMPfam db_id=PF04879 from=58 to=116 evalue=5.8e-14 interpro_id=IPR006963 interpro_description=Molybdopterin oxidoreductase, Fe4S4 domain GO=Molecular Function: oxidoreductase activity (GO:0016491), Biological Process: oxidation-reduction process (GO:0055114)) ; IPRSCAN: no description (db=Gene3D db_id=G3DSA:3.90.55.10 from=52 to=187 evalue=9.4e-11) ; IPRSCAN: TAT_signal_seq: Tat (twin-arginine tra (db=HMMTigr db_id=TIGR01409 from=11 to=33 evalue=0.062 interpro_id=IPR019546 interpro_description=Twin-arginine translocation pathway, signal sequence, bacterial/archaeal) ; IPRSCAN: TAT (db=ProfileScan db_id=PS51318 from=1 to=39 evalue=8.596 interpro_id=IPR006311 interpro_description=Twin-arginine translocation pathway, signal sequence) ; IPRSCAN: seg (db=Seg db_id=seg from=411 to=426) ; GENE: 1053781..1056351 + ( gc_cont=0.533) ; B"
                                    :GENBANK-EXTRAS NIL
                                    :GO-ANNOTATIONS NIL
                                    :DB_XREFS NIL
                                    :GENE-COMMENT "[goid GO:0005488] [goid GO:0051539] [goid GO:0030151] [goid GO:0009389] [goid GO:0055114] [goid GO:0016661] [goid GO:0016491] [goid GO:0009055] [koid KO:K07306] DORA20.01_00953 ahe:Arch_1256 anaerobic dimethyl sulfoxide reductase subunit A; K07306 anaerobic dimethyl sulfoxide reductase subunit A [EC:1.8.5.3] (db=KEGG) (RBH) ## RBH: UniRef90_D7BJY1 Anaerobic dimethyl sulfoxide reductase, A subunit, DmsA/YnfE family n=1 Tax=Arcanobacterium haemolyticum DSM 20595 RepID=D7BJY1_ARCHD (db=UNIREF) ; RBH: UniRef90_D7BJY1 Anaerobic dimethyl sulfoxide reductase, A subunit, DmsA/YnfE family n=1 Tax=Arcanobacterium haemolyticum DSM 20595 RepID=D7BJY1_ARCHD (db=UNIREF) ; BLAST: anaerobic dimethyl sulfoxide reductase subunit A; K07306 anaerobic dimethyl sulfoxide reductase subunit A [EC:1.8.5.3] (db=KEGG evalue=0.0 bit_score=1223.0 identity=68.4 coverage=97.43290548424739) ; BLAST: Anaerobic dimethyl sulfoxide reductase, A subunit, DmsA/YnfE family n=1 Tax=Arcanobacterium haemolyticum DSM 20595 RepID=D7BJY1_ARCHD (db=UNIREF evalue=0.0 bit_score=1223.0 identity=68.4 coverage=97.43290548424739) ; IPRSCAN: MOLYBDOPTERIN_PROK_3 (db=PatternScan db_id=PS00932 from=760 to=787 evalue=0.0 interpro_id=IPR006655 interpro_description=Molybdopterin oxidoreductase, prokaryotic, conserved site GO=Molecular Function: electron carrier activity (GO:0009055), Molecular Function: oxidoreductase activity (GO:0016491), Molecular Function: oxidoreductase activity, acting on other nitrogenous compounds as donors (GO:0016661), Biological Process: oxidation-reduction process (GO:0055114)) ; IPRSCAN: MOLYBDOPTERIN_PROK_2 (db=PatternScan db_id=PS00490 from=541 to=558 evalue=0.0 interpro_id=IPR006655 interpro_description=Molybdopterin oxidoreductase, prokaryotic, conserved site GO=Molecular Function: electron carrier activity (GO:0009055), Molecular Function: oxidoreductase activity (GO:0016491), Molecular Function: oxidoreductase activity, acting on other nitrogenous compounds as donors (GO:0016661), Biological Process: oxidation-reduction process (GO:0055114)) ; IPRSCAN: dmsA_ynfE: anaerobic dimethyl sulfoxid (db=HMMTigr db_id=TIGR02166 from=12 to=856 evalue=0.0 interpro_id=IPR011888 interpro_description=Anaerobic dimethyl sulphoxide reductase, subunit A, DmsA/YnfE GO=Molecular Function: dimethyl sulfoxide reductase activity (GO:0009389), Molecular Function: molybdenum ion binding (GO:0030151), Molecular Function: 4 iron, 4 sulfur cluster binding (GO:0051539), Biological Process: oxidation-reduction process (GO:0055114)) ; IPRSCAN: MOLYBDOPTERIN_PROK_1 (db=PatternScan db_id=PS00551 from=62 to=80 evalue=0.0 interpro_id=IPR006655 interpro_description=Molybdopterin oxidoreductase, prokaryotic, conserved site GO=Molecular Function: electron carrier activity (GO:0009055), Molecular Function: oxidoreductase activity (GO:0016491), Molecular Function: oxidoreductase activity, acting on other nitrogenous compounds as donors (GO:0016661), Biological Process: oxidation-reduction process (GO:0055114)) ; IPRSCAN: NITRATE, FROMATE, IRON DEHYDROGENASE (db=HMMPanther db_id=PTHR11615 from=58 to=856 evalue=6.5e-268) ; IPRSCAN: DIMETHYL SULFOXIDE REDUCTASE (db=HMMPanther db_id=PTHR11615:SF18 from=58 to=856 evalue=6.5e-268) ; IPRSCAN: Formate dehydrogenase/DMSO reductase, domains 1-3 (db=superfamily db_id=SSF53706 from=58 to=726 evalue=1.1e-165) ; IPRSCAN: (db=HMMPfam db_id=PF00384 from=119 to=599 evalue=2.6e-76 interpro_id=IPR006656 interpro_description=Molybdopterin oxidoreductase GO=Molecular Function: oxidoreductase activity (GO:0016491), Biological Process: oxidation-reduction process (GO:0055114)) ; IPRSCAN: no description (db=Gene3D db_id=G3DSA:3.40.228.10 from=207 to=428 evalue=1.7e-61) ; IPRSCAN: ADC-like (db=superfamily db_id=SSF50692 from=711 to=856 evalue=2.7e-39 interpro_id=IPR009010 interpro_description=Aspartate decarboxylase-like fold GO=Molecular Function: binding (GO:0005488)) ; IPRSCAN: no description (db=Gene3D db_id=G3DSA:2.40.40.20 from=697 to=855 evalue=6.9e-39 interpro_id=IPR009010 interpro_description=Aspartate decarboxylase-like fold GO=Molecular Function: binding (GO:0005488)) ; IPRSCAN: (db=HMMPfam db_id=PF01568 from=726 to=849 evalue=1.4e-25 interpro_id=IPR006657 interpro_description=Molydopterin dinucleotide-binding domain GO=Molecular Function: oxidoreductase activity (GO:0016491), Molecular Function: molybdenum ion binding (GO:0030151), Biological Process: oxidation-reduction process (GO:0055114)) ; IPRSCAN: (db=HMMPfam db_id=PF04879 from=58 to=116 evalue=5.8e-14 interpro_id=IPR006963 interpro_description=Molybdopterin oxidoreductase, Fe4S4 domain GO=Molecular Function: oxidoreductase activity (GO:0016491), Biological Process: oxidation-reduction process (GO:0055114)) ; IPRSCAN: no description (db=Gene3D db_id=G3DSA:3.90.55.10 from=52 to=187 evalue=9.4e-11) ; IPRSCAN: TAT_signal_seq: Tat (twin-arginine tra (db=HMMTigr db_id=TIGR01409 from=11 to=33 evalue=0.062 interpro_id=IPR019546 interpro_description=Twin-arginine translocation pathway, signal sequence, bacterial/archaeal) ; IPRSCAN: TAT (db=ProfileScan db_id=PS51318 from=1 to=39 evalue=8.596 interpro_id=IPR006311 interpro_description=Twin-arginine translocation pathway, signal sequence) ; IPRSCAN: seg (db=Seg db_id=seg from=411 to=426) ; GENE: 1053781..1056351 + ( gc_cont=0.533) ; B"
                                    :FUNCTION-COMMENT NIL
                                    :GENE-LINKS NIL
                                    :RXNS (DIMESULFREDUCT-RXN)
                                    :RXN-IDS NIL
                                    :INTRONS NIL
                                    :LOCATIONS NIL
                                    :FRAME-INFO "-"
                                    :LEFT-END-POSITION 1053781
                                    :RIGHT-END-POSITION 1056351
                                    :DIRECTION "-"
                                    :COMBINED-FUNCTION-NAME "ahe:Arch_1256 anaerobic dimethyl sulfoxide reductase subunit A; K07306 anaerobic dimethyl sulfoxide reductase subunit A [EC:1.8.5.3] (db=KEGG) (RBH) B")
                :OLD GKFG-1975
                :NEW-RXNS (DIMESULFREDUCT-RXN)
                :OLD-RXNS (#<DIMESULFREDUCT-RXN instance frame in DORABASE[F]
                             @ #x1034439b42>
                           #<TRANS-RXN0-234 instance frame in DORABASE[F]
                             @ #x1034439dc2>
                           #<RXN0-5262 instance frame in DORABASE[F] @
                             #x1034439da2>)
                :NEW-RXNS-AMBIGUOUS? NIL
                :CHANGED-GENE NIL
                :CHANGED-MONOMER NIL
                :CHANGED-ENZRXN NIL
                :STATUS NIL
                :SELECTED-DEL NIL
                :SELECTED-ADD NIL
                :SELECTED-ENZRXNS NIL
                :NEW-RXNS-REASON "EC# match")
 #S(INCR-UPDATE :NEW #S(UPDATE-GENE :ID GKFG-1972
                                    :ACCESSION "DORA20.01_00950"
                                    :NAME "6-phosphogluconate"
                                    :STARTBASE 1051688
                                    :ENDBASE 1051023
                                    :PRODUCT-TYPE P
                                    :PRODUCT-ID #<GKFG-1972-MONOMER instance frame in DORABASE[F]
                                                  @
                                                  #x1034effc42>
                                    :FUNCTION-NAME "6-phosphogluconate dehydrogenase (db=KEGG evalue=0.0 bit_score=234.0 identity=59.5 coverage=90.09009009009009) (BLAST) C"
                                    :FUNCTION-SYNONYMS NIL
                                    :FUNCTION-CITATION NIL
                                    :PRODUCT-MW-SEQ NIL
                                    :H-SPIDS NIL
                                    :|EC#S| NIL
                                    :EVID NIL
                                    :GENETIC-ELEMENT GEN-EL279331
                                    :SYNONYMS NIL
                                    :GENBANK-NOTE "[goid GO:0050662] [goid GO:0016616] [goid GO:0000166] [goid GO:0006098] [goid GO:0004616] [goid GO:0055114] [goid GO:0016491] DORA20.01_00950 6-phosphogluconate dehydrogenase (db=KEGG evalue=0.0 bit_score=234.0 identity=59.5 coverage=90.09009009009009) (BLAST) ## BLAST: 3-hydroxyisobutyrate dehydrogenase n=1 Tax=Propionibacterium avidum ATCC 25577 RepID=G4CX11_9ACTO (db=UNIREF evalue=0.0 bit_score=266.0 identity=67.8 coverage=89.1891891891892) ; IPRSCAN: 3-HYDROXYISOBUTYRATE DEHYDROGENASE (db=HMMPanther db_id=PTHR22981:SF7 from=11 to=201 evalue=3.6e-48) ; IPRSCAN: 3-HYDROXYISOBUTYRATE DEHYDROGENASE-RELATED (db=HMMPanther db_id=PTHR22981 from=11 to=201 evalue=3.6e-48 interpro_id=IPR015815 interpro_description=3-hydroxyacid dehydrogenase/reductase GO=Molecular Function: oxidoreductase activity (GO:0016491), Biological Process: oxidation-reduction process (GO:0055114)) ; IPRSCAN: (db=HMMPfam db_id=PF03446 from=2 to=161 evalue=2.3e-38 interpro_id=IPR006115 interpro_description=6-phosphogluconate dehydrogenase, NADP-binding GO=Molecular Function: phosphogluconate dehydrogenase (decarboxylating) activity (GO:0004616), Biological Process: pentose-phosphate shunt (GO:0006098), Biological Process: oxidation-reduction process (GO:0055114)) ; IPRSCAN: no description (db=Gene3D db_id=G3DSA:3.40.50.720 from=1 to=162 evalue=4.9e-36 interpro_id=IPR016040 interpro_description=NAD(P)-binding domain GO=Molecular Function: nucleotide binding (GO:0000166)) ; IPRSCAN: NAD(P)-binding Rossmann-fold domains (db=superfamily db_id=SSF51735 from=1 to=169 evalue=5.8e-35) ; IPRSCAN: 6-phosphogluconate dehydrogenase C-terminal domain-like (db=superfamily db_id=SSF48179 from=163 to=201 evalue=1.2e-08 interpro_id=IPR008927 interpro_description=6-phosphogluconate dehydrogenase, C-terminal-like GO=Molecular Function: oxidoreductase activity (GO:0016491), Molecular Function: oxidoreductase activity, acting on the CH-OH group of donors, NAD or NADP as acceptor (GO:0016616), Biological Process: oxidation-reduction process (GO:0055114)) ; IPRSCAN: no description (db=Gene3D db_id=G3DSA:1.10.1040.10 from=164 to=201 evalue=4.1e-06 interpro_id=IPR013328 interpro_description=Dehydrogenase, multihelical GO=Molecular Function: oxidoreductase activity (GO:0016491), Molecular Function: oxidoreductase activity, acting on the CH-OH group of donors, NAD or NADP as acceptor (GO:0016616), Molecular Function: coenzyme binding (GO:0050662), Biological Process: oxidation-reduction process (GO:0055114)) ; IPRSCAN: seg (db=Seg db_id=seg from=200 to=214) ; IPRSCAN: seg (db=Seg db_id=seg from=182 to=196) ; GENE: 1051023..1051688 + ( gc_cont=0.557) ; C"
                                    :GENBANK-EXTRAS NIL
                                    :GO-ANNOTATIONS NIL
                                    :DB_XREFS NIL
                                    :GENE-COMMENT "[goid GO:0050662] [goid GO:0016616] [goid GO:0000166] [goid GO:0006098] [goid GO:0004616] [goid GO:0055114] [goid GO:0016491] DORA20.01_00950 6-phosphogluconate dehydrogenase (db=KEGG evalue=0.0 bit_score=234.0 identity=59.5 coverage=90.09009009009009) (BLAST) ## BLAST: 3-hydroxyisobutyrate dehydrogenase n=1 Tax=Propionibacterium avidum ATCC 25577 RepID=G4CX11_9ACTO (db=UNIREF evalue=0.0 bit_score=266.0 identity=67.8 coverage=89.1891891891892) ; IPRSCAN: 3-HYDROXYISOBUTYRATE DEHYDROGENASE (db=HMMPanther db_id=PTHR22981:SF7 from=11 to=201 evalue=3.6e-48) ; IPRSCAN: 3-HYDROXYISOBUTYRATE DEHYDROGENASE-RELATED (db=HMMPanther db_id=PTHR22981 from=11 to=201 evalue=3.6e-48 interpro_id=IPR015815 interpro_description=3-hydroxyacid dehydrogenase/reductase GO=Molecular Function: oxidoreductase activity (GO:0016491), Biological Process: oxidation-reduction process (GO:0055114)) ; IPRSCAN: (db=HMMPfam db_id=PF03446 from=2 to=161 evalue=2.3e-38 interpro_id=IPR006115 interpro_description=6-phosphogluconate dehydrogenase, NADP-binding GO=Molecular Function: phosphogluconate dehydrogenase (decarboxylating) activity (GO:0004616), Biological Process: pentose-phosphate shunt (GO:0006098), Biological Process: oxidation-reduction process (GO:0055114)) ; IPRSCAN: no description (db=Gene3D db_id=G3DSA:3.40.50.720 from=1 to=162 evalue=4.9e-36 interpro_id=IPR016040 interpro_description=NAD(P)-binding domain GO=Molecular Function: nucleotide binding (GO:0000166)) ; IPRSCAN: NAD(P)-binding Rossmann-fold domains (db=superfamily db_id=SSF51735 from=1 to=169 evalue=5.8e-35) ; IPRSCAN: 6-phosphogluconate dehydrogenase C-terminal domain-like (db=superfamily db_id=SSF48179 from=163 to=201 evalue=1.2e-08 interpro_id=IPR008927 interpro_description=6-phosphogluconate dehydrogenase, C-terminal-like GO=Molecular Function: oxidoreductase activity (GO:0016491), Molecular Function: oxidoreductase activity, acting on the CH-OH group of donors, NAD or NADP as acceptor (GO:0016616), Biological Process: oxidation-reduction process (GO:0055114)) ; IPRSCAN: no description (db=Gene3D db_id=G3DSA:1.10.1040.10 from=164 to=201 evalue=4.1e-06 interpro_id=IPR013328 interpro_description=Dehydrogenase, multihelical GO=Molecular Function: oxidoreductase activity (GO:0016491), Molecular Function: oxidoreductase activity, acting on the CH-OH group of donors, NAD or NADP as acceptor (GO:0016616), Molecular Function: coenzyme binding (GO:0050662), Biological Process: oxidation-reduction process (GO:0055114)) ; IPRSCAN: seg (db=Seg db_id=seg from=200 to=214) ; IPRSCAN: seg (db=Seg db_id=seg from=182 to=196) ; GENE: 1051023..1051688 + ( gc_cont=0.557) ; C"
                                    :FUNCTION-COMMENT NIL
                                    :GENE-LINKS NIL
                                    :RXNS NIL
                                    :RXN-IDS NIL
                                    :INTRONS NIL
                                    :LOCATIONS NIL
                                    :FRAME-INFO "-"
                                    :LEFT-END-POSITION 1051023
                                    :RIGHT-END-POSITION 1051688
                                    :DIRECTION "-"
                                    :COMBINED-FUNCTION-NAME "6-phosphogluconate dehydrogenase (db=KEGG evalue=0.0 bit_score=234.0 identity=59.5 coverage=90.09009009009009) (BLAST) C")
                :OLD GKFG-1972
                :NEW-RXNS (6PGLUCONDEHYDROG-RXN)
                :OLD-RXNS (#<6PGLUCONDEHYDROG-RXN instance frame in DORABASE[F]
                             @ #x1034f05022>
                           #<RXN-3341 instance frame in DORABASE[F] @
                             #x1034f051c2>)
                :NEW-RXNS-AMBIGUOUS? NIL
                :CHANGED-GENE NIL
                :CHANGED-MONOMER NIL
                :CHANGED-ENZRXN NIL
                :STATUS NIL
                :SELECTED-DEL NIL
                :SELECTED-ADD NIL
                :SELECTED-ENZRXNS NIL
                :NEW-RXNS-REASON "Matched name: 6-phosphogluconate dehydrogenase")
 #S(INCR-UPDATE :NEW #S(UPDATE-GENE :ID GKFG-1964
                                    :ACCESSION "DORA20.01_00943"
                                    :NAME "ahe:Arch_0909"
                                    :STARTBASE 1044113
                                    :ENDBASE 1043283
                                    :PRODUCT-TYPE P
                                    :PRODUCT-ID #<GKFG-1964-MONOMER instance frame in DORABASE[F]
                                                  @
                                                  #x1034effd42>
                                    :FUNCTION-NAME "ahe:Arch_0909 undecaprenol kinase; K06153 undecaprenyl-diphosphatase [EC:3.6.1.27] (db=KEGG) (RBH) B"
                                    :FUNCTION-SYNONYMS NIL
                                    :FUNCTION-CITATION NIL
                                    :PRODUCT-MW-SEQ NIL
                                    :H-SPIDS NIL
                                    :|EC#S| ("3.6.1.27" "3.6.1.27")
                                    :EVID NIL
                                    :GENETIC-ELEMENT GEN-EL279331
                                    :SYNONYMS NIL
                                    :GENBANK-NOTE "[goid GO:0050380] [goid GO:0016311] [goid GO:0016020] [koid KO:K06153] DORA20.01_00943 ahe:Arch_0909 undecaprenol kinase; K06153 undecaprenyl-diphosphatase [EC:3.6.1.27] (db=KEGG) (RBH) ## RBH: UniRef90_C0W0L1 Undecaprenyl-diphosphatase n=1 Tax=Actinomyces coleocanis DSM 15436 RepID=C0W0L1_9ACTO (db=UNIREF) ; RBH: UniRef90_C0W0L1 Undecaprenyl-diphosphatase n=1 Tax=Actinomyces coleocanis DSM 15436 RepID=C0W0L1_9ACTO (db=UNIREF) ; BLAST: undecaprenol kinase; K06153 undecaprenyl-diphosphatase [EC:3.6.1.27] (db=KEGG evalue=0.0 bit_score=329.0 identity=59.3 coverage=98.91696750902527) ; BLAST: Undecaprenyl-diphosphatase n=1 Tax=Actinomyces coleocanis DSM 15436 RepID=C0W0L1_9ACTO (db=UNIREF evalue=0.0 bit_score=350.0 identity=62.9 coverage=98.55595667870037) ; IPRSCAN: (db=HMMPfam db_id=PF02673 from=5 to=262 evalue=2.1e-89 interpro_id=IPR003824 interpro_description=Bacitracin resistance protein BacA GO=Cellular Component: membrane (GO:0016020), Biological Process: dephosphorylation (GO:0016311), Molecular Function: undecaprenyl-diphosphatase activity (GO:0050380)) ; IPRSCAN: undec_PP_bacA: undecaprenyl-diphosphata (db=HMMTigr db_id=TIGR00753 from=6 to=260 evalue=4.4e-81 interpro_id=IPR003824 interpro_description=Bacitracin resistance protein BacA GO=Cellular Component: membrane (GO:0016020), Biological Process: dephosphorylation (GO:0016311), Molecular Function: undecaprenyl-diphosphatase activity (GO:0050380)) ; IPRSCAN: Undec_diphosphatase (db=HAMAP db_id=MF_01006 from=1 to=267 evalue=16.97 interpro_id=IPR003824 interpro_description=Bacitracin resistance protein BacA GO=Cellular Component: membrane (GO:0016020), Biological Process: dephosphorylation (GO:0016311), Molecular Function: undecaprenyl-diphosphatase activity (GO:0050380)) ; IPRSCAN: transmembrane_regions (db=TMHMM db_id=tmhmm from=253 to=275) ; IPRSCAN: transmembrane_regions (db=TMHMM db_id=tmhmm from=218 to=240) ; IPRSCAN: transmembrane_regions (db=TMHMM db_id=tmhmm from=186 to=208) ; IPRSCAN: seg (db=Seg db_id=seg from=93 to=107) ; IPRSCAN: seg (db=Seg db_id=seg from=257 to=276) ; IPRSCAN: transmembrane_regions (db=TMHMM db_id=tmhmm from=151 to=173) ; IPRSCAN: transmembrane_regions (db=TMHMM db_id=tmhmm from=119 to=136) ; IPRSCAN: transmembrane_regions (db=TMHMM db_id=tmhmm from=89 to=106) ; GENE: 1043283..1044113 - ( gc_cont=0.539) ; B"
                                    :GENBANK-EXTRAS NIL
                                    :GO-ANNOTATIONS NIL
                                    :DB_XREFS NIL
                                    :GENE-COMMENT "[goid GO:0050380] [goid GO:0016311] [goid GO:0016020] [koid KO:K06153] DORA20.01_00943 ahe:Arch_0909 undecaprenol kinase; K06153 undecaprenyl-diphosphatase [EC:3.6.1.27] (db=KEGG) (RBH) ## RBH: UniRef90_C0W0L1 Undecaprenyl-diphosphatase n=1 Tax=Actinomyces coleocanis DSM 15436 RepID=C0W0L1_9ACTO (db=UNIREF) ; RBH: UniRef90_C0W0L1 Undecaprenyl-diphosphatase n=1 Tax=Actinomyces coleocanis DSM 15436 RepID=C0W0L1_9ACTO (db=UNIREF) ; BLAST: undecaprenol kinase; K06153 undecaprenyl-diphosphatase [EC:3.6.1.27] (db=KEGG evalue=0.0 bit_score=329.0 identity=59.3 coverage=98.91696750902527) ; BLAST: Undecaprenyl-diphosphatase n=1 Tax=Actinomyces coleocanis DSM 15436 RepID=C0W0L1_9ACTO (db=UNIREF evalue=0.0 bit_score=350.0 identity=62.9 coverage=98.55595667870037) ; IPRSCAN: (db=HMMPfam db_id=PF02673 from=5 to=262 evalue=2.1e-89 interpro_id=IPR003824 interpro_description=Bacitracin resistance protein BacA GO=Cellular Component: membrane (GO:0016020), Biological Process: dephosphorylation (GO:0016311), Molecular Function: undecaprenyl-diphosphatase activity (GO:0050380)) ; IPRSCAN: undec_PP_bacA: undecaprenyl-diphosphata (db=HMMTigr db_id=TIGR00753 from=6 to=260 evalue=4.4e-81 interpro_id=IPR003824 interpro_description=Bacitracin resistance protein BacA GO=Cellular Component: membrane (GO:0016020), Biological Process: dephosphorylation (GO:0016311), Molecular Function: undecaprenyl-diphosphatase activity (GO:0050380)) ; IPRSCAN: Undec_diphosphatase (db=HAMAP db_id=MF_01006 from=1 to=267 evalue=16.97 interpro_id=IPR003824 interpro_description=Bacitracin resistance protein BacA GO=Cellular Component: membrane (GO:0016020), Biological Process: dephosphorylation (GO:0016311), Molecular Function: undecaprenyl-diphosphatase activity (GO:0050380)) ; IPRSCAN: transmembrane_regions (db=TMHMM db_id=tmhmm from=253 to=275) ; IPRSCAN: transmembrane_regions (db=TMHMM db_id=tmhmm from=218 to=240) ; IPRSCAN: transmembrane_regions (db=TMHMM db_id=tmhmm from=186 to=208) ; IPRSCAN: seg (db=Seg db_id=seg from=93 to=107) ; IPRSCAN: seg (db=Seg db_id=seg from=257 to=276) ; IPRSCAN: transmembrane_regions (db=TMHMM db_id=tmhmm from=151 to=173) ; IPRSCAN: transmembrane_regions (db=TMHMM db_id=tmhmm from=119 to=136) ; IPRSCAN: transmembrane_regions (db=TMHMM db_id=tmhmm from=89 to=106) ; GENE: 1043283..1044113 - ( gc_cont=0.539) ; B"
                                    :FUNCTION-COMMENT NIL
                                    :GENE-LINKS NIL
                                    :RXNS (UNDECAPRENYL-DIPHOSPHATASE-RXN)
                                    :RXN-IDS NIL
                                    :INTRONS NIL
                                    :LOCATIONS NIL
                                    :FRAME-INFO "-"
                                    :LEFT-END-POSITION 1043283
                                    :RIGHT-END-POSITION 1044113
                                    :DIRECTION "-"
                                    :COMBINED-FUNCTION-NAME "ahe:Arch_0909 undecaprenol kinase; K06153 undecaprenyl-diphosphatase [EC:3.6.1.27] (db=KEGG) (RBH) B")
                :OLD GKFG-1964
                :NEW-RXNS (UNDECAPRENYL-DIPHOSPHATASE-RXN)
                :OLD-RXNS (#<RXN-11027 instance frame in DORABASE[F] @
                             #x1034eecda2>
                           #<UNDECAPRENYL-DIPHOSPHATASE-RXN instance frame in DORABASE[F]
                             @ #x103443aea2>)
                :NEW-RXNS-AMBIGUOUS? NIL
                :CHANGED-GENE NIL
                :CHANGED-MONOMER NIL
                :CHANGED-ENZRXN ((#<ENZRXNKFG-1150 instance frame in DORABASE[F]
                                    @
                                    #x10343b3c32>
                                  "ahe:Arch_0909 undecaprenol kinase; K06153 undecaprenyl-diphosphatase [EC:3.6.1.27] (db=KEGG) (RBH) B"
                                  "decaprenyl-diphosphatase"))
                :STATUS NIL
                :SELECTED-DEL NIL
                :SELECTED-ADD NIL
                :SELECTED-ENZRXNS NIL
                :NEW-RXNS-REASON "EC# match")
 #S(INCR-UPDATE :NEW #S(UPDATE-GENE :ID GKFG-1960
                                    :ACCESSION "DORA20.01_00094"
                                    :NAME "mcu:HMPREF0573_10477"
                                    :STARTBASE 106696
                                    :ENDBASE 105650
                                    :PRODUCT-TYPE P
                                    :PRODUCT-ID #<GKFG-1960-MONOMER instance frame in DORABASE[F]
                                                  @
                                                  #x1034effdc2>
                                    :FUNCTION-NAME "mcu:HMPREF0573_10477 adhC; alcohol dehydrogenase (EC:1.1.1.2); K13979 uncharacterized zinc-type alcohol dehydrogenase-like protein [EC:1.-.-.-] (db=KEGG) (RBH) B"
                                    :FUNCTION-SYNONYMS NIL
                                    :FUNCTION-CITATION NIL
                                    :PRODUCT-MW-SEQ NIL
                                    :H-SPIDS NIL
                                    :|EC#S| ("1.1.1.2"
                                             "1.-.-.-"
                                             "1.1.1.2"
                                             "1.-.-.-")
                                    :EVID NIL
                                    :GENETIC-ELEMENT GEN-EL279331
                                    :SYNONYMS NIL
                                    :GENBANK-NOTE "[goid GO:0016747] [goid GO:0055114] [goid GO:0016491] [goid GO:0008270] [koid KO:K13979] DORA20.01_00094 mcu:HMPREF0573_10477 adhC; alcohol dehydrogenase (EC:1.1.1.2); K13979 uncharacterized zinc-type alcohol dehydrogenase-like protein [EC:1.-.-.-] (db=KEGG) (RBH) ## RBH: UniRef90_D6ZJ97 Alcohol dehydrogenase (NADP(+)) n=4 Tax=Mobiluncus curtisii RepID=D6ZJ97_MOBCV (db=UNIREF) ; RBH: UniRef90_D6ZJ97 Alcohol dehydrogenase (NADP(+)) n=4 Tax=Mobiluncus curtisii RepID=D6ZJ97_MOBCV (db=UNIREF) ; BLAST: adhC; alcohol dehydrogenase (EC:1.1.1.2); K13979 uncharacterized zinc-type alcohol dehydrogenase-like protein [EC:1.-.-.-] (db=KEGG evalue=0.0 bit_score=585.0 identity=77.9 coverage=99.42693409742121) ; BLAST: Alcohol dehydrogenase (NADP(+)) n=4 Tax=Mobiluncus curtisii RepID=D6ZJ97_MOBCV (db=UNIREF evalue=0.0 bit_score=585.0 identity=77.9 coverage=99.42693409742121) ; IPRSCAN: ADH_ZINC (db=PatternScan db_id=PS00059 from=62 to=76 evalue=0.0 interpro_id=IPR002328 interpro_description=Alcohol dehydrogenase, zinc-type, conserved site GO=Molecular Function: zinc ion binding (GO:0008270), Molecular Function: oxidoreductase activity (GO:0016491), Biological Process: oxidation-reduction process (GO:0055114)) ; IPRSCAN: ALCOHOL DEHYDROGENASE RELATED (db=HMMPanther db_id=PTHR11695 from=15 to=344 evalue=7.3e-87 interpro_id=IPR002085 interpro_description=Alcohol dehydrogenase superfamily, zinc-type GO=Molecular Function: zinc ion binding (GO:0008270), Molecular Function: oxidoreductase activity (GO:0016491), Biological Process: oxidation-reduction process (GO:0055114)) ; IPRSCAN: ZINC-TYPE ALCOHOL DEHYDROGENASE-RELATED (db=HMMPanther db_id=PTHR11695:SF38 from=15 to=344 evalue=7.3e-87) ; IPRSCAN: no description (db=Gene3D db_id=G3DSA:3.90.180.10 from=2 to=220 evalue=1.4e-56) ; IPRSCAN: GroES-like (db=superfamily db_id=SSF50129 from=1 to=185 evalue=6.6e-48 interpro_id=IPR011032 interpro_description=GroES-like) ; IPRSCAN: NAD(P)-binding Rossmann-fold domains (db=superfamily db_id=SSF51735 from=150 to=314 evalue=4.1e-40) ; IPRSCAN: (db=HMMPfam db_id=PF08240 from=29 to=145 evalue=7.7e-25 interpro_id=IPR013154 interpro_description=Alcohol dehydrogenase GroES-like GO=Molecular Function: oxidoreductase activity (GO:0016491), Biological Process: oxidation-reduction process (GO:0055114)) ; IPRSCAN: (db=HMMPfam db_id=PF00107 from=187 to=309 evalue=7.7e-16 interpro_id=IPR013149 interpro_description=Alcohol dehydrogenase, C-terminal GO=Molecular Function: zinc ion binding (GO:0008270), Molecular Function: oxidoreductase activity (GO:0016491), Biological Process: oxidation-reduction process (GO:0055114)) ; IPRSCAN: no description (db=HMMSmart db_id=SM00829 from=11 to=343 evalue=1.5e-06 interpro_id=IPR020843 interpro_description=Polyketide synthase, enoylreductase GO=Molecular Function: oxidoreductase activity (GO:0016491), Molecular Function: transferase activity, transferring acyl groups other than amino-acyl groups (GO:0016747)) ; GENE: 105650..106696 - ( gc_cont=0.568) ; B"
                                    :GENBANK-EXTRAS NIL
                                    :GO-ANNOTATIONS NIL
                                    :DB_XREFS NIL
                                    :GENE-COMMENT "[goid GO:0016747] [goid GO:0055114] [goid GO:0016491] [goid GO:0008270] [koid KO:K13979] DORA20.01_00094 mcu:HMPREF0573_10477 adhC; alcohol dehydrogenase (EC:1.1.1.2); K13979 uncharacterized zinc-type alcohol dehydrogenase-like protein [EC:1.-.-.-] (db=KEGG) (RBH) ## RBH: UniRef90_D6ZJ97 Alcohol dehydrogenase (NADP(+)) n=4 Tax=Mobiluncus curtisii RepID=D6ZJ97_MOBCV (db=UNIREF) ; RBH: UniRef90_D6ZJ97 Alcohol dehydrogenase (NADP(+)) n=4 Tax=Mobiluncus curtisii RepID=D6ZJ97_MOBCV (db=UNIREF) ; BLAST: adhC; alcohol dehydrogenase (EC:1.1.1.2); K13979 uncharacterized zinc-type alcohol dehydrogenase-like protein [EC:1.-.-.-] (db=KEGG evalue=0.0 bit_score=585.0 identity=77.9 coverage=99.42693409742121) ; BLAST: Alcohol dehydrogenase (NADP(+)) n=4 Tax=Mobiluncus curtisii RepID=D6ZJ97_MOBCV (db=UNIREF evalue=0.0 bit_score=585.0 identity=77.9 coverage=99.42693409742121) ; IPRSCAN: ADH_ZINC (db=PatternScan db_id=PS00059 from=62 to=76 evalue=0.0 interpro_id=IPR002328 interpro_description=Alcohol dehydrogenase, zinc-type, conserved site GO=Molecular Function: zinc ion binding (GO:0008270), Molecular Function: oxidoreductase activity (GO:0016491), Biological Process: oxidation-reduction process (GO:0055114)) ; IPRSCAN: ALCOHOL DEHYDROGENASE RELATED (db=HMMPanther db_id=PTHR11695 from=15 to=344 evalue=7.3e-87 interpro_id=IPR002085 interpro_description=Alcohol dehydrogenase superfamily, zinc-type GO=Molecular Function: zinc ion binding (GO:0008270), Molecular Function: oxidoreductase activity (GO:0016491), Biological Process: oxidation-reduction process (GO:0055114)) ; IPRSCAN: ZINC-TYPE ALCOHOL DEHYDROGENASE-RELATED (db=HMMPanther db_id=PTHR11695:SF38 from=15 to=344 evalue=7.3e-87) ; IPRSCAN: no description (db=Gene3D db_id=G3DSA:3.90.180.10 from=2 to=220 evalue=1.4e-56) ; IPRSCAN: GroES-like (db=superfamily db_id=SSF50129 from=1 to=185 evalue=6.6e-48 interpro_id=IPR011032 interpro_description=GroES-like) ; IPRSCAN: NAD(P)-binding Rossmann-fold domains (db=superfamily db_id=SSF51735 from=150 to=314 evalue=4.1e-40) ; IPRSCAN: (db=HMMPfam db_id=PF08240 from=29 to=145 evalue=7.7e-25 interpro_id=IPR013154 interpro_description=Alcohol dehydrogenase GroES-like GO=Molecular Function: oxidoreductase activity (GO:0016491), Biological Process: oxidation-reduction process (GO:0055114)) ; IPRSCAN: (db=HMMPfam db_id=PF00107 from=187 to=309 evalue=7.7e-16 interpro_id=IPR013149 interpro_description=Alcohol dehydrogenase, C-terminal GO=Molecular Function: zinc ion binding (GO:0008270), Molecular Function: oxidoreductase activity (GO:0016491), Biological Process: oxidation-reduction process (GO:0055114)) ; IPRSCAN: no description (db=HMMSmart db_id=SM00829 from=11 to=343 evalue=1.5e-06 interpro_id=IPR020843 interpro_description=Polyketide synthase, enoylreductase GO=Molecular Function: oxidoreductase activity (GO:0016491), Molecular Function: transferase activity, transferring acyl groups other than amino-acyl groups (GO:0016747)) ; GENE: 105650..106696 - ( gc_cont=0.568) ; B"
                                    :FUNCTION-COMMENT NIL
                                    :GENE-LINKS NIL
                                    :RXNS (RXN-12484
                                           RXN-10717
                                           ALCOHOL-DEHYDROGENASE-NADPORNOP+-RXN)
                                    :RXN-IDS NIL
                                    :INTRONS NIL
                                    :LOCATIONS NIL
                                    :FRAME-INFO "-"
                                    :LEFT-END-POSITION 105650
                                    :RIGHT-END-POSITION 106696
                                    :DIRECTION "-"
                                    :COMBINED-FUNCTION-NAME "mcu:HMPREF0573_10477 adhC; alcohol dehydrogenase (EC:1.1.1.2); K13979 uncharacterized zinc-type alcohol dehydrogenase-like protein [EC:1.-.-.-] (db=KEGG) (RBH) B")
                :OLD GKFG-1960
                :NEW-RXNS (RXN-12484 RXN-10717
                           ALCOHOL-DEHYDROGENASE-NADPORNOP+-RXN)
                :OLD-RXNS (#<ALCOHOL-DEHYDROGENASE-NADPORNOP+-RXN instance frame in DORABASE[F]
                             @ #x103443cfa2>
                           #<FARNESOL-DEHYDROGENASE-RXN instance frame in DORABASE[F]
                             @ #x1034f05202>
                           #<RXN-10717 instance frame in DORABASE[F] @
                             #x103443cf82>
                           #<RXN-12484 instance frame in DORABASE[F] @
                             #x103443cf62>)
                :NEW-RXNS-AMBIGUOUS? NIL
                :CHANGED-GENE NIL
                :CHANGED-MONOMER NIL
                :CHANGED-ENZRXN NIL
                :STATUS NIL
                :SELECTED-DEL NIL
                :SELECTED-ADD NIL
                :SELECTED-ENZRXNS NIL
                :NEW-RXNS-REASON "EC# match")
 #S(INCR-UPDATE :NEW #S(UPDATE-GENE :ID GKFG-1954
                                    :ACCESSION "DORA20.01_00934"
                                    :NAME "bcv:Bcav_2235"
                                    :STARTBASE 1034581
                                    :ENDBASE 1033811
                                    :PRODUCT-TYPE P
                                    :PRODUCT-ID #<GKFG-1954-MONOMER instance frame in DORABASE[F]
                                                  @
                                                  #x1034effe82>
                                    :FUNCTION-NAME "bcv:Bcav_2235 Imidazole glycerol phosphate synthase cyclase subunit; K02500 cyclase [EC:4.1.3.-] (db=KEGG) (RBH) B"
                                    :FUNCTION-SYNONYMS NIL
                                    :FUNCTION-CITATION NIL
                                    :PRODUCT-MW-SEQ NIL
                                    :H-SPIDS NIL
                                    :|EC#S| ("4.1.3.-" "4.1.3.-")
                                    :EVID NIL
                                    :GENETIC-ELEMENT GEN-EL279331
                                    :SYNONYMS NIL
                                    :GENBANK-NOTE "[goid GO:0008152] [goid GO:0003824] [goid GO:0005737] [goid GO:0000107] [goid GO:0000105] [koid KO:K02500] DORA20.01_00934 bcv:Bcav_2235 Imidazole glycerol phosphate synthase cyclase subunit; K02500 cyclase [EC:4.1.3.-] (db=KEGG) (RBH) ## RBH: UniRef90_C5BV99 Imidazole glycerol phosphate synthase subunit HisF n=1 Tax=Beutenbergia cavernae DSM 12333 RepID=HIS6_BEUC1 (db=UNIREF) ; RBH: UniRef90_C5BV99 Imidazole glycerol phosphate synthase subunit HisF n=1 Tax=Beutenbergia cavernae DSM 12333 RepID=HIS6_BEUC1 (db=UNIREF) ; BLAST: Imidazole glycerol phosphate synthase cyclase subunit; K02500 cyclase [EC:4.1.3.-] (db=KEGG evalue=0.0 bit_score=372.0 identity=72.7 coverage=99.22178988326849) ; BLAST: Imidazole glycerol phosphate synthase subunit HisF n=1 Tax=Beutenbergia cavernae DSM 12333 RepID=HIS6_BEUC1 (db=UNIREF evalue=0.0 bit_score=372.0 identity=72.7 coverage=99.22178988326849) ; IPRSCAN: hisF: imidazoleglycerol phosphate synthase, (db=HMMTigr db_id=TIGR00735 from=2 to=256 evalue=2.6e-143 interpro_id=IPR004651 interpro_description=Histidine biosynthesis, HisF GO=Biological Process: histidine biosynthetic process (GO:0000105), Molecular Function: imidazoleglycerol-phosphate synthase activity (GO:0000107), Cellular Component: cytoplasm (GO:0005737)) ; IPRSCAN: (db=HMMPfam db_id=PF00977 from=6 to=239 evalue=7.6e-85 interpro_id=IPR006062 interpro_description=Histidine biosynthesis GO=Biological Process: histidine biosynthetic process (GO:0000105)) ; IPRSCAN: no description (db=Gene3D db_id=G3DSA:3.20.20.70 from=2 to=256 evalue=8.9e-81 interpro_id=IPR013785 interpro_description=Aldolase-type TIM barrel GO=Molecular Function: catalytic activity (GO:0003824)) ; IPRSCAN: Ribulose-phoshate binding barrel (db=superfamily db_id=SSF51366 from=2 to=256 evalue=3.4e-79 interpro_id=IPR011060 interpro_description=Ribulose-phosphate binding barrel GO=Molecular Function: catalytic activity (GO:0003824), Biological Process: metabolic process (GO:0008152)) ; IPRSCAN: IMIDAZOLE GLYCEROL PHOSPHATE SYNTHASE SUBUNIT HISF/H (IGP SYNTHASE SUBUNIT HISF/H) (db=HMMPanther db_id=PTHR21235 from=101 to=256 evalue=7.5e-74) ; IPRSCAN: IMIDAZOLE GLYCEROL PHOSPHATE SYNTHASE SUBUNIT HISF (IGP SYNTHASE SUBUNIT HISF) (db=HMMPanther db_id=PTHR21235:SF2 from=101 to=256 evalue=7.5e-74) ; IPRSCAN: HisF (db=HAMAP db_id=MF_01013 from=2 to=256 evalue=46.668 interpro_id=IPR004651 interpro_description=Histidine biosynthesis, HisF GO=Biological Process: histidine biosynthetic process (GO:0000105), Molecular Function: imidazoleglycerol-phosphate synthase activity (GO:0000107), Cellular Component: cytoplasm (GO:0005737)) ; GENE: 1033811..1034581 - ( gc_cont=0.551) ; B"
                                    :GENBANK-EXTRAS NIL
                                    :GO-ANNOTATIONS NIL
                                    :DB_XREFS NIL
                                    :GENE-COMMENT "[goid GO:0008152] [goid GO:0003824] [goid GO:0005737] [goid GO:0000107] [goid GO:0000105] [koid KO:K02500] DORA20.01_00934 bcv:Bcav_2235 Imidazole glycerol phosphate synthase cyclase subunit; K02500 cyclase [EC:4.1.3.-] (db=KEGG) (RBH) ## RBH: UniRef90_C5BV99 Imidazole glycerol phosphate synthase subunit HisF n=1 Tax=Beutenbergia cavernae DSM 12333 RepID=HIS6_BEUC1 (db=UNIREF) ; RBH: UniRef90_C5BV99 Imidazole glycerol phosphate synthase subunit HisF n=1 Tax=Beutenbergia cavernae DSM 12333 RepID=HIS6_BEUC1 (db=UNIREF) ; BLAST: Imidazole glycerol phosphate synthase cyclase subunit; K02500 cyclase [EC:4.1.3.-] (db=KEGG evalue=0.0 bit_score=372.0 identity=72.7 coverage=99.22178988326849) ; BLAST: Imidazole glycerol phosphate synthase subunit HisF n=1 Tax=Beutenbergia cavernae DSM 12333 RepID=HIS6_BEUC1 (db=UNIREF evalue=0.0 bit_score=372.0 identity=72.7 coverage=99.22178988326849) ; IPRSCAN: hisF: imidazoleglycerol phosphate synthase, (db=HMMTigr db_id=TIGR00735 from=2 to=256 evalue=2.6e-143 interpro_id=IPR004651 interpro_description=Histidine biosynthesis, HisF GO=Biological Process: histidine biosynthetic process (GO:0000105), Molecular Function: imidazoleglycerol-phosphate synthase activity (GO:0000107), Cellular Component: cytoplasm (GO:0005737)) ; IPRSCAN: (db=HMMPfam db_id=PF00977 from=6 to=239 evalue=7.6e-85 interpro_id=IPR006062 interpro_description=Histidine biosynthesis GO=Biological Process: histidine biosynthetic process (GO:0000105)) ; IPRSCAN: no description (db=Gene3D db_id=G3DSA:3.20.20.70 from=2 to=256 evalue=8.9e-81 interpro_id=IPR013785 interpro_description=Aldolase-type TIM barrel GO=Molecular Function: catalytic activity (GO:0003824)) ; IPRSCAN: Ribulose-phoshate binding barrel (db=superfamily db_id=SSF51366 from=2 to=256 evalue=3.4e-79 interpro_id=IPR011060 interpro_description=Ribulose-phosphate binding barrel GO=Molecular Function: catalytic activity (GO:0003824), Biological Process: metabolic process (GO:0008152)) ; IPRSCAN: IMIDAZOLE GLYCEROL PHOSPHATE SYNTHASE SUBUNIT HISF/H (IGP SYNTHASE SUBUNIT HISF/H) (db=HMMPanther db_id=PTHR21235 from=101 to=256 evalue=7.5e-74) ; IPRSCAN: IMIDAZOLE GLYCEROL PHOSPHATE SYNTHASE SUBUNIT HISF (IGP SYNTHASE SUBUNIT HISF) (db=HMMPanther db_id=PTHR21235:SF2 from=101 to=256 evalue=7.5e-74) ; IPRSCAN: HisF (db=HAMAP db_id=MF_01013 from=2 to=256 evalue=46.668 interpro_id=IPR004651 interpro_description=Histidine biosynthesis, HisF GO=Biological Process: histidine biosynthetic process (GO:0000105), Molecular Function: imidazoleglycerol-phosphate synthase activity (GO:0000107), Cellular Component: cytoplasm (GO:0005737)) ; GENE: 1033811..1034581 - ( gc_cont=0.551) ; B"
                                    :FUNCTION-COMMENT NIL
                                    :GENE-LINKS NIL
                                    :RXNS NIL
                                    :RXN-IDS NIL
                                    :INTRONS NIL
                                    :LOCATIONS NIL
                                    :FRAME-INFO "-"
                                    :LEFT-END-POSITION 1033811
                                    :RIGHT-END-POSITION 1034581
                                    :DIRECTION "-"
                                    :COMBINED-FUNCTION-NAME "bcv:Bcav_2235 Imidazole glycerol phosphate synthase cyclase subunit; K02500 cyclase [EC:4.1.3.-] (db=KEGG) (RBH) B")
                :OLD GKFG-1954
                :NEW-RXNS NIL
                :OLD-RXNS (#<GLUTAMIDOTRANS-RXN instance frame in DORABASE[F]
                             @ #x10343920e2>)
                :NEW-RXNS-AMBIGUOUS? NIL
                :CHANGED-GENE NIL
                :CHANGED-MONOMER NIL
                :CHANGED-ENZRXN ((#<ENZRXNKFG-1065 instance frame in DORABASE[F]
                                    @
                                    #x1034f09802>
                                  "bcv:Bcav_2235 Imidazole glycerol phosphate synthase cyclase subunit; K02500 cyclase [EC:4.1.3.-] (db=KEGG) (RBH) B"
                                  "imidazole glycerol phosphate synthase"))
                :STATUS NIL
                :SELECTED-DEL NIL
                :SELECTED-ADD NIL
                :SELECTED-ENZRXNS NIL
                :NEW-RXNS-REASON "Matched name: NIL")
 #S(INCR-UPDATE :NEW #S(UPDATE-GENE :ID GKFG-1952
                                    :ACCESSION "DORA20.01_00932"
                                    :NAME "UniRef90_E8JFA8"
                                    :STARTBASE 1033350
                                    :ENDBASE 1032508
                                    :PRODUCT-TYPE P
                                    :PRODUCT-ID #<GKFG-1952-MONOMER instance frame in DORABASE[F]
                                                  @
                                                  #x1034effec2>
                                    :FUNCTION-NAME "UniRef90_E8JFA8 Indole-3-glycerol phosphate synthase n=1 Tax=Actinomyces sp. oral taxon 178 str. F0338 RepID=E8JFA8_9ACTO (db=UNIREF) (RBH) B"
                                    :FUNCTION-SYNONYMS NIL
                                    :FUNCTION-CITATION NIL
                                    :PRODUCT-MW-SEQ NIL
                                    :H-SPIDS NIL
                                    :|EC#S| NIL
                                    :EVID NIL
                                    :GENETIC-ELEMENT GEN-EL279331
                                    :SYNONYMS NIL
                                    :GENBANK-NOTE "[goid GO:0004425] [goid GO:0008152] [goid GO:0003824] [koid KO:K01609] DORA20.01_00932 UniRef90_E8JFA8 Indole-3-glycerol phosphate synthase n=1 Tax=Actinomyces sp. oral taxon 178 str. F0338 RepID=E8JFA8_9ACTO (db=UNIREF) (RBH) ## BLAST: indole-3-glycerol-phosphate synthase (EC:4.1.1.48); K01609 indole-3-glycerol phosphate synthase [EC:4.1.1.48] (db=KEGG evalue=0.0 bit_score=293.0 identity=55.8 coverage=95.37366548042705) ; BLAST: Indole-3-glycerol phosphate synthase n=1 Tax=Actinomyces sp. oral taxon 178 str. F0338 RepID=E8JFA8_9ACTO (db=UNIREF evalue=0.0 bit_score=308.0 identity=56.6 coverage=96.79715302491103) ; IPRSCAN: Ribulose-phoshate binding barrel (db=superfamily db_id=SSF51366 from=10 to=261 evalue=4.2e-77 interpro_id=IPR011060 interpro_description=Ribulose-phosphate binding barrel GO=Molecular Function: catalytic activity (GO:0003824), Biological Process: metabolic process (GO:0008152)) ; IPRSCAN: (db=HMMPfam db_id=PF00218 from=4 to=255 evalue=1.1e-73 interpro_id=IPR013798 interpro_description=Indole-3-glycerol phosphate synthase GO=Molecular Function: indole-3-glycerol-phosphate synthase activity (GO:0004425)) ; IPRSCAN: no description (db=Gene3D db_id=G3DSA:3.20.20.70 from=2 to=265 evalue=5.7e-71 interpro_id=IPR013785 interpro_description=Aldolase-type TIM barrel GO=Molecular Function: catalytic activity (GO:0003824)) ; IPRSCAN: INDOLE-3-GLYCEROL PHOSPHATE SYNTHASE (db=HMMPanther db_id=PTHR22854:SF2 from=1 to=266 evalue=1.0e-65) ; IPRSCAN: TRYPTOPHAN BIOSYNTHESIS PROTEIN (db=HMMPanther db_id=PTHR22854 from=1 to=266 evalue=1.0e-65) ; IPRSCAN: coiled-coil (db=Coil db_id=coil from=1 to=22 evalue=NA) ; GENE: 1032508..1033350 - ( gc_cont=0.546) ; B"
                                    :GENBANK-EXTRAS NIL
                                    :GO-ANNOTATIONS NIL
                                    :DB_XREFS NIL
                                    :GENE-COMMENT "[goid GO:0004425] [goid GO:0008152] [goid GO:0003824] [koid KO:K01609] DORA20.01_00932 UniRef90_E8JFA8 Indole-3-glycerol phosphate synthase n=1 Tax=Actinomyces sp. oral taxon 178 str. F0338 RepID=E8JFA8_9ACTO (db=UNIREF) (RBH) ## BLAST: indole-3-glycerol-phosphate synthase (EC:4.1.1.48); K01609 indole-3-glycerol phosphate synthase [EC:4.1.1.48] (db=KEGG evalue=0.0 bit_score=293.0 identity=55.8 coverage=95.37366548042705) ; BLAST: Indole-3-glycerol phosphate synthase n=1 Tax=Actinomyces sp. oral taxon 178 str. F0338 RepID=E8JFA8_9ACTO (db=UNIREF evalue=0.0 bit_score=308.0 identity=56.6 coverage=96.79715302491103) ; IPRSCAN: Ribulose-phoshate binding barrel (db=superfamily db_id=SSF51366 from=10 to=261 evalue=4.2e-77 interpro_id=IPR011060 interpro_description=Ribulose-phosphate binding barrel GO=Molecular Function: catalytic activity (GO:0003824), Biological Process: metabolic process (GO:0008152)) ; IPRSCAN: (db=HMMPfam db_id=PF00218 from=4 to=255 evalue=1.1e-73 interpro_id=IPR013798 interpro_description=Indole-3-glycerol phosphate synthase GO=Molecular Function: indole-3-glycerol-phosphate synthase activity (GO:0004425)) ; IPRSCAN: no description (db=Gene3D db_id=G3DSA:3.20.20.70 from=2 to=265 evalue=5.7e-71 interpro_id=IPR013785 interpro_description=Aldolase-type TIM barrel GO=Molecular Function: catalytic activity (GO:0003824)) ; IPRSCAN: INDOLE-3-GLYCEROL PHOSPHATE SYNTHASE (db=HMMPanther db_id=PTHR22854:SF2 from=1 to=266 evalue=1.0e-65) ; IPRSCAN: TRYPTOPHAN BIOSYNTHESIS PROTEIN (db=HMMPanther db_id=PTHR22854 from=1 to=266 evalue=1.0e-65) ; IPRSCAN: coiled-coil (db=Coil db_id=coil from=1 to=22 evalue=NA) ; GENE: 1032508..1033350 - ( gc_cont=0.546) ; B"
                                    :FUNCTION-COMMENT NIL
                                    :GENE-LINKS NIL
                                    :RXNS NIL
                                    :RXN-IDS NIL
                                    :INTRONS NIL
                                    :LOCATIONS NIL
                                    :FRAME-INFO "-"
                                    :LEFT-END-POSITION 1032508
                                    :RIGHT-END-POSITION 1033350
                                    :DIRECTION "-"
                                    :COMBINED-FUNCTION-NAME "UniRef90_E8JFA8 Indole-3-glycerol phosphate synthase n=1 Tax=Actinomyces sp. oral taxon 178 str. F0338 RepID=E8JFA8_9ACTO (db=UNIREF) (RBH) B")
                :OLD GKFG-1952
                :NEW-RXNS NIL
                :OLD-RXNS (#<IGPSYN-RXN instance frame in DORABASE[F] @
                             #x1034391642>)
                :NEW-RXNS-AMBIGUOUS? NIL
                :CHANGED-GENE NIL
                :CHANGED-MONOMER NIL
                :CHANGED-ENZRXN ((#<ENZRXNKFG-1068 instance frame in DORABASE[F]
                                    @
                                    #x1034f09862>
                                  "UniRef90_E8JFA8 Indole-3-glycerol phosphate synthase n=1 Tax=Actinomyces sp. oral taxon 178 str. F0338 RepID=E8JFA8_9ACTO (db=UNIREF) (RBH) B"
                                  "indole-3-glycerol phosphate synthase"))
                :STATUS NIL
                :SELECTED-DEL NIL
                :SELECTED-ADD NIL
                :SELECTED-ENZRXNS NIL
                :NEW-RXNS-REASON "Matched name: NIL")
 #S(INCR-UPDATE :NEW #S(UPDATE-GENE :ID GKFG-1884
                                    :ACCESSION "DORA20.01_00871"
                                    :NAME "apn:Asphe3_31120"
                                    :STARTBASE 977721
                                    :ENDBASE 976366
                                    :PRODUCT-TYPE P
                                    :PRODUCT-ID #<GKFG-1884-MONOMER instance frame in DORABASE[F]
                                                  @
                                                  #x1034f00722>
                                    :FUNCTION-NAME "apn:Asphe3_31120 TrkH family potassium uptake protein (db=KEGG) (RBH) B"
                                    :FUNCTION-SYNONYMS NIL
                                    :FUNCTION-CITATION NIL
                                    :PRODUCT-MW-SEQ NIL
                                    :H-SPIDS NIL
                                    :|EC#S| NIL
                                    :EVID NIL
                                    :GENETIC-ELEMENT GEN-EL279331
                                    :SYNONYMS NIL
                                    :GENBANK-NOTE "[goid GO:0055085] [goid GO:0008324] [goid GO:0006812] DORA20.01_00871 apn:Asphe3_31120 TrkH family potassium uptake protein (db=KEGG) (RBH) ## RBH: UniRef90_F0M218 Potassium uptake protein, TrkH family n=1 Tax=Arthrobacter phenanthrenivorans Sphe3 RepID=F0M218_ARTPP (db=UNIREF) ; RBH: UniRef90_F0M218 Potassium uptake protein, TrkH family n=1 Tax=Arthrobacter phenanthrenivorans Sphe3 RepID=F0M218_ARTPP (db=UNIREF) ; BLAST: TrkH family potassium uptake protein (db=KEGG evalue=0.0 bit_score=433.0 identity=52.3 coverage=95.57522123893806) ; BLAST: Potassium uptake protein, TrkH family n=1 Tax=Arthrobacter phenanthrenivorans Sphe3 RepID=F0M218_ARTPP (db=UNIREF evalue=0.0 bit_score=433.0 identity=52.3 coverage=95.57522123893806) ; IPRSCAN: (db=HMMPfam db_id=PF02386 from=133 to=433 evalue=6.7e-70 interpro_id=IPR003445 interpro_description=Cation transporter GO=Biological Process: cation transport (GO:0006812), Molecular Function: cation transmembrane transporter activity (GO:0008324), Biological Process: transmembrane transport (GO:0055085)) ; IPRSCAN: transmembrane_regions (db=TMHMM db_id=tmhmm from=356 to=378) ; IPRSCAN: transmembrane_regions (db=TMHMM db_id=tmhmm from=83 to=105) ; IPRSCAN: transmembrane_regions (db=TMHMM db_id=tmhmm from=136 to=158) ; IPRSCAN: transmembrane_regions (db=TMHMM db_id=tmhmm from=165 to=184) ; IPRSCAN: transmembrane_regions (db=TMHMM db_id=tmhmm from=194 to=216) ; IPRSCAN: transmembrane_regions (db=TMHMM db_id=tmhmm from=237 to=256) ; IPRSCAN: transmembrane_regions (db=TMHMM db_id=tmhmm from=313 to=335) ; IPRSCAN: transmembrane_regions (db=TMHMM db_id=tmhmm from=48 to=70) ; IPRSCAN: transmembrane_regions (db=TMHMM db_id=tmhmm from=384 to=406) ; IPRSCAN: transmembrane_regions (db=TMHMM db_id=tmhmm from=413 to=435) ; IPRSCAN: seg (db=Seg db_id=seg from=122 to=143) ; IPRSCAN: seg (db=Seg db_id=seg from=200 to=212) ; IPRSCAN: seg (db=Seg db_id=seg from=308 to=323) ; IPRSCAN: seg (db=Seg db_id=seg from=352 to=368) ; IPRSCAN: transmembrane_regions (db=TMHMM db_id=tmhmm from=21 to=43) ; GENE: 976366..977721 + ( gc_cont=0.523) ; B"
                                    :GENBANK-EXTRAS NIL
                                    :GO-ANNOTATIONS NIL
                                    :DB_XREFS NIL
                                    :GENE-COMMENT "[goid GO:0055085] [goid GO:0008324] [goid GO:0006812] DORA20.01_00871 apn:Asphe3_31120 TrkH family potassium uptake protein (db=KEGG) (RBH) ## RBH: UniRef90_F0M218 Potassium uptake protein, TrkH family n=1 Tax=Arthrobacter phenanthrenivorans Sphe3 RepID=F0M218_ARTPP (db=UNIREF) ; RBH: UniRef90_F0M218 Potassium uptake protein, TrkH family n=1 Tax=Arthrobacter phenanthrenivorans Sphe3 RepID=F0M218_ARTPP (db=UNIREF) ; BLAST: TrkH family potassium uptake protein (db=KEGG evalue=0.0 bit_score=433.0 identity=52.3 coverage=95.57522123893806) ; BLAST: Potassium uptake protein, TrkH family n=1 Tax=Arthrobacter phenanthrenivorans Sphe3 RepID=F0M218_ARTPP (db=UNIREF evalue=0.0 bit_score=433.0 identity=52.3 coverage=95.57522123893806) ; IPRSCAN: (db=HMMPfam db_id=PF02386 from=133 to=433 evalue=6.7e-70 interpro_id=IPR003445 interpro_description=Cation transporter GO=Biological Process: cation transport (GO:0006812), Molecular Function: cation transmembrane transporter activity (GO:0008324), Biological Process: transmembrane transport (GO:0055085)) ; IPRSCAN: transmembrane_regions (db=TMHMM db_id=tmhmm from=356 to=378) ; IPRSCAN: transmembrane_regions (db=TMHMM db_id=tmhmm from=83 to=105) ; IPRSCAN: transmembrane_regions (db=TMHMM db_id=tmhmm from=136 to=158) ; IPRSCAN: transmembrane_regions (db=TMHMM db_id=tmhmm from=165 to=184) ; IPRSCAN: transmembrane_regions (db=TMHMM db_id=tmhmm from=194 to=216) ; IPRSCAN: transmembrane_regions (db=TMHMM db_id=tmhmm from=237 to=256) ; IPRSCAN: transmembrane_regions (db=TMHMM db_id=tmhmm from=313 to=335) ; IPRSCAN: transmembrane_regions (db=TMHMM db_id=tmhmm from=48 to=70) ; IPRSCAN: transmembrane_regions (db=TMHMM db_id=tmhmm from=384 to=406) ; IPRSCAN: transmembrane_regions (db=TMHMM db_id=tmhmm from=413 to=435) ; IPRSCAN: seg (db=Seg db_id=seg from=122 to=143) ; IPRSCAN: seg (db=Seg db_id=seg from=200 to=212) ; IPRSCAN: seg (db=Seg db_id=seg from=308 to=323) ; IPRSCAN: seg (db=Seg db_id=seg from=352 to=368) ; IPRSCAN: transmembrane_regions (db=TMHMM db_id=tmhmm from=21 to=43) ; GENE: 976366..977721 + ( gc_cont=0.523) ; B"
                                    :FUNCTION-COMMENT NIL
                                    :GENE-LINKS NIL
                                    :RXNS NIL
                                    :RXN-IDS NIL
                                    :INTRONS NIL
                                    :LOCATIONS NIL
                                    :FRAME-INFO "-"
                                    :LEFT-END-POSITION 976366
                                    :RIGHT-END-POSITION 977721
                                    :DIRECTION "-"
                                    :COMBINED-FUNCTION-NAME "apn:Asphe3_31120 TrkH family potassium uptake protein (db=KEGG) (RBH) B")
                :OLD GKFG-1884
                :NEW-RXNS NIL
                :OLD-RXNS (#<TRANS-RXN-143 instance frame in DORABASE[F]
                             @ #x1034f0ff82>)
                :NEW-RXNS-AMBIGUOUS? NIL
                :CHANGED-GENE NIL
                :CHANGED-MONOMER NIL
                :CHANGED-ENZRXN NIL
                :STATUS NIL
                :SELECTED-DEL NIL
                :SELECTED-ADD NIL
                :SELECTED-ENZRXNS NIL
                :NEW-RXNS-REASON "Matched name: NIL")
 #S(INCR-UPDATE :NEW #S(UPDATE-GENE :ID GKFG-1875
                                    :ACCESSION "DORA20.01_00863"
                                    :NAME "ahe:Arch_1100"
                                    :STARTBASE 966917
                                    :ENDBASE 965358
                                    :PRODUCT-TYPE P
                                    :PRODUCT-ID #<GKFG-1875-MONOMER instance frame in DORABASE[F]
                                                  @
                                                  #x1034f00842>
                                    :FUNCTION-NAME "ahe:Arch_1100 glutamyl-tRNA synthetase; K01885 glutamyl-tRNA synthetase [EC:6.1.1.17] (db=KEGG) (RBH) B"
                                    :FUNCTION-SYNONYMS NIL
                                    :FUNCTION-CITATION NIL
                                    :PRODUCT-MW-SEQ NIL
                                    :H-SPIDS NIL
                                    :|EC#S| ("6.1.1.17" "6.1.1.17")
                                    :EVID NIL
                                    :GENETIC-ELEMENT GEN-EL279331
                                    :SYNONYMS NIL
                                    :GENBANK-NOTE "[goid GO:0006418] [goid GO:0004812] [goid GO:0006424] [goid GO:0004818] [goid GO:0043039] [goid GO:0016876] [goid GO:0005737] [goid GO:0005524] [goid GO:0000166] [koid KO:K01885] DORA20.01_00863 ahe:Arch_1100 glutamyl-tRNA synthetase; K01885 glutamyl-tRNA synthetase [EC:6.1.1.17] (db=KEGG) (RBH) ## RBH: UniRef90_E6KQU1 Glutamate--tRNA ligase n=3 Tax=Actinomyces RepID=E6KQU1_9ACTO (db=UNIREF) ; RBH: UniRef90_E6KQU1 Glutamate--tRNA ligase n=3 Tax=Actinomyces RepID=E6KQU1_9ACTO (db=UNIREF) ; BLAST: glutamyl-tRNA synthetase; K01885 glutamyl-tRNA synthetase [EC:6.1.1.17] (db=KEGG evalue=0.0 bit_score=695.0 identity=67.9 coverage=93.84615384615384) ; BLAST: Glutamate--tRNA ligase n=3 Tax=Actinomyces RepID=E6KQU1_9ACTO (db=UNIREF evalue=0.0 bit_score=696.0 identity=66.9 coverage=94.03846153846153) ; IPRSCAN: GLUTAMYL/GLUTAMINYL-TRNA SYNTHETASE (db=HMMPanther db_id=PTHR10119 from=21 to=519 evalue=1.8e-168 interpro_id=IPR000924 interpro_description=Glutamyl/glutaminyl-tRNA synthetase, class Ib GO=Molecular Function: nucleotide binding (GO:0000166), Molecular Function: ATP binding (GO:0005524), Cellular Component: cytoplasm (GO:0005737), Molecular Function: ligase activity, forming aminoacyl-tRNA and related compounds (GO:0016876), Biological Process: tRNA aminoacylation (GO:0043039)) ; IPRSCAN: GLUTAMYL-TRNA SYNTHETASE 1, 2, 3 (GLUTAMATE--TRNA LIGASE 1, 2, 3) (db=HMMPanther db_id=PTHR10119:SF1 from=21 to=519 evalue=1.8e-168 interpro_id=IPR004527 interpro_description=Glutamyl-tRNA synthetase, class Ib, bacterial/mitochondrial GO=Molecular Function: nucleotide binding (GO:0000166), Molecular Function: glutamate-tRNA ligase activity (GO:0004818), Molecular Function: ATP binding (GO:0005524), Cellular Component: cytoplasm (GO:0005737), Biological Process: glutamyl-tRNA aminoacylation (GO:0006424)) ; IPRSCAN: gltX_bact: glutamyl-tRNA synthetase (db=HMMTigr db_id=TIGR00464 from=17 to=518 evalue=1.4e-148 interpro_id=IPR004527 interpro_description=Glutamyl-tRNA synthetase, class Ib, bacterial/mitochondrial GO=Molecular Function: nucleotide binding (GO:0000166), Molecular Function: glutamate-tRNA ligase activity (GO:0004818), Molecular Function: ATP binding (GO:0005524), Cellular Component: cytoplasm (GO:0005737), Biological Process: glutamyl-tRNA aminoacylation (GO:0006424)) ; IPRSCAN: Nucleotidylyl transferase (db=superfamily db_id=SSF52374 from=17 to=330 evalue=9.8e-101) ; IPRSCAN: (db=HMMPfam db_id=PF00749 from=18 to=334 evalue=1.0e-87 interpro_id=IPR020058 interpro_description=Glutamyl/glutaminyl-tRNA synthetase, class Ib, catalytic domain GO=Molecular Function: nucleotide binding (GO:0000166), Molecular Function: ATP binding (GO:0005524), Cellular Component: cytoplasm (GO:0005737), Molecular Function: ligase activity, forming aminoacyl-tRNA and related compounds (GO:0016876), Biological Process: tRNA aminoacylation (GO:0043039)) ; IPRSCAN: no description (db=Gene3D db_id=G3DSA:3.40.50.620 from=17 to=262 evalue=6.2e-38 interpro_id=IPR014729 interpro_description=Rossmann-like alpha/beta/alpha sandwich fold) ; IPRSCAN: no description (db=Gene3D db_id=G3DSA:1.10.1160.10 from=263 to=347 evalue=5.3e-25 interpro_id=IPR020061 interpro_description=Glutamyl/glutaminyl-tRNA synthetase, class Ib, alpha-bundle domain GO=Molecular Function: nucleotide binding (GO:0000166), Molecular Function: aminoacyl-tRNA ligase activity (GO:0004812), Molecular Function: ATP binding (GO:0005524), Cellular Component: cytoplasm (GO:0005737), Biological Process: tRNA aminoacylation for protein translation (GO:0006418)) ; IPRSCAN: An anticodon-binding domain of class I aminoacyl-tRNA synthetases (db=superfamily db_id=SSF48163 from=331 to=514 evalue=1.2e-24 interpro_id=IPR008925 interpro_description=Aminoacyl-tRNA synthetase, class I, anticodon-binding GO=Molecular Function: nucleotide binding (GO:0000166), Molecular Function: aminoacyl-tRNA ligase activity (GO:0004812), Molecular Function: ATP binding (GO:0005524), Cellular Component: cytoplasm (GO:0005737)) ; IPRSCAN: TRNASYNTHGLU (db=FPrintScan db_id=PR00987 from=221 to=229 evalue=1.0e-21 interpro_id=IPR000924 interpro_description=Glutamyl/glutaminyl-tRNA synthetase, class Ib GO=Molecular Function: nucleotide binding (GO:0000166), Molecular Function: ATP binding (GO:0005524), Cellular Component: cytoplasm (GO:0005737), Molecular Function: ligase activity, forming aminoacyl-tRNA and related compounds (GO:0016876), Biological Process: tRNA aminoacylation (GO:0043039)) ; IPRSCAN: TRNASYNTHGLU (db=FPrintScan db_id=PR00987 from=21 to=33 evalue=1.0e-21 interpro_id=IPR000924 interpro_description=Glutamyl/glutaminyl-tRNA synthetase, class Ib GO=Molecular Function: nucleotide binding (GO:0000166), Molecular Function: ATP binding (GO:0005524), Cellular Component: cytoplasm (GO:0005737), Molecular Function: ligase activity, forming aminoacyl-tRNA and related compounds (GO:0016876), Biological Process: tRNA aminoacylation (GO:0043039)) ; IPRSCAN: TRNASYNTHGLU (db=FPrintScan db_id=PR00987 from=205 to=215 evalue=1.0e-21 interpro_id=IPR000924 interpro_description=Glutamyl/glutaminyl-tRNA synthetase, class Ib GO=Molecular Function: nucleotide binding (GO:0000166), Molecular Function: ATP binding (GO:0005524), Cellular Component: cytoplasm (GO:0005737), Molecular Function: ligase activity, forming aminoacyl-tRNA and related compounds (GO:0016876), Biological Process: tRNA aminoacylation (GO:0043039)) ; IPRSCAN: TRNASYNTHGLU (db=FPrintScan db_id=PR00987 from=35 to=46 evalue=1.0e-21 interpro_id=IPR000924 interpro_description=Glutamyl/glutaminyl-tRNA synthetase, class Ib GO=Molecular Function: nucleotide binding (GO:0000166), Molecular Function: ATP binding (GO:0005524), Cellular Component: cytoplasm (GO:0005737), Molecular Function: ligase activity, forming aminoacyl-tRNA and related compounds (GO:0016876), Biological Process: tRNA aminoacylation (GO:0043039)) ; IPRSCAN: TRNASYNTHGLU (db=FPrintScan db_id=PR00987 from=50 to=63 evalue=1.0e-21 interpro_id=IPR000924 interpro_description=Glutamyl/glutaminyl-tRNA synthetase, class Ib GO=Molecular Function: nucleotide binding (GO:0000166), Molecular Function: ATP binding (GO:0005524), Cellular Component: cytoplasm (GO:0005737), Molecular Function: ligase activity, forming aminoacyl-tRNA and related compounds (GO:0016876), Biological Process: tRNA aminoacylation (GO:0043039)) ; IPRSCAN: no description (db=Gene3D db_id=G3DSA:1.10.10.350 from=406 to=514 evalue=2.6e-06 interpro_id=IPR020751 interpro_description=Aminoacyl-tRNA synthetase, class I, anticodon-binding domain, subdomain 2) ; GENE: 965358..966917 - ( gc_cont=0.541) ; B"
                                    :GENBANK-EXTRAS NIL
                                    :GO-ANNOTATIONS NIL
                                    :DB_XREFS NIL
                                    :GENE-COMMENT "[goid GO:0006418] [goid GO:0004812] [goid GO:0006424] [goid GO:0004818] [goid GO:0043039] [goid GO:0016876] [goid GO:0005737] [goid GO:0005524] [goid GO:0000166] [koid KO:K01885] DORA20.01_00863 ahe:Arch_1100 glutamyl-tRNA synthetase; K01885 glutamyl-tRNA synthetase [EC:6.1.1.17] (db=KEGG) (RBH) ## RBH: UniRef90_E6KQU1 Glutamate--tRNA ligase n=3 Tax=Actinomyces RepID=E6KQU1_9ACTO (db=UNIREF) ; RBH: UniRef90_E6KQU1 Glutamate--tRNA ligase n=3 Tax=Actinomyces RepID=E6KQU1_9ACTO (db=UNIREF) ; BLAST: glutamyl-tRNA synthetase; K01885 glutamyl-tRNA synthetase [EC:6.1.1.17] (db=KEGG evalue=0.0 bit_score=695.0 identity=67.9 coverage=93.84615384615384) ; BLAST: Glutamate--tRNA ligase n=3 Tax=Actinomyces RepID=E6KQU1_9ACTO (db=UNIREF evalue=0.0 bit_score=696.0 identity=66.9 coverage=94.03846153846153) ; IPRSCAN: GLUTAMYL/GLUTAMINYL-TRNA SYNTHETASE (db=HMMPanther db_id=PTHR10119 from=21 to=519 evalue=1.8e-168 interpro_id=IPR000924 interpro_description=Glutamyl/glutaminyl-tRNA synthetase, class Ib GO=Molecular Function: nucleotide binding (GO:0000166), Molecular Function: ATP binding (GO:0005524), Cellular Component: cytoplasm (GO:0005737), Molecular Function: ligase activity, forming aminoacyl-tRNA and related compounds (GO:0016876), Biological Process: tRNA aminoacylation (GO:0043039)) ; IPRSCAN: GLUTAMYL-TRNA SYNTHETASE 1, 2, 3 (GLUTAMATE--TRNA LIGASE 1, 2, 3) (db=HMMPanther db_id=PTHR10119:SF1 from=21 to=519 evalue=1.8e-168 interpro_id=IPR004527 interpro_description=Glutamyl-tRNA synthetase, class Ib, bacterial/mitochondrial GO=Molecular Function: nucleotide binding (GO:0000166), Molecular Function: glutamate-tRNA ligase activity (GO:0004818), Molecular Function: ATP binding (GO:0005524), Cellular Component: cytoplasm (GO:0005737), Biological Process: glutamyl-tRNA aminoacylation (GO:0006424)) ; IPRSCAN: gltX_bact: glutamyl-tRNA synthetase (db=HMMTigr db_id=TIGR00464 from=17 to=518 evalue=1.4e-148 interpro_id=IPR004527 interpro_description=Glutamyl-tRNA synthetase, class Ib, bacterial/mitochondrial GO=Molecular Function: nucleotide binding (GO:0000166), Molecular Function: glutamate-tRNA ligase activity (GO:0004818), Molecular Function: ATP binding (GO:0005524), Cellular Component: cytoplasm (GO:0005737), Biological Process: glutamyl-tRNA aminoacylation (GO:0006424)) ; IPRSCAN: Nucleotidylyl transferase (db=superfamily db_id=SSF52374 from=17 to=330 evalue=9.8e-101) ; IPRSCAN: (db=HMMPfam db_id=PF00749 from=18 to=334 evalue=1.0e-87 interpro_id=IPR020058 interpro_description=Glutamyl/glutaminyl-tRNA synthetase, class Ib, catalytic domain GO=Molecular Function: nucleotide binding (GO:0000166), Molecular Function: ATP binding (GO:0005524), Cellular Component: cytoplasm (GO:0005737), Molecular Function: ligase activity, forming aminoacyl-tRNA and related compounds (GO:0016876), Biological Process: tRNA aminoacylation (GO:0043039)) ; IPRSCAN: no description (db=Gene3D db_id=G3DSA:3.40.50.620 from=17 to=262 evalue=6.2e-38 interpro_id=IPR014729 interpro_description=Rossmann-like alpha/beta/alpha sandwich fold) ; IPRSCAN: no description (db=Gene3D db_id=G3DSA:1.10.1160.10 from=263 to=347 evalue=5.3e-25 interpro_id=IPR020061 interpro_description=Glutamyl/glutaminyl-tRNA synthetase, class Ib, alpha-bundle domain GO=Molecular Function: nucleotide binding (GO:0000166), Molecular Function: aminoacyl-tRNA ligase activity (GO:0004812), Molecular Function: ATP binding (GO:0005524), Cellular Component: cytoplasm (GO:0005737), Biological Process: tRNA aminoacylation for protein translation (GO:0006418)) ; IPRSCAN: An anticodon-binding domain of class I aminoacyl-tRNA synthetases (db=superfamily db_id=SSF48163 from=331 to=514 evalue=1.2e-24 interpro_id=IPR008925 interpro_description=Aminoacyl-tRNA synthetase, class I, anticodon-binding GO=Molecular Function: nucleotide binding (GO:0000166), Molecular Function: aminoacyl-tRNA ligase activity (GO:0004812), Molecular Function: ATP binding (GO:0005524), Cellular Component: cytoplasm (GO:0005737)) ; IPRSCAN: TRNASYNTHGLU (db=FPrintScan db_id=PR00987 from=221 to=229 evalue=1.0e-21 interpro_id=IPR000924 interpro_description=Glutamyl/glutaminyl-tRNA synthetase, class Ib GO=Molecular Function: nucleotide binding (GO:0000166), Molecular Function: ATP binding (GO:0005524), Cellular Component: cytoplasm (GO:0005737), Molecular Function: ligase activity, forming aminoacyl-tRNA and related compounds (GO:0016876), Biological Process: tRNA aminoacylation (GO:0043039)) ; IPRSCAN: TRNASYNTHGLU (db=FPrintScan db_id=PR00987 from=21 to=33 evalue=1.0e-21 interpro_id=IPR000924 interpro_description=Glutamyl/glutaminyl-tRNA synthetase, class Ib GO=Molecular Function: nucleotide binding (GO:0000166), Molecular Function: ATP binding (GO:0005524), Cellular Component: cytoplasm (GO:0005737), Molecular Function: ligase activity, forming aminoacyl-tRNA and related compounds (GO:0016876), Biological Process: tRNA aminoacylation (GO:0043039)) ; IPRSCAN: TRNASYNTHGLU (db=FPrintScan db_id=PR00987 from=205 to=215 evalue=1.0e-21 interpro_id=IPR000924 interpro_description=Glutamyl/glutaminyl-tRNA synthetase, class Ib GO=Molecular Function: nucleotide binding (GO:0000166), Molecular Function: ATP binding (GO:0005524), Cellular Component: cytoplasm (GO:0005737), Molecular Function: ligase activity, forming aminoacyl-tRNA and related compounds (GO:0016876), Biological Process: tRNA aminoacylation (GO:0043039)) ; IPRSCAN: TRNASYNTHGLU (db=FPrintScan db_id=PR00987 from=35 to=46 evalue=1.0e-21 interpro_id=IPR000924 interpro_description=Glutamyl/glutaminyl-tRNA synthetase, class Ib GO=Molecular Function: nucleotide binding (GO:0000166), Molecular Function: ATP binding (GO:0005524), Cellular Component: cytoplasm (GO:0005737), Molecular Function: ligase activity, forming aminoacyl-tRNA and related compounds (GO:0016876), Biological Process: tRNA aminoacylation (GO:0043039)) ; IPRSCAN: TRNASYNTHGLU (db=FPrintScan db_id=PR00987 from=50 to=63 evalue=1.0e-21 interpro_id=IPR000924 interpro_description=Glutamyl/glutaminyl-tRNA synthetase, class Ib GO=Molecular Function: nucleotide binding (GO:0000166), Molecular Function: ATP binding (GO:0005524), Cellular Component: cytoplasm (GO:0005737), Molecular Function: ligase activity, forming aminoacyl-tRNA and related compounds (GO:0016876), Biological Process: tRNA aminoacylation (GO:0043039)) ; IPRSCAN: no description (db=Gene3D db_id=G3DSA:1.10.10.350 from=406 to=514 evalue=2.6e-06 interpro_id=IPR020751 interpro_description=Aminoacyl-tRNA synthetase, class I, anticodon-binding domain, subdomain 2) ; GENE: 965358..966917 - ( gc_cont=0.541) ; B"
                                    :FUNCTION-COMMENT NIL
                                    :GENE-LINKS NIL
                                    :RXNS (GLURS-RXN)
                                    :RXN-IDS NIL
                                    :INTRONS NIL
                                    :LOCATIONS NIL
                                    :FRAME-INFO "-"
                                    :LEFT-END-POSITION 965358
                                    :RIGHT-END-POSITION 966917
                                    :DIRECTION "-"
                                    :COMBINED-FUNCTION-NAME "ahe:Arch_1100 glutamyl-tRNA synthetase; K01885 glutamyl-tRNA synthetase [EC:6.1.1.17] (db=KEGG) (RBH) B")
                :OLD GKFG-1875
                :NEW-RXNS (GLURS-RXN)
                :OLD-RXNS (#<RXN-9386 instance frame in DORABASE[F] @
                             #x103443a3e2>
                           #<GLURS-RXN instance frame in DORABASE[F] @
                             #x103443a442>)
                :NEW-RXNS-AMBIGUOUS? NIL
                :CHANGED-GENE NIL
                :CHANGED-MONOMER NIL
                :CHANGED-ENZRXN ((#<ENZRXNKFG-1069 instance frame in DORABASE[F]
                                    @
                                    #x1034f09882>
                                  "ahe:Arch_1100 glutamyl-tRNA synthetase; K01885 glutamyl-tRNA synthetase [EC:6.1.1.17] (db=KEGG) (RBH) B"
                                  "glutamyl-tRNA<sup>Gln</sup> synthetase"))
                :STATUS NIL
                :SELECTED-DEL NIL
                :SELECTED-ADD NIL
                :SELECTED-ENZRXNS NIL
                :NEW-RXNS-REASON "EC# match")
 #S(INCR-UPDATE :NEW #S(UPDATE-GENE :ID GKFG-1800
                                    :ACCESSION "DORA20.01_00796"
                                    :NAME "bcv:Bcav_1999"
                                    :STARTBASE 897634
                                    :ENDBASE 895307
                                    :PRODUCT-TYPE P
                                    :PRODUCT-ID #<GKFG-1800-MONOMER instance frame in DORABASE[F]
                                                  @
                                                  #x1034ef92c2>
                                    :FUNCTION-NAME "bcv:Bcav_1999 (p)ppGpp synthetase I SpoT/RelA (EC:2.7.6.5); K00951 GTP pyrophosphokinase [EC:2.7.6.5] (db=KEGG) (RBH) B"
                                    :FUNCTION-SYNONYMS NIL
                                    :FUNCTION-CITATION NIL
                                    :PRODUCT-MW-SEQ NIL
                                    :H-SPIDS NIL
                                    :|EC#S| ("2.7.6.5"
                                             "2.7.6.5"
                                             "2.7.6.5")
                                    :EVID NIL
                                    :GENETIC-ELEMENT GEN-EL279331
                                    :SYNONYMS NIL
                                    :GENBANK-NOTE "[goid GO:0046872] [goid GO:0008081] [goid GO:0016597] [goid GO:0008152] [goid GO:0003824] [goid GO:0015969] [koid KO:K00951] DORA20.01_00796 bcv:Bcav_1999 (p)ppGpp synthetase I SpoT/RelA (EC:2.7.6.5); K00951 GTP pyrophosphokinase [EC:2.7.6.5] (db=KEGG) (RBH) ## RBH: UniRef90_C0W3R3 GTP diphosphokinase n=1 Tax=Actinomyces urogenitalis DSM 15434 RepID=C0W3R3_9ACTO (db=UNIREF) ; RBH: UniRef90_C0W3R3 GTP diphosphokinase n=1 Tax=Actinomyces urogenitalis DSM 15434 RepID=C0W3R3_9ACTO (db=UNIREF) ; BLAST: (p)ppGpp synthetase I SpoT/RelA (EC:2.7.6.5); K00951 GTP pyrophosphokinase [EC:2.7.6.5] (db=KEGG evalue=0.0 bit_score=1034.0 identity=66.8 coverage=96.77835051546391) ; BLAST: GTP diphosphokinase n=1 Tax=Actinomyces urogenitalis DSM 15434 RepID=C0W3R3_9ACTO (db=UNIREF evalue=0.0 bit_score=1055.0 identity=66.4 coverage=98.32474226804123) ; IPRSCAN: spoT_relA: RelA/SpoT family protein (db=HMMTigr db_id=TIGR00691 from=58 to=761 evalue=0.0 interpro_id=IPR004811 interpro_description=RelA/SpoT protein GO=Biological Process: guanosine tetraphosphate metabolic process (GO:0015969)) ; IPRSCAN: GUANOSINE-3',5'-BIS(DIPHOSPHATE) 3'-PYROPHOSPHOHYDROLASE (db=HMMPanther db_id=PTHR21262 from=146 to=764 evalue=3.9e-161 interpro_id=IPR004811 interpro_description=RelA/SpoT protein GO=Biological Process: guanosine tetraphosphate metabolic process (GO:0015969)) ; IPRSCAN: Nucleotidyltransferase (db=superfamily db_id=SSF81301 from=210 to=429 evalue=3.9e-73) ; IPRSCAN: HD-domain/PDEase-like (db=superfamily db_id=SSF109604 from=32 to=221 evalue=2.3e-72) ; IPRSCAN: (db=HMMPfam db_id=PF04607 from=265 to=374 evalue=2.8e-38 interpro_id=IPR007685 interpro_description=RelA/SpoT GO=Biological Process: guanosine tetraphosphate metabolic process (GO:0015969)) ; IPRSCAN: TGS-like (db=superfamily db_id=SSF81271 from=412 to=485 evalue=7.3e-23 interpro_id=IPR012676 interpro_description=TGS-like) ; IPRSCAN: (db=HMMPfam db_id=PF02824 from=425 to=484 evalue=2.3e-22 interpro_id=IPR004095 interpro_description=TGS) ; IPRSCAN: ACT-like (db=superfamily db_id=SSF55021 from=683 to=768 evalue=2.1e-13) ; IPRSCAN: no description (db=HMMSmart db_id=SM00471 from=73 to=183 evalue=2.9e-10 interpro_id=IPR003607 interpro_description=Metal-dependent phosphohydrolase, HD domain GO=Molecular Function: catalytic activity (GO:0003824)) ; IPRSCAN: (db=HMMPfam db_id=PF01842 from=690 to=755 evalue=9.7e-09 interpro_id=IPR002912 interpro_description=Amino acid-binding ACT GO=Biological Process: metabolic process (GO:0008152), Molecular Function: amino acid binding (GO:0016597)) ; IPRSCAN: (db=HMMPfam db_id=PF01966 from=77 to=173 evalue=1.5e-08 interpro_id=IPR006674 interpro_description=Metal-dependent phosphohydrolase, HD subdomain GO=Molecular Function: phosphoric diester hydrolase activity (GO:0008081), Molecular Function: metal ion binding (GO:0046872)) ; IPRSCAN: no description (db=Gene3D db_id=G3DSA:3.10.20.30 from=424 to=487 evalue=3.8e-06 interpro_id=IPR012675 interpro_description=Beta-grasp fold, ferredoxin-type) ; IPRSCAN: seg (db=Seg db_id=seg from=10 to=23) ; GENE: 895307..897634 - ( gc_cont=0.536) ; B"
                                    :GENBANK-EXTRAS NIL
                                    :GO-ANNOTATIONS NIL
                                    :DB_XREFS NIL
                                    :GENE-COMMENT "[goid GO:0046872] [goid GO:0008081] [goid GO:0016597] [goid GO:0008152] [goid GO:0003824] [goid GO:0015969] [koid KO:K00951] DORA20.01_00796 bcv:Bcav_1999 (p)ppGpp synthetase I SpoT/RelA (EC:2.7.6.5); K00951 GTP pyrophosphokinase [EC:2.7.6.5] (db=KEGG) (RBH) ## RBH: UniRef90_C0W3R3 GTP diphosphokinase n=1 Tax=Actinomyces urogenitalis DSM 15434 RepID=C0W3R3_9ACTO (db=UNIREF) ; RBH: UniRef90_C0W3R3 GTP diphosphokinase n=1 Tax=Actinomyces urogenitalis DSM 15434 RepID=C0W3R3_9ACTO (db=UNIREF) ; BLAST: (p)ppGpp synthetase I SpoT/RelA (EC:2.7.6.5); K00951 GTP pyrophosphokinase [EC:2.7.6.5] (db=KEGG evalue=0.0 bit_score=1034.0 identity=66.8 coverage=96.77835051546391) ; BLAST: GTP diphosphokinase n=1 Tax=Actinomyces urogenitalis DSM 15434 RepID=C0W3R3_9ACTO (db=UNIREF evalue=0.0 bit_score=1055.0 identity=66.4 coverage=98.32474226804123) ; IPRSCAN: spoT_relA: RelA/SpoT family protein (db=HMMTigr db_id=TIGR00691 from=58 to=761 evalue=0.0 interpro_id=IPR004811 interpro_description=RelA/SpoT protein GO=Biological Process: guanosine tetraphosphate metabolic process (GO:0015969)) ; IPRSCAN: GUANOSINE-3',5'-BIS(DIPHOSPHATE) 3'-PYROPHOSPHOHYDROLASE (db=HMMPanther db_id=PTHR21262 from=146 to=764 evalue=3.9e-161 interpro_id=IPR004811 interpro_description=RelA/SpoT protein GO=Biological Process: guanosine tetraphosphate metabolic process (GO:0015969)) ; IPRSCAN: Nucleotidyltransferase (db=superfamily db_id=SSF81301 from=210 to=429 evalue=3.9e-73) ; IPRSCAN: HD-domain/PDEase-like (db=superfamily db_id=SSF109604 from=32 to=221 evalue=2.3e-72) ; IPRSCAN: (db=HMMPfam db_id=PF04607 from=265 to=374 evalue=2.8e-38 interpro_id=IPR007685 interpro_description=RelA/SpoT GO=Biological Process: guanosine tetraphosphate metabolic process (GO:0015969)) ; IPRSCAN: TGS-like (db=superfamily db_id=SSF81271 from=412 to=485 evalue=7.3e-23 interpro_id=IPR012676 interpro_description=TGS-like) ; IPRSCAN: (db=HMMPfam db_id=PF02824 from=425 to=484 evalue=2.3e-22 interpro_id=IPR004095 interpro_description=TGS) ; IPRSCAN: ACT-like (db=superfamily db_id=SSF55021 from=683 to=768 evalue=2.1e-13) ; IPRSCAN: no description (db=HMMSmart db_id=SM00471 from=73 to=183 evalue=2.9e-10 interpro_id=IPR003607 interpro_description=Metal-dependent phosphohydrolase, HD domain GO=Molecular Function: catalytic activity (GO:0003824)) ; IPRSCAN: (db=HMMPfam db_id=PF01842 from=690 to=755 evalue=9.7e-09 interpro_id=IPR002912 interpro_description=Amino acid-binding ACT GO=Biological Process: metabolic process (GO:0008152), Molecular Function: amino acid binding (GO:0016597)) ; IPRSCAN: (db=HMMPfam db_id=PF01966 from=77 to=173 evalue=1.5e-08 interpro_id=IPR006674 interpro_description=Metal-dependent phosphohydrolase, HD subdomain GO=Molecular Function: phosphoric diester hydrolase activity (GO:0008081), Molecular Function: metal ion binding (GO:0046872)) ; IPRSCAN: no description (db=Gene3D db_id=G3DSA:3.10.20.30 from=424 to=487 evalue=3.8e-06 interpro_id=IPR012675 interpro_description=Beta-grasp fold, ferredoxin-type) ; IPRSCAN: seg (db=Seg db_id=seg from=10 to=23) ; GENE: 895307..897634 - ( gc_cont=0.536) ; B"
                                    :FUNCTION-COMMENT NIL
                                    :GENE-LINKS NIL
                                    :RXNS (GTPPYPHOSKIN-RXN
                                           GDPPYPHOSKIN-RXN)
                                    :RXN-IDS NIL
                                    :INTRONS NIL
                                    :LOCATIONS NIL
                                    :FRAME-INFO "-"
                                    :LEFT-END-POSITION 895307
                                    :RIGHT-END-POSITION 897634
                                    :DIRECTION "-"
                                    :COMBINED-FUNCTION-NAME "bcv:Bcav_1999 (p)ppGpp synthetase I SpoT/RelA (EC:2.7.6.5); K00951 GTP pyrophosphokinase [EC:2.7.6.5] (db=KEGG) (RBH) B")
                :OLD GKFG-1800
                :NEW-RXNS (GTPPYPHOSKIN-RXN GDPPYPHOSKIN-RXN)
                :OLD-RXNS (#<PPGPPSYN-RXN instance frame in DORABASE[F]
                             @ #x1034f10142>
                           #<RXN0-6427 instance frame in DORABASE[F] @
                             #x1034f10122>
                           #<GDPPYPHOSKIN-RXN instance frame in DORABASE[F]
                             @ #x103443a162>
                           #<GTPPYPHOSKIN-RXN instance frame in DORABASE[F]
                             @ #x103443a142>)
                :NEW-RXNS-AMBIGUOUS? NIL
                :CHANGED-GENE NIL
                :CHANGED-MONOMER NIL
                :CHANGED-ENZRXN ((#<ENZRXNKFG-1077 instance frame in DORABASE[F]
                                    @
                                    #x1034f09982>
                                  "bcv:Bcav_1999 (p)ppGpp synthetase I SpoT/RelA (EC:2.7.6.5); K00951 GTP pyrophosphokinase [EC:2.7.6.5] (db=KEGG) (RBH) B"
                                  "guanosine-3',5'-bis(diphosphate) 3'-diphosphatase")
                                 (#<ENZRXNKFG-1076 instance frame in DORABASE[F]
                                    @
                                    #x1034f09962>
                                  "bcv:Bcav_1999 (p)ppGpp synthetase I SpoT/RelA (EC:2.7.6.5); K00951 GTP pyrophosphokinase [EC:2.7.6.5] (db=KEGG) (RBH) B"
                                  "guanosine 3'-diphosphate 5'-triphosphate 3'-diphosphatase"))
                :STATUS NIL
                :SELECTED-DEL NIL
                :SELECTED-ADD NIL
                :SELECTED-ENZRXNS NIL
                :NEW-RXNS-REASON "EC# match")
 #S(INCR-UPDATE :NEW #S(UPDATE-GENE :ID GKFG-1787
                                    :ACCESSION "DORA20.01_00784"
                                    :NAME "pfr:PFREUD_00770"
                                    :STARTBASE 880276
                                    :ENDBASE 879230
                                    :PRODUCT-TYPE P
                                    :PRODUCT-ID #<GKFG-1787-MONOMER instance frame in DORABASE[F]
                                                  @
                                                  #x1034ef9462>
                                    :FUNCTION-NAME "pfr:PFREUD_00770 gpsA; glycerol-3-phosphate dehydrogenase [NAD(P)+] (EC:1.1.1.94); K00057 glycerol-3-phosphate dehydrogenase (NAD(P)+) [EC:1.1.1.94] (db=KEGG) (RBH) B"
                                    :FUNCTION-SYNONYMS NIL
                                    :FUNCTION-CITATION NIL
                                    :PRODUCT-MW-SEQ NIL
                                    :H-SPIDS NIL
                                    :|EC#S| ("1.1.1.94"
                                             "1.1.1.94"
                                             "1.1.1.94")
                                    :EVID NIL
                                    :GENETIC-ELEMENT GEN-EL279331
                                    :SYNONYMS NIL
                                    :GENBANK-NOTE "[goid GO:0051287] [goid GO:0046168] [goid GO:0005737] [goid GO:0000166] [goid GO:0050662] [goid GO:0016614] [goid GO:0005975] [goid GO:0016616] [goid GO:0016491] [goid GO:0055114] [goid GO:0009331] [goid GO:0006072] [goid GO:0004367] [koid KO:K00057] DORA20.01_00784 pfr:PFREUD_00770 gpsA; glycerol-3-phosphate dehydrogenase [NAD(P)+] (EC:1.1.1.94); K00057 glycerol-3-phosphate dehydrogenase (NAD(P)+) [EC:1.1.1.94] (db=KEGG) (RBH) ## RBH: UniRef90_C2KR25 Glycerol-3-phosphate dehydrogenase n=4 Tax=Mobiluncus mulieris RepID=C2KR25_9ACTO (db=UNIREF) ; RBH: UniRef90_C2KR25 Glycerol-3-phosphate dehydrogenase n=4 Tax=Mobiluncus mulieris RepID=C2KR25_9ACTO (db=UNIREF) ; BLAST: gpsA; glycerol-3-phosphate dehydrogenase [NAD(P)+] (EC:1.1.1.94); K00057 glycerol-3-phosphate dehydrogenase (NAD(P)+) [EC:1.1.1.94] (db=KEGG evalue=0.0 bit_score=485.0 identity=69.9 coverage=98.56733524355302) ; BLAST: Glycerol-3-phosphate dehydrogenase n=4 Tax=Mobiluncus mulieris RepID=C2KR25_9ACTO (db=UNIREF evalue=0.0 bit_score=512.0 identity=74.6 coverage=98.8538681948424) ; IPRSCAN: Glycerol-3-phosphate dehydrogenase (NAD) (db=HMMPIR db_id=PIRSF000114 from=1 to=347 evalue=1.3e-39 interpro_id=IPR006168 interpro_description=Glycerol-3-phosphate dehydrogenase, NAD-dependent GO=Molecular Function: glycerol-3-phosphate dehydrogenase [NAD+] activity (GO:0004367), Biological Process: glycerol-3-phosphate metabolic process (GO:0006072), Cellular Component: glycerol-3-phosphate dehydrogenase complex (GO:0009331), Biological Process: oxidation-reduction process (GO:0055114)) ; IPRSCAN: GLYCEROL-3-PHOSPHATE DEHYDROGENASE (db=HMMPanther db_id=PTHR11728 from=4 to=333 evalue=9.1e-39 interpro_id=IPR006168 interpro_description=Glycerol-3-phosphate dehydrogenase, NAD-dependent GO=Molecular Function: glycerol-3-phosphate dehydrogenase [NAD+] activity (GO:0004367), Biological Process: glycerol-3-phosphate metabolic process (GO:0006072), Cellular Component: glycerol-3-phosphate dehydrogenase complex (GO:0009331), Biological Process: oxidation-reduction process (GO:0055114)) ; IPRSCAN: 6-phosphogluconate dehydrogenase C-terminal domain-like (db=superfamily db_id=SSF48179 from=189 to=343 evalue=2.4e-32 interpro_id=IPR008927 interpro_description=6-phosphogluconate dehydrogenase, C-terminal-like GO=Molecular Function: oxidoreductase activity (GO:0016491), Molecular Function: oxidoreductase activity, acting on the CH-OH group of donors, NAD or NADP as acceptor (GO:0016616), Biological Process: oxidation-reduction process (GO:0055114)) ; IPRSCAN: (db=HMMPfam db_id=PF07479 from=189 to=338 evalue=2.1e-29 interpro_id=IPR006109 interpro_description=Glycerol-3-phosphate dehydrogenase, NAD-dependent, C-terminal GO=Biological Process: carbohydrate metabolic process (GO:0005975), Molecular Function: oxidoreductase activity, acting on CH-OH group of donors (GO:0016614), Biological Process: oxidation-reduction process (GO:0055114)) ; IPRSCAN: no description (db=Gene3D db_id=G3DSA:1.10.1040.10 from=189 to=347 evalue=2.6e-29 interpro_id=IPR013328 interpro_description=Dehydrogenase, multihelical GO=Molecular Function: oxidoreductase activity (GO:0016491), Molecular Function: oxidoreductase activity, acting on the CH-OH group of donors, NAD or NADP as acceptor (GO:0016616), Molecular Function: coenzyme binding (GO:0050662), Biological Process: oxidation-reduction process (GO:0055114)) ; IPRSCAN: NAD(P)-binding Rossmann-fold domains (db=superfamily db_id=SSF51735 from=4 to=188 evalue=6.1e-29) ; IPRSCAN: no description (db=Gene3D db_id=G3DSA:3.40.50.720 from=2 to=188 evalue=1.3e-20 interpro_id=IPR016040 interpro_description=NAD(P)-binding domain GO=Molecular Function: nucleotide binding (GO:0000166)) ; IPRSCAN: (db=HMMPfam db_id=PF01210 from=4 to=170 evalue=3.0e-16 interpro_id=IPR011128 interpro_description=Glycerol-3-phosphate dehydrogenase, NAD-dependent, N-terminal GO=Cellular Component: cytoplasm (GO:0005737), Molecular Function: oxidoreductase activity, acting on the CH-OH group of donors, NAD or NADP as acceptor (GO:0016616), Biological Process: glycerol-3-phosphate catabolic process (GO:0046168), Molecular Function: NAD binding (GO:0051287), Biological Process: oxidation-reduction process (GO:0055114)) ; IPRSCAN: GPDHDRGNASE (db=FPrintScan db_id=PR00077 from=252 to=269 evalue=1.5e-13 interpro_id=IPR006168 interpro_description=Glycerol-3-phosphate dehydrogenase, NAD-dependent GO=Molecular Function: glycerol-3-phosphate dehydrogenase [NAD+] activity (GO:0004367), Biological Process: glycerol-3-phosphate metabolic process (GO:0006072), Cellular Component: glycerol-3-phosphate dehydrogenase complex (GO:0009331), Biological Process: oxidation-reduction process (GO:0055114)) ; IPRSCAN: GPDHDRGNASE (db=FPrintScan db_id=PR00077 from=142 to=162 evalue=1.5e-13 interpro_id=IPR006168 interpro_description=Glycerol-3-phosphate dehydrogenase, NAD-dependent GO=Molecular Function: glycerol-3-phosphate dehydrogenase [NAD+] activity (GO:0004367), Biological Process: glycerol-3-phosphate metabolic process (GO:0006072), Cellular Component: glycerol-3-phosphate dehydrogenase complex (GO:0009331), Biological Process: oxidation-reduction process (GO:0055114)) ; IPRSCAN: GPDHDRGNASE (db=FPrintScan db_id=PR00077 from=182 to=206 evalue=1.5e-13 interpro_id=IPR006168 interpro_description=Glycerol-3-phosphate dehydrogenase, NAD-dependent GO=Molecular Function: glycerol-3-phosphate dehydrogenase [NAD+] activity (GO:0004367), Biological Process: glycerol-3-phosphate metabolic process (GO:0006072), Cellular Component: glycerol-3-phosphate dehydrogenase complex (GO:0009331), Biological Process: oxidation-reduction process (GO:0055114)) ; IPRSCAN: GPDHDRGNASE (db=FPrintScan db_id=PR00077 from=6 to=23 evalue=1.5e-13 interpro_id=IPR006168 interpro_description=Glycerol-3-phosphate dehydrogenase, NAD-dependent GO=Molecular Function: glycerol-3-phosphate dehydrogenase [NAD+] activity (GO:0004367), Biological Process: glycerol-3-phosphate metabolic process (GO:0006072), Cellular Component: glycerol-3-phosphate dehydrogenase complex (GO:0009331), Biological Process: oxidation-reduction process (GO:0055114)) ; IPRSCAN: seg (db=Seg db_id=seg from=333 to=345) ; IPRSCAN: seg (db=Seg db_id=seg from=73 to=86) ; GENE: 879230..880276 + ( gc_cont=0.549) ; B"
                                    :GENBANK-EXTRAS NIL
                                    :GO-ANNOTATIONS NIL
                                    :DB_XREFS NIL
                                    :GENE-COMMENT "[goid GO:0051287] [goid GO:0046168] [goid GO:0005737] [goid GO:0000166] [goid GO:0050662] [goid GO:0016614] [goid GO:0005975] [goid GO:0016616] [goid GO:0016491] [goid GO:0055114] [goid GO:0009331] [goid GO:0006072] [goid GO:0004367] [koid KO:K00057] DORA20.01_00784 pfr:PFREUD_00770 gpsA; glycerol-3-phosphate dehydrogenase [NAD(P)+] (EC:1.1.1.94); K00057 glycerol-3-phosphate dehydrogenase (NAD(P)+) [EC:1.1.1.94] (db=KEGG) (RBH) ## RBH: UniRef90_C2KR25 Glycerol-3-phosphate dehydrogenase n=4 Tax=Mobiluncus mulieris RepID=C2KR25_9ACTO (db=UNIREF) ; RBH: UniRef90_C2KR25 Glycerol-3-phosphate dehydrogenase n=4 Tax=Mobiluncus mulieris RepID=C2KR25_9ACTO (db=UNIREF) ; BLAST: gpsA; glycerol-3-phosphate dehydrogenase [NAD(P)+] (EC:1.1.1.94); K00057 glycerol-3-phosphate dehydrogenase (NAD(P)+) [EC:1.1.1.94] (db=KEGG evalue=0.0 bit_score=485.0 identity=69.9 coverage=98.56733524355302) ; BLAST: Glycerol-3-phosphate dehydrogenase n=4 Tax=Mobiluncus mulieris RepID=C2KR25_9ACTO (db=UNIREF evalue=0.0 bit_score=512.0 identity=74.6 coverage=98.8538681948424) ; IPRSCAN: Glycerol-3-phosphate dehydrogenase (NAD) (db=HMMPIR db_id=PIRSF000114 from=1 to=347 evalue=1.3e-39 interpro_id=IPR006168 interpro_description=Glycerol-3-phosphate dehydrogenase, NAD-dependent GO=Molecular Function: glycerol-3-phosphate dehydrogenase [NAD+] activity (GO:0004367), Biological Process: glycerol-3-phosphate metabolic process (GO:0006072), Cellular Component: glycerol-3-phosphate dehydrogenase complex (GO:0009331), Biological Process: oxidation-reduction process (GO:0055114)) ; IPRSCAN: GLYCEROL-3-PHOSPHATE DEHYDROGENASE (db=HMMPanther db_id=PTHR11728 from=4 to=333 evalue=9.1e-39 interpro_id=IPR006168 interpro_description=Glycerol-3-phosphate dehydrogenase, NAD-dependent GO=Molecular Function: glycerol-3-phosphate dehydrogenase [NAD+] activity (GO:0004367), Biological Process: glycerol-3-phosphate metabolic process (GO:0006072), Cellular Component: glycerol-3-phosphate dehydrogenase complex (GO:0009331), Biological Process: oxidation-reduction process (GO:0055114)) ; IPRSCAN: 6-phosphogluconate dehydrogenase C-terminal domain-like (db=superfamily db_id=SSF48179 from=189 to=343 evalue=2.4e-32 interpro_id=IPR008927 interpro_description=6-phosphogluconate dehydrogenase, C-terminal-like GO=Molecular Function: oxidoreductase activity (GO:0016491), Molecular Function: oxidoreductase activity, acting on the CH-OH group of donors, NAD or NADP as acceptor (GO:0016616), Biological Process: oxidation-reduction process (GO:0055114)) ; IPRSCAN: (db=HMMPfam db_id=PF07479 from=189 to=338 evalue=2.1e-29 interpro_id=IPR006109 interpro_description=Glycerol-3-phosphate dehydrogenase, NAD-dependent, C-terminal GO=Biological Process: carbohydrate metabolic process (GO:0005975), Molecular Function: oxidoreductase activity, acting on CH-OH group of donors (GO:0016614), Biological Process: oxidation-reduction process (GO:0055114)) ; IPRSCAN: no description (db=Gene3D db_id=G3DSA:1.10.1040.10 from=189 to=347 evalue=2.6e-29 interpro_id=IPR013328 interpro_description=Dehydrogenase, multihelical GO=Molecular Function: oxidoreductase activity (GO:0016491), Molecular Function: oxidoreductase activity, acting on the CH-OH group of donors, NAD or NADP as acceptor (GO:0016616), Molecular Function: coenzyme binding (GO:0050662), Biological Process: oxidation-reduction process (GO:0055114)) ; IPRSCAN: NAD(P)-binding Rossmann-fold domains (db=superfamily db_id=SSF51735 from=4 to=188 evalue=6.1e-29) ; IPRSCAN: no description (db=Gene3D db_id=G3DSA:3.40.50.720 from=2 to=188 evalue=1.3e-20 interpro_id=IPR016040 interpro_description=NAD(P)-binding domain GO=Molecular Function: nucleotide binding (GO:0000166)) ; IPRSCAN: (db=HMMPfam db_id=PF01210 from=4 to=170 evalue=3.0e-16 interpro_id=IPR011128 interpro_description=Glycerol-3-phosphate dehydrogenase, NAD-dependent, N-terminal GO=Cellular Component: cytoplasm (GO:0005737), Molecular Function: oxidoreductase activity, acting on the CH-OH group of donors, NAD or NADP as acceptor (GO:0016616), Biological Process: glycerol-3-phosphate catabolic process (GO:0046168), Molecular Function: NAD binding (GO:0051287), Biological Process: oxidation-reduction process (GO:0055114)) ; IPRSCAN: GPDHDRGNASE (db=FPrintScan db_id=PR00077 from=252 to=269 evalue=1.5e-13 interpro_id=IPR006168 interpro_description=Glycerol-3-phosphate dehydrogenase, NAD-dependent GO=Molecular Function: glycerol-3-phosphate dehydrogenase [NAD+] activity (GO:0004367), Biological Process: glycerol-3-phosphate metabolic process (GO:0006072), Cellular Component: glycerol-3-phosphate dehydrogenase complex (GO:0009331), Biological Process: oxidation-reduction process (GO:0055114)) ; IPRSCAN: GPDHDRGNASE (db=FPrintScan db_id=PR00077 from=142 to=162 evalue=1.5e-13 interpro_id=IPR006168 interpro_description=Glycerol-3-phosphate dehydrogenase, NAD-dependent GO=Molecular Function: glycerol-3-phosphate dehydrogenase [NAD+] activity (GO:0004367), Biological Process: glycerol-3-phosphate metabolic process (GO:0006072), Cellular Component: glycerol-3-phosphate dehydrogenase complex (GO:0009331), Biological Process: oxidation-reduction process (GO:0055114)) ; IPRSCAN: GPDHDRGNASE (db=FPrintScan db_id=PR00077 from=182 to=206 evalue=1.5e-13 interpro_id=IPR006168 interpro_description=Glycerol-3-phosphate dehydrogenase, NAD-dependent GO=Molecular Function: glycerol-3-phosphate dehydrogenase [NAD+] activity (GO:0004367), Biological Process: glycerol-3-phosphate metabolic process (GO:0006072), Cellular Component: glycerol-3-phosphate dehydrogenase complex (GO:0009331), Biological Process: oxidation-reduction process (GO:0055114)) ; IPRSCAN: GPDHDRGNASE (db=FPrintScan db_id=PR00077 from=6 to=23 evalue=1.5e-13 interpro_id=IPR006168 interpro_description=Glycerol-3-phosphate dehydrogenase, NAD-dependent GO=Molecular Function: glycerol-3-phosphate dehydrogenase [NAD+] activity (GO:0004367), Biological Process: glycerol-3-phosphate metabolic process (GO:0006072), Cellular Component: glycerol-3-phosphate dehydrogenase complex (GO:0009331), Biological Process: oxidation-reduction process (GO:0055114)) ; IPRSCAN: seg (db=Seg db_id=seg from=333 to=345) ; IPRSCAN: seg (db=Seg db_id=seg from=73 to=86) ; GENE: 879230..880276 + ( gc_cont=0.549) ; B"
                                    :FUNCTION-COMMENT NIL
                                    :GENE-LINKS NIL
                                    :RXNS (GLYC3PDEHYDROGBIOSYN-RXN)
                                    :RXN-IDS NIL
                                    :INTRONS NIL
                                    :LOCATIONS NIL
                                    :FRAME-INFO "-"
                                    :LEFT-END-POSITION 879230
                                    :RIGHT-END-POSITION 880276
                                    :DIRECTION "-"
                                    :COMBINED-FUNCTION-NAME "pfr:PFREUD_00770 gpsA; glycerol-3-phosphate dehydrogenase [NAD(P)+] (EC:1.1.1.94); K00057 glycerol-3-phosphate dehydrogenase (NAD(P)+) [EC:1.1.1.94] (db=KEGG) (RBH) B")
                :OLD GKFG-1787
                :NEW-RXNS (GLYC3PDEHYDROGBIOSYN-RXN)
                :OLD-RXNS (#<GLYC3PDEHYDROGBIOSYN-RXN instance frame in DORABASE[F]
                             @ #x103443cf42>
                           #<1.1.1.8-RXN instance frame in DORABASE[F]
                             @ #x1034392342>)
                :NEW-RXNS-AMBIGUOUS? NIL
                :CHANGED-GENE NIL
                :CHANGED-MONOMER NIL
                :CHANGED-ENZRXN NIL
                :STATUS NIL
                :SELECTED-DEL NIL
                :SELECTED-ADD NIL
                :SELECTED-ENZRXNS NIL
                :NEW-RXNS-REASON "EC# match")
 #S(INCR-UPDATE :NEW #S(UPDATE-GENE :ID GKFG-1739
                                    :ACCESSION "DORA20.01_00740"
                                    :NAME "bfa:Bfae_03150"
                                    :STARTBASE 827018
                                    :ENDBASE 825024
                                    :PRODUCT-TYPE P
                                    :PRODUCT-ID #<GKFG-1739-MONOMER instance frame in DORABASE[F]
                                                  @
                                                  #x1034ef9a62>
                                    :FUNCTION-NAME "bfa:Bfae_03150 uracil-xanthine permease (db=KEGG) (RBH) B"
                                    :FUNCTION-SYNONYMS NIL
                                    :FUNCTION-CITATION NIL
                                    :PRODUCT-MW-SEQ NIL
                                    :H-SPIDS NIL
                                    :|EC#S| NIL
                                    :EVID NIL
                                    :GENETIC-ELEMENT GEN-EL279331
                                    :SYNONYMS NIL
                                    :GENBANK-NOTE "[goid GO:0016021] [goid GO:0006810] [goid GO:0055085] [goid GO:0016020] [goid GO:0005215] DORA20.01_00740 bfa:Bfae_03150 uracil-xanthine permease (db=KEGG) (RBH) ## RBH: UniRef90_C7MGK0 Uracil-xanthine permease n=1 Tax=Brachybacterium faecium DSM 4810 RepID=C7MGK0_BRAFD (db=UNIREF) ; RBH: UniRef90_C7MGK0 Uracil-xanthine permease n=1 Tax=Brachybacterium faecium DSM 4810 RepID=C7MGK0_BRAFD (db=UNIREF) ; BLAST: uracil-xanthine permease (db=KEGG evalue=0.0 bit_score=804.0 identity=62.8 coverage=95.93984962406014) ; BLAST: Uracil-xanthine permease n=1 Tax=Brachybacterium faecium DSM 4810 RepID=C7MGK0_BRAFD (db=UNIREF evalue=0.0 bit_score=804.0 identity=62.8 coverage=95.93984962406014) ; IPRSCAN: XANTH_URACIL_PERMASE (db=PatternScan db_id=PS01116 from=375 to=395 evalue=0.0 interpro_id=IPR006042 interpro_description=Xanthine/uracil permease GO=Molecular Function: transporter activity (GO:0005215), Cellular Component: membrane (GO:0016020), Biological Process: transmembrane transport (GO:0055085)) ; IPRSCAN: pbuX: xanthine permease (db=HMMTigr db_id=TIGR03173 from=44 to=460 evalue=2.4e-199 interpro_id=IPR017588 interpro_description=Xanthine permease GO=Biological Process: transport (GO:0006810), Cellular Component: integral to membrane (GO:0016021)) ; IPRSCAN: XANTHINE-URACIL / VITAMIN C PERMEASE FAMILY MEMBER (db=HMMPanther db_id=PTHR11119 from=30 to=459 evalue=4.1e-125 interpro_id=IPR006043 interpro_description=Xanthine/uracil/vitamin C permease GO=Molecular Function: transporter activity (GO:0005215), Biological Process: transport (GO:0006810), Cellular Component: membrane (GO:0016020), Biological Process: transmembrane transport (GO:0055085)) ; IPRSCAN: XANTHINE-URACIL PERMEASE (db=HMMPanther db_id=PTHR11119:SF3 from=30 to=459 evalue=4.1e-125) ; IPRSCAN: ncs2: uracil-xanthine permease (db=HMMTigr db_id=TIGR00801 from=35 to=458 evalue=3.5e-112 interpro_id=IPR006042 interpro_description=Xanthine/uracil permease GO=Molecular Function: transporter activity (GO:0005215), Cellular Component: membrane (GO:0016020), Biological Process: transmembrane transport (GO:0055085)) ; IPRSCAN: (db=HMMPfam db_id=PF00860 from=41 to=428 evalue=2.9e-90 interpro_id=IPR006043 interpro_description=Xanthine/uracil/vitamin C permease GO=Molecular Function: transporter activity (GO:0005215), Biological Process: transport (GO:0006810), Cellular Component: membrane (GO:0016020), Biological Process: transmembrane transport (GO:0055085)) ; IPRSCAN: (db=HMMPfam db_id=PF09349 from=485 to=643 evalue=4.3e-28 interpro_id=IPR018020 interpro_description=Oxo-4-hydroxy-4-carboxy-5-ureidoimidazoline decarboxylase) ; IPRSCAN: transmembrane_regions (db=TMHMM db_id=tmhmm from=411 to=433) ; IPRSCAN: transmembrane_regions (db=TMHMM db_id=tmhmm from=350 to=372) ; IPRSCAN: transmembrane_regions (db=TMHMM db_id=tmhmm from=377 to=399) ; IPRSCAN: transmembrane_regions (db=TMHMM db_id=tmhmm from=264 to=286) ; IPRSCAN: transmembrane_regions (db=TMHMM db_id=tmhmm from=438 to=460) ; IPRSCAN: seg (db=Seg db_id=seg from=54 to=69) ; IPRSCAN: seg (db=Seg db_id=seg from=165 to=180) ; IPRSCAN: transmembrane_regions (db=TMHMM db_id=tmhmm from=227 to=249) ; IPRSCAN: transmembrane_regions (db=TMHMM db_id=tmhmm from=198 to=220) ; IPRSCAN: transmembrane_regions (db=TMHMM db_id=tmhmm from=161 to=183) ; IPRSCAN: transmembrane_regions (db=TMHMM db_id=tmhmm from=132 to=154) ; IPRSCAN: transmembrane_regions (db=TMHMM db_id=tmhmm from=103 to=122) ; IPRSCAN: transmembrane_regions (db=TMHMM db_id=tmhmm from=74 to=96) ; IPRSCAN: transmembrane_regions (db=TMHMM db_id=tmhmm from=42 to=64) ; GENE: 825024..827018 + ( gc_cont=0.530) ; B"
                                    :GENBANK-EXTRAS NIL
                                    :GO-ANNOTATIONS NIL
                                    :DB_XREFS NIL
                                    :GENE-COMMENT "[goid GO:0016021] [goid GO:0006810] [goid GO:0055085] [goid GO:0016020] [goid GO:0005215] DORA20.01_00740 bfa:Bfae_03150 uracil-xanthine permease (db=KEGG) (RBH) ## RBH: UniRef90_C7MGK0 Uracil-xanthine permease n=1 Tax=Brachybacterium faecium DSM 4810 RepID=C7MGK0_BRAFD (db=UNIREF) ; RBH: UniRef90_C7MGK0 Uracil-xanthine permease n=1 Tax=Brachybacterium faecium DSM 4810 RepID=C7MGK0_BRAFD (db=UNIREF) ; BLAST: uracil-xanthine permease (db=KEGG evalue=0.0 bit_score=804.0 identity=62.8 coverage=95.93984962406014) ; BLAST: Uracil-xanthine permease n=1 Tax=Brachybacterium faecium DSM 4810 RepID=C7MGK0_BRAFD (db=UNIREF evalue=0.0 bit_score=804.0 identity=62.8 coverage=95.93984962406014) ; IPRSCAN: XANTH_URACIL_PERMASE (db=PatternScan db_id=PS01116 from=375 to=395 evalue=0.0 interpro_id=IPR006042 interpro_description=Xanthine/uracil permease GO=Molecular Function: transporter activity (GO:0005215), Cellular Component: membrane (GO:0016020), Biological Process: transmembrane transport (GO:0055085)) ; IPRSCAN: pbuX: xanthine permease (db=HMMTigr db_id=TIGR03173 from=44 to=460 evalue=2.4e-199 interpro_id=IPR017588 interpro_description=Xanthine permease GO=Biological Process: transport (GO:0006810), Cellular Component: integral to membrane (GO:0016021)) ; IPRSCAN: XANTHINE-URACIL / VITAMIN C PERMEASE FAMILY MEMBER (db=HMMPanther db_id=PTHR11119 from=30 to=459 evalue=4.1e-125 interpro_id=IPR006043 interpro_description=Xanthine/uracil/vitamin C permease GO=Molecular Function: transporter activity (GO:0005215), Biological Process: transport (GO:0006810), Cellular Component: membrane (GO:0016020), Biological Process: transmembrane transport (GO:0055085)) ; IPRSCAN: XANTHINE-URACIL PERMEASE (db=HMMPanther db_id=PTHR11119:SF3 from=30 to=459 evalue=4.1e-125) ; IPRSCAN: ncs2: uracil-xanthine permease (db=HMMTigr db_id=TIGR00801 from=35 to=458 evalue=3.5e-112 interpro_id=IPR006042 interpro_description=Xanthine/uracil permease GO=Molecular Function: transporter activity (GO:0005215), Cellular Component: membrane (GO:0016020), Biological Process: transmembrane transport (GO:0055085)) ; IPRSCAN: (db=HMMPfam db_id=PF00860 from=41 to=428 evalue=2.9e-90 interpro_id=IPR006043 interpro_description=Xanthine/uracil/vitamin C permease GO=Molecular Function: transporter activity (GO:0005215), Biological Process: transport (GO:0006810), Cellular Component: membrane (GO:0016020), Biological Process: transmembrane transport (GO:0055085)) ; IPRSCAN: (db=HMMPfam db_id=PF09349 from=485 to=643 evalue=4.3e-28 interpro_id=IPR018020 interpro_description=Oxo-4-hydroxy-4-carboxy-5-ureidoimidazoline decarboxylase) ; IPRSCAN: transmembrane_regions (db=TMHMM db_id=tmhmm from=411 to=433) ; IPRSCAN: transmembrane_regions (db=TMHMM db_id=tmhmm from=350 to=372) ; IPRSCAN: transmembrane_regions (db=TMHMM db_id=tmhmm from=377 to=399) ; IPRSCAN: transmembrane_regions (db=TMHMM db_id=tmhmm from=264 to=286) ; IPRSCAN: transmembrane_regions (db=TMHMM db_id=tmhmm from=438 to=460) ; IPRSCAN: seg (db=Seg db_id=seg from=54 to=69) ; IPRSCAN: seg (db=Seg db_id=seg from=165 to=180) ; IPRSCAN: transmembrane_regions (db=TMHMM db_id=tmhmm from=227 to=249) ; IPRSCAN: transmembrane_regions (db=TMHMM db_id=tmhmm from=198 to=220) ; IPRSCAN: transmembrane_regions (db=TMHMM db_id=tmhmm from=161 to=183) ; IPRSCAN: transmembrane_regions (db=TMHMM db_id=tmhmm from=132 to=154) ; IPRSCAN: transmembrane_regions (db=TMHMM db_id=tmhmm from=103 to=122) ; IPRSCAN: transmembrane_regions (db=TMHMM db_id=tmhmm from=74 to=96) ; IPRSCAN: transmembrane_regions (db=TMHMM db_id=tmhmm from=42 to=64) ; GENE: 825024..827018 + ( gc_cont=0.530) ; B"
                                    :FUNCTION-COMMENT NIL
                                    :GENE-LINKS NIL
                                    :RXNS NIL
                                    :RXN-IDS NIL
                                    :INTRONS NIL
                                    :LOCATIONS NIL
                                    :FRAME-INFO "-"
                                    :LEFT-END-POSITION 825024
                                    :RIGHT-END-POSITION 827018
                                    :DIRECTION "-"
                                    :COMBINED-FUNCTION-NAME "bfa:Bfae_03150 uracil-xanthine permease (db=KEGG) (RBH) B")
                :OLD GKFG-1739
                :NEW-RXNS NIL
                :OLD-RXNS (#<TRANS-RXNKFG-16 instance frame in DORABASE[F]
                             @ #x10351b9422>)
                :NEW-RXNS-AMBIGUOUS? NIL
                :CHANGED-GENE NIL
                :CHANGED-MONOMER NIL
                :CHANGED-ENZRXN NIL
                :STATUS NIL
                :SELECTED-DEL NIL
                :SELECTED-ADD NIL
                :SELECTED-ENZRXNS NIL
                :NEW-RXNS-REASON "Matched name: NIL")
 #S(INCR-UPDATE :NEW #S(UPDATE-GENE :ID GKFG-1671
                                    :ACCESSION "DORA20.01_00068"
                                    :NAME "xce:Xcel_2292"
                                    :STARTBASE 81195
                                    :ENDBASE 80170
                                    :PRODUCT-TYPE P
                                    :PRODUCT-ID #<GKFG-1671-MONOMER instance frame in DORABASE[F]
                                                  @
                                                  #x1034efa282>
                                    :FUNCTION-NAME "xce:Xcel_2292 glycerol-3-phosphate dehydrogenase (NAD(P)(+)) (EC:1.1.1.94); K00057 glycerol-3-phosphate dehydrogenase (NAD(P)+) [EC:1.1.1.94] (db=KEGG) (RBH) B"
                                    :FUNCTION-SYNONYMS NIL
                                    :FUNCTION-CITATION NIL
                                    :PRODUCT-MW-SEQ NIL
                                    :H-SPIDS NIL
                                    :|EC#S| ("1.1.1.94"
                                             "1.1.1.94"
                                             "1.1.1.94")
                                    :EVID NIL
                                    :GENETIC-ELEMENT GEN-EL279331
                                    :SYNONYMS NIL
                                    :GENBANK-NOTE "[goid GO:0051287] [goid GO:0046168] [goid GO:0005737] [goid GO:0050662] [goid GO:0016614] [goid GO:0005975] [goid GO:0000166] [goid GO:0016616] [goid GO:0016491] [goid GO:0055114] [goid GO:0009331] [goid GO:0006072] [goid GO:0004367] [koid KO:K00057] DORA20.01_00068 xce:Xcel_2292 glycerol-3-phosphate dehydrogenase (NAD(P)(+)) (EC:1.1.1.94); K00057 glycerol-3-phosphate dehydrogenase (NAD(P)+) [EC:1.1.1.94] (db=KEGG) (RBH) ## RBH: UniRef90_E7NAU5 Glycerol-3-phosphate dehydrogenase [NAD(P)+] n=5 Tax=Actinomyces RepID=E7NAU5_9ACTO (db=UNIREF) ; RBH: UniRef90_E7NAU5 Glycerol-3-phosphate dehydrogenase [NAD(P)+] n=5 Tax=Actinomyces RepID=E7NAU5_9ACTO (db=UNIREF) ; BLAST: glycerol-3-phosphate dehydrogenase (NAD(P)(+)) (EC:1.1.1.94); K00057 glycerol-3-phosphate dehydrogenase (NAD(P)+) [EC:1.1.1.94] (db=KEGG evalue=0.0 bit_score=310.0 identity=50.8 coverage=95.32163742690058) ; BLAST: Glycerol-3-phosphate dehydrogenase [NAD(P)+] n=5 Tax=Actinomyces RepID=E7NAU5_9ACTO (db=UNIREF evalue=0.0 bit_score=326.0 identity=52.1 coverage=98.24561403508771) ; IPRSCAN: NAD_G3PDH (db=PatternScan db_id=PS00957 from=191 to=212 evalue=0.0 interpro_id=IPR006168 interpro_description=Glycerol-3-phosphate dehydrogenase, NAD-dependent GO=Molecular Function: glycerol-3-phosphate dehydrogenase [NAD+] activity (GO:0004367), Biological Process: glycerol-3-phosphate metabolic process (GO:0006072), Cellular Component: glycerol-3-phosphate dehydrogenase complex (GO:0009331), Biological Process: oxidation-reduction process (GO:0055114)) ; IPRSCAN: Glycerol-3-phosphate dehydrogenase (NAD) (db=HMMPIR db_id=PIRSF000114 from=5 to=334 evalue=2.6e-108 interpro_id=IPR006168 interpro_description=Glycerol-3-phosphate dehydrogenase, NAD-dependent GO=Molecular Function: glycerol-3-phosphate dehydrogenase [NAD+] activity (GO:0004367), Biological Process: glycerol-3-phosphate metabolic process (GO:0006072), Cellular Component: glycerol-3-phosphate dehydrogenase complex (GO:0009331), Biological Process: oxidation-reduction process (GO:0055114)) ; IPRSCAN: GLYCEROL-3-PHOSPHATE DEHYDROGENASE (db=HMMPanther db_id=PTHR11728 from=8 to=334 evalue=3.2e-80 interpro_id=IPR006168 interpro_description=Glycerol-3-phosphate dehydrogenase, NAD-dependent GO=Molecular Function: glycerol-3-phosphate dehydrogenase [NAD+] activity (GO:0004367), Biological Process: glycerol-3-phosphate metabolic process (GO:0006072), Cellular Component: glycerol-3-phosphate dehydrogenase complex (GO:0009331), Biological Process: oxidation-reduction process (GO:0055114)) ; IPRSCAN: 6-phosphogluconate dehydrogenase C-terminal domain-like (db=superfamily db_id=SSF48179 from=182 to=334 evalue=2.1e-51 interpro_id=IPR008927 interpro_description=6-phosphogluconate dehydrogenase, C-terminal-like GO=Molecular Function: oxidoreductase activity (GO:0016491), Molecular Function: oxidoreductase activity, acting on the CH-OH group of donors, NAD or NADP as acceptor (GO:0016616), Biological Process: oxidation-reduction process (GO:0055114)) ; IPRSCAN: no description (db=Gene3D db_id=G3DSA:3.40.50.720 from=8 to=190 evalue=5.4e-48 interpro_id=IPR016040 interpro_description=NAD(P)-binding domain GO=Molecular Function: nucleotide binding (GO:0000166)) ; IPRSCAN: NAD(P)-binding Rossmann-fold domains (db=superfamily db_id=SSF51735 from=7 to=182 evalue=1.5e-46) ; IPRSCAN: (db=HMMPfam db_id=PF07479 from=182 to=324 evalue=1.7e-44 interpro_id=IPR006109 interpro_description=Glycerol-3-phosphate dehydrogenase, NAD-dependent, C-terminal GO=Biological Process: carbohydrate metabolic process (GO:0005975), Molecular Function: oxidoreductase activity, acting on CH-OH group of donors (GO:0016614), Biological Process: oxidation-reduction process (GO:0055114)) ; IPRSCAN: no description (db=Gene3D db_id=G3DSA:1.10.1040.10 from=192 to=334 evalue=9.4e-44 interpro_id=IPR013328 interpro_description=Dehydrogenase, multihelical GO=Molecular Function: oxidoreductase activity (GO:0016491), Molecular Function: oxidoreductase activity, acting on the CH-OH group of donors, NAD or NADP as acceptor (GO:0016616), Molecular Function: coenzyme binding (GO:0050662), Biological Process: oxidation-reduction process (GO:0055114)) ; IPRSCAN: (db=HMMPfam db_id=PF01210 from=8 to=160 evalue=1.6e-40 interpro_id=IPR011128 interpro_description=Glycerol-3-phosphate dehydrogenase, NAD-dependent, N-terminal GO=Cellular Component: cytoplasm (GO:0005737), Molecular Function: oxidoreductase activity, acting on the CH-OH group of donors, NAD or NADP as acceptor (GO:0016616), Biological Process: glycerol-3-phosphate catabolic process (GO:0046168), Molecular Function: NAD binding (GO:0051287), Biological Process: oxidation-reduction process (GO:0055114)) ; IPRSCAN: GPDHDRGNASE (db=FPrintScan db_id=PR00077 from=201 to=225 evalue=4.6e-37 interpro_id=IPR006168 interpro_description=Glycerol-3-phosphate dehydrogenase, NAD-dependent GO=Molecular Function: glycerol-3-phosphate dehydrogenase [NAD+] activity (GO:0004367), Biological Process: glycerol-3-phosphate metabolic process (GO:0006072), Cellular Component: glycerol-3-phosphate dehydrogenase complex (GO:0009331), Biological Process: oxidation-reduction process (GO:0055114)) ; IPRSCAN: GPDHDRGNASE (db=FPrintScan db_id=PR00077 from=59 to=86 evalue=4.6e-37 interpro_id=IPR006168 interpro_description=Glycerol-3-phosphate dehydrogenase, NAD-dependent GO=Molecular Function: glycerol-3-phosphate dehydrogenase [NAD+] activity (GO:0004367), Biological Process: glycerol-3-phosphate metabolic process (GO:0006072), Cellular Component: glycerol-3-phosphate dehydrogenase complex (GO:0009331), Biological Process: oxidation-reduction process (GO:0055114)) ; IPRSCAN: GPDHDRGNASE (db=FPrintScan db_id=PR00077 from=136 to=156 evalue=4.6e-37 interpro_id=IPR006168 interpro_description=Glycerol-3-phosphate dehydrogenase, NAD-dependent GO=Molecular Function: glycerol-3-phosphate dehydrogenase [NAD+] activity (GO:0004367), Biological Process: glycerol-3-phosphate metabolic process (GO:0006072), Cellular Component: glycerol-3-phosphate dehydrogenase complex (GO:0009331), Biological Process: oxidation-reduction process (GO:0055114)) ; IPRSCAN: GPDHDRGNASE (db=FPrintScan db_id=PR00077 from=176 to=200 evalue=4.6e-37 interpro_id=IPR006168 interpro_description=Glycerol-3-phosphate dehydrogenase, NAD-dependent GO=Molecular Function: glycerol-3-phosphate dehydrogenase [NAD+] activity (GO:0004367), Biological Process: glycerol-3-phosphate metabolic process (GO:0006072), Cellular Component: glycerol-3-phosphate dehydrogenase complex (GO:0009331), Biological Process: oxidation-reduction process (GO:0055114)) ; IPRSCAN: GPDHDRGNASE (db=FPrintScan db_id=PR00077 from=11 to=28 evalue=4.6e-37 interpro_id=IPR006168 interpro_description=Glycerol-3-phosphate dehydrogenase, NAD-dependent GO=Molecular Function: glycerol-3-phosphate dehydrogenase [NAD+] activity (GO:0004367), Biological Process: glycerol-3-phosphate metabolic process (GO:0006072), Cellular Component: glycerol-3-phosphate dehydrogenase complex (GO:0009331), Biological Process: oxidation-reduction process (GO:0055114)) ; IPRSCAN: GPDHDRGNASE (db=FPrintScan db_id=PR00077 from=241 to=258 evalue=4.6e-37 interpro_id=IPR006168 interpro_description=Glycerol-3-phosphate dehydrogenase, NAD-dependent GO=Molecular Function: glycerol-3-phosphate dehydrogenase [NAD+] activity (GO:0004367), Biological Process: glycerol-3-phosphate metabolic process (GO:0006072), Cellular Component: glycerol-3-phosphate dehydrogenase complex (GO:0009331), Biological Process: oxidation-reduction process (GO:0055114)) ; IPRSCAN: NAD_Glyc3P_dehydrog (db=HAMAP db_id=MF_00394 from=7 to=325 evalue=34.666 interpro_id=IPR006168 interpro_description=Glycerol-3-phosphate dehydrogenase, NAD-dependent GO=Molecular Function: glycerol-3-phosphate dehydrogenase [NAD+] activity (GO:0004367), Biological Process: glycerol-3-phosphate metabolic process (GO:0006072), Cellular Component: glycerol-3-phosphate dehydrogenase complex (GO:0009331), Biological Process: oxidation-reduction process (GO:0055114)) ; IPRSCAN: seg (db=Seg db_id=seg from=184 to=197) ; IPRSCAN: seg (db=Seg db_id=seg from=198 to=211) ; IPRSCAN: seg (db=Seg db_id=seg from=253 to=257) ; GENE: 80170..81195 + ( gc_cont=0.580) ; B"
                                    :GENBANK-EXTRAS NIL
                                    :GO-ANNOTATIONS NIL
                                    :DB_XREFS NIL
                                    :GENE-COMMENT "[goid GO:0051287] [goid GO:0046168] [goid GO:0005737] [goid GO:0050662] [goid GO:0016614] [goid GO:0005975] [goid GO:0000166] [goid GO:0016616] [goid GO:0016491] [goid GO:0055114] [goid GO:0009331] [goid GO:0006072] [goid GO:0004367] [koid KO:K00057] DORA20.01_00068 xce:Xcel_2292 glycerol-3-phosphate dehydrogenase (NAD(P)(+)) (EC:1.1.1.94); K00057 glycerol-3-phosphate dehydrogenase (NAD(P)+) [EC:1.1.1.94] (db=KEGG) (RBH) ## RBH: UniRef90_E7NAU5 Glycerol-3-phosphate dehydrogenase [NAD(P)+] n=5 Tax=Actinomyces RepID=E7NAU5_9ACTO (db=UNIREF) ; RBH: UniRef90_E7NAU5 Glycerol-3-phosphate dehydrogenase [NAD(P)+] n=5 Tax=Actinomyces RepID=E7NAU5_9ACTO (db=UNIREF) ; BLAST: glycerol-3-phosphate dehydrogenase (NAD(P)(+)) (EC:1.1.1.94); K00057 glycerol-3-phosphate dehydrogenase (NAD(P)+) [EC:1.1.1.94] (db=KEGG evalue=0.0 bit_score=310.0 identity=50.8 coverage=95.32163742690058) ; BLAST: Glycerol-3-phosphate dehydrogenase [NAD(P)+] n=5 Tax=Actinomyces RepID=E7NAU5_9ACTO (db=UNIREF evalue=0.0 bit_score=326.0 identity=52.1 coverage=98.24561403508771) ; IPRSCAN: NAD_G3PDH (db=PatternScan db_id=PS00957 from=191 to=212 evalue=0.0 interpro_id=IPR006168 interpro_description=Glycerol-3-phosphate dehydrogenase, NAD-dependent GO=Molecular Function: glycerol-3-phosphate dehydrogenase [NAD+] activity (GO:0004367), Biological Process: glycerol-3-phosphate metabolic process (GO:0006072), Cellular Component: glycerol-3-phosphate dehydrogenase complex (GO:0009331), Biological Process: oxidation-reduction process (GO:0055114)) ; IPRSCAN: Glycerol-3-phosphate dehydrogenase (NAD) (db=HMMPIR db_id=PIRSF000114 from=5 to=334 evalue=2.6e-108 interpro_id=IPR006168 interpro_description=Glycerol-3-phosphate dehydrogenase, NAD-dependent GO=Molecular Function: glycerol-3-phosphate dehydrogenase [NAD+] activity (GO:0004367), Biological Process: glycerol-3-phosphate metabolic process (GO:0006072), Cellular Component: glycerol-3-phosphate dehydrogenase complex (GO:0009331), Biological Process: oxidation-reduction process (GO:0055114)) ; IPRSCAN: GLYCEROL-3-PHOSPHATE DEHYDROGENASE (db=HMMPanther db_id=PTHR11728 from=8 to=334 evalue=3.2e-80 interpro_id=IPR006168 interpro_description=Glycerol-3-phosphate dehydrogenase, NAD-dependent GO=Molecular Function: glycerol-3-phosphate dehydrogenase [NAD+] activity (GO:0004367), Biological Process: glycerol-3-phosphate metabolic process (GO:0006072), Cellular Component: glycerol-3-phosphate dehydrogenase complex (GO:0009331), Biological Process: oxidation-reduction process (GO:0055114)) ; IPRSCAN: 6-phosphogluconate dehydrogenase C-terminal domain-like (db=superfamily db_id=SSF48179 from=182 to=334 evalue=2.1e-51 interpro_id=IPR008927 interpro_description=6-phosphogluconate dehydrogenase, C-terminal-like GO=Molecular Function: oxidoreductase activity (GO:0016491), Molecular Function: oxidoreductase activity, acting on the CH-OH group of donors, NAD or NADP as acceptor (GO:0016616), Biological Process: oxidation-reduction process (GO:0055114)) ; IPRSCAN: no description (db=Gene3D db_id=G3DSA:3.40.50.720 from=8 to=190 evalue=5.4e-48 interpro_id=IPR016040 interpro_description=NAD(P)-binding domain GO=Molecular Function: nucleotide binding (GO:0000166)) ; IPRSCAN: NAD(P)-binding Rossmann-fold domains (db=superfamily db_id=SSF51735 from=7 to=182 evalue=1.5e-46) ; IPRSCAN: (db=HMMPfam db_id=PF07479 from=182 to=324 evalue=1.7e-44 interpro_id=IPR006109 interpro_description=Glycerol-3-phosphate dehydrogenase, NAD-dependent, C-terminal GO=Biological Process: carbohydrate metabolic process (GO:0005975), Molecular Function: oxidoreductase activity, acting on CH-OH group of donors (GO:0016614), Biological Process: oxidation-reduction process (GO:0055114)) ; IPRSCAN: no description (db=Gene3D db_id=G3DSA:1.10.1040.10 from=192 to=334 evalue=9.4e-44 interpro_id=IPR013328 interpro_description=Dehydrogenase, multihelical GO=Molecular Function: oxidoreductase activity (GO:0016491), Molecular Function: oxidoreductase activity, acting on the CH-OH group of donors, NAD or NADP as acceptor (GO:0016616), Molecular Function: coenzyme binding (GO:0050662), Biological Process: oxidation-reduction process (GO:0055114)) ; IPRSCAN: (db=HMMPfam db_id=PF01210 from=8 to=160 evalue=1.6e-40 interpro_id=IPR011128 interpro_description=Glycerol-3-phosphate dehydrogenase, NAD-dependent, N-terminal GO=Cellular Component: cytoplasm (GO:0005737), Molecular Function: oxidoreductase activity, acting on the CH-OH group of donors, NAD or NADP as acceptor (GO:0016616), Biological Process: glycerol-3-phosphate catabolic process (GO:0046168), Molecular Function: NAD binding (GO:0051287), Biological Process: oxidation-reduction process (GO:0055114)) ; IPRSCAN: GPDHDRGNASE (db=FPrintScan db_id=PR00077 from=201 to=225 evalue=4.6e-37 interpro_id=IPR006168 interpro_description=Glycerol-3-phosphate dehydrogenase, NAD-dependent GO=Molecular Function: glycerol-3-phosphate dehydrogenase [NAD+] activity (GO:0004367), Biological Process: glycerol-3-phosphate metabolic process (GO:0006072), Cellular Component: glycerol-3-phosphate dehydrogenase complex (GO:0009331), Biological Process: oxidation-reduction process (GO:0055114)) ; IPRSCAN: GPDHDRGNASE (db=FPrintScan db_id=PR00077 from=59 to=86 evalue=4.6e-37 interpro_id=IPR006168 interpro_description=Glycerol-3-phosphate dehydrogenase, NAD-dependent GO=Molecular Function: glycerol-3-phosphate dehydrogenase [NAD+] activity (GO:0004367), Biological Process: glycerol-3-phosphate metabolic process (GO:0006072), Cellular Component: glycerol-3-phosphate dehydrogenase complex (GO:0009331), Biological Process: oxidation-reduction process (GO:0055114)) ; IPRSCAN: GPDHDRGNASE (db=FPrintScan db_id=PR00077 from=136 to=156 evalue=4.6e-37 interpro_id=IPR006168 interpro_description=Glycerol-3-phosphate dehydrogenase, NAD-dependent GO=Molecular Function: glycerol-3-phosphate dehydrogenase [NAD+] activity (GO:0004367), Biological Process: glycerol-3-phosphate metabolic process (GO:0006072), Cellular Component: glycerol-3-phosphate dehydrogenase complex (GO:0009331), Biological Process: oxidation-reduction process (GO:0055114)) ; IPRSCAN: GPDHDRGNASE (db=FPrintScan db_id=PR00077 from=176 to=200 evalue=4.6e-37 interpro_id=IPR006168 interpro_description=Glycerol-3-phosphate dehydrogenase, NAD-dependent GO=Molecular Function: glycerol-3-phosphate dehydrogenase [NAD+] activity (GO:0004367), Biological Process: glycerol-3-phosphate metabolic process (GO:0006072), Cellular Component: glycerol-3-phosphate dehydrogenase complex (GO:0009331), Biological Process: oxidation-reduction process (GO:0055114)) ; IPRSCAN: GPDHDRGNASE (db=FPrintScan db_id=PR00077 from=11 to=28 evalue=4.6e-37 interpro_id=IPR006168 interpro_description=Glycerol-3-phosphate dehydrogenase, NAD-dependent GO=Molecular Function: glycerol-3-phosphate dehydrogenase [NAD+] activity (GO:0004367), Biological Process: glycerol-3-phosphate metabolic process (GO:0006072), Cellular Component: glycerol-3-phosphate dehydrogenase complex (GO:0009331), Biological Process: oxidation-reduction process (GO:0055114)) ; IPRSCAN: GPDHDRGNASE (db=FPrintScan db_id=PR00077 from=241 to=258 evalue=4.6e-37 interpro_id=IPR006168 interpro_description=Glycerol-3-phosphate dehydrogenase, NAD-dependent GO=Molecular Function: glycerol-3-phosphate dehydrogenase [NAD+] activity (GO:0004367), Biological Process: glycerol-3-phosphate metabolic process (GO:0006072), Cellular Component: glycerol-3-phosphate dehydrogenase complex (GO:0009331), Biological Process: oxidation-reduction process (GO:0055114)) ; IPRSCAN: NAD_Glyc3P_dehydrog (db=HAMAP db_id=MF_00394 from=7 to=325 evalue=34.666 interpro_id=IPR006168 interpro_description=Glycerol-3-phosphate dehydrogenase, NAD-dependent GO=Molecular Function: glycerol-3-phosphate dehydrogenase [NAD+] activity (GO:0004367), Biological Process: glycerol-3-phosphate metabolic process (GO:0006072), Cellular Component: glycerol-3-phosphate dehydrogenase complex (GO:0009331), Biological Process: oxidation-reduction process (GO:0055114)) ; IPRSCAN: seg (db=Seg db_id=seg from=184 to=197) ; IPRSCAN: seg (db=Seg db_id=seg from=198 to=211) ; IPRSCAN: seg (db=Seg db_id=seg from=253 to=257) ; GENE: 80170..81195 + ( gc_cont=0.580) ; B"
                                    :FUNCTION-COMMENT NIL
                                    :GENE-LINKS NIL
                                    :RXNS (GLYC3PDEHYDROGBIOSYN-RXN)
                                    :RXN-IDS NIL
                                    :INTRONS NIL
                                    :LOCATIONS NIL
                                    :FRAME-INFO "-"
                                    :LEFT-END-POSITION 80170
                                    :RIGHT-END-POSITION 81195
                                    :DIRECTION "-"
                                    :COMBINED-FUNCTION-NAME "xce:Xcel_2292 glycerol-3-phosphate dehydrogenase (NAD(P)(+)) (EC:1.1.1.94); K00057 glycerol-3-phosphate dehydrogenase (NAD(P)+) [EC:1.1.1.94] (db=KEGG) (RBH) B")
                :OLD GKFG-1671
                :NEW-RXNS (GLYC3PDEHYDROGBIOSYN-RXN)
                :OLD-RXNS (#<GLYC3PDEHYDROGBIOSYN-RXN instance frame in DORABASE[F]
                             @ #x103443cf42>
                           #<1.1.1.8-RXN instance frame in DORABASE[F]
                             @ #x1034392342>)
                :NEW-RXNS-AMBIGUOUS? NIL
                :CHANGED-GENE NIL
                :CHANGED-MONOMER NIL
                :CHANGED-ENZRXN NIL
                :STATUS NIL
                :SELECTED-DEL NIL
                :SELECTED-ADD NIL
                :SELECTED-ENZRXNS NIL
                :NEW-RXNS-REASON "EC# match")
 #S(INCR-UPDATE :NEW #S(UPDATE-GENE :ID GKFG-1655
                                    :ACCESSION "DORA20.01_00665"
                                    :NAME "putative"
                                    :STARTBASE 741634
                                    :ENDBASE 740738
                                    :PRODUCT-TYPE P
                                    :PRODUCT-ID #<GKFG-1655-MONOMER instance frame in DORABASE[F]
                                                  @
                                                  #x1034efa482>
                                    :FUNCTION-NAME "putative permease, DMT superfamily (db=KEGG evalue=0.0 bit_score=268.0 identity=48.4 coverage=92.64214046822742) (BLAST) C"
                                    :FUNCTION-SYNONYMS NIL
                                    :FUNCTION-CITATION NIL
                                    :PRODUCT-MW-SEQ NIL
                                    :H-SPIDS NIL
                                    :|EC#S| NIL
                                    :EVID NIL
                                    :GENETIC-ELEMENT GEN-EL279331
                                    :SYNONYMS NIL
                                    :GENBANK-NOTE "[goid GO:0016020] DORA20.01_00665 putative permease, DMT superfamily (db=KEGG evalue=0.0 bit_score=268.0 identity=48.4 coverage=92.64214046822742) (BLAST) ## BLAST: Putative permease, DMT superfamily n=1 Tax=Frateuria aurantia DSM 6220 RepID=H8L620_FRAAD (db=UNIREF evalue=0.0 bit_score=268.0 identity=48.4 coverage=92.64214046822742) ; IPRSCAN: (db=HMMPfam db_id=PF00892 from=23 to=142 evalue=1.3e-17 interpro_id=IPR000620 interpro_description=Drug/metabolite transporter GO=Cellular Component: membrane (GO:0016020)) ; IPRSCAN: (db=HMMPfam db_id=PF00892 from=162 to=280 evalue=5.5e-15 interpro_id=IPR000620 interpro_description=Drug/metabolite transporter GO=Cellular Component: membrane (GO:0016020)) ; IPRSCAN: Multidrug resistance efflux transporter EmrE (db=superfamily db_id=SSF103481 from=46 to=145 evalue=5.8e-13) ; IPRSCAN: Multidrug resistance efflux transporter EmrE (db=superfamily db_id=SSF103481 from=184 to=291 evalue=5.3e-12) ; IPRSCAN: transmembrane_regions (db=TMHMM db_id=tmhmm from=241 to=260) ; IPRSCAN: transmembrane_regions (db=TMHMM db_id=tmhmm from=153 to=172) ; IPRSCAN: transmembrane_regions (db=TMHMM db_id=tmhmm from=179 to=201) ; IPRSCAN: transmembrane_regions (db=TMHMM db_id=tmhmm from=211 to=228) ; IPRSCAN: transmembrane_regions (db=TMHMM db_id=tmhmm from=126 to=148) ; IPRSCAN: transmembrane_regions (db=TMHMM db_id=tmhmm from=264 to=286) ; IPRSCAN: seg (db=Seg db_id=seg from=128 to=143) ; IPRSCAN: seg (db=Seg db_id=seg from=153 to=164) ; IPRSCAN: seg (db=Seg db_id=seg from=250 to=259) ; IPRSCAN: transmembrane_regions (db=TMHMM db_id=tmhmm from=97 to=119) ; IPRSCAN: transmembrane_regions (db=TMHMM db_id=tmhmm from=70 to=87) ; IPRSCAN: transmembrane_regions (db=TMHMM db_id=tmhmm from=41 to=63) ; IPRSCAN: transmembrane_regions (db=TMHMM db_id=tmhmm from=12 to=31) ; GENE: 740738..741634 - ( gc_cont=0.517) ; C"
                                    :GENBANK-EXTRAS NIL
                                    :GO-ANNOTATIONS NIL
                                    :DB_XREFS NIL
                                    :GENE-COMMENT "[goid GO:0016020] DORA20.01_00665 putative permease, DMT superfamily (db=KEGG evalue=0.0 bit_score=268.0 identity=48.4 coverage=92.64214046822742) (BLAST) ## BLAST: Putative permease, DMT superfamily n=1 Tax=Frateuria aurantia DSM 6220 RepID=H8L620_FRAAD (db=UNIREF evalue=0.0 bit_score=268.0 identity=48.4 coverage=92.64214046822742) ; IPRSCAN: (db=HMMPfam db_id=PF00892 from=23 to=142 evalue=1.3e-17 interpro_id=IPR000620 interpro_description=Drug/metabolite transporter GO=Cellular Component: membrane (GO:0016020)) ; IPRSCAN: (db=HMMPfam db_id=PF00892 from=162 to=280 evalue=5.5e-15 interpro_id=IPR000620 interpro_description=Drug/metabolite transporter GO=Cellular Component: membrane (GO:0016020)) ; IPRSCAN: Multidrug resistance efflux transporter EmrE (db=superfamily db_id=SSF103481 from=46 to=145 evalue=5.8e-13) ; IPRSCAN: Multidrug resistance efflux transporter EmrE (db=superfamily db_id=SSF103481 from=184 to=291 evalue=5.3e-12) ; IPRSCAN: transmembrane_regions (db=TMHMM db_id=tmhmm from=241 to=260) ; IPRSCAN: transmembrane_regions (db=TMHMM db_id=tmhmm from=153 to=172) ; IPRSCAN: transmembrane_regions (db=TMHMM db_id=tmhmm from=179 to=201) ; IPRSCAN: transmembrane_regions (db=TMHMM db_id=tmhmm from=211 to=228) ; IPRSCAN: transmembrane_regions (db=TMHMM db_id=tmhmm from=126 to=148) ; IPRSCAN: transmembrane_regions (db=TMHMM db_id=tmhmm from=264 to=286) ; IPRSCAN: seg (db=Seg db_id=seg from=128 to=143) ; IPRSCAN: seg (db=Seg db_id=seg from=153 to=164) ; IPRSCAN: seg (db=Seg db_id=seg from=250 to=259) ; IPRSCAN: transmembrane_regions (db=TMHMM db_id=tmhmm from=97 to=119) ; IPRSCAN: transmembrane_regions (db=TMHMM db_id=tmhmm from=70 to=87) ; IPRSCAN: transmembrane_regions (db=TMHMM db_id=tmhmm from=41 to=63) ; IPRSCAN: transmembrane_regions (db=TMHMM db_id=tmhmm from=12 to=31) ; GENE: 740738..741634 - ( gc_cont=0.517) ; C"
                                    :FUNCTION-COMMENT NIL
                                    :GENE-LINKS NIL
                                    :RXNS NIL
                                    :RXN-IDS NIL
                                    :INTRONS NIL
                                    :LOCATIONS NIL
                                    :FRAME-INFO "-"
                                    :LEFT-END-POSITION 740738
                                    :RIGHT-END-POSITION 741634
                                    :DIRECTION "-"
                                    :COMBINED-FUNCTION-NAME "putative permease, DMT superfamily (db=KEGG evalue=0.0 bit_score=268.0 identity=48.4 coverage=92.64214046822742) (BLAST) C")
                :OLD GKFG-1655
                :NEW-RXNS NIL
                :OLD-RXNS (#<TRANS-RXNKFG-15 instance frame in DORABASE[F]
                             @ #x10351b9402>)
                :NEW-RXNS-AMBIGUOUS? NIL
                :CHANGED-GENE NIL
                :CHANGED-MONOMER NIL
                :CHANGED-ENZRXN NIL
                :STATUS NIL
                :SELECTED-DEL NIL
                :SELECTED-ADD NIL
                :SELECTED-ENZRXNS NIL
                :NEW-RXNS-REASON "Matched name: NIL")
 #S(INCR-UPDATE :NEW #S(UPDATE-GENE :ID GKFG-1625
                                    :ACCESSION "DORA20.01_00638"
                                    :NAME "cga:Celgi_2334"
                                    :STARTBASE 711020
                                    :ENDBASE 707295
                                    :PRODUCT-TYPE P
                                    :PRODUCT-ID #<GKFG-1625-MONOMER instance frame in DORABASE[F]
                                                  @
                                                  #x1034efa842>
                                    :FUNCTION-NAME "cga:Celgi_2334 2-oxoglutarate dehydrogenase E1; K00164 2-oxoglutarate dehydrogenase E1 component [EC:1.2.4.2] (db=KEGG) (RBH) B"
                                    :FUNCTION-SYNONYMS NIL
                                    :FUNCTION-CITATION NIL
                                    :PRODUCT-MW-SEQ NIL
                                    :H-SPIDS NIL
                                    :|EC#S| ("1.2.4.2" "1.2.4.2")
                                    :EVID NIL
                                    :GENETIC-ELEMENT GEN-EL279331
                                    :SYNONYMS NIL
                                    :GENBANK-NOTE "[goid GO:0016624] [goid GO:0016746] [goid GO:0008152] [goid GO:0055114] [goid GO:0030976] [goid GO:0006099] [goid GO:0004591] [koid KO:K00164] DORA20.01_00638 cga:Celgi_2334 2-oxoglutarate dehydrogenase E1; K00164 2-oxoglutarate dehydrogenase E1 component [EC:1.2.4.2] (db=KEGG) (RBH) ## RBH: UniRef90_C0VZY0 2-oxoglutarate decarboxylase n=1 Tax=Actinomyces coleocanis DSM 15436 RepID=C0VZY0_9ACTO (db=UNIREF) ; RBH: UniRef90_C0VZY0 2-oxoglutarate decarboxylase n=1 Tax=Actinomyces coleocanis DSM 15436 RepID=C0VZY0_9ACTO (db=UNIREF) ; BLAST: 2-oxoglutarate dehydrogenase E1; K00164 2-oxoglutarate dehydrogenase E1 component [EC:1.2.4.2] (db=KEGG evalue=0.0 bit_score=1427.0 identity=56.5 coverage=99.59742351046698) ; BLAST: 2-oxoglutarate decarboxylase n=1 Tax=Actinomyces coleocanis DSM 15436 RepID=C0VZY0_9ACTO (db=UNIREF evalue=0.0 bit_score=1508.0 identity=63.3 coverage=92.914653784219) ; IPRSCAN: 2-oxoglutarate dehydrogenase, E1 component (db=HMMPIR db_id=PIRSF000157 from=1 to=1241 evalue=0.0 interpro_id=IPR011603 interpro_description=2-oxoglutarate dehydrogenase, E1 component GO=Molecular Function: oxoglutarate dehydrogenase (succinyl-transferring) activity (GO:0004591), Biological Process: tricarboxylic acid cycle (GO:0006099), Molecular Function: thiamine pyrophosphate binding (GO:0030976), Biological Process: oxidation-reduction process (GO:0055114)) ; IPRSCAN: 2oxo_dh_E1: oxoglutarate dehydrogenase (su (db=HMMTigr db_id=TIGR00239 from=311 to=1240 evalue=6.4e-285 interpro_id=IPR011603 interpro_description=2-oxoglutarate dehydrogenase, E1 component GO=Molecular Function: oxoglutarate dehydrogenase (succinyl-transferring) activity (GO:0004591), Biological Process: tricarboxylic acid cycle (GO:0006099), Molecular Function: thiamine pyrophosphate binding (GO:0030976), Biological Process: oxidation-reduction process (GO:0055114)) ; IPRSCAN: 2-OXOGLUTARATE DEHYDROGENASE (db=HMMPanther db_id=PTHR23152 from=647 to=1240 evalue=2.1e-261 interpro_id=IPR011603 interpro_description=2-oxoglutarate dehydrogenase, E1 component GO=Molecular Function: oxoglutarate dehydrogenase (succinyl-transferring) activity (GO:0004591), Biological Process: tricarboxylic acid cycle (GO:0006099), Molecular Function: thiamine pyrophosphate binding (GO:0030976), Biological Process: oxidation-reduction process (GO:0055114)) ; IPRSCAN: Thiamin diphosphate-binding fold (THDP-binding) (db=superfamily db_id=SSF52518 from=451 to=839 evalue=1.3e-91) ; IPRSCAN: (db=HMMPfam db_id=PF02779 from=904 to=1097 evalue=3.6e-57 interpro_id=IPR005475 interpro_description=Transketolase-like, pyrimidine-binding domain) ; IPRSCAN: CoA-dependent acyltransferases (db=superfamily db_id=SSF52777 from=102 to=357 evalue=1.9e-55) ; IPRSCAN: (db=HMMPfam db_id=PF00198 from=115 to=348 evalue=7.8e-53 interpro_id=IPR001078 interpro_description=2-oxoacid dehydrogenase acyltransferase, catalytic domain GO=Biological Process: metabolic process (GO:0008152), Molecular Function: transferase activity, transferring acyl groups (GO:0016746)) ; IPRSCAN: no description (db=Gene3D db_id=G3DSA:3.40.50.970 from=491 to=836 evalue=7.2e-52) ; IPRSCAN: no description (db=Gene3D db_id=G3DSA:3.30.559.10 from=113 to=360 evalue=1.1e-51 interpro_id=IPR023213 interpro_description=Chloramphenicol acetyltransferase-like domain) ; IPRSCAN: (db=HMMPfam db_id=PF00676 from=508 to=827 evalue=1.3e-47 interpro_id=IPR001017 interpro_description=Dehydrogenase, E1 component GO=Biological Process: metabolic process (GO:0008152), Molecular Function: oxidoreductase activity, acting on the aldehyde or oxo group of donors, disulfide as acceptor (GO:0016624)) ; IPRSCAN: Thiamin diphosphate-binding fold (THDP-binding) (db=superfamily db_id=SSF52518 from=901 to=1122 evalue=1.6e-46) ; IPRSCAN: no description (db=HMMSmart db_id=SM00861 from=905 to=1098 evalue=5.8e-43 interpro_id=IPR005475 interpro_description=Transketolase-like, pyrimidine-binding domain) ; IPRSCAN: coiled-coil (db=Coil db_id=coil from=800 to=821 evalue=NA) ; GENE: 707295..711020 - ( gc_cont=0.534) ; B"
                                    :GENBANK-EXTRAS NIL
                                    :GO-ANNOTATIONS NIL
                                    :DB_XREFS NIL
                                    :GENE-COMMENT "[goid GO:0016624] [goid GO:0016746] [goid GO:0008152] [goid GO:0055114] [goid GO:0030976] [goid GO:0006099] [goid GO:0004591] [koid KO:K00164] DORA20.01_00638 cga:Celgi_2334 2-oxoglutarate dehydrogenase E1; K00164 2-oxoglutarate dehydrogenase E1 component [EC:1.2.4.2] (db=KEGG) (RBH) ## RBH: UniRef90_C0VZY0 2-oxoglutarate decarboxylase n=1 Tax=Actinomyces coleocanis DSM 15436 RepID=C0VZY0_9ACTO (db=UNIREF) ; RBH: UniRef90_C0VZY0 2-oxoglutarate decarboxylase n=1 Tax=Actinomyces coleocanis DSM 15436 RepID=C0VZY0_9ACTO (db=UNIREF) ; BLAST: 2-oxoglutarate dehydrogenase E1; K00164 2-oxoglutarate dehydrogenase E1 component [EC:1.2.4.2] (db=KEGG evalue=0.0 bit_score=1427.0 identity=56.5 coverage=99.59742351046698) ; BLAST: 2-oxoglutarate decarboxylase n=1 Tax=Actinomyces coleocanis DSM 15436 RepID=C0VZY0_9ACTO (db=UNIREF evalue=0.0 bit_score=1508.0 identity=63.3 coverage=92.914653784219) ; IPRSCAN: 2-oxoglutarate dehydrogenase, E1 component (db=HMMPIR db_id=PIRSF000157 from=1 to=1241 evalue=0.0 interpro_id=IPR011603 interpro_description=2-oxoglutarate dehydrogenase, E1 component GO=Molecular Function: oxoglutarate dehydrogenase (succinyl-transferring) activity (GO:0004591), Biological Process: tricarboxylic acid cycle (GO:0006099), Molecular Function: thiamine pyrophosphate binding (GO:0030976), Biological Process: oxidation-reduction process (GO:0055114)) ; IPRSCAN: 2oxo_dh_E1: oxoglutarate dehydrogenase (su (db=HMMTigr db_id=TIGR00239 from=311 to=1240 evalue=6.4e-285 interpro_id=IPR011603 interpro_description=2-oxoglutarate dehydrogenase, E1 component GO=Molecular Function: oxoglutarate dehydrogenase (succinyl-transferring) activity (GO:0004591), Biological Process: tricarboxylic acid cycle (GO:0006099), Molecular Function: thiamine pyrophosphate binding (GO:0030976), Biological Process: oxidation-reduction process (GO:0055114)) ; IPRSCAN: 2-OXOGLUTARATE DEHYDROGENASE (db=HMMPanther db_id=PTHR23152 from=647 to=1240 evalue=2.1e-261 interpro_id=IPR011603 interpro_description=2-oxoglutarate dehydrogenase, E1 component GO=Molecular Function: oxoglutarate dehydrogenase (succinyl-transferring) activity (GO:0004591), Biological Process: tricarboxylic acid cycle (GO:0006099), Molecular Function: thiamine pyrophosphate binding (GO:0030976), Biological Process: oxidation-reduction process (GO:0055114)) ; IPRSCAN: Thiamin diphosphate-binding fold (THDP-binding) (db=superfamily db_id=SSF52518 from=451 to=839 evalue=1.3e-91) ; IPRSCAN: (db=HMMPfam db_id=PF02779 from=904 to=1097 evalue=3.6e-57 interpro_id=IPR005475 interpro_description=Transketolase-like, pyrimidine-binding domain) ; IPRSCAN: CoA-dependent acyltransferases (db=superfamily db_id=SSF52777 from=102 to=357 evalue=1.9e-55) ; IPRSCAN: (db=HMMPfam db_id=PF00198 from=115 to=348 evalue=7.8e-53 interpro_id=IPR001078 interpro_description=2-oxoacid dehydrogenase acyltransferase, catalytic domain GO=Biological Process: metabolic process (GO:0008152), Molecular Function: transferase activity, transferring acyl groups (GO:0016746)) ; IPRSCAN: no description (db=Gene3D db_id=G3DSA:3.40.50.970 from=491 to=836 evalue=7.2e-52) ; IPRSCAN: no description (db=Gene3D db_id=G3DSA:3.30.559.10 from=113 to=360 evalue=1.1e-51 interpro_id=IPR023213 interpro_description=Chloramphenicol acetyltransferase-like domain) ; IPRSCAN: (db=HMMPfam db_id=PF00676 from=508 to=827 evalue=1.3e-47 interpro_id=IPR001017 interpro_description=Dehydrogenase, E1 component GO=Biological Process: metabolic process (GO:0008152), Molecular Function: oxidoreductase activity, acting on the aldehyde or oxo group of donors, disulfide as acceptor (GO:0016624)) ; IPRSCAN: Thiamin diphosphate-binding fold (THDP-binding) (db=superfamily db_id=SSF52518 from=901 to=1122 evalue=1.6e-46) ; IPRSCAN: no description (db=HMMSmart db_id=SM00861 from=905 to=1098 evalue=5.8e-43 interpro_id=IPR005475 interpro_description=Transketolase-like, pyrimidine-binding domain) ; IPRSCAN: coiled-coil (db=Coil db_id=coil from=800 to=821 evalue=NA) ; GENE: 707295..711020 - ( gc_cont=0.534) ; B"
                                    :FUNCTION-COMMENT NIL
                                    :GENE-LINKS NIL
                                    :RXNS (2OXOGLUTDECARB-RXN)
                                    :RXN-IDS NIL
                                    :INTRONS NIL
                                    :LOCATIONS NIL
                                    :FRAME-INFO "-"
                                    :LEFT-END-POSITION 707295
                                    :RIGHT-END-POSITION 711020
                                    :DIRECTION "-"
                                    :COMBINED-FUNCTION-NAME "cga:Celgi_2334 2-oxoglutarate dehydrogenase E1; K00164 2-oxoglutarate dehydrogenase E1 component [EC:1.2.4.2] (db=KEGG) (RBH) B")
                :OLD GKFG-1625
                :NEW-RXNS (2OXOGLUTDECARB-RXN)
                :OLD-RXNS (#<2OXOGLUTARATEDEH-RXN instance frame in DORABASE[F]
                             @ #x1034ee78e2>
                           #<2OXOGLUTDECARB-RXN instance frame in DORABASE[F]
                             @ #x103449c202>)
                :NEW-RXNS-AMBIGUOUS? NIL
                :CHANGED-GENE NIL
                :CHANGED-MONOMER NIL
                :CHANGED-ENZRXN ((#<ENZRXNKFG-1096 instance frame in DORABASE[F]
                                    @
                                    #x1034f09be2>
                                  "cga:Celgi_2334 2-oxoglutarate dehydrogenase E1; K00164 2-oxoglutarate dehydrogenase E1 component [EC:1.2.4.2] (db=KEGG) (RBH) B"
                                  "2-oxoglutarate dehydrogenase"))
                :STATUS NIL
                :SELECTED-DEL NIL
                :SELECTED-ADD NIL
                :SELECTED-ENZRXNS NIL
                :NEW-RXNS-REASON "EC# match")
 #S(INCR-UPDATE :NEW #S(UPDATE-GENE :ID GKFG-1592
                                    :ACCESSION "DORA20.01_00608"
                                    :NAME "iva:Isova_2663"
                                    :STARTBASE 678012
                                    :ENDBASE 676720
                                    :PRODUCT-TYPE P
                                    :PRODUCT-ID #<GKFG-1592-MONOMER instance frame in DORABASE[F]
                                                  @
                                                  #x1034efac62>
                                    :FUNCTION-NAME "iva:Isova_2663 O-acetylhomoserine/O-acetylserine sulfhydrylase (EC:2.5.1.47); K01740 O-acetylhomoserine (thiol)-lyase [EC:2.5.1.49] (db=KEGG) (RBH) B"
                                    :FUNCTION-SYNONYMS NIL
                                    :FUNCTION-CITATION NIL
                                    :PRODUCT-MW-SEQ NIL
                                    :H-SPIDS NIL
                                    :|EC#S| ("2.5.1.49"
                                             "2.5.1.47"
                                             "2.5.1.47"
                                             "2.5.1.49")
                                    :EVID NIL
                                    :GENETIC-ELEMENT GEN-EL279331
                                    :SYNONYMS NIL
                                    :GENBANK-NOTE "[goid GO:0003824] [goid GO:0030170] [goid GO:0016765] [goid GO:0006520] [koid KO:K01740] DORA20.01_00608 iva:Isova_2663 O-acetylhomoserine/O-acetylserine sulfhydrylase (EC:2.5.1.47); K01740 O-acetylhomoserine (thiol)-lyase [EC:2.5.1.49] (db=KEGG) (RBH) ## RBH: UniRef90_F6FTZ5 O-acetylhomoserine/O-acetylserine sulfhydrylase n=1 Tax=Isoptericola variabilis 225 RepID=F6FTZ5_ISOV2 (db=UNIREF) ; RBH: UniRef90_F6FTZ5 O-acetylhomoserine/O-acetylserine sulfhydrylase n=1 Tax=Isoptericola variabilis 225 RepID=F6FTZ5_ISOV2 (db=UNIREF) ; BLAST: O-acetylhomoserine/O-acetylserine sulfhydrylase (EC:2.5.1.47); K01740 O-acetylhomoserine (thiol)-lyase [EC:2.5.1.49] (db=KEGG evalue=0.0 bit_score=533.0 identity=62.9 coverage=98.60788863109049) ; BLAST: O-acetylhomoserine/O-acetylserine sulfhydrylase n=1 Tax=Isoptericola variabilis 225 RepID=F6FTZ5_ISOV2 (db=UNIREF evalue=0.0 bit_score=533.0 identity=62.6 coverage=98.60788863109049) ; IPRSCAN: OAH_OAS_sulfhy: O-acetylhomoserine ami (db=HMMTigr db_id=TIGR01326 from=7 to=426 evalue=4.4e-260 interpro_id=IPR006235 interpro_description=O-acetylhomoserine/O-acetylserine sulfhydrylase GO=Biological Process: cellular amino acid metabolic process (GO:0006520), Molecular Function: transferase activity, transferring alkyl or aryl (other than methyl) groups (GO:0016765)) ; IPRSCAN: Cystathionine gamma-synthase (db=HMMPIR db_id=PIRSF001434 from=9 to=429 evalue=3.3e-151 interpro_id=IPR000277 interpro_description=Cys/Met metabolism, pyridoxal phosphate-dependent enzyme GO=Biological Process: cellular amino acid metabolic process (GO:0006520), Molecular Function: pyridoxal phosphate binding (GO:0030170)) ; IPRSCAN: TRANS-SULFURATION ENZYME FAMILY MEMBER (db=HMMPanther db_id=PTHR11808 from=95 to=428 evalue=1.9e-149 interpro_id=IPR000277 interpro_description=Cys/Met metabolism, pyridoxal phosphate-dependent enzyme GO=Biological Process: cellular amino acid metabolic process (GO:0006520), Molecular Function: pyridoxal phosphate binding (GO:0030170)) ; IPRSCAN: O-ACETYLHOMOSERINE (THIOL)-LYASE (db=HMMPanther db_id=PTHR11808:SF12 from=95 to=428 evalue=1.9e-149 interpro_id=IPR006235 interpro_description=O-acetylhomoserine/O-acetylserine sulfhydrylase GO=Biological Process: cellular amino acid metabolic process (GO:0006520), Molecular Function: transferase activity, transferring alkyl or aryl (other than methyl) groups (GO:0016765)) ; IPRSCAN: (db=HMMPfam db_id=PF01053 from=10 to=425 evalue=1.5e-128 interpro_id=IPR000277 interpro_description=Cys/Met metabolism, pyridoxal phosphate-dependent enzyme GO=Biological Process: cellular amino acid metabolic process (GO:0006520), Molecular Function: pyridoxal phosphate binding (GO:0030170)) ; IPRSCAN: PLP-dependent transferases (db=superfamily db_id=SSF53383 from=6 to=426 evalue=1.9e-113 interpro_id=IPR015424 interpro_description=Pyridoxal phosphate-dependent transferase, major domain) ; IPRSCAN: no description (db=Gene3D db_id=G3DSA:3.40.640.10 from=4 to=292 evalue=3.2e-80 interpro_id=IPR015421 interpro_description=Pyridoxal phosphate-dependent transferase, major region, subdomain 1 GO=Molecular Function: catalytic activity (GO:0003824), Molecular Function: pyridoxal phosphate binding (GO:0030170)) ; IPRSCAN: no description (db=Gene3D db_id=G3DSA:3.90.1150.10 from=293 to=429 evalue=3.1e-41 interpro_id=IPR015422 interpro_description=Pyridoxal phosphate-dependent transferase, major region, subdomain 2 GO=Molecular Function: catalytic activity (GO:0003824), Molecular Function: pyridoxal phosphate binding (GO:0030170)) ; IPRSCAN: seg (db=Seg db_id=seg from=80 to=102) ; GENE: 676720..678012 - ( gc_cont=0.533) ; B"
                                    :GENBANK-EXTRAS NIL
                                    :GO-ANNOTATIONS NIL
                                    :DB_XREFS NIL
                                    :GENE-COMMENT "[goid GO:0003824] [goid GO:0030170] [goid GO:0016765] [goid GO:0006520] [koid KO:K01740] DORA20.01_00608 iva:Isova_2663 O-acetylhomoserine/O-acetylserine sulfhydrylase (EC:2.5.1.47); K01740 O-acetylhomoserine (thiol)-lyase [EC:2.5.1.49] (db=KEGG) (RBH) ## RBH: UniRef90_F6FTZ5 O-acetylhomoserine/O-acetylserine sulfhydrylase n=1 Tax=Isoptericola variabilis 225 RepID=F6FTZ5_ISOV2 (db=UNIREF) ; RBH: UniRef90_F6FTZ5 O-acetylhomoserine/O-acetylserine sulfhydrylase n=1 Tax=Isoptericola variabilis 225 RepID=F6FTZ5_ISOV2 (db=UNIREF) ; BLAST: O-acetylhomoserine/O-acetylserine sulfhydrylase (EC:2.5.1.47); K01740 O-acetylhomoserine (thiol)-lyase [EC:2.5.1.49] (db=KEGG evalue=0.0 bit_score=533.0 identity=62.9 coverage=98.60788863109049) ; BLAST: O-acetylhomoserine/O-acetylserine sulfhydrylase n=1 Tax=Isoptericola variabilis 225 RepID=F6FTZ5_ISOV2 (db=UNIREF evalue=0.0 bit_score=533.0 identity=62.6 coverage=98.60788863109049) ; IPRSCAN: OAH_OAS_sulfhy: O-acetylhomoserine ami (db=HMMTigr db_id=TIGR01326 from=7 to=426 evalue=4.4e-260 interpro_id=IPR006235 interpro_description=O-acetylhomoserine/O-acetylserine sulfhydrylase GO=Biological Process: cellular amino acid metabolic process (GO:0006520), Molecular Function: transferase activity, transferring alkyl or aryl (other than methyl) groups (GO:0016765)) ; IPRSCAN: Cystathionine gamma-synthase (db=HMMPIR db_id=PIRSF001434 from=9 to=429 evalue=3.3e-151 interpro_id=IPR000277 interpro_description=Cys/Met metabolism, pyridoxal phosphate-dependent enzyme GO=Biological Process: cellular amino acid metabolic process (GO:0006520), Molecular Function: pyridoxal phosphate binding (GO:0030170)) ; IPRSCAN: TRANS-SULFURATION ENZYME FAMILY MEMBER (db=HMMPanther db_id=PTHR11808 from=95 to=428 evalue=1.9e-149 interpro_id=IPR000277 interpro_description=Cys/Met metabolism, pyridoxal phosphate-dependent enzyme GO=Biological Process: cellular amino acid metabolic process (GO:0006520), Molecular Function: pyridoxal phosphate binding (GO:0030170)) ; IPRSCAN: O-ACETYLHOMOSERINE (THIOL)-LYASE (db=HMMPanther db_id=PTHR11808:SF12 from=95 to=428 evalue=1.9e-149 interpro_id=IPR006235 interpro_description=O-acetylhomoserine/O-acetylserine sulfhydrylase GO=Biological Process: cellular amino acid metabolic process (GO:0006520), Molecular Function: transferase activity, transferring alkyl or aryl (other than methyl) groups (GO:0016765)) ; IPRSCAN: (db=HMMPfam db_id=PF01053 from=10 to=425 evalue=1.5e-128 interpro_id=IPR000277 interpro_description=Cys/Met metabolism, pyridoxal phosphate-dependent enzyme GO=Biological Process: cellular amino acid metabolic process (GO:0006520), Molecular Function: pyridoxal phosphate binding (GO:0030170)) ; IPRSCAN: PLP-dependent transferases (db=superfamily db_id=SSF53383 from=6 to=426 evalue=1.9e-113 interpro_id=IPR015424 interpro_description=Pyridoxal phosphate-dependent transferase, major domain) ; IPRSCAN: no description (db=Gene3D db_id=G3DSA:3.40.640.10 from=4 to=292 evalue=3.2e-80 interpro_id=IPR015421 interpro_description=Pyridoxal phosphate-dependent transferase, major region, subdomain 1 GO=Molecular Function: catalytic activity (GO:0003824), Molecular Function: pyridoxal phosphate binding (GO:0030170)) ; IPRSCAN: no description (db=Gene3D db_id=G3DSA:3.90.1150.10 from=293 to=429 evalue=3.1e-41 interpro_id=IPR015422 interpro_description=Pyridoxal phosphate-dependent transferase, major region, subdomain 2 GO=Molecular Function: catalytic activity (GO:0003824), Molecular Function: pyridoxal phosphate binding (GO:0030170)) ; IPRSCAN: seg (db=Seg db_id=seg from=80 to=102) ; GENE: 676720..678012 - ( gc_cont=0.533) ; B"
                                    :FUNCTION-COMMENT NIL
                                    :GENE-LINKS NIL
                                    :RXNS (SULFOCYS-RXN
                                           RXN-12726
                                           ACSERLY-RXN
                                           ACETYLHOMOSER-CYS-RXN
                                           O-ACETYLHOMOSERINE-THIOL-LYASE-RXN)
                                    :RXN-IDS NIL
                                    :INTRONS NIL
                                    :LOCATIONS NIL
                                    :FRAME-INFO "-"
                                    :LEFT-END-POSITION 676720
                                    :RIGHT-END-POSITION 678012
                                    :DIRECTION "-"
                                    :COMBINED-FUNCTION-NAME "iva:Isova_2663 O-acetylhomoserine/O-acetylserine sulfhydrylase (EC:2.5.1.47); K01740 O-acetylhomoserine (thiol)-lyase [EC:2.5.1.49] (db=KEGG) (RBH) B")
                :OLD GKFG-1592
                :NEW-RXNS (SULFOCYS-RXN RXN-12726 ACSERLY-RXN
                           ACETYLHOMOSER-CYS-RXN
                           O-ACETYLHOMOSERINE-THIOL-LYASE-RXN)
                :OLD-RXNS (#<CYSPH-RXN instance frame in DORABASE[F] @
                             #x1034eeeb42>
                           #<RXN-12728 instance frame in DORABASE[F] @
                             #x1034eeeb62>
                           #<CYSTATHIONINE-BETA-LYASE-RXN instance frame in DORABASE[F]
                             @ #x1034eecc12>
                           #<O-SUCCHOMOSERLYASE-RXN instance frame in DORABASE[F]
                             @ #x1034eeeb22>
                           #<O-ACETYLHOMOSERINE-THIOL-LYASE-RXN instance frame in DORABASE[F]
                             @ #x103449ffc2>
                           #<ACETYLHOMOSER-CYS-RXN instance frame in DORABASE[F]
                             @ #x103449ffa2>
                           #<ACSERLY-RXN instance frame in DORABASE[F]
                             @ #x103443c022>
                           #<RXN-12726 instance frame in DORABASE[F] @
                             #x103443c002>
                           #<SULFOCYS-RXN instance frame in DORABASE[F]
                             @ #x103443bfe2>)
                :NEW-RXNS-AMBIGUOUS? NIL
                :CHANGED-GENE NIL
                :CHANGED-MONOMER NIL
                :CHANGED-ENZRXN ((#<ENZRXNKFG-1158 instance frame in DORABASE[F]
                                    @
                                    #x10343b3d32>
                                  "iva:Isova_2663 O-acetylhomoserine/O-acetylserine sulfhydrylase (EC:2.5.1.47); K01740 O-acetylhomoserine (thiol)-lyase [EC:2.5.1.49] (db=KEGG) (RBH) B"
                                  "cystathionine &gamma;-synthase")
                                 (#<ENZRXNKFG-1153 instance frame in DORABASE[F]
                                    @
                                    #x10343b3c92>
                                  "iva:Isova_2663 O-acetylhomoserine/O-acetylserine sulfhydrylase (EC:2.5.1.47); K01740 O-acetylhomoserine (thiol)-lyase [EC:2.5.1.49] (db=KEGG) (RBH) B"
                                  "selenocystathione synthase")
                                 (#<ENZRXNKFG-1067 instance frame in DORABASE[F]
                                    @
                                    #x1034f09842>
                                  "iva:Isova_2663 O-acetylhomoserine/O-acetylserine sulfhydrylase (EC:2.5.1.47); K01740 O-acetylhomoserine (thiol)-lyase [EC:2.5.1.49] (db=KEGG) (RBH) B"
                                  "cystathionine-&beta;-lyase")
                                 (#<ENZRXNKFG-1066 instance frame in DORABASE[F]
                                    @
                                    #x1034f09822>
                                  "iva:Isova_2663 O-acetylhomoserine/O-acetylserine sulfhydrylase (EC:2.5.1.47); K01740 O-acetylhomoserine (thiol)-lyase [EC:2.5.1.49] (db=KEGG) (RBH) B"
                                  "O-succinylhomoserine(thiol)-lyase"))
                :STATUS NIL
                :SELECTED-DEL NIL
                :SELECTED-ADD NIL
                :SELECTED-ENZRXNS NIL
                :NEW-RXNS-REASON "EC# match")
 #S(INCR-UPDATE :NEW #S(UPDATE-GENE :ID GKFG-1584
                                    :ACCESSION "DORA20.01_00600"
                                    :NAME "phosphotransferase"
                                    :STARTBASE 669071
                                    :ENDBASE 668841
                                    :PRODUCT-TYPE P
                                    :PRODUCT-ID #<GKFG-1584-MONOMER instance frame in DORABASE[F]
                                                  @
                                                  #x1034efad62>
                                    :FUNCTION-NAME "phosphotransferase system EIIB/cysteine, phosphorylation protein (db=KEGG evalue=6.3e-16 bit_score=88.0 identity=55.3 coverage=97.40259740259741) (BLAST) C"
                                    :FUNCTION-SYNONYMS NIL
                                    :FUNCTION-CITATION NIL
                                    :PRODUCT-MW-SEQ NIL
                                    :H-SPIDS NIL
                                    :|EC#S| NIL
                                    :EVID NIL
                                    :GENETIC-ELEMENT GEN-EL279331
                                    :SYNONYMS NIL
                                    :GENBANK-NOTE "[goid GO:0008982] [goid GO:0016020] [goid GO:0009401] [goid GO:0006810] [goid GO:0005351] DORA20.01_00600 phosphotransferase system EIIB/cysteine, phosphorylation protein (db=KEGG evalue=6.3e-16 bit_score=88.0 identity=55.3 coverage=97.40259740259741) (BLAST) ## BLAST: Phosphotransferase system EIIB/cysteine, phosphorylation site n=2 Tax=Cellulomonas RepID=F4H5S9_CELFA (db=UNIREF evalue=8.2e-16 bit_score=88.0 identity=55.3 coverage=97.40259740259741) ; IPRSCAN: Glucose permease domain IIB (db=superfamily db_id=SSF55604 from=2 to=76 evalue=6.1e-15 interpro_id=IPR001996 interpro_description=Phosphotransferase system, EIIB component, type 1 GO=Molecular Function: sugar:hydrogen symporter activity (GO:0005351), Biological Process: transport (GO:0006810), Biological Process: phosphoenolpyruvate-dependent sugar phosphotransferase system (GO:0009401), Cellular Component: membrane (GO:0016020)) ; IPRSCAN: no description (db=Gene3D db_id=G3DSA:3.30.1360.60 from=2 to=76 evalue=2.4e-14 interpro_id=IPR001996 interpro_description=Phosphotransferase system, EIIB component, type 1 GO=Molecular Function: sugar:hydrogen symporter activity (GO:0005351), Biological Process: transport (GO:0006810), Biological Process: phosphoenolpyruvate-dependent sugar phosphotransferase system (GO:0009401), Cellular Component: membrane (GO:0016020)) ; IPRSCAN: (db=HMMPfam db_id=PF00367 from=4 to=38 evalue=4.6e-08 interpro_id=IPR018113 interpro_description=Phosphotransferase system EIIB/cysteine, phosphorylation site GO=Molecular Function: protein-N(PI)-phosphohistidine-sugar phosphotransferase activity (GO:0008982)) ; IPRSCAN: PTS_EIIB_TYPE_1 (db=ProfileScan db_id=PS51098 from=1 to=76 evalue=18.428 interpro_id=IPR001996 interpro_description=Phosphotransferase system, EIIB component, type 1 GO=Molecular Function: sugar:hydrogen symporter activity (GO:0005351), Biological Process: transport (GO:0006810), Biological Process: phosphoenolpyruvate-dependent sugar phosphotransferase system (GO:0009401), Cellular Component: membrane (GO:0016020)) ; IPRSCAN: seg (db=Seg db_id=seg from=7 to=15) ; GENE: 668841..669071 - ( gc_cont=0.537) ; C"
                                    :GENBANK-EXTRAS NIL
                                    :GO-ANNOTATIONS NIL
                                    :DB_XREFS NIL
                                    :GENE-COMMENT "[goid GO:0008982] [goid GO:0016020] [goid GO:0009401] [goid GO:0006810] [goid GO:0005351] DORA20.01_00600 phosphotransferase system EIIB/cysteine, phosphorylation protein (db=KEGG evalue=6.3e-16 bit_score=88.0 identity=55.3 coverage=97.40259740259741) (BLAST) ## BLAST: Phosphotransferase system EIIB/cysteine, phosphorylation site n=2 Tax=Cellulomonas RepID=F4H5S9_CELFA (db=UNIREF evalue=8.2e-16 bit_score=88.0 identity=55.3 coverage=97.40259740259741) ; IPRSCAN: Glucose permease domain IIB (db=superfamily db_id=SSF55604 from=2 to=76 evalue=6.1e-15 interpro_id=IPR001996 interpro_description=Phosphotransferase system, EIIB component, type 1 GO=Molecular Function: sugar:hydrogen symporter activity (GO:0005351), Biological Process: transport (GO:0006810), Biological Process: phosphoenolpyruvate-dependent sugar phosphotransferase system (GO:0009401), Cellular Component: membrane (GO:0016020)) ; IPRSCAN: no description (db=Gene3D db_id=G3DSA:3.30.1360.60 from=2 to=76 evalue=2.4e-14 interpro_id=IPR001996 interpro_description=Phosphotransferase system, EIIB component, type 1 GO=Molecular Function: sugar:hydrogen symporter activity (GO:0005351), Biological Process: transport (GO:0006810), Biological Process: phosphoenolpyruvate-dependent sugar phosphotransferase system (GO:0009401), Cellular Component: membrane (GO:0016020)) ; IPRSCAN: (db=HMMPfam db_id=PF00367 from=4 to=38 evalue=4.6e-08 interpro_id=IPR018113 interpro_description=Phosphotransferase system EIIB/cysteine, phosphorylation site GO=Molecular Function: protein-N(PI)-phosphohistidine-sugar phosphotransferase activity (GO:0008982)) ; IPRSCAN: PTS_EIIB_TYPE_1 (db=ProfileScan db_id=PS51098 from=1 to=76 evalue=18.428 interpro_id=IPR001996 interpro_description=Phosphotransferase system, EIIB component, type 1 GO=Molecular Function: sugar:hydrogen symporter activity (GO:0005351), Biological Process: transport (GO:0006810), Biological Process: phosphoenolpyruvate-dependent sugar phosphotransferase system (GO:0009401), Cellular Component: membrane (GO:0016020)) ; IPRSCAN: seg (db=Seg db_id=seg from=7 to=15) ; GENE: 668841..669071 - ( gc_cont=0.537) ; C"
                                    :FUNCTION-COMMENT NIL
                                    :GENE-LINKS NIL
                                    :RXNS NIL
                                    :RXN-IDS NIL
                                    :INTRONS NIL
                                    :LOCATIONS NIL
                                    :FRAME-INFO "-"
                                    :LEFT-END-POSITION 668841
                                    :RIGHT-END-POSITION 669071
                                    :DIRECTION "-"
                                    :COMBINED-FUNCTION-NAME "phosphotransferase system EIIB/cysteine, phosphorylation protein (db=KEGG evalue=6.3e-16 bit_score=88.0 identity=55.3 coverage=97.40259740259741) (BLAST) C")
                :OLD GKFG-1584
                :NEW-RXNS NIL
                :OLD-RXNS (#<TRANS-RXNKFG-14 instance frame in DORABASE[F]
                             @ #x10351ca992>)
                :NEW-RXNS-AMBIGUOUS? NIL
                :CHANGED-GENE NIL
                :CHANGED-MONOMER NIL
                :CHANGED-ENZRXN NIL
                :STATUS NIL
                :SELECTED-DEL NIL
                :SELECTED-ADD NIL
                :SELECTED-ENZRXNS NIL
                :NEW-RXNS-REASON "Matched name: NIL")
 #S(INCR-UPDATE :NEW #S(UPDATE-GENE :ID GKFG-1539
                                    :ACCESSION "DORA20.01_00560"
                                    :NAME "non-canonical"
                                    :STARTBASE 632009
                                    :ENDBASE 631350
                                    :PRODUCT-TYPE P
                                    :PRODUCT-ID #<GKFG-1539-MONOMER instance frame in DORABASE[F]
                                                  @
                                                  #x1034efb302>
                                    :FUNCTION-NAME "non-canonical purine NTP pyrophosphatase, rdgB/HAM1 family; K02428 dITP/XTP pyrophosphatase [EC:3.6.1.19] (db=KEGG evalue=0.0 bit_score=267.0 identity=63.5 coverage=91.81818181818183) (BLAST) C"
                                    :FUNCTION-SYNONYMS NIL
                                    :FUNCTION-CITATION NIL
                                    :PRODUCT-MW-SEQ NIL
                                    :H-SPIDS NIL
                                    :|EC#S| ("3.6.1.19" "3.6.1.19")
                                    :EVID NIL
                                    :GENETIC-ELEMENT GEN-EL279331
                                    :SYNONYMS NIL
                                    :GENBANK-NOTE "[goid GO:0017111] [goid GO:0016787] [koid KO:K02428] DORA20.01_00560 non-canonical purine NTP pyrophosphatase, rdgB/HAM1 family; K02428 dITP/XTP pyrophosphatase [EC:3.6.1.19] (db=KEGG evalue=0.0 bit_score=267.0 identity=63.5 coverage=91.81818181818183) (BLAST) ## BLAST: Non-canonical purine NTP pyrophosphatase, rdgB/HAM1 family n=1 Tax=[Cellvibrio] gilvus ATCC 13127 RepID=F8A0P5_CELGA (db=UNIREF evalue=0.0 bit_score=267.0 identity=63.5 coverage=91.81818181818183) ; IPRSCAN: HAM1 PROTEIN-RELATED (db=HMMPanther db_id=PTHR11067:SF1 from=7 to=212 evalue=4.4e-73) ; IPRSCAN: INOSINE TRIPHOSPHATE PYROPHOSPHATASE/HAM1 PROTEIN (db=HMMPanther db_id=PTHR11067 from=7 to=212 evalue=4.4e-73 interpro_id=IPR002637 interpro_description=Ham1-like protein GO=Molecular Function: hydrolase activity (GO:0016787)) ; IPRSCAN: ITPase-like (db=superfamily db_id=SSF52972 from=7 to=205 evalue=1.6e-60) ; IPRSCAN: no description (db=Gene3D db_id=G3DSA:3.90.950.10 from=8 to=207 evalue=2.1e-60) ; IPRSCAN: TIGR00042: non-canonical purine NTP pyropho (db=HMMTigr db_id=TIGR00042 from=8 to=203 evalue=3.5e-60 interpro_id=IPR002637 interpro_description=Ham1-like protein GO=Molecular Function: hydrolase activity (GO:0016787)) ; IPRSCAN: (db=HMMPfam db_id=PF01725 from=9 to=199 evalue=6.9e-59 interpro_id=IPR002637 interpro_description=Ham1-like protein GO=Molecular Function: hydrolase activity (GO:0016787)) ; IPRSCAN: Non_canon_purine_NTPase (db=HAMAP db_id=MF_01405 from=7 to=204 evalue=38.545 interpro_id=IPR020922 interpro_description=Nucleoside-triphosphatase GO=Molecular Function: nucleoside-triphosphatase activity (GO:0017111)) ; IPRSCAN: seg (db=Seg db_id=seg from=105 to=118) ; GENE: 631350..632009 - ( gc_cont=0.573) ; C"
                                    :GENBANK-EXTRAS NIL
                                    :GO-ANNOTATIONS NIL
                                    :DB_XREFS NIL
                                    :GENE-COMMENT "[goid GO:0017111] [goid GO:0016787] [koid KO:K02428] DORA20.01_00560 non-canonical purine NTP pyrophosphatase, rdgB/HAM1 family; K02428 dITP/XTP pyrophosphatase [EC:3.6.1.19] (db=KEGG evalue=0.0 bit_score=267.0 identity=63.5 coverage=91.81818181818183) (BLAST) ## BLAST: Non-canonical purine NTP pyrophosphatase, rdgB/HAM1 family n=1 Tax=[Cellvibrio] gilvus ATCC 13127 RepID=F8A0P5_CELGA (db=UNIREF evalue=0.0 bit_score=267.0 identity=63.5 coverage=91.81818181818183) ; IPRSCAN: HAM1 PROTEIN-RELATED (db=HMMPanther db_id=PTHR11067:SF1 from=7 to=212 evalue=4.4e-73) ; IPRSCAN: INOSINE TRIPHOSPHATE PYROPHOSPHATASE/HAM1 PROTEIN (db=HMMPanther db_id=PTHR11067 from=7 to=212 evalue=4.4e-73 interpro_id=IPR002637 interpro_description=Ham1-like protein GO=Molecular Function: hydrolase activity (GO:0016787)) ; IPRSCAN: ITPase-like (db=superfamily db_id=SSF52972 from=7 to=205 evalue=1.6e-60) ; IPRSCAN: no description (db=Gene3D db_id=G3DSA:3.90.950.10 from=8 to=207 evalue=2.1e-60) ; IPRSCAN: TIGR00042: non-canonical purine NTP pyropho (db=HMMTigr db_id=TIGR00042 from=8 to=203 evalue=3.5e-60 interpro_id=IPR002637 interpro_description=Ham1-like protein GO=Molecular Function: hydrolase activity (GO:0016787)) ; IPRSCAN: (db=HMMPfam db_id=PF01725 from=9 to=199 evalue=6.9e-59 interpro_id=IPR002637 interpro_description=Ham1-like protein GO=Molecular Function: hydrolase activity (GO:0016787)) ; IPRSCAN: Non_canon_purine_NTPase (db=HAMAP db_id=MF_01405 from=7 to=204 evalue=38.545 interpro_id=IPR020922 interpro_description=Nucleoside-triphosphatase GO=Molecular Function: nucleoside-triphosphatase activity (GO:0017111)) ; IPRSCAN: seg (db=Seg db_id=seg from=105 to=118) ; GENE: 631350..632009 - ( gc_cont=0.573) ; C"
                                    :FUNCTION-COMMENT NIL
                                    :GENE-LINKS NIL
                                    :RXNS (3.6.1.19-RXN)
                                    :RXN-IDS NIL
                                    :INTRONS NIL
                                    :LOCATIONS NIL
                                    :FRAME-INFO "-"
                                    :LEFT-END-POSITION 631350
                                    :RIGHT-END-POSITION 632009
                                    :DIRECTION "-"
                                    :COMBINED-FUNCTION-NAME "non-canonical purine NTP pyrophosphatase, rdgB/HAM1 family; K02428 dITP/XTP pyrophosphatase [EC:3.6.1.19] (db=KEGG evalue=0.0 bit_score=267.0 identity=63.5 coverage=91.81818181818183) (BLAST) C")
                :OLD GKFG-1539
                :NEW-RXNS (3.6.1.19-RXN)
                :OLD-RXNS (#<3.6.1.19-RXN instance frame in DORABASE[F]
                             @ #x103449f7a2>
                           #<DUTP-PYROP-RXN instance frame in DORABASE[F]
                             @ #x1034eece02>)
                :NEW-RXNS-AMBIGUOUS? NIL
                :CHANGED-GENE NIL
                :CHANGED-MONOMER NIL
                :CHANGED-ENZRXN NIL
                :STATUS NIL
                :SELECTED-DEL NIL
                :SELECTED-ADD NIL
                :SELECTED-ENZRXNS NIL
                :NEW-RXNS-REASON "EC# match")
 #S(INCR-UPDATE :NEW #S(UPDATE-GENE :ID GKFG-1530
                                    :ACCESSION "DORA20.01_00552"
                                    :NAME "iva:Isova_1883"
                                    :STARTBASE 626362
                                    :ENDBASE 624905
                                    :PRODUCT-TYPE P
                                    :PRODUCT-ID #<GKFG-1530-MONOMER instance frame in DORABASE[F]
                                                  @
                                                  #x1034efb422>
                                    :FUNCTION-NAME "iva:Isova_1883 sugar transporter (db=KEGG) (RBH) B"
                                    :FUNCTION-SYNONYMS NIL
                                    :FUNCTION-CITATION NIL
                                    :PRODUCT-MW-SEQ NIL
                                    :H-SPIDS NIL
                                    :|EC#S| NIL
                                    :EVID NIL
                                    :GENETIC-ELEMENT GEN-EL279331
                                    :SYNONYMS NIL
                                    :GENBANK-NOTE "[goid GO:0022891] [goid GO:0022857] [goid GO:0016021] [goid GO:0055085] [goid GO:0016020] [goid GO:0006810] [goid GO:0005215] DORA20.01_00552 iva:Isova_1883 sugar transporter (db=KEGG) (RBH) ## RBH: UniRef90_F2UW26 Sugar transporter family protein n=1 Tax=Actinomyces viscosus C505 RepID=F2UW26_ACTVI (db=UNIREF) ; RBH: UniRef90_F2UW26 Sugar transporter family protein n=1 Tax=Actinomyces viscosus C505 RepID=F2UW26_ACTVI (db=UNIREF) ; BLAST: sugar transporter (db=KEGG evalue=0.0 bit_score=321.0 identity=38.8 coverage=92.79835390946502) ; BLAST: Sugar transporter family protein n=1 Tax=Actinomyces viscosus C505 RepID=F2UW26_ACTVI (db=UNIREF evalue=0.0 bit_score=635.0 identity=66.0 coverage=96.50205761316872) ; IPRSCAN: SUGAR_TRANSPORT_2 (db=PatternScan db_id=PS00217 from=127 to=152 evalue=0.0 interpro_id=IPR005829 interpro_description=Sugar transporter, conserved site GO=Molecular Function: transporter activity (GO:0005215), Biological Process: transport (GO:0006810), Cellular Component: membrane (GO:0016020), Biological Process: transmembrane transport (GO:0055085)) ; IPRSCAN: SUGAR_TRANSPORT_1 (db=PatternScan db_id=PS00216 from=334 to=351 evalue=0.0 interpro_id=IPR005829 interpro_description=Sugar transporter, conserved site GO=Molecular Function: transporter activity (GO:0005215), Biological Process: transport (GO:0006810), Cellular Component: membrane (GO:0016020), Biological Process: transmembrane transport (GO:0055085)) ; IPRSCAN: SUGAR_TRANSPORT_1 (db=PatternScan db_id=PS00216 from=79 to=96 evalue=0.0 interpro_id=IPR005829 interpro_description=Sugar transporter, conserved site GO=Molecular Function: transporter activity (GO:0005215), Biological Process: transport (GO:0006810), Cellular Component: membrane (GO:0016020), Biological Process: transmembrane transport (GO:0055085)) ; IPRSCAN: (db=HMMPfam db_id=PF00083 from=26 to=483 evalue=4.2e-87 interpro_id=IPR005828 interpro_description=General substrate transporter GO=Cellular Component: integral to membrane (GO:0016021), Molecular Function: transmembrane transporter activity (GO:0022857), Biological Process: transmembrane transport (GO:0055085)) ; IPRSCAN: SUGAR TRANSPORTER (db=HMMPanther db_id=PTHR11600:SF85 from=20 to=344 evalue=9.5e-81) ; IPRSCAN: SUGAR TRANSPORTER (db=HMMPanther db_id=PTHR11600 from=20 to=344 evalue=9.5e-81) ; IPRSCAN: SP: MFS transporter, sugar porter (SP) famil (db=HMMTigr db_id=TIGR00879 from=1 to=483 evalue=5.6e-75 interpro_id=IPR003663 interpro_description=Sugar/inositol transporter GO=Cellular Component: membrane (GO:0016020), Molecular Function: substrate-specific transmembrane transporter activity (GO:0022891), Biological Process: transmembrane transport (GO:0055085)) ; IPRSCAN: MFS general substrate transporter (db=superfamily db_id=SSF103473 from=13 to=483 evalue=3.5e-64 interpro_id=IPR016196 interpro_description=Major facilitator superfamily domain, general substrate transporter) ; IPRSCAN: SUGRTRNSPORT (db=FPrintScan db_id=PR00171 from=290 to=300 evalue=8.5e-15 interpro_id=IPR003663 interpro_description=Sugar/inositol transporter GO=Cellular Component: membrane (GO:0016020), Molecular Function: substrate-specific transmembrane transporter activity (GO:0022891), Biological Process: transmembrane transport (GO:0055085)) ; IPRSCAN: SUGRTRNSPORT (db=FPrintScan db_id=PR00171 from=412 to=424 evalue=8.5e-15 interpro_id=IPR003663 interpro_description=Sugar/inositol transporter GO=Cellular Component: membrane (GO:0016020), Molecular Function: substrate-specific transmembrane transporter activity (GO:0022891), Biological Process: transmembrane transport (GO:0055085)) ; IPRSCAN: SUGRTRNSPORT (db=FPrintScan db_id=PR00171 from=389 to=410 evalue=8.5e-15 interpro_id=IPR003663 interpro_description=Sugar/inositol transporter GO=Cellular Component: membrane (GO:0016020), Molecular Function: substrate-specific transmembrane transporter activity (GO:0022891), Biological Process: transmembrane transport (GO:0055085)) ; IPRSCAN: SUGRTRNSPORT (db=FPrintScan db_id=PR00171 from=122 to=141 evalue=8.5e-15 interpro_id=IPR003663 interpro_description=Sugar/inositol transporter GO=Cellular Component: membrane (GO:0016020), Molecular Function: substrate-specific transmembrane transporter activity (GO:0022891), Biological Process: transmembrane transport (GO:0055085)) ; IPRSCAN: MFS (db=ProfileScan db_id=PS50850 from=25 to=476 evalue=47.236 interpro_id=IPR020846 interpro_description=Major facilitator superfamily domain) ; IPRSCAN: seg (db=Seg db_id=seg from=432 to=446) ; IPRSCAN: seg (db=Seg db_id=seg from=59 to=80) ; IPRSCAN: seg (db=Seg db_id=seg from=18 to=31) ; IPRSCAN: transmembrane_regions (db=TMHMM db_id=tmhmm from=451 to=473) ; IPRSCAN: transmembrane_regions (db=TMHMM db_id=tmhmm from=425 to=447) ; IPRSCAN: transmembrane_regions (db=TMHMM db_id=tmhmm from=382 to=404) ; IPRSCAN: transmembrane_regions (db=TMHMM db_id=tmhmm from=345 to=367) ; IPRSCAN: transmembrane_regions (db=TMHMM db_id=tmhmm from=316 to=338) ; IPRSCAN: transmembrane_regions (db=TMHMM db_id=tmhmm from=279 to=301) ; IPRSCAN: transmembrane_regions (db=TMHMM db_id=tmhmm from=196 to=218) ; IPRSCAN: transmembrane_regions (db=TMHMM db_id=tmhmm from=162 to=181) ; IPRSCAN: transmembrane_regions (db=TMHMM db_id=tmhmm from=119 to=141) ; IPRSCAN: transmembrane_regions (db=TMHMM db_id=tmhmm from=92 to=114) ; IPRSCAN: transmembrane_regions (db=TMHMM db_id=tmhmm from=58 to=80) ; IPRSCAN: transmembrane_regions (db=TMHMM db_id=tmhmm from=21 to=43) ; GENE: 624905..626362 - ( gc_cont=0.481) ; B"
                                    :GENBANK-EXTRAS NIL
                                    :GO-ANNOTATIONS NIL
                                    :DB_XREFS NIL
                                    :GENE-COMMENT "[goid GO:0022891] [goid GO:0022857] [goid GO:0016021] [goid GO:0055085] [goid GO:0016020] [goid GO:0006810] [goid GO:0005215] DORA20.01_00552 iva:Isova_1883 sugar transporter (db=KEGG) (RBH) ## RBH: UniRef90_F2UW26 Sugar transporter family protein n=1 Tax=Actinomyces viscosus C505 RepID=F2UW26_ACTVI (db=UNIREF) ; RBH: UniRef90_F2UW26 Sugar transporter family protein n=1 Tax=Actinomyces viscosus C505 RepID=F2UW26_ACTVI (db=UNIREF) ; BLAST: sugar transporter (db=KEGG evalue=0.0 bit_score=321.0 identity=38.8 coverage=92.79835390946502) ; BLAST: Sugar transporter family protein n=1 Tax=Actinomyces viscosus C505 RepID=F2UW26_ACTVI (db=UNIREF evalue=0.0 bit_score=635.0 identity=66.0 coverage=96.50205761316872) ; IPRSCAN: SUGAR_TRANSPORT_2 (db=PatternScan db_id=PS00217 from=127 to=152 evalue=0.0 interpro_id=IPR005829 interpro_description=Sugar transporter, conserved site GO=Molecular Function: transporter activity (GO:0005215), Biological Process: transport (GO:0006810), Cellular Component: membrane (GO:0016020), Biological Process: transmembrane transport (GO:0055085)) ; IPRSCAN: SUGAR_TRANSPORT_1 (db=PatternScan db_id=PS00216 from=334 to=351 evalue=0.0 interpro_id=IPR005829 interpro_description=Sugar transporter, conserved site GO=Molecular Function: transporter activity (GO:0005215), Biological Process: transport (GO:0006810), Cellular Component: membrane (GO:0016020), Biological Process: transmembrane transport (GO:0055085)) ; IPRSCAN: SUGAR_TRANSPORT_1 (db=PatternScan db_id=PS00216 from=79 to=96 evalue=0.0 interpro_id=IPR005829 interpro_description=Sugar transporter, conserved site GO=Molecular Function: transporter activity (GO:0005215), Biological Process: transport (GO:0006810), Cellular Component: membrane (GO:0016020), Biological Process: transmembrane transport (GO:0055085)) ; IPRSCAN: (db=HMMPfam db_id=PF00083 from=26 to=483 evalue=4.2e-87 interpro_id=IPR005828 interpro_description=General substrate transporter GO=Cellular Component: integral to membrane (GO:0016021), Molecular Function: transmembrane transporter activity (GO:0022857), Biological Process: transmembrane transport (GO:0055085)) ; IPRSCAN: SUGAR TRANSPORTER (db=HMMPanther db_id=PTHR11600:SF85 from=20 to=344 evalue=9.5e-81) ; IPRSCAN: SUGAR TRANSPORTER (db=HMMPanther db_id=PTHR11600 from=20 to=344 evalue=9.5e-81) ; IPRSCAN: SP: MFS transporter, sugar porter (SP) famil (db=HMMTigr db_id=TIGR00879 from=1 to=483 evalue=5.6e-75 interpro_id=IPR003663 interpro_description=Sugar/inositol transporter GO=Cellular Component: membrane (GO:0016020), Molecular Function: substrate-specific transmembrane transporter activity (GO:0022891), Biological Process: transmembrane transport (GO:0055085)) ; IPRSCAN: MFS general substrate transporter (db=superfamily db_id=SSF103473 from=13 to=483 evalue=3.5e-64 interpro_id=IPR016196 interpro_description=Major facilitator superfamily domain, general substrate transporter) ; IPRSCAN: SUGRTRNSPORT (db=FPrintScan db_id=PR00171 from=290 to=300 evalue=8.5e-15 interpro_id=IPR003663 interpro_description=Sugar/inositol transporter GO=Cellular Component: membrane (GO:0016020), Molecular Function: substrate-specific transmembrane transporter activity (GO:0022891), Biological Process: transmembrane transport (GO:0055085)) ; IPRSCAN: SUGRTRNSPORT (db=FPrintScan db_id=PR00171 from=412 to=424 evalue=8.5e-15 interpro_id=IPR003663 interpro_description=Sugar/inositol transporter GO=Cellular Component: membrane (GO:0016020), Molecular Function: substrate-specific transmembrane transporter activity (GO:0022891), Biological Process: transmembrane transport (GO:0055085)) ; IPRSCAN: SUGRTRNSPORT (db=FPrintScan db_id=PR00171 from=389 to=410 evalue=8.5e-15 interpro_id=IPR003663 interpro_description=Sugar/inositol transporter GO=Cellular Component: membrane (GO:0016020), Molecular Function: substrate-specific transmembrane transporter activity (GO:0022891), Biological Process: transmembrane transport (GO:0055085)) ; IPRSCAN: SUGRTRNSPORT (db=FPrintScan db_id=PR00171 from=122 to=141 evalue=8.5e-15 interpro_id=IPR003663 interpro_description=Sugar/inositol transporter GO=Cellular Component: membrane (GO:0016020), Molecular Function: substrate-specific transmembrane transporter activity (GO:0022891), Biological Process: transmembrane transport (GO:0055085)) ; IPRSCAN: MFS (db=ProfileScan db_id=PS50850 from=25 to=476 evalue=47.236 interpro_id=IPR020846 interpro_description=Major facilitator superfamily domain) ; IPRSCAN: seg (db=Seg db_id=seg from=432 to=446) ; IPRSCAN: seg (db=Seg db_id=seg from=59 to=80) ; IPRSCAN: seg (db=Seg db_id=seg from=18 to=31) ; IPRSCAN: transmembrane_regions (db=TMHMM db_id=tmhmm from=451 to=473) ; IPRSCAN: transmembrane_regions (db=TMHMM db_id=tmhmm from=425 to=447) ; IPRSCAN: transmembrane_regions (db=TMHMM db_id=tmhmm from=382 to=404) ; IPRSCAN: transmembrane_regions (db=TMHMM db_id=tmhmm from=345 to=367) ; IPRSCAN: transmembrane_regions (db=TMHMM db_id=tmhmm from=316 to=338) ; IPRSCAN: transmembrane_regions (db=TMHMM db_id=tmhmm from=279 to=301) ; IPRSCAN: transmembrane_regions (db=TMHMM db_id=tmhmm from=196 to=218) ; IPRSCAN: transmembrane_regions (db=TMHMM db_id=tmhmm from=162 to=181) ; IPRSCAN: transmembrane_regions (db=TMHMM db_id=tmhmm from=119 to=141) ; IPRSCAN: transmembrane_regions (db=TMHMM db_id=tmhmm from=92 to=114) ; IPRSCAN: transmembrane_regions (db=TMHMM db_id=tmhmm from=58 to=80) ; IPRSCAN: transmembrane_regions (db=TMHMM db_id=tmhmm from=21 to=43) ; GENE: 624905..626362 - ( gc_cont=0.481) ; B"
                                    :FUNCTION-COMMENT NIL
                                    :GENE-LINKS NIL
                                    :RXNS NIL
                                    :RXN-IDS NIL
                                    :INTRONS NIL
                                    :LOCATIONS NIL
                                    :FRAME-INFO "-"
                                    :LEFT-END-POSITION 624905
                                    :RIGHT-END-POSITION 626362
                                    :DIRECTION "-"
                                    :COMBINED-FUNCTION-NAME "iva:Isova_1883 sugar transporter (db=KEGG) (RBH) B")
                :OLD GKFG-1530
                :NEW-RXNS NIL
                :OLD-RXNS (#<TRANS-RXNKFG-7 instance frame in DORABASE[F]
                             @ #x1034edc3d2>
                           #<TRANS-RXNKFG-1 instance frame in DORABASE[F]
                             @ #x1034edc312>)
                :NEW-RXNS-AMBIGUOUS? NIL
                :CHANGED-GENE NIL
                :CHANGED-MONOMER NIL
                :CHANGED-ENZRXN NIL
                :STATUS NIL
                :SELECTED-DEL NIL
                :SELECTED-ADD NIL
                :SELECTED-ENZRXNS NIL
                :NEW-RXNS-REASON "Matched name: NIL")
 #S(INCR-UPDATE :NEW #S(UPDATE-GENE :ID GKFG-1525
                                    :ACCESSION "DORA20.01_00548"
                                    :NAME "sulfite"
                                    :STARTBASE 620848
                                    :ENDBASE 619988
                                    :PRODUCT-TYPE P
                                    :PRODUCT-ID #<GKFG-1525-MONOMER instance frame in DORABASE[F]
                                                  @
                                                  #x1034efb4c2>
                                    :FUNCTION-NAME "sulfite exporter TauE/SafE; K07090 (db=KEGG evalue=0.0 bit_score=239.0 identity=46.8 coverage=90.2439024390244) (BLAST) C"
                                    :FUNCTION-SYNONYMS NIL
                                    :FUNCTION-CITATION NIL
                                    :PRODUCT-MW-SEQ NIL
                                    :H-SPIDS NIL
                                    :|EC#S| NIL
                                    :EVID NIL
                                    :GENETIC-ELEMENT GEN-EL279331
                                    :SYNONYMS NIL
                                    :GENBANK-NOTE "[goid GO:0016021] [koid KO:K07090] DORA20.01_00548 sulfite exporter TauE/SafE; K07090 (db=KEGG evalue=0.0 bit_score=239.0 identity=46.8 coverage=90.2439024390244) (BLAST) ## BLAST: Sulfite exporter TauE/SafE n=4 Tax=Bifidobacterium breve RepID=F6C7A6_BIFBA (db=UNIREF evalue=0.0 bit_score=239.0 identity=46.8 coverage=90.2439024390244) ; IPRSCAN: (db=HMMPfam db_id=PF01925 from=7 to=277 evalue=5.7e-51 interpro_id=IPR002781 interpro_description=Protein of unknown function DUF81 GO=Cellular Component: integral to membrane (GO:0016021)) ; IPRSCAN: transmembrane_regions (db=TMHMM db_id=tmhmm from=235 to=252) ; IPRSCAN: transmembrane_regions (db=TMHMM db_id=tmhmm from=73 to=92) ; IPRSCAN: transmembrane_regions (db=TMHMM db_id=tmhmm from=96 to=113) ; IPRSCAN: transmembrane_regions (db=TMHMM db_id=tmhmm from=169 to=191) ; IPRSCAN: transmembrane_regions (db=TMHMM db_id=tmhmm from=206 to=228) ; IPRSCAN: transmembrane_regions (db=TMHMM db_id=tmhmm from=44 to=61) ; IPRSCAN: transmembrane_regions (db=TMHMM db_id=tmhmm from=262 to=284) ; IPRSCAN: seg (db=Seg db_id=seg from=3 to=29) ; IPRSCAN: seg (db=Seg db_id=seg from=115 to=127) ; IPRSCAN: seg (db=Seg db_id=seg from=177 to=192) ; IPRSCAN: seg (db=Seg db_id=seg from=252 to=272) ; IPRSCAN: transmembrane_regions (db=TMHMM db_id=tmhmm from=7 to=29) ; GENE: 619988..620848 - ( gc_cont=0.480) ; C"
                                    :GENBANK-EXTRAS NIL
                                    :GO-ANNOTATIONS NIL
                                    :DB_XREFS NIL
                                    :GENE-COMMENT "[goid GO:0016021] [koid KO:K07090] DORA20.01_00548 sulfite exporter TauE/SafE; K07090 (db=KEGG evalue=0.0 bit_score=239.0 identity=46.8 coverage=90.2439024390244) (BLAST) ## BLAST: Sulfite exporter TauE/SafE n=4 Tax=Bifidobacterium breve RepID=F6C7A6_BIFBA (db=UNIREF evalue=0.0 bit_score=239.0 identity=46.8 coverage=90.2439024390244) ; IPRSCAN: (db=HMMPfam db_id=PF01925 from=7 to=277 evalue=5.7e-51 interpro_id=IPR002781 interpro_description=Protein of unknown function DUF81 GO=Cellular Component: integral to membrane (GO:0016021)) ; IPRSCAN: transmembrane_regions (db=TMHMM db_id=tmhmm from=235 to=252) ; IPRSCAN: transmembrane_regions (db=TMHMM db_id=tmhmm from=73 to=92) ; IPRSCAN: transmembrane_regions (db=TMHMM db_id=tmhmm from=96 to=113) ; IPRSCAN: transmembrane_regions (db=TMHMM db_id=tmhmm from=169 to=191) ; IPRSCAN: transmembrane_regions (db=TMHMM db_id=tmhmm from=206 to=228) ; IPRSCAN: transmembrane_regions (db=TMHMM db_id=tmhmm from=44 to=61) ; IPRSCAN: transmembrane_regions (db=TMHMM db_id=tmhmm from=262 to=284) ; IPRSCAN: seg (db=Seg db_id=seg from=3 to=29) ; IPRSCAN: seg (db=Seg db_id=seg from=115 to=127) ; IPRSCAN: seg (db=Seg db_id=seg from=177 to=192) ; IPRSCAN: seg (db=Seg db_id=seg from=252 to=272) ; IPRSCAN: transmembrane_regions (db=TMHMM db_id=tmhmm from=7 to=29) ; GENE: 619988..620848 - ( gc_cont=0.480) ; C"
                                    :FUNCTION-COMMENT NIL
                                    :GENE-LINKS NIL
                                    :RXNS NIL
                                    :RXN-IDS NIL
                                    :INTRONS NIL
                                    :LOCATIONS NIL
                                    :FRAME-INFO "-"
                                    :LEFT-END-POSITION 619988
                                    :RIGHT-END-POSITION 620848
                                    :DIRECTION "-"
                                    :COMBINED-FUNCTION-NAME "sulfite exporter TauE/SafE; K07090 (db=KEGG evalue=0.0 bit_score=239.0 identity=46.8 coverage=90.2439024390244) (BLAST) C")
                :OLD GKFG-1525
                :NEW-RXNS NIL
                :OLD-RXNS (#<TRANS-RXNKFG-13 instance frame in DORABASE[F]
                             @ #x1034edc412>)
                :NEW-RXNS-AMBIGUOUS? NIL
                :CHANGED-GENE NIL
                :CHANGED-MONOMER NIL
                :CHANGED-ENZRXN NIL
                :STATUS NIL
                :SELECTED-DEL NIL
                :SELECTED-ADD NIL
                :SELECTED-ENZRXNS NIL
                :NEW-RXNS-REASON "Matched name: NIL")
 #S(INCR-UPDATE :NEW #S(UPDATE-GENE :ID GKFG-1511
                                    :ACCESSION "DORA20.01_00535"
                                    :NAME "cga:Celgi_1503"
                                    :STARTBASE 607586
                                    :ENDBASE 605997
                                    :PRODUCT-TYPE P
                                    :PRODUCT-ID #<GKFG-1511-MONOMER instance frame in DORABASE[F]
                                                  @
                                                  #x1034efb682>
                                    :FUNCTION-NAME "cga:Celgi_1503 glycogen debranching enzyme GlgX; K02438 glycogen operon protein GlgX [EC:3.2.1.-] (db=KEGG) (RBH) B"
                                    :FUNCTION-SYNONYMS NIL
                                    :FUNCTION-CITATION NIL
                                    :PRODUCT-MW-SEQ NIL
                                    :H-SPIDS NIL
                                    :|EC#S| ("3.2.1.-" "3.2.1.-")
                                    :EVID NIL
                                    :GENETIC-ELEMENT GEN-EL279331
                                    :SYNONYMS NIL
                                    :GENBANK-NOTE "[goid GO:0043169] [goid GO:0005975] [goid GO:0003824] [koid KO:K02438] DORA20.01_00535 cga:Celgi_1503 glycogen debranching enzyme GlgX; K02438 glycogen operon protein GlgX [EC:3.2.1.-] (db=KEGG) (RBH) ## RBH: UniRef90_F8A4B6 Glycogen debranching enzyme GlgX n=1 Tax=[Cellvibrio] gilvus ATCC 13127 RepID=F8A4B6_CELGA (db=UNIREF) ; RBH: UniRef90_F8A4B6 Glycogen debranching enzyme GlgX n=1 Tax=[Cellvibrio] gilvus ATCC 13127 RepID=F8A4B6_CELGA (db=UNIREF) ; BLAST: glycogen debranching enzyme GlgX; K02438 glycogen operon protein GlgX [EC:3.2.1.-] (db=KEGG evalue=0.0 bit_score=766.0 identity=68.4 coverage=97.54716981132076) ; BLAST: Glycogen debranching enzyme GlgX n=1 Tax=[Cellvibrio] gilvus ATCC 13127 RepID=F8A4B6_CELGA (db=UNIREF evalue=0.0 bit_score=766.0 identity=68.4 coverage=97.54716981132076) ; IPRSCAN: AMYLASE (db=HMMPanther db_id=PTHR10357 from=3 to=522 evalue=1.0e-242 interpro_id=IPR015902 interpro_description=Alpha amylase) ; IPRSCAN: GLYCOGEN DEBRANCHING ENZYME (db=HMMPanther db_id=PTHR10357:SF25 from=3 to=522 evalue=1.0e-242) ; IPRSCAN: no description (db=Gene3D db_id=G3DSA:3.20.20.80 from=3 to=398 evalue=2.4e-113 interpro_id=IPR013781 interpro_description=Glycoside hydrolase, subgroup, catalytic domain GO=Molecular Function: catalytic activity (GO:0003824), Biological Process: carbohydrate metabolic process (GO:0005975), Molecular Function: cation binding (GO:0043169)) ; IPRSCAN: (Trans)glycosidases (db=superfamily db_id=SSF51445 from=3 to=399 evalue=5.1e-110 interpro_id=IPR017853 interpro_description=Glycoside hydrolase, superfamily) ; IPRSCAN: Glycosyl hydrolase domain (db=superfamily db_id=SSF51011 from=410 to=525 evalue=2.0e-25) ; IPRSCAN: (db=HMMPfam db_id=PF00128 from=3 to=341 evalue=3.0e-19 interpro_id=IPR006047 interpro_description=Glycosyl hydrolase, family 13, catalytic domain GO=Molecular Function: catalytic activity (GO:0003824), Biological Process: carbohydrate metabolic process (GO:0005975), Molecular Function: cation binding (GO:0043169)) ; IPRSCAN: no description (db=HMMSmart db_id=SM00642 from=2 to=388 evalue=6.3e-07 interpro_id=IPR006589 interpro_description=Glycosyl hydrolase, family 13, subfamily, catalytic domain GO=Molecular Function: catalytic activity (GO:0003824), Biological Process: carbohydrate metabolic process (GO:0005975), Molecular Function: cation binding (GO:0043169)) ; IPRSCAN: seg (db=Seg db_id=seg from=285 to=292) ; GENE: 605997..607586 - ( gc_cont=0.519) ; B"
                                    :GENBANK-EXTRAS NIL
                                    :GO-ANNOTATIONS NIL
                                    :DB_XREFS NIL
                                    :GENE-COMMENT "[goid GO:0043169] [goid GO:0005975] [goid GO:0003824] [koid KO:K02438] DORA20.01_00535 cga:Celgi_1503 glycogen debranching enzyme GlgX; K02438 glycogen operon protein GlgX [EC:3.2.1.-] (db=KEGG) (RBH) ## RBH: UniRef90_F8A4B6 Glycogen debranching enzyme GlgX n=1 Tax=[Cellvibrio] gilvus ATCC 13127 RepID=F8A4B6_CELGA (db=UNIREF) ; RBH: UniRef90_F8A4B6 Glycogen debranching enzyme GlgX n=1 Tax=[Cellvibrio] gilvus ATCC 13127 RepID=F8A4B6_CELGA (db=UNIREF) ; BLAST: glycogen debranching enzyme GlgX; K02438 glycogen operon protein GlgX [EC:3.2.1.-] (db=KEGG evalue=0.0 bit_score=766.0 identity=68.4 coverage=97.54716981132076) ; BLAST: Glycogen debranching enzyme GlgX n=1 Tax=[Cellvibrio] gilvus ATCC 13127 RepID=F8A4B6_CELGA (db=UNIREF evalue=0.0 bit_score=766.0 identity=68.4 coverage=97.54716981132076) ; IPRSCAN: AMYLASE (db=HMMPanther db_id=PTHR10357 from=3 to=522 evalue=1.0e-242 interpro_id=IPR015902 interpro_description=Alpha amylase) ; IPRSCAN: GLYCOGEN DEBRANCHING ENZYME (db=HMMPanther db_id=PTHR10357:SF25 from=3 to=522 evalue=1.0e-242) ; IPRSCAN: no description (db=Gene3D db_id=G3DSA:3.20.20.80 from=3 to=398 evalue=2.4e-113 interpro_id=IPR013781 interpro_description=Glycoside hydrolase, subgroup, catalytic domain GO=Molecular Function: catalytic activity (GO:0003824), Biological Process: carbohydrate metabolic process (GO:0005975), Molecular Function: cation binding (GO:0043169)) ; IPRSCAN: (Trans)glycosidases (db=superfamily db_id=SSF51445 from=3 to=399 evalue=5.1e-110 interpro_id=IPR017853 interpro_description=Glycoside hydrolase, superfamily) ; IPRSCAN: Glycosyl hydrolase domain (db=superfamily db_id=SSF51011 from=410 to=525 evalue=2.0e-25) ; IPRSCAN: (db=HMMPfam db_id=PF00128 from=3 to=341 evalue=3.0e-19 interpro_id=IPR006047 interpro_description=Glycosyl hydrolase, family 13, catalytic domain GO=Molecular Function: catalytic activity (GO:0003824), Biological Process: carbohydrate metabolic process (GO:0005975), Molecular Function: cation binding (GO:0043169)) ; IPRSCAN: no description (db=HMMSmart db_id=SM00642 from=2 to=388 evalue=6.3e-07 interpro_id=IPR006589 interpro_description=Glycosyl hydrolase, family 13, subfamily, catalytic domain GO=Molecular Function: catalytic activity (GO:0003824), Biological Process: carbohydrate metabolic process (GO:0005975), Molecular Function: cation binding (GO:0043169)) ; IPRSCAN: seg (db=Seg db_id=seg from=285 to=292) ; GENE: 605997..607586 - ( gc_cont=0.519) ; B"
                                    :FUNCTION-COMMENT NIL
                                    :GENE-LINKS NIL
                                    :RXNS NIL
                                    :RXN-IDS NIL
                                    :INTRONS NIL
                                    :LOCATIONS NIL
                                    :FRAME-INFO "-"
                                    :LEFT-END-POSITION 605997
                                    :RIGHT-END-POSITION 607586
                                    :DIRECTION "-"
                                    :COMBINED-FUNCTION-NAME "cga:Celgi_1503 glycogen debranching enzyme GlgX; K02438 glycogen operon protein GlgX [EC:3.2.1.-] (db=KEGG) (RBH) B")
                :OLD GKFG-1511
                :NEW-RXNS NIL
                :OLD-RXNS (#<RXN-4301 instance frame in DORABASE[F] @
                             #x10343b21d2>)
                :NEW-RXNS-AMBIGUOUS? NIL
                :CHANGED-GENE NIL
                :CHANGED-MONOMER NIL
                :CHANGED-ENZRXN ((#<ENZRXNKFG-1071 instance frame in DORABASE[F]
                                    @
                                    #x1034f098c2>
                                  "cga:Celgi_1503 glycogen debranching enzyme GlgX; K02438 glycogen operon protein GlgX [EC:3.2.1.-] (db=KEGG) (RBH) B"
                                  "isoamylase"))
                :STATUS NIL
                :SELECTED-DEL NIL
                :SELECTED-ADD NIL
                :SELECTED-ENZRXNS NIL
                :NEW-RXNS-REASON "Matched name: NIL")
 #S(INCR-UPDATE :NEW #S(UPDATE-GENE :ID GKFG-1493
                                    :ACCESSION "DORA20.01_00519"
                                    :NAME "gvh:HMPREF9231_0059"
                                    :STARTBASE 585220
                                    :ENDBASE 584303
                                    :PRODUCT-TYPE P
                                    :PRODUCT-ID #<GKFG-1493-MONOMER instance frame in DORABASE[F]
                                                  @
                                                  #x1034efb8c2>
                                    :FUNCTION-NAME "gvh:HMPREF9231_0059 dihydrodipicolinate synthase (EC:4.2.1.52); K01714 dihydrodipicolinate synthase [EC:4.2.1.52] (db=KEGG) (RBH) B"
                                    :FUNCTION-SYNONYMS NIL
                                    :FUNCTION-CITATION NIL
                                    :PRODUCT-MW-SEQ NIL
                                    :H-SPIDS NIL
                                    :|EC#S| ("4.2.1.52"
                                             "4.2.1.52"
                                             "4.2.1.52")
                                    :EVID NIL
                                    :GENETIC-ELEMENT GEN-EL279331
                                    :SYNONYMS NIL
                                    :GENBANK-NOTE "[goid GO:0003824] [goid GO:0016829] [goid GO:0008152] [koid KO:K01714] DORA20.01_00519 gvh:HMPREF9231_0059 dihydrodipicolinate synthase (EC:4.2.1.52); K01714 dihydrodipicolinate synthase [EC:4.2.1.52] (db=KEGG) (RBH) ## RBH: UniRef90_D1NX47 Dihydrodipicolinate synthase family protein n=1 Tax=Bifidobacterium gallicum DSM 20093 RepID=D1NX47_9BIFI (db=UNIREF) ; RBH: UniRef90_D1NX47 Dihydrodipicolinate synthase family protein n=1 Tax=Bifidobacterium gallicum DSM 20093 RepID=D1NX47_9BIFI (db=UNIREF) ; BLAST: dihydrodipicolinate synthase (EC:4.2.1.52); K01714 dihydrodipicolinate synthase [EC:4.2.1.52] (db=KEGG evalue=0.0 bit_score=443.0 identity=71.8 coverage=97.7124183006536) ; BLAST: Dihydrodipicolinate synthase family protein n=1 Tax=Bifidobacterium gallicum DSM 20093 RepID=D1NX47_9BIFI (db=UNIREF evalue=0.0 bit_score=447.0 identity=73.0 coverage=97.7124183006536) ; IPRSCAN: DHDPS_2 (db=PatternScan db_id=PS00666 from=135 to=165 evalue=0.0 interpro_id=IPR020625 interpro_description=Dihydrodipicolinate synthetase, active site GO=Biological Process: metabolic process (GO:0008152), Molecular Function: lyase activity (GO:0016829)) ; IPRSCAN: Aldolase (db=superfamily db_id=SSF51569 from=1 to=303 evalue=7.6e-76) ; IPRSCAN: no description (db=Gene3D db_id=G3DSA:3.20.20.70 from=4 to=304 evalue=9.0e-74 interpro_id=IPR013785 interpro_description=Aldolase-type TIM barrel GO=Molecular Function: catalytic activity (GO:0003824)) ; IPRSCAN: DIHYDRODIPICOLINATE SYNTHASE (db=HMMPanther db_id=PTHR12128 from=1 to=304 evalue=4.5e-51 interpro_id=IPR002220 interpro_description=Dihydrodipicolinate synthetase-like GO=Biological Process: metabolic process (GO:0008152), Molecular Function: lyase activity (GO:0016829)) ; IPRSCAN: (db=HMMPfam db_id=PF00701 from=4 to=301 evalue=3.6e-49 interpro_id=IPR002220 interpro_description=Dihydrodipicolinate synthetase-like GO=Biological Process: metabolic process (GO:0008152), Molecular Function: lyase activity (GO:0016829)) ; IPRSCAN: DHPICSNTHASE (db=FPrintScan db_id=PR00146 from=130 to=147 evalue=1.3e-07 interpro_id=IPR002220 interpro_description=Dihydrodipicolinate synthetase-like GO=Biological Process: metabolic process (GO:0008152), Molecular Function: lyase activity (GO:0016829)) ; IPRSCAN: DHPICSNTHASE (db=FPrintScan db_id=PR00146 from=73 to=91 evalue=1.3e-07 interpro_id=IPR002220 interpro_description=Dihydrodipicolinate synthetase-like GO=Biological Process: metabolic process (GO:0008152), Molecular Function: lyase activity (GO:0016829)) ; IPRSCAN: DHPICSNTHASE (db=FPrintScan db_id=PR00146 from=105 to=121 evalue=1.3e-07 interpro_id=IPR002220 interpro_description=Dihydrodipicolinate synthetase-like GO=Biological Process: metabolic process (GO:0008152), Molecular Function: lyase activity (GO:0016829)) ; IPRSCAN: DHPICSNTHASE (db=FPrintScan db_id=PR00146 from=37 to=58 evalue=1.3e-07 interpro_id=IPR002220 interpro_description=Dihydrodipicolinate synthetase-like GO=Biological Process: metabolic process (GO:0008152), Molecular Function: lyase activity (GO:0016829)) ; IPRSCAN: seg (db=Seg db_id=seg from=156 to=171) ; GENE: 584303..585220 - ( gc_cont=0.528) ; B"
                                    :GENBANK-EXTRAS NIL
                                    :GO-ANNOTATIONS NIL
                                    :DB_XREFS NIL
                                    :GENE-COMMENT "[goid GO:0003824] [goid GO:0016829] [goid GO:0008152] [koid KO:K01714] DORA20.01_00519 gvh:HMPREF9231_0059 dihydrodipicolinate synthase (EC:4.2.1.52); K01714 dihydrodipicolinate synthase [EC:4.2.1.52] (db=KEGG) (RBH) ## RBH: UniRef90_D1NX47 Dihydrodipicolinate synthase family protein n=1 Tax=Bifidobacterium gallicum DSM 20093 RepID=D1NX47_9BIFI (db=UNIREF) ; RBH: UniRef90_D1NX47 Dihydrodipicolinate synthase family protein n=1 Tax=Bifidobacterium gallicum DSM 20093 RepID=D1NX47_9BIFI (db=UNIREF) ; BLAST: dihydrodipicolinate synthase (EC:4.2.1.52); K01714 dihydrodipicolinate synthase [EC:4.2.1.52] (db=KEGG evalue=0.0 bit_score=443.0 identity=71.8 coverage=97.7124183006536) ; BLAST: Dihydrodipicolinate synthase family protein n=1 Tax=Bifidobacterium gallicum DSM 20093 RepID=D1NX47_9BIFI (db=UNIREF evalue=0.0 bit_score=447.0 identity=73.0 coverage=97.7124183006536) ; IPRSCAN: DHDPS_2 (db=PatternScan db_id=PS00666 from=135 to=165 evalue=0.0 interpro_id=IPR020625 interpro_description=Dihydrodipicolinate synthetase, active site GO=Biological Process: metabolic process (GO:0008152), Molecular Function: lyase activity (GO:0016829)) ; IPRSCAN: Aldolase (db=superfamily db_id=SSF51569 from=1 to=303 evalue=7.6e-76) ; IPRSCAN: no description (db=Gene3D db_id=G3DSA:3.20.20.70 from=4 to=304 evalue=9.0e-74 interpro_id=IPR013785 interpro_description=Aldolase-type TIM barrel GO=Molecular Function: catalytic activity (GO:0003824)) ; IPRSCAN: DIHYDRODIPICOLINATE SYNTHASE (db=HMMPanther db_id=PTHR12128 from=1 to=304 evalue=4.5e-51 interpro_id=IPR002220 interpro_description=Dihydrodipicolinate synthetase-like GO=Biological Process: metabolic process (GO:0008152), Molecular Function: lyase activity (GO:0016829)) ; IPRSCAN: (db=HMMPfam db_id=PF00701 from=4 to=301 evalue=3.6e-49 interpro_id=IPR002220 interpro_description=Dihydrodipicolinate synthetase-like GO=Biological Process: metabolic process (GO:0008152), Molecular Function: lyase activity (GO:0016829)) ; IPRSCAN: DHPICSNTHASE (db=FPrintScan db_id=PR00146 from=130 to=147 evalue=1.3e-07 interpro_id=IPR002220 interpro_description=Dihydrodipicolinate synthetase-like GO=Biological Process: metabolic process (GO:0008152), Molecular Function: lyase activity (GO:0016829)) ; IPRSCAN: DHPICSNTHASE (db=FPrintScan db_id=PR00146 from=73 to=91 evalue=1.3e-07 interpro_id=IPR002220 interpro_description=Dihydrodipicolinate synthetase-like GO=Biological Process: metabolic process (GO:0008152), Molecular Function: lyase activity (GO:0016829)) ; IPRSCAN: DHPICSNTHASE (db=FPrintScan db_id=PR00146 from=105 to=121 evalue=1.3e-07 interpro_id=IPR002220 interpro_description=Dihydrodipicolinate synthetase-like GO=Biological Process: metabolic process (GO:0008152), Molecular Function: lyase activity (GO:0016829)) ; IPRSCAN: DHPICSNTHASE (db=FPrintScan db_id=PR00146 from=37 to=58 evalue=1.3e-07 interpro_id=IPR002220 interpro_description=Dihydrodipicolinate synthetase-like GO=Biological Process: metabolic process (GO:0008152), Molecular Function: lyase activity (GO:0016829)) ; IPRSCAN: seg (db=Seg db_id=seg from=156 to=171) ; GENE: 584303..585220 - ( gc_cont=0.528) ; B"
                                    :FUNCTION-COMMENT NIL
                                    :GENE-LINKS NIL
                                    :RXNS (DIHYDRODIPICSYN-RXN)
                                    :RXN-IDS NIL
                                    :INTRONS NIL
                                    :LOCATIONS NIL
                                    :FRAME-INFO "-"
                                    :LEFT-END-POSITION 584303
                                    :RIGHT-END-POSITION 585220
                                    :DIRECTION "-"
                                    :COMBINED-FUNCTION-NAME "gvh:HMPREF9231_0059 dihydrodipicolinate synthase (EC:4.2.1.52); K01714 dihydrodipicolinate synthase [EC:4.2.1.52] (db=KEGG) (RBH) B")
                :OLD GKFG-1493
                :NEW-RXNS (DIHYDRODIPICSYN-RXN)
                :OLD-RXNS (#<ACNEULY-RXN instance frame in DORABASE[F]
                             @ #x10343b2412>
                           #<DIHYDRODIPICSYN-RXN instance frame in DORABASE[F]
                             @ #x10344a0682>)
                :NEW-RXNS-AMBIGUOUS? NIL
                :CHANGED-GENE NIL
                :CHANGED-MONOMER NIL
                :CHANGED-ENZRXN ((#<ENZRXNKFG-1086 instance frame in DORABASE[F]
                                    @
                                    #x1034f09aa2>
                                  "gvh:HMPREF9231_0059 dihydrodipicolinate synthase (EC:4.2.1.52); K01714 dihydrodipicolinate synthase [EC:4.2.1.52] (db=KEGG) (RBH) B"
                                  "N-acetylneuraminate lyase"))
                :STATUS NIL
                :SELECTED-DEL NIL
                :SELECTED-ADD NIL
                :SELECTED-ENZRXNS NIL
                :NEW-RXNS-REASON "EC# match")
 #S(INCR-UPDATE :NEW #S(UPDATE-GENE :ID GKFG-1492
                                    :ACCESSION "DORA20.01_00518"
                                    :NAME "ROK"
                                    :STARTBASE 584306
                                    :ENDBASE 583362
                                    :PRODUCT-TYPE P
                                    :PRODUCT-ID #<GKFG-1492-MONOMER instance frame in DORABASE[F]
                                                  @
                                                  #x1034efb8e2>
                                    :FUNCTION-NAME "ROK family protein; K00845 glucokinase [EC:2.7.1.2] (db=KEGG evalue=0.0 bit_score=262.0 identity=41.5 coverage=95.87301587301587) (BLAST) C"
                                    :FUNCTION-SYNONYMS NIL
                                    :FUNCTION-CITATION NIL
                                    :PRODUCT-MW-SEQ NIL
                                    :H-SPIDS NIL
                                    :|EC#S| ("2.7.1.2" "2.7.1.2")
                                    :EVID NIL
                                    :GENETIC-ELEMENT GEN-EL279331
                                    :SYNONYMS NIL
                                    :GENBANK-NOTE "[koid KO:K00845] [koid KO:KINASE] DORA20.01_00518 ROK family protein; K00845 glucokinase [EC:2.7.1.2] (db=KEGG evalue=0.0 bit_score=262.0 identity=41.5 coverage=95.87301587301587) (BLAST) ## BLAST: Glucokinase n=1 Tax=Actinomyces sp. oral taxon 180 str. F0310 RepID=E6KRX2_9ACTO (db=UNIREF evalue=0.0 bit_score=264.0 identity=44.4 coverage=94.6031746031746) ; IPRSCAN: ROK (db=PatternScan db_id=PS01125 from=141 to=168 evalue=0.0 interpro_id=IPR000600 interpro_description=ROK) ; IPRSCAN: Actin-like ATPase domain (db=superfamily db_id=SSF53067 from=1 to=312 evalue=7.9e-52) ; IPRSCAN: ROK FAMILY (db=HMMPanther db_id=PTHR18964 from=72 to=313 evalue=2.0e-46) ; IPRSCAN: GLUCOSE KINASE (db=HMMPanther db_id=PTHR18964:SF37 from=72 to=313 evalue=2.0e-46) ; IPRSCAN: (db=HMMPfam db_id=PF00480 from=8 to=195 evalue=1.4e-37 interpro_id=IPR000600 interpro_description=ROK) ; IPRSCAN: no description (db=Gene3D db_id=G3DSA:3.30.420.160 from=116 to=304 evalue=7.2e-18) ; IPRSCAN: no description (db=Gene3D db_id=G3DSA:3.30.420.40 from=4 to=115 evalue=1.3e-09) ; GENE: 583362..584306 - ( gc_cont=0.548) ; C"
                                    :GENBANK-EXTRAS NIL
                                    :GO-ANNOTATIONS NIL
                                    :DB_XREFS NIL
                                    :GENE-COMMENT "[koid KO:K00845] [koid KO:KINASE] DORA20.01_00518 ROK family protein; K00845 glucokinase [EC:2.7.1.2] (db=KEGG evalue=0.0 bit_score=262.0 identity=41.5 coverage=95.87301587301587) (BLAST) ## BLAST: Glucokinase n=1 Tax=Actinomyces sp. oral taxon 180 str. F0310 RepID=E6KRX2_9ACTO (db=UNIREF evalue=0.0 bit_score=264.0 identity=44.4 coverage=94.6031746031746) ; IPRSCAN: ROK (db=PatternScan db_id=PS01125 from=141 to=168 evalue=0.0 interpro_id=IPR000600 interpro_description=ROK) ; IPRSCAN: Actin-like ATPase domain (db=superfamily db_id=SSF53067 from=1 to=312 evalue=7.9e-52) ; IPRSCAN: ROK FAMILY (db=HMMPanther db_id=PTHR18964 from=72 to=313 evalue=2.0e-46) ; IPRSCAN: GLUCOSE KINASE (db=HMMPanther db_id=PTHR18964:SF37 from=72 to=313 evalue=2.0e-46) ; IPRSCAN: (db=HMMPfam db_id=PF00480 from=8 to=195 evalue=1.4e-37 interpro_id=IPR000600 interpro_description=ROK) ; IPRSCAN: no description (db=Gene3D db_id=G3DSA:3.30.420.160 from=116 to=304 evalue=7.2e-18) ; IPRSCAN: no description (db=Gene3D db_id=G3DSA:3.30.420.40 from=4 to=115 evalue=1.3e-09) ; GENE: 583362..584306 - ( gc_cont=0.548) ; C"
                                    :FUNCTION-COMMENT NIL
                                    :GENE-LINKS NIL
                                    :RXNS (GLUCOKIN-RXN)
                                    :RXN-IDS NIL
                                    :INTRONS NIL
                                    :LOCATIONS NIL
                                    :FRAME-INFO "-"
                                    :LEFT-END-POSITION 583362
                                    :RIGHT-END-POSITION 584306
                                    :DIRECTION "-"
                                    :COMBINED-FUNCTION-NAME "ROK family protein; K00845 glucokinase [EC:2.7.1.2] (db=KEGG evalue=0.0 bit_score=262.0 identity=41.5 coverage=95.87301587301587) (BLAST) C")
                :OLD GKFG-1492
                :NEW-RXNS (GLUCOKIN-RXN)
                :OLD-RXNS (#<N-ACETYLGLUCOSAMINE-KINASE-RXN instance frame in DORABASE[F]
                             @ #x1034eeda12>
                           #<NANK-RXN instance frame in DORABASE[F] @
                             #x1034eed9f2>
                           #<GLUCOKIN-RXN instance frame in DORABASE[F]
                             @ #x103449fa62>)
                :NEW-RXNS-AMBIGUOUS? NIL
                :CHANGED-GENE NIL
                :CHANGED-MONOMER NIL
                :CHANGED-ENZRXN ((#<ENZRXNKFG-1099 instance frame in DORABASE[F]
                                    @
                                    #x1034f09c42>
                                  "ROK family protein; K00845 glucokinase [EC:2.7.1.2] (db=KEGG evalue=0.0 bit_score=262.0 identity=41.5 coverage=95.87301587301587) (BLAST) C"
                                  "N-acetyl-D-glucosamine kinase")
                                 (#<ENZRXNKFG-1085 instance frame in DORABASE[F]
                                    @
                                    #x1034f09a82>
                                  "ROK family protein; K00845 glucokinase [EC:2.7.1.2] (db=KEGG evalue=0.0 bit_score=262.0 identity=41.5 coverage=95.87301587301587) (BLAST) C"
                                  "<i>N</i>-acetylmannosamine kinase"))
                :STATUS NIL
                :SELECTED-DEL NIL
                :SELECTED-ADD NIL
                :SELECTED-ENZRXNS NIL
                :NEW-RXNS-REASON "EC# match")
 #S(INCR-UPDATE :NEW #S(UPDATE-GENE :ID GKFG-1464
                                    :ACCESSION "DORA20.01_00493"
                                    :NAME "mcu:HMPREF0573_11568"
                                    :STARTBASE 533662
                                    :ENDBASE 532454
                                    :PRODUCT-TYPE P
                                    :PRODUCT-ID #<GKFG-1464-MONOMER instance frame in DORABASE[F]
                                                  @
                                                  #x1034efbc62>
                                    :FUNCTION-NAME "mcu:HMPREF0573_11568 serA2; phosphoglycerate dehydrogenase (EC:1.1.1.95); K00058 D-3-phosphoglycerate dehydrogenase [EC:1.1.1.95] (db=KEGG) (RBH) B"
                                    :FUNCTION-SYNONYMS NIL
                                    :FUNCTION-CITATION NIL
                                    :PRODUCT-MW-SEQ NIL
                                    :H-SPIDS NIL
                                    :|EC#S| ("1.1.1.95"
                                             "1.1.1.95"
                                             "1.1.1.95")
                                    :EVID NIL
                                    :GENETIC-ELEMENT GEN-EL279331
                                    :SYNONYMS NIL
                                    :GENBANK-NOTE "[goid GO:0016597] [goid GO:0051287] [goid GO:0008152] [goid GO:0000166] [goid GO:0055114] [goid GO:0048037] [goid GO:0016616] [koid KO:K00058] DORA20.01_00493 mcu:HMPREF0573_11568 serA2; phosphoglycerate dehydrogenase (EC:1.1.1.95); K00058 D-3-phosphoglycerate dehydrogenase [EC:1.1.1.95] (db=KEGG) (RBH) ## RBH: UniRef90_D4U0M7 D-3-phosphoglycerate dehydrogenase n=3 Tax=Actinomyces RepID=D4U0M7_9ACTO (db=UNIREF) ; RBH: UniRef90_D4U0M7 D-3-phosphoglycerate dehydrogenase n=3 Tax=Actinomyces RepID=D4U0M7_9ACTO (db=UNIREF) ; BLAST: serA2; phosphoglycerate dehydrogenase (EC:1.1.1.95); K00058 D-3-phosphoglycerate dehydrogenase [EC:1.1.1.95] (db=KEGG evalue=0.0 bit_score=462.0 identity=56.6 coverage=99.25558312655087) ; BLAST: D-3-phosphoglycerate dehydrogenase n=3 Tax=Actinomyces RepID=D4U0M7_9ACTO (db=UNIREF evalue=0.0 bit_score=494.0 identity=60.9 coverage=98.01488833746899) ; IPRSCAN: D_2_HYDROXYACID_DH_1 (db=PatternScan db_id=PS00065 from=144 to=171 evalue=0.0 interpro_id=IPR006140 interpro_description=D-isomer specific 2-hydroxyacid dehydrogenase, NAD-binding GO=Molecular Function: oxidoreductase activity, acting on the CH-OH group of donors, NAD or NADP as acceptor (GO:0016616), Molecular Function: cofactor binding (GO:0048037), Biological Process: oxidation-reduction process (GO:0055114)) ; IPRSCAN: D_2_HYDROXYACID_DH_3 (db=PatternScan db_id=PS00671 from=219 to=235 evalue=0.0 interpro_id=IPR006140 interpro_description=D-isomer specific 2-hydroxyacid dehydrogenase, NAD-binding GO=Molecular Function: oxidoreductase activity, acting on the CH-OH group of donors, NAD or NADP as acceptor (GO:0016616), Molecular Function: cofactor binding (GO:0048037), Biological Process: oxidation-reduction process (GO:0055114)) ; IPRSCAN: D-3-PHOSPHOGLYCERATE DEHYDROGENASE (db=HMMPanther db_id=PTHR10996:SF18 from=3 to=394 evalue=1.0e-150) ; IPRSCAN: 2-HYDROXYACID DEHYDROGENASE (db=HMMPanther db_id=PTHR10996 from=3 to=394 evalue=1.0e-150) ; IPRSCAN: NAD(P)-binding Rossmann-fold domains (db=superfamily db_id=SSF51735 from=98 to=285 evalue=4.2e-56) ; IPRSCAN: no description (db=Gene3D db_id=G3DSA:3.40.50.720 from=99 to=287 evalue=2.7e-54 interpro_id=IPR016040 interpro_description=NAD(P)-binding domain GO=Molecular Function: nucleotide binding (GO:0000166)) ; IPRSCAN: (db=HMMPfam db_id=PF02826 from=107 to=284 evalue=1.6e-52 interpro_id=IPR006140 interpro_description=D-isomer specific 2-hydroxyacid dehydrogenase, NAD-binding GO=Molecular Function: oxidoreductase activity, acting on the CH-OH group of donors, NAD or NADP as acceptor (GO:0016616), Molecular Function: cofactor binding (GO:0048037), Biological Process: oxidation-reduction process (GO:0055114)) ; IPRSCAN: Formate/glycerate dehydrogenase catalytic domain-like (db=superfamily db_id=SSF52283 from=2 to=129 evalue=2.2e-39) ; IPRSCAN: (db=HMMPfam db_id=PF00389 from=18 to=316 evalue=9.4e-33 interpro_id=IPR006139 interpro_description=D-isomer specific 2-hydroxyacid dehydrogenase, catalytic domain GO=Biological Process: metabolic process (GO:0008152), Molecular Function: oxidoreductase activity, acting on the CH-OH group of donors, NAD or NADP as acceptor (GO:0016616), Molecular Function: NAD binding (GO:0051287), Biological Process: oxidation-reduction process (GO:0055114)) ; IPRSCAN: no description (db=Gene3D db_id=G3DSA:3.30.70.260 from=318 to=400 evalue=5.7e-18) ; IPRSCAN: ACT-like (db=superfamily db_id=SSF55021 from=319 to=400 evalue=7.2e-13) ; IPRSCAN: (db=HMMPfam db_id=PF01842 from=335 to=385 evalue=3.3e-05 interpro_id=IPR002912 interpro_description=Amino acid-binding ACT GO=Biological Process: metabolic process (GO:0008152), Molecular Function: amino acid binding (GO:0016597)) ; GENE: 532454..533662 - ( gc_cont=0.508) ; B"
                                    :GENBANK-EXTRAS NIL
                                    :GO-ANNOTATIONS NIL
                                    :DB_XREFS NIL
                                    :GENE-COMMENT "[goid GO:0016597] [goid GO:0051287] [goid GO:0008152] [goid GO:0000166] [goid GO:0055114] [goid GO:0048037] [goid GO:0016616] [koid KO:K00058] DORA20.01_00493 mcu:HMPREF0573_11568 serA2; phosphoglycerate dehydrogenase (EC:1.1.1.95); K00058 D-3-phosphoglycerate dehydrogenase [EC:1.1.1.95] (db=KEGG) (RBH) ## RBH: UniRef90_D4U0M7 D-3-phosphoglycerate dehydrogenase n=3 Tax=Actinomyces RepID=D4U0M7_9ACTO (db=UNIREF) ; RBH: UniRef90_D4U0M7 D-3-phosphoglycerate dehydrogenase n=3 Tax=Actinomyces RepID=D4U0M7_9ACTO (db=UNIREF) ; BLAST: serA2; phosphoglycerate dehydrogenase (EC:1.1.1.95); K00058 D-3-phosphoglycerate dehydrogenase [EC:1.1.1.95] (db=KEGG evalue=0.0 bit_score=462.0 identity=56.6 coverage=99.25558312655087) ; BLAST: D-3-phosphoglycerate dehydrogenase n=3 Tax=Actinomyces RepID=D4U0M7_9ACTO (db=UNIREF evalue=0.0 bit_score=494.0 identity=60.9 coverage=98.01488833746899) ; IPRSCAN: D_2_HYDROXYACID_DH_1 (db=PatternScan db_id=PS00065 from=144 to=171 evalue=0.0 interpro_id=IPR006140 interpro_description=D-isomer specific 2-hydroxyacid dehydrogenase, NAD-binding GO=Molecular Function: oxidoreductase activity, acting on the CH-OH group of donors, NAD or NADP as acceptor (GO:0016616), Molecular Function: cofactor binding (GO:0048037), Biological Process: oxidation-reduction process (GO:0055114)) ; IPRSCAN: D_2_HYDROXYACID_DH_3 (db=PatternScan db_id=PS00671 from=219 to=235 evalue=0.0 interpro_id=IPR006140 interpro_description=D-isomer specific 2-hydroxyacid dehydrogenase, NAD-binding GO=Molecular Function: oxidoreductase activity, acting on the CH-OH group of donors, NAD or NADP as acceptor (GO:0016616), Molecular Function: cofactor binding (GO:0048037), Biological Process: oxidation-reduction process (GO:0055114)) ; IPRSCAN: D-3-PHOSPHOGLYCERATE DEHYDROGENASE (db=HMMPanther db_id=PTHR10996:SF18 from=3 to=394 evalue=1.0e-150) ; IPRSCAN: 2-HYDROXYACID DEHYDROGENASE (db=HMMPanther db_id=PTHR10996 from=3 to=394 evalue=1.0e-150) ; IPRSCAN: NAD(P)-binding Rossmann-fold domains (db=superfamily db_id=SSF51735 from=98 to=285 evalue=4.2e-56) ; IPRSCAN: no description (db=Gene3D db_id=G3DSA:3.40.50.720 from=99 to=287 evalue=2.7e-54 interpro_id=IPR016040 interpro_description=NAD(P)-binding domain GO=Molecular Function: nucleotide binding (GO:0000166)) ; IPRSCAN: (db=HMMPfam db_id=PF02826 from=107 to=284 evalue=1.6e-52 interpro_id=IPR006140 interpro_description=D-isomer specific 2-hydroxyacid dehydrogenase, NAD-binding GO=Molecular Function: oxidoreductase activity, acting on the CH-OH group of donors, NAD or NADP as acceptor (GO:0016616), Molecular Function: cofactor binding (GO:0048037), Biological Process: oxidation-reduction process (GO:0055114)) ; IPRSCAN: Formate/glycerate dehydrogenase catalytic domain-like (db=superfamily db_id=SSF52283 from=2 to=129 evalue=2.2e-39) ; IPRSCAN: (db=HMMPfam db_id=PF00389 from=18 to=316 evalue=9.4e-33 interpro_id=IPR006139 interpro_description=D-isomer specific 2-hydroxyacid dehydrogenase, catalytic domain GO=Biological Process: metabolic process (GO:0008152), Molecular Function: oxidoreductase activity, acting on the CH-OH group of donors, NAD or NADP as acceptor (GO:0016616), Molecular Function: NAD binding (GO:0051287), Biological Process: oxidation-reduction process (GO:0055114)) ; IPRSCAN: no description (db=Gene3D db_id=G3DSA:3.30.70.260 from=318 to=400 evalue=5.7e-18) ; IPRSCAN: ACT-like (db=superfamily db_id=SSF55021 from=319 to=400 evalue=7.2e-13) ; IPRSCAN: (db=HMMPfam db_id=PF01842 from=335 to=385 evalue=3.3e-05 interpro_id=IPR002912 interpro_description=Amino acid-binding ACT GO=Biological Process: metabolic process (GO:0008152), Molecular Function: amino acid binding (GO:0016597)) ; GENE: 532454..533662 - ( gc_cont=0.508) ; B"
                                    :FUNCTION-COMMENT NIL
                                    :GENE-LINKS NIL
                                    :RXNS (PGLYCDEHYDROG-RXN)
                                    :RXN-IDS NIL
                                    :INTRONS NIL
                                    :LOCATIONS NIL
                                    :FRAME-INFO "-"
                                    :LEFT-END-POSITION 532454
                                    :RIGHT-END-POSITION 533662
                                    :DIRECTION "-"
                                    :COMBINED-FUNCTION-NAME "mcu:HMPREF0573_11568 serA2; phosphoglycerate dehydrogenase (EC:1.1.1.95); K00058 D-3-phosphoglycerate dehydrogenase [EC:1.1.1.95] (db=KEGG) (RBH) B")
                :OLD GKFG-1464
                :NEW-RXNS (PGLYCDEHYDROG-RXN)
                :OLD-RXNS (#<DLACTDEHYDROGNAD-RXN instance frame in DORABASE[F]
                             @ #x1034f05042>
                           #<ERYTHRON4PDEHYDROG-RXN instance frame in DORABASE[F]
                             @ #x1034f05102>
                           #<PGLYCDEHYDROG-RXN instance frame in DORABASE[F]
                             @ #x10344a11e2>)
                :NEW-RXNS-AMBIGUOUS? NIL
                :CHANGED-GENE NIL
                :CHANGED-MONOMER NIL
                :CHANGED-ENZRXN ((#<ENZRXNKFG-1094 instance frame in DORABASE[F]
                                    @
                                    #x1034f09ba2>
                                  "mcu:HMPREF0573_11568 serA2; phosphoglycerate dehydrogenase (EC:1.1.1.95); K00058 D-3-phosphoglycerate dehydrogenase [EC:1.1.1.95] (db=KEGG) (RBH) B"
                                  "D-lactate dehydrogenase")
                                 (#<ENZRXNKFG-1074 instance frame in DORABASE[F]
                                    @
                                    #x1034f09922>
                                  "mcu:HMPREF0573_11568 serA2; phosphoglycerate dehydrogenase (EC:1.1.1.95); K00058 D-3-phosphoglycerate dehydrogenase [EC:1.1.1.95] (db=KEGG) (RBH) B"
                                  "erythronate-4-phosphate dehydrogenase"))
                :STATUS NIL
                :SELECTED-DEL NIL
                :SELECTED-ADD NIL
                :SELECTED-ENZRXNS NIL
                :NEW-RXNS-REASON "EC# match")
 #S(INCR-UPDATE :NEW #S(UPDATE-GENE :ID GKFG-1454
                                    :ACCESSION "DORA20.01_00484"
                                    :NAME "mcu:HMPREF0573_11867"
                                    :STARTBASE 524587
                                    :ENDBASE 523934
                                    :PRODUCT-TYPE P
                                    :PRODUCT-ID #<GKFG-1454-MONOMER instance frame in DORABASE[F]
                                                  @
                                                  #x1034efbda2>
                                    :FUNCTION-NAME "mcu:HMPREF0573_11867 amino acid ABC transporter membrane protein (db=KEGG) (RBH) B"
                                    :FUNCTION-SYNONYMS NIL
                                    :FUNCTION-CITATION NIL
                                    :PRODUCT-MW-SEQ NIL
                                    :H-SPIDS NIL
                                    :|EC#S| NIL
                                    :EVID NIL
                                    :GENETIC-ELEMENT GEN-EL279331
                                    :SYNONYMS NIL
                                    :GENBANK-NOTE "[goid GO:0016021] [goid GO:0016020] [goid GO:0006810] [goid GO:0005215] DORA20.01_00484 mcu:HMPREF0573_11867 amino acid ABC transporter membrane protein (db=KEGG) (RBH) ## RBH: UniRef90_C2KPI4 Amino acid ABC superfamily ATP binding cassette transporter, membrane protein n=4 Tax=Mobiluncus mulieris RepID=C2KPI4_9ACTO (db=UNIREF) ; RBH: UniRef90_C2KPI4 Amino acid ABC superfamily ATP binding cassette transporter, membrane protein n=4 Tax=Mobiluncus mulieris RepID=C2KPI4_9ACTO (db=UNIREF) ; BLAST: amino acid ABC transporter membrane protein (db=KEGG evalue=0.0 bit_score=314.0 identity=72.8 coverage=97.24770642201835) ; BLAST: Amino acid ABC superfamily ATP binding cassette transporter, membrane protein n=4 Tax=Mobiluncus mulieris RepID=C2KPI4_9ACTO (db=UNIREF evalue=0.0 bit_score=340.0 identity=77.2 coverage=98.1651376146789) ; IPRSCAN: (db=HMMPfam db_id=PF00528 from=28 to=211 evalue=2.4e-22 interpro_id=IPR000515 interpro_description=Binding-protein-dependent transport systems inner membrane component GO=Molecular Function: transporter activity (GO:0005215), Biological Process: transport (GO:0006810), Cellular Component: membrane (GO:0016020)) ; IPRSCAN: HEQRo_perm_3TM: amino ABC transporter, (db=HMMTigr db_id=TIGR01726 from=5 to=107 evalue=2.1e-19 interpro_id=IPR010065 interpro_description=Amino acid ABC transporter, permease protein, 3-TM domain, His/Glu/Gln/Arg/opine family GO=Molecular Function: transporter activity (GO:0005215), Biological Process: transport (GO:0006810), Cellular Component: integral to membrane (GO:0016021)) ; IPRSCAN: ABC_TM1 (db=ProfileScan db_id=PS50928 from=9 to=204 evalue=17.377 interpro_id=IPR000515 interpro_description=Binding-protein-dependent transport systems inner membrane component GO=Molecular Function: transporter activity (GO:0005215), Biological Process: transport (GO:0006810), Cellular Component: membrane (GO:0016020)) ; IPRSCAN: transmembrane_regions (db=TMHMM db_id=tmhmm from=80 to=102) ; IPRSCAN: transmembrane_regions (db=TMHMM db_id=tmhmm from=48 to=70) ; IPRSCAN: transmembrane_regions (db=TMHMM db_id=tmhmm from=13 to=35) ; IPRSCAN: transmembrane_regions (db=TMHMM db_id=tmhmm from=151 to=173) ; IPRSCAN: transmembrane_regions (db=TMHMM db_id=tmhmm from=183 to=205) ; IPRSCAN: seg (db=Seg db_id=seg from=88 to=105) ; IPRSCAN: seg (db=Seg db_id=seg from=22 to=37) ; GENE: 523934..524587 + ( gc_cont=0.498) ; B"
                                    :GENBANK-EXTRAS NIL
                                    :GO-ANNOTATIONS NIL
                                    :DB_XREFS NIL
                                    :GENE-COMMENT "[goid GO:0016021] [goid GO:0016020] [goid GO:0006810] [goid GO:0005215] DORA20.01_00484 mcu:HMPREF0573_11867 amino acid ABC transporter membrane protein (db=KEGG) (RBH) ## RBH: UniRef90_C2KPI4 Amino acid ABC superfamily ATP binding cassette transporter, membrane protein n=4 Tax=Mobiluncus mulieris RepID=C2KPI4_9ACTO (db=UNIREF) ; RBH: UniRef90_C2KPI4 Amino acid ABC superfamily ATP binding cassette transporter, membrane protein n=4 Tax=Mobiluncus mulieris RepID=C2KPI4_9ACTO (db=UNIREF) ; BLAST: amino acid ABC transporter membrane protein (db=KEGG evalue=0.0 bit_score=314.0 identity=72.8 coverage=97.24770642201835) ; BLAST: Amino acid ABC superfamily ATP binding cassette transporter, membrane protein n=4 Tax=Mobiluncus mulieris RepID=C2KPI4_9ACTO (db=UNIREF evalue=0.0 bit_score=340.0 identity=77.2 coverage=98.1651376146789) ; IPRSCAN: (db=HMMPfam db_id=PF00528 from=28 to=211 evalue=2.4e-22 interpro_id=IPR000515 interpro_description=Binding-protein-dependent transport systems inner membrane component GO=Molecular Function: transporter activity (GO:0005215), Biological Process: transport (GO:0006810), Cellular Component: membrane (GO:0016020)) ; IPRSCAN: HEQRo_perm_3TM: amino ABC transporter, (db=HMMTigr db_id=TIGR01726 from=5 to=107 evalue=2.1e-19 interpro_id=IPR010065 interpro_description=Amino acid ABC transporter, permease protein, 3-TM domain, His/Glu/Gln/Arg/opine family GO=Molecular Function: transporter activity (GO:0005215), Biological Process: transport (GO:0006810), Cellular Component: integral to membrane (GO:0016021)) ; IPRSCAN: ABC_TM1 (db=ProfileScan db_id=PS50928 from=9 to=204 evalue=17.377 interpro_id=IPR000515 interpro_description=Binding-protein-dependent transport systems inner membrane component GO=Molecular Function: transporter activity (GO:0005215), Biological Process: transport (GO:0006810), Cellular Component: membrane (GO:0016020)) ; IPRSCAN: transmembrane_regions (db=TMHMM db_id=tmhmm from=80 to=102) ; IPRSCAN: transmembrane_regions (db=TMHMM db_id=tmhmm from=48 to=70) ; IPRSCAN: transmembrane_regions (db=TMHMM db_id=tmhmm from=13 to=35) ; IPRSCAN: transmembrane_regions (db=TMHMM db_id=tmhmm from=151 to=173) ; IPRSCAN: transmembrane_regions (db=TMHMM db_id=tmhmm from=183 to=205) ; IPRSCAN: seg (db=Seg db_id=seg from=88 to=105) ; IPRSCAN: seg (db=Seg db_id=seg from=22 to=37) ; GENE: 523934..524587 + ( gc_cont=0.498) ; B"
                                    :FUNCTION-COMMENT NIL
                                    :GENE-LINKS NIL
                                    :RXNS NIL
                                    :RXN-IDS NIL
                                    :INTRONS NIL
                                    :LOCATIONS NIL
                                    :FRAME-INFO "-"
                                    :LEFT-END-POSITION 523934
                                    :RIGHT-END-POSITION 524587
                                    :DIRECTION "-"
                                    :COMBINED-FUNCTION-NAME "mcu:HMPREF0573_11867 amino acid ABC transporter membrane protein (db=KEGG) (RBH) B")
                :OLD GKFG-1454
                :NEW-RXNS NIL
                :OLD-RXNS (#<TRANS-RXNKFG-12 instance frame in DORABASE[F]
                             @ #x10351f2ee2>)
                :NEW-RXNS-AMBIGUOUS? NIL
                :CHANGED-GENE NIL
                :CHANGED-MONOMER NIL
                :CHANGED-ENZRXN NIL
                :STATUS NIL
                :SELECTED-DEL NIL
                :SELECTED-ADD NIL
                :SELECTED-ENZRXNS NIL
                :NEW-RXNS-REASON "Matched name: NIL")
 #S(INCR-UPDATE :NEW #S(UPDATE-GENE :ID GKFG-1453
                                    :ACCESSION "DORA20.01_00483"
                                    :NAME "mcu:HMPREF0573_11866"
                                    :STARTBASE 523888
                                    :ENDBASE 523082
                                    :PRODUCT-TYPE P
                                    :PRODUCT-ID #<GKFG-1453-MONOMER instance frame in DORABASE[F]
                                                  @
                                                  #x1034efbdc2>
                                    :FUNCTION-NAME "mcu:HMPREF0573_11866 amino acid ABC transporter ATP-binding protein (db=KEGG) (RBH) B"
                                    :FUNCTION-SYNONYMS NIL
                                    :FUNCTION-CITATION NIL
                                    :PRODUCT-MW-SEQ NIL
                                    :H-SPIDS NIL
                                    :|EC#S| NIL
                                    :EVID NIL
                                    :GENETIC-ELEMENT GEN-EL279331
                                    :SYNONYMS NIL
                                    :GENBANK-NOTE "[goid GO:0030288] [goid GO:0006810] [goid GO:0005215] DORA20.01_00483 mcu:HMPREF0573_11866 amino acid ABC transporter ATP-binding protein (db=KEGG) (RBH) ## RBH: UniRef90_E6M3K7 Amino acid ABC superfamily ATP binding cassette transporter, binding protein n=4 Tax=Mobiluncus curtisii RepID=E6M3K7_9ACTO (db=UNIREF) ; RBH: UniRef90_E6M3K7 Amino acid ABC superfamily ATP binding cassette transporter, binding protein n=4 Tax=Mobiluncus curtisii RepID=E6M3K7_9ACTO (db=UNIREF) ; BLAST: amino acid ABC transporter ATP-binding protein (db=KEGG evalue=0.0 bit_score=363.0 identity=62.5 coverage=99.25650557620817) ; BLAST: Amino acid ABC superfamily ATP binding cassette transporter, binding protein n=4 Tax=Mobiluncus curtisii RepID=E6M3K7_9ACTO (db=UNIREF evalue=0.0 bit_score=361.0 identity=62.3 coverage=99.25650557620817) ; IPRSCAN: SBP_BACTERIAL_3 (db=PatternScan db_id=PS01039 from=61 to=74 evalue=0.0 interpro_id=IPR018313 interpro_description=Extracellular solute-binding protein, family 3, conserved site GO=Molecular Function: transporter activity (GO:0005215), Biological Process: transport (GO:0006810), Cellular Component: outer membrane-bounded periplasmic space (GO:0030288)) ; IPRSCAN: Periplasmic binding protein-like II (db=superfamily db_id=SSF53850 from=3 to=265 evalue=5.2e-61) ; IPRSCAN: no description (db=HMMSmart db_id=SM00062 from=38 to=263 evalue=6.6e-60 interpro_id=IPR001638 interpro_description=Extracellular solute-binding protein, family 3 GO=Molecular Function: transporter activity (GO:0005215), Biological Process: transport (GO:0006810), Cellular Component: outer membrane-bounded periplasmic space (GO:0030288)) ; IPRSCAN: (db=HMMPfam db_id=PF00497 from=40 to=259 evalue=5.8e-58 interpro_id=IPR001638 interpro_description=Extracellular solute-binding protein, family 3 GO=Molecular Function: transporter activity (GO:0005215), Biological Process: transport (GO:0006810), Cellular Component: outer membrane-bounded periplasmic space (GO:0030288)) ; IPRSCAN: no description (db=Gene3D db_id=G3DSA:3.40.190.10 from=34 to=169 evalue=2.0e-28) ; IPRSCAN: PROKAR_LIPOPROTEIN (db=ProfileScan db_id=PS51257 from=1 to=22 evalue=7.0) ; IPRSCAN: seg (db=Seg db_id=seg from=1 to=31) ; IPRSCAN: seg (db=Seg db_id=seg from=187 to=201) ; GENE: 523082..523888 + ( gc_cont=0.494) ; B"
                                    :GENBANK-EXTRAS NIL
                                    :GO-ANNOTATIONS NIL
                                    :DB_XREFS NIL
                                    :GENE-COMMENT "[goid GO:0030288] [goid GO:0006810] [goid GO:0005215] DORA20.01_00483 mcu:HMPREF0573_11866 amino acid ABC transporter ATP-binding protein (db=KEGG) (RBH) ## RBH: UniRef90_E6M3K7 Amino acid ABC superfamily ATP binding cassette transporter, binding protein n=4 Tax=Mobiluncus curtisii RepID=E6M3K7_9ACTO (db=UNIREF) ; RBH: UniRef90_E6M3K7 Amino acid ABC superfamily ATP binding cassette transporter, binding protein n=4 Tax=Mobiluncus curtisii RepID=E6M3K7_9ACTO (db=UNIREF) ; BLAST: amino acid ABC transporter ATP-binding protein (db=KEGG evalue=0.0 bit_score=363.0 identity=62.5 coverage=99.25650557620817) ; BLAST: Amino acid ABC superfamily ATP binding cassette transporter, binding protein n=4 Tax=Mobiluncus curtisii RepID=E6M3K7_9ACTO (db=UNIREF evalue=0.0 bit_score=361.0 identity=62.3 coverage=99.25650557620817) ; IPRSCAN: SBP_BACTERIAL_3 (db=PatternScan db_id=PS01039 from=61 to=74 evalue=0.0 interpro_id=IPR018313 interpro_description=Extracellular solute-binding protein, family 3, conserved site GO=Molecular Function: transporter activity (GO:0005215), Biological Process: transport (GO:0006810), Cellular Component: outer membrane-bounded periplasmic space (GO:0030288)) ; IPRSCAN: Periplasmic binding protein-like II (db=superfamily db_id=SSF53850 from=3 to=265 evalue=5.2e-61) ; IPRSCAN: no description (db=HMMSmart db_id=SM00062 from=38 to=263 evalue=6.6e-60 interpro_id=IPR001638 interpro_description=Extracellular solute-binding protein, family 3 GO=Molecular Function: transporter activity (GO:0005215), Biological Process: transport (GO:0006810), Cellular Component: outer membrane-bounded periplasmic space (GO:0030288)) ; IPRSCAN: (db=HMMPfam db_id=PF00497 from=40 to=259 evalue=5.8e-58 interpro_id=IPR001638 interpro_description=Extracellular solute-binding protein, family 3 GO=Molecular Function: transporter activity (GO:0005215), Biological Process: transport (GO:0006810), Cellular Component: outer membrane-bounded periplasmic space (GO:0030288)) ; IPRSCAN: no description (db=Gene3D db_id=G3DSA:3.40.190.10 from=34 to=169 evalue=2.0e-28) ; IPRSCAN: PROKAR_LIPOPROTEIN (db=ProfileScan db_id=PS51257 from=1 to=22 evalue=7.0) ; IPRSCAN: seg (db=Seg db_id=seg from=1 to=31) ; IPRSCAN: seg (db=Seg db_id=seg from=187 to=201) ; GENE: 523082..523888 + ( gc_cont=0.494) ; B"
                                    :FUNCTION-COMMENT NIL
                                    :GENE-LINKS NIL
                                    :RXNS NIL
                                    :RXN-IDS NIL
                                    :INTRONS NIL
                                    :LOCATIONS NIL
                                    :FRAME-INFO "-"
                                    :LEFT-END-POSITION 523082
                                    :RIGHT-END-POSITION 523888
                                    :DIRECTION "-"
                                    :COMBINED-FUNCTION-NAME "mcu:HMPREF0573_11866 amino acid ABC transporter ATP-binding protein (db=KEGG) (RBH) B")
                :OLD GKFG-1453
                :NEW-RXNS NIL
                :OLD-RXNS (#<TRANS-RXNKFG-12 instance frame in DORABASE[F]
                             @ #x10351f2ee2>)
                :NEW-RXNS-AMBIGUOUS? NIL
                :CHANGED-GENE NIL
                :CHANGED-MONOMER NIL
                :CHANGED-ENZRXN NIL
                :STATUS NIL
                :SELECTED-DEL NIL
                :SELECTED-ADD NIL
                :SELECTED-ENZRXNS NIL
                :NEW-RXNS-REASON "Matched name: NIL")
 #S(INCR-UPDATE :NEW #S(UPDATE-GENE :ID GKFG-1434
                                    :ACCESSION "DORA20.01_00466"
                                    :NAME "mcu:HMPREF0573_10781"
                                    :STARTBASE 506006
                                    :ENDBASE 504264
                                    :PRODUCT-TYPE P
                                    :PRODUCT-ID #<GKFG-1434-MONOMER instance frame in DORABASE[F]
                                                  @
                                                  #x1034efc022>
                                    :FUNCTION-NAME "mcu:HMPREF0573_10781 hupB; hydrogenase (EC:1.12.99.6); K06281 hydrogenase large subunit [EC:1.12.99.6] (db=KEGG) (RBH) B"
                                    :FUNCTION-SYNONYMS NIL
                                    :FUNCTION-CITATION NIL
                                    :PRODUCT-MW-SEQ NIL
                                    :H-SPIDS NIL
                                    :|EC#S| ("1.12.99.6"
                                             "1.12.99.6"
                                             "1.12.99.6")
                                    :EVID NIL
                                    :GENETIC-ELEMENT GEN-EL279331
                                    :SYNONYMS NIL
                                    :GENBANK-NOTE "[goid GO:0055114] [goid GO:0016151] [goid GO:0008901] [koid KO:K06281] DORA20.01_00466 mcu:HMPREF0573_10781 hupB; hydrogenase (EC:1.12.99.6); K06281 hydrogenase large subunit [EC:1.12.99.6] (db=KEGG) (RBH) ## RBH: UniRef90_E0N451 Hydrogenase-2 large chain n=4 Tax=Mobiluncus curtisii RepID=E0N451_9ACTO (db=UNIREF) ; RBH: UniRef90_E0N451 Hydrogenase-2 large chain n=4 Tax=Mobiluncus curtisii RepID=E0N451_9ACTO (db=UNIREF) ; BLAST: hupB; hydrogenase (EC:1.12.99.6); K06281 hydrogenase large subunit [EC:1.12.99.6] (db=KEGG evalue=0.0 bit_score=1073.0 identity=87.2 coverage=99.65576592082617) ; BLAST: Hydrogenase-2 large chain n=4 Tax=Mobiluncus curtisii RepID=E0N451_9ACTO (db=UNIREF evalue=0.0 bit_score=1073.0 identity=87.2 coverage=99.65576592082617) ; IPRSCAN: NI_HGENASE_L_1 (db=PatternScan db_id=PS00507 from=39 to=64 evalue=0.0 interpro_id=IPR018194 interpro_description=Nickel-dependent hydrogenase, large subunit, nickel binding site GO=Molecular Function: ferredoxin hydrogenase activity (GO:0008901), Molecular Function: nickel ion binding (GO:0016151), Biological Process: oxidation-reduction process (GO:0055114)) ; IPRSCAN: NI_HGENASE_L_2 (db=PatternScan db_id=PS00508 from=556 to=565 evalue=0.0 interpro_id=IPR018194 interpro_description=Nickel-dependent hydrogenase, large subunit, nickel binding site GO=Molecular Function: ferredoxin hydrogenase activity (GO:0008901), Molecular Function: nickel ion binding (GO:0016151), Biological Process: oxidation-reduction process (GO:0055114)) ; IPRSCAN: (db=HMMPfam db_id=PF00374 from=39 to=565 evalue=1.2e-181 interpro_id=IPR001501 interpro_description=Nickel-dependent hydrogenase, large subunit GO=Molecular Function: nickel ion binding (GO:0016151)) ; IPRSCAN: HydB/Nqo4-like (db=superfamily db_id=SSF56762 from=1 to=565 evalue=1.6e-154) ; IPRSCAN: no description (db=Gene3D db_id=G3DSA:1.10.645.10 from=4 to=565 evalue=3.2e-152) ; IPRSCAN: NADH-UBIQUINONE OXIDOREDUCTASE 49 KDA SUBUNIT (db=HMMPanther db_id=PTHR11993 from=15 to=108 evalue=3.1e-07) ; GENE: 504264..506006 + ( gc_cont=0.516) ; B"
                                    :GENBANK-EXTRAS NIL
                                    :GO-ANNOTATIONS NIL
                                    :DB_XREFS NIL
                                    :GENE-COMMENT "[goid GO:0055114] [goid GO:0016151] [goid GO:0008901] [koid KO:K06281] DORA20.01_00466 mcu:HMPREF0573_10781 hupB; hydrogenase (EC:1.12.99.6); K06281 hydrogenase large subunit [EC:1.12.99.6] (db=KEGG) (RBH) ## RBH: UniRef90_E0N451 Hydrogenase-2 large chain n=4 Tax=Mobiluncus curtisii RepID=E0N451_9ACTO (db=UNIREF) ; RBH: UniRef90_E0N451 Hydrogenase-2 large chain n=4 Tax=Mobiluncus curtisii RepID=E0N451_9ACTO (db=UNIREF) ; BLAST: hupB; hydrogenase (EC:1.12.99.6); K06281 hydrogenase large subunit [EC:1.12.99.6] (db=KEGG evalue=0.0 bit_score=1073.0 identity=87.2 coverage=99.65576592082617) ; BLAST: Hydrogenase-2 large chain n=4 Tax=Mobiluncus curtisii RepID=E0N451_9ACTO (db=UNIREF evalue=0.0 bit_score=1073.0 identity=87.2 coverage=99.65576592082617) ; IPRSCAN: NI_HGENASE_L_1 (db=PatternScan db_id=PS00507 from=39 to=64 evalue=0.0 interpro_id=IPR018194 interpro_description=Nickel-dependent hydrogenase, large subunit, nickel binding site GO=Molecular Function: ferredoxin hydrogenase activity (GO:0008901), Molecular Function: nickel ion binding (GO:0016151), Biological Process: oxidation-reduction process (GO:0055114)) ; IPRSCAN: NI_HGENASE_L_2 (db=PatternScan db_id=PS00508 from=556 to=565 evalue=0.0 interpro_id=IPR018194 interpro_description=Nickel-dependent hydrogenase, large subunit, nickel binding site GO=Molecular Function: ferredoxin hydrogenase activity (GO:0008901), Molecular Function: nickel ion binding (GO:0016151), Biological Process: oxidation-reduction process (GO:0055114)) ; IPRSCAN: (db=HMMPfam db_id=PF00374 from=39 to=565 evalue=1.2e-181 interpro_id=IPR001501 interpro_description=Nickel-dependent hydrogenase, large subunit GO=Molecular Function: nickel ion binding (GO:0016151)) ; IPRSCAN: HydB/Nqo4-like (db=superfamily db_id=SSF56762 from=1 to=565 evalue=1.6e-154) ; IPRSCAN: no description (db=Gene3D db_id=G3DSA:1.10.645.10 from=4 to=565 evalue=3.2e-152) ; IPRSCAN: NADH-UBIQUINONE OXIDOREDUCTASE 49 KDA SUBUNIT (db=HMMPanther db_id=PTHR11993 from=15 to=108 evalue=3.1e-07) ; GENE: 504264..506006 + ( gc_cont=0.516) ; B"
                                    :FUNCTION-COMMENT NIL
                                    :GENE-LINKS NIL
                                    :RXNS (RXN0-5256 RXN0-4141)
                                    :RXN-IDS NIL
                                    :INTRONS NIL
                                    :LOCATIONS NIL
                                    :FRAME-INFO "-"
                                    :LEFT-END-POSITION 504264
                                    :RIGHT-END-POSITION 506006
                                    :DIRECTION "-"
                                    :COMBINED-FUNCTION-NAME "mcu:HMPREF0573_10781 hupB; hydrogenase (EC:1.12.99.6); K06281 hydrogenase large subunit [EC:1.12.99.6] (db=KEGG) (RBH) B")
                :OLD GKFG-1434
                :NEW-RXNS (RXN0-5256 RXN0-4141)
                :OLD-RXNS (#<RXN0-4141 instance frame in DORABASE[F] @
                             #x10344a30c2>
                           #<RXN0-5256 instance frame in DORABASE[F] @
                             #x103449e562>
                           #<RXN0-5254 instance frame in DORABASE[F] @
                             #x103449e5c2>
                           #<RXN0-5255 instance frame in DORABASE[F] @
                             #x103449e5a2>)
                :NEW-RXNS-AMBIGUOUS? NIL
                :CHANGED-GENE NIL
                :CHANGED-MONOMER NIL
                :CHANGED-ENZRXN NIL
                :STATUS NIL
                :SELECTED-DEL NIL
                :SELECTED-ADD NIL
                :SELECTED-ENZRXNS NIL
                :NEW-RXNS-REASON "EC# match")
 #S(INCR-UPDATE :NEW #S(UPDATE-GENE :ID GKFG-1433
                                    :ACCESSION "DORA20.01_00465"
                                    :NAME "mcu:HMPREF0573_10782"
                                    :STARTBASE 504264
                                    :ENDBASE 503692
                                    :PRODUCT-TYPE P
                                    :PRODUCT-ID #<GKFG-1433-MONOMER instance frame in DORABASE[F]
                                                  @
                                                  #x1034efc042>
                                    :FUNCTION-NAME "mcu:HMPREF0573_10782 hupA; hydrogenase (EC:1.12.99.6); K06282 hydrogenase small subunit [EC:1.12.99.6] (db=KEGG) (RBH) B"
                                    :FUNCTION-SYNONYMS NIL
                                    :FUNCTION-CITATION NIL
                                    :PRODUCT-MW-SEQ NIL
                                    :H-SPIDS NIL
                                    :|EC#S| ("1.12.99.6"
                                             "1.12.99.6"
                                             "1.12.99.6")
                                    :EVID NIL
                                    :GENETIC-ELEMENT GEN-EL279331
                                    :SYNONYMS NIL
                                    :GENBANK-NOTE "[goid GO:0055114] [goid GO:0051536] [goid GO:0009375] [goid GO:0008901] [koid KO:K06282] DORA20.01_00465 mcu:HMPREF0573_10782 hupA; hydrogenase (EC:1.12.99.6); K06282 hydrogenase small subunit [EC:1.12.99.6] (db=KEGG) (RBH) ## RBH: UniRef90_E0N450 Hydrogenase-2 small chain n=4 Tax=Mobiluncus curtisii RepID=E0N450_9ACTO (db=UNIREF) ; RBH: UniRef90_E0N450 Hydrogenase-2 small chain n=4 Tax=Mobiluncus curtisii RepID=E0N450_9ACTO (db=UNIREF) ; BLAST: hupA; hydrogenase (EC:1.12.99.6); K06282 hydrogenase small subunit [EC:1.12.99.6] (db=KEGG evalue=0.0 bit_score=325.0 identity=78.9 coverage=94.76439790575915) ; BLAST: Hydrogenase-2 small chain n=4 Tax=Mobiluncus curtisii RepID=E0N450_9ACTO (db=UNIREF evalue=0.0 bit_score=325.0 identity=78.9 coverage=94.76439790575915) ; IPRSCAN: no description (db=Gene3D db_id=G3DSA:4.10.480.10 from=19 to=104 evalue=2.7e-33) ; IPRSCAN: NIHGNASESMLL (db=FPrintScan db_id=PR00614 from=76 to=89 evalue=5.7e-33 interpro_id=IPR001821 interpro_description=[NiFe]-hydrogenase, small subunit GO=Molecular Function: ferredoxin hydrogenase activity (GO:0008901), Cellular Component: ferredoxin hydrogenase complex (GO:0009375), Molecular Function: iron-sulfur cluster binding (GO:0051536), Biological Process: oxidation-reduction process (GO:0055114)) ; IPRSCAN: NIHGNASESMLL (db=FPrintScan db_id=PR00614 from=6 to=23 evalue=5.7e-33 interpro_id=IPR001821 interpro_description=[NiFe]-hydrogenase, small subunit GO=Molecular Function: ferredoxin hydrogenase activity (GO:0008901), Cellular Component: ferredoxin hydrogenase complex (GO:0009375), Molecular Function: iron-sulfur cluster binding (GO:0051536), Biological Process: oxidation-reduction process (GO:0055114)) ; IPRSCAN: NIHGNASESMLL (db=FPrintScan db_id=PR00614 from=48 to=74 evalue=5.7e-33 interpro_id=IPR001821 interpro_description=[NiFe]-hydrogenase, small subunit GO=Molecular Function: ferredoxin hydrogenase activity (GO:0008901), Cellular Component: ferredoxin hydrogenase complex (GO:0009375), Molecular Function: iron-sulfur cluster binding (GO:0051536), Biological Process: oxidation-reduction process (GO:0055114)) ; IPRSCAN: NIHGNASESMLL (db=FPrintScan db_id=PR00614 from=24 to=42 evalue=5.7e-33 interpro_id=IPR001821 interpro_description=[NiFe]-hydrogenase, small subunit GO=Molecular Function: ferredoxin hydrogenase activity (GO:0008901), Cellular Component: ferredoxin hydrogenase complex (GO:0009375), Molecular Function: iron-sulfur cluster binding (GO:0051536), Biological Process: oxidation-reduction process (GO:0055114)) ; IPRSCAN: HydA/Nqo6-like (db=superfamily db_id=SSF56770 from=1 to=105 evalue=1.6e-32) ; IPRSCAN: seg (db=Seg db_id=seg from=120 to=151) ; GENE: 503692..504264 + ( gc_cont=0.574) ; B"
                                    :GENBANK-EXTRAS NIL
                                    :GO-ANNOTATIONS NIL
                                    :DB_XREFS NIL
                                    :GENE-COMMENT "[goid GO:0055114] [goid GO:0051536] [goid GO:0009375] [goid GO:0008901] [koid KO:K06282] DORA20.01_00465 mcu:HMPREF0573_10782 hupA; hydrogenase (EC:1.12.99.6); K06282 hydrogenase small subunit [EC:1.12.99.6] (db=KEGG) (RBH) ## RBH: UniRef90_E0N450 Hydrogenase-2 small chain n=4 Tax=Mobiluncus curtisii RepID=E0N450_9ACTO (db=UNIREF) ; RBH: UniRef90_E0N450 Hydrogenase-2 small chain n=4 Tax=Mobiluncus curtisii RepID=E0N450_9ACTO (db=UNIREF) ; BLAST: hupA; hydrogenase (EC:1.12.99.6); K06282 hydrogenase small subunit [EC:1.12.99.6] (db=KEGG evalue=0.0 bit_score=325.0 identity=78.9 coverage=94.76439790575915) ; BLAST: Hydrogenase-2 small chain n=4 Tax=Mobiluncus curtisii RepID=E0N450_9ACTO (db=UNIREF evalue=0.0 bit_score=325.0 identity=78.9 coverage=94.76439790575915) ; IPRSCAN: no description (db=Gene3D db_id=G3DSA:4.10.480.10 from=19 to=104 evalue=2.7e-33) ; IPRSCAN: NIHGNASESMLL (db=FPrintScan db_id=PR00614 from=76 to=89 evalue=5.7e-33 interpro_id=IPR001821 interpro_description=[NiFe]-hydrogenase, small subunit GO=Molecular Function: ferredoxin hydrogenase activity (GO:0008901), Cellular Component: ferredoxin hydrogenase complex (GO:0009375), Molecular Function: iron-sulfur cluster binding (GO:0051536), Biological Process: oxidation-reduction process (GO:0055114)) ; IPRSCAN: NIHGNASESMLL (db=FPrintScan db_id=PR00614 from=6 to=23 evalue=5.7e-33 interpro_id=IPR001821 interpro_description=[NiFe]-hydrogenase, small subunit GO=Molecular Function: ferredoxin hydrogenase activity (GO:0008901), Cellular Component: ferredoxin hydrogenase complex (GO:0009375), Molecular Function: iron-sulfur cluster binding (GO:0051536), Biological Process: oxidation-reduction process (GO:0055114)) ; IPRSCAN: NIHGNASESMLL (db=FPrintScan db_id=PR00614 from=48 to=74 evalue=5.7e-33 interpro_id=IPR001821 interpro_description=[NiFe]-hydrogenase, small subunit GO=Molecular Function: ferredoxin hydrogenase activity (GO:0008901), Cellular Component: ferredoxin hydrogenase complex (GO:0009375), Molecular Function: iron-sulfur cluster binding (GO:0051536), Biological Process: oxidation-reduction process (GO:0055114)) ; IPRSCAN: NIHGNASESMLL (db=FPrintScan db_id=PR00614 from=24 to=42 evalue=5.7e-33 interpro_id=IPR001821 interpro_description=[NiFe]-hydrogenase, small subunit GO=Molecular Function: ferredoxin hydrogenase activity (GO:0008901), Cellular Component: ferredoxin hydrogenase complex (GO:0009375), Molecular Function: iron-sulfur cluster binding (GO:0051536), Biological Process: oxidation-reduction process (GO:0055114)) ; IPRSCAN: HydA/Nqo6-like (db=superfamily db_id=SSF56770 from=1 to=105 evalue=1.6e-32) ; IPRSCAN: seg (db=Seg db_id=seg from=120 to=151) ; GENE: 503692..504264 + ( gc_cont=0.574) ; B"
                                    :FUNCTION-COMMENT NIL
                                    :GENE-LINKS NIL
                                    :RXNS (RXN0-5256 RXN0-4141)
                                    :RXN-IDS NIL
                                    :INTRONS NIL
                                    :LOCATIONS NIL
                                    :FRAME-INFO "-"
                                    :LEFT-END-POSITION 503692
                                    :RIGHT-END-POSITION 504264
                                    :DIRECTION "-"
                                    :COMBINED-FUNCTION-NAME "mcu:HMPREF0573_10782 hupA; hydrogenase (EC:1.12.99.6); K06282 hydrogenase small subunit [EC:1.12.99.6] (db=KEGG) (RBH) B")
                :OLD GKFG-1433
                :NEW-RXNS (RXN0-5256 RXN0-4141)
                :OLD-RXNS (#<RXN0-4141 instance frame in DORABASE[F] @
                             #x10344a30c2>
                           #<RXN0-5256 instance frame in DORABASE[F] @
                             #x103449e562>
                           #<RXN0-5254 instance frame in DORABASE[F] @
                             #x103449e5c2>
                           #<RXN0-5255 instance frame in DORABASE[F] @
                             #x103449e5a2>)
                :NEW-RXNS-AMBIGUOUS? NIL
                :CHANGED-GENE NIL
                :CHANGED-MONOMER NIL
                :CHANGED-ENZRXN NIL
                :STATUS NIL
                :SELECTED-DEL NIL
                :SELECTED-ADD NIL
                :SELECTED-ENZRXNS NIL
                :NEW-RXNS-REASON "EC# match")
 #S(INCR-UPDATE :NEW #S(UPDATE-GENE :ID GKFG-1432
                                    :ACCESSION "DORA20.01_00464"
                                    :NAME "hupA;"
                                    :STARTBASE 503609
                                    :ENDBASE 503100
                                    :PRODUCT-TYPE P
                                    :PRODUCT-ID #<GKFG-1432-MONOMER instance frame in DORABASE[F]
                                                  @
                                                  #x1034efc062>
                                    :FUNCTION-NAME "hupA; hydrogenase (EC:1.12.99.6); K06282 hydrogenase small subunit [EC:1.12.99.6] (db=KEGG evalue=0.0 bit_score=287.0 identity=87.7 coverage=95.88235294117648) (BLAST) C"
                                    :FUNCTION-SYNONYMS NIL
                                    :FUNCTION-CITATION NIL
                                    :PRODUCT-MW-SEQ NIL
                                    :H-SPIDS NIL
                                    :|EC#S| ("1.12.99.6"
                                             "1.12.99.6"
                                             "1.12.99.6")
                                    :EVID NIL
                                    :GENETIC-ELEMENT GEN-EL279331
                                    :SYNONYMS NIL
                                    :GENBANK-NOTE "[goid GO:0051536] [goid GO:0009375] [goid GO:0008901] [goid GO:0055114] [goid GO:0051539] [goid GO:0048038] [goid GO:0008137] [koid KO:K06282] DORA20.01_00464 hupA; hydrogenase (EC:1.12.99.6); K06282 hydrogenase small subunit [EC:1.12.99.6] (db=KEGG evalue=0.0 bit_score=287.0 identity=87.7 coverage=95.88235294117648) (BLAST) ## BLAST: Hydrogenase-2 small chain n=4 Tax=Mobiluncus curtisii RepID=E0N450_9ACTO (db=UNIREF evalue=0.0 bit_score=287.0 identity=87.7 coverage=95.88235294117648) ; IPRSCAN: no description (db=Gene3D db_id=G3DSA:3.40.50.700 from=18 to=164 evalue=4.3e-39 interpro_id=IPR006137 interpro_description=NADH:ubiquinone oxidoreductase-like, 20kDa subunit GO=Molecular Function: NADH dehydrogenase (ubiquinone) activity (GO:0008137), Molecular Function: quinone binding (GO:0048038), Molecular Function: 4 iron, 4 sulfur cluster binding (GO:0051539), Biological Process: oxidation-reduction process (GO:0055114)) ; IPRSCAN: HydA/Nqo6-like (db=superfamily db_id=SSF56770 from=21 to=164 evalue=9.0e-36) ; IPRSCAN: NIHGNASESMLL (db=FPrintScan db_id=PR00614 from=42 to=66 evalue=9.3e-33 interpro_id=IPR001821 interpro_description=[NiFe]-hydrogenase, small subunit GO=Molecular Function: ferredoxin hydrogenase activity (GO:0008901), Cellular Component: ferredoxin hydrogenase complex (GO:0009375), Molecular Function: iron-sulfur cluster binding (GO:0051536), Biological Process: oxidation-reduction process (GO:0055114)) ; IPRSCAN: NIHGNASESMLL (db=FPrintScan db_id=PR00614 from=157 to=169 evalue=9.3e-33 interpro_id=IPR001821 interpro_description=[NiFe]-hydrogenase, small subunit GO=Molecular Function: ferredoxin hydrogenase activity (GO:0008901), Cellular Component: ferredoxin hydrogenase complex (GO:0009375), Molecular Function: iron-sulfur cluster binding (GO:0051536), Biological Process: oxidation-reduction process (GO:0055114)) ; IPRSCAN: NIHGNASESMLL (db=FPrintScan db_id=PR00614 from=19 to=41 evalue=9.3e-33 interpro_id=IPR001821 interpro_description=[NiFe]-hydrogenase, small subunit GO=Molecular Function: ferredoxin hydrogenase activity (GO:0008901), Cellular Component: ferredoxin hydrogenase complex (GO:0009375), Molecular Function: iron-sulfur cluster binding (GO:0051536), Biological Process: oxidation-reduction process (GO:0055114)) ; IPRSCAN: NIHGNASESMLL (db=FPrintScan db_id=PR00614 from=128 to=152 evalue=9.3e-33 interpro_id=IPR001821 interpro_description=[NiFe]-hydrogenase, small subunit GO=Molecular Function: ferredoxin hydrogenase activity (GO:0008901), Cellular Component: ferredoxin hydrogenase complex (GO:0009375), Molecular Function: iron-sulfur cluster binding (GO:0051536), Biological Process: oxidation-reduction process (GO:0055114)) ; IPRSCAN: NIHGNASESMLL (db=FPrintScan db_id=PR00614 from=85 to=108 evalue=9.3e-33 interpro_id=IPR001821 interpro_description=[NiFe]-hydrogenase, small subunit GO=Molecular Function: ferredoxin hydrogenase activity (GO:0008901), Cellular Component: ferredoxin hydrogenase complex (GO:0009375), Molecular Function: iron-sulfur cluster binding (GO:0051536), Biological Process: oxidation-reduction process (GO:0055114)) ; IPRSCAN: (db=HMMPfam db_id=PF01058 from=34 to=165 evalue=1.7e-24 interpro_id=IPR006137 interpro_description=NADH:ubiquinone oxidoreductase-like, 20kDa subunit GO=Molecular Function: NADH dehydrogenase (ubiquinone) activity (GO:0008137), Molecular Function: quinone binding (GO:0048038), Molecular Function: 4 iron, 4 sulfur cluster binding (GO:0051539), Biological Process: oxidation-reduction process (GO:0055114)) ; IPRSCAN: seg (db=Seg db_id=seg from=2 to=15) ; IPRSCAN: seg (db=Seg db_id=seg from=49 to=79) ; GENE: 503100..503609 + ( gc_cont=0.533) ; C"
                                    :GENBANK-EXTRAS NIL
                                    :GO-ANNOTATIONS NIL
                                    :DB_XREFS NIL
                                    :GENE-COMMENT "[goid GO:0051536] [goid GO:0009375] [goid GO:0008901] [goid GO:0055114] [goid GO:0051539] [goid GO:0048038] [goid GO:0008137] [koid KO:K06282] DORA20.01_00464 hupA; hydrogenase (EC:1.12.99.6); K06282 hydrogenase small subunit [EC:1.12.99.6] (db=KEGG evalue=0.0 bit_score=287.0 identity=87.7 coverage=95.88235294117648) (BLAST) ## BLAST: Hydrogenase-2 small chain n=4 Tax=Mobiluncus curtisii RepID=E0N450_9ACTO (db=UNIREF evalue=0.0 bit_score=287.0 identity=87.7 coverage=95.88235294117648) ; IPRSCAN: no description (db=Gene3D db_id=G3DSA:3.40.50.700 from=18 to=164 evalue=4.3e-39 interpro_id=IPR006137 interpro_description=NADH:ubiquinone oxidoreductase-like, 20kDa subunit GO=Molecular Function: NADH dehydrogenase (ubiquinone) activity (GO:0008137), Molecular Function: quinone binding (GO:0048038), Molecular Function: 4 iron, 4 sulfur cluster binding (GO:0051539), Biological Process: oxidation-reduction process (GO:0055114)) ; IPRSCAN: HydA/Nqo6-like (db=superfamily db_id=SSF56770 from=21 to=164 evalue=9.0e-36) ; IPRSCAN: NIHGNASESMLL (db=FPrintScan db_id=PR00614 from=42 to=66 evalue=9.3e-33 interpro_id=IPR001821 interpro_description=[NiFe]-hydrogenase, small subunit GO=Molecular Function: ferredoxin hydrogenase activity (GO:0008901), Cellular Component: ferredoxin hydrogenase complex (GO:0009375), Molecular Function: iron-sulfur cluster binding (GO:0051536), Biological Process: oxidation-reduction process (GO:0055114)) ; IPRSCAN: NIHGNASESMLL (db=FPrintScan db_id=PR00614 from=157 to=169 evalue=9.3e-33 interpro_id=IPR001821 interpro_description=[NiFe]-hydrogenase, small subunit GO=Molecular Function: ferredoxin hydrogenase activity (GO:0008901), Cellular Component: ferredoxin hydrogenase complex (GO:0009375), Molecular Function: iron-sulfur cluster binding (GO:0051536), Biological Process: oxidation-reduction process (GO:0055114)) ; IPRSCAN: NIHGNASESMLL (db=FPrintScan db_id=PR00614 from=19 to=41 evalue=9.3e-33 interpro_id=IPR001821 interpro_description=[NiFe]-hydrogenase, small subunit GO=Molecular Function: ferredoxin hydrogenase activity (GO:0008901), Cellular Component: ferredoxin hydrogenase complex (GO:0009375), Molecular Function: iron-sulfur cluster binding (GO:0051536), Biological Process: oxidation-reduction process (GO:0055114)) ; IPRSCAN: NIHGNASESMLL (db=FPrintScan db_id=PR00614 from=128 to=152 evalue=9.3e-33 interpro_id=IPR001821 interpro_description=[NiFe]-hydrogenase, small subunit GO=Molecular Function: ferredoxin hydrogenase activity (GO:0008901), Cellular Component: ferredoxin hydrogenase complex (GO:0009375), Molecular Function: iron-sulfur cluster binding (GO:0051536), Biological Process: oxidation-reduction process (GO:0055114)) ; IPRSCAN: NIHGNASESMLL (db=FPrintScan db_id=PR00614 from=85 to=108 evalue=9.3e-33 interpro_id=IPR001821 interpro_description=[NiFe]-hydrogenase, small subunit GO=Molecular Function: ferredoxin hydrogenase activity (GO:0008901), Cellular Component: ferredoxin hydrogenase complex (GO:0009375), Molecular Function: iron-sulfur cluster binding (GO:0051536), Biological Process: oxidation-reduction process (GO:0055114)) ; IPRSCAN: (db=HMMPfam db_id=PF01058 from=34 to=165 evalue=1.7e-24 interpro_id=IPR006137 interpro_description=NADH:ubiquinone oxidoreductase-like, 20kDa subunit GO=Molecular Function: NADH dehydrogenase (ubiquinone) activity (GO:0008137), Molecular Function: quinone binding (GO:0048038), Molecular Function: 4 iron, 4 sulfur cluster binding (GO:0051539), Biological Process: oxidation-reduction process (GO:0055114)) ; IPRSCAN: seg (db=Seg db_id=seg from=2 to=15) ; IPRSCAN: seg (db=Seg db_id=seg from=49 to=79) ; GENE: 503100..503609 + ( gc_cont=0.533) ; C"
                                    :FUNCTION-COMMENT NIL
                                    :GENE-LINKS NIL
                                    :RXNS (RXN0-5256 RXN0-4141)
                                    :RXN-IDS NIL
                                    :INTRONS NIL
                                    :LOCATIONS NIL
                                    :FRAME-INFO "-"
                                    :LEFT-END-POSITION 503100
                                    :RIGHT-END-POSITION 503609
                                    :DIRECTION "-"
                                    :COMBINED-FUNCTION-NAME "hupA; hydrogenase (EC:1.12.99.6); K06282 hydrogenase small subunit [EC:1.12.99.6] (db=KEGG evalue=0.0 bit_score=287.0 identity=87.7 coverage=95.88235294117648) (BLAST) C")
                :OLD GKFG-1432
                :NEW-RXNS (RXN0-5256 RXN0-4141)
                :OLD-RXNS (#<RXN0-4141 instance frame in DORABASE[F] @
                             #x10344a30c2>
                           #<RXN0-5256 instance frame in DORABASE[F] @
                             #x103449e562>
                           #<RXN0-5254 instance frame in DORABASE[F] @
                             #x103449e5c2>
                           #<RXN0-5255 instance frame in DORABASE[F] @
                             #x103449e5a2>)
                :NEW-RXNS-AMBIGUOUS? NIL
                :CHANGED-GENE NIL
                :CHANGED-MONOMER NIL
                :CHANGED-ENZRXN NIL
                :STATUS NIL
                :SELECTED-DEL NIL
                :SELECTED-ADD NIL
                :SELECTED-ENZRXNS NIL
                :NEW-RXNS-REASON "EC# match")
 #S(INCR-UPDATE :NEW #S(UPDATE-GENE :ID GKFG-1412
                                    :ACCESSION "DORA20.01_00446"
                                    :NAME "mcu:HMPREF0573_11176"
                                    :STARTBASE 483494
                                    :ENDBASE 482199
                                    :PRODUCT-TYPE P
                                    :PRODUCT-ID #<GKFG-1412-MONOMER instance frame in DORABASE[F]
                                                  @
                                                  #x1034efc2e2>
                                    :FUNCTION-NAME "mcu:HMPREF0573_11176 HCC HlyC/CorC family transporter (db=KEGG) (RBH) B"
                                    :FUNCTION-SYNONYMS NIL
                                    :FUNCTION-CITATION NIL
                                    :PRODUCT-MW-SEQ NIL
                                    :H-SPIDS NIL
                                    :|EC#S| NIL
                                    :EVID NIL
                                    :GENETIC-ELEMENT GEN-EL279331
                                    :SYNONYMS NIL
                                    :GENBANK-NOTE "[goid GO:0005515] DORA20.01_00446 mcu:HMPREF0573_11176 HCC HlyC/CorC family transporter (db=KEGG) (RBH) ## RBH: UniRef90_C0W0A3 HCC HlyC/CorC family transporter n=1 Tax=Actinomyces coleocanis DSM 15436 RepID=C0W0A3_9ACTO (db=UNIREF) ; RBH: UniRef90_C0W0A3 HCC HlyC/CorC family transporter n=1 Tax=Actinomyces coleocanis DSM 15436 RepID=C0W0A3_9ACTO (db=UNIREF) ; BLAST: HCC HlyC/CorC family transporter (db=KEGG evalue=0.0 bit_score=325.0 identity=41.0 coverage=96.99074074074075) ; BLAST: HCC HlyC/CorC family transporter n=1 Tax=Actinomyces coleocanis DSM 15436 RepID=C0W0A3_9ACTO (db=UNIREF evalue=0.0 bit_score=368.0 identity=44.9 coverage=98.61111111111111) ; IPRSCAN: HEMOLYSIN-RELATED (db=HMMPanther db_id=PTHR22777 from=43 to=413 evalue=1.4e-76) ; IPRSCAN: (db=HMMPfam db_id=PF01595 from=10 to=187 evalue=2.1e-20 interpro_id=IPR002550 interpro_description=Domain of unknown function DUF21) ; IPRSCAN: (db=HMMPfam db_id=PF03471 from=346 to=419 evalue=9.1e-14 interpro_id=IPR005170 interpro_description=Transporter-associated domain) ; IPRSCAN: CBS-domain (db=superfamily db_id=SSF54631 from=203 to=265 evalue=5.6e-11) ; IPRSCAN: CBS-domain (db=superfamily db_id=SSF54631 from=271 to=329 evalue=2.2e-09) ; IPRSCAN: (db=HMMPfam db_id=PF00571 from=214 to=264 evalue=1.0e-06 interpro_id=IPR000644 interpro_description=Cystathionine beta-synthase, core GO=Molecular Function: protein binding (GO:0005515)) ; IPRSCAN: (db=HMMPfam db_id=PF00571 from=280 to=330 evalue=0.00085 interpro_id=IPR000644 interpro_description=Cystathionine beta-synthase, core GO=Molecular Function: protein binding (GO:0005515)) ; IPRSCAN: no description (db=HMMSmart db_id=SM00116 from=217 to=266 evalue=0.0044 interpro_id=IPR000644 interpro_description=Cystathionine beta-synthase, core GO=Molecular Function: protein binding (GO:0005515)) ; IPRSCAN: CBS (db=ProfileScan db_id=PS51371 from=212 to=276 evalue=9.925 interpro_id=IPR000644 interpro_description=Cystathionine beta-synthase, core GO=Molecular Function: protein binding (GO:0005515)) ; IPRSCAN: CBS (db=ProfileScan db_id=PS51371 from=279 to=336 evalue=10.954 interpro_id=IPR000644 interpro_description=Cystathionine beta-synthase, core GO=Molecular Function: protein binding (GO:0005515)) ; IPRSCAN: no description (db=HMMSmart db_id=SM00116 from=282 to=330 evalue=120.0 interpro_id=IPR000644 interpro_description=Cystathionine beta-synthase, core GO=Molecular Function: protein binding (GO:0005515)) ; IPRSCAN: coiled-coil (db=Coil db_id=coil from=323 to=344 evalue=NA) ; IPRSCAN: transmembrane_regions (db=TMHMM db_id=tmhmm from=7 to=29) ; IPRSCAN: seg (db=Seg db_id=seg from=16 to=30) ; IPRSCAN: transmembrane_regions (db=TMHMM db_id=tmhmm from=72 to=91) ; IPRSCAN: transmembrane_regions (db=TMHMM db_id=tmhmm from=93 to=115) ; IPRSCAN: seg (db=Seg db_id=seg from=95 to=109) ; GENE: 482199..483494 + ( gc_cont=0.538) ; B"
                                    :GENBANK-EXTRAS NIL
                                    :GO-ANNOTATIONS NIL
                                    :DB_XREFS NIL
                                    :GENE-COMMENT "[goid GO:0005515] DORA20.01_00446 mcu:HMPREF0573_11176 HCC HlyC/CorC family transporter (db=KEGG) (RBH) ## RBH: UniRef90_C0W0A3 HCC HlyC/CorC family transporter n=1 Tax=Actinomyces coleocanis DSM 15436 RepID=C0W0A3_9ACTO (db=UNIREF) ; RBH: UniRef90_C0W0A3 HCC HlyC/CorC family transporter n=1 Tax=Actinomyces coleocanis DSM 15436 RepID=C0W0A3_9ACTO (db=UNIREF) ; BLAST: HCC HlyC/CorC family transporter (db=KEGG evalue=0.0 bit_score=325.0 identity=41.0 coverage=96.99074074074075) ; BLAST: HCC HlyC/CorC family transporter n=1 Tax=Actinomyces coleocanis DSM 15436 RepID=C0W0A3_9ACTO (db=UNIREF evalue=0.0 bit_score=368.0 identity=44.9 coverage=98.61111111111111) ; IPRSCAN: HEMOLYSIN-RELATED (db=HMMPanther db_id=PTHR22777 from=43 to=413 evalue=1.4e-76) ; IPRSCAN: (db=HMMPfam db_id=PF01595 from=10 to=187 evalue=2.1e-20 interpro_id=IPR002550 interpro_description=Domain of unknown function DUF21) ; IPRSCAN: (db=HMMPfam db_id=PF03471 from=346 to=419 evalue=9.1e-14 interpro_id=IPR005170 interpro_description=Transporter-associated domain) ; IPRSCAN: CBS-domain (db=superfamily db_id=SSF54631 from=203 to=265 evalue=5.6e-11) ; IPRSCAN: CBS-domain (db=superfamily db_id=SSF54631 from=271 to=329 evalue=2.2e-09) ; IPRSCAN: (db=HMMPfam db_id=PF00571 from=214 to=264 evalue=1.0e-06 interpro_id=IPR000644 interpro_description=Cystathionine beta-synthase, core GO=Molecular Function: protein binding (GO:0005515)) ; IPRSCAN: (db=HMMPfam db_id=PF00571 from=280 to=330 evalue=0.00085 interpro_id=IPR000644 interpro_description=Cystathionine beta-synthase, core GO=Molecular Function: protein binding (GO:0005515)) ; IPRSCAN: no description (db=HMMSmart db_id=SM00116 from=217 to=266 evalue=0.0044 interpro_id=IPR000644 interpro_description=Cystathionine beta-synthase, core GO=Molecular Function: protein binding (GO:0005515)) ; IPRSCAN: CBS (db=ProfileScan db_id=PS51371 from=212 to=276 evalue=9.925 interpro_id=IPR000644 interpro_description=Cystathionine beta-synthase, core GO=Molecular Function: protein binding (GO:0005515)) ; IPRSCAN: CBS (db=ProfileScan db_id=PS51371 from=279 to=336 evalue=10.954 interpro_id=IPR000644 interpro_description=Cystathionine beta-synthase, core GO=Molecular Function: protein binding (GO:0005515)) ; IPRSCAN: no description (db=HMMSmart db_id=SM00116 from=282 to=330 evalue=120.0 interpro_id=IPR000644 interpro_description=Cystathionine beta-synthase, core GO=Molecular Function: protein binding (GO:0005515)) ; IPRSCAN: coiled-coil (db=Coil db_id=coil from=323 to=344 evalue=NA) ; IPRSCAN: transmembrane_regions (db=TMHMM db_id=tmhmm from=7 to=29) ; IPRSCAN: seg (db=Seg db_id=seg from=16 to=30) ; IPRSCAN: transmembrane_regions (db=TMHMM db_id=tmhmm from=72 to=91) ; IPRSCAN: transmembrane_regions (db=TMHMM db_id=tmhmm from=93 to=115) ; IPRSCAN: seg (db=Seg db_id=seg from=95 to=109) ; GENE: 482199..483494 + ( gc_cont=0.538) ; B"
                                    :FUNCTION-COMMENT NIL
                                    :GENE-LINKS NIL
                                    :RXNS NIL
                                    :RXN-IDS NIL
                                    :INTRONS NIL
                                    :LOCATIONS NIL
                                    :FRAME-INFO "-"
                                    :LEFT-END-POSITION 482199
                                    :RIGHT-END-POSITION 483494
                                    :DIRECTION "-"
                                    :COMBINED-FUNCTION-NAME "mcu:HMPREF0573_11176 HCC HlyC/CorC family transporter (db=KEGG) (RBH) B")
                :OLD GKFG-1412
                :NEW-RXNS NIL
                :OLD-RXNS (#<TRANS-RXNKFG-11 instance frame in DORABASE[F]
                             @ #x1034edc3f2>)
                :NEW-RXNS-AMBIGUOUS? NIL
                :CHANGED-GENE NIL
                :CHANGED-MONOMER NIL
                :CHANGED-ENZRXN NIL
                :STATUS NIL
                :SELECTED-DEL NIL
                :SELECTED-ADD NIL
                :SELECTED-ENZRXNS NIL
                :NEW-RXNS-REASON "Matched name: NIL")
 #S(INCR-UPDATE :NEW #S(UPDATE-GENE :ID GKFG-1297
                                    :ACCESSION "DORA20.01_00342"
                                    :NAME "aminoglycoside"
                                    :STARTBASE 366669
                                    :ENDBASE 365575
                                    :PRODUCT-TYPE P
                                    :PRODUCT-ID #<GKFG-1297-MONOMER instance frame in DORABASE[F]
                                                  @
                                                  #x1034ef5222>
                                    :FUNCTION-NAME "aminoglycoside phosphotransferase (db=KEGG evalue=6.9e-44 bit_score=183.0 identity=36.0 coverage=81.0958904109589) (BLAST) C"
                                    :FUNCTION-SYNONYMS NIL
                                    :FUNCTION-CITATION NIL
                                    :PRODUCT-MW-SEQ NIL
                                    :H-SPIDS NIL
                                    :|EC#S| NIL
                                    :EVID NIL
                                    :GENETIC-ELEMENT GEN-EL279331
                                    :SYNONYMS NIL
                                    :GENBANK-NOTE "[goid GO:0016772] DORA20.01_00342 aminoglycoside phosphotransferase (db=KEGG evalue=6.9e-44 bit_score=183.0 identity=36.0 coverage=81.0958904109589) (BLAST) ## BLAST: Putative uncharacterized protein n=1 Tax=Actinomyces sp. oral taxon 180 str. F0310 RepID=E6KUR2_9ACTO (db=UNIREF evalue=0.0 bit_score=227.0 identity=37.1 coverage=92.87671232876711) ; IPRSCAN: Protein kinase-like (PK-like) (db=superfamily db_id=SSF56112 from=12 to=273 evalue=1.3e-21 interpro_id=IPR011009 interpro_description=Protein kinase-like domain GO=Molecular Function: transferase activity, transferring phosphorus-containing groups (GO:0016772)) ; IPRSCAN: (db=HMMPfam db_id=PF01636 from=36 to=249 evalue=3.1e-17 interpro_id=IPR002575 interpro_description=Aminoglycoside phosphotransferase) ; IPRSCAN: no description (db=Gene3D db_id=G3DSA:3.90.1200.10 from=50 to=258 evalue=2.5e-07) ; IPRSCAN: seg (db=Seg db_id=seg from=8 to=19) ; IPRSCAN: seg (db=Seg db_id=seg from=121 to=137) ; GENE: 365575..366669 - ( gc_cont=0.546) ; C"
                                    :GENBANK-EXTRAS NIL
                                    :GO-ANNOTATIONS NIL
                                    :DB_XREFS NIL
[truncated: 386,091 more chars]
