# Supplementary material for: Genome resolved analysis of a premature infant gut microbial community reveals a Varibaculum cambriense genome and a shift towards fermentation-based metabolism during the third week of life
Source: Microbiome. 2013 Dec 17;1:30. doi: 10.1186/2049-2618-1-30 (PMC4177395; doi:10.1186/2049-2618-1-30)
Supplement: Additional file 5 — KEGG annotations. [file 2049-2618-1-30-S5.zip › af5_V_cambriense_pathway_tools/1.0/reports/incremental-update-report.txt]

;;; ---  PGDB Incremental Update ---
;;; ---  Parse Results for Varibaculum cambriense dora  ---
;;;
;;; This report summarizes the findings of the PathoLogic parser for
;;; the annotation files for all updated genetic elements.  Through
;;; inspection of this report, the user can tell whether features of major 
;;; importance were not recognized, possibly due to syntax errors or other
;;; problems in the updated annotation files. If you want to change 
;;; annotation file(s) to improve their parsability, update the files 
;;  then re-run the Update.


;;; -----------------------------------------------------------

;;; Parsing results for annotation file:
;;;        /Users/ctb/databases/pathwaytools/import/dora2/dora20.1.gbk

;;;
;;; The annotation file used by the parser is:
;;; /Users/ctb/databases/pathwaytools/import/dora2/dora20.1.gbk
gene-IDs :                      1495
gene-name :                     1495
gene-startbase :                1495
gene-endbase :                  1495
gene-product-type :             1495
  gene-Proteins :                 1437
  gene-tRNAs :                      31
  gene-rRNAs :                      27
  gene-snRNAs :                      0
  gene-miscRNAs :                    0
product-IDs :                      0 [cannot be supplied in Genbank files]
product-names :                 1495
product-synonyms :                 0 [cannot be supplied in Genbank files]
total EC numbers :              1169
  genes with an EC number :        449
  genes with >1 EC numbers :       449
total supplied MetaCyc reaction ids :       0
  genes with a supplied MetaCyc reaction id :       0
  genes with >1 supplied MetaCyc reaction id :       0
total GO terms linked to reactions :       0
  genes with a GO term linked to reactions :       0
  genes with >1 GO terms linked to reactions :       0
gene-products:
  hypothetical :                   215
  predicted :                        0
  putative :                        64
genes with synonyms :              0
