# Supplementary material for: Genome resolved analysis of a premature infant gut microbial community reveals a Varibaculum cambriense genome and a shift towards fermentation-based metabolism during the third week of life
Source: Microbiome. 2013 Dec 17;1:30. doi: 10.1186/2049-2618-1-30 (PMC4177395; doi:10.1186/2049-2618-1-30)
Supplement: Additional file 5 — KEGG annotations. [file 2049-2618-1-30-S5.zip › af5_V_cambriense_pathway_tools/1.0/reports/incremental-update-report.txt~]

;;; ---  PGDB Incremental Update ---
;;; ---  Parse Results for Varibaculum cambriense dora  ---
;;;
;;; This report summarizes the findings of the PathoLogic parser for
;;; the annotation files for all updated genetic elements.  Through
;;; inspection of this report, the user can tell whether features of major 
;;; importance were not recognized, possibly due to syntax errors or other
;;; problems in the updated annotation files. If you want to change 
;;; annotation file(s) to improve their parsability, update the files 
;;  then re-run the Update.


;;; -----------------------------------------------------------

;;; Parsing results for annotation file:
;;;        /Users/ctb/databases/pathwaytools/import/dora2/dora20.1.gbk

;;;
;;; The annotation file used by the parser is:
;;; /Users/ctb/databases/pathwaytools/import/dora2/dora20.1.gbk
gene-IDs :                         0
gene-name :                        0
gene-startbase :                   0
gene-endbase :                     0
gene-product-type :                0
  gene-Proteins :                    0
  gene-tRNAs :                       0
  gene-rRNAs :                       0
  gene-snRNAs :                      0
  gene-miscRNAs :                    0
product-IDs :                      0 [cannot be supplied in Genbank files]
product-names :                    0
product-synonyms :                 0 [cannot be supplied in Genbank files]
total EC numbers :                 0
  genes with an EC number :          0
  genes with >1 EC numbers :         0
total supplied MetaCyc reaction ids :       0
  genes with a supplied MetaCyc reaction id :       0
  genes with >1 supplied MetaCyc reaction id :       0
total GO terms linked to reactions :       0
  genes with a GO term linked to reactions :       0
  genes with >1 GO terms linked to reactions :       0
gene-products:
  hypothetical :                     0
  predicted :                        0
  putative :                         0
genes with synonyms :              0


;;; -----------------------------------------------------------

;;; Parsing results for annotation file:
;;;        /Users/ctb/databases/pathwaytools/import/dora2/dora20.2.gbk

;;;
;;; The annotation file used by the parser is:
;;; /Users/ctb/databases/pathwaytools/import/dora2/dora20.2.gbk
gene-IDs :                        96
gene-name :                       96
gene-startbase :                  96
gene-endbase :                    96
gene-product-type :               96
  gene-Proteins :                   89
  gene-tRNAs :                       4
  gene-rRNAs :                       3
  gene-snRNAs :                      0
  gene-miscRNAs :                    0
product-IDs :                      0 [cannot be supplied in Genbank files]
product-names :                   96
product-synonyms :                 0 [cannot be supplied in Genbank files]
total EC numbers :                56
  genes with an EC number :         22
  genes with >1 EC numbers :        22
total supplied MetaCyc reaction ids :       0
  genes with a supplied MetaCyc reaction id :       0
  genes with >1 supplied MetaCyc reaction id :       0
total GO terms linked to reactions :       0
  genes with a GO term linked to reactions :       0
  genes with >1 GO terms linked to reactions :       0
gene-products:
  hypothetical :                    13
  predicted :                        0
  putative :                         4
genes with synonyms :              0


;;; -----------------------------------------------------------

;;; Parsing results for annotation file:
;;;        /Users/ctb/databases/pathwaytools/import/dora2/dora20.3.gbk

;;;
;;; The annotation file used by the parser is:
;;; /Users/ctb/databases/pathwaytools/import/dora2/dora20.3.gbk
gene-IDs :                       480
gene-name :                      480
gene-startbase :                 480
gene-endbase :                   480
gene-product-type :              480
  gene-Proteins :                  446
  gene-tRNAs :                      11
  gene-rRNAs :                      23
  gene-snRNAs :                      0
  gene-miscRNAs :                    0
product-IDs :                      0 [cannot be supplied in Genbank files]
product-names :                  480
product-synonyms :                 0 [cannot be supplied in Genbank files]
total EC numbers :               369
  genes with an EC number :        142
  genes with >1 EC numbers :       141
total supplied MetaCyc reaction ids :       0
  genes with a supplied MetaCyc reaction id :       0
  genes with >1 supplied MetaCyc reaction id :       0
total GO terms linked to reactions :       0
  genes with a GO term linked to reactions :       0
  genes with >1 GO terms linked to reactions :       0
gene-products:
  hypothetical :                    60
  predicted :                        0
  putative :                        20
genes with synonyms :              0
