# Supplementary material for: Genome resolved analysis of a premature infant gut microbial community reveals a Varibaculum cambriense genome and a shift towards fermentation-based metabolism during the third week of life
Source: Microbiome. 2013 Dec 17;1:30. doi: 10.1186/2049-2618-1-30 (PMC4177395; doi:10.1186/2049-2618-1-30)
Supplement: Additional file 5 — KEGG annotations. [file 2049-2618-1-30-S5.zip › af5_V_cambriense_pathway_tools/1.0/reports/name-matching-report.txt]

			Enzyme Name to Reaction Mapping Report
			======================================
			This report describes the results of matching the gene product
			name strings in your input file(s) against an internal database of mappings
			of enzyme names to reactions that is used by PathoLogic.
			When a function name (i.e., one of the gene product name strings from your
			input file) hits an entry in the database, there are two possibilities:
			- It is either an unambiguous match, for which the corresponding Enzymatic-Reaction
			connection has been created automatically (in all other cases,
			no connection is created, and the decision is left to the user).
			- It is an ambiguous match, meaning that more than one biochemical
			reaction has been identified using that enzyme name from the
			different sources that went into building our name mapping database.
			These cases should be examined by the user to resolve
			the ambiguities, and to create the Enzymatic-Reaction connections.
			When the function name does not match anything in the mapping database,
			the user should try to perform selected substring searches, to potentially
			find correspondences that the automatic string matching missed.
			The non-matches that appear to be probable enzymes are identified in this
			report to aid the user in refining their input file for a subsequent run.
			Where reactions have already been associated with gene products due to the
			presence of EC numbers in the annotation file, those assignments are not
			altered by name-matching results (i.e. the EC# assignments always take
			precedence). However, as an additional check, when both EC#s and function
			names are provided, this report indicates whether they are in agreement
			or in conflict.
			Please see the PathoLogic documentation for more information on how to
			refine your input file to achieve a higher number of matches.
			Summary:
			-------
			EC# Matches: Total (polypeptides): 0
			Result of GO term lookup agrees with EC#: 0
			Result of function-name lookup agrees with EC#: 0
			Result of GO term lookup conflicts with EC#: 0
			Result of function-name lookup conflicts with EC#: 0
			Function-name and GO term lookup found no match: 0
			GO Term Matches: Total (polypeptides): 0
			Result of function-name lookup agrees with GO term (no EC#): 0
			Result of function-name lookup conflicts with GO term (no EC#): 0
			Function-name and EC# lookup found no match: 0
			Function Name Matches (for cases in which no EC# or GO term was supplied): Total (polypeptides): 59
			Unambiguous enzyme matches: 59
			Ambiguous enzyme matches: 0
			No EC#, GO Term, or Function-Name Matches: Total (polypeptides): 1913
			-probable metabolic enzymes: 542
			Cases where result of GO term lookup conflicts with EC#: (0 cases)
			---------------------------------------------------------------
			Cases where result of function name lookup conflicts with EC#: (0 cases)
			---------------------------------------------------------------
			Cases where result of function name lookup conflicts with GO term: (0 cases)
			---------------------------------------------------------------
			Cases where result of GO term lookup agrees with EC#: (0 cases)
			---------------------------------------------------------------
			Cases where result of function name lookup agrees with EC#: (0 cases)
			---------------------------------------------------------------
			Cases where result of function name lookup agrees with GO term: (0 cases)
			---------------------------------------------------------------
			EC number matches, no function name or GO term match found: (0 cases)
			---------------------------------------------------------------
			GO term matches, no function name or EC number match found: (0 cases)
			---------------------------------------------------------------
			Ambiguous function name matches (no EC# or GO term) that should be examined: (0 cases)
			---------------------------------------------------------------
			Unambiguous function name matches (no EC# or GO term): (59 cases)
			---------------------------------------------------------------
GKFG-611-MONOMER "Peptidyl-prolyl cis-trans isomerase (db=KEGG evalue=6.4e-25 bit_score=120.0 identity=28.5 coverage=87.53799392097264) (BLAST) C"
(PEPTIDYLPROLYL-ISOMERASE-RXN)
("5.2.1.8")
GKFG-695-MONOMER "serine/threonine kinase (db=KEGG evalue=0.0 bit_score=265.0 identity=34.6 coverage=93.62139917695474) (BLAST) C"
(PROTEIN-KINASE-RXN)
("2.7.11.1")
GKFG-696-MONOMER "transglutaminase (db=KEGG evalue=3.8e-43 bit_score=181.0 identity=33.4 coverage=83.20987654320989) (BLAST) C"
(2.3.2.13-RXN)
("2.3.2.13")
GKFG-723-MONOMER "DSBA oxidoreductase (db=KEGG evalue=8.7e-10 bit_score=70.0 identity=27.8 coverage=48.26388888888889) (BLAST) C"
(DISULFOXRED-RXN)
("no EC number")
GKFG-724-MONOMER "serine/threonine protein kinase (EC:2.7.11.17) (db=KEGG evalue=0.0 bit_score=254.0 identity=30.7 coverage=96.4349376114082) (BLAST) C"
(PROTEIN-KINASE-RXN)
("2.7.11.1")
GKFG-737-MONOMER "Phosphopantetheine adenylyltransferase (EC:2.7.7.3)	K00954 pantetheine-phosphate adenylyltransferase [EC:2.7.7.3] (db=KEGG evalue=2.8e-33 bit_score=147.0 identity=47.4 coverage=79.47368421052632) (BLAST) C"
(PANTEPADENYLYLTRAN-RXN)
("2.7.7.3")
GKFG-806-MONOMER "beta-lactamase (db=KEGG evalue=0.0 bit_score=198.0 identity=44.0 coverage=81.25) (BLAST) C"
(BETA-LACTAMASE-RXN)
("3.5.2.6")
GKFG-921-MONOMER "serine 3-dehydrogenase (EC:1.1.1.276) (db=KEGG evalue=2.4e-16 bit_score=90.0 identity=59.3 coverage=71.55963302752293) (BLAST) C"
(RXN0-2201)
("1.1.1.276")
GKFG-929-MONOMER "ADP-ribosylglycohydrolase (db=KEGG evalue=0.0 bit_score=230.0 identity=37.6 coverage=86.86868686868688) (BLAST) C"
(3.2.2.24-RXN)
("3.2.2.24")
GKFG-1135-MONOMER "bacteriophage-type DNA polymerase (EC:2.7.7.7) (db=KEGG evalue=5.6e-41 bit_score=172.0 identity=84.7 coverage=97.97979797979798) (BLAST) C"
(DNA-DIRECTED-DNA-POLYMERASE-RXN)
("2.7.7.7")
GKFG-1160-MONOMER "mcu:HMPREF0573_11238 ATP-dependent Clp protease proteolytic subunit ClpP	K01358 ATP-dependent Clp protease, protease subunit [EC:3.4.21.92] (db=KEGG) (RBH) B"
(3.4.24.55-RXN 3.4.21.87-RXN 3.4.21.92-RXN 3.4.21.83-RXN)
("3.4.24.55" "3.4.23.49" "3.4.21.92" "3.4.21.83")
GKFG-1295-MONOMER "ATP-dependent DNA helicase (EC:3.6.1.-) (db=KEGG evalue=0.0 bit_score=243.0 identity=24.4 coverage=96.16087751371116) (BLAST) C"
(RXN0-4261)
("no EC number")
GKFG-1297-MONOMER "aminoglycoside phosphotransferase (db=KEGG evalue=6.9e-44 bit_score=183.0 identity=36.0 coverage=81.0958904109589) (BLAST) C"
(KANAMYCIN-KINASE-RXN)
("2.7.1.95")
GKFG-1305-MONOMER "5,10-methenyltetrahydrofolate synthetase (EC:6.3.3.2)	K01934 5-formyltetrahydrofolate cyclo-ligase [EC:6.3.3.2] (db=KEGG evalue=2.2e-15 bit_score=88.0 identity=32.2 coverage=88.40579710144928) (BLAST) C"
(5-FORMYL-THF-CYCLO-LIGASE-RXN)
("6.3.3.2")
GKFG-1317-MONOMER "bfa:Bfae_13380 UDP-N-acetylglucosamine pyrophosphorylase/glucosamine-1-phosphate N-acetyltransferase	K04042 bifunctional UDP-N-acetylglucosamine pyrophosphorylase / Glucosamine-1-phosphate N-acetyltransferase [EC:2.7.7.23 2.3.1.157] (db=KEGG) (RBH) B"
(NAG1P-URIDYLTRANS-RXN)
("2.7.7.23")
GKFG-1320-MONOMER "aminoacyl-tRNA hydrolase (EC:3.1.1.29)	K01056 peptidyl-tRNA hydrolase, PTH1 family [EC:3.1.1.29] (db=KEGG evalue=0.0 bit_score=204.0 identity=50.8 coverage=98.49246231155779) (BLAST) C"
(AMINOCYL-TRNA-HYDROLASE-RXN)
("3.1.1.29")
GKFG-1355-MONOMER "dihydrodipicolinate reductase (EC:1.3.1.26)	K00215 dihydrodipicolinate reductase [EC:1.3.1.26] (db=KEGG evalue=0.0 bit_score=261.0 identity=54.3 coverage=96.82539682539682) (BLAST) C"
(DIHYDROPICRED-RXN)
("1.3.1.26")
GKFG-1391-MONOMER "peptide methionine sulfoxide reductase (EC:1.8.4.11)	K07304 peptide-methionine (S)-S-oxide reductase [EC:1.8.4.11] (db=KEGG evalue=2.7e-40 bit_score=170.0 identity=51.2 coverage=97.5609756097561) (BLAST) C"
(RXN-8669 RXN-8668 1.8.4.12-RXN)
("1.8.4.11" "1.8.4.11" "1.8.4.12")
GKFG-1485-MONOMER "aldose epimerase (db=KEGG evalue=1.0e-30 bit_score=139.0 identity=29.3 coverage=87.20238095238095) (BLAST) C"
(ALDOSE1EPIM-RXN)
("5.1.3.3")
GKFG-1489-MONOMER "lacto-N-biosidase (EC:3.2.1.52)	K12373 hexosaminidase [EC:3.2.1.52] (db=KEGG evalue=0.0 bit_score=460.0 identity=30.8 coverage=51.38813282525857) (BLAST) C"
(RXN-8731)
("3.2.1.140")
GKFG-1517-MONOMER "RNA-directed DNA polymerase (db=KEGG evalue=5.9e-24 bit_score=116.0 identity=37.9 coverage=84.28571428571429) (BLAST) C"
(RNA-DIRECTED-DNA-POLYMERASE-RXN)
("2.7.7.49")
GKFG-1527-MONOMER "ADP-ribose pyrophosphatase (db=KEGG evalue=0.0 bit_score=250.0 identity=56.4 coverage=93.93939393939394) (BLAST) C"
(RXN0-1441)
("3.6.1.13")
GKFG-1537-MONOMER "beta-lactamase (db=KEGG evalue=0.0 bit_score=254.0 identity=43.2 coverage=99.23664122137404) (BLAST) C"
(BETA-LACTAMASE-RXN)
("3.5.2.6")
GKFG-1541-MONOMER "NAD(+) diphosphatase (EC:3.6.1.22)	K03426 NAD+ diphosphatase [EC:3.6.1.22] (db=KEGG evalue=1.4e-45 bit_score=189.0 identity=47.5 coverage=53.783783783783775) (BLAST) C"
(NADPYROPHOSPHAT-RXN)
("3.6.1.22")
GKFG-1551-MONOMER "threonine dehydratase (EC:4.3.1.19)	K01754 threonine dehydratase [EC:4.3.1.19] (db=KEGG evalue=2.5e-34 bit_score=151.0 identity=56.8 coverage=70.05347593582889) (BLAST) C"
(THREDEHYD-RXN)
("4.3.1.19")
GKFG-1557-MONOMER "N-acetylmuramoyl-L-alanine amidase (EC:3.5.1.28) (db=KEGG evalue=0.0 bit_score=354.0 identity=60.8 coverage=98.16176470588235) (BLAST) C"
(RXN0-5225 3.5.1.28-RXN)
("3.5.1.28" "3.5.1.28")
GKFG-1597-MONOMER "mannose-1-phosphate guanylyltransferase (db=KEGG evalue=0.0 bit_score=269.0 identity=44.9 coverage=94.26229508196722) (BLAST) C"
(MANNPGUANYLTRANGDP-RXN 2.7.7.13-RXN)
("2.7.7.22" "2.7.7.13")
GKFG-1682-MONOMER "D-alanine/D-alanine ligase (EC:6.3.2.4)	K01921 D-alanine-D-alanine ligase [EC:6.3.2.4] (db=KEGG evalue=0.0 bit_score=246.0 identity=54.1 coverage=99.12280701754386) (BLAST) C"
(DALADALALIG-RXN)
("6.3.2.4")
GKFG-1713-MONOMER "guanylate kinase (EC:2.7.4.8)	K00942 guanylate kinase [EC:2.7.4.8] (db=KEGG evalue=0.0 bit_score=196.0 identity=54.1 coverage=97.82608695652173) (BLAST) C"
(GUANYL-KIN-RXN)
("2.7.4.8")
GKFG-1728-MONOMER "dolichyl-phosphate beta-D-mannosyltransferase (EC:2.4.1.83)	K00721 dolichol-phosphate mannosyltransferase [EC:2.4.1.83] (db=KEGG evalue=0.0 bit_score=261.0 identity=55.7 coverage=93.08943089430895) (BLAST) C"
(2.4.1.83-RXN)
("2.4.1.83")
GKFG-1736-MONOMER "ribose 5-phosphate isomerase (EC:5.3.1.6)	K01808 ribose 5-phosphate isomerase B [EC:5.3.1.6] (db=KEGG evalue=0.0 bit_score=213.0 identity=66.0 coverage=92.07317073170732) (BLAST) C"
(RIB5PISOM-RXN)
("5.3.1.6")
GKFG-1738-MONOMER "nicotinate (nicotinamide) nucleotide adenylyltransferase (EC:2.7.7.18)	K00969 nicotinate-nucleotide adenylyltransferase [EC:2.7.7.18] (db=KEGG evalue=0.0 bit_score=275.0 identity=68.9 coverage=91.2621359223301) (BLAST) C"
(NICONUCADENYLYLTRAN-RXN)
("2.7.7.18")
GKFG-1756-MONOMER "DNA-directed DNA polymerase (EC:2.7.7.7)	K00961 DNA polymerase [EC:2.7.7.7] (db=KEGG evalue=2.8e-45 bit_score=189.0 identity=26.4 coverage=98.09523809523809) (BLAST) C"
(DNA-DIRECTED-DNA-POLYMERASE-RXN)
("2.7.7.7")
GKFG-1771-MONOMER "putative phosphoglycerate mutase (EC:5.4.2.1)	K15634 probable phosphoglycerate mutase [EC:5.4.2.1] (db=KEGG evalue=0.0 bit_score=193.0 identity=47.8 coverage=94.41860465116278) (BLAST) C"
(3PGAREARR-RXN)
("5.4.2.1")
GKFG-1832-MONOMER "cytidylate kinase (EC:2.7.4.14)	K00945 cytidylate kinase [EC:2.7.4.14] (db=KEGG evalue=6.2e-42 bit_score=176.0 identity=55.4 coverage=79.32692307692307) (BLAST) C"
(RXN-12002 RXN-7913 CMPKI-RXN)
("2.7.4.14" "2.7.4.14" "2.7.4.14")
GKFG-1877-MONOMER "2-hydroxyhepta-2,4-diene-1,7-dioate isomerase (db=KEGG evalue=2.5e-37 bit_score=161.0 identity=35.1 coverage=97.6470588235294) (BLAST) C"
(RXN1K-87)
("5.3.3.-")
GKFG-1919-MONOMER "putative acyl-CoA thioester hydrolase (EC:3.1.2.2) (db=KEGG evalue=0.0 bit_score=210.0 identity=73.2 coverage=95.8041958041958) (BLAST) C"
(PALMITOYL-COA-HYDROLASE-RXN)
("3.1.2.2")
GKFG-1933-MONOMER "serine O-acetyltransferase (EC:2.3.1.30)	K00640 serine O-acetyltransferase [EC:2.3.1.30] (db=KEGG evalue=0.0 bit_score=230.0 identity=59.6 coverage=79.65367965367966) (BLAST) C"
(SERINE-O-ACETTRAN-RXN)
("2.3.1.30")
GKFG-1968-MONOMER "5'-nucleotidase (EC:3.1.3.5)	K01091 phosphoglycolate phosphatase [EC:3.1.3.18] (db=KEGG evalue=3.5e-25 bit_score=121.0 identity=33.5 coverage=91.02564102564102) (BLAST) C"
(5-NUCLEOTID-RXN)
("3.1.3.5")
GKFG-1972-MONOMER "6-phosphogluconate dehydrogenase (db=KEGG evalue=0.0 bit_score=234.0 identity=59.5 coverage=90.09009009009009) (BLAST) C"
(6PGLUCONDEHYDROG-RXN)
("1.1.1.44")
GKFG-2025-MONOMER "glycerol-3-phosphate dehydrogenase (NAD(P)+)	K00057 glycerol-3-phosphate dehydrogenase (NAD(P)+) [EC:1.1.1.94] (db=KEGG evalue=5.3e-15 bit_score=85.0 identity=67.2 coverage=80.26315789473685) (BLAST) C"
(GLYC3PDEHYDROG-RXN GLYC3PDEHYDROGBIOSYN-RXN 1.1.1.8-RXN RXN0-5260 RXN0-5258)
("1.1.5.3" "1.1.1.94" "1.1.1.8" "1.1.5.3" "1.1.5.3")
GKFG-517-MONOMER "putative DSBA oxidoreductase (db=KEGG evalue=5.4e-41 bit_score=173.0 identity=33.8 coverage=96.01449275362319) (BLAST) C"
(DISULFOXRED-RXN)
("no EC number")
GKFG-555-MONOMER "thymidylate kinase (EC:2.7.4.9)	K00943 dTMP kinase [EC:2.7.4.9] (db=KEGG evalue=0.0 bit_score=220.0 identity=52.3 coverage=86.4) (BLAST) C"
(DTMPKI-RXN)
("2.7.4.9")
GKFG-1-MONOMER "inorganic diphosphatase (EC:3.6.1.1)	K01507 inorganic pyrophosphatase [EC:3.6.1.1] (db=KEGG evalue=0.0 bit_score=210.0 identity=90.7 coverage=99.07407407407408) (BLAST) C"
(INORGPYROPHOSPHAT-RXN)
("3.6.1.1")
GKFG-92-MONOMER "aminoglycoside phosphotransferase (db=KEGG evalue=0.0 bit_score=221.0 identity=44.6 coverage=91.55405405405406) (BLAST) C"
(KANAMYCIN-KINASE-RXN)
("2.7.1.95")
GKFG-108-MONOMER "phosphonate-transporting ATPase (EC:3.6.3.28) (db=KEGG evalue=0.0 bit_score=193.0 identity=40.3 coverage=95.96774193548387) (BLAST) C"
(3.6.3.28-RXN)
("3.6.3.28")
GKFG-125-MONOMER "peptidoglycan glycosyltransferase (EC:2.4.1.129)	K05364 peptidoglycan glycosyltransferase [EC:2.4.1.129] (db=KEGG evalue=4.9e-09 bit_score=65.0 identity=34.1 coverage=88.37209302325581) (BLAST) C"
(RXN0-5405 2.4.1.129-RXN RXN-11301 RXN-11291)
("2.4.1.129" "2.4.1.129" "2.4.1.129" "2.4.1.129")
GKFG-180-MONOMER "phosphoglycerate mutase (db=KEGG evalue=0.0 bit_score=234.0 identity=52.4 coverage=89.16666666666667) (BLAST) C"
(3PGAREARR-RXN)
("5.4.2.1")
GKFG-213-MONOMER "thiamine-monophosphate kinase (EC:2.7.4.16)	K00946 thiamine-monophosphate kinase [EC:2.7.4.16] (db=KEGG evalue=0.0 bit_score=246.0 identity=43.9 coverage=83.42105263157895) (BLAST) C"
(THI-P-KIN-RXN)
("2.7.4.16")
GKFG-216-MONOMER "methionine-R-sulfoxide reductase (EC:1.8.4.11)	K07305 peptide-methionine (R)-S-oxide reductase [EC:1.8.4.12] (db=KEGG evalue=4.7e-43 bit_score=179.0 identity=63.4 coverage=90.29850746268657) (BLAST) C"
(1.8.4.12-RXN 1.8.4.14-RXN)
("1.8.4.12" "1.8.4.14")
GKFG-220-MONOMER "phosphoribosylaminoimidazole-succinocarboxamide synthase (EC:6.3.2.6)	K01923 phosphoribosylaminoimidazole-succinocarboxamide synthase [EC:6.3.2.6] (db=KEGG evalue=0.0 bit_score=291.0 identity=47.2 coverage=95.1923076923077) (BLAST) C"
(SAICARSYN-RXN)
("6.3.2.6")
GKFG-241-MONOMER "glutamyl-tRNA reductase (EC:1.2.1.70)	K02492 glutamyl-tRNA reductase [EC:1.2.1.70] (db=KEGG evalue=1.9e-43 bit_score=181.0 identity=40.3 coverage=88.32116788321169) (BLAST) C"
(GLUTRNAREDUCT-RXN)
("1.2.1.70")
GKFG-270-MONOMER "transposase (db=KEGG evalue=1.4e-21 bit_score=107.0 identity=54.3 coverage=96.22641509433963) (BLAST) C"
(RXN0-5131)
("2.7.7.-")
GKFG-320-MONOMER "peptidyl-prolyl cis-trans isomerase (rotamase) - cyclophilin family (EC:5.2.1.8)	K03767 peptidyl-prolyl cis-trans isomerase A (cyclophilin A) [EC:5.2.1.8] (db=KEGG evalue=0.0 bit_score=245.0 identity=68.5 coverage=97.6470588235294) (BLAST) C"
(PEPTIDYLPROLYL-ISOMERASE-RXN)
("5.2.1.8")
GKFG-334-MONOMER "hypoxanthine phosphoribosyltransferase (EC:2.4.2.8)	K00760 hypoxanthine phosphoribosyltransferase [EC:2.4.2.8] (db=KEGG evalue=0.0 bit_score=286.0 identity=75.8 coverage=98.36956521739131) (BLAST) C"
(GUANPRIBOSYLTRAN-RXN HYPOXANPRIBOSYLTRAN-RXN)
("2.4.2.8" "2.4.2.8")
GKFG-362-MONOMER "histidine kinase (db=KEGG evalue=0.0 bit_score=223.0 identity=36.2 coverage=62.43822075782537) (BLAST) C"
(2.7.13.3-RXN)
("2.7.13.3")
GKFG-389-MONOMER "inorganic diphosphatase (EC:3.6.1.1)	K01507 inorganic pyrophosphatase [EC:3.6.1.1] (db=KEGG evalue=2.2e-30 bit_score=137.0 identity=81.0 coverage=70.9090909090909) (BLAST) C"
(INORGPYROPHOSPHAT-RXN)
("3.6.1.1")
GKFG-394-MONOMER "hypoxanthine phosphoribosyltransferase (EC:2.4.2.8)	K00760 hypoxanthine phosphoribosyltransferase [EC:2.4.2.8] (db=KEGG evalue=0.0 bit_score=286.0 identity=75.8 coverage=98.36956521739131) (BLAST) C"
(GUANPRIBOSYLTRAN-RXN HYPOXANPRIBOSYLTRAN-RXN)
("2.4.2.8" "2.4.2.8")
GKFG-404-MONOMER "H(+)-transporting two-sector ATPase (EC:3.6.3.14) (db=KEGG evalue=0.0 bit_score=533.0 identity=59.9 coverage=96.73202614379085) (BLAST) C"
(ATPSYN-RXN)
("3.6.3.14")
			Probable Metabolic Enzymes not Matched to any Reaction: (542 cases)
			-------------------------------------------------------
GKFG-563-MONOMER (mcu:HMPREF0573_10585) "mcu:HMPREF0573_10585 putative ribokinase (EC:2.7.1.15)	K00852 ribokinase [EC:2.7.1.15] (db=KEGG) (RBH) B"
GKFG-566-MONOMER (cfl:Cfla_1720) "cfl:Cfla_1720 deoxyxylulose-5-phosphate synthase	K01662 1-deoxy-D-xylulose-5-phosphate synthase [EC:2.2.1.7] (db=KEGG) (RBH) B"
GKFG-568-MONOMER (mcu:HMPREF0573_11770) "mcu:HMPREF0573_11770 acnA	aconitate hydratase (EC:4.2.1.3)	K01681 aconitate hydratase 1 [EC:4.2.1.3] (db=KEGG) (RBH) B"
GKFG-591-MONOMER (type) "type I phosphodiesterase/nucleotide pyrophosphatase (db=KEGG evalue=0.0 bit_score=208.0 identity=34.2 coverage=91.7948717948718) (BLAST) C"
GKFG-599-MONOMER (geranylgeranyl) "geranylgeranyl pyrophosphate synthase	K13787 geranylgeranyl diphosphate synthase, type I [EC:2.5.1.1 2.5.1.10 2.5.1.29] (db=KEGG evalue=0.0 bit_score=203.0 identity=38.8 coverage=91.03641456582633) (BLAST) C"
GKFG-602-MONOMER (cfi:Celf_2170) "cfi:Celf_2170 phospho-2-dehydro-3-deoxyheptonate aldolase (EC:2.5.1.54)	K01626 3-deoxy-7-phosphoheptulonate synthase [EC:2.5.1.54] (db=KEGG) (RBH) B"
GKFG-603-MONOMER (jde:Jden_1438) "jde:Jden_1438 phosphofructokinase	K00895 pyrophosphate--fructose-6-phosphate 1-phosphotransferase [EC:2.7.1.90] (db=KEGG) (RBH) B"
GKFG-604-MONOMER (bcv:Bcav_1904) "bcv:Bcav_1904 phospholipid/glycerol acyltransferase	K00655 1-acyl-sn-glycerol-3-phosphate acyltransferase [EC:2.3.1.51] (db=KEGG) (RBH) B"
GKFG-609-MONOMER (ahe:Arch_0748) "ahe:Arch_0748 manganese/iron superoxide dismutase (EC:1.15.1.1)	K04564 superoxide dismutase, Fe-Mn family [EC:1.15.1.1] (db=KEGG) (RBH) B"
GKFG-612-MONOMER (peptidyl-prolyl) "peptidyl-prolyl cis-trans isomerase	K01802 peptidylprolyl isomerase [EC:5.2.1.8] (db=KEGG evalue=5.3e-34 bit_score=150.0 identity=37.2 coverage=92.3076923076923) (BLAST) C"
GKFG-614-MONOMER (Putative) "Putative glycerate kinase n=1 Tax=Gordonia amarae NBRC 15530 RepID=G7GPS2_9ACTO (db=UNIREF evalue=2.5e-08 bit_score=65.0 identity=24.1 coverage=96.40718562874252) (BLAST) C"
GKFG-617-MONOMER (cga:Celgi_1403) "cga:Celgi_1403 dihydroorotate dehydrogenase	K00226 dihydroorotate dehydrogenase (fumarate) [EC:1.3.98.1] (db=KEGG) (RBH) B"
GKFG-624-MONOMER (mcu:HMPREF0573_11823) "mcu:HMPREF0573_11823 cydA	cytochrome bd ubiquinol oxidase subunit I (EC:1.10.3.-)	K00425 cytochrome d ubiquinol oxidase subunit I [EC:1.10.3.-] (db=KEGG) (RBH) B"
GKFG-625-MONOMER (mcu:HMPREF0573_11824) "mcu:HMPREF0573_11824 cydB	cytochrome bd ubiquinol oxidase subunit II (EC:1.10.3.-)	K00426 cytochrome d ubiquinol oxidase subunit II [EC:1.10.3.-] (db=KEGG) (RBH) B"
GKFG-631-MONOMER (cfi:Celf_1585) "cfi:Celf_1585 L-lactate dehydrogenase	K00016 L-lactate dehydrogenase [EC:1.1.1.27] (db=KEGG) (RBH) B"
GKFG-642-MONOMER (ske:Sked_14140) "ske:Sked_14140 pyruvate dehydrogenase E1 component, homodimeric type (EC:1.2.4.1)	K00163 pyruvate dehydrogenase E1 component [EC:1.2.4.1] (db=KEGG) (RBH) B"
GKFG-650-MONOMER (def2	) "def2	peptide deformylase (EC:3.5.1.88)	K01462 peptide deformylase [EC:3.5.1.88] (db=KEGG evalue=0.0 bit_score=265.0 identity=73.8 coverage=98.78048780487805) (BLAST) C"
GKFG-651-MONOMER (mcu:HMPREF0573_11422) "mcu:HMPREF0573_11422 proS	proline--tRNA ligase (EC:6.1.1.15)	K01881 prolyl-tRNA synthetase [EC:6.1.1.15] (db=KEGG) (RBH) B"
GKFG-653-MONOMER (bcv:Bcav_2498) "bcv:Bcav_2498 ispG	4-hydroxy-3-methylbut-2-en-1-yl diphosphate synthase (EC:1.17.7.1)	K03526 (E)-4-hydroxy-3-methylbut-2-enyl-diphosphate synthase [EC:1.17.7.1] (db=KEGG) (RBH) B"
GKFG-655-MONOMER (ahe:Arch_0605) "ahe:Arch_0605 1-deoxy-D-xylulose 5-phosphate reductoisomerase (EC:1.1.1.267)	K00099 1-deoxy-D-xylulose-5-phosphate reductoisomerase [EC:1.1.1.267] (db=KEGG) (RBH) B"
GKFG-658-MONOMER (phosphatidate) "phosphatidate cytidylyltransferase	K00981 phosphatidate cytidylyltransferase [EC:2.7.7.41] (db=KEGG evalue=0.0 bit_score=250.0 identity=47.4 coverage=88.55218855218855) (BLAST) C"
GKFG-660-MONOMER (iva:Isova_1201) "iva:Isova_1201 uridylate kinase	K09903 uridylate kinase [EC:2.7.4.22] (db=KEGG) (RBH) B"
GKFG-667-MONOMER (mcu:HMPREF0573_11330) "mcu:HMPREF0573_11330 ATPase	K07391 magnesium chelatase family protein (db=KEGG) (RBH) B"
GKFG-669-MONOMER (ahe:Arch_1322) "ahe:Arch_1322 alkyl hydroperoxide reductase subunit F	K03387 alkyl hydroperoxide reductase subunit F [EC:1.6.4.-] (db=KEGG) (RBH) B"
GKFG-670-MONOMER (peroxiredoxin	) "peroxiredoxin	K03386 peroxiredoxin (alkyl hydroperoxide reductase subunit C) [EC:1.11.1.15] (db=KEGG evalue=0.0 bit_score=270.0 identity=66.3 coverage=98.93617021276596) (BLAST) C"
GKFG-674-MONOMER (pseudouridine) "pseudouridine synthase	K06177 tRNA pseudouridine32 synthase / 23S rRNA pseudouridine746 synthase [EC:5.4.99.28 5.4.99.29] (db=KEGG evalue=1.1e-28 bit_score=133.0 identity=30.4 coverage=78.02197802197803) (BLAST) C"
GKFG-681-MONOMER (archaeal) "archaeal fructose-1,6-bisphosphatase	K01092 myo-inositol-1(or 4)-monophosphatase [EC:3.1.3.25] (db=KEGG evalue=2.7e-29 bit_score=135.0 identity=35.3 coverage=64.1025641025641) (BLAST) C"
GKFG-682-MONOMER (mcu:HMPREF0573_10178) "mcu:HMPREF0573_10178 amidohydrolase (db=KEGG) (RBH) B"
GKFG-689-MONOMER (ndk	) "ndk	nucleoside-diphosphate kinase (EC:2.7.4.6)	K00940 nucleoside-diphosphate kinase [EC:2.7.4.6] (db=KEGG evalue=4.5e-42 bit_score=176.0 identity=55.0 coverage=92.0) (BLAST) C"
GKFG-690-MONOMER (Dihydroxyacetone) "Dihydroxyacetone kinase, phosphotransfer subunit n=1 Tax=Actinomyces coleocanis DSM 15436 RepID=C0W169_9ACTO (db=UNIREF evalue=2.1e-29 bit_score=135.0 identity=36.8 coverage=79.42238267148014) (BLAST) C"
GKFG-691-MONOMER (phosphotransferase) "phosphotransferase system HPr (HPr) family protein	K11189 phosphocarrier protein (db=KEGG evalue=1.4e-19 bit_score=101.0 identity=62.4 coverage=96.55172413793103) (BLAST) C"
GKFG-693-MONOMER (rop:ROP_67710) "rop:ROP_67710 ptsI	phosphoenolpyruvate--protein phosphotransferase (EC:2.7.3.9)	K08483 phosphotransferase system, enzyme I, PtsI [EC:2.7.3.9] (db=KEGG) (RBH) B"
GKFG-700-MONOMER (iva:Isova_0599) "iva:Isova_0599 ATPase	K03924 MoxR-like ATPase [EC:3.6.3.-] (db=KEGG) (RBH) B"
GKFG-709-MONOMER (aaa+) "aaa+ superfamily atpase	K07133 (db=KEGG evalue=2.1e-18 bit_score=96.0 identity=63.8 coverage=95.77464788732394) (BLAST) C"
GKFG-714-MONOMER (bpo:BP951000_0640) "bpo:BP951000_0640 putative acyl-CoA synthase	K01897 long-chain acyl-CoA synthetase [EC:6.2.1.3] (db=KEGG) (RBH) B"
GKFG-715-MONOMER (mcu:HMPREF0573_11674) "mcu:HMPREF0573_11674 glxK	glycerate kinase (EC:2.7.1.31)	K00865 glycerate kinase [EC:2.7.1.31] (db=KEGG) (RBH) B"
GKFG-717-MONOMER (rha:RHA1_ro01876) "rha:RHA1_ro01876 acetyl-CoA C-acetyltransferase (EC:2.3.1.9)	K00626 acetyl-CoA C-acetyltransferase [EC:2.3.1.9] (db=KEGG) (RBH) B"
GKFG-718-MONOMER (mta:Moth_1259) "mta:Moth_1259 propionate CoA-transferase (EC:2.8.3.1)	K01026 propionate CoA-transferase [EC:2.8.3.1] (db=KEGG) (RBH) B"
GKFG-720-MONOMER (fabG	) "fabG	3-ketoacyl-ACP reductase (EC:1.1.1.100)	K07535 2-hydroxycyclohexanecarboxyl-CoA dehydrogenase [EC:1.1.1.-] (db=KEGG evalue=0.0 bit_score=249.0 identity=50.4 coverage=95.2755905511811) (BLAST) C"
GKFG-728-MONOMER (UniRef90_F2UVP8) "UniRef90_F2UVP8 Adenylyl cyclase class-3/4/guanylyl cyclase n=1 Tax=Actinomyces viscosus C505 RepID=F2UVP8_ACTVI (db=UNIREF) (RBH) B"
GKFG-731-MONOMER (cfi:Celf_2890) "cfi:Celf_2890 2,3,4,5-tetrahydropyridine-2,6-dicarboxylate N-succinyltransferase	K00674 2,3,4,5-tetrahydropyridine-2-carboxylate N-succinyltransferase [EC:2.3.1.117] (db=KEGG) (RBH) B"
GKFG-744-MONOMER (TrmH) "TrmH family rRNA methyltransferase	K03437 RNA methyltransferase, TrmH family (db=KEGG evalue=3.1e-44 bit_score=184.0 identity=39.9 coverage=97.11191335740072) (BLAST) C"
GKFG-766-MONOMER (sro:Sros_2818) "sro:Sros_2818 methionine adenosyltransferase (EC:2.5.1.6)	K00789 S-adenosylmethionine synthetase [EC:2.5.1.6] (db=KEGG) (RBH) B"
GKFG-770-MONOMER (putative) "putative sortase	K07284 sortase A [EC:3.4.22.70] (db=KEGG evalue=0.0 bit_score=213.0 identity=38.9 coverage=86.5625) (BLAST) C"
GKFG-779-MONOMER (fsy:FsymDg_0252) "fsy:FsymDg_0252 phosphoserine aminotransferase (EC:2.6.1.52)	K00831 phosphoserine aminotransferase [EC:2.6.1.52] (db=KEGG) (RBH) B"
GKFG-785-MONOMER (glutamine) "glutamine amidotransferase	K01951 GMP synthase (glutamine-hydrolysing) [EC:6.3.5.2] (db=KEGG evalue=6.8e-35 bit_score=153.0 identity=36.9 coverage=96.82539682539682) (BLAST) C"
GKFG-789-MONOMER (carbamoyl-phosphate) "carbamoyl-phosphate synthase large subunit	K01955 carbamoyl-phosphate synthase large subunit [EC:6.3.5.5] (db=KEGG evalue=0.0 bit_score=352.0 identity=69.4 coverage=99.22779922779922) (BLAST) C"
GKFG-790-MONOMER (bcv:Bcav_2038) "bcv:Bcav_2038 carbamoyl-phosphate synthase large subunit	K01955 carbamoyl-phosphate synthase large subunit [EC:6.3.5.5] (db=KEGG) (RBH) B"
GKFG-791-MONOMER (iva:Isova_1606) "iva:Isova_1606 carbamoyl-phosphate synthase small subunit (EC:6.3.5.5)	K01956 carbamoyl-phosphate synthase small subunit [EC:6.3.5.5] (db=KEGG) (RBH) B"
GKFG-792-MONOMER (carbamoyl-phosphate) "carbamoyl-phosphate synthase small subunit (EC:6.3.5.5)	K01956 carbamoyl-phosphate synthase small subunit [EC:6.3.5.5] (db=KEGG evalue=0.0 bit_score=221.0 identity=65.1 coverage=83.16326530612244) (BLAST) C"
GKFG-795-MONOMER (bcv:Bcav_1171) "bcv:Bcav_1171 UDP-galactopyranose mutase (EC:5.4.99.9)	K01854 UDP-galactopyranose mutase [EC:5.4.99.9] (db=KEGG) (RBH) B"
GKFG-796-MONOMER (Glycosyltransferase) "Glycosyltransferase 28 domain protein (db=KEGG evalue=7.8e-25 bit_score=119.0 identity=43.9 coverage=83.24022346368714) (BLAST) C"
GKFG-799-MONOMER (ske:Sked_08750) "ske:Sked_08750 glycosyltransferase (db=KEGG) (RBH) B"
GKFG-801-MONOMER (ahe:Arch_0192) "ahe:Arch_0192 fructose-bisphosphate aldolase	K01624 fructose-bisphosphate aldolase, class II [EC:4.1.2.13] (db=KEGG) (RBH) B"
GKFG-803-MONOMER (short-chain) "short-chain dehydrogenase/reductase SDR	K07124 (db=KEGG evalue=0.0 bit_score=210.0 identity=49.8 coverage=96.12403100775194) (BLAST) C"
GKFG-804-MONOMER (pyrE	) "pyrE	orotate phosphoribosyltransferase (EC:2.4.2.10)	K00762 orotate phosphoribosyltransferase [EC:2.4.2.10] (db=KEGG evalue=0.0 bit_score=258.0 identity=68.1 coverage=97.39583333333334) (BLAST) C"
GKFG-815-MONOMER (N-acetyltransferase) "N-acetyltransferase GCN5 (db=KEGG evalue=1.2e-39 bit_score=168.0 identity=61.4 coverage=96.5034965034965) (BLAST) C"
GKFG-816-MONOMER (bcv:Bcav_2581) "bcv:Bcav_2581 2,5-didehydrogluconate reductase (EC:1.1.1.274)	K06221 2,5-diketo-D-gluconate reductase A [EC:1.1.1.274] (db=KEGG) (RBH) B"
GKFG-817-MONOMER (mph:MLP_05080) "mph:MLP_05080 pgi	glucose-6-phosphate isomerase (EC:5.3.1.9)	K01810 glucose-6-phosphate isomerase [EC:5.3.1.9] (db=KEGG) (RBH) B"
GKFG-818-MONOMER (mcu:HMPREF0573_10271) "mcu:HMPREF0573_10271 pfkL	6-phosphofructokinase (EC:2.7.1.11)	K00850 6-phosphofructokinase [EC:2.7.1.11] (db=KEGG) (RBH) B"
GKFG-821-MONOMER (bad:BAD_0776) "bad:BAD_0776 icd1	isocitrate dehydrogenase (EC:1.1.1.41)	K00031 isocitrate dehydrogenase [EC:1.1.1.42] (db=KEGG) (RBH) B"
GKFG-822-MONOMER (alpha/beta-Hydrolases) "alpha/beta-Hydrolases (db=superfamily db_id=SSF53474 from=10 to=239 evalue=2.2e-14) (IPRSCAN) D"
GKFG-838-MONOMER (bcv:Bcav_1314) "bcv:Bcav_1314 N-acetylglucosamine-6-phosphate deacetylase (EC:3.5.1.25)	K01443 N-acetylglucosamine-6-phosphate deacetylase [EC:3.5.1.25] (db=KEGG) (RBH) B"
GKFG-842-MONOMER (F0F1-type) "F0F1-type ATP synthase subunit epsilon (db=KEGG evalue=1.7e-09 bit_score=67.0 identity=44.4 coverage=90.69767441860465) (BLAST) C"
GKFG-843-MONOMER (mcu:HMPREF0573_11102) "mcu:HMPREF0573_11102 atpD	F0F1 ATP synthase subunit beta (EC:3.6.3.14)	K02112 F-type H+-transporting ATPase subunit beta [EC:3.6.3.14] (db=KEGG) (RBH) B"
GKFG-844-MONOMER (ahe:Arch_0366) "ahe:Arch_0366 ATP synthase F1 subunit gamma	K02115 F-type H+-transporting ATPase subunit gamma [EC:3.6.3.14] (db=KEGG) (RBH) B"
GKFG-845-MONOMER (ahe:Arch_0365) "ahe:Arch_0365 ATP synthase F1 subunit alpha	K02111 F-type H+-transporting ATPase subunit alpha [EC:3.6.3.14] (db=KEGG) (RBH) B"
GKFG-846-MONOMER (ATP) "ATP synthase F1 subunit delta	K02113 F-type H+-transporting ATPase subunit delta [EC:3.6.3.14] (db=KEGG evalue=6.2e-29 bit_score=133.0 identity=29.1 coverage=97.47292418772562) (BLAST) C"
GKFG-847-MONOMER (ATP) "ATP synthase subunit b	K02109 F-type H+-transporting ATPase subunit b [EC:3.6.3.14] (db=KEGG evalue=8.6e-35 bit_score=152.0 identity=46.2 coverage=91.8918918918919) (BLAST) C"
GKFG-848-MONOMER (atpE	) "atpE	H(+)-transporting two-sector ATPase (EC:3.6.3.14)	K02110 F-type H+-transporting ATPase subunit c [EC:3.6.3.14] (db=KEGG evalue=4.7e-23 bit_score=112.0 identity=78.6 coverage=97.05882352941177) (BLAST) C"
GKFG-849-MONOMER (mcu:HMPREF0573_11096) "mcu:HMPREF0573_11096 atpB	H(+)-transporting two-sector ATPase F(0) A subunit (EC:3.6.3.14)	K02108 F-type H+-transporting ATPase subunit a [EC:3.6.3.14] (db=KEGG) (RBH) B"
GKFG-851-MONOMER (ske:Sked_09950) "ske:Sked_09950 UDP-N-acetylmuramyl pentapeptide phosphotransferase/UDP-N-acetylglucosamine-1-phosphate transferase (db=KEGG) (RBH) B"
GKFG-857-MONOMER (xylB	) "xylB	xylulose kinase (db=KEGG evalue=0.0 bit_score=465.0 identity=44.5 coverage=97.86407766990291) (BLAST) C"
GKFG-858-MONOMER (pmmB	) "pmmB	phosphomannomutase (EC:5.4.2.8)	K01840 phosphomannomutase [EC:5.4.2.8] (db=KEGG evalue=0.0 bit_score=274.0 identity=67.5 coverage=95.7943925233645) (BLAST) C"
GKFG-860-MONOMER (msm:MSMEG_3094) "msm:MSMEG_3094 oxidoreductase, zinc-binding dehydrogenase (db=KEGG) (RBH) B"
GKFG-865-MONOMER (bfa:Bfae_24100) "bfa:Bfae_24100 IMP cyclohydrolase/phosphoribosylaminoimidazolecarboxamide formyltransferase (EC:2.1.2.3)	K00602 phosphoribosylaminoimidazolecarboxamide formyltransferase / IMP cyclohydrolase [EC:2.1.2.3 3.5.4.10] (db=KEGG) (RBH) B"
GKFG-867-MONOMER (ahe:Arch_1295) "ahe:Arch_1295 succinyl-CoA synthetase subunit alpha (EC:6.2.1.5)	K01902 succinyl-CoA synthetase alpha subunit [EC:6.2.1.5] (db=KEGG) (RBH) B"
GKFG-868-MONOMER (mlu:Mlut_04270) "mlu:Mlut_04270 sucC	succinyl-CoA synthetase subunit beta (EC:6.2.1.5)	K01903 succinyl-CoA synthetase beta subunit [EC:6.2.1.5] (db=KEGG) (RBH) B"
GKFG-877-MONOMER (lke:WANG_1347) "lke:WANG_1347 ATPase (db=KEGG) (RBH) B"
GKFG-885-MONOMER (srt:Srot_1167) "srt:Srot_1167 terminase (db=KEGG) (RBH) B"
GKFG-887-MONOMER (UniRef90_C2KTG6) "UniRef90_C2KTG6 Possible ribokinase n=4 Tax=Mobiluncus mulieris RepID=C2KTG6_9ACTO (db=UNIREF) (RBH) B"
GKFG-890-MONOMER (aau:AAur_3646) "aau:AAur_3646 inosine-uridine preferring nucleoside hydrolase (IunH)	K01239 purine nucleosidase [EC:3.2.2.1] (db=KEGG) (RBH) B"
GKFG-896-MONOMER (ske:Sked_29170) "ske:Sked_29170 hypothetical protein	K06048 carboxylate-amine ligase [EC:6.3.-.-] (db=KEGG) (RBH) B"
GKFG-898-MONOMER (Acyl-CoA) "Acyl-CoA N-acyltransferases (Nat) (db=superfamily db_id=SSF55729 from=1 to=183 evalue=2.6e-25 interpro_id=IPR016181 interpro_description=Acyl-CoA N-acyltransferase) (IPRSCAN) D"
GKFG-900-MONOMER (ahe:Arch_1354) "ahe:Arch_1354 electron-transferring-flavoproteindehydrogenase (EC:1.5.5.1)	K00313 electron transfer flavoprotein-quinone oxidoreductase [EC:1.5.5.-] (db=KEGG) (RBH) B"
GKFG-904-MONOMER (pfr:PFREUD_02450) "pfr:PFREUD_02450 maoC	MaoC acyl dehydratase (db=KEGG) (RBH) B"
GKFG-905-MONOMER (pfr:PFREUD_02440) "pfr:PFREUD_02440 caiC	crotonobetaine/carnitine-CoA ligase (EC:6.2.1.-)	K02182 crotonobetaine/carnitine-CoA ligase [EC:6.2.1.-] (db=KEGG) (RBH) B"
GKFG-906-MONOMER (ahe:Arch_1362) "ahe:Arch_1362 L-carnitine dehydratase/bile acid-inducible protein F	K08298 crotonobetainyl-CoA:carnitine CoA-transferase [EC:2.8.3.-] (db=KEGG) (RBH) B"
GKFG-907-MONOMER (pfr:PFREUD_02420) "pfr:PFREUD_02420 caiA	crotonobetainyl-CoA dehydrogenase (EC:1.3.99.-)	K08297 crotonobetainyl-CoA dehydrogenase [EC:1.3.99.-] (db=KEGG) (RBH) B"
GKFG-909-MONOMER (eyy:EGYY_18000) "eyy:EGYY_18000 Aes	esterase/lipase (db=KEGG) (RBH) B"
GKFG-914-MONOMER (gpt	) "gpt	purine phosphoribosyltransferase (EC:2.4.2.-)	K07101 (db=KEGG evalue=0.0 bit_score=212.0 identity=56.7 coverage=89.26553672316385) (BLAST) C"
GKFG-915-MONOMER (sct:SCAT_5360) "sct:SCAT_5360 hypothetical protein	K00088 IMP dehydrogenase [EC:1.1.1.205] (db=KEGG) (RBH) B"
GKFG-918-MONOMER (adg:Adeg_1834) "adg:Adeg_1834 ABC transporter ATPase (db=KEGG) (RBH) B"
GKFG-920-MONOMER (mcu:HMPREF0573_10609) "mcu:HMPREF0573_10609 nrdB	ribonucleotide-diphosphate reductase subunit beta (EC:1.17.4.1)	K00526 ribonucleoside-diphosphate reductase beta chain [EC:1.17.4.1] (db=KEGG) (RBH) B"
GKFG-922-MONOMER (short-chain) "short-chain dehydrogenase/reductase SDR (db=KEGG evalue=0.0 bit_score=195.0 identity=65.1 coverage=96.62162162162163) (BLAST) C"
GKFG-923-MONOMER (mcu:HMPREF0573_10607) "mcu:HMPREF0573_10607 nrdA	ribonucleotide-diphosphate reductase subunit alpha (EC:1.17.4.1)	K00525 ribonucleoside-diphosphate reductase alpha chain [EC:1.17.4.1] (db=KEGG) (RBH) B"
GKFG-927-MONOMER (MTA/SAH) "MTA/SAH nucleosidase	K01243 S-adenosylhomocysteine/5'-methylthioadenosine nucleosidase [EC:3.2.2.9] (db=KEGG evalue=8.9e-31 bit_score=139.0 identity=40.5 coverage=67.13286713286713) (BLAST) C"
GKFG-933-MONOMER (HAD-superfamily) "HAD-superfamily hydrolase	K07024 (db=KEGG evalue=0.0 bit_score=223.0 identity=48.3 coverage=85.61151079136691) (BLAST) C"
GKFG-935-MONOMER (ahe:Arch_0038) "ahe:Arch_0038 alcohol dehydrogenase zinc-binding domain protein	K00121 S-(hydroxymethyl)glutathione dehydrogenase / alcohol dehydrogenase [EC:1.1.1.284 1.1.1.1] (db=KEGG) (RBH) B"
GKFG-938-MONOMER (pfr:PFREUD_00290) "pfr:PFREUD_00290 iol	myo-inositol 2-dehydrogenase (EC:1.1.1.18) (db=KEGG) (RBH) B"
GKFG-960-MONOMER (isochorismate) "isochorismate synthase	K02552 menaquinone-specific isochorismate synthase [EC:5.4.4.2] (db=KEGG evalue=0.0 bit_score=230.0 identity=36.6 coverage=84.88888888888889) (BLAST) C"
GKFG-961-MONOMER (2-succinyl-5-enolpyruvyl-6-hydroxy-3-cyclohexene-1-carboxylate) "2-succinyl-5-enolpyruvyl-6-hydroxy-3-cyclohexene-1-carboxylate synthase	K02551 2-succinyl-5-enolpyruvyl-6-hydroxy-3-cyclohexene-1-carboxylate synthase [EC:2.2.1.9] (db=KEGG evalue=0.0 bit_score=217.0 identity=39.3 coverage=48.484848484848484) (BLAST) C"
GKFG-962-MONOMER (menC	) "menC	O-succinylbenzoate-CoA synthase (EC:4.2.1.113)	K02549 O-succinylbenzoate synthase [EC:4.2.1.113] (db=KEGG evalue=0.0 bit_score=291.0 identity=48.6 coverage=84.48753462603878) (BLAST) C"
GKFG-964-MONOMER (pak:HMPREF0675_3964) "pak:HMPREF0675_3964 menB	naphthoate synthase (EC:4.1.3.36)	K01661 naphthoate synthase [EC:4.1.3.36] (db=KEGG) (RBH) B"
GKFG-966-MONOMER (cfi:Celf_1658) "cfi:Celf_1658 pyridoxal-phosphate dependent TrpB-like enzyme (EC:4.2.1.20)	K06001 tryptophan synthase beta chain [EC:4.2.1.20] (db=KEGG) (RBH) B"
GKFG-976-MONOMER (pdxT	) "pdxT	pyridoxal 5'-phosphate synthase, glutaminase subunit Pdx2 (EC:2.6.-.-)	K08681 glutamine amidotransferase [EC:2.6.-.-] (db=KEGG evalue=0.0 bit_score=226.0 identity=62.9 coverage=95.78947368421052) (BLAST) C"
GKFG-977-MONOMER (paz:TIA2EST2_02200) "paz:TIA2EST2_02200 methylmalonate-semialdehyde dehydrogenase	K00140 malonate-semialdehyde dehydrogenase (acetylating) / methylmalonate-semialdehyde dehydrogenase [EC:1.2.1.18 1.2.1.27] (db=KEGG) (RBH) B"
GKFG-978-MONOMER (putative) "putative glutaminase	K01448 N-acetylmuramoyl-L-alanine amidase [EC:3.5.1.28] (db=KEGG evalue=0.0 bit_score=215.0 identity=40.3 coverage=97.59450171821305) (BLAST) C"
GKFG-979-MONOMER (nucleoside) "nucleoside deaminase (db=KEGG evalue=8.0e-36 bit_score=156.0 identity=66.1 coverage=60.0) (BLAST) C"
GKFG-980-MONOMER (mcu:HMPREF0573_10620) "mcu:HMPREF0573_10620 celB	phosphoglucomutase (EC:5.4.2.2)	K01835 phosphoglucomutase [EC:5.4.2.2] (db=KEGG) (RBH) B"
GKFG-990-MONOMER (phosphotransferase) "phosphotransferase system enzyme IIA component (EC:2.7.1.69)	K02777 PTS system, glucose-specific IIA component [EC:2.7.1.69] (db=KEGG evalue=8.2e-34 bit_score=149.0 identity=50.0 coverage=90.6832298136646) (BLAST) C"
GKFG-995-MONOMER (carbonic) "carbonic anhydrase	K01673 carbonic anhydrase [EC:4.2.1.1] (db=KEGG evalue=9.5e-38 bit_score=162.0 identity=50.3 coverage=98.76543209876543) (BLAST) C"
GKFG-997-MONOMER (ssm:Spirs_0789) "ssm:Spirs_0789 aldehyde dehydrogenase	K00128 aldehyde dehydrogenase (NAD+) [EC:1.2.1.3] (db=KEGG) (RBH) B"
GKFG-998-MONOMER (class) "class II aldolase/adducin family protein (db=KEGG evalue=0.0 bit_score=236.0 identity=40.6 coverage=92.55014326647564) (BLAST) C"
GKFG-999-MONOMER (mcu:HMPREF0573_10302) "mcu:HMPREF0573_10302 hemL2	glutamate-1-semialdehyde 2,1-aminomutase (EC:5.4.3.8)	K01845 glutamate-1-semialdehyde 2,1-aminomutase [EC:5.4.3.8] (db=KEGG) (RBH) B"
GKFG-1003-MONOMER (mcu:HMPREF0573_10303) "mcu:HMPREF0573_10303 xylulokinase	K00854 xylulokinase [EC:2.7.1.17] (db=KEGG) (RBH) B"
GKFG-1005-MONOMER (mcu:HMPREF0573_11178) "mcu:HMPREF0573_11178 ilvD	dihydroxy-acid dehydratase (EC:4.2.1.9)	K01687 dihydroxy-acid dehydratase [EC:4.2.1.9] (db=KEGG) (RBH) B"
GKFG-1006-MONOMER (mcu:HMPREF0573_11483) "mcu:HMPREF0573_11483 ilvE	branched-subunit-amino-acid transaminase (EC:2.6.1.42)	K00826 branched-chain amino acid aminotransferase [EC:2.6.1.42] (db=KEGG) (RBH) B"
GKFG-1009-MONOMER (mcu:HMPREF0573_11482) "mcu:HMPREF0573_11482 leuB	3-isopropylmalate dehydrogenase (EC:1.1.1.85)	K00052 3-isopropylmalate dehydrogenase [EC:1.1.1.85] (db=KEGG) (RBH) B"
GKFG-1010-MONOMER (mcu:HMPREF0573_11480) "mcu:HMPREF0573_11480 ilvC	ketol-acid reductoisomerase (EC:1.1.1.86)	K00053 ketol-acid reductoisomerase [EC:1.1.1.86] (db=KEGG) (RBH) B"
GKFG-1011-MONOMER (acetolactate) "acetolactate synthase small subunit	K01653 acetolactate synthase I/III small subunit [EC:2.2.1.6] (db=KEGG evalue=0.0 bit_score=213.0 identity=66.5 coverage=95.32163742690058) (BLAST) C"
GKFG-1012-MONOMER (krh:KRH_10210) "krh:KRH_10210 ilvB	acetolactate synthase 1 catalytic subunit (EC:2.2.1.6)	K01652 acetolactate synthase I/II/III large subunit [EC:2.2.1.6] (db=KEGG) (RBH) B"
GKFG-1024-MONOMER (glycosyl) "glycosyl transferase family protein (db=KEGG evalue=0.0 bit_score=207.0 identity=25.3 coverage=68.760907504363) (BLAST) C"
GKFG-1027-MONOMER (cfi:Celf_2525) "cfi:Celf_2525 mannose-6-phosphate isomerase, class I (EC:5.3.1.8)	K01809 mannose-6-phosphate isomerase [EC:5.3.1.8] (db=KEGG) (RBH) B"
GKFG-1028-MONOMER (cur:cur_1584) "cur:cur_1584 hypothetical protein	K00549 5-methyltetrahydropteroyltriglutamate--homocysteine methyltransferase [EC:2.1.1.14] (db=KEGG) (RBH) B"
GKFG-1029-MONOMER (mcu:HMPREF0573_10505) "mcu:HMPREF0573_10505 lysS	lysine--tRNA ligase (EC:6.1.1.6)	K04567 lysyl-tRNA synthetase, class II [EC:6.1.1.6] (db=KEGG) (RBH) B"
GKFG-1031-MONOMER (pantoate/beta-alanine) "pantoate/beta-alanine ligase	K01918 pantoate--beta-alanine ligase [EC:6.3.2.1] (db=KEGG evalue=2.0e-38 bit_score=165.0 identity=36.2 coverage=95.07042253521126) (BLAST) C"
GKFG-1042-MONOMER (ske:Sked_33990) "ske:Sked_33990 UDP-galactose 4-epimerase (EC:5.1.3.2)	K01784 UDP-glucose 4-epimerase [EC:5.1.3.2] (db=KEGG) (RBH) B"
GKFG-1045-MONOMER (ahe:Arch_1287) "ahe:Arch_1287 malate dehydrogenase (EC:1.1.1.82)	K00024 malate dehydrogenase [EC:1.1.1.37] (db=KEGG) (RBH) B"
GKFG-1047-MONOMER (putative) "putative sialidase	K01186 sialidase-1 [EC:3.2.1.18] (db=KEGG evalue=1.4e-26 bit_score=126.0 identity=31.2 coverage=56.463878326996195) (BLAST) C"
GKFG-1048-MONOMER (bfa:Bfae_17560) "bfa:Bfae_17560 methionyl-tRNA synthetase	K01874 methionyl-tRNA synthetase [EC:6.1.1.10] (db=KEGG) (RBH) B"
GKFG-1049-MONOMER (putative) "putative methyltransferase	K07056 16S rRNA (cytidine1402-2'-O)-methyltransferase [EC:2.1.1.198] (db=KEGG evalue=0.0 bit_score=289.0 identity=57.2 coverage=96.14035087719299) (BLAST) C"
GKFG-1050-MONOMER (ach:Achl_1275) "ach:Achl_1275 glycosyl transferase family protein (db=KEGG) (RBH) B"
GKFG-1051-MONOMER (aau:AAur_1266) "aau:AAur_1266 exopolyphosphatase (ppx)	K01524 exopolyphosphatase / guanosine-5'-triphosphate,3'-diphosphate pyrophosphatase [EC:3.6.1.11 3.6.1.40] (db=KEGG) (RBH) B"
GKFG-1057-MONOMER (bbi:BBIF_1733) "bbi:BBIF_1733 sialidase	K01186 sialidase-1 [EC:3.2.1.18] (db=KEGG) (RBH) B"
GKFG-1058-MONOMER (ahe:Arch_1516) "ahe:Arch_1516 enolase (EC:4.2.1.11)	K01689 enolase [EC:4.2.1.11] (db=KEGG) (RBH) B"
GKFG-1064-MONOMER (homoserine) "homoserine kinase	K00872 homoserine kinase [EC:2.7.1.39] (db=KEGG evalue=0.0 bit_score=242.0 identity=41.6 coverage=91.3946587537092) (BLAST) C"
GKFG-1065-MONOMER (mcu:HMPREF0573_10379) "mcu:HMPREF0573_10379 thrC	threonine synthase (EC:4.2.3.1)	K01733 threonine synthase [EC:4.2.3.1] (db=KEGG) (RBH) B"
GKFG-1066-MONOMER (bcv:Bcav_1281) "bcv:Bcav_1281 Homoserine dehydrogenase (EC:1.1.1.3)	K00003 homoserine dehydrogenase [EC:1.1.1.3] (db=KEGG) (RBH) B"
GKFG-1067-MONOMER (iva:Isova_2318) "iva:Isova_2318 diaminopimelate decarboxylase (EC:4.1.1.20)	K01586 diaminopimelate decarboxylase [EC:4.1.1.20] (db=KEGG) (RBH) B"
GKFG-1077-MONOMER (kfl:Kfla_1242) "kfl:Kfla_1242 Bleomycin hydrolase (EC:3.4.22.40)	K01372 bleomycin hydrolase [EC:3.4.22.40] (db=KEGG) (RBH) B"
GKFG-1078-MONOMER (fal:FRAAL3251) "fal:FRAAL3251 nadE	NAD synthetase (EC:6.3.1.5)	K01950 NAD+ synthase (glutamine-hydrolysing) [EC:6.3.5.1] (db=KEGG) (RBH) B"
GKFG-1079-MONOMER (nadE	) "nadE	NAD(+) synthase (glutamine-hydrolyzing) with a nitrilase-like domain (EC:6.3.5.1)	K01950 NAD+ synthase (glutamine-hydrolysing) [EC:6.3.5.1] (db=KEGG evalue=0.0 bit_score=229.0 identity=41.4 coverage=93.83116883116884) (BLAST) C"
GKFG-1083-MONOMER (ckp:ckrop_0569) "ckp:ckrop_0569 serine hydroxymethyltransferase (EC:2.1.2.1)	K00600 glycine hydroxymethyltransferase [EC:2.1.2.1] (db=KEGG) (RBH) B"
GKFG-1094-MONOMER (mcu:HMPREF0573_10172) "mcu:HMPREF0573_10172 folD	methenyltetrahydrofolate cyclohydrolase (EC:3.5.4.9)	K01491 methylenetetrahydrofolate dehydrogenase (NADP+) / methenyltetrahydrofolate cyclohydrolase [EC:1.5.1.5 3.5.4.9] (db=KEGG) (RBH) B"
GKFG-1102-MONOMER (mcu:HMPREF0573_10651) "mcu:HMPREF0573_10651 ask	aspartate kinase (EC:2.7.2.4)	K00928 aspartate kinase [EC:2.7.2.4] (db=KEGG) (RBH) B"
GKFG-1103-MONOMER (asd:AS9A_0235) "asd:AS9A_0235 aspartate-semialdehyde dehydrogenase	K00133 aspartate-semialdehyde dehydrogenase [EC:1.2.1.11] (db=KEGG) (RBH) B"
GKFG-1110-MONOMER (mph:MLP_51590) "mph:MLP_51590 putative peroxidase (EC:1.11.1.-)	K15733 dye decolorizing peroxidase [EC:1.11.1.19] (db=KEGG) (RBH) B"
GKFG-1112-MONOMER (jde:Jden_1798) "jde:Jden_1798 iron-containing alcohol dehydrogenase	K04072 acetaldehyde dehydrogenase / alcohol dehydrogenase [EC:1.2.1.10 1.1.1.1] (db=KEGG) (RBH) B"
GKFG-1113-MONOMER (mcu:HMPREF0573_11505) "mcu:HMPREF0573_11505 putative fructokinase	K00847 fructokinase [EC:2.7.1.4] (db=KEGG) (RBH) B"
GKFG-1127-MONOMER (ahe:Arch_1319) "ahe:Arch_1319 fumarate lyase (EC:4.2.1.2)	K01679 fumarate hydratase, class II [EC:4.2.1.2] (db=KEGG) (RBH) B"
GKFG-1150-MONOMER (iva:Isova_1870) "iva:Isova_1870 polyphosphate--glucose phosphotransferase (EC:2.7.1.63)	K00886 polyphosphate glucokinase [EC:2.7.1.63] (db=KEGG) (RBH) B"
GKFG-1151-MONOMER (mcu:HMPREF0573_11248) "mcu:HMPREF0573_11248 S-adenosylmethionine synthetase (EC:2.5.1.6)	K00789 S-adenosylmethionine synthetase [EC:2.5.1.6] (db=KEGG) (RBH) B"
GKFG-1153-MONOMER (UniRef90_E0N2I2) "UniRef90_E0N2I2 Cytosine-specific methyltransferase n=2 Tax=Mobiluncus curtisii RepID=E0N2I2_9ACTO (db=UNIREF) (RBH) B"
GKFG-1156-MONOMER (Nucleotidyltransferase) "Nucleotidyltransferase n=1 Tax=Mobiluncus curtisii subsp. holmesii ATCC 35242 RepID=E6M3E3_9ACTO (db=UNIREF evalue=3.3e-40 bit_score=169.0 identity=90.0 coverage=97.8021978021978) (BLAST) C"
GKFG-1158-MONOMER (ahe:Arch_0521) "ahe:Arch_0521 terminase (db=KEGG) (RBH) B"
GKFG-1169-MONOMER (UniRef90_E6M3C9) "UniRef90_E6M3C9 Acyl-CoA thioester hydrolase n=1 Tax=Mobiluncus curtisii subsp. holmesii ATCC 35242 RepID=E6M3C9_9ACTO (db=UNIREF) (RBH) B"
GKFG-1180-MONOMER (cde:CDHC02_1634) "cde:CDHC02_1634 N-acetylmuramoyl-L-alanine amidase (db=KEGG) (RBH) B"
GKFG-1183-MONOMER (cfi:Celf_1651) "cfi:Celf_1651 phenylalanyl-tRNA synthetase subunit alpha	K01889 phenylalanyl-tRNA synthetase alpha chain [EC:6.1.1.20] (db=KEGG) (RBH) B"
GKFG-1191-MONOMER (pfr:PFREUD_12970) "pfr:PFREUD_12970 glpC	anaerobic glycerol-3-phosphate dehydrogenase subunit C (EC:1.1.5.3)	K00113 glycerol-3-phosphate dehydrogenase subunit C [EC:1.1.5.3] (db=KEGG) (RBH) B"
GKFG-1192-MONOMER (pfr:PFREUD_12980) "pfr:PFREUD_12980 glpB	anaerobic glycerol-3-phosphate dehydrogenase subunit B (EC:1.1.5.3)	K00112 glycerol-3-phosphate dehydrogenase subunit B [EC:1.1.5.3] (db=KEGG) (RBH) B"
GKFG-1193-MONOMER (pfr:PFREUD_12990) "pfr:PFREUD_12990 glpA	anaerobic glycerol-3-phosphate dehydrogenase subunit A (EC:1.1.5.3)	K00111 glycerol-3-phosphate dehydrogenase [EC:1.1.5.3] (db=KEGG) (RBH) B"
GKFG-1194-MONOMER (mcu:HMPREF0573_10030) "mcu:HMPREF0573_10030 pheT	phenylalanine--tRNA ligase (EC:6.1.1.20)	K01890 phenylalanyl-tRNA synthetase beta chain [EC:6.1.1.20] (db=KEGG) (RBH) B"
GKFG-1199-MONOMER (mcu:HMPREF0573_10559) "mcu:HMPREF0573_10559 dcd	deoxycytidine triphosphate deaminase (EC:3.5.4.13)	K01494 dCTP deaminase [EC:3.5.4.13] (db=KEGG) (RBH) B"
GKFG-1208-MONOMER (glycosyl) "glycosyl transferase family protein (db=KEGG evalue=0.0 bit_score=287.0 identity=60.3 coverage=90.39145907473309) (BLAST) C"
GKFG-1210-MONOMER (cfl:Cfla_3187) "cfl:Cfla_3187 Prephenate dehydratase (EC:4.2.1.51)	K04518 prephenate dehydratase [EC:4.2.1.51] (db=KEGG) (RBH) B"
GKFG-1211-MONOMER (diacylglycerol) "diacylglycerol kinase catalytic subunit	K07029 (db=KEGG evalue=0.0 bit_score=212.0 identity=31.7 coverage=99.17127071823204) (BLAST) C"
GKFG-1212-MONOMER (ahe:Arch_1752) "ahe:Arch_1752 seryl-tRNA synthetase (EC:6.1.1.11)	K01875 seryl-tRNA synthetase [EC:6.1.1.11] (db=KEGG) (RBH) B"
GKFG-1213-MONOMER (nicotinate-nucleotide) "nicotinate-nucleotide pyrophosphorylase	K00767 nicotinate-nucleotide pyrophosphorylase (carboxylating) [EC:2.4.2.19] (db=KEGG evalue=2.4e-44 bit_score=184.0 identity=41.9 coverage=91.98606271777004) (BLAST) C"
GKFG-1214-MONOMER (bfa:Bfae_19630) "bfa:Bfae_19630 N-acyl-D-glucosamine 2-epimerase (db=KEGG) (RBH) B"
GKFG-1218-MONOMER (mcu:HMPREF0573_10985) "mcu:HMPREF0573_10985 lacZ	beta-galactosidase (EC:3.2.1.23)	K01190 beta-galactosidase [EC:3.2.1.23] (db=KEGG) (RBH) B"
GKFG-1220-MONOMER (mcu:HMPREF0573_10904) "mcu:HMPREF0573_10904 galK	galactokinase (EC:2.7.1.6)	K00849 galactokinase [EC:2.7.1.6] (db=KEGG) (RBH) B"
GKFG-1235-MONOMER (msm:MSMEG_0582) "msm:MSMEG_0582 succinate-semialdehyde dehydrogenase	K00135 succinate-semialdehyde dehydrogenase (NADP+) [EC:1.2.1.16] (db=KEGG) (RBH) B"
GKFG-1236-MONOMER (mlu:Mlut_00880) "mlu:Mlut_00880 glutamate dehydrogenase/leucine dehydrogenase (EC:1.4.1.3)	K00261 glutamate dehydrogenase (NAD(P)+) [EC:1.4.1.3] (db=KEGG) (RBH) B"
GKFG-1241-MONOMER (ahe:Arch_0385) "ahe:Arch_0385 trehalose synthase (EC:5.4.99.16)	K05343 maltose alpha-D-glucosyltransferase [EC:5.4.99.16] (db=KEGG) (RBH) B"
GKFG-1242-MONOMER (cfi:Celf_2761) "cfi:Celf_2761 alpha amylase catalytic region (db=KEGG) (RBH) B"
GKFG-1244-MONOMER (ahe:Arch_0389) "ahe:Arch_0389 tryptophanyl-tRNA synthetase	K01867 tryptophanyl-tRNA synthetase [EC:6.1.1.2] (db=KEGG) (RBH) B"
GKFG-1253-MONOMER (cysteine) "cysteine desulfurase	K04487 cysteine desulfurase [EC:2.8.1.7] (db=KEGG evalue=0.0 bit_score=196.0 identity=38.4 coverage=91.91616766467065) (BLAST) C"
GKFG-1254-MONOMER (iva:Isova_2216) "iva:Isova_2216 tRNA-specific 2-thiouridylase mnmA	K00566 tRNA-specific 2-thiouridylase [EC:2.8.1.-] (db=KEGG) (RBH) B"
GKFG-1255-MONOMER (alkyl) "alkyl hydroperoxide reductase/thiol specific antioxidant/Mal allergen	K03564 peroxiredoxin Q/BCP [EC:1.11.1.15] (db=KEGG evalue=0.0 bit_score=228.0 identity=68.4 coverage=98.74213836477988) (BLAST) C"
GKFG-1264-MONOMER (bcv:Bcav_2396) "bcv:Bcav_2396 hisD	histidinol dehydrogenase (EC:1.1.1.23) (db=KEGG) (RBH) B"
GKFG-1266-MONOMER (bcv:Bcav_2393) "bcv:Bcav_2393 histidinol-phosphate aminotransferase	K00817 histidinol-phosphate aminotransferase [EC:2.6.1.9] (db=KEGG) (RBH) B"
GKFG-1267-MONOMER (bcv:Bcav_2392) "bcv:Bcav_2392 imidazoleglycerol-phosphate dehydratase (EC:4.2.1.19)	K01693 imidazoleglycerol-phosphate dehydratase [EC:4.2.1.19] (db=KEGG) (RBH) B"
GKFG-1269-MONOMER (hisH	) "hisH	Imidazole glycerol phosphate synthase subunit hisH,glutamine amidotransferase subunit	K02501 glutamine amidotransferase [EC:2.4.2.-] (db=KEGG evalue=0.0 bit_score=280.0 identity=66.0 coverage=96.24413145539906) (BLAST) C"
GKFG-1270-MONOMER (jde:Jden_1096) "jde:Jden_1096 bifunctional HisA/TrpF protein (EC:5.3.1.24)	K01814 phosphoribosylformimino-5-aminoimidazole carboxamide ribotide isomerase [EC:5.3.1.16]	K01817 phosphoribosylanthranilate isomerase [EC:5.3.1.24] (db=KEGG) (RBH) B"
GKFG-1276-MONOMER (mcu:HMPREF0573_10234) "mcu:HMPREF0573_10234 glyQS	glycine--tRNA ligase (EC:6.1.1.14)	K01880 glycyl-tRNA synthetase [EC:6.1.1.14] (db=KEGG) (RBH) B"
GKFG-1279-MONOMER (cfl:Cfla_2171) "cfl:Cfla_2171 deoxyguanosinetriphosphate triphosphohydrolase	K01129 dGTPase [EC:3.1.5.1] (db=KEGG) (RBH) B"
GKFG-1281-MONOMER (bpb:bpr_I0298) "bpb:bpr_I0298 diaminopimelate dehydrogenase (EC:1.4.1.16)	K03340 diaminopimelate dehydrogenase [EC:1.4.1.16] (db=KEGG) (RBH) B"
GKFG-1282-MONOMER (glucosamine/galactosamine-6-phosphate) "glucosamine/galactosamine-6-phosphate isomerase (EC:3.5.99.6)	K02564 glucosamine-6-phosphate deaminase [EC:3.5.99.6] (db=KEGG evalue=0.0 bit_score=282.0 identity=56.6 coverage=95.80152671755725) (BLAST) C"
GKFG-1287-MONOMER (phosphatidylinositol-specific) "phosphatidylinositol-specific phospholipase C, X domain containing protein	K01771 1-phosphatidylinositol phosphodiesterase [EC:4.6.1.13] (db=KEGG evalue=0.0 bit_score=244.0 identity=47.9 coverage=93.26241134751773) (BLAST) C"
GKFG-1288-MONOMER (ahe:Arch_0546) "ahe:Arch_0546 inositol monophosphatase	K01092 myo-inositol-1(or 4)-monophosphatase [EC:3.1.3.25] (db=KEGG) (RBH) B"
GKFG-1289-MONOMER (cpg:Cp316_1400) "cpg:Cp316_1400 glgP	glycogen phosphorylase	K00688 starch phosphorylase [EC:2.4.1.1] (db=KEGG) (RBH) B"
GKFG-1290-MONOMER (vma:VAB18032_29276) "vma:VAB18032_29276 alpha amylase catalytic subunit	K01187 alpha-glucosidase [EC:3.2.1.20] (db=KEGG) (RBH) B"
GKFG-1301-MONOMER (mcu:HMPREF0573_10206) "mcu:HMPREF0573_10206 esterase of the alpha-beta hydrolase superfamily protein (db=KEGG) (RBH) B"
GKFG-1306-MONOMER (putative) "putative dihydrofolate reductase	K00287 dihydrofolate reductase [EC:1.5.1.3] (db=KEGG evalue=4.6e-38 bit_score=163.0 identity=53.0 coverage=92.0) (BLAST) C"
GKFG-1307-MONOMER (cfl:Cfla_1527) "cfl:Cfla_1527 thymidylate synthase (EC:2.1.1.45)	K00560 thymidylate synthase [EC:2.1.1.45] (db=KEGG) (RBH) B"
GKFG-1313-MONOMER (ispE	) "ispE	4-diphosphocytidyl-2-C-methyl-D-erythritol kinase (EC:2.7.1.148)	K00919 4-diphosphocytidyl-2-C-methyl-D-erythritol kinase [EC:2.7.1.148] (db=KEGG evalue=1.7e-21 bit_score=108.0 identity=42.4 coverage=82.63473053892216) (BLAST) C"
GKFG-1318-MONOMER (bcv:Bcav_0987) "bcv:Bcav_0987 ribose-phosphate pyrophosphokinase (EC:2.7.6.1)	K00948 ribose-phosphate pyrophosphokinase [EC:2.7.6.1] (db=KEGG) (RBH) B"
GKFG-1328-MONOMER (putative) "putative tRNA-pseudouridine synthase I (EC:5.4.99.12)	K03177 tRNA pseudouridine55 synthase [EC:5.4.99.25] (db=KEGG evalue=0.0 bit_score=244.0 identity=41.6 coverage=89.51841359773371) (BLAST) C"
GKFG-1332-MONOMER (SCC77.07c	) "SCC77.07c	carbohydrate kinase (db=KEGG evalue=5.1e-40 bit_score=170.0 identity=35.5 coverage=92.60450160771704) (BLAST) C"
GKFG-1334-MONOMER (bfa:Bfae_00830) "bfa:Bfae_00830 family 4 glycosyl hydrolase, alpha-galactosidase/6-phospho-beta-glucosidase	K01222 6-phospho-beta-glucosidase [EC:3.2.1.86] (db=KEGG) (RBH) B"
GKFG-1346-MONOMER (tsu:Tresu_0921) "tsu:Tresu_0921 ATPase AAA central domain-containing protein (db=KEGG) (RBH) B"
GKFG-1351-MONOMER (mcu:HMPREF0573_10125) "mcu:HMPREF0573_10125 pnp	polynucleotide phosphorylase/polyadenylase (EC:2.7.7.8)	K00962 polyribonucleotide nucleotidyltransferase [EC:2.7.7.8] (db=KEGG) (RBH) B"
GKFG-1357-MONOMER (UniRef90_E7NAM3) "UniRef90_E7NAM3 Dihydrodipicolinate synthase n=6 Tax=Actinomyces RepID=E7NAM3_9ACTO (db=UNIREF) (RBH) B"
GKFG-1359-MONOMER (tpr:Tpau_1737) "tpr:Tpau_1737 lysyl-tRNA synthetase (EC:6.1.1.6)	K04567 lysyl-tRNA synthetase, class II [EC:6.1.1.6] (db=KEGG) (RBH) B"
GKFG-1365-MONOMER (pgsA2	) "pgsA2	hypothetical protein	K00995 CDP-diacylglycerol--glycerol-3-phosphate 3-phosphatidyltransferase [EC:2.7.8.5] (db=KEGG evalue=1.2e-36 bit_score=159.0 identity=45.9 coverage=42.78959810874704) (BLAST) C"
GKFG-1382-MONOMER (mcu:HMPREF0573_10007) "mcu:HMPREF0573_10007 cls	cardiolipin synthetase (EC:2.7.8.-)	K06131 cardiolipin synthase [EC:2.7.8.-] (db=KEGG) (RBH) B"
GKFG-1384-MONOMER (glutamyl-tRNA(Gln)) "glutamyl-tRNA(Gln) amidotransferase subunit C	K02435 aspartyl-tRNA(Asn)/glutamyl-tRNA (Gln) amidotransferase subunit C [EC:6.3.5.6 6.3.5.7] (db=KEGG evalue=4.3e-25 bit_score=119.0 identity=63.3 coverage=97.97979797979798) (BLAST) C"
GKFG-1385-MONOMER (mcu:HMPREF0573_10005) "mcu:HMPREF0573_10005 gatA	aspartyl/glutamyl-tRNA amidotransferase subunit A (EC:3.5.1.4)	K02433 aspartyl-tRNA(Asn)/glutamyl-tRNA (Gln) amidotransferase subunit A [EC:6.3.5.6 6.3.5.7] (db=KEGG) (RBH) B"
GKFG-1386-MONOMER (gatA	) "gatA	gata	K02433 aspartyl-tRNA(Asn)/glutamyl-tRNA (Gln) amidotransferase subunit A [EC:6.3.5.6 6.3.5.7] (db=KEGG evalue=0.0 bit_score=189.0 identity=67.4 coverage=92.51700680272108) (BLAST) C"
GKFG-1387-MONOMER (mcu:HMPREF0573_10004) "mcu:HMPREF0573_10004 gatB	glutamyl-tRNA amidotransferase subunit B (EC:6.3.5.-)	K02434 aspartyl-tRNA(Asn)/glutamyl-tRNA (Gln) amidotransferase subunit B [EC:6.3.5.6 6.3.5.7] (db=KEGG) (RBH) B"
GKFG-1399-MONOMER (mlu:Mlut_12400) "mlu:Mlut_12400 coproporphyrinogen III oxidase, anaerobic	K02495 oxygen-independent coproporphyrinogen III oxidase [EC:1.3.99.22] (db=KEGG) (RBH) B"
GKFG-1401-MONOMER (Gst	) "Gst	glutathione S-transferase	K07393 putative glutathione S-transferase (db=KEGG evalue=8.6e-20 bit_score=103.0 identity=27.9 coverage=95.1492537313433) (BLAST) C"
GKFG-1403-MONOMER (riboflavin) "riboflavin synthase subunit alpha	K00793 riboflavin synthase [EC:2.5.1.9] (db=KEGG evalue=2.4e-43 bit_score=181.0 identity=46.7 coverage=97.47474747474747) (BLAST) C"
GKFG-1404-MONOMER (ske:Sked_18160) "ske:Sked_18160 GTP cyclohydrolase II/3,4-dihydroxy-2-butanone 4-phosphate synthase	K14652 3,4-dihydroxy 2-butanone 4-phosphate synthase / GTP cyclohydrolase II [EC:4.1.99.12 3.5.4.25] (db=KEGG) (RBH) B"
GKFG-1405-MONOMER (phosphatidylcholine) "phosphatidylcholine synthase	K01004 phosphatidylcholine synthase [EC:2.7.8.24] (db=KEGG evalue=0.0 bit_score=221.0 identity=44.3 coverage=85.33834586466166) (BLAST) C"
GKFG-1406-MONOMER (ribH	) "ribH	6,7-dimethyl-8-ribityllumazine synthase (EC:2.5.1.9)	K00794 6,7-dimethyl-8-ribityllumazine synthase [EC:2.5.1.78] (db=KEGG evalue=0.0 bit_score=189.0 identity=60.9 coverage=97.46835443037975) (BLAST) C"
GKFG-1409-MONOMER (hypothetical) "hypothetical protein	K09761 16S rRNA (uracil1498-N3)-methyltransferase [EC:2.1.1.193] (db=KEGG evalue=5.6e-45 bit_score=186.0 identity=44.3 coverage=95.01915708812261) (BLAST) C"
GKFG-1417-MONOMER (mcu:HMPREF0573_11491) "mcu:HMPREF0573_11491 leuA	2-isopropylmalate synthase (EC:2.3.3.13)	K01649 2-isopropylmalate synthase [EC:2.3.3.13] (db=KEGG) (RBH) B"
GKFG-1418-MONOMER (mcu:HMPREF0573_10758) "mcu:HMPREF0573_10758 AAA+ superfamily ATPase	K07133 (db=KEGG) (RBH) B"
GKFG-1420-MONOMER (mcu:HMPREF0573_11495) "mcu:HMPREF0573_11495 uppS2	undecaprenyl phosphate synthetase (EC:2.5.1.31)	K00806 undecaprenyl diphosphate synthase [EC:2.5.1.31] (db=KEGG) (RBH) B"
GKFG-1424-MONOMER (kra:Krad_1500) "kra:Krad_1500 tRNA delta(2)-isopentenylpyrophosphate transferase (EC:2.5.1.75)	K00791 tRNA dimethylallyltransferase [EC:2.5.1.75] (db=KEGG) (RBH) B"
GKFG-1427-MONOMER (hypothetical) "hypothetical protein	K00230 menaquinone-dependent protoporphyrinogen oxidase [EC:1.3.5.3] (db=KEGG evalue=1.0e-23 bit_score=115.0 identity=35.9 coverage=95.59748427672956) (BLAST) C"
GKFG-1429-MONOMER (mcu:HMPREF0573_10785) "mcu:HMPREF0573_10785 hydrogenase maturation protein (EC:3.4.23.-)	K04656 hydrogenase maturation protein HypF (db=KEGG) (RBH) B"
GKFG-1431-MONOMER (mcu:HMPREF0573_10783) "mcu:HMPREF0573_10783 hypB	hydrogenase accessory protein HypB	K04652 hydrogenase nickel incorporation protein HypB (db=KEGG) (RBH) B"
GKFG-1432-MONOMER (hupA	) "hupA	hydrogenase (EC:1.12.99.6)	K06282 hydrogenase small subunit [EC:1.12.99.6] (db=KEGG evalue=0.0 bit_score=287.0 identity=87.7 coverage=95.88235294117648) (BLAST) C"
GKFG-1433-MONOMER (mcu:HMPREF0573_10782) "mcu:HMPREF0573_10782 hupA	hydrogenase (EC:1.12.99.6)	K06282 hydrogenase small subunit [EC:1.12.99.6] (db=KEGG) (RBH) B"
GKFG-1434-MONOMER (mcu:HMPREF0573_10781) "mcu:HMPREF0573_10781 hupB	hydrogenase (EC:1.12.99.6)	K06281 hydrogenase large subunit [EC:1.12.99.6] (db=KEGG) (RBH) B"
GKFG-1435-MONOMER (mcu:HMPREF0573_10780) "mcu:HMPREF0573_10780 Ni/Fe-hydrogenase B family cytochrome subunit (db=KEGG) (RBH) B"
GKFG-1437-MONOMER (hybF	) "hybF	hydrogenase nickel incorporation protein	K04651 hydrogenase nickel incorporation protein HypA/HybF (db=KEGG evalue=4.1e-42 bit_score=176.0 identity=78.6 coverage=96.22641509433963) (BLAST) C"
GKFG-1439-MONOMER (mcu:HMPREF0573_10777) "mcu:HMPREF0573_10777 reducing hydrogenase subunit alpha (EC:1.12.1.-) (db=KEGG) (RBH) B"
GKFG-1443-MONOMER (methyltransferase) "methyltransferase small (db=KEGG evalue=0.0 bit_score=193.0 identity=50.2 coverage=89.86175115207374) (BLAST) C"
GKFG-1449-MONOMER (mcu:HMPREF0573_10028) "mcu:HMPREF0573_10028 N-acetyl-gamma-glutamyl-phosphate reductase (EC:1.2.1.38)	K00145 N-acetyl-gamma-glutamyl-phosphate reductase [EC:1.2.1.38] (db=KEGG) (RBH) B"
GKFG-1452-MONOMER (cgl:NCgl1918) "cgl:NCgl1918 Cgl1993	ABC transporter duplicated ATPase	K02031 peptide/nickel transport system ATP-binding protein	K02032 peptide/nickel transport system ATP-binding protein (db=KEGG) (RBH) B"
GKFG-1458-MONOMER (cfi:Celf_1611) "cfi:Celf_1611 UDP-N-acetylmuramyl-tripeptide synthetase	K01928 UDP-N-acetylmuramoyl-L-alanyl-D-glutamate--2,6-diaminopimelate ligase [EC:6.3.2.13] (db=KEGG) (RBH) B"
GKFG-1460-MONOMER (bbi:BBIF_1102) "bbi:BBIF_1102 argJ	glutamate N-acetyltransferase/amino-acid acetyltransferase	K00620 glutamate N-acetyltransferase / amino-acid N-acetyltransferase [EC:2.3.1.35 2.3.1.1] (db=KEGG) (RBH) B"
GKFG-1464-MONOMER (mcu:HMPREF0573_11568) "mcu:HMPREF0573_11568 serA2	phosphoglycerate dehydrogenase (EC:1.1.1.95)	K00058 D-3-phosphoglycerate dehydrogenase [EC:1.1.1.95] (db=KEGG) (RBH) B"
GKFG-1470-MONOMER (xce:Xcel_1276) "xce:Xcel_1276 S-adenosyl-methyltransferase MraW	K03438 16S rRNA (cytosine1402-N4)-methyltransferase [EC:2.1.1.199] (db=KEGG) (RBH) B"
GKFG-1472-MONOMER (xce:Xcel_1329) "xce:Xcel_1329 acetylglutamate kinase	K00930 acetylglutamate kinase [EC:2.7.2.8] (db=KEGG) (RBH) B"
GKFG-1474-MONOMER (mcu:HMPREF0573_11576) "mcu:HMPREF0573_11576 peptidoglycan glycosyltransferase (EC:2.4.1.129)	K03587 cell division protein FtsI (penicillin-binding protein 3) [EC:2.4.1.129] (db=KEGG) (RBH) B"
GKFG-1475-MONOMER (UDP-N-acetylmuramoyl-tripeptide--D-alanyl-D-alanine) "UDP-N-acetylmuramoyl-tripeptide--D-alanyl-D-alanine ligase	K01929 UDP-N-acetylmuramoyl-tripeptide--D-alanyl-D-alanine ligase [EC:6.3.2.10] (db=KEGG evalue=0.0 bit_score=287.0 identity=37.6 coverage=88.4313725490196) (BLAST) C"
GKFG-1476-MONOMER (bcv:Bcav_2413) "bcv:Bcav_2413 mraY	phospho-N-acetylmuramoyl-pentapeptide-transferase (EC:2.7.8.13)	K01000 phospho-N-acetylmuramoyl-pentapeptide-transferase [EC:2.7.8.13] (db=KEGG) (RBH) B"
GKFG-1477-MONOMER (cfl:Cfla_1594) "cfl:Cfla_1594 UDP-N-acetylmuramoylalanine--D-glutamate ligase	K01925 UDP-N-acetylmuramoylalanine--D-glutamate ligase [EC:6.3.2.9] (db=KEGG) (RBH) B"
GKFG-1479-MONOMER (ske:Sked_22800) "ske:Sked_22800 UDP-N-acetylglucosamine--N-acetylmuramyl-(pentapeptide) pyrophosphoryl-undecaprenol N-acetylglucosamine transferase	K02563 UDP-N-acetylglucosamine--N-acetylmuramyl-(pentapeptide) pyrophosphoryl-undecaprenol N-acetylglucosamine transferase [EC:2.4.1.227] (db=KEGG) (RBH) B"
GKFG-1480-MONOMER (UDP-N-acetylmuramate--L-alanine) "UDP-N-acetylmuramate--L-alanine ligase	K01924 UDP-N-acetylmuramate--alanine ligase [EC:6.3.2.8] (db=KEGG evalue=0.0 bit_score=258.0 identity=49.3 coverage=76.61538461538461) (BLAST) C"
GKFG-1481-MONOMER (UDP-N-acetylmuramate--L-alanine) "UDP-N-acetylmuramate--L-alanine ligase	K01924 UDP-N-acetylmuramate--alanine ligase [EC:6.3.2.8] (db=KEGG evalue=5.9e-29 bit_score=132.0 identity=58.3 coverage=94.9579831932773) (BLAST) C"
GKFG-1483-MONOMER (mcu:HMPREF0573_10024) "mcu:HMPREF0573_10024 argD	acetylornithine transaminase (EC:2.6.1.11)	K00818 acetylornithine aminotransferase [EC:2.6.1.11] (db=KEGG) (RBH) B"
GKFG-1484-MONOMER (mcu:HMPREF0573_11157) "mcu:HMPREF0573_11157 leuS	leucine--tRNA ligase (EC:6.1.1.4)	K01869 leucyl-tRNA synthetase [EC:6.1.1.4] (db=KEGG) (RBH) B"
GKFG-1486-MONOMER (bbi:BBIF_1317) "bbi:BBIF_1317 alpha-L-fucosidase	K01206 alpha-L-fucosidase [EC:3.2.1.51] (db=KEGG) (RBH) B"
GKFG-1487-MONOMER (sro:Sros_3060) "sro:Sros_3060 beta-N-acetylhexosaminidase (EC:3.2.1.52) (db=KEGG) (RBH) B"
GKFG-1488-MONOMER (bbi:BBIF_0963) "bbi:BBIF_0963 nagZ	beta_N-acetylhexosaminidase (db=KEGG) (RBH) B"
GKFG-1493-MONOMER (gvh:HMPREF9231_0059) "gvh:HMPREF9231_0059 dihydrodipicolinate synthase (EC:4.2.1.52)	K01714 dihydrodipicolinate synthase [EC:4.2.1.52] (db=KEGG) (RBH) B"
GKFG-1494-MONOMER (cfl:Cfla_1647) "cfl:Cfla_1647 argininosuccinate synthase (EC:6.3.4.5)	K01940 argininosuccinate synthase [EC:6.3.4.5] (db=KEGG) (RBH) B"
GKFG-1496-MONOMER (hydrolase,) "hydrolase, alpha/beta domain protein (db=KEGG evalue=0.0 bit_score=278.0 identity=50.2 coverage=99.25650557620817) (BLAST) C"
GKFG-1500-MONOMER (UniRef90_E7NAG6) "UniRef90_E7NAG6 Alpha/beta hydrolase fold protein n=1 Tax=Actinomyces sp. oral taxon 171 str. F0337 RepID=E7NAG6_9ACTO (db=UNIREF) (RBH) B"
GKFG-1505-MONOMER (ske:Sked_22260) "ske:Sked_22260 argininosuccinate lyase (EC:4.3.2.1)	K01755 argininosuccinate lyase [EC:4.3.2.1] (db=KEGG) (RBH) B"
GKFG-1509-MONOMER (iva:Isova_2028) "iva:Isova_2028 malto-oligosyltrehalose trehalohydrolase (EC:3.2.1.141)	K01236 maltooligosyltrehalose trehalohydrolase [EC:3.2.1.141] (db=KEGG) (RBH) B"
GKFG-1510-MONOMER (iva:Isova_2027) "iva:Isova_2027 malto-oligosyltrehalose synthase (EC:5.4.99.15)	K06044 (1->4)-alpha-D-glucan 1-alpha-D-glucosylmutase [EC:5.4.99.15] (db=KEGG) (RBH) B"
GKFG-1514-MONOMER (mcu:HMPREF0573_10837) "mcu:HMPREF0573_10837 aminotransferase (db=KEGG) (RBH) B"
GKFG-1519-MONOMER (ahe:Arch_1059) "ahe:Arch_1059 methyltransferase type 11 (db=KEGG) (RBH) B"
GKFG-1521-MONOMER (ckp:ckrop_1615) "ckp:ckrop_1615 arsC	arsenate reductase (EC:3.1.3.48) (db=KEGG) (RBH) B"
GKFG-1523-MONOMER (cdz:CD31A_0086) "cdz:CD31A_0086 arsA	arsenite-transporting ATPase	K01551 arsenite-transporting ATPase [EC:3.6.3.16] (db=KEGG) (RBH) B"
GKFG-1526-MONOMER (bbv:HMPREF9228_0352) "bbv:HMPREF9228_0352 anaerobic sulfatase maturase (EC:1.1.99.-)	K06871 uncharacterized protein (db=KEGG) (RBH) B"
GKFG-1529-MONOMER (sco:SCO7547) "sco:SCO7547 SC5F1.01, SC8G12.23	sulfatase (db=KEGG) (RBH) B"
GKFG-1533-MONOMER (mcu:HMPREF0573_10095) "mcu:HMPREF0573_10095 pncB	nicotinate phosphoribosyltransferase (EC:2.4.2.11)	K00763 nicotinate phosphoribosyltransferase [EC:2.4.2.11] (db=KEGG) (RBH) B"
GKFG-1536-MONOMER (glutamate) "glutamate racemase	K01776 glutamate racemase [EC:5.1.1.3] (db=KEGG evalue=0.0 bit_score=281.0 identity=54.3 coverage=96.69117647058823) (BLAST) C"
GKFG-1538-MONOMER (cpy:Cphy_3731) "cpy:Cphy_3731 phosphotransferase system, EIIC	K07035 (db=KEGG) (RBH) B"
GKFG-1539-MONOMER (non-canonical) "non-canonical purine NTP pyrophosphatase, rdgB/HAM1 family	K02428 dITP/XTP pyrophosphatase [EC:3.6.1.19] (db=KEGG evalue=0.0 bit_score=267.0 identity=63.5 coverage=91.81818181818183) (BLAST) C"
GKFG-1549-MONOMER (mcu:HMPREF0573_10017) "mcu:HMPREF0573_10017 tyrS	tyrosine--tRNA ligase (EC:6.1.1.1)	K01866 tyrosyl-tRNA synthetase [EC:6.1.1.1] (db=KEGG) (RBH) B"
GKFG-1550-MONOMER (UniRef90_C0W1B4) "UniRef90_C0W1B4 Threonine ammonia-lyase n=1 Tax=Actinomyces coleocanis DSM 15436 RepID=C0W1B4_9ACTO (db=UNIREF) (RBH) B"
GKFG-1568-MONOMER (phage) "phage terminase protein (db=KEGG evalue=9.4e-41 bit_score=173.0 identity=28.8 coverage=94.61697722567288) (BLAST) C"
GKFG-1579-MONOMER (rmu:RMDY18_08500) "rmu:RMDY18_08500 ABC transporter ATPase (db=KEGG) (RBH) B"
GKFG-1580-MONOMER (4-alpha-glucanotransferase	) "4-alpha-glucanotransferase	K00705 4-alpha-glucanotransferase [EC:2.4.1.25] (db=KEGG evalue=0.0 bit_score=245.0 identity=51.0 coverage=95.16129032258065) (BLAST) C"
GKFG-1581-MONOMER (phosphatase/phosphohexomutase) "phosphatase/phosphohexomutase (db=KEGG evalue=2.0e-18 bit_score=98.0 identity=31.8 coverage=66.27450980392156) (BLAST) C"
GKFG-1584-MONOMER (phosphotransferase) "phosphotransferase system EIIB/cysteine, phosphorylation protein (db=KEGG evalue=6.3e-16 bit_score=88.0 identity=55.3 coverage=97.40259740259741) (BLAST) C"
GKFG-1587-MONOMER (nitroreductase) "nitroreductase family protein	K00540 [EC:1.-.-.-] (db=KEGG evalue=0.0 bit_score=247.0 identity=51.0 coverage=96.06299212598425) (BLAST) C"
GKFG-1588-MONOMER (AMP-dependent) "AMP-dependent synthetase and ligase	K00666 fatty-acyl-CoA synthase [EC:6.2.1.-] (db=KEGG evalue=0.0 bit_score=275.0 identity=32.5 coverage=91.93857965451056) (BLAST) C"
GKFG-1589-MONOMER (cfi:Celf_2219) "cfi:Celf_2219 lipoic acid synthetase (EC:2.8.1.8)	K03644 lipoic acid synthetase [EC:2.8.1.8] (db=KEGG) (RBH) B"
GKFG-1590-MONOMER (lipoate-protein) "lipoate-protein ligase B (EC:2.3.1.181)	K03801 lipoyl(octanoyl) transferase [EC:2.3.1.181] (db=KEGG evalue=5.6e-45 bit_score=186.0 identity=46.1 coverage=87.89237668161435) (BLAST) C"
GKFG-1591-MONOMER (bcv:Bcav_0691) "bcv:Bcav_0691 homoserine O-acetyltransferase (EC:2.3.1.31)	K00641 homoserine O-acetyltransferase [EC:2.3.1.31] (db=KEGG) (RBH) B"
GKFG-1592-MONOMER (iva:Isova_2663) "iva:Isova_2663 O-acetylhomoserine/O-acetylserine sulfhydrylase (EC:2.5.1.47)	K01740 O-acetylhomoserine (thiol)-lyase [EC:2.5.1.49] (db=KEGG) (RBH) B"
GKFG-1605-MONOMER (group) "group 1 glycosyl transferase (db=KEGG evalue=0.0 bit_score=212.0 identity=33.1 coverage=95.22613065326632) (BLAST) C"
GKFG-1609-MONOMER (2-hydroxymuconic) "2-hydroxymuconic semialdehyde dehydrogenase n=2 Tax=Actinomyces odontolyticus RepID=D4TWS1_9ACTO (db=UNIREF evalue=1.0e-18 bit_score=98.0 identity=64.2 coverage=84.61538461538461) (BLAST) C"
GKFG-1611-MONOMER (nda:Ndas_3902) "nda:Ndas_3902 succinyldiaminopimelate transaminase (db=KEGG) (RBH) B"
GKFG-1612-MONOMER (mcu:HMPREF0573_10956) "mcu:HMPREF0573_10956 gltA	type II citrate synthase (EC:2.3.3.1)	K01647 citrate synthase [EC:2.3.3.1] (db=KEGG) (RBH) B"
GKFG-1618-MONOMER (3-dehydroquinate) "3-dehydroquinate dehydratase	K03785 3-dehydroquinate dehydratase I [EC:4.2.1.10] (db=KEGG evalue=4.5e-10 bit_score=70.0 identity=27.3 coverage=87.35177865612648) (BLAST) C"
GKFG-1619-MONOMER (histidinol-phosphate) "histidinol-phosphate phosphatase	K05602 histidinol-phosphatase [EC:3.1.3.15] (db=KEGG evalue=0.0 bit_score=299.0 identity=59.8 coverage=97.72727272727273) (BLAST) C"
GKFG-1621-MONOMER (tcu:Tcur_3714) "tcu:Tcur_3714 3-phosphoshikimate 1-carboxyvinyltransferase	K00800 3-phosphoshikimate 1-carboxyvinyltransferase [EC:2.5.1.19] (db=KEGG) (RBH) B"
GKFG-1625-MONOMER (cga:Celgi_2334) "cga:Celgi_2334 2-oxoglutarate dehydrogenase E1	K00164 2-oxoglutarate dehydrogenase E1 component [EC:1.2.4.2] (db=KEGG) (RBH) B"
GKFG-1627-MONOMER (cfi:Celf_2457) "cfi:Celf_2457 3-isopropylmalate dehydratase, large subunit	K01703 3-isopropylmalate/(R)-2-methylmalate dehydratase large subunit [EC:4.2.1.33 4.2.1.35] (db=KEGG) (RBH) B"
GKFG-1630-MONOMER (glycerophosphoryl) "glycerophosphoryl diester phosphodiesterase	K01126 glycerophosphoryl diester phosphodiesterase [EC:3.1.4.46] (db=KEGG evalue=2.0e-26 bit_score=125.0 identity=34.0 coverage=97.16599190283401) (BLAST) C"
GKFG-1631-MONOMER (ribose) "ribose 5-phosphate isomerase	K01808 ribose 5-phosphate isomerase B [EC:5.3.1.6] (db=KEGG evalue=0.0 bit_score=205.0 identity=63.1 coverage=98.66666666666667) (BLAST) C"
GKFG-1632-MONOMER (ahe:Arch_1316) "ahe:Arch_1316 acetate kinase (EC:2.7.2.1)	K00925 acetate kinase [EC:2.7.2.1] (db=KEGG) (RBH) B"
GKFG-1633-MONOMER (mcu:HMPREF0573_10221) "mcu:HMPREF0573_10221 pta	phosphate acetyltransferase (EC:2.3.1.8)	K13788 phosphate acetyltransferase [EC:2.3.1.8] (db=KEGG) (RBH) B"
GKFG-1634-MONOMER (rdn:HMPREF0733_10234) "rdn:HMPREF0733_10234 guaA	GMP synthase (EC:6.3.5.2)	K01951 GMP synthase (glutamine-hydrolysing) [EC:6.3.5.2] (db=KEGG) (RBH) B"
GKFG-1638-MONOMER (mcu:HMPREF0573_11190) "mcu:HMPREF0573_11190 leuD	3-isopropylmalate dehydratase (EC:4.2.1.33)	K01704 3-isopropylmalate/(R)-2-methylmalate dehydratase small subunit [EC:4.2.1.33 4.2.1.35] (db=KEGG) (RBH) B"
GKFG-1648-MONOMER (str:Sterm_2106) "str:Sterm_2106 phosphoribosylformylglycinamidine synthase (EC:6.3.5.3)	K01952 phosphoribosylformylglycinamidine synthase [EC:6.3.5.3] (db=KEGG) (RBH) B"
GKFG-1649-MONOMER (ske:Sked_11120) "ske:Sked_11120 UDP-N-acetylglucosamine 1-carboxyvinyltransferase	K00790 UDP-N-acetylglucosamine 1-carboxyvinyltransferase [EC:2.5.1.7] (db=KEGG) (RBH) B"
GKFG-1650-MONOMER (phosphoribosylaminoimidazole) "phosphoribosylaminoimidazole carboxylase catalytic subunit	K01588 5-(carboxyamino)imidazole ribonucleotide mutase [EC:5.4.99.18] (db=KEGG evalue=0.0 bit_score=199.0 identity=65.8 coverage=96.17834394904459) (BLAST) C"
GKFG-1651-MONOMER (cbt:CLH_1039) "cbt:CLH_1039 purC	phosphoribosylaminoimidazole-succinocarboxamide synthase	K01923 phosphoribosylaminoimidazole-succinocarboxamide synthase [EC:6.3.2.6] (db=KEGG) (RBH) B"
GKFG-1652-MONOMER (str:Sterm_2110) "str:Sterm_2110 phosphoribosylformylglycinamidine cyclo-ligase (EC:6.3.3.1)	K01933 phosphoribosylformylglycinamidine cyclo-ligase [EC:6.3.3.1] (db=KEGG) (RBH) B"
GKFG-1653-MONOMER (bpo:BP951000_1113) "bpo:BP951000_1113 purD	phosphoribosylamine glycine ligase	K01945 phosphoribosylamine--glycine ligase [EC:6.3.4.13] (db=KEGG) (RBH) B"
GKFG-1654-MONOMER (lba:Lebu_1535) "lba:Lebu_1535 amidophosphoribosyltransferase	K00764 amidophosphoribosyltransferase [EC:2.4.2.14] (db=KEGG) (RBH) B"
GKFG-1656-MONOMER (pfr:PFREUD_17440) "pfr:PFREUD_17440 pyrB	aspartate carbamoyltransferase (EC:2.1.3.2)	K00609 aspartate carbamoyltransferase catalytic subunit [EC:2.1.3.2] (db=KEGG) (RBH) B"
GKFG-1660-MONOMER (phospholipid/glycerol) "phospholipid/glycerol acyltransferase (db=KEGG evalue=0.0 bit_score=215.0 identity=46.2 coverage=77.89473684210526) (BLAST) C"
GKFG-1661-MONOMER (aau:AAur_3325) "aau:AAur_3325 gdhA	glutamate dehydrogenase (EC:1.4.1.4)	K00262 glutamate dehydrogenase (NADP+) [EC:1.4.1.4] (db=KEGG) (RBH) B"
GKFG-1666-MONOMER (cda:CDHC04_1220) "cda:CDHC04_1220 gapA	glyceraldehyde-3-phosphate dehydrogenase	K00134 glyceraldehyde 3-phosphate dehydrogenase [EC:1.2.1.12] (db=KEGG) (RBH) B"
GKFG-1667-MONOMER (mcu:HMPREF0573_11609) "mcu:HMPREF0573_11609 pgk	phosphoglycerate kinase (EC:2.7.2.3)	K00927 phosphoglycerate kinase [EC:2.7.2.3] (db=KEGG) (RBH) B"
GKFG-1668-MONOMER (mcu:HMPREF0573_11610) "mcu:HMPREF0573_11610 tpiA	triose-phosphate isomerase (EC:5.3.1.1)	K01803 triosephosphate isomerase (TIM) [EC:5.3.1.1] (db=KEGG) (RBH) B"
GKFG-1671-MONOMER (xce:Xcel_2292) "xce:Xcel_2292 glycerol-3-phosphate dehydrogenase (NAD(P)(+)) (EC:1.1.1.94)	K00057 glycerol-3-phosphate dehydrogenase (NAD(P)+) [EC:1.1.1.94] (db=KEGG) (RBH) B"
GKFG-1676-MONOMER (chorismate) "chorismate mutase	K04092 chorismate mutase [EC:5.4.99.5] (db=KEGG evalue=9.7e-31 bit_score=138.0 identity=74.4 coverage=83.17757009345794) (BLAST) C"
GKFG-1677-MONOMER (cfl:Cfla_1398) "cfl:Cfla_1398 AMP-dependent synthetase and ligase	K01897 long-chain acyl-CoA synthetase [EC:6.2.1.3] (db=KEGG) (RBH) B"
GKFG-1678-MONOMER (mcu:HMPREF0573_11450) "mcu:HMPREF0573_11450 valS	valine--tRNA ligase (EC:6.1.1.9)	K01873 valyl-tRNA synthetase [EC:6.1.1.9] (db=KEGG) (RBH) B"
GKFG-1686-MONOMER (nucleoside) "nucleoside hydrolase (db=KEGG evalue=3.9e-44 bit_score=184.0 identity=34.6 coverage=87.70949720670392) (BLAST) C"
GKFG-1688-MONOMER (fadD2	) "fadD2	putative long-subunit-fatty-acid--CoA ligase (EC:6.2.1.3)	K01897 long-chain acyl-CoA synthetase [EC:6.2.1.3] (db=KEGG evalue=8.8e-37 bit_score=159.0 identity=39.6 coverage=83.2618025751073) (BLAST) C"
GKFG-1689-MONOMER (AMP-dependent) "AMP-dependent synthetase and ligase	K01897 long-chain acyl-CoA synthetase [EC:6.2.1.3] (db=KEGG evalue=0.0 bit_score=379.0 identity=50.7 coverage=91.68704156479217) (BLAST) C"
GKFG-1692-MONOMER (cga:Celgi_1600) "cga:Celgi_1600 ATPase AAA	K07478 putative ATPase (db=KEGG) (RBH) B"
GKFG-1695-MONOMER (AAA) "AAA ATPase central domain-containing protein	K07478 putative ATPase (db=KEGG evalue=0.0 bit_score=267.0 identity=70.8 coverage=94.94949494949495) (BLAST) C"
GKFG-1699-MONOMER (mcu:HMPREF0573_11727) "mcu:HMPREF0573_11727 alaS	alanine--tRNA ligase (EC:6.1.1.7)	K01872 alanyl-tRNA synthetase [EC:6.1.1.7] (db=KEGG) (RBH) B"
GKFG-1701-MONOMER (ahe:Arch_0844) "ahe:Arch_0844 aminodeoxychorismate lyase	K07082 UPF0755 protein (db=KEGG) (RBH) B"
GKFG-1702-MONOMER (shikimate) "shikimate dehydrogenase	K00014 shikimate dehydrogenase [EC:1.1.1.25] (db=KEGG evalue=0.0 bit_score=213.0 identity=45.9 coverage=95.8041958041958) (BLAST) C"
GKFG-1704-MONOMER (xce:Xcel_1694) "xce:Xcel_1694 chorismate synthase (EC:4.2.3.5)	K01736 chorismate synthase [EC:4.2.3.5] (db=KEGG) (RBH) B"
GKFG-1706-MONOMER (aroM	) "aroM	shikimate kinase and 3-dehydroquinate synthase (EC:2.7.1.71)	K13829 shikimate kinase / 3-dehydroquinate synthase [EC:2.7.1.71 4.2.3.4] (db=KEGG evalue=6.1e-43 bit_score=179.0 identity=48.0 coverage=88.44444444444444) (BLAST) C"
GKFG-1707-MONOMER (aroK	) "aroK	shikimate kinase (EC:2.7.1.71)	K00891 shikimate kinase [EC:2.7.1.71] (db=KEGG evalue=8.4e-19 bit_score=99.0 identity=37.5 coverage=89.44444444444444) (BLAST) C"
GKFG-1710-MONOMER (cga:Celgi_1783) "cga:Celgi_1783 dihydroorotase, multifunctional complex type	K01465 dihydroorotase [EC:3.5.2.3] (db=KEGG) (RBH) B"
GKFG-1711-MONOMER (ske:Sked_18010) "ske:Sked_18010 orotidine 5'-phosphate decarboxylase, subfamily 2	K01591 orotidine-5'-phosphate decarboxylase [EC:4.1.1.23] (db=KEGG) (RBH) B"
GKFG-1715-MONOMER (bcv:Bcav_2044) "bcv:Bcav_2044 phosphopantothenoylcysteine decarboxylase/phosphopantothenate/cysteine ligase (EC:4.1.1.36 6.3.2.5)	K13038 phosphopantothenoylcysteine decarboxylase / phosphopantothenate--cysteine ligase [EC:4.1.1.36 6.3.2.5] (db=KEGG) (RBH) B"
GKFG-1718-MONOMER (cga:Celgi_1771) "cga:Celgi_1771 methionyl-tRNA formyltransferase	K00604 methionyl-tRNA formyltransferase [EC:2.1.2.9] (db=KEGG) (RBH) B"
GKFG-1719-MONOMER (jde:Jden_1312) "jde:Jden_1312 Fmu (Sun) domain-containing protein	K03500 16S rRNA (cytosine967-C5)-methyltransferase [EC:2.1.1.176] (db=KEGG) (RBH) B"
GKFG-1720-MONOMER (bcv:Bcav_2050) "bcv:Bcav_2050 ribulose-phosphate 3-epimerase (EC:5.1.3.1)	K01783 ribulose-phosphate 3-epimerase [EC:5.1.3.1] (db=KEGG) (RBH) B"
GKFG-1721-MONOMER (phosphoribosyl-ATP) "phosphoribosyl-ATP pyrophosphatase	K01523 phosphoribosyl-ATP pyrophosphohydrolase [EC:3.6.1.31] (db=KEGG evalue=3.3e-29 bit_score=132.0 identity=74.7 coverage=97.72727272727273) (BLAST) C"
GKFG-1722-MONOMER (jde:Jden_1309) "jde:Jden_1309 ATP phosphoribosyltransferase (EC:2.4.2.17)	K00765 ATP phosphoribosyltransferase [EC:2.4.2.17] (db=KEGG) (RBH) B"
GKFG-1726-MONOMER (apolipoprotein) "apolipoprotein N-acyltransferase	K03820 apolipoprotein N-acyltransferase [EC:2.3.1.-] (db=KEGG evalue=0.0 bit_score=245.0 identity=32.6 coverage=86.00746268656717) (BLAST) C"
GKFG-1730-MONOMER (bfa:Bfae_29510) "bfa:Bfae_29510 L-ribulose-5-phosphate 4-epimerase	K01786 L-ribulose-5-phosphate 4-epimerase [EC:5.1.3.4] (db=KEGG) (RBH) B"
GKFG-1731-MONOMER (pad:TIIST44_04410) "pad:TIIST44_04410 ribulokinase	K00853 L-ribulokinase [EC:2.7.1.16] (db=KEGG) (RBH) B"
GKFG-1732-MONOMER (pad:TIIST44_04415) "pad:TIIST44_04415 3-dehydroquinate synthase	K00096 glycerol-1-phosphate dehydrogenase [NAD(P)] [EC:1.1.1.261] (db=KEGG) (RBH) B"
GKFG-1733-MONOMER (pfr:PFREUD_22400) "pfr:PFREUD_22400 carbohydrate kinase (db=KEGG) (RBH) B"
GKFG-1734-MONOMER (pad:TIIST44_04425) "pad:TIIST44_04425 HAD hydrolase, family IIA (db=KEGG) (RBH) B"
GKFG-1737-MONOMER (cmi:CMM_1734) "cmi:CMM_1734 tktA	transketolase (EC:2.2.1.1)	K00615 transketolase [EC:2.2.1.1] (db=KEGG) (RBH) B"
GKFG-1751-MONOMER (dpt:Deipr_1099) "dpt:Deipr_1099 formyltetrahydrofolate deformylase (EC:3.5.1.10)	K01433 formyltetrahydrofolate deformylase [EC:3.5.1.10] (db=KEGG) (RBH) B"
GKFG-1781-MONOMER (jde:Jden_1475) "jde:Jden_1475 dihydrolipoamide dehydrogenase	K00382 dihydrolipoamide dehydrogenase [EC:1.8.1.4] (db=KEGG) (RBH) B"
GKFG-1783-MONOMER (tcu:Tcur_3093) "tcu:Tcur_3093 2-oxoglutarate dehydrogenase, E2 component, dihydrolipoamide succinyltransferase	K00658 2-oxoglutarate dehydrogenase E2 component (dihydrolipoamide succinyltransferase) [EC:2.3.1.61] (db=KEGG) (RBH) B"
GKFG-1785-MONOMER (mcu:HMPREF0573_10184) "mcu:HMPREF0573_10184 putative tetrahydrofolate synthase	K11754 dihydrofolate synthase / folylpolyglutamate synthase [EC:6.3.2.12 6.3.2.17] (db=KEGG) (RBH) B"
GKFG-1786-MONOMER (pad:TIIST44_04730) "pad:TIIST44_04730 xylulokinase	K00854 xylulokinase [EC:2.7.1.17] (db=KEGG) (RBH) B"
GKFG-1787-MONOMER (pfr:PFREUD_00770) "pfr:PFREUD_00770 gpsA	glycerol-3-phosphate dehydrogenase [NAD(P)+] (EC:1.1.1.94)	K00057 glycerol-3-phosphate dehydrogenase (NAD(P)+) [EC:1.1.1.94] (db=KEGG) (RBH) B"
GKFG-1789-MONOMER (mcu:HMPREF0573_11540) "mcu:HMPREF0573_11540 ileS2	isoleucine--tRNA ligase (EC:6.1.1.5)	K01870 isoleucyl-tRNA synthetase [EC:6.1.1.5] (db=KEGG) (RBH) B"
GKFG-1790-MONOMER (pyrroline-5-carboxylate) "pyrroline-5-carboxylate reductase	K00286 pyrroline-5-carboxylate reductase [EC:1.5.1.2] (db=KEGG evalue=0.0 bit_score=208.0 identity=42.0 coverage=97.79411764705883) (BLAST) C"
GKFG-1793-MONOMER (lipA	) "lipA	lipoyl synthase (EC:2.8.1.8)	K03644 lipoic acid synthetase [EC:2.8.1.8] (db=KEGG evalue=1.1e-08 bit_score=65.0 identity=55.9 coverage=50.0) (BLAST) C"
GKFG-1794-MONOMER (iva:Isova_1635) "iva:Isova_1635 aspartyl-tRNA synthetase (EC:6.1.1.12)	K01876 aspartyl-tRNA synthetase [EC:6.1.1.12] (db=KEGG) (RBH) B"
GKFG-1796-MONOMER (pac:PPA0489) "pac:PPA0489 UTP-glucose-1-phosphate uridylyltransferase (EC:2.7.7.9)	K00963 UTP--glucose-1-phosphate uridylyltransferase [EC:2.7.7.9] (db=KEGG) (RBH) B"
GKFG-1800-MONOMER (bcv:Bcav_1999) "bcv:Bcav_1999 (p)ppGpp synthetase I SpoT/RelA (EC:2.7.6.5)	K00951 GTP pyrophosphokinase [EC:2.7.6.5] (db=KEGG) (RBH) B"
GKFG-1814-MONOMER (cfl:Cfla_1787) "cfl:Cfla_1787 group 1 glycosyl transferase	K08256 phosphatidylinositol alpha-mannosyltransferase [EC:2.4.1.57] (db=KEGG) (RBH) B"
GKFG-1815-MONOMER (lipid) "lipid A biosynthesis acyltransferase	K02517 lipid A biosynthesis lauroyl acyltransferase [EC:2.3.1.-] (db=KEGG evalue=0.0 bit_score=200.0 identity=39.8 coverage=91.16719242902208) (BLAST) C"
GKFG-1817-MONOMER (CDP-alcohol) "CDP-alcohol phosphatidyltransferase	K00995 CDP-diacylglycerol--glycerol-3-phosphate 3-phosphatidyltransferase [EC:2.7.8.5] (db=KEGG evalue=5.0e-44 bit_score=183.0 identity=49.7 coverage=95.1219512195122) (BLAST) C"
GKFG-1819-MONOMER (ahe:Arch_0813) "ahe:Arch_0813 threonyl-tRNA synthetase	K01868 threonyl-tRNA synthetase [EC:6.1.1.3] (db=KEGG) (RBH) B"
GKFG-1820-MONOMER (nfa:nfa2690) "nfa:nfa2690 glutamyl-Q tRNA(Asp) synthetase	K01885 glutamyl-tRNA synthetase [EC:6.1.1.17] (db=KEGG) (RBH) B"
GKFG-1821-MONOMER (ahe:Arch_1786) "ahe:Arch_1786 queuine tRNA-ribosyltransferase (EC:2.4.2.29)	K00773 queuine tRNA-ribosyltransferase [EC:2.4.2.29] (db=KEGG) (RBH) B"
GKFG-1823-MONOMER (coaE	) "coaE	dephospho-CoA kinase (EC:2.7.1.24)	K00859 dephospho-CoA kinase [EC:2.7.1.24] (db=KEGG evalue=1.4e-28 bit_score=132.0 identity=41.5 coverage=88.73873873873875) (BLAST) C"
GKFG-1827-MONOMER (AMP-dependent) "AMP-dependent synthetase and ligase	K00666 fatty-acyl-CoA synthase [EC:6.2.1.-] (db=KEGG evalue=3.2e-18 bit_score=96.0 identity=45.3 coverage=88.67924528301887) (BLAST) C"
GKFG-1833-MONOMER (bcv:Bcav_2151) "bcv:Bcav_2151 prephenate dehydrogenase	K04517 prephenate dehydrogenase [EC:1.3.1.12] (db=KEGG) (RBH) B"
GKFG-1834-MONOMER (pseudouridine) "pseudouridine synthase	K06178 23S rRNA pseudouridine2605 synthase [EC:5.4.99.22] (db=KEGG evalue=0.0 bit_score=250.0 identity=56.3 coverage=81.25) (BLAST) C"
GKFG-1837-MONOMER (bcv:Bcav_2156) "bcv:Bcav_2156 Cobyrinic acid ac-diamide synthase	K03496 chromosome partitioning protein (db=KEGG) (RBH) B"
GKFG-1844-MONOMER (cjk:jk1436) "cjk:jk1436 erm(X)	23S rRNA methyltransferase (db=KEGG) (RBH) B"
GKFG-1851-MONOMER (UniRef90_D7WDV3) "UniRef90_D7WDV3 ATP synthase F0 sector subunit B n=1 Tax=Corynebacterium genitalium ATCC 33030 RepID=D7WDV3_9CORY (db=UNIREF) (RBH) B"
GKFG-1862-MONOMER (ahe:Arch_1499) "ahe:Arch_1499 hydroxymethylbutenyl pyrophosphate reductase (EC:1.17.1.2)	K03527 4-hydroxy-3-methylbut-2-enyl diphosphate reductase [EC:1.17.1.2] (db=KEGG) (RBH) B"
GKFG-1868-MONOMER (iva:Isova_2459) "iva:Isova_2459 UDP pyrophosphate synthase (EC:2.5.1.31)	K12503 short-chain Z-isoprenyl diphosphate synthase [EC:2.5.1.68] (db=KEGG) (RBH) B"
GKFG-1870-MONOMER (Acyl-CoA) "Acyl-CoA N-acyltransferases (Nat) (db=superfamily db_id=SSF55729 from=1 to=149 evalue=7.9e-08 interpro_id=IPR016181 interpro_description=Acyl-CoA N-acyltransferase) (IPRSCAN) D"
GKFG-1874-MONOMER (kra:Krad_0299) "kra:Krad_0299 hisS	histidyl-tRNA synthetase (EC:6.1.1.21)	K01892 histidyl-tRNA synthetase [EC:6.1.1.21] (db=KEGG) (RBH) B"
GKFG-1875-MONOMER (ahe:Arch_1100) "ahe:Arch_1100 glutamyl-tRNA synthetase	K01885 glutamyl-tRNA synthetase [EC:6.1.1.17] (db=KEGG) (RBH) B"
GKFG-1876-MONOMER (UniRef90_C2KRN2) "UniRef90_C2KRN2 Possible cystathionine beta-lyase n=4 Tax=Mobiluncus mulieris RepID=C2KRN2_9ACTO (db=UNIREF) (RBH) B"
GKFG-1880-MONOMER (FMR2	) "FMR2	putative oxidoreductase related to nitroreductase	K07078 (db=KEGG evalue=0.0 bit_score=219.0 identity=56.5 coverage=94.87179487179486) (BLAST) C"
GKFG-1882-MONOMER (pcn:TIB1ST10_03215) "pcn:TIB1ST10_03215 oxidoreductase, zinc-binding dehydrogenase family protein (db=KEGG) (RBH) B"
GKFG-1887-MONOMER (nca:Noca_4168) "nca:Noca_4168 phosphoenolpyruvate carboxykinase (EC:4.1.1.32)	K01596 phosphoenolpyruvate carboxykinase (GTP) [EC:4.1.1.32] (db=KEGG) (RBH) B"
GKFG-1906-MONOMER (mcu:HMPREF0573_11357) "mcu:HMPREF0573_11357 putative acyl-CoA thioester hydrolase (EC:3.1.2.2) (db=KEGG) (RBH) B"
GKFG-1915-MONOMER (hypothetical) "hypothetical protein	K01483 ureidoglycolate hydrolase [EC:3.5.3.19] (db=KEGG evalue=0.0 bit_score=281.0 identity=76.5 coverage=98.21428571428571) (BLAST) C"
GKFG-1916-MONOMER (deoC	) "deoC	deoxyribose-phosphate aldolase (EC:4.1.2.4)	K01619 deoxyribose-phosphate aldolase [EC:4.1.2.4] (db=KEGG evalue=0.0 bit_score=292.0 identity=67.7 coverage=99.08256880733946) (BLAST) C"
GKFG-1932-MONOMER (ckp:ckrop_0419) "ckp:ckrop_0419 Cysteine synthase (EC:2.5.1.47)	K01738 cysteine synthase A [EC:2.5.1.47] (db=KEGG) (RBH) B"
GKFG-1936-MONOMER (phosphotransferase) "phosphotransferase enzyme family protein (db=KEGG evalue=0.0 bit_score=197.0 identity=28.8 coverage=97.35449735449735) (BLAST) C"
GKFG-1943-MONOMER (bcv:Bcav_1945) "bcv:Bcav_1945 P-type HAD superfamily ATPase	K01552 [EC:3.6.3.-] (db=KEGG) (RBH) B"
GKFG-1949-MONOMER (gvh:HMPREF9231_0149) "gvh:HMPREF9231_0149 rbsK	ribokinase (EC:2.7.1.15)	K00852 ribokinase [EC:2.7.1.15] (db=KEGG) (RBH) B"
GKFG-1950-MONOMER (bcv:Bcav_2215) "bcv:Bcav_2215 pyruvate kinase (EC:2.7.1.40)	K00873 pyruvate kinase [EC:2.7.1.40] (db=KEGG) (RBH) B"
GKFG-1951-MONOMER (UniRef90_E6KQ04) "UniRef90_E6KQ04 Prolipoprotein diacylglyceryl transferase n=1 Tax=Actinomyces sp. oral taxon 180 str. F0310 RepID=E6KQ04_9ACTO (db=UNIREF) (RBH) B"
GKFG-1952-MONOMER (UniRef90_E8JFA8) "UniRef90_E8JFA8 Indole-3-glycerol phosphate synthase n=1 Tax=Actinomyces sp. oral taxon 178 str. F0338 RepID=E8JFA8_9ACTO (db=UNIREF) (RBH) B"
GKFG-1953-MONOMER (hisI	) "hisI	phosphoribosyl-AMP cyclohydrolase	K01496 phosphoribosyl-AMP cyclohydrolase [EC:3.5.4.19] (db=KEGG evalue=0.0 bit_score=190.0 identity=79.5 coverage=81.75182481751825) (BLAST) C"
GKFG-1954-MONOMER (bcv:Bcav_2235) "bcv:Bcav_2235 Imidazole glycerol phosphate synthase cyclase subunit	K02500 cyclase [EC:4.1.3.-] (db=KEGG) (RBH) B"
GKFG-1956-MONOMER (bsd:BLASA_2671) "bsd:BLASA_2671 pafA	pup--protein ligase	K13571 proteasome accessory factor A [EC:6.3.2.-] (db=KEGG) (RBH) B"
GKFG-1959-MONOMER (kra:Krad_1866) "kra:Krad_1866 ATPase AAA	K13527 proteasome-associated ATPase (db=KEGG) (RBH) B"
GKFG-1960-MONOMER (mcu:HMPREF0573_10477) "mcu:HMPREF0573_10477 adhC	alcohol dehydrogenase (EC:1.1.1.2)	K13979 uncharacterized zinc-type alcohol dehydrogenase-like protein [EC:1.-.-.-] (db=KEGG) (RBH) B"
GKFG-1963-MONOMER (HAD-superfamily) "HAD-superfamily hydrolase (db=KEGG evalue=2.9e-34 bit_score=151.0 identity=40.1 coverage=99.06542056074767) (BLAST) C"
GKFG-1964-MONOMER (ahe:Arch_0909) "ahe:Arch_0909 undecaprenol kinase	K06153 undecaprenyl-diphosphatase [EC:3.6.1.27] (db=KEGG) (RBH) B"
GKFG-1975-MONOMER (ahe:Arch_1256) "ahe:Arch_1256 anaerobic dimethyl sulfoxide reductase subunit A	K07306 anaerobic dimethyl sulfoxide reductase subunit A [EC:1.8.5.3] (db=KEGG) (RBH) B"
GKFG-1977-MONOMER (ahe:Arch_1255) "ahe:Arch_1255 dimethylsulfoxide reductase subunit B	K07307 anaerobic dimethyl sulfoxide reductase subunit B (DMSO reductase iron- sulfur subunit) (db=KEGG) (RBH) B"
GKFG-1978-MONOMER (ahe:Arch_1254) "ahe:Arch_1254 DMSO reductase anchor subunit DmsC	K07308 anaerobic dimethyl sulfoxide reductase subunit C (DMSO reductase anchor subunit) (db=KEGG) (RBH) B"
GKFG-1979-MONOMER (putative) "putative component of anaerobic dehydrogenase (db=KEGG evalue=6.1e-36 bit_score=156.0 identity=37.1 coverage=81.37651821862349) (BLAST) C"
GKFG-1987-MONOMER (gpmB2	) "gpmB2	phosphoglycerate mutase (EC:5.4.2.1)	K15634 probable phosphoglycerate mutase [EC:5.4.2.1] (db=KEGG evalue=3.3e-39 bit_score=167.0 identity=42.1 coverage=96.58119658119658) (BLAST) C"
GKFG-1988-MONOMER (cga:Celgi_1384) "cga:Celgi_1384 (Glutamate--ammonia-ligase) adenylyltransferase	K00982 glutamate-ammonia-ligase adenylyltransferase [EC:2.7.7.42] (db=KEGG) (RBH) B"
GKFG-1989-MONOMER (mts:MTES_3446) "mts:MTES_3446 glnA	glutamine synthetase	K01915 glutamine synthetase [EC:6.3.1.2] (db=KEGG) (RBH) B"
GKFG-1991-MONOMER (ahe:Arch_0927) "ahe:Arch_0927 glycogen synthase (db=KEGG) (RBH) B"
GKFG-1992-MONOMER (mcu:HMPREF0573_11586) "mcu:HMPREF0573_11586 glgC	glucose-1-phosphate adenylyltransferase (EC:2.7.7.27)	K00975 glucose-1-phosphate adenylyltransferase [EC:2.7.7.27] (db=KEGG) (RBH) B"
GKFG-1993-MONOMER (xylulokinase	) "xylulokinase	K00854 xylulokinase [EC:2.7.1.17] (db=KEGG evalue=0.0 bit_score=520.0 identity=49.4 coverage=99.01185770750988) (BLAST) C"
GKFG-2003-MONOMER (mcu:HMPREF0573_11902) "mcu:HMPREF0573_11902 argF	ornithine carbamoyltransferase (EC:2.1.3.3)	K00611 ornithine carbamoyltransferase [EC:2.1.3.3] (db=KEGG) (RBH) B"
GKFG-2005-MONOMER (kse:Ksed_06020) "kse:Ksed_06020 arginine deiminase	K01478 arginine deiminase [EC:3.5.3.6] (db=KEGG) (RBH) B"
GKFG-2008-MONOMER (mcu:HMPREF0573_11878) "mcu:HMPREF0573_11878 csd	cysteine desulfurase (EC:2.8.1.7)	K11717 cysteine desulfurase / selenocysteine lyase [EC:2.8.1.7 4.4.1.16] (db=KEGG) (RBH) B"
GKFG-2010-MONOMER (Rieske-type) "Rieske-type ferredoxin	K05710 dioxygenase ferredoxin subunit (db=KEGG evalue=4.7e-23 bit_score=112.0 identity=45.2 coverage=94.78260869565217) (BLAST) C"
GKFG-2013-MONOMER (NUDIX) "NUDIX hydrolase	K01515 ADP-ribose pyrophosphatase [EC:3.6.1.13] (db=KEGG evalue=0.0 bit_score=192.0 identity=48.1 coverage=86.02620087336244) (BLAST) C"
GKFG-2018-MONOMER (jde:Jden_1127) "jde:Jden_1127 Thiamin pyrophosphokinase catalytic region (db=KEGG) (RBH) B"
GKFG-2020-MONOMER (UniRef90_E8JEQ8) "UniRef90_E8JEQ8 Probable inorganic polyphosphate/ATP-NAD kinase n=1 Tax=Actinomyces sp. oral taxon 178 str. F0338 RepID=E8JEQ8_9ACTO (db=UNIREF) (RBH) B"
GKFG-2021-MONOMER (ahe:Arch_0946) "ahe:Arch_0946 hemolysin A	K06442 23S rRNA (cytidine1920-2'-O)/16S rRNA (cytidine1409-2'-O)-methyltransferase [EC:2.1.1.226 2.1.1.227] (db=KEGG) (RBH) B"
GKFG-2024-MONOMER (pad:TIIST44_04395) "pad:TIIST44_04395 glycerol-3-phosphate dehydrogenase (NAD(P)+)	K00057 glycerol-3-phosphate dehydrogenase (NAD(P)+) [EC:1.1.1.94] (db=KEGG) (RBH) B"
GKFG-470-MONOMER (putative) "putative fructose transport system kinase (db=KEGG evalue=4.0e-39 bit_score=167.0 identity=42.2 coverage=83.78378378378379) (BLAST) C"
GKFG-487-MONOMER (byi:BYI23_A008190) "byi:BYI23_A008190 phosphoribosylglycinamide formyltransferase	K08289 phosphoribosylglycinamide formyltransferase 2 [EC:2.1.2.2] (db=KEGG) (RBH) B"
GKFG-489-MONOMER (mcu:HMPREF0573_10820) "mcu:HMPREF0573_10820 gpmA	phosphoglycerate mutase (EC:5.4.2.1)	K01834 2,3-bisphosphoglycerate-dependent phosphoglycerate mutase [EC:5.4.2.1] (db=KEGG) (RBH) B"
GKFG-497-MONOMER (nrdG	) "nrdG	anaerobic ribonucleoside-triphosphate reductase activating protein	K04069 pyruvate formate lyase activating enzyme [EC:1.97.1.4] (db=KEGG evalue=0.0 bit_score=226.0 identity=50.4 coverage=90.76305220883533) (BLAST) C"
GKFG-498-MONOMER (mcu:HMPREF0573_10832) "mcu:HMPREF0573_10832 nrdD	anaerobic ribonucleoside triphosphate reductase (EC:1.17.4.2)	K00527 ribonucleoside-triphosphate reductase [EC:1.17.4.2] (db=KEGG) (RBH) B"
GKFG-500-MONOMER (PA-phosphatase) "PA-phosphatase like phosphoesterase (db=KEGG evalue=2.4e-12 bit_score=77.0 identity=37.1 coverage=70.1219512195122) (BLAST) C"
GKFG-507-MONOMER (iva:Isova_2863) "iva:Isova_2863 glutamate-1-semialdehyde 2,1-aminomutase (EC:5.4.3.8)	K01845 glutamate-1-semialdehyde 2,1-aminomutase [EC:5.4.3.8] (db=KEGG) (RBH) B"
GKFG-510-MONOMER (bcv:Bcav_3969) "bcv:Bcav_3969 histidinol-phosphate aminotransferase	K00817 histidinol-phosphate aminotransferase [EC:2.6.1.9] (db=KEGG) (RBH) B"
GKFG-511-MONOMER (bcv:Bcav_3976) "bcv:Bcav_3976 adenylosuccinate lyase (EC:4.3.2.2)	K01756 adenylosuccinate lyase [EC:4.3.2.2] (db=KEGG) (RBH) B"
GKFG-520-MONOMER (UniRef90_C0VXZ2) "UniRef90_C0VXZ2 Possible D-alanine--D-alanine ligase n=1 Tax=Actinomyces coleocanis DSM 15436 RepID=C0VXZ2_9ACTO (db=UNIREF) (RBH) B"
GKFG-544-MONOMER (mcu:HMPREF0573_10941) "mcu:HMPREF0573_10941 pntA2	NAD(P) transhydrogenase subunit alpha (EC:1.6.1.2)	K00324 NAD(P) transhydrogenase subunit alpha [EC:1.6.1.2] (db=KEGG) (RBH) B"
GKFG-545-MONOMER (mcu:HMPREF0573_10942) "mcu:HMPREF0573_10942 pntB2	NAD(P)(+) transhydrogenase (AB-specific) (EC:1.6.1.2)	K00325 NAD(P) transhydrogenase subunit beta [EC:1.6.1.2] (db=KEGG) (RBH) B"
GKFG-549-MONOMER (iva:Isova_3010) "iva:Isova_3010 thioredoxin reductase (EC:1.8.1.9)	K00384 thioredoxin reductase (NADPH) [EC:1.8.1.9] (db=KEGG) (RBH) B"
GKFG-554-MONOMER (ahe:Arch_1806) "ahe:Arch_1806 polynucleotide adenylyltransferase/metal dependent phosphohydrolase (db=KEGG) (RBH) B"
GKFG-19-MONOMER (sortase-anchored) "sortase-anchored surface protein (db=KEGG evalue=0.0 bit_score=231.0 identity=31.7 coverage=83.91224862888483) (BLAST) C"
GKFG-35-MONOMER (bcv:Bcav_3269) "bcv:Bcav_3269 H(+)-transporting two-sector ATPase (EC:3.6.3.14) (db=KEGG) (RBH) B"
GKFG-40-MONOMER (sortase) "sortase family protein	K07284 sortase A [EC:3.4.22.70] (db=KEGG evalue=0.0 bit_score=231.0 identity=48.9 coverage=87.5) (BLAST) C"
GKFG-68-MONOMER (mcu:HMPREF0573_11530) "mcu:HMPREF0573_11530 guaB2	IMP dehydrogenase (EC:1.1.1.205)	K00088 IMP dehydrogenase [EC:1.1.1.205] (db=KEGG) (RBH) B"
GKFG-91-MONOMER (ahe:Arch_0351) "ahe:Arch_0351 arginyl-tRNA synthetase (EC:6.1.1.19)	K01887 arginyl-tRNA synthetase [EC:6.1.1.19] (db=KEGG) (RBH) B"
GKFG-101-MONOMER (hydrolase) "hydrolase of the HAD superfamily	K07024 (db=KEGG evalue=4.4e-35 bit_score=154.0 identity=33.5 coverage=98.20143884892086) (BLAST) C"
GKFG-104-MONOMER (mcu:HMPREF0573_10595) "mcu:HMPREF0573_10595 NCS2 family nucleobase:cation symporter-2 (db=KEGG) (RBH) B"
GKFG-124-MONOMER (mcu:HMPREF0573_10599) "mcu:HMPREF0573_10599 upp	uracil phosphoribosyltransferase (EC:2.4.2.9)	K00761 uracil phosphoribosyltransferase [EC:2.4.2.9] (db=KEGG) (RBH) B"
GKFG-130-MONOMER (sortase) "sortase family protein	K07284 sortase A [EC:3.4.22.70] (db=KEGG evalue=0.0 bit_score=225.0 identity=45.2 coverage=87.25099601593625) (BLAST) C"
GKFG-132-MONOMER (pfr:PFREUD_19030) "pfr:PFREUD_19030 iolG1	myo-inositol 2-dehydrogenase (EC:1.1.1.18)	K00010 myo-inositol 2-dehydrogenase [EC:1.1.1.18] (db=KEGG) (RBH) B"
GKFG-133-MONOMER (pac:PPA0468) "pac:PPA0468 myo-inositol catabolism protein	K03335 inosose dehydratase [EC:4.2.1.44] (db=KEGG) (RBH) B"
GKFG-149-MONOMER (UniRef90_C0VYV3) "UniRef90_C0VYV3 Lysophospholipase n=1 Tax=Actinomyces coleocanis DSM 15436 RepID=C0VYV3_9ACTO (db=UNIREF) (RBH) B"
GKFG-151-MONOMER (cga:Celgi_0340) "cga:Celgi_0340 FAD linked oxidase domain protein	K06911 (db=KEGG) (RBH) B"
GKFG-153-MONOMER (mcu:HMPREF0573_10425) "mcu:HMPREF0573_10425 ppdK	pyruvate phosphate dikinase (EC:2.7.9.1)	K01006 pyruvate,orthophosphate dikinase [EC:2.7.9.1] (db=KEGG) (RBH) B"
GKFG-157-MONOMER (xylose) "xylose phosphate isomerase/epimerase (db=KEGG evalue=6.0e-44 bit_score=182.0 identity=72.5 coverage=97.2972972972973) (BLAST) C"
GKFG-159-MONOMER (ahe:Arch_0307) "ahe:Arch_0307 polyprenyl synthetase	K00805 heptaprenyl diphosphate synthase [EC:2.5.1.30] (db=KEGG) (RBH) B"
GKFG-160-MONOMER (mcu:HMPREF0573_11005) "mcu:HMPREF0573_11005 nuoN	NADH dehydrogenase (EC:1.6.99.5)	K00343 NADH-quinone oxidoreductase subunit N [EC:1.6.5.3] (db=KEGG) (RBH) B"
GKFG-161-MONOMER (bcv:Bcav_3217) "bcv:Bcav_3217 proton-translocating NADH-quinone oxidoreductase subunit M (EC:1.6.99.5)	K00342 NADH-quinone oxidoreductase subunit M [EC:1.6.5.3] (db=KEGG) (RBH) B"
GKFG-162-MONOMER (mcu:HMPREF0573_11003) "mcu:HMPREF0573_11003 nuoL	NADH dehydrogenase (EC:1.6.99.5)	K00341 NADH-quinone oxidoreductase subunit L [EC:1.6.5.3] (db=KEGG) (RBH) B"
GKFG-163-MONOMER (NADH-ubiquinone) "NADH-ubiquinone oxidoreductase chain 4L	K00340 NADH-quinone oxidoreductase subunit K [EC:1.6.5.3] (db=KEGG evalue=5.3e-31 bit_score=139.0 identity=74.2 coverage=96.0) (BLAST) C"
GKFG-164-MONOMER (nuoJ	) "nuoJ	NADH dehydrogenase subunit J (EC:1.6.99.5)	K00339 NADH-quinone oxidoreductase subunit J [EC:1.6.5.3] (db=KEGG evalue=0.0 bit_score=205.0 identity=39.2 coverage=86.54970760233918) (BLAST) C"
GKFG-165-MONOMER (bcv:Bcav_3221) "bcv:Bcav_3221 NADH-quinone oxidoreductase subunit I	K00338 NADH-quinone oxidoreductase subunit I [EC:1.6.5.3] (db=KEGG) (RBH) B"
GKFG-166-MONOMER (bcv:Bcav_3222) "bcv:Bcav_3222 NADH dehydrogenase subunit H (EC:1.6.99.5)	K00337 NADH-quinone oxidoreductase subunit H [EC:1.6.5.3] (db=KEGG) (RBH) B"
GKFG-167-MONOMER (jde:Jden_0545) "jde:Jden_0545 NADH-quinone oxidoreductase subunit G	K00336 NADH-quinone oxidoreductase subunit G [EC:1.6.5.3] (db=KEGG) (RBH) B"
GKFG-168-MONOMER (xylose) "xylose phosphate isomerase/epimerase (db=KEGG evalue=1.4e-39 bit_score=167.0 identity=73.8 coverage=97.11538461538461) (BLAST) C"
GKFG-169-MONOMER (mcu:HMPREF0573_10997) "mcu:HMPREF0573_10997 nuoF	NADH dehydrogenase (EC:1.6.99.5)	K00335 NADH-quinone oxidoreductase subunit F [EC:1.6.5.3] (db=KEGG) (RBH) B"
GKFG-170-MONOMER (ica:Intca_0690) "ica:Intca_0690 NADH dehydrogenase subunit E (EC:1.6.5.3)	K00334 NADH-quinone oxidoreductase subunit E [EC:1.6.5.3] (db=KEGG) (RBH) B"
GKFG-171-MONOMER (ahe:Arch_0296) "ahe:Arch_0296 NADH dehydrogenase I subunit D (EC:1.6.99.5)	K00333 NADH-quinone oxidoreductase subunit D [EC:1.6.5.3] (db=KEGG) (RBH) B"
GKFG-172-MONOMER (mcu:HMPREF0573_10994) "mcu:HMPREF0573_10994 nuoC	NADH dehydrogenase subunit C (EC:1.6.99.5)	K00332 NADH-quinone oxidoreductase subunit C [EC:1.6.5.3] (db=KEGG) (RBH) B"
GKFG-173-MONOMER (NADH) "NADH dehydrogenase subunit B (EC:1.6.5.3 1.6.99.5)	K00331 NADH-quinone oxidoreductase subunit B [EC:1.6.5.3] (db=KEGG evalue=0.0 bit_score=261.0 identity=67.2 coverage=97.86096256684492) (BLAST) C"
GKFG-174-MONOMER (NADH-ubiquinone/plastoquinone) "NADH-ubiquinone/plastoquinone oxidoreductase chain 3	K00330 NADH-quinone oxidoreductase subunit A [EC:1.6.5.3] (db=KEGG evalue=4.1e-33 bit_score=146.0 identity=57.4 coverage=95.1219512195122) (BLAST) C"
GKFG-176-MONOMER (bcv:Bcav_3230) "bcv:Bcav_3230 geranylgeranyl reductase (db=KEGG) (RBH) B"
GKFG-177-MONOMER (ubiE	) "ubiE	methylase	K03183 ubiquinone/menaquinone biosynthesis methyltransferase [EC:2.1.1.163 2.1.1.201] (db=KEGG evalue=0.0 bit_score=253.0 identity=53.0 coverage=95.7983193277311) (BLAST) C"
GKFG-178-MONOMER (HAD) "HAD superfamily hydrolase (db=KEGG evalue=0.0 bit_score=220.0 identity=46.5 coverage=90.47619047619048) (BLAST) C"
GKFG-182-MONOMER (menA	) "menA	1,4-dihydroxy-2-naphthoate octaprenyltransferase (EC:2.5.1.-)	K02548 1,4-dihydroxy-2-naphthoate octaprenyltransferase [EC:2.5.1.74 2.5.1.-] (db=KEGG evalue=0.0 bit_score=297.0 identity=50.5 coverage=97.97979797979798) (BLAST) C"
GKFG-183-MONOMER (menE	) "menE	O-succinylbenzoic acid--CoA ligase (EC:6.2.1.26)	K01911 O-succinylbenzoic acid--CoA ligase [EC:6.2.1.26] (db=KEGG evalue=0.0 bit_score=198.0 identity=30.0 coverage=65.7439446366782) (BLAST) C"
GKFG-184-MONOMER (npdA	) "npdA	Sir2 family NAD-dependent deacetylase (EC:3.5.1.-) (db=KEGG evalue=0.0 bit_score=288.0 identity=51.8 coverage=91.0958904109589) (BLAST) C"
GKFG-190-MONOMER (pfr:PFREUD_23200) "pfr:PFREUD_23200 inositol 2-dehydrogenase (EC:1.1.1.18) (db=KEGG) (RBH) B"
GKFG-192-MONOMER (fre:Franean1_4666) "fre:Franean1_4666 xylulokinase	K00854 xylulokinase [EC:2.7.1.17] (db=KEGG) (RBH) B"
GKFG-193-MONOMER (blj:BLD_1871) "blj:BLD_1871 xylA	xylose isomerase	K01805 xylose isomerase [EC:5.3.1.5] (db=KEGG) (RBH) B"
GKFG-196-MONOMER (molybdopterin) "molybdopterin synthase subunit MoaE	K03635 molybdopterin synthase catalytic subunit [EC:2.-.-.-] (db=KEGG evalue=3.4e-24 bit_score=117.0 identity=39.9 coverage=94.9685534591195) (BLAST) C"
GKFG-205-MONOMER (mcu:HMPREF0573_11446) "mcu:HMPREF0573_11446 narG	nitrate reductase subunit alpha (EC:1.7.99.4)	K00370 nitrate reductase 1, alpha subunit [EC:1.7.99.4] (db=KEGG) (RBH) B"
GKFG-206-MONOMER (cef:CE1295) "cef:CE1295 respiratory nitrate reductase subunit beta	K00371 nitrate reductase 1, beta subunit [EC:1.7.99.4] (db=KEGG) (RBH) B"
GKFG-207-MONOMER (respiratory) "respiratory nitrate reductase delta chain	K00373 nitrate reductase 1, delta subunit (db=KEGG evalue=9.5e-42 bit_score=176.0 identity=44.9 coverage=87.60330578512396) (BLAST) C"
GKFG-208-MONOMER (narI	) "narI	nitrate reductase (EC:1.7.99.4)	K00374 nitrate reductase 1, gamma subunit [EC:1.7.99.4] (db=KEGG evalue=0.0 bit_score=272.0 identity=61.4 coverage=86.72199170124482) (BLAST) C"
GKFG-225-MONOMER (mcu:HMPREF0573_10801) "mcu:HMPREF0573_10801 pckG	phosphoenolpyruvate carboxykinase (EC:4.1.1.32)	K01596 phosphoenolpyruvate carboxykinase (GTP) [EC:4.1.1.32] (db=KEGG) (RBH) B"
GKFG-232-MONOMER (cfi:Celf_0608) "cfi:Celf_0608 RNA methyltransferase, TrmH family, group 3	K03218 23S rRNA (guanosine2251-2'-O)-methyltransferase [EC:2.1.1.185] (db=KEGG) (RBH) B"
GKFG-233-MONOMER (ahe:Arch_1659) "ahe:Arch_1659 cysteinyl-tRNA synthetase (EC:6.1.1.16)	K01883 cysteinyl-tRNA synthetase [EC:6.1.1.16] (db=KEGG) (RBH) B"
GKFG-234-MONOMER (bcv:Bcav_3635) "bcv:Bcav_3635 adenylosuccinate synthetase (EC:6.3.4.4)	K01939 adenylosuccinate synthase [EC:6.3.4.4] (db=KEGG) (RBH) B"
GKFG-239-MONOMER (bcv:Bcav_1088) "bcv:Bcav_1088 hemH	ferrochelatase (EC:4.99.1.1)	K01772 ferrochelatase [EC:4.99.1.1] (db=KEGG) (RBH) B"
GKFG-240-MONOMER (hemA	) "hemA	putative glutamyl-tRNA reductase (EC:1.2.1.70)	K02492 glutamyl-tRNA reductase [EC:1.2.1.70] (db=KEGG evalue=7.7e-34 bit_score=149.0 identity=47.5 coverage=81.12244897959184) (BLAST) C"
GKFG-242-MONOMER (mts:MTES_1861) "mts:MTES_1861 hemE	uroporphyrinogen-III decarboxylase	K01599 uroporphyrinogen decarboxylase [EC:4.1.1.37] (db=KEGG) (RBH) B"
GKFG-243-MONOMER (pcn:TIB1ST10_01570) "pcn:TIB1ST10_01570 hydroxymethylbilane synthase	K01749 hydroxymethylbilane synthase [EC:2.5.1.61] (db=KEGG) (RBH) B"
GKFG-244-MONOMER ((db=HMMPfam) "(db=HMMPfam db_id=PF02602 from=26 to=241 evalue=2.6e-31 interpro_id=IPR003754 interpro_description=Tetrapyrrole biosynthesis, uroporphyrinogen III synthase GO=Molecular Function: uroporphyrinogen-III synthase activity (GO:0004852), Biological Process: tetrapyrrole biosynthetic process (GO:0033014)) (IPRSCAN) D"
GKFG-246-MONOMER (bcv:Bcav_0731) "bcv:Bcav_0731 Inositol 2-dehydrogenase (EC:1.1.1.18)	K00010 myo-inositol 2-dehydrogenase [EC:1.1.1.18] (db=KEGG) (RBH) B"
GKFG-247-MONOMER (bcv:Bcav_1855) "bcv:Bcav_1855 glutamine synthetase, type I (EC:6.3.1.2)	K01915 glutamine synthetase [EC:6.3.1.2] (db=KEGG) (RBH) B"
GKFG-253-MONOMER (paz:TIA2EST2_01445) "paz:TIA2EST2_01445 delta-aminolevulinic acid dehydratase (EC:4.2.1.24)	K01698 porphobilinogen synthase [EC:4.2.1.24] (db=KEGG) (RBH) B"
GKFG-257-MONOMER (bcv:Bcav_0730) "bcv:Bcav_0730 xylose isomerase	K03335 inosose dehydratase [EC:4.2.1.44] (db=KEGG) (RBH) B"
GKFG-275-MONOMER (hau:Haur_2392) "hau:Haur_2392 beta-galactosidase	K12308 beta-galactosidase [EC:3.2.1.23] (db=KEGG) (RBH) B"
GKFG-279-MONOMER (glycosyl) "glycosyl transferase family 2 protein (db=KEGG evalue=2.1e-44 bit_score=184.0 identity=63.4 coverage=94.0) (BLAST) C"
GKFG-280-MONOMER (pyridoxamine) "pyridoxamine 5'-phosphate oxidase-like protein (db=KEGG evalue=1.2e-11 bit_score=75.0 identity=34.6 coverage=82.11382113821138) (BLAST) C"
GKFG-281-MONOMER (bfa:Bfae_19800) "bfa:Bfae_19800 copper/silver-translocating P-type ATPase	K01533 Cu2+-exporting ATPase [EC:3.6.3.4] (db=KEGG) (RBH) B"
GKFG-282-MONOMER (kfl:Kfla_6664) "kfl:Kfla_6664 phosphoenolpyruvate-protein phosphotransferase	K02768 PTS system, fructose-specific IIA component [EC:2.7.1.69]	K08483 phosphotransferase system, enzyme I, PtsI [EC:2.7.3.9]	K11183 phosphocarrier protein FPr (db=KEGG) (RBH) B"
GKFG-283-MONOMER (dihydroxyacetone) "dihydroxyacetone kinase, L subunit	K05879 dihydroxyacetone kinase, C-terminal domain [EC:2.7.1.-] (db=KEGG evalue=0.0 bit_score=224.0 identity=57.9 coverage=96.56862745098039) (BLAST) C"
GKFG-284-MONOMER (pad:TIIST44_02530) "pad:TIIST44_02530 dihydroxyacetone kinase subunit DhaK	K05878 dihydroxyacetone kinase, N-terminal domain [EC:2.7.1.-] (db=KEGG) (RBH) B"
GKFG-286-MONOMER (2-C-methyl-D-erythritol) "2-C-methyl-D-erythritol 4-phosphate cytidylyltransferase	K00991 2-C-methyl-D-erythritol 4-phosphate cytidylyltransferase [EC:2.7.7.60] (db=KEGG evalue=4.1e-35 bit_score=154.0 identity=39.7 coverage=89.14728682170544) (BLAST) C"
GKFG-290-MONOMER (mcu:HMPREF0573_11046) "mcu:HMPREF0573_11046 stsC	pyridoxal-phosphate-dependent aminotransferase (EC:2.6.1.50) (db=KEGG) (RBH) B"
GKFG-301-MONOMER (mcu:HMPREF0573_11047) "mcu:HMPREF0573_11047 oxidoreductase domain-containing protein (db=KEGG) (RBH) B"
GKFG-305-MONOMER (porG	) "porG	pyruvate/ketoisovalerate oxidoreductase subunit gamma (EC:1.2.7.1)	K00172 pyruvate ferredoxin oxidoreductase, gamma subunit [EC:1.2.7.1] (db=KEGG evalue=0.0 bit_score=267.0 identity=69.2 coverage=95.83333333333334) (BLAST) C"
GKFG-306-MONOMER (mcu:HMPREF0573_10719) "mcu:HMPREF0573_10719 porA	pyruvate synthase (EC:1.2.7.1)	K00169 pyruvate ferredoxin oxidoreductase, alpha subunit [EC:1.2.7.1] (db=KEGG) (RBH) B"
GKFG-307-MONOMER (mcu:HMPREF0573_10720) "mcu:HMPREF0573_10720 porB	pyruvate synthase (EC:1.2.7.1)	K00170 pyruvate ferredoxin oxidoreductase, beta subunit [EC:1.2.7.1] (db=KEGG) (RBH) B"
GKFG-308-MONOMER (mcu:HMPREF0573_10721) "mcu:HMPREF0573_10721 gltD	glutamate synthase (NADPH) small subunit (EC:1.4.1.13) (db=KEGG) (RBH) B"
GKFG-312-MONOMER (acyltransferase) "acyltransferase 3 (db=KEGG evalue=1.5e-43 bit_score=182.0 identity=31.1 coverage=94.29347826086956) (BLAST) C"
GKFG-313-MONOMER (glycine) "glycine cleavage system T protein (aminomethyltransferase)	K06980 (db=KEGG evalue=0.0 bit_score=248.0 identity=44.1 coverage=78.76344086021506) (BLAST) C"
GKFG-318-MONOMER (pcn:TIB1ST10_03525) "pcn:TIB1ST10_03525 sialidase A (db=KEGG) (RBH) B"
GKFG-328-MONOMER (mcu:HMPREF0573_11678) "mcu:HMPREF0573_11678 L-proline dehydrogenase / delta-1-pyrroline-5-carboxylate dehydrogenase (EC:1.5.1.12)	K13821 proline dehydrogenase / delta 1-pyrroline-5-carboxylate dehydrogenase [EC:1.5.99.8 1.5.1.12] (db=KEGG) (RBH) B"
GKFG-330-MONOMER (2C-methyl-D-erythritol) "2C-methyl-D-erythritol 2,4-cyclodiphosphate synthase	K01770 2-C-methyl-D-erythritol 2,4-cyclodiphosphate synthase [EC:4.6.1.12] (db=KEGG evalue=0.0 bit_score=203.0 identity=63.5 coverage=79.48717948717949) (BLAST) C"
GKFG-332-MONOMER (mcu:HMPREF0573_10437) "mcu:HMPREF0573_10437 ppk	polyphosphate kinase (EC:2.7.4.1)	K00937 polyphosphate kinase [EC:2.7.4.1] (db=KEGG) (RBH) B"
GKFG-336-MONOMER (ahe:Arch_1414) "ahe:Arch_1414 FAD-dependent pyridine nucleotide-disulfide oxidoreductase	K00528 ferredoxin--NADP+ reductase [EC:1.18.1.2] (db=KEGG) (RBH) B"
GKFG-338-MONOMER (aldose) "aldose 1-epimerase family protein	K01792 glucose-6-phosphate 1-epimerase [EC:5.1.3.15] (db=KEGG evalue=1.2e-36 bit_score=159.0 identity=32.8 coverage=83.9622641509434) (BLAST) C"
GKFG-347-MONOMER (ahe:Arch_0333) "ahe:Arch_0333 N-acetylglucosamine-6-phosphate deacetylase (EC:3.5.1.25)	K01443 N-acetylglucosamine-6-phosphate deacetylase [EC:3.5.1.25] (db=KEGG) (RBH) B"
GKFG-353-MONOMER (ahe:Arch_0262) "ahe:Arch_0262 glycerol kinase (EC:2.7.1.30)	K00864 glycerol kinase [EC:2.7.1.30] (db=KEGG) (RBH) B"
GKFG-356-MONOMER (iva:Isova_0629) "iva:Isova_0629 UDP-N-acetylenolpyruvoylglucosamine reductase	K00075 UDP-N-acetylmuramate dehydrogenase [EC:1.1.1.158] (db=KEGG) (RBH) B"
GKFG-357-MONOMER (ske:Sked_08700) "ske:Sked_08700 UDP-N-acetylglucosamine 2-epimerase	K01791 UDP-N-acetylglucosamine 2-epimerase [EC:5.1.3.14] (db=KEGG) (RBH) B"
GKFG-359-MONOMER (ahe:Arch_0060) "ahe:Arch_0060 glycerophosphoryl diester phosphodiesterase	K01126 glycerophosphoryl diester phosphodiesterase [EC:3.1.4.46] (db=KEGG) (RBH) B"
GKFG-360-MONOMER (bbi:BBIF_0256) "bbi:BBIF_0256 lnbP1	lacto-N-biose phosphorylase 2	K15533 1,3-beta-galactosyl-N-acetylhexosamine phosphorylase [EC:2.4.1.211] (db=KEGG) (RBH) B"
GKFG-364-MONOMER (mcu:HMPREF0573_11145) "mcu:HMPREF0573_11145 aspC	aspartate transaminase (EC:2.6.1.1) (db=KEGG) (RBH) B"
GKFG-377-MONOMER (bbp:BBPR_1438) "bbp:BBPR_1438 lacto-N-biosidase (EC:3.2.1.52)	K12373 hexosaminidase [EC:3.2.1.52] (db=KEGG) (RBH) B"
GKFG-381-MONOMER (bbi:BBIF_1734) "bbi:BBIF_1734 sialidase	K01186 sialidase-1 [EC:3.2.1.18] (db=KEGG) (RBH) B"
GKFG-391-MONOMER (Inorganic) "Inorganic diphosphatase	K01507 inorganic pyrophosphatase [EC:3.6.1.1] (db=KEGG evalue=2.8e-45 bit_score=186.0 identity=90.5 coverage=94.94949494949495) (BLAST) C"
GKFG-396-MONOMER (folE	) "folE	GTP cyclohydrolase I (EC:3.5.4.16)	K01495 GTP cyclohydrolase I [EC:3.5.4.16] (db=KEGG evalue=0.0 bit_score=243.0 identity=60.0 coverage=97.35449735449735) (BLAST) C"
GKFG-397-MONOMER (folP1	) "folP1	putative dihydropteroate synthase	K00796 dihydropteroate synthase [EC:2.5.1.15] (db=KEGG evalue=0.0 bit_score=275.0 identity=51.6 coverage=91.86440677966101) (BLAST) C"
GKFG-398-MONOMER (2-amino-4-hydroxy-6-hydroxymethyldihydropteridine) "2-amino-4-hydroxy-6-hydroxymethyldihydropteridine pyrophosphokinase	K00950 2-amino-4-hydroxy-6-hydroxymethyldihydropteridine diphosphokinase [EC:2.7.6.3] (db=KEGG evalue=0.0 bit_score=272.0 identity=43.5 coverage=52.6148969889065) (BLAST) C"
GKFG-407-MONOMER (guaB2	) "guaB2	IMP dehydrogenase (EC:1.1.1.205)	K00088 IMP dehydrogenase [EC:1.1.1.205] (db=KEGG evalue=0.0 bit_score=766.0 identity=77.1 coverage=97.01789264413519) (BLAST) C"
GKFG-410-MONOMER (hydrolase) "hydrolase of the HAD superfamily	K07024 (db=KEGG evalue=4.4e-35 bit_score=154.0 identity=33.5 coverage=98.20143884892086) (BLAST) C"
GKFG-412-MONOMER (group) "group 1 glycosyl transferase protein (db=KEGG evalue=0.0 bit_score=196.0 identity=33.3 coverage=83.00492610837439) (BLAST) C"
GKFG-417-MONOMER (ske:Sked_08740) "ske:Sked_08740 nucleotide sugar dehydrogenase (db=KEGG) (RBH) B"
GKFG-419-MONOMER (family) "family 2 glycosyl transferase (db=KEGG evalue=0.0 bit_score=227.0 identity=38.9 coverage=75.78692493946731) (BLAST) C"
GKFG-420-MONOMER (family) "family 2 glycosyl transferase (db=KEGG evalue=0.0 bit_score=293.0 identity=49.0 coverage=78.76344086021506) (BLAST) C"
GKFG-421-MONOMER (krh:KRH_19930) "krh:KRH_19930 putative aldo/keto reductase (db=KEGG) (RBH) B"
GKFG-422-MONOMER (acyltransferase) "acyltransferase 3 (db=KEGG evalue=1.8e-30 bit_score=138.0 identity=34.1 coverage=80.46875) (BLAST) C"
GKFG-423-MONOMER (pfr:PFREUD_19090) "pfr:PFREUD_19090 iolD	acetolactate synthase (EC:2.2.1.6)	K03336 3D-(3,5/4)-trihydroxycyclohexane-1,2-dione hydrolase [EC:3.7.1.-] (db=KEGG) (RBH) B"
GKFG-424-MONOMER (ahe:Arch_0047) "ahe:Arch_0047 myo-inositol catabolism IolB domain-containing protein	K03337 5-deoxy-glucuronate isomerase [EC:5.3.1.-] (db=KEGG) (RBH) B"
GKFG-426-MONOMER (folE	) "folE	GTP cyclohydrolase I (EC:3.5.4.16)	K01495 GTP cyclohydrolase I [EC:3.5.4.16] (db=KEGG evalue=0.0 bit_score=243.0 identity=60.0 coverage=97.35449735449735) (BLAST) C"
GKFG-429-MONOMER (pfr:PFREUD_19040) "pfr:PFREUD_19040 tal2	transaldolase (EC:2.2.1.2)	K00616 transaldolase [EC:2.2.1.2] (db=KEGG) (RBH) B"
GKFG-433-MONOMER (mcu:HMPREF0573_10281) "mcu:HMPREF0573_10281 sdhB	succinate dehydrogenase/fumarate reductase iron-sulfur subunit (EC:1.3.99.1)	K00240 succinate dehydrogenase iron-sulfur subunit [EC:1.3.99.1] (db=KEGG) (RBH) B"
GKFG-434-MONOMER (ahe:Arch_1331) "ahe:Arch_1331 succinate dehydrogenase or fumarate reductase, flavoprotein subunit (EC:1.3.99.1)	K00239 succinate dehydrogenase flavoprotein subunit [EC:1.3.99.1] (db=KEGG) (RBH) B"
GKFG-435-MONOMER (sdhC	) "sdhC	succinate dehydrogenase subunit C (EC:1.3.99.1)	K00241 succinate dehydrogenase cytochrome b556 subunit (db=KEGG evalue=0.0 bit_score=241.0 identity=47.9 coverage=96.96969696969697) (BLAST) C"
GKFG-437-MONOMER (folP1	) "folP1	putative dihydropteroate synthase	K00796 dihydropteroate synthase [EC:2.5.1.15] (db=KEGG evalue=0.0 bit_score=275.0 identity=51.6 coverage=91.86440677966101) (BLAST) C"
GKFG-440-MONOMER (cfl:Cfla_2600) "cfl:Cfla_2600 alanine racemase (EC:5.1.1.1)	K01775 alanine racemase [EC:5.1.1.1] (db=KEGG) (RBH) B"
GKFG-441-MONOMER (bcv:Bcav_3074) "bcv:Bcav_3074 carbohydrate kinase (db=KEGG) (RBH) B"
GKFG-442-MONOMER (mcu:HMPREF0573_10293) "mcu:HMPREF0573_10293 glmS	glutamine--fructose-6-phosphate transaminase (EC:2.6.1.16)	K00820 glucosamine--fructose-6-phosphate aminotransferase (isomerizing) [EC:2.6.1.16] (db=KEGG) (RBH) B"
GKFG-443-MONOMER (cga:Celgi_0858) "cga:Celgi_0858 phosphoglucosamine mutase	K03431 phosphoglucosamine mutase [EC:5.4.2.10] (db=KEGG) (RBH) B"
GKFG-444-MONOMER (cfi:Celf_1046) "cfi:Celf_1046 pantothenate kinase	K00867 type I pantothenate kinase [EC:2.7.1.33] (db=KEGG) (RBH) B"
GKFG-448-MONOMER (2-amino-4-hydroxy-6-hydroxymethyldihydropteridine) "2-amino-4-hydroxy-6-hydroxymethyldihydropteridine pyrophosphokinase	K00950 2-amino-4-hydroxy-6-hydroxymethyldihydropteridine diphosphokinase [EC:2.7.6.3] (db=KEGG evalue=0.0 bit_score=272.0 identity=43.5 coverage=52.6148969889065) (BLAST) C"
GKFG-450-MONOMER (Alpha-N-acetylglucosaminidase) "Alpha-N-acetylglucosaminidase family protein n=3 Tax=Clostridium perfringens RepID=B1R4I9_CLOPF (db=UNIREF evalue=0.0 bit_score=223.0 identity=31.6 coverage=84.75750577367207) (BLAST) C"
GKFG-455-MONOMER (kfl:Kfla_1515) "kfl:Kfla_1515 glycoside hydrolase clan GH-D	K07407 alpha-galactosidase [EC:3.2.1.22] (db=KEGG) (RBH) B"
GKFG-456-MONOMER (tRNA) "tRNA pseudouridine synthase A (EC:5.4.99.12)	K06173 tRNA pseudouridine38-40 synthase [EC:5.4.99.12] (db=KEGG evalue=0.0 bit_score=252.0 identity=48.4 coverage=95.1890034364261) (BLAST) C"
GKFG-467-MONOMER (adk	) "adk	adenylate kinase (EC:2.7.4.3)	K00939 adenylate kinase [EC:2.7.4.3] (db=KEGG evalue=1.4e-45 bit_score=189.0 identity=52.2 coverage=96.82539682539682) (BLAST) C"
			No ID, EC#, GO term or function name matches were found for these proteins:
			--------------------------------------------------------------
GKFG-562-MONOMER (1..81) "1..81 + ( gc_cont=0.543) (GENE) E"
GKFG-564-MONOMER (seg) "seg (db=Seg db_id=seg from=3 to=24) (IPRSCAN) D"
GKFG-565-MONOMER (DeoR) "DeoR family transcriptional regulator	K05346 deoxyribonucleoside regulator (db=KEGG evalue=0.0 bit_score=198.0 identity=38.8 coverage=94.24242424242424) (BLAST) C"
GKFG-567-MONOMER (cai:Caci_6434) "cai:Caci_6434 chloride channel core	K03281 chloride channel protein, CIC family (db=KEGG) (RBH) B"
GKFG-569-MONOMER (UniRef90_D0WHV2) "UniRef90_D0WHV2 Putative uncharacterized protein n=1 Tax=Slackia exigua ATCC 700122 RepID=D0WHV2_9ACTN (db=UNIREF) (RBH) B"
GKFG-570-MONOMER (hypothetical) "hypothetical protein (db=KEGG evalue=2.3e-35 bit_score=154.0 identity=46.0 coverage=68.0327868852459) (BLAST) C"
GKFG-571-MONOMER (apr:Apre_0463) "apr:Apre_0463 ABC-3 protein	K09816 zinc transport system permease protein (db=KEGG) (RBH) B"
GKFG-572-MONOMER (ABC) "ABC transporter-like protein	K09817 zinc transport system ATP-binding protein [EC:3.6.3.-] (db=KEGG evalue=0.0 bit_score=198.0 identity=46.1 coverage=89.03508771929825) (BLAST) C"
GKFG-573-MONOMER (clo:HMPREF0868_1117) "clo:HMPREF0868_1117 periplasmic solute binding family protein	K09815 zinc transport system substrate-binding protein (db=KEGG) (RBH) B"
GKFG-574-MONOMER (bfg:BF638R_4125) "bfg:BF638R_4125 hypothetical protein	K07133 (db=KEGG) (RBH) B"
GKFG-575-MONOMER (seg) "seg (db=Seg db_id=seg from=13 to=31) (IPRSCAN) D"
GKFG-576-MONOMER (hypothetical) "hypothetical protein (db=KEGG evalue=9.2e-10 bit_score=67.0 identity=55.6 coverage=86.88524590163934) (BLAST) C"
GKFG-577-MONOMER (putative) "putative toxin-antitoxin system, antitoxin component, ribbon-helix-helix domain protein (db=KEGG evalue=2.0e-44 bit_score=183.0 identity=93.8 coverage=94.11764705882352) (BLAST) C"
GKFG-578-MONOMER (transmembrane_regions) "transmembrane_regions (db=TMHMM db_id=tmhmm from=20 to=39) (IPRSCAN) D"
GKFG-579-MONOMER (hypothetical) "hypothetical protein (db=KEGG evalue=8.8e-18 bit_score=94.0 identity=74.1 coverage=96.61016949152543) (BLAST) C"
GKFG-580-MONOMER (fma:FMG_1392) "fma:FMG_1392 hypothetical protein	K06966 (db=KEGG) (RBH) B"
GKFG-581-MONOMER (deoxyribonuclease	) "deoxyribonuclease	K00599 [EC:2.1.1.-] (db=KEGG evalue=0.0 bit_score=208.0 identity=31.4 coverage=91.04477611940298) (BLAST) C"
GKFG-582-MONOMER (cga:Celgi_1465) "cga:Celgi_1465 hypothetical protein (db=KEGG) (RBH) B"
GKFG-583-MONOMER (TrkA-N) "TrkA-N domain-containing protein	K03499 trk system potassium uptake protein TrkA (db=KEGG evalue=0.0 bit_score=215.0 identity=47.7 coverage=81.99233716475096) (BLAST) C"
GKFG-584-MONOMER (TrkA-N) "TrkA-N domain-containing protein	K03499 trk system potassium uptake protein TrkA (db=KEGG evalue=0.0 bit_score=270.0 identity=63.3 coverage=88.03418803418803) (BLAST) C"
GKFG-585-MONOMER (hypothetical) "hypothetical protein (db=KEGG evalue=2.0e-34 bit_score=151.0 identity=34.7 coverage=93.17269076305222) (BLAST) C"
GKFG-586-MONOMER (seg) "seg (db=Seg db_id=seg from=30 to=38) (IPRSCAN) D"
GKFG-587-MONOMER (OB-fold) "OB-fold tRNA/helicase-type nucleic acid binding protein (db=KEGG evalue=2.5e-13 bit_score=80.0 identity=41.8 coverage=83.03571428571429) (BLAST) C"
GKFG-588-MONOMER (hypothetical) "hypothetical protein (db=KEGG evalue=3.1e-24 bit_score=117.0 identity=33.5 coverage=75.81967213114754) (BLAST) C"
GKFG-589-MONOMER (hypothetical) "hypothetical protein (db=KEGG evalue=1.8e-31 bit_score=140.0 identity=68.7 coverage=96.03960396039604) (BLAST) C"
GKFG-590-MONOMER (DNA-binding) "DNA-binding protein (db=KEGG evalue=0.0 bit_score=198.0 identity=36.3 coverage=75.80645161290323) (BLAST) C"
GKFG-592-MONOMER (kse:Ksed_15900) "kse:Ksed_15900 DNA topoisomerase IV subunit A	K02469 DNA gyrase subunit A [EC:5.99.1.3] (db=KEGG) (RBH) B"
GKFG-593-MONOMER (N-acetyltransferase) "N-acetyltransferase (db=KEGG evalue=3.6e-44 bit_score=184.0 identity=28.8 coverage=97.91044776119404) (BLAST) C"
GKFG-594-MONOMER (hypothetical) "hypothetical protein (db=KEGG evalue=1.0e-15 bit_score=90.0 identity=36.8 coverage=43.80165289256198) (BLAST) C"
GKFG-595-MONOMER (mcu:HMPREF0573_11792) "mcu:HMPREF0573_11792 gyrB	DNA topoisomerase (EC:5.99.1.3)	K02470 DNA gyrase subunit B [EC:5.99.1.3] (db=KEGG) (RBH) B"
GKFG-596-MONOMER (hypothetical) "hypothetical protein (db=KEGG evalue=1.6e-09 bit_score=67.0 identity=41.1 coverage=83.17757009345794) (BLAST) C"
GKFG-597-MONOMER (hypothetical) "hypothetical protein (db=KEGG evalue=7.2e-17 bit_score=93.0 identity=29.3 coverage=79.50530035335689) (BLAST) C"
GKFG-598-MONOMER (krh:KRH_14360) "krh:KRH_14360 sigA	RNA polymerase sigma factor SigA	K03086 RNA polymerase primary sigma factor (db=KEGG) (RBH) B"
GKFG-600-MONOMER (1145168..1145509) "1145168..1145509 - ( gc_cont=0.585) (GENE) E"
GKFG-601-MONOMER (mcu:HMPREF0573_11797) "mcu:HMPREF0573_11797 spk1	non-specific serine/threonine protein kinase (EC:2.7.11.1)	K08884 serine/threonine protein kinase, bacterial [EC:2.7.11.1] (db=KEGG) (RBH) B"
GKFG-605-MONOMER (seg) "seg (db=Seg db_id=seg from=70 to=79) (IPRSCAN) D"
GKFG-606-MONOMER (tbi:Tbis_1300) "tbi:Tbis_1300 DNA polymerase III subunit epsilon (EC:2.7.7.7)	K02342 DNA polymerase III subunit epsilon [EC:2.7.7.7] (db=KEGG) (RBH) B"
GKFG-607-MONOMER (response) "response regulator receiver protein (db=KEGG evalue=4.7e-24 bit_score=116.0 identity=47.2 coverage=95.34883720930233) (BLAST) C"
GKFG-608-MONOMER (integrase) "integrase family protein (db=KEGG evalue=5.3e-15 bit_score=87.0 identity=23.6 coverage=93.40277777777779) (BLAST) C"
GKFG-610-MONOMER (transmembrane_regions) "transmembrane_regions (db=TMHMM db_id=tmhmm from=10 to=32) (IPRSCAN) D"
GKFG-613-MONOMER (iron-sulfur) "iron-sulfur cluster assembly accessory protein (db=KEGG evalue=0.0 bit_score=190.0 identity=83.6 coverage=90.0) (BLAST) C"
GKFG-615-MONOMER (ahe:Arch_0744) "ahe:Arch_0744 peptidase M20 (db=KEGG) (RBH) B"
GKFG-616-MONOMER (integral) "integral membrane protein (db=KEGG evalue=5.9e-32 bit_score=143.0 identity=41.1 coverage=81.9047619047619) (BLAST) C"
GKFG-618-MONOMER (hypothetical) "hypothetical protein (db=KEGG evalue=6.2e-13 bit_score=80.0 identity=29.5 coverage=76.30331753554502) (BLAST) C"
GKFG-619-MONOMER ((db=HMMPfam) "(db=HMMPfam db_id=PF10874 from=37 to=94 evalue=1.0e-05 interpro_id=IPR022704 interpro_description=Protein of unknown function DUF2746) (IPRSCAN) D"
GKFG-620-MONOMER (tRNA/rRNA) "tRNA/rRNA methyltransferase (SpoU) (db=KEGG evalue=0.0 bit_score=293.0 identity=55.1 coverage=90.72164948453609) (BLAST) C"
GKFG-621-MONOMER (1164548..1164730) "1164548..1164730 - ( gc_cont=0.546) (GENE) E"
GKFG-622-MONOMER (1164924..1165067) "1164924..1165067 - ( gc_cont=0.562) (GENE) E"
GKFG-623-MONOMER (seg) "seg (db=Seg db_id=seg from=35 to=57) (IPRSCAN) D"
GKFG-626-MONOMER (mcu:HMPREF0573_11825) "mcu:HMPREF0573_11825 ABC transporter ATP-binding protein	K16013 ATP-binding cassette, subfamily C, bacterial CydD (db=KEGG) (RBH) B"
GKFG-627-MONOMER (ABC) "ABC transporter, CydDC cysteine exporter (CydDC-E) family, permease/ATP-binding protein CydC	K16012 ATP-binding cassette, subfamily C, bacterial CydC (db=KEGG evalue=0.0 bit_score=201.0 identity=45.8 coverage=82.06896551724138) (BLAST) C"
GKFG-628-MONOMER (mcu:HMPREF0573_11826) "mcu:HMPREF0573_11826 ABC transporter	K16012 ATP-binding cassette, subfamily C, bacterial CydC (db=KEGG) (RBH) B"
GKFG-629-MONOMER (cga:Celgi_1171) "cga:Celgi_1171 GAF sensor signal transduction histidine kinase (db=KEGG) (RBH) B"
GKFG-630-MONOMER (seg) "seg (db=Seg db_id=seg from=46 to=65) (IPRSCAN) D"
GKFG-632-MONOMER (rdn:HMPREF0733_11588) "rdn:HMPREF0733_11588 dinG	ATP-dependent helicase DinG (EC:3.6.1.-)	K03722 ATP-dependent DNA helicase DinG [EC:3.6.4.12] (db=KEGG) (RBH) B"
GKFG-633-MONOMER (bcv:Bcav_2436) "bcv:Bcav_2436 GTP-binding proten HflX	K03665 GTP-binding protein HflX (db=KEGG) (RBH) B"
GKFG-634-MONOMER (1182122..1182280) "1182122..1182280 - ( gc_cont=0.428) (GENE) E"
GKFG-635-MONOMER (seg) "seg (db=Seg db_id=seg from=55 to=68) (IPRSCAN) D"
GKFG-636-MONOMER (hypothetical) "hypothetical protein (db=KEGG evalue=5.0e-13 bit_score=81.0 identity=25.3 coverage=56.510416666666664) (BLAST) C"
GKFG-637-MONOMER (seg) "seg (db=Seg db_id=seg from=8 to=26) (IPRSCAN) D"
GKFG-638-MONOMER (seg) "seg (db=Seg db_id=seg from=4 to=17) (IPRSCAN) D"
GKFG-639-MONOMER (ABC) "ABC transporter	K02003 putative ABC transport system ATP-binding protein (db=KEGG evalue=8.4e-42 bit_score=176.0 identity=43.1 coverage=92.55813953488372) (BLAST) C"
GKFG-640-MONOMER (hypothetical) "hypothetical protein (db=KEGG evalue=2.2e-34 bit_score=150.0 identity=53.6 coverage=97.63779527559055) (BLAST) C"
GKFG-641-MONOMER (RTX) "RTX toxin (db=KEGG evalue=2.2e-20 bit_score=105.0 identity=40.4 coverage=52.10727969348659) (BLAST) C"
GKFG-643-MONOMER (hypothetical) "hypothetical protein (db=KEGG evalue=2.0e-10 bit_score=70.0 identity=41.2 coverage=73.04347826086956) (BLAST) C"
GKFG-644-MONOMER (transmembrane_regions) "transmembrane_regions (db=TMHMM db_id=tmhmm from=9 to=28) (IPRSCAN) D"
GKFG-645-MONOMER (1194923..1195312) "1194923..1195312 + ( gc_cont=0.521) (GENE) E"
GKFG-646-MONOMER (seg) "seg (db=Seg db_id=seg from=9 to=20) (IPRSCAN) D"
GKFG-647-MONOMER (PROKAR_LIPOPROTEIN) "PROKAR_LIPOPROTEIN (db=ProfileScan db_id=PS51257 from=1 to=22 evalue=6.0) (IPRSCAN) D"
GKFG-648-MONOMER (ACP-like) "ACP-like (db=superfamily db_id=SSF47336 from=65 to=143 evalue=1.9e-07 interpro_id=IPR009081 interpro_description=Acyl carrier protein-like GO=Molecular Function: acyl carrier activity (GO:0000036)) (IPRSCAN) D"
GKFG-649-MONOMER (hypothetical) "hypothetical protein (db=KEGG evalue=0.0 bit_score=247.0 identity=72.0 coverage=95.78313253012048) (BLAST) C"
GKFG-652-MONOMER (117275..117427) "117275..117427 - ( gc_cont=0.575) (GENE) E"
GKFG-654-MONOMER (cga:Celgi_2089) "cga:Celgi_2089 peptidase M50 (db=KEGG) (RBH) B"
GKFG-656-MONOMER (hypothetical) "hypothetical protein (db=KEGG evalue=0.0 bit_score=209.0 identity=59.1 coverage=98.91304347826086) (BLAST) C"
GKFG-659-MONOMER (ribosome) "ribosome recycling factor	K02838 ribosome recycling factor (db=KEGG evalue=0.0 bit_score=255.0 identity=67.6 coverage=98.9247311827957) (BLAST) C"
GKFG-661-MONOMER (mcu:HMPREF0573_11338) "mcu:HMPREF0573_11338 tsf	elongation factor EF1B	K02357 elongation factor Ts (db=KEGG) (RBH) B"
GKFG-663-MONOMER (117897..118286) "117897..118286 - ( gc_cont=0.533) (GENE) E"
GKFG-664-MONOMER (peptidase) "peptidase m23 (db=KEGG evalue=2.9e-27 bit_score=127.0 identity=42.4 coverage=85.71428571428571) (BLAST) C"
GKFG-665-MONOMER (tyrosine) "tyrosine recombinase XerC subunit	K03733 integrase/recombinase XerC (db=KEGG evalue=0.0 bit_score=246.0 identity=43.8 coverage=97.03947368421053) (BLAST) C"
GKFG-666-MONOMER (DNA) "DNA protecting protein DprA	K04096 DNA processing protein (db=KEGG evalue=0.0 bit_score=264.0 identity=39.5 coverage=95.64102564102565) (BLAST) C"
GKFG-668-MONOMER (hypothetical) "hypothetical protein	K07460 putative endonuclease (db=KEGG evalue=1.6e-21 bit_score=107.0 identity=45.9 coverage=96.7479674796748) (BLAST) C"
GKFG-671-MONOMER (hypothetical) "hypothetical protein (db=KEGG evalue=4.4e-33 bit_score=146.0 identity=68.0 coverage=93.13725490196079) (BLAST) C"
GKFG-672-MONOMER (putative) "putative ribonuclease H (EC:3.1.26.4)	K03470 ribonuclease HII [EC:3.1.26.4] (db=KEGG evalue=1.1e-44 bit_score=186.0 identity=47.8 coverage=71.77700348432056) (BLAST) C"
GKFG-673-MONOMER (signal) "signal peptidase I	K03100 signal peptidase I [EC:3.4.21.89] (db=KEGG evalue=0.0 bit_score=229.0 identity=49.4 coverage=95.2191235059761) (BLAST) C"
GKFG-675-MONOMER (118301..118669) "118301..118669 - ( gc_cont=0.477) (GENE) E"
GKFG-677-MONOMER (ahe:Arch_0571) "ahe:Arch_0571 tRNA (guanine-N1)-methyltransferase (EC:2.1.1.31)	K00554 tRNA (guanine37-N1)-methyltransferase [EC:2.1.1.228] (db=KEGG) (RBH) B"
GKFG-678-MONOMER (16S) "16S rRNA processing protein RimM	K02860 16S rRNA processing protein RimM (db=KEGG evalue=3.6e-17 bit_score=94.0 identity=35.4 coverage=87.5) (BLAST) C"
GKFG-679-MONOMER (hypothetical) "hypothetical protein	K06960 (db=KEGG evalue=7.8e-28 bit_score=128.0 identity=79.7 coverage=93.97590361445783) (BLAST) C"
GKFG-683-MONOMER (ahe:Arch_0560) "ahe:Arch_0560 signal recognition particle protein	K03106 signal recognition particle subunit SRP54 (db=KEGG) (RBH) B"
GKFG-684-MONOMER (bla:BLA_0177) "bla:BLA_0177 ftsY	signal recognition particle-docking protein FtsY	K03110 fused signal recognition particle receptor (db=KEGG) (RBH) B"
GKFG-685-MONOMER (seg) "seg (db=Seg db_id=seg from=5 to=25) (IPRSCAN) D"
GKFG-686-MONOMER (118694..119344) "118694..119344 - ( gc_cont=0.519) (GENE) E"
GKFG-687-MONOMER (ske:Sked_23830) "ske:Sked_23830 condensin subunit Smc	K03529 chromosome segregation protein (db=KEGG) (RBH) B"
GKFG-688-MONOMER ((db=HMMPfam) "(db=HMMPfam db_id=PF06470 from=52 to=162 evalue=8.5e-11 interpro_id=IPR010935 interpro_description=SMCs flexible hinge GO=Molecular Function: protein binding (GO:0005515), Molecular Function: ATP binding (GO:0005524), Cellular Component: chromosome (GO:0005694), Biological Process: chromosome organization (GO:0051276)) (IPRSCAN) D"
GKFG-692-MONOMER (bfa:Bfae_22320) "bfa:Bfae_22320 PTS system IIA component/PTS system IIB component/PTS system IIC component	K02768 PTS system, fructose-specific IIA component [EC:2.7.1.69]	K02769 PTS system, fructose-specific IIB component [EC:2.7.1.69]	K02770 PTS system, fructose-specific IIC component (db=KEGG) (RBH) B"
GKFG-694-MONOMER (Putative) "Putative uncharacterized protein n=1 Tax=Actinomyces sp. oral taxon 178 str. F0338 RepID=E8JJL6_9ACTO (db=UNIREF evalue=1.8e-13 bit_score=82.0 identity=27.0 coverage=89.25619834710744) (BLAST) C"
GKFG-697-MONOMER (119351..120019) "119351..120019 - ( gc_cont=0.565) (GENE) E"
GKFG-698-MONOMER (protease,) "protease, transglutaminase-like (db=KEGG evalue=1.6e-43 bit_score=183.0 identity=27.1 coverage=89.36605316973414) (BLAST) C"
GKFG-699-MONOMER (hypothetical) "hypothetical protein (db=KEGG evalue=0.0 bit_score=229.0 identity=33.7 coverage=97.84172661870504) (BLAST) C"
GKFG-701-MONOMER (ach:Achl_1330) "ach:Achl_1330 fibronectin type III domain-containing protein (db=KEGG) (RBH) B"
GKFG-702-MONOMER (LPXTG-motif) "LPXTG-motif cell wall anchor domain-containing protein (db=KEGG evalue=0.0 bit_score=210.0 identity=34.6 coverage=87.53387533875339) (BLAST) C"
GKFG-703-MONOMER (LPXTG-motif) "LPXTG-motif cell wall anchor domain-containing protein (db=KEGG evalue=1.3e-29 bit_score=135.0 identity=47.8 coverage=76.92307692307693) (BLAST) C"
GKFG-704-MONOMER (LPXTG-motif) "LPXTG-motif cell wall anchor domain-containing protein (db=KEGG evalue=3.0e-43 bit_score=181.0 identity=40.1 coverage=97.5609756097561) (BLAST) C"
GKFG-705-MONOMER (car:cauri_0599) "car:cauri_0599 hypothetical protein	K07133 (db=KEGG) (RBH) B"
GKFG-706-MONOMER (hypothetical) "hypothetical protein (db=KEGG evalue=1.6e-21 bit_score=107.0 identity=57.1 coverage=97.82608695652173) (BLAST) C"
GKFG-707-MONOMER (plasmid) "plasmid maintenance system antidote protein (db=KEGG evalue=6.0e-24 bit_score=115.0 identity=57.3 coverage=92.63157894736842) (BLAST) C"
GKFG-708-MONOMER (120023..121090) "120023..121090 - ( gc_cont=0.562) (GENE) E"
GKFG-710-MONOMER (addiction) "addiction module killer protein (db=KEGG evalue=5.6e-45 bit_score=185.0 identity=86.3 coverage=98.05825242718447) (BLAST) C"
GKFG-711-MONOMER (putative) "putative transcription regulator (db=KEGG evalue=1.6e-40 bit_score=170.0 identity=89.5 coverage=97.91666666666666) (BLAST) C"
GKFG-712-MONOMER (plasmid) "plasmid addiction system poison protein (db=KEGG evalue=8.4e-20 bit_score=101.0 identity=50.6 coverage=97.77777777777777) (BLAST) C"
GKFG-713-MONOMER (Ribbon-helix-helix) "Ribbon-helix-helix protein, CopG family n=3 Tax=Clostridiales RepID=H1LUP5_9FIRM (db=UNIREF evalue=4.7e-16 bit_score=89.0 identity=51.4 coverage=97.33333333333334) (BLAST) C"
GKFG-716-MONOMER (ppu:PP_2830) "ppu:PP_2830 major facilitator family transporter (db=KEGG) (RBH) B"
GKFG-719-MONOMER (121097..121906) "121097..121906 - ( gc_cont=0.589) (GENE) E"
GKFG-721-MONOMER (LacI) "LacI family transcriptional regulator	K02529 LacI family transcriptional regulator (db=KEGG evalue=0.0 bit_score=255.0 identity=39.5 coverage=97.40634005763688) (BLAST) C"
GKFG-722-MONOMER (Putative) "Putative uncharacterized protein n=1 Tax=Lachnospiraceae bacterium oral taxon 082 str. F0431 RepID=H1LST5_9FIRM (db=UNIREF evalue=4.7e-18 bit_score=96.0 identity=48.0 coverage=96.7741935483871) (BLAST) C"
GKFG-725-MONOMER (hypothetical) "hypothetical protein (db=KEGG evalue=7.3e-18 bit_score=95.0 identity=48.2 coverage=75.22935779816514) (BLAST) C"
GKFG-726-MONOMER (mcu:HMPREF0573_11030) "mcu:HMPREF0573_11030 two-component system sensor histidine kinase (db=KEGG) (RBH) B"
GKFG-727-MONOMER (cfl:Cfla_2389) "cfl:Cfla_2389 two component transcriptional regulator, winged helix family (db=KEGG) (RBH) B"
GKFG-729-MONOMER (putative) "putative nucleotide binding protein	K06287 septum formation protein (db=KEGG evalue=4.2e-45 bit_score=187.0 identity=46.6 coverage=86.30705394190872) (BLAST) C"
GKFG-730-MONOMER (121921..122823) "121921..122823 - ( gc_cont=0.583) (GENE) E"
GKFG-732-MONOMER (ahe:Arch_1078) "ahe:Arch_1078 LuxR family transcriptional regulator (db=KEGG) (RBH) B"
GKFG-733-MONOMER (mutM	) "mutM	formamidopyrimidine-DNA glycosylase (EC:4.2.99.18)	K10563 formamidopyrimidine-DNA glycosylase [EC:3.2.2.23 4.2.99.18] (db=KEGG evalue=0.0 bit_score=251.0 identity=42.8 coverage=98.01980198019803) (BLAST) C"
GKFG-734-MONOMER (ribonuclease) "ribonuclease III	K03685 ribonuclease III [EC:3.1.26.3] (db=KEGG evalue=0.0 bit_score=257.0 identity=57.9 coverage=93.33333333333333) (BLAST) C"
GKFG-735-MONOMER (hypothetical) "hypothetical protein	K07040 uncharacterized protein (db=KEGG evalue=1.2e-31 bit_score=142.0 identity=41.0 coverage=88.44221105527639) (BLAST) C"
GKFG-736-MONOMER (hypothetical) "hypothetical protein (db=KEGG evalue=9.0e-26 bit_score=122.0 identity=31.4 coverage=89.56521739130436) (BLAST) C"
GKFG-738-MONOMER (N6-adenine-specific) "N6-adenine-specific methylase	K08316 16S rRNA (guanine966-N2)-methyltransferase [EC:2.1.1.171] (db=KEGG evalue=1.6e-34 bit_score=151.0 identity=43.2 coverage=91.54228855721394) (BLAST) C"
GKFG-739-MONOMER (bcv:Bcav_1600) "bcv:Bcav_1600 DEAD/DEAH box helicase	K03655 ATP-dependent DNA helicase RecG [EC:3.6.4.12] (db=KEGG) (RBH) B"
GKFG-740-MONOMER (seg) "seg (db=Seg db_id=seg from=7 to=22) (IPRSCAN) D"
GKFG-741-MONOMER (hypothetical) "hypothetical protein (db=KEGG evalue=0.0 bit_score=292.0 identity=27.7 coverage=76.23363544813697) (BLAST) C"
GKFG-742-MONOMER (UniRef90_E8JFU9) "UniRef90_E8JFU9 Translation initiation factor IF-3 n=4 Tax=Actinomyces RepID=E8JFU9_9ACTO (db=UNIREF) (RBH) B"
GKFG-745-MONOMER (1293089..1293214) "1293089..1293214 - ( gc_cont=0.437) (GENE) E"
GKFG-746-MONOMER (two-component) "two-component system histidine kinase	K02484 two-component system, OmpR family, sensor kinase [EC:2.7.13.3] (db=KEGG evalue=0.0 bit_score=269.0 identity=36.5 coverage=78.71198568872988) (BLAST) C"
GKFG-747-MONOMER (two-component) "two-component system response regulator	K02483 two-component system, OmpR family, response regulator (db=KEGG evalue=0.0 bit_score=264.0 identity=58.9 coverage=90.83665338645417) (BLAST) C"
GKFG-748-MONOMER (seg) "seg (db=Seg db_id=seg from=145 to=157) (IPRSCAN) D"
GKFG-749-MONOMER (ferric) "ferric uptake regulator, Fur family	K03711 Fur family transcriptional regulator, ferric uptake regulator (db=KEGG evalue=4.0e-34 bit_score=149.0 identity=53.7 coverage=92.42424242424242) (BLAST) C"
GKFG-750-MONOMER (DNA) "DNA polymerase III, delta subunit	K02340 DNA polymerase III subunit delta [EC:2.7.7.7] (db=KEGG evalue=0.0 bit_score=246.0 identity=43.3 coverage=93.23076923076923) (BLAST) C"
GKFG-751-MONOMER (ComEC/Rec2-like) "ComEC/Rec2-like protein	K02238 competence protein ComEC (db=KEGG evalue=3.4e-39 bit_score=168.0 identity=28.4 coverage=93.35793357933579) (BLAST) C"
GKFG-752-MONOMER (coiled-coil) "coiled-coil (db=Coil db_id=coil from=54 to=75 evalue=NA) (IPRSCAN) D"
GKFG-753-MONOMER (competence) "competence protein ComEA	K02237 competence protein ComEA (db=KEGG evalue=5.1e-39 bit_score=167.0 identity=43.3 coverage=75.97173144876325) (BLAST) C"
GKFG-754-MONOMER (ace:Acel_1032) "ace:Acel_1032 ribosomal large subunit pseudouridine synthase D	K06180 23S rRNA pseudouridine1911/1915/1917 synthase [EC:5.4.99.23] (db=KEGG) (RBH) B"
GKFG-755-MONOMER (seg) "seg (db=Seg db_id=seg from=12 to=41) (IPRSCAN) D"
GKFG-756-MONOMER (DivIVA) "DivIVA family protein (db=KEGG evalue=5.2e-33 bit_score=147.0 identity=36.4 coverage=82.77153558052434) (BLAST) C"
GKFG-757-MONOMER (hypothetical) "hypothetical protein (db=KEGG evalue=2.4e-16 bit_score=90.0 identity=44.8 coverage=85.45454545454545) (BLAST) C"
GKFG-758-MONOMER (hypothetical) "hypothetical protein	K09772 cell division inhibitor SepF (db=KEGG evalue=2.2e-31 bit_score=141.0 identity=45.7 coverage=98.70967741935483) (BLAST) C"
GKFG-759-MONOMER (hypothetical) "hypothetical protein	K05810 conserved hypothetical protein (db=KEGG evalue=0.0 bit_score=196.0 identity=44.9 coverage=90.76305220883533) (BLAST) C"
GKFG-760-MONOMER (iva:Isova_1293) "iva:Isova_1293 cell division protein FtsZ	K03531 cell division protein FtsZ (db=KEGG) (RBH) B"
GKFG-761-MONOMER (histidine) "histidine triad (HIT) protein (db=KEGG evalue=3.1e-32 bit_score=143.0 identity=47.5 coverage=97.9020979020979) (BLAST) C"
GKFG-762-MONOMER (1306843..1307406) "1306843..1307406 - ( gc_cont=0.548) (GENE) E"
GKFG-763-MONOMER (126480..126776) "126480..126776 - ( gc_cont=0.572) (GENE) E"
GKFG-764-MONOMER (1307699..1308322) "1307699..1308322 + ( gc_cont=0.575) (GENE) E"
GKFG-765-MONOMER (cfl:Cfla_2325) "cfl:Cfla_2325 Preprotein translocase subunit SecA	K03070 preprotein translocase subunit SecA (db=KEGG) (RBH) B"
GKFG-767-MONOMER (seg) "seg (db=Seg db_id=seg from=38 to=55) (IPRSCAN) D"
GKFG-768-MONOMER (afn:Acfer_0497) "afn:Acfer_0497 putative transcriptional regulator	K03655 ATP-dependent DNA helicase RecG [EC:3.6.4.12] (db=KEGG) (RBH) B"
GKFG-769-MONOMER (bcv:Bcav_0884) "bcv:Bcav_0884 UspA domain-containing protein (db=KEGG) (RBH) B"
GKFG-771-MONOMER (spaD	) "spaD	putative surface-anchored fimbrial subunit (db=KEGG evalue=0.0 bit_score=201.0 identity=29.2 coverage=89.0595009596929) (BLAST) C"
GKFG-772-MONOMER (cell) "cell surface protein (db=KEGG evalue=5.6e-43 bit_score=183.0 identity=23.4 coverage=26.20481927710843) (BLAST) C"
GKFG-773-MONOMER (1328772..1329011) "1328772..1329011 - ( gc_cont=0.554) (GENE) E"
GKFG-774-MONOMER (126881..127231) "126881..127231 - ( gc_cont=0.467) (GENE) E"
GKFG-775-MONOMER (UniRef90_G4CU73) "UniRef90_G4CU73 Phage AbiD protein n=3 Tax=Actinomycetales RepID=G4CU73_9ACTO (db=UNIREF) (RBH) B"
GKFG-776-MONOMER (seg) "seg (db=Seg db_id=seg from=161 to=172) (IPRSCAN) D"
GKFG-777-MONOMER (NlpC/P60) "NlpC/P60 family protein (db=KEGG evalue=1.6e-30 bit_score=138.0 identity=43.3 coverage=90.3954802259887) (BLAST) C"
GKFG-778-MONOMER (DtxR) "DtxR family iron (metal) dependent repressor	K03709 DtxR family transcriptional regulator, Mn-dependent transcriptional regulator (db=KEGG evalue=0.0 bit_score=241.0 identity=52.9 coverage=96.06986899563319) (BLAST) C"
GKFG-780-MONOMER (hypothetical) "hypothetical protein	K09803 hypothetical protein (db=KEGG evalue=1.4e-24 bit_score=117.0 identity=58.4 coverage=78.57142857142857) (BLAST) C"
GKFG-781-MONOMER (mcu:HMPREF0573_10492) "mcu:HMPREF0573_10492 NCS2 family nucleobase:cation symporter-2	K06901 putative MFS transporter, AGZA family, xanthine/uracil permease (db=KEGG) (RBH) B"
GKFG-782-MONOMER (hypothetical) "hypothetical protein (db=KEGG evalue=0.0 bit_score=276.0 identity=52.2 coverage=93.4108527131783) (BLAST) C"
GKFG-783-MONOMER (cold-shock) "cold-shock DNA-binding domain-containing protein	K03704 cold shock protein (beta-ribbon, CspA family) (db=KEGG evalue=1.2e-40 bit_score=171.0 identity=65.4 coverage=98.4126984126984) (BLAST) C"
GKFG-784-MONOMER (coiled-coil) "coiled-coil (db=Coil db_id=coil from=1038 to=1059 evalue=NA) (IPRSCAN) D"
GKFG-786-MONOMER (127479..128087) "127479..128087 - ( gc_cont=0.568) (GENE) E"
GKFG-787-MONOMER (hypothetical) "hypothetical protein (db=KEGG evalue=0.0 bit_score=200.0 identity=31.1 coverage=95.33898305084746) (BLAST) C"
GKFG-788-MONOMER (UniRef90_E8JLU2) "UniRef90_E8JLU2 PspA/IM30 family protein n=1 Tax=Actinomyces sp. oral taxon 178 str. F0338 RepID=E8JLU2_9ACTO (db=UNIREF) (RBH) B"
GKFG-793-MONOMER (rdn:HMPREF0733_10046) "rdn:HMPREF0733_10046 rfbB	ABC transporter ATP-binding protein	K09691 lipopolysaccharide transport system ATP-binding protein (db=KEGG) (RBH) B"
GKFG-794-MONOMER (pfr:PFREUD_00590) "pfr:PFREUD_00590 tagG1	sugar ABC transporter permease	K09690 lipopolysaccharide transport system permease protein (db=KEGG) (RBH) B"
GKFG-797-MONOMER (128077..128508) "128077..128508 - ( gc_cont=0.549) (GENE) E"
GKFG-798-MONOMER (oligosaccharide) "oligosaccharide biosynthesis Alg14-like protein (db=KEGG evalue=9.4e-40 bit_score=168.0 identity=52.0 coverage=98.67549668874173) (BLAST) C"
GKFG-800-MONOMER (1356057..1356224) "1356057..1356224 - ( gc_cont=0.536) (GENE) E"
GKFG-802-MONOMER (tRNA/rRNA) "tRNA/rRNA methyltransferase SpoU (db=KEGG evalue=0.0 bit_score=257.0 identity=61.7 coverage=91.42857142857143) (BLAST) C"
GKFG-805-MONOMER (ske:Sked_35330) "ske:Sked_35330 exodeoxyribonuclease III	K01142 exodeoxyribonuclease III [EC:3.1.11.2] (db=KEGG) (RBH) B"
GKFG-807-MONOMER (TetR) "TetR family transcriptional regulator (db=KEGG evalue=0.0 bit_score=204.0 identity=54.0 coverage=52.71084337349398) (BLAST) C"
GKFG-808-MONOMER (Putative) "Putative uncharacterized protein n=1 Tax=Bifidobacterium longum subsp. infantis CCUG 52486 RepID=C5ECK9_BIFLI (db=UNIREF evalue=1.9e-09 bit_score=67.0 identity=35.8 coverage=95.91836734693877) (BLAST) C"
GKFG-809-MONOMER (ahe:Arch_0180) "ahe:Arch_0180 ATP-dependent chaperone ClpB	K03695 ATP-dependent Clp protease ATP-binding subunit ClpB (db=KEGG) (RBH) B"
GKFG-810-MONOMER (seg) "seg (db=Seg db_id=seg from=52 to=72) (IPRSCAN) D"
GKFG-811-MONOMER (putative) "putative transcriptional regulator	K13640 MerR family transcriptional regulator, heat shock protein HspR (db=KEGG evalue=1.6e-31 bit_score=141.0 identity=62.8 coverage=75.67567567567568) (BLAST) C"
GKFG-812-MONOMER (xce:Xcel_0203) "xce:Xcel_0203 chaperone DnaJ domain-containing protein	K03686 molecular chaperone DnaJ (db=KEGG) (RBH) B"
GKFG-813-MONOMER (hypothetical) "hypothetical protein	K03687 molecular chaperone GrpE (db=KEGG evalue=5.3e-39 bit_score=167.0 identity=37.5 coverage=80.13698630136986) (BLAST) C"
GKFG-814-MONOMER (ahe:Arch_0168) "ahe:Arch_0168 chaperone protein DnaK	K04043 molecular chaperone DnaK (db=KEGG) (RBH) B"
GKFG-819-MONOMER (128833..129201) "128833..129201 - ( gc_cont=0.550) (GENE) E"
GKFG-820-MONOMER (periplasmic) "periplasmic binding protein/LacI transcriptional regulator (db=KEGG evalue=5.9e-11 bit_score=74.0 identity=24.0 coverage=85.40925266903915) (BLAST) C"
GKFG-823-MONOMER (heat) "heat shock protein Hsp20	K13993 HSP20 family protein (db=KEGG evalue=3.2e-40 bit_score=170.0 identity=57.3 coverage=93.91891891891892) (BLAST) C"
GKFG-824-MONOMER (hypothetical) "hypothetical protein (db=KEGG evalue=3.2e-10 bit_score=70.0 identity=32.6 coverage=71.42857142857143) (BLAST) C"
GKFG-825-MONOMER (seg) "seg (db=Seg db_id=seg from=181 to=192) (IPRSCAN) D"
GKFG-826-MONOMER (stress-like) "stress-like protein (gls24) (db=KEGG evalue=2.3e-39 bit_score=167.0 identity=51.9 coverage=90.9090909090909) (BLAST) C"
GKFG-827-MONOMER (hypothetical) "hypothetical protein (db=KEGG evalue=3.2e-13 bit_score=79.0 identity=58.3 coverage=90.76923076923077) (BLAST) C"
GKFG-828-MONOMER (seg) "seg (db=Seg db_id=seg from=18 to=33) (IPRSCAN) D"
GKFG-829-MONOMER (DNA/RNA) "DNA/RNA endonuclease G, NUC1 (db=KEGG evalue=1.6e-23 bit_score=115.0 identity=33.9 coverage=87.93969849246231) (BLAST) C"
GKFG-830-MONOMER (Putative) "Putative uncharacterized protein n=1 Tax=Corynebacterium lipophiloflavum DSM 44291 RepID=C0XU10_9CORY (db=UNIREF evalue=6.4e-11 bit_score=73.0 identity=33.3 coverage=69.23076923076923) (BLAST) C"
GKFG-831-MONOMER (hypothetical) "hypothetical protein (db=KEGG evalue=9.4e-22 bit_score=109.0 identity=31.1 coverage=96.17224880382776) (BLAST) C"
GKFG-832-MONOMER (hypothetical) "hypothetical protein (db=KEGG evalue=2.4e-13 bit_score=80.0 identity=50.6 coverage=87.8048780487805) (BLAST) C"
GKFG-833-MONOMER (mlu:Mlut_15870) "mlu:Mlut_15870 hypothetical protein (db=KEGG) (RBH) B"
GKFG-834-MONOMER (mcu:HMPREF0573_11643) "mcu:HMPREF0573_11643 site-specific DNA-methyltransferase (db=KEGG) (RBH) B"
GKFG-835-MONOMER (hypothetical) "hypothetical protein	K09964 hypothetical protein (db=KEGG evalue=7.6e-20 bit_score=102.0 identity=39.4 coverage=94.20289855072464) (BLAST) C"
GKFG-836-MONOMER (alpha/beta) "alpha/beta hydrolase (db=KEGG evalue=0.0 bit_score=201.0 identity=42.7 coverage=90.49429657794677) (BLAST) C"
GKFG-837-MONOMER (hypothetical) "hypothetical protein (db=KEGG evalue=5.4e-15 bit_score=85.0 identity=56.1 coverage=84.4155844155844) (BLAST) C"
GKFG-839-MONOMER (bfa:Bfae_19090) "bfa:Bfae_19090 hypothetical protein	K07503 hypothetical protein (db=KEGG) (RBH) B"
GKFG-840-MONOMER (Putative) "Putative uncharacterized protein n=2 Tax=Actinomyces odontolyticus RepID=A7BDP0_9ACTO (db=UNIREF evalue=5.7e-15 bit_score=86.0 identity=32.8 coverage=92.90780141843972) (BLAST) C"
GKFG-841-MONOMER (seg) "seg (db=Seg db_id=seg from=35 to=54) (IPRSCAN) D"
GKFG-850-MONOMER (seg) "seg (db=Seg db_id=seg from=118 to=131) (IPRSCAN) D"
GKFG-852-MONOMER (putative) "putative phage capsid protein (db=KEGG evalue=0.0 bit_score=290.0 identity=39.7 coverage=99.0) (BLAST) C"
GKFG-853-MONOMER (Sua5/YciO/YrdC/YwlC) "Sua5/YciO/YrdC/YwlC family protein (db=KEGG evalue=2.9e-44 bit_score=184.0 identity=47.8 coverage=93.75) (BLAST) C"
GKFG-854-MONOMER (LPXTG_anchor:) "LPXTG_anchor: LPXTG-motif cell wall anch (db=HMMTigr db_id=TIGR01167 from=98 to=133 evalue=0.027 interpro_id=IPR019931 interpro_description=LPXTG-motif cell wall anchor) (IPRSCAN) D"
GKFG-855-MONOMER (methylase) "methylase of polypeptide chain release factor	K02493 release factor glutamine methyltransferase [EC:2.1.1.-] (db=KEGG evalue=4.2e-41 bit_score=174.0 identity=41.2 coverage=82.80701754385966) (BLAST) C"
GKFG-856-MONOMER (mcu:HMPREF0573_11086) "mcu:HMPREF0573_11086 peptide subunit release factor RF1	K02835 peptide chain release factor 1 (db=KEGG) (RBH) B"
GKFG-859-MONOMER (sorC	) "sorC	transcriptional regulator (db=KEGG evalue=0.0 bit_score=211.0 identity=39.5 coverage=94.00630914826499) (BLAST) C"
GKFG-862-MONOMER (ahe:Arch_0838) "ahe:Arch_0838 ErfK/YbiS/YcfS/YnhG family protein (db=KEGG) (RBH) B"
GKFG-863-MONOMER (putative) "putative phage prohead protease	K06904 (db=KEGG evalue=0.0 bit_score=228.0 identity=37.4 coverage=81.90709046454768) (BLAST) C"
GKFG-864-MONOMER (crd:CRES_0981) "crd:CRES_0981 pip	proline iminopeptidase (EC:3.4.11.5) (db=KEGG) (RBH) B"
GKFG-866-MONOMER (hypothetical) "hypothetical protein (db=KEGG evalue=5.8e-24 bit_score=118.0 identity=30.5 coverage=29.53964194373401) (BLAST) C"
GKFG-869-MONOMER (seg) "seg (db=Seg db_id=seg from=22 to=35) (IPRSCAN) D"
GKFG-870-MONOMER (bcv:Bcav_3818) "bcv:Bcav_3818 monovalent cation/H+ antiporter subunit A (EC:1.6.99.5)	K05565 multicomponent Na+:H+ antiporter subunit A (db=KEGG) (RBH) B"
GKFG-871-MONOMER (multisubunit) "multisubunit Na+/H+ antiporter, MnhC subunit	K05567 multicomponent Na+:H+ antiporter subunit C (db=KEGG evalue=2.1e-33 bit_score=147.0 identity=59.5 coverage=83.91608391608392) (BLAST) C"
GKFG-872-MONOMER (cga:Celgi_3049) "cga:Celgi_3049 NADH/Ubiquinone/plastoquinone (complex I)	K05568 multicomponent Na+:H+ antiporter subunit D (db=KEGG) (RBH) B"
GKFG-873-MONOMER (multisubunit) "multisubunit Na+/H+ antiporter MnhE subunit-like protein	K05569 multicomponent Na+:H+ antiporter subunit E (db=KEGG evalue=4.9e-23 bit_score=114.0 identity=37.6 coverage=67.77777777777779) (BLAST) C"
GKFG-874-MONOMER (rer:RER_18960) "rer:RER_18960 phage portal protein (db=KEGG) (RBH) B"
GKFG-875-MONOMER (multiple) "multiple resistance and pH regulation protein F	K05570 multicomponent Na+:H+ antiporter subunit F (db=KEGG evalue=2.5e-08 bit_score=64.0 identity=32.4 coverage=87.17948717948718) (BLAST) C"
GKFG-876-MONOMER (monovalent) "monovalent cation/proton antiporter, MnhG/PhaG subunit	K05571 multicomponent Na+:H+ antiporter subunit G (db=KEGG evalue=1.2e-14 bit_score=85.0 identity=40.6 coverage=74.21875) (BLAST) C"
GKFG-878-MONOMER (1429032..1429295) "1429032..1429295 - ( gc_cont=0.436) (GENE) E"
GKFG-879-MONOMER (1429413..1429634) "1429413..1429634 - ( gc_cont=0.450) (GENE) E"
GKFG-880-MONOMER (CRISPR-associated) "CRISPR-associated protein Cas2 (db=KEGG evalue=1.7e-24 bit_score=117.0 identity=46.9 coverage=80.74074074074075) (BLAST) C"
GKFG-881-MONOMER (nml:Namu_3049) "nml:Namu_3049 CRISPR-associated protein Cas1	K15342 CRISP-associated protein Cas1 (db=KEGG) (RBH) B"
GKFG-882-MONOMER (Cse3) "Cse3 family CRISPR-associated protein (db=KEGG evalue=1.2e-32 bit_score=145.0 identity=39.0 coverage=96.69811320754717) (BLAST) C"
GKFG-883-MONOMER (CRISPR-associated) "CRISPR-associated Cas5 family protein (db=KEGG evalue=4.5e-34 bit_score=150.0 identity=41.5 coverage=69.26070038910505) (BLAST) C"
GKFG-884-MONOMER (UniRef90_E6LXR0) "UniRef90_E6LXR0 Putative uncharacterized protein n=1 Tax=Mobiluncus curtisii ATCC 51333 RepID=E6LXR0_9ACTO (db=UNIREF) (RBH) B"
GKFG-886-MONOMER (integral) "integral membrane protein (db=KEGG evalue=0.0 bit_score=294.0 identity=63.2 coverage=94.82071713147411) (BLAST) C"
GKFG-888-MONOMER (UniRef90_C2KTG5) "UniRef90_C2KTG5 LacI family transcriptional regulator n=4 Tax=Mobiluncus mulieris RepID=C2KTG5_9ACTO (db=UNIREF) (RBH) B"
GKFG-889-MONOMER (cdh:CDB402_1641) "cdh:CDB402_1641 antibiotic ABC transporter (db=KEGG) (RBH) B"
GKFG-891-MONOMER (hypothetical) "hypothetical protein (db=KEGG evalue=0.0 bit_score=538.0 identity=47.1 coverage=98.59402460456941) (BLAST) C"
GKFG-892-MONOMER (ere:EUBREC_0139) "ere:EUBREC_0139 hypothetical protein (db=KEGG) (RBH) B"
GKFG-893-MONOMER (seg) "seg (db=Seg db_id=seg from=13 to=33) (IPRSCAN) D"
GKFG-894-MONOMER (pad:TIIST44_03795) "pad:TIIST44_03795 toxin secretion/phage lysis holin (db=KEGG) (RBH) B"
GKFG-895-MONOMER (cva:CVAR_0098) "cva:CVAR_0098 hypothetical protein (db=KEGG) (RBH) B"
GKFG-897-MONOMER (coiled-coil) "coiled-coil (db=Coil db_id=coil from=1 to=31 evalue=NA) (IPRSCAN) D"
GKFG-899-MONOMER (hypothetical) "hypothetical protein	K03855 ferredoxin like protein (db=KEGG evalue=9.6e-33 bit_score=144.0 identity=61.2 coverage=97.97979797979798) (BLAST) C"
GKFG-901-MONOMER (UniRef90_D0WNZ8) "UniRef90_D0WNZ8 Electron transfer flavoprotein, alpha subunit n=1 Tax=Actinomyces sp. oral taxon 848 str. F0332 RepID=D0WNZ8_9ACTO (db=UNIREF) (RBH) B"
GKFG-902-MONOMER (UniRef90_E8JH40) "UniRef90_E8JH40 Electron transfer flavoprotein n=1 Tax=Actinomyces sp. oral taxon 178 str. F0338 RepID=E8JH40_9ACTO (db=UNIREF) (RBH) B"
GKFG-903-MONOMER (TetR) "TetR family transcriptional regulator (db=KEGG evalue=4.8e-34 bit_score=150.0 identity=37.4 coverage=88.15165876777252) (BLAST) C"
GKFG-908-MONOMER (hypothetical) "hypothetical protein (db=KEGG evalue=1.0e-10 bit_score=71.0 identity=51.7 coverage=58.76288659793815) (BLAST) C"
GKFG-910-MONOMER (ahe:Arch_1365) "ahe:Arch_1365 major facilitator superfamily protein (db=KEGG) (RBH) B"
GKFG-911-MONOMER (nfa:nfa37970) "nfa:nfa37970 hrpA	ATP-dependent helicase	K03578 ATP-dependent helicase HrpA [EC:3.6.4.13] (db=KEGG) (RBH) B"
GKFG-912-MONOMER (Serine/threonine) "Serine/threonine protein kinase PkaA (EC:2.7.11.1)	K08884 serine/threonine protein kinase, bacterial [EC:2.7.11.1] (db=KEGG evalue=0.0 bit_score=206.0 identity=32.6 coverage=89.00862068965517) (BLAST) C"
GKFG-913-MONOMER (hypothetical) "hypothetical protein (db=KEGG evalue=5.3e-31 bit_score=139.0 identity=40.4 coverage=93.02325581395348) (BLAST) C"
GKFG-916-MONOMER (protein) "protein tyrosine phosphatase	K01104 protein-tyrosine phosphatase [EC:3.1.3.48] (db=KEGG evalue=1.8e-22 bit_score=111.0 identity=51.3 coverage=71.42857142857143) (BLAST) C"
GKFG-917-MONOMER (rer:RER_44720) "rer:RER_44720 cycA	D-serine/D-alanine/glycine transporter	K11737 D-serine/D-alanine/glycine transporter (db=KEGG) (RBH) B"
GKFG-919-MONOMER (136803..137807) "136803..137807 - ( gc_cont=0.549) (GENE) E"
GKFG-924-MONOMER (NrdI) "NrdI protein	K03647 protein involved in ribonucleotide reduction (db=KEGG evalue=2.5e-43 bit_score=180.0 identity=64.3 coverage=82.05128205128204) (BLAST) C"
GKFG-925-MONOMER (NrdH) "NrdH family redoxin	K06191 glutaredoxin-like protein NrdH (db=KEGG evalue=1.8e-24 bit_score=117.0 identity=65.0 coverage=95.18072289156626) (BLAST) C"
GKFG-926-MONOMER (LuxS) "LuxS protein involved in autoinducer AI2 synthesis	K07173 S-ribosylhomocysteine lyase [EC:4.4.1.21] (db=KEGG evalue=0.0 bit_score=231.0 identity=71.8 coverage=96.1038961038961) (BLAST) C"
GKFG-928-MONOMER (polysaccharide) "polysaccharide deacetylase (db=KEGG evalue=0.0 bit_score=211.0 identity=41.3 coverage=93.51535836177474) (BLAST) C"
GKFG-930-MONOMER (seg) "seg (db=Seg db_id=seg from=2 to=14) (IPRSCAN) D"
GKFG-931-MONOMER (seg) "seg (db=Seg db_id=seg from=15 to=35) (IPRSCAN) D"
GKFG-932-MONOMER (hypothetical) "hypothetical protein (db=KEGG evalue=0.0 bit_score=208.0 identity=40.6 coverage=55.319148936170215) (BLAST) C"
GKFG-934-MONOMER (transmembrane_regions) "transmembrane_regions (db=TMHMM db_id=tmhmm from=21 to=43) (IPRSCAN) D"
GKFG-936-MONOMER (hypothetical) "hypothetical protein	K07090 (db=KEGG evalue=0.0 bit_score=224.0 identity=45.5 coverage=98.4126984126984) (BLAST) C"
GKFG-937-MONOMER (ahe:Arch_0039) "ahe:Arch_0039 sugar transporter (db=KEGG) (RBH) B"
GKFG-939-MONOMER (sugar) "sugar transporter (db=KEGG evalue=0.0 bit_score=519.0 identity=63.4 coverage=99.25373134328358) (BLAST) C"
GKFG-940-MONOMER (sugar) "sugar transporter (db=KEGG evalue=4.5e-38 bit_score=163.0 identity=64.5 coverage=70.58823529411765) (BLAST) C"
GKFG-941-MONOMER (seg) "seg (db=Seg db_id=seg from=85 to=104) (IPRSCAN) D"
GKFG-952-MONOMER (139334..139609) "139334..139609 - ( gc_cont=0.587) (GENE) E"
GKFG-954-MONOMER (cytotoxic) "cytotoxic translational repressor of toxin-antitoxin stability system (db=KEGG evalue=5.2e-22 bit_score=109.0 identity=59.0 coverage=92.13483146067416) (BLAST) C"
GKFG-955-MONOMER (hypothetical) "hypothetical protein (db=KEGG evalue=5.9e-11 bit_score=72.0 identity=48.6 coverage=91.8918918918919) (BLAST) C"
GKFG-956-MONOMER (iva:Isova_0655) "iva:Isova_0655 translation elongation factor Tu (EC:2.7.7.4)	K02358 elongation factor Tu (db=KEGG) (RBH) B"
GKFG-957-MONOMER (mcu:HMPREF0573_10357) "mcu:HMPREF0573_10357 fusA	elongation factor EF2	K02355 elongation factor G (db=KEGG) (RBH) B"
GKFG-963-MONOMER (seg) "seg (db=Seg db_id=seg from=158 to=169) (IPRSCAN) D"
GKFG-965-MONOMER (1517932..1518081) "1517932..1518081 - ( gc_cont=0.513) (GENE) E"
GKFG-967-MONOMER (mcu:HMPREF0573_10638) "mcu:HMPREF0573_10638 ABC transporter ATP-binding protein	K02071 D-methionine transport system ATP-binding protein (db=KEGG) (RBH) B"
GKFG-968-MONOMER (metal) "metal ion ABC transporter membrane protein	K02072 D-methionine transport system permease protein (db=KEGG evalue=0.0 bit_score=273.0 identity=55.3 coverage=96.35627530364373) (BLAST) C"
GKFG-969-MONOMER (mcu:HMPREF0573_10598) "mcu:HMPREF0573_10598 ABC transporter ATP-binding protein	K02073 D-methionine transport system substrate-binding protein (db=KEGG) (RBH) B"
GKFG-970-MONOMER (hypothetical) "hypothetical protein (db=KEGG evalue=7.9e-39 bit_score=165.0 identity=51.0 coverage=96.64429530201343) (BLAST) C"
GKFG-971-MONOMER (1524219..1524722) "1524219..1524722 + ( gc_cont=0.385) (GENE) E"
GKFG-972-MONOMER (LacI) "LacI family transcriptional regulator (db=KEGG evalue=0.0 bit_score=215.0 identity=35.5 coverage=93.6231884057971) (BLAST) C"
GKFG-973-MONOMER (pfr:PFREUD_23130) "pfr:PFREUD_23130 iolH	myo-inositol catabolism protein IolH	K06605 myo-inositol catabolism protein IolH (db=KEGG) (RBH) B"
GKFG-974-MONOMER (seg) "seg (db=Seg db_id=seg from=13 to=32) (IPRSCAN) D"
GKFG-975-MONOMER (ccu:Ccur_10800) "ccu:Ccur_10800 pyridoxal biosynthesis lyase PdxS	K06215 pyridoxine biosynthesis protein [EC:4.-.-.-] (db=KEGG) (RBH) B"
GKFG-981-MONOMER (ach:Achl_1784) "ach:Achl_1784 ATP-dependent helicase HrpB	K03579 ATP-dependent helicase HrpB [EC:3.6.4.13] (db=KEGG) (RBH) B"
GKFG-982-MONOMER (hypothetical) "hypothetical protein (db=KEGG evalue=0.0 bit_score=226.0 identity=45.8 coverage=86.86131386861314) (BLAST) C"
GKFG-983-MONOMER (MarR) "MarR family transcriptional regulator (db=KEGG evalue=2.8e-42 bit_score=177.0 identity=51.6 coverage=96.29629629629629) (BLAST) C"
GKFG-984-MONOMER (mcu:HMPREF0573_10224) "mcu:HMPREF0573_10224 putative transporter (db=KEGG) (RBH) B"
GKFG-985-MONOMER (140414..140605) "140414..140605 - ( gc_cont=0.479) (GENE) E"
GKFG-986-MONOMER (membrane) "membrane protein (db=KEGG evalue=0.0 bit_score=221.0 identity=41.0 coverage=91.48148148148148) (BLAST) C"
GKFG-987-MONOMER (asd:AS9A_2988) "asd:AS9A_2988 hypothetical protein (db=KEGG) (RBH) B"
GKFG-988-MONOMER (Putative) "Putative uncharacterized protein n=1 Tax=Actinomyces urogenitalis DSM 15434 RepID=C0W5D5_9ACTO (db=UNIREF evalue=2.7e-09 bit_score=67.0 identity=37.3 coverage=89.81481481481481) (BLAST) C"
GKFG-989-MONOMER (Putative) "Putative uncharacterized protein n=1 Tax=Actinomyces coleocanis DSM 15436 RepID=C0VY45_9ACTO (db=UNIREF evalue=0.0 bit_score=223.0 identity=42.4 coverage=91.97080291970804) (BLAST) C"
GKFG-991-MONOMER (mcu:HMPREF0573_11504) "mcu:HMPREF0573_11504 hypothetical protein (db=KEGG) (RBH) B"
GKFG-992-MONOMER (1546408..1546587) "1546408..1546587 - ( gc_cont=0.433) (GENE) E"
GKFG-993-MONOMER (transmembrane_regions) "transmembrane_regions (db=TMHMM db_id=tmhmm from=4 to=23) (IPRSCAN) D"
GKFG-994-MONOMER (Transposase) "Transposase IS3/IS911 family protein n=1 Tax=Microbacterium laevaniformans OR221 RepID=H8E5F0_9MICO (db=UNIREF evalue=1.3e-07 bit_score=63.0 identity=40.0 coverage=31.73431734317343) (BLAST) C"
GKFG-996-MONOMER (seg) "seg (db=Seg db_id=seg from=219 to=230) (IPRSCAN) D"
GKFG-1000-MONOMER (Putative) "Putative uncharacterized protein n=1 Tax=Eubacterium infirmum F0142 RepID=H1PMS9_9FIRM (db=UNIREF evalue=5.1e-22 bit_score=110.0 identity=44.1 coverage=73.15436241610739) (BLAST) C"
GKFG-1001-MONOMER (faa:HMPREF0389_01374) "faa:HMPREF0389_01374 hypothetical protein (db=KEGG) (RBH) B"
GKFG-1002-MONOMER (AcrR) "AcrR family transcriptional regulator (db=KEGG evalue=1.2e-27 bit_score=129.0 identity=34.4 coverage=85.44600938967136) (BLAST) C"
GKFG-1004-MONOMER (hypothetical) "hypothetical protein (db=KEGG evalue=1.4e-45 bit_score=189.0 identity=55.0 coverage=97.57575757575758) (BLAST) C"
GKFG-1007-MONOMER (pfr:PFREUD_18720) "pfr:PFREUD_18720 amino acid ABC transporter permease	K11738 L-asparagine permease (db=KEGG) (RBH) B"
GKFG-1008-MONOMER (141281..141610) "141281..141610 - ( gc_cont=0.512) (GENE) E"
GKFG-1013-MONOMER (ahe:Arch_0427) "ahe:Arch_0427 YidE/YbjL duplication	K07085 putative transport protein (db=KEGG) (RBH) B"
GKFG-1014-MONOMER (mcu:HMPREF0573_11476) "mcu:HMPREF0573_11476 hypothetical protein (db=KEGG) (RBH) B"
GKFG-1015-MONOMER (raiA	) "raiA	putative ribosome-associated inhibitor protein Y (db=KEGG evalue=0.0 bit_score=278.0 identity=61.7 coverage=92.37668161434978) (BLAST) C"
GKFG-1016-MONOMER (competence) "competence protein F (db=KEGG evalue=4.6e-15 bit_score=87.0 identity=27.7 coverage=86.4) (BLAST) C"
GKFG-1017-MONOMER (lipoprotein) "lipoprotein LpqB (db=KEGG evalue=0.0 bit_score=198.0 identity=25.7 coverage=98.53479853479854) (BLAST) C"
GKFG-1018-MONOMER (mcu:HMPREF0573_10409) "mcu:HMPREF0573_10409 histidine kinase (EC:2.7.13.3)	K07654 two-component system, OmpR family, sensor histidine kinase MtrB [EC:2.7.13.3] (db=KEGG) (RBH) B"
GKFG-1019-MONOMER (141603..141941) "141603..141941 - ( gc_cont=0.516) (GENE) E"
GKFG-1020-MONOMER (apn:Asphe3_25810) "apn:Asphe3_25810 response regulator with CheY-like receiver domain and winged-helix DNA-binding domain	K07670 two-component system, OmpR family, response regulator MtrA (db=KEGG) (RBH) B"
GKFG-1021-MONOMER (hypothetical) "hypothetical protein (db=KEGG evalue=3.2e-29 bit_score=133.0 identity=53.7 coverage=80.98591549295774) (BLAST) C"
GKFG-1022-MONOMER (hypothetical) "hypothetical protein (db=KEGG evalue=1.1e-19 bit_score=101.0 identity=44.2 coverage=94.11764705882352) (BLAST) C"
GKFG-1023-MONOMER (Putative) "Putative uncharacterized protein n=1 Tax=Actinomyces graevenitzii C83 RepID=G9PEY4_9ACTO (db=UNIREF evalue=3.1e-11 bit_score=75.0 identity=22.6 coverage=80.58690744920993) (BLAST) C"
GKFG-1025-MONOMER (WhiB) "WhiB family transcriptional regulator (db=KEGG evalue=6.6e-34 bit_score=148.0 identity=70.8 coverage=96.93877551020408) (BLAST) C"
GKFG-1026-MONOMER (hypothetical) "hypothetical protein (db=KEGG evalue=2.0e-13 bit_score=82.0 identity=32.5 coverage=65.63706563706563) (BLAST) C"
GKFG-1030-MONOMER (141934..142215) "141934..142215 - ( gc_cont=0.518) (GENE) E"
GKFG-1032-MONOMER (mcu:HMPREF0573_10511) "mcu:HMPREF0573_10511 response regulator	K02483 two-component system, OmpR family, response regulator (db=KEGG) (RBH) B"
GKFG-1033-MONOMER (iva:Isova_2607) "iva:Isova_2607 integral membrane sensor signal transduction histidine kinase	K02484 two-component system, OmpR family, sensor kinase [EC:2.7.13.3] (db=KEGG) (RBH) B"
GKFG-1034-MONOMER (hypothetical) "hypothetical protein (db=KEGG evalue=3.1e-31 bit_score=141.0 identity=36.9 coverage=56.613756613756614) (BLAST) C"
GKFG-1035-MONOMER (hypothetical) "hypothetical protein (db=KEGG evalue=6.7e-15 bit_score=85.0 identity=45.3 coverage=96.90721649484536) (BLAST) C"
GKFG-1036-MONOMER (mav:MAV_4707) "mav:MAV_4707 groEL	chaperonin GroEL	K04077 chaperonin GroEL (db=KEGG) (RBH) B"
GKFG-1037-MONOMER (hypothetical) "hypothetical protein (db=KEGG evalue=3.0e-07 bit_score=60.0 identity=38.5 coverage=57.668711656441715) (BLAST) C"
GKFG-1038-MONOMER (ung	) "ung	uracil-DNA glycosylase	K03648 uracil-DNA glycosylase [EC:3.2.2.27] (db=KEGG evalue=0.0 bit_score=294.0 identity=65.6 coverage=95.02262443438913) (BLAST) C"
GKFG-1039-MONOMER (transcriptional) "transcriptional regulator (db=KEGG evalue=0.0 bit_score=260.0 identity=40.9 coverage=80.95238095238095) (BLAST) C"
GKFG-1040-MONOMER (ske:Sked_08560) "ske:Sked_08560 cell envelope-related transcriptional attenuator domain-containing protein (db=KEGG) (RBH) B"
GKFG-1041-MONOMER (coiled-coil) "coiled-coil (db=Coil db_id=coil from=56 to=77 evalue=NA) (IPRSCAN) D"
GKFG-1043-MONOMER (chromosome) "chromosome condensation regulator RCC1 (db=KEGG evalue=0.0 bit_score=206.0 identity=33.5 coverage=71.8) (BLAST) C"
GKFG-1044-MONOMER (GtrA) "GtrA family protein (db=KEGG evalue=5.0e-30 bit_score=136.0 identity=50.0 coverage=92.46575342465754) (BLAST) C"
GKFG-1046-MONOMER (xce:Xcel_0723) "xce:Xcel_0723 ATP-dependent DNA helicase PcrA	K03657 DNA helicase II / ATP-dependent DNA helicase PcrA [EC:3.6.4.12] (db=KEGG) (RBH) B"
GKFG-1052-MONOMER (142523..142807) "142523..142807 - ( gc_cont=0.442) (GENE) E"
GKFG-1053-MONOMER (hypothetical) "hypothetical protein	K09009 hypothetical protein (db=KEGG evalue=0.0 bit_score=191.0 identity=58.4 coverage=89.20454545454545) (BLAST) C"
GKFG-1054-MONOMER (hypothetical) "hypothetical protein (db=KEGG evalue=9.0e-12 bit_score=75.0 identity=32.8 coverage=73.61963190184049) (BLAST) C"
GKFG-1055-MONOMER (UniRef90_B5CMC4) "UniRef90_B5CMC4 Putative uncharacterized protein n=1 Tax=Ruminococcus lactaris ATCC 29176 RepID=B5CMC4_9FIRM (db=UNIREF) (RBH) B"
GKFG-1056-MONOMER (transmembrane_regions) "transmembrane_regions (db=TMHMM db_id=tmhmm from=31 to=53) (IPRSCAN) D"
GKFG-1059-MONOMER (PROKAR_LIPOPROTEIN) "PROKAR_LIPOPROTEIN (db=ProfileScan db_id=PS51257 from=1 to=25 evalue=6.0) (IPRSCAN) D"
GKFG-1060-MONOMER (cfl:Cfla_0898) "cfl:Cfla_0898 transcription-repair coupling factor	K03723 transcription-repair coupling factor (superfamily II helicase) [EC:3.6.4.-] (db=KEGG) (RBH) B"
GKFG-1061-MONOMER (Putative) "Putative uncharacterized protein n=1 Tax=Helcococcus kunzii ATCC 51366 RepID=H3NP15_9FIRM (db=UNIREF evalue=4.2e-35 bit_score=154.0 identity=80.7 coverage=42.857142857142854) (BLAST) C"
GKFG-1062-MONOMER (mcu:HMPREF0573_10372) "mcu:HMPREF0573_10372 rho	transcription termination factor Rho (EC:3.6.1.-)	K03628 transcription termination factor Rho (db=KEGG) (RBH) B"
GKFG-1063-MONOMER (seg) "seg (db=Seg db_id=seg from=9 to=21) (IPRSCAN) D"
GKFG-1068-MONOMER (ckp:ckrop_1874) "ckp:ckrop_1874 hypothetical protein (db=KEGG) (RBH) B"
GKFG-1069-MONOMER (abortive) "abortive infection protein (db=KEGG evalue=0.0 bit_score=232.0 identity=53.0 coverage=98.0392156862745) (BLAST) C"
GKFG-1070-MONOMER (conjugative) "conjugative transposon protein (db=KEGG evalue=8.5e-16 bit_score=88.0 identity=51.3 coverage=97.46835443037975) (BLAST) C"
GKFG-1071-MONOMER (conjugative) "conjugative transposon protein (db=KEGG evalue=7.0e-28 bit_score=129.0 identity=43.2 coverage=77.10843373493977) (BLAST) C"
GKFG-1072-MONOMER (cds:CDC7B_1743) "cds:CDC7B_1743 putative DNA methyltransferase (db=KEGG) (RBH) B"
GKFG-1073-MONOMER (UniRef90_H2G6C8) "UniRef90_H2G6C8 Putative DNA methyltransferase n=4 Tax=Corynebacterium diphtheriae RepID=H2G6C8_CORDP (db=UNIREF) (RBH) B"
GKFG-1074-MONOMER (coiled-coil) "coiled-coil (db=Coil db_id=coil from=87 to=108 evalue=NA) (IPRSCAN) D"
GKFG-1075-MONOMER (bcv:Bcav_0371) "bcv:Bcav_0371 major facilitator superfamily protein (db=KEGG) (RBH) B"
GKFG-1076-MONOMER (transmembrane_regions) "transmembrane_regions (db=TMHMM db_id=tmhmm from=13 to=30) (IPRSCAN) D"
GKFG-1080-MONOMER (ssb	) "ssb	single-strand DNA-binding protein	K03111 single-strand DNA-binding protein (db=KEGG evalue=5.1e-10 bit_score=70.0 identity=31.1 coverage=85.11904761904762) (BLAST) C"
GKFG-1081-MONOMER (144179..144490) "144179..144490 - ( gc_cont=0.561) (GENE) E"
GKFG-1082-MONOMER (144487..144945) "144487..144945 - ( gc_cont=0.545) (GENE) E"
GKFG-1084-MONOMER (hypothetical) "hypothetical protein (db=KEGG evalue=1.6e-07 bit_score=62.0 identity=31.5 coverage=37.160120845921455) (BLAST) C"
GKFG-1085-MONOMER (145879..146106) "145879..146106 - ( gc_cont=0.342) (GENE) E"
GKFG-1086-MONOMER (Holliday) "Holliday junction resolvase RusA (db=superfamily db_id=SSF103084 from=9 to=158 evalue=1.3e-07 interpro_id=IPR008822 interpro_description=Endodeoxyribonuclease, RusA-like GO=Molecular Function: magnesium ion binding (GO:0000287), Biological Process: DNA repair (GO:0006281), Biological Process: DNA recombination (GO:0006310)) (IPRSCAN) D"
GKFG-1087-MONOMER (146999..147151) "146999..147151 - ( gc_cont=0.516) (GENE) E"
GKFG-1088-MONOMER (hypothetical) "hypothetical protein (db=KEGG evalue=2.1e-32 bit_score=145.0 identity=33.5 coverage=91.25874125874127) (BLAST) C"
GKFG-1089-MONOMER (147998..148516) "147998..148516 - ( gc_cont=0.545) (GENE) E"
GKFG-1090-MONOMER (transmembrane_regions) "transmembrane_regions (db=TMHMM db_id=tmhmm from=4 to=26) (IPRSCAN) D"
GKFG-1091-MONOMER (seg) "seg (db=Seg db_id=seg from=35 to=46) (IPRSCAN) D"
GKFG-1092-MONOMER (seg) "seg (db=Seg db_id=seg from=12 to=20) (IPRSCAN) D"
GKFG-1093-MONOMER (149103..149555) "149103..149555 - ( gc_cont=0.554) (GENE) E"
GKFG-1095-MONOMER (149558..149800) "149558..149800 - ( gc_cont=0.547) (GENE) E"
GKFG-1096-MONOMER (lambda) "lambda repressor-like DNA-binding domains (db=superfamily db_id=SSF47413 from=8 to=75 evalue=2.2e-09 interpro_id=IPR010982 interpro_description=Lambda repressor-like, DNA-binding GO=Molecular Function: DNA binding (GO:0003677)) (IPRSCAN) D"
GKFG-1097-MONOMER (seg) "seg (db=Seg db_id=seg from=70 to=81) (IPRSCAN) D"
GKFG-1098-MONOMER (hypothetical) "hypothetical protein (db=KEGG evalue=2.8e-12 bit_score=78.0 identity=34.7 coverage=53.6) (BLAST) C"
GKFG-1099-MONOMER (integrase,) "integrase, Lambda phage type (db=KEGG evalue=4.7e-40 bit_score=171.0 identity=32.2 coverage=95.17426273458445) (BLAST) C"
GKFG-1100-MONOMER (ahe:Arch_1646) "ahe:Arch_1646 DNA polymerase III subunits gamma/tau	K02343 DNA polymerase III subunit gamma/tau [EC:2.7.7.7] (db=KEGG) (RBH) B"
GKFG-1101-MONOMER (recombination) "recombination protein RecR	K06187 recombination protein RecR (db=KEGG evalue=0.0 bit_score=294.0 identity=71.3 coverage=97.48743718592965) (BLAST) C"
GKFG-1104-MONOMER (hypothetical) "hypothetical protein (db=KEGG evalue=7.9e-12 bit_score=77.0 identity=28.7 coverage=45.32374100719424) (BLAST) C"
GKFG-1105-MONOMER ((db=HMMPfam) "(db=HMMPfam db_id=PF02608 from=80 to=359 evalue=6.0e-16 interpro_id=IPR003760 interpro_description=Basic membrane lipoprotein GO=Cellular Component: plasma membrane (GO:0005886)) (IPRSCAN) D"
GKFG-1106-MONOMER (TetR) "TetR family transcriptional regulator (db=KEGG evalue=0.0 bit_score=201.0 identity=50.0 coverage=82.91666666666667) (BLAST) C"
GKFG-1107-MONOMER (bpo:BP951000_0356) "bpo:BP951000_0356 major facilitator superfamily protein (db=KEGG) (RBH) B"
GKFG-1108-MONOMER (cation) "cation permease	K07243 high-affinity iron transporter (db=KEGG evalue=0.0 bit_score=236.0 identity=40.8 coverage=90.27355623100304) (BLAST) C"
GKFG-1109-MONOMER (lxx:Lxx16270) "lxx:Lxx16270 lipoprotein	K07224 putative lipoprotein (db=KEGG) (RBH) B"
GKFG-1111-MONOMER (UniRef90_B1R0P7) "UniRef90_B1R0P7 Major facilitator superfamily MFS_1 n=2 Tax=Clostridium butyricum RepID=B1R0P7_CLOBU (db=UNIREF) (RBH) B"
GKFG-1114-MONOMER (UniRef90_C0VY75) "UniRef90_C0VY75 Mn2+, Zn2+ ABC superfamily ATP binding cassette transporter, membrane protein n=1 Tax=Actinomyces coleocanis DSM 15436 RepID=C0VY75_9ACTO (db=UNIREF) (RBH) B"
GKFG-1115-MONOMER (UniRef90_G4CWJ5) "UniRef90_G4CWJ5 Mn2+, Zn2+ ABC superfamily ATP binding cassette transporter, membrane protein n=1 Tax=Propionibacterium avidum ATCC 25577 RepID=G4CWJ5_9ACTO (db=UNIREF) (RBH) B"
GKFG-1116-MONOMER (putative) "putative exodeoxyribonuclease III	K01142 exodeoxyribonuclease III [EC:3.1.11.2] (db=KEGG evalue=0.0 bit_score=225.0 identity=46.6 coverage=89.88326848249028) (BLAST) C"
GKFG-1117-MONOMER (ABC) "ABC transporter	K11710 manganese/zinc/iron transport system ATP- binding protein (db=KEGG evalue=0.0 bit_score=269.0 identity=58.3 coverage=86.69201520912547) (BLAST) C"
GKFG-1118-MONOMER (cdz:CD31A_0171) "cdz:CD31A_0171 iutA	iron ABC transporter substrate-binding protein	K11707 manganese/zinc/iron transport system substrate-binding protein (db=KEGG) (RBH) B"
GKFG-1119-MONOMER (176503..176706) "176503..176706 + ( gc_cont=0.480) (GENE) E"
GKFG-1120-MONOMER (kse:Ksed_07190) "kse:Ksed_07190 permease (db=KEGG) (RBH) B"
GKFG-1121-MONOMER (UniRef90_H5UW39) "UniRef90_H5UW39 Putative ABC transporter ATP-binding protein n=1 Tax=Mobilicoccus pelagius NBRC 104925 RepID=H5UW39_9MICO (db=UNIREF) (RBH) B"
GKFG-1122-MONOMER (mcu:HMPREF0573_10567) "mcu:HMPREF0573_10567 ABC transporter ATP-binding protein (db=KEGG) (RBH) B"
GKFG-1123-MONOMER (RelB/DinJ) "RelB/DinJ family addiction module antitoxin	K07473 DNA-damage-inducible protein J (db=KEGG evalue=9.6e-09 bit_score=65.0 identity=39.7 coverage=72.72727272727273) (BLAST) C"
GKFG-1124-MONOMER (transmembrane_regions) "transmembrane_regions (db=TMHMM db_id=tmhmm from=9 to=31) (IPRSCAN) D"
GKFG-1125-MONOMER (hypothetical) "hypothetical protein (db=KEGG evalue=1.7e-31 bit_score=140.0 identity=69.6 coverage=95.78947368421052) (BLAST) C"
GKFG-1126-MONOMER (hypothetical) "hypothetical protein	K07473 DNA-damage-inducible protein J (db=KEGG evalue=5.0e-14 bit_score=82.0 identity=47.6 coverage=95.29411764705881) (BLAST) C"
GKFG-1128-MONOMER (RelE/StbE) "RelE/StbE family addiction module toxin	K06218 RelE protein (db=KEGG evalue=2.2e-20 bit_score=103.0 identity=48.9 coverage=97.75280898876404) (BLAST) C"
GKFG-1129-MONOMER (hypothetical) "hypothetical protein	K07473 DNA-damage-inducible protein J (db=KEGG evalue=6.6e-12 bit_score=75.0 identity=64.7 coverage=54.347826086956516) (BLAST) C"
GKFG-1130-MONOMER (Putative) "Putative uncharacterized protein n=1 Tax=Actinomyces coleocanis DSM 15436 RepID=C0W1R7_9ACTO (db=UNIREF evalue=1.1e-26 bit_score=127.0 identity=21.1 coverage=89.05109489051095) (BLAST) C"
GKFG-1131-MONOMER (ABC) "ABC transporter (db=KEGG evalue=0.0 bit_score=223.0 identity=53.4 coverage=96.27906976744185) (BLAST) C"
GKFG-1132-MONOMER (seg) "seg (db=Seg db_id=seg from=40 to=57) (IPRSCAN) D"
GKFG-1133-MONOMER (hypothetical) "hypothetical protein (db=KEGG evalue=4.7e-10 bit_score=70.0 identity=28.4 coverage=62.68656716417911) (BLAST) C"
GKFG-1134-MONOMER (seg) "seg (db=Seg db_id=seg from=10 to=24) (IPRSCAN) D"
GKFG-1136-MONOMER (UniRef90_C2KNZ3) "UniRef90_C2KNZ3 Putative uncharacterized protein n=4 Tax=Mobiluncus RepID=C2KNZ3_9ACTO (db=UNIREF) (RBH) B"
GKFG-1137-MONOMER (pac:PPA1598) "pac:PPA1598 Bro family antirepressor (db=KEGG) (RBH) B"
GKFG-1138-MONOMER (putative) "putative toxin-antitoxin system, antitoxin component, ribbon-helix-helix domain protein (db=KEGG evalue=5.0e-17 bit_score=92.0 identity=62.2 coverage=80.68181818181817) (BLAST) C"
GKFG-1139-MONOMER (seg) "seg (db=Seg db_id=seg from=56 to=78) (IPRSCAN) D"
GKFG-1140-MONOMER (phage) "phage protein (db=KEGG evalue=0.0 bit_score=191.0 identity=64.2 coverage=91.02564102564102) (BLAST) C"
GKFG-1141-MONOMER (pac:PPA1596) "pac:PPA1596 phage-associated protein (db=KEGG) (RBH) B"
GKFG-1142-MONOMER (hypothetical) "hypothetical protein (db=KEGG evalue=6.9e-33 bit_score=145.0 identity=75.0 coverage=97.84946236559139) (BLAST) C"
GKFG-1143-MONOMER (pcn:TIB1ST10_08175) "pcn:TIB1ST10_08175 phage-associated protein (db=KEGG) (RBH) B"
GKFG-1144-MONOMER (UniRef90_E0N3W5) "UniRef90_E0N3W5 Phage-associated protein n=4 Tax=Mobiluncus RepID=E0N3W5_9ACTO (db=UNIREF) (RBH) B"
GKFG-1145-MONOMER (putative) "putative bacteriophage holin protein (db=KEGG evalue=0.0 bit_score=262.0 identity=90.4 coverage=98.4126984126984) (BLAST) C"
GKFG-1146-MONOMER (pcn:TIB1ST10_08160) "pcn:TIB1ST10_08160 hypothetical protein (db=KEGG) (RBH) B"
GKFG-1147-MONOMER (Putative) "Putative uncharacterized protein n=3 Tax=Mobiluncus RepID=C2KNY3_9ACTO (db=UNIREF evalue=0.0 bit_score=283.0 identity=96.1 coverage=96.73202614379085) (BLAST) C"
GKFG-1148-MONOMER (hypothetical) "hypothetical protein (db=KEGG evalue=7.5e-29 bit_score=132.0 identity=52.4 coverage=61.111111111111114) (BLAST) C"
GKFG-1149-MONOMER (pac:PPA1589) "pac:PPA1589 hypothetical protein (db=KEGG) (RBH) B"
GKFG-1152-MONOMER (pcn:TIB1ST10_08140) "pcn:TIB1ST10_08140 ParB family DNA methylase (db=KEGG) (RBH) B"
GKFG-1154-MONOMER (phage) "phage protein (db=KEGG evalue=4.5e-09 bit_score=65.0 identity=50.9 coverage=91.80327868852459) (BLAST) C"
GKFG-1155-MONOMER (UniRef90_E6M3E4) "UniRef90_E6M3E4 Phage-associated protein n=1 Tax=Mobiluncus curtisii subsp. holmesii ATCC 35242 RepID=E6M3E4_9ACTO (db=UNIREF) (RBH) B"
GKFG-1157-MONOMER (Putative) "Putative uncharacterized protein n=1 Tax=Mobiluncus curtisii subsp. holmesii ATCC 35242 RepID=E6M3E2_9ACTO (db=UNIREF evalue=3.5e-20 bit_score=102.0 identity=78.1 coverage=96.92307692307692) (BLAST) C"
GKFG-1159-MONOMER (ahe:Arch_1550) "ahe:Arch_1550 phage portal protein, HK97 family (db=KEGG) (RBH) B"
GKFG-1161-MONOMER (ahe:Arch_0727) "ahe:Arch_0727 methionine aminopeptidase (EC:3.4.11.18)	K01265 methionyl aminopeptidase [EC:3.4.11.18] (db=KEGG) (RBH) B"
GKFG-1162-MONOMER (crd:CRES_1563) "crd:CRES_1563 major capsid protein (db=KEGG) (RBH) B"
GKFG-1163-MONOMER (phage) "phage protein (db=KEGG evalue=6.4e-35 bit_score=152.0 identity=68.3 coverage=94.33962264150944) (BLAST) C"
GKFG-1164-MONOMER (phage) "phage head-tail adaptor (db=KEGG evalue=8.1e-33 bit_score=145.0 identity=65.7 coverage=97.27272727272728) (BLAST) C"
GKFG-1165-MONOMER (phage) "phage protein, HK97 gp10 family (db=KEGG evalue=0.0 bit_score=225.0 identity=76.6 coverage=98.63013698630137) (BLAST) C"
GKFG-1166-MONOMER (hypothetical) "hypothetical protein (db=KEGG evalue=1.4e-35 bit_score=154.0 identity=66.1 coverage=93.91304347826087) (BLAST) C"
GKFG-1167-MONOMER (mcu:HMPREF0573_11231) "mcu:HMPREF0573_11231 phi13 family phage major tail protein (db=KEGG) (RBH) B"
GKFG-1168-MONOMER (phage) "phage protein (db=KEGG evalue=0.0 bit_score=211.0 identity=80.5 coverage=94.24460431654677) (BLAST) C"
GKFG-1170-MONOMER (transmembrane_regions) "transmembrane_regions (db=TMHMM db_id=tmhmm from=12 to=34) (IPRSCAN) D"
GKFG-1171-MONOMER (crd:CRES_1569) "crd:CRES_1569 minor tail protein (db=KEGG) (RBH) B"
GKFG-1172-MONOMER (LacI) "LacI family transcriptional regulator (db=KEGG evalue=2.0e-16 bit_score=92.0 identity=27.5 coverage=80.72727272727272) (BLAST) C"
GKFG-1173-MONOMER (UniRef90_C2KNW0) "UniRef90_C2KNW0 Conserved bacteriophage protein n=3 Tax=Mobiluncus RepID=C2KNW0_9ACTO (db=UNIREF) (RBH) B"
GKFG-1174-MONOMER (219654..220100) "219654..220100 - ( gc_cont=0.611) (GENE) E"
GKFG-1175-MONOMER (Phage) "Phage endopeptidase n=3 Tax=Mobiluncus RepID=E0QMM3_9ACTO (db=UNIREF evalue=3.2e-17 bit_score=93.0 identity=97.9 coverage=64.86486486486487) (BLAST) C"
GKFG-1176-MONOMER (crd:CRES_0871) "crd:CRES_0871 phage endopeptidase (db=KEGG) (RBH) B"
GKFG-1177-MONOMER (hypothetical) "hypothetical protein (db=KEGG evalue=3.6e-41 bit_score=173.0 identity=63.0 coverage=95.0354609929078) (BLAST) C"
GKFG-1178-MONOMER (Putative) "Putative uncharacterized protein n=1 Tax=Mobiluncus curtisii subsp. holmesii ATCC 35242 RepID=E6M3C4_9ACTO (db=UNIREF evalue=8.4e-26 bit_score=121.0 identity=79.5 coverage=97.2972972972973) (BLAST) C"
GKFG-1179-MONOMER (holin) "holin protein (db=KEGG evalue=0.0 bit_score=209.0 identity=67.5 coverage=97.38562091503267) (BLAST) C"
GKFG-1181-MONOMER (Putative) "Putative uncharacterized protein n=1 Tax=Mobiluncus curtisii subsp. holmesii ATCC 35242 RepID=E6M3C1_9ACTO (db=UNIREF evalue=4.6e-26 bit_score=122.0 identity=81.2 coverage=97.14285714285714) (BLAST) C"
GKFG-1182-MONOMER (pak:HMPREF0675_3130) "pak:HMPREF0675_3130 recombinase (db=KEGG) (RBH) B"
GKFG-1184-MONOMER (ahe:Arch_1578) "ahe:Arch_1578 resolvase (db=KEGG) (RBH) B"
GKFG-1185-MONOMER (ele:Elen_1490) "ele:Elen_1490 ABC transporter-like protein	K06147 ATP-binding cassette, subfamily B, bacterial (db=KEGG) (RBH) B"
GKFG-1186-MONOMER (ele:Elen_1491) "ele:Elen_1491 ABC transporter-like protein (db=KEGG) (RBH) B"
GKFG-1187-MONOMER (UniRef90_C0W5F7) "UniRef90_C0W5F7 ABC superfamily ATP binding cassette transporter, permease protein n=2 Tax=Actinomycetales RepID=C0W5F7_9ACTO (db=UNIREF) (RBH) B"
GKFG-1188-MONOMER (UniRef90_C0W5F8) "UniRef90_C0W5F8 ABC superfamily ATP binding cassette transporter, permease protein n=2 Tax=Actinomycetales RepID=C0W5F8_9ACTO (db=UNIREF) (RBH) B"
GKFG-1189-MONOMER (car:cauri_0786) "car:cauri_0786 ABC transport system, ATP-binding protein	K02006 cobalt/nickel transport system ATP-binding protein (db=KEGG) (RBH) B"
GKFG-1190-MONOMER (NUDIX) "NUDIX hydrolase (db=KEGG evalue=3.5e-17 bit_score=93.0 identity=39.1 coverage=89.78102189781022) (BLAST) C"
GKFG-1195-MONOMER (UniRef90_E3B8B0) "UniRef90_E3B8B0 ABC transporter, ATP-binding protein n=1 Tax=Dermacoccus sp. Ellin185 RepID=E3B8B0_9MICO (db=UNIREF) (RBH) B"
GKFG-1196-MONOMER (rha:RHA1_ro05116) "rha:RHA1_ro05116 sugar ABC transporter solute-binding component	K05813 sn-glycerol 3-phosphate transport system substrate-binding protein (db=KEGG) (RBH) B"
GKFG-1197-MONOMER (rer:RER_49670) "rer:RER_49670 ABC transporter permease	K05815 sn-glycerol 3-phosphate transport system permease protein (db=KEGG) (RBH) B"
GKFG-1198-MONOMER (gpo:GPOL_c35380) "gpo:GPOL_c35380 ABC transporter permease	K05814 sn-glycerol 3-phosphate transport system permease protein (db=KEGG) (RBH) B"
GKFG-1200-MONOMER (Putative) "Putative uncharacterized protein n=1 Tax=Actinomyces sp. oral taxon 180 str. F0310 RepID=E6KTM8_9ACTO (db=UNIREF evalue=1.6e-43 bit_score=183.0 identity=32.0 coverage=97.39583333333334) (BLAST) C"
GKFG-1201-MONOMER (bcv:Bcav_0466) "bcv:Bcav_0466 EmrB/QacA subfamily drug resistance transporter (db=KEGG) (RBH) B"
GKFG-1202-MONOMER (Putative) "Putative uncharacterized protein n=1 Tax=Actinomyces urogenitalis DSM 15434 RepID=C0W4A8_9ACTO (db=UNIREF evalue=7.3e-08 bit_score=62.0 identity=33.8 coverage=83.33333333333334) (BLAST) C"
GKFG-1203-MONOMER (ahe:Arch_0155) "ahe:Arch_0155 thiamine ABC transporter periplasmic protein	K02064 thiamine transport system substrate-binding protein (db=KEGG) (RBH) B"
GKFG-1204-MONOMER (iva:Isova_2823) "iva:Isova_2823 ABC transporter	K02063 thiamine transport system permease protein (db=KEGG) (RBH) B"
GKFG-1205-MONOMER (25902..26420) "25902..26420 + ( gc_cont=0.497) (GENE) E"
GKFG-1206-MONOMER (ABC) "ABC transporter-like protein	K02010 iron(III) transport system ATP-binding protein [EC:3.6.3.30] (db=KEGG evalue=0.0 bit_score=277.0 identity=43.4 coverage=97.12643678160919) (BLAST) C"
GKFG-1207-MONOMER (no) "no description (db=HMMSmart db_id=SM00564 from=351 to=382 evalue=9.1 interpro_id=IPR018391 interpro_description=Pyrrolo-quinoline quinone beta-propeller repeat) (IPRSCAN) D"
GKFG-1209-MONOMER (hypothetical) "hypothetical protein (db=KEGG evalue=0.0 bit_score=220.0 identity=29.0 coverage=31.486310299869626) (BLAST) C"
GKFG-1215-MONOMER (265472..265687) "265472..265687 + ( gc_cont=0.486) (GENE) E"
GKFG-1216-MONOMER (blm:BLLJ_0965) "blm:BLLJ_0965 cell surface protein (db=KEGG) (RBH) B"
GKFG-1217-MONOMER (ske:Sked_04300) "ske:Sked_04300 LacI family transcriptional regulator (db=KEGG) (RBH) B"
GKFG-1219-MONOMER (pfr:PFREUD_02360) "pfr:PFREUD_02360 galP	Sodium:galactoside symporter (db=KEGG) (RBH) B"
GKFG-1221-MONOMER (thioredoxin) "thioredoxin domain-containing protein	K05838 putative thioredoxin (db=KEGG evalue=0.0 bit_score=201.0 identity=38.4 coverage=97.41100323624595) (BLAST) C"
GKFG-1222-MONOMER (hypothetical) "hypothetical protein (db=KEGG evalue=4.4e-29 bit_score=134.0 identity=29.0 coverage=97.02380952380952) (BLAST) C"
GKFG-1223-MONOMER (hypothetical) "hypothetical protein (db=KEGG evalue=3.9e-26 bit_score=125.0 identity=26.1 coverage=60.160965794768615) (BLAST) C"
GKFG-1224-MONOMER (mcu:HMPREF0573_11111) "mcu:HMPREF0573_11111 cellulose-binding protein (db=KEGG) (RBH) B"
GKFG-1225-MONOMER (mcu:HMPREF0573_11305) "mcu:HMPREF0573_11305 hypothetical protein	K09157 hypothetical protein (db=KEGG) (RBH) B"
GKFG-1226-MONOMER (hypothetical) "hypothetical protein	K07166 ACT domain-containing protein (db=KEGG evalue=6.6e-22 bit_score=108.0 identity=61.4 coverage=95.34883720930233) (BLAST) C"
GKFG-1227-MONOMER (hypothetical) "hypothetical protein (db=KEGG evalue=2.1e-18 bit_score=98.0 identity=28.8 coverage=80.07662835249042) (BLAST) C"
GKFG-1228-MONOMER (cadmium) "cadmium binding protein (db=KEGG evalue=0.0 bit_score=289.0 identity=70.4 coverage=86.86440677966102) (BLAST) C"
GKFG-1229-MONOMER (hypothetical) "hypothetical protein	K09686 antibiotic transport system permease protein (db=KEGG evalue=9.4e-36 bit_score=156.0 identity=25.3 coverage=98.9556135770235) (BLAST) C"
GKFG-1230-MONOMER (ABC-2) "ABC-2 type transporter	K09686 antibiotic transport system permease protein (db=KEGG evalue=3.2e-25 bit_score=121.0 identity=24.9 coverage=81.16343490304709) (BLAST) C"
GKFG-1231-MONOMER (fma:FMG_0239) "fma:FMG_0239 antibiotic ABC transporter ATP-binding protein	K09687 antibiotic transport system ATP-binding protein (db=KEGG) (RBH) B"
GKFG-1232-MONOMER (transcriptional) "transcriptional regulator	K03976 putative transcription regulator (db=KEGG evalue=8.4e-37 bit_score=159.0 identity=53.5 coverage=90.0) (BLAST) C"
GKFG-1233-MONOMER (tpr:Tpau_0858) "tpr:Tpau_0858 NRAMP family Mn2+/Fe2+ transporter	K03322 manganese transport protein (db=KEGG) (RBH) B"
GKFG-1234-MONOMER (mcu:HMPREF0573_11119) "mcu:HMPREF0573_11119 glgB	1,4-alpha-glucan branching protein (EC:2.4.1.18)	K00700 1,4-alpha-glucan branching enzyme [EC:2.4.1.18] (db=KEGG) (RBH) B"
GKFG-1237-MONOMER (PucR) "PucR family transcriptional regulator	K09684 purine catabolism regulatory protein (db=KEGG evalue=2.3e-42 bit_score=179.0 identity=30.5 coverage=89.68253968253968) (BLAST) C"
GKFG-1238-MONOMER (ahe:Arch_1647) "ahe:Arch_1647 major facilitator superfamily protein (db=KEGG) (RBH) B"
GKFG-1239-MONOMER ((db=HMMPfam) "(db=HMMPfam db_id=PF05738 from=927 to=988 evalue=1.2e-05 interpro_id=IPR008454 interpro_description=Collagen-binding surface protein Cna-like, B-type domain) (IPRSCAN) D"
GKFG-1240-MONOMER (hypothetical) "hypothetical protein (db=KEGG evalue=0.0 bit_score=265.0 identity=35.2 coverage=93.93258426966293) (BLAST) C"
GKFG-1243-MONOMER (hypothetical) "hypothetical protein (db=KEGG evalue=1.1e-44 bit_score=185.0 identity=45.8 coverage=95.94594594594594) (BLAST) C"
GKFG-1245-MONOMER (UniRef90_C2KU17) "UniRef90_C2KU17 Putative uncharacterized protein n=4 Tax=Mobiluncus mulieris RepID=C2KU17_9ACTO (db=UNIREF) (RBH) B"
GKFG-1246-MONOMER (asm:MOUSESFB_1050) "asm:MOUSESFB_1050 type I restriction modification DNA specificity domain protein	K01154 type I restriction enzyme, S subunit [EC:3.1.21.3] (db=KEGG) (RBH) B"
GKFG-1247-MONOMER (hypothetical) "hypothetical protein (db=KEGG evalue=9.6e-15 bit_score=84.0 identity=47.9 coverage=88.88888888888889) (BLAST) C"
GKFG-1248-MONOMER (cfi:Celf_2759) "cfi:Celf_2759 glycogen debranching enzyme GlgX	K02438 glycogen operon protein GlgX [EC:3.2.1.-] (db=KEGG) (RBH) B"
GKFG-1249-MONOMER (mcu:HMPREF0573_10592) "mcu:HMPREF0573_10592 GntR family transcriptional regulator	K03710 GntR family transcriptional regulator (db=KEGG) (RBH) B"
GKFG-1250-MONOMER (cjk:jk0616) "cjk:jk0616 pitB	phosphate permease	K03306 inorganic phosphate transporter, PiT family (db=KEGG) (RBH) B"
GKFG-1251-MONOMER (Electron) "Electron transfer flavoprotein alpha/beta-subunit	K03521 electron transfer flavoprotein beta subunit (db=KEGG evalue=0.0 bit_score=216.0 identity=46.3 coverage=96.95817490494296) (BLAST) C"
GKFG-1252-MONOMER (Electron) "Electron transfer flavoprotein alpha subunit	K03522 electron transfer flavoprotein alpha subunit (db=KEGG evalue=0.0 bit_score=207.0 identity=36.3 coverage=96.64634146341463) (BLAST) C"
GKFG-1256-MONOMER (hypothetical) "hypothetical protein (db=KEGG evalue=1.7e-27 bit_score=127.0 identity=83.8 coverage=89.02439024390245) (BLAST) C"
GKFG-1257-MONOMER (minor) "minor tail protein Gp26 (db=KEGG evalue=1.3e-09 bit_score=67.0 identity=79.5 coverage=74.50980392156863) (BLAST) C"
GKFG-1258-MONOMER (ABC) "ABC transporter	K02003 putative ABC transport system ATP-binding protein (db=KEGG evalue=1.1e-36 bit_score=159.0 identity=38.1 coverage=93.91304347826087) (BLAST) C"
GKFG-1259-MONOMER (seg) "seg (db=Seg db_id=seg from=233 to=245) (IPRSCAN) D"
GKFG-1260-MONOMER (jde:Jden_1086) "jde:Jden_1086 DNA polymerase III subunit alpha (EC:2.7.7.7)	K02337 DNA polymerase III subunit alpha [EC:2.7.7.7] (db=KEGG) (RBH) B"
GKFG-1261-MONOMER (ske:Sked_30630) "ske:Sked_30630 hypothetical protein (db=KEGG) (RBH) B"
GKFG-1262-MONOMER (RNA-binding) "RNA-binding S4 domain-containing protein	K14761 ribosome-associated protein (db=KEGG evalue=1.1e-13 bit_score=81.0 identity=62.3 coverage=74.07407407407408) (BLAST) C"
GKFG-1263-MONOMER (seg) "seg (db=Seg db_id=seg from=27 to=52) (IPRSCAN) D"
GKFG-1265-MONOMER (ahe:Arch_0471) "ahe:Arch_0471 sodium:dicarboxylate symporter (db=KEGG) (RBH) B"
GKFG-1268-MONOMER (hypothetical) "hypothetical protein (db=KEGG evalue=4.2e-08 bit_score=64.0 identity=30.8 coverage=52.34375) (BLAST) C"
GKFG-1271-MONOMER (seg) "seg (db=Seg db_id=seg from=23 to=36) (IPRSCAN) D"
GKFG-1272-MONOMER (40284..40475) "40284..40475 + ( gc_cont=0.589) (GENE) E"
GKFG-1273-MONOMER (cfi:Celf_2327) "cfi:Celf_2327 ABC-3 protein	K09816 zinc transport system permease protein (db=KEGG) (RBH) B"
GKFG-1274-MONOMER (ABC) "ABC transporter-like protein	K09817 zinc transport system ATP-binding protein [EC:3.6.3.-] (db=KEGG evalue=0.0 bit_score=197.0 identity=46.8 coverage=92.6829268292683) (BLAST) C"
GKFG-1275-MONOMER (metal) "metal ion ABC transporter periplasmic protein/surface adhesin	K09815 zinc transport system substrate-binding protein (db=KEGG evalue=0.0 bit_score=277.0 identity=44.5 coverage=94.70404984423676) (BLAST) C"
GKFG-1277-MONOMER (bcv:Bcav_1777) "bcv:Bcav_1777 hypothetical protein (db=KEGG) (RBH) B"
GKFG-1278-MONOMER (ahe:Arch_0694) "ahe:Arch_0694 hypothetical protein (db=KEGG) (RBH) B"
GKFG-1280-MONOMER (bcv:Bcav_1788) "bcv:Bcav_1788 dnaG	DNA primase	K02316 DNA primase [EC:2.7.7.-] (db=KEGG) (RBH) B"
GKFG-1283-MONOMER (large) "large conductance mechanosensitive channel protein	K03282 large conductance mechanosensitive channel (db=KEGG evalue=1.5e-29 bit_score=134.0 identity=52.3 coverage=81.5068493150685) (BLAST) C"
GKFG-1284-MONOMER (LacI) "LacI family transcriptional regulator (db=KEGG evalue=0.0 bit_score=253.0 identity=39.9 coverage=93.96551724137932) (BLAST) C"
GKFG-1285-MONOMER (gan:UMN179_01454) "gan:UMN179_01454 MFS protein (db=KEGG) (RBH) B"
GKFG-1286-MONOMER (major) "major facilitator transporter (db=KEGG evalue=8.4e-45 bit_score=185.0 identity=58.6 coverage=96.81528662420382) (BLAST) C"
GKFG-1291-MONOMER (ahe:Arch_1234) "ahe:Arch_1234 DEAD/DEAH box helicase (db=KEGG) (RBH) B"
GKFG-1292-MONOMER (hypothetical) "hypothetical protein (db=KEGG evalue=5.9e-21 bit_score=106.0 identity=32.5 coverage=96.03960396039604) (BLAST) C"
GKFG-1293-MONOMER ((db=HMMPfam) "(db=HMMPfam db_id=PF11305 from=1 to=73 evalue=5.0e-18 interpro_id=IPR021456 interpro_description=Protein of unknown function DUF3107) (IPRSCAN) D"
GKFG-1294-MONOMER (hypothetical) "hypothetical protein (db=KEGG evalue=8.9e-10 bit_score=69.0 identity=26.7 coverage=86.66666666666667) (BLAST) C"
GKFG-1296-MONOMER (bcv:Bcav_2901) "bcv:Bcav_2901 UvrD/REP helicase	K03657 DNA helicase II / ATP-dependent DNA helicase PcrA [EC:3.6.4.12] (db=KEGG) (RBH) B"
GKFG-1298-MONOMER (seg) "seg (db=Seg db_id=seg from=11 to=28) (IPRSCAN) D"
GKFG-1299-MONOMER (membrane-flanked) "membrane-flanked domain-containing protein	K09167 hypothetical protein (db=KEGG evalue=1.6e-32 bit_score=144.0 identity=44.6 coverage=98.20359281437125) (BLAST) C"
GKFG-1300-MONOMER (membrane-flanked) "membrane-flanked domain-containing protein	K08981 putative membrane protein (db=KEGG evalue=0.0 bit_score=295.0 identity=33.6 coverage=82.20640569395017) (BLAST) C"
GKFG-1302-MONOMER (mcu:HMPREF0573_10205) "mcu:HMPREF0573_10205 phage infection protein	K01421 putative membrane protein (db=KEGG) (RBH) B"
GKFG-1303-MONOMER (mcu:HMPREF0573_10204) "mcu:HMPREF0573_10204 phage infection protein	K01421 putative membrane protein (db=KEGG) (RBH) B"
GKFG-1304-MONOMER (UniRef90_UPI000051013A) "UniRef90_UPI000051013A hypothetical protein BlinB_14173 n=1 Tax=Brevibacterium linens BL2 RepID=UPI000051013A (db=UNIREF) (RBH) B"
GKFG-1308-MONOMER (hypothetical) "hypothetical protein (db=KEGG evalue=5.8e-35 bit_score=153.0 identity=35.9 coverage=71.11913357400722) (BLAST) C"
GKFG-1309-MONOMER ((db=HMMPfam) "(db=HMMPfam db_id=PF10698 from=4 to=167 evalue=1.9e-24 interpro_id=IPR019639 interpro_description=Protein of unknown function DUF2505) (IPRSCAN) D"
GKFG-1310-MONOMER (bcv:Bcav_2829) "bcv:Bcav_2829 signal transduction histidine kinase (db=KEGG) (RBH) B"
GKFG-1311-MONOMER (UniRef90_E6KRL9) "UniRef90_E6KRL9 Deoxyribonuclease n=1 Tax=Actinomyces sp. oral taxon 180 str. F0310 RepID=E6KRL9_9ACTO (db=UNIREF) (RBH) B"
GKFG-1312-MONOMER (G5) "G5 domain-containing protein (db=KEGG evalue=0.0 bit_score=209.0 identity=34.0 coverage=97.25274725274726) (BLAST) C"
GKFG-1314-MONOMER (ahe:Arch_1586) "ahe:Arch_1586 ABC transporter (db=KEGG) (RBH) B"
GKFG-1315-MONOMER (MarR) "MarR family transcriptional regulator (db=KEGG evalue=0.0 bit_score=203.0 identity=62.3 coverage=89.94413407821229) (BLAST) C"
GKFG-1316-MONOMER (molybdenum) "molybdenum cofactor synthesis protein	K03750 molybdopterin molybdotransferase [EC:2.10.1.1] (db=KEGG evalue=0.0 bit_score=227.0 identity=53.4 coverage=90.1639344262295) (BLAST) C"
GKFG-1321-MONOMER (394701..395837) "394701..395837 - ( gc_cont=0.524) (GENE) E"
GKFG-1322-MONOMER (hypothetical) "hypothetical protein	K09748 ribosome maturation factor RimP (db=KEGG evalue=2.3e-25 bit_score=121.0 identity=46.9 coverage=90.32258064516128) (BLAST) C"
GKFG-1323-MONOMER (nca:Noca_3192) "nca:Noca_3192 nusA	transcription elongation factor NusA	K02600 N utilization substance protein A (db=KEGG) (RBH) B"
GKFG-1324-MONOMER (translation) "translation initiation factor 2	K02519 translation initiation factor IF-2 (db=KEGG evalue=0.0 bit_score=228.0 identity=42.8 coverage=91.22257053291536) (BLAST) C"
GKFG-1325-MONOMER (mcu:HMPREF0573_10136) "mcu:HMPREF0573_10136 infB	translation initiation factor IF-2	K02519 translation initiation factor IF-2 (db=KEGG) (RBH) B"
GKFG-1326-MONOMER (ribosome-binding) "ribosome-binding factor A	K02834 ribosome-binding factor A (db=KEGG evalue=2.0e-42 bit_score=178.0 identity=61.6 coverage=71.35416666666666) (BLAST) C"
GKFG-1327-MONOMER (molybdenum) "molybdenum cofactor synthesis domain-containing protein	K03750 molybdopterin molybdotransferase [EC:2.10.1.1] (db=KEGG evalue=5.7e-42 bit_score=176.0 identity=54.7 coverage=98.63013698630137) (BLAST) C"
GKFG-1329-MONOMER (carbohydrate) "carbohydrate ABC transporter membrane protein 2	K02026 multiple sugar transport system permease protein (db=KEGG evalue=0.0 bit_score=288.0 identity=53.4 coverage=97.39776951672863) (BLAST) C"
GKFG-1330-MONOMER (bfa:Bfae_00850) "bfa:Bfae_00850 carbohydrate ABC transporter membrane protein	K02025 multiple sugar transport system permease protein (db=KEGG) (RBH) B"
GKFG-1331-MONOMER (ica:Intca_0417) "ica:Intca_0417 carbohydrate ABC transporter substrate-binding protein	K02027 multiple sugar transport system substrate-binding protein (db=KEGG) (RBH) B"
GKFG-1333-MONOMER (DeoR) "DeoR family transcriptional regulator (db=KEGG evalue=0.0 bit_score=215.0 identity=49.2 coverage=99.1869918699187) (BLAST) C"
GKFG-1335-MONOMER (seg) "seg (db=Seg db_id=seg from=6 to=24) (IPRSCAN) D"
GKFG-1336-MONOMER (ahe:Arch_0626) "ahe:Arch_0626 riboflavin biosynthesis protein RibF	K11753 riboflavin kinase / FMN adenylyltransferase [EC:2.7.1.26 2.7.7.2] (db=KEGG) (RBH) B"
GKFG-1337-MONOMER (UniRef90_C0VTP3) "UniRef90_C0VTP3 YidE/YbjL family protein n=2 Tax=Corynebacterium glucuronolyticum RepID=C0VTP3_9CORY (db=UNIREF) (RBH) B"
GKFG-1338-MONOMER (putative) "putative ribosomal-protein-S5-alanine acetyltransferase (EC:2.3.1.128)	K03790 ribosomal-protein-alanine N-acetyltransferase [EC:2.3.1.128] (db=KEGG evalue=1.6e-35 bit_score=155.0 identity=40.8 coverage=63.38028169014085) (BLAST) C"
GKFG-1339-MONOMER (TetR) "TetR family transcriptional regulator (db=KEGG evalue=4.7e-22 bit_score=111.0 identity=28.9 coverage=69.63696369636963) (BLAST) C"
GKFG-1340-MONOMER (pfr:PFREUD_21700) "pfr:PFREUD_21700 hypothetical protein (db=KEGG) (RBH) B"
GKFG-1341-MONOMER (hypothetical) "hypothetical protein (db=KEGG evalue=4.8e-11 bit_score=72.0 identity=36.4 coverage=85.29411764705883) (BLAST) C"
GKFG-1342-MONOMER (RelB/DinJ) "RelB/DinJ family addiction module antitoxin	K07473 DNA-damage-inducible protein J (db=KEGG evalue=2.6e-09 bit_score=67.0 identity=43.0 coverage=75.0) (BLAST) C"
GKFG-1343-MONOMER (hypothetical) "hypothetical protein (db=KEGG evalue=2.4e-29 bit_score=133.0 identity=81.0 coverage=96.29629629629629) (BLAST) C"
GKFG-1344-MONOMER (PilT) "PilT protein family protein (db=KEGG evalue=2.6e-11 bit_score=72.0 identity=89.7 coverage=67.85714285714286) (BLAST) C"
GKFG-1345-MONOMER (seg) "seg (db=Seg db_id=seg from=86 to=106) (IPRSCAN) D"
GKFG-1347-MONOMER (aur:HMPREF9243_0883) "aur:HMPREF9243_0883 hypothetical protein (db=KEGG) (RBH) B"
GKFG-1348-MONOMER (mcu:HMPREF0573_11288) "mcu:HMPREF0573_11288 DNA-binding protein (db=KEGG) (RBH) B"
GKFG-1349-MONOMER (seg) "seg (db=Seg db_id=seg from=3 to=19) (IPRSCAN) D"
GKFG-1352-MONOMER (seg) "seg (db=Seg db_id=seg from=13 to=25) (IPRSCAN) D"
GKFG-1353-MONOMER (apn:Asphe3_14210) "apn:Asphe3_14210 Zn-dependent peptidase (db=KEGG) (RBH) B"
GKFG-1354-MONOMER (PROKAR_LIPOPROTEIN) "PROKAR_LIPOPROTEIN (db=ProfileScan db_id=PS51257 from=1 to=19 evalue=7.0) (IPRSCAN) D"
GKFG-1356-MONOMER (acyltransferase) "acyltransferase (db=KEGG evalue=2.3e-14 bit_score=84.0 identity=28.9 coverage=90.0) (BLAST) C"
GKFG-1358-MONOMER (mcu:HMPREF0573_11416) "mcu:HMPREF0573_11416 putative metal-dependent hydrolase	K12574 ribonuclease J [EC:3.1.-.-] (db=KEGG) (RBH) B"
GKFG-1360-MONOMER (mcu:HMPREF0573_10591) "mcu:HMPREF0573_10591 sensor histidine kinase (db=KEGG) (RBH) B"
GKFG-1361-MONOMER (hypothetical) "hypothetical protein	K06997 (db=KEGG evalue=1.0e-43 bit_score=182.0 identity=45.1 coverage=97.0954356846473) (BLAST) C"
GKFG-1362-MONOMER (carbohydrate) "carbohydrate kinase (db=KEGG evalue=1.2e-39 bit_score=169.0 identity=32.8 coverage=95.26813880126183) (BLAST) C"
GKFG-1363-MONOMER (cell) "cell division protein FtsK/SpoIIIE	K03466 DNA segregation ATPase FtsK/SpoIIIE, S-DNA-T family (db=KEGG evalue=1.1e-24 bit_score=119.0 identity=30.1 coverage=83.07086614173228) (BLAST) C"
GKFG-1364-MONOMER (bcv:Bcav_2461) "bcv:Bcav_2461 cell division protein FtsK	K03466 DNA segregation ATPase FtsK/SpoIIIE, S-DNA-T family (db=KEGG) (RBH) B"
GKFG-1366-MONOMER (helix-turn-helix) "helix-turn-helix domain-containing protein (db=KEGG evalue=2.7e-25 bit_score=120.0 identity=72.9 coverage=78.50467289719626) (BLAST) C"
GKFG-1367-MONOMER (Putative) "Putative uncharacterized protein n=1 Tax=Actinomyces sp. oral taxon 180 str. F0310 RepID=E6KPW1_9ACTO (db=UNIREF evalue=8.7e-11 bit_score=72.0 identity=50.7 coverage=81.17647058823529) (BLAST) C"
GKFG-1368-MONOMER (bfa:Bfae_10530) "bfa:Bfae_10530 recombination protein RecA	K03553 recombination protein RecA (db=KEGG) (RBH) B"
GKFG-1369-MONOMER (hypothetical) "hypothetical protein	K03565 regulatory protein (db=KEGG evalue=7.9e-23 bit_score=112.0 identity=36.0 coverage=87.6923076923077) (BLAST) C"
GKFG-1370-MONOMER (CinA) "CinA domain-containing protein	K03743 (db=KEGG evalue=1.4e-30 bit_score=138.0 identity=49.0 coverage=93.75) (BLAST) C"
GKFG-1371-MONOMER (krh:KRH_09340) "krh:KRH_09340 prfB	peptide chain release factor 2	K02836 peptide chain release factor 2 (db=KEGG) (RBH) B"
GKFG-1372-MONOMER ((db=HMMPfam) "(db=HMMPfam db_id=PF12029 from=9 to=109 evalue=1.1e-08 interpro_id=IPR021904 interpro_description=Protein of unknown function DUF3516) (IPRSCAN) D"
GKFG-1373-MONOMER (mcu:HMPREF0573_11379) "mcu:HMPREF0573_11379 ABC transporter ATP-binding protein	K09812 cell division transport system ATP-binding protein (db=KEGG) (RBH) B"
GKFG-1374-MONOMER (UniRef90_E8JL19) "UniRef90_E8JL19 Cell division protein FtsX n=1 Tax=Actinomyces sp. oral taxon 178 str. F0338 RepID=E8JL19_9ACTO (db=UNIREF) (RBH) B"
GKFG-1375-MONOMER (peptidase) "peptidase M23 (db=KEGG evalue=0.0 bit_score=266.0 identity=33.3 coverage=96.36363636363636) (BLAST) C"
GKFG-1376-MONOMER (tmRNA-binding) "tmRNA-binding protein	K03664 SsrA-binding protein (db=KEGG evalue=3.3e-13 bit_score=79.0 identity=57.7 coverage=84.88372093023256) (BLAST) C"
GKFG-1377-MONOMER (tmRNA-binding) "tmRNA-binding protein	K03664 SsrA-binding protein (db=KEGG evalue=5.5e-43 bit_score=179.0 identity=69.8 coverage=95.83333333333334) (BLAST) C"
GKFG-1378-MONOMER (transcription) "transcription factor WhiB (db=KEGG evalue=6.8e-32 bit_score=141.0 identity=76.5 coverage=96.3855421686747) (BLAST) C"
GKFG-1379-MONOMER (bcv:Bcav_2826) "bcv:Bcav_2826 cell division protein FtsK	K03466 DNA segregation ATPase FtsK/SpoIIIE, S-DNA-T family (db=KEGG) (RBH) B"
GKFG-1380-MONOMER (FtsK/SpoIIIE) "FtsK/SpoIIIE family protein n=1 Tax=Actinomyces sp. oral taxon 171 str. F0337 RepID=E7NA81_9ACTO (db=UNIREF evalue=1.0e-13 bit_score=84.0 identity=26.8 coverage=68.11224489795919) (BLAST) C"
GKFG-1381-MONOMER (mlu:Mlut_05940) "mlu:Mlut_05940 DNA ligase, NAD-dependent	K01972 DNA ligase (NAD+) [EC:6.5.1.2] (db=KEGG) (RBH) B"
GKFG-1383-MONOMER (jde:Jden_1695) "jde:Jden_1695 DEAD/DEAH box helicase (db=KEGG) (RBH) B"
GKFG-1388-MONOMER (coiled-coil) "coiled-coil (db=Coil db_id=coil from=67 to=88 evalue=NA) (IPRSCAN) D"
GKFG-1389-MONOMER (transmembrane_regions) "transmembrane_regions (db=TMHMM db_id=tmhmm from=4 to=22) (IPRSCAN) D"
GKFG-1390-MONOMER (hypothetical) "hypothetical protein (db=KEGG evalue=0.0 bit_score=216.0 identity=62.2 coverage=92.61363636363636) (BLAST) C"
GKFG-1393-MONOMER (465647..465934) "465647..465934 + ( gc_cont=0.583) (GENE) E"
GKFG-1394-MONOMER (ske:Sked_10930) "ske:Sked_10930 amino acid carrier protein	K03310 alanine or glycine:cation symporter, AGCS family (db=KEGG) (RBH) B"
GKFG-1395-MONOMER (RNA-binding) "RNA-binding S4 domain-containing protein	K04762 ribosome-associated heat shock protein Hsp15 (db=KEGG evalue=1.1e-32 bit_score=145.0 identity=57.7 coverage=83.33333333333334) (BLAST) C"
GKFG-1396-MONOMER (UniRef90_H5UW33) "UniRef90_H5UW33 Putative uncharacterized protein n=1 Tax=Mobilicoccus pelagius NBRC 104925 RepID=H5UW33_9MICO (db=UNIREF) (RBH) B"
GKFG-1397-MONOMER (bcv:Bcav_1744) "bcv:Bcav_1744 GTP-binding protein LepA	K03596 GTP-binding protein LepA (db=KEGG) (RBH) B"
GKFG-1398-MONOMER (UniRef90_A7BDS9) "UniRef90_A7BDS9 tRNA (guanine-N(7)-)-methyltransferase n=2 Tax=Actinomyces odontolyticus RepID=A7BDS9_9ACTO (db=UNIREF) (RBH) B"
GKFG-1400-MONOMER (xce:Xcel_2196) "xce:Xcel_2196 hypothetical protein (db=KEGG) (RBH) B"
GKFG-1402-MONOMER (riboflavin) "riboflavin biosynthesis protein RibD (EC:1.1.1.193 3.5.4.26)	K11752 diaminohydroxyphosphoribosylaminopyrimidine deaminase / 5-amino-6-(5-phosphoribosylamino)uracil reductase [EC:3.5.4.26 1.1.1.193] (db=KEGG evalue=0.0 bit_score=281.0 identity=45.1 coverage=92.3943661971831) (BLAST) C"
GKFG-1407-MONOMER (cga:Celgi_1232) "cga:Celgi_1232 heat-inducible transcription repressor HrcA	K03705 heat-inducible transcriptional repressor (db=KEGG) (RBH) B"
GKFG-1408-MONOMER (ske:Sked_13440) "ske:Sked_13440 chaperone protein DnaJ	K03686 molecular chaperone DnaJ (db=KEGG) (RBH) B"
GKFG-1410-MONOMER (bcv:Bcav_1750) "bcv:Bcav_1750 PhoH family protein	K06217 phosphate starvation-inducible protein PhoH and related proteins (db=KEGG) (RBH) B"
GKFG-1411-MONOMER (hypothetical) "hypothetical protein	K07042 probable rRNA maturation factor (db=KEGG evalue=0.0 bit_score=222.0 identity=69.3 coverage=98.02631578947368) (BLAST) C"
GKFG-1412-MONOMER (mcu:HMPREF0573_11176) "mcu:HMPREF0573_11176 HCC HlyC/CorC family transporter (db=KEGG) (RBH) B"
GKFG-1413-MONOMER (UniRef90_E8JGI5) "UniRef90_E8JGI5 GTP-binding protein Era n=1 Tax=Actinomyces sp. oral taxon 178 str. F0338 RepID=E8JGI5_9ACTO (db=UNIREF) (RBH) B"
GKFG-1414-MONOMER (SCC57A.16	) "SCC57A.16	LacI family transcriptional regulator	K02529 LacI family transcriptional regulator (db=KEGG evalue=1.9e-07 bit_score=60.0 identity=62.2 coverage=73.77049180327869) (BLAST) C"
GKFG-1415-MONOMER (LacI) "LacI family transcriptional regulator	K02529 LacI family transcriptional regulator (db=KEGG evalue=1.0e-32 bit_score=146.0 identity=35.3 coverage=84.33333333333334) (BLAST) C"
GKFG-1416-MONOMER (Putative) "Putative uncharacterized protein n=1 Tax=Corynebacterium amycolatum SK46 RepID=E2MVY7_9CORY (db=UNIREF evalue=1.0e-38 bit_score=166.0 identity=31.7 coverage=93.43283582089552) (BLAST) C"
GKFG-1419-MONOMER (DNA) "DNA replication and repair protein RecO	K03584 DNA repair protein RecO (recombination protein O) (db=KEGG evalue=0.0 bit_score=233.0 identity=52.3 coverage=96.72131147540983) (BLAST) C"
GKFG-1421-MONOMER (cls:CXIVA_21900) "cls:CXIVA_21900 hypothetical protein (db=KEGG) (RBH) B"
GKFG-1422-MONOMER (UniRef90_C0VZY6) "UniRef90_C0VZY6 Methicillin resistance protein n=1 Tax=Actinomyces coleocanis DSM 15436 RepID=C0VZY6_9ACTO (db=UNIREF) (RBH) B"
GKFG-1423-MONOMER (ahe:Arch_0651) "ahe:Arch_0651 MiaB family RNA modification protein	K06168 bifunctional enzyme involved in thiolation and methylation of tRNA (db=KEGG) (RBH) B"
GKFG-1425-MONOMER (mcu:HMPREF0573_10788) "mcu:HMPREF0573_10788 hypD	hydrogenase expression/formation protein HypD	K04654 hydrogenase expression/formation protein HypD (db=KEGG) (RBH) B"
GKFG-1426-MONOMER (hypC	) "hypC	hydrogenase expression/formation protein HypC	K04653 hydrogenase expression/formation protein HypC (db=KEGG evalue=1.3e-36 bit_score=157.0 identity=89.7 coverage=96.62921348314607) (BLAST) C"
GKFG-1428-MONOMER (mcu:HMPREF0573_10786) "mcu:HMPREF0573_10786 hypE	hydrogenase expression/formation protein HypE	K04655 hydrogenase expression/formation protein HypE (db=KEGG) (RBH) B"
GKFG-1430-MONOMER (hypA	) "hypA	hydrogenase expression/synthesis HypA	K04651 hydrogenase nickel incorporation protein HypA/HybF (db=KEGG evalue=1.3e-41 bit_score=174.0 identity=74.1 coverage=94.87179487179486) (BLAST) C"
GKFG-1436-MONOMER (hybD	) "hybD	hydrogenase 2 maturation protease (EC:3.4.23.-)	K08567 hydrogenase 2 maturation protease [EC:3.4.24.-] (db=KEGG evalue=0.0 bit_score=279.0 identity=74.6 coverage=85.5813953488372) (BLAST) C"
GKFG-1438-MONOMER (54036..54254) "54036..54254 + ( gc_cont=0.516) (GENE) E"
GKFG-1440-MONOMER (hydrogenase) "hydrogenase operon protein	K04653 hydrogenase expression/formation protein HypC (db=KEGG evalue=8.1e-32 bit_score=141.0 identity=88.0 coverage=97.36842105263158) (BLAST) C"
GKFG-1441-MONOMER (hypothetical) "hypothetical protein (db=KEGG evalue=1.6e-40 bit_score=171.0 identity=62.7 coverage=93.07692307692308) (BLAST) C"
GKFG-1442-MONOMER (hypothetical) "hypothetical protein (db=KEGG evalue=5.7e-43 bit_score=179.0 identity=76.1 coverage=91.05691056910568) (BLAST) C"
GKFG-1444-MONOMER (hypothetical) "hypothetical protein (db=KEGG evalue=1.8e-19 bit_score=103.0 identity=22.4 coverage=98.04270462633453) (BLAST) C"
GKFG-1445-MONOMER (PROKAR_LIPOPROTEIN) "PROKAR_LIPOPROTEIN (db=ProfileScan db_id=PS51257 from=1 to=24 evalue=6.0) (IPRSCAN) D"
GKFG-1446-MONOMER (putative) "putative peptide transport system secreted protein (db=KEGG evalue=0.0 bit_score=372.0 identity=42.7 coverage=97.37991266375546) (BLAST) C"
GKFG-1447-MONOMER (krh:KRH_02030) "krh:KRH_02030 lysP	lysine-specific permease	K03293 amino acid transporter, AAT family (db=KEGG) (RBH) B"
GKFG-1448-MONOMER (cdz:CD31A_0959) "cdz:CD31A_0959 putative peptide transport system secreted protein (db=KEGG) (RBH) B"
GKFG-1450-MONOMER (cgl:NCgl1916) "cgl:NCgl1916 Cgl1991	ABC transporter permease	K02033 peptide/nickel transport system permease protein (db=KEGG) (RBH) B"
GKFG-1451-MONOMER (cgt:cgR_1821) "cgt:cgR_1821 hypothetical protein	K02034 peptide/nickel transport system permease protein (db=KEGG) (RBH) B"
GKFG-1453-MONOMER (mcu:HMPREF0573_11866) "mcu:HMPREF0573_11866 amino acid ABC transporter ATP-binding protein (db=KEGG) (RBH) B"
GKFG-1454-MONOMER (mcu:HMPREF0573_11867) "mcu:HMPREF0573_11867 amino acid ABC transporter membrane protein (db=KEGG) (RBH) B"
GKFG-1455-MONOMER (mcu:HMPREF0573_11868) "mcu:HMPREF0573_11868 ABC transporter ATP-binding protein (db=KEGG) (RBH) B"
GKFG-1456-MONOMER (ahe:Arch_1237) "ahe:Arch_1237 peptidase M24	K01262 Xaa-Pro aminopeptidase [EC:3.4.11.9] (db=KEGG) (RBH) B"
GKFG-1457-MONOMER (PHP) "PHP domain-containing protein	K07053 (db=KEGG evalue=0.0 bit_score=255.0 identity=48.0 coverage=98.23943661971832) (BLAST) C"
GKFG-1459-MONOMER (OsmC) "OsmC family protein (db=KEGG evalue=2.6e-20 bit_score=104.0 identity=41.7 coverage=95.55555555555556) (BLAST) C"
GKFG-1461-MONOMER (LexA) "LexA family transcriptional regulator (EC:3.4.21.88)	K01356 repressor LexA [EC:3.4.21.88] (db=KEGG evalue=0.0 bit_score=239.0 identity=57.7 coverage=91.30434782608695) (BLAST) C"
GKFG-1462-MONOMER (seg) "seg (db=Seg db_id=seg from=134 to=150) (IPRSCAN) D"
GKFG-1463-MONOMER (transcriptional) "transcriptional repressor nrdR	K07738 transcriptional repressor NrdR (db=KEGG evalue=0.0 bit_score=220.0 identity=69.9 coverage=93.25153374233128) (BLAST) C"
GKFG-1465-MONOMER (iva:Isova_1268) "iva:Isova_1268 UvrD/REP helicase (db=KEGG) (RBH) B"
GKFG-1466-MONOMER (hypothetical) "hypothetical protein (db=KEGG evalue=0.0 bit_score=199.0 identity=32.2 coverage=70.4035874439462) (BLAST) C"
GKFG-1467-MONOMER (bcv:Bcav_2424) "bcv:Bcav_2424 DNA-directed DNA polymerase (EC:2.7.7.7)	K02346 DNA polymerase IV [EC:2.7.7.7] (db=KEGG) (RBH) B"
GKFG-1468-MONOMER ((db=HMMPfam) "(db=HMMPfam db_id=PF11239 from=1 to=91 evalue=3.6e-11 interpro_id=IPR021401 interpro_description=Protein of unknown function DUF3040) (IPRSCAN) D"
GKFG-1469-MONOMER (mraZ	) "mraZ	cell division protein MraZ	K03925 MraZ protein (db=KEGG evalue=0.0 bit_score=212.0 identity=68.5 coverage=98.61111111111111) (BLAST) C"
GKFG-1471-MONOMER (mcu:HMPREF0573_10590) "mcu:HMPREF0573_10590 ABC transporter permease	K02008 cobalt/nickel transport system permease protein (db=KEGG) (RBH) B"
GKFG-1473-MONOMER (hypothetical) "hypothetical protein (db=KEGG evalue=9.5e-10 bit_score=69.0 identity=27.9 coverage=93.61702127659575) (BLAST) C"
GKFG-1478-MONOMER (spoVE	) "spoVE	stage V sporulation protein E	K03588 cell division protein FtsW (db=KEGG evalue=0.0 bit_score=289.0 identity=37.2 coverage=94.88888888888889) (BLAST) C"
GKFG-1482-MONOMER (ftsQ	) "ftsQ	cell division protein FtsQ	K03589 cell division protein FtsQ (db=KEGG evalue=1.5e-20 bit_score=106.0 identity=27.6 coverage=92.56756756756756) (BLAST) C"
GKFG-1490-MONOMER (ahe:Arch_1772) "ahe:Arch_1772 hypothetical protein (db=KEGG) (RBH) B"
GKFG-1491-MONOMER (bbv:HMPREF9228_0173) "bbv:HMPREF9228_0173 thiazole biosynthesis protein ThiG-like protein	K01788 N-acylglucosamine-6-phosphate 2-epimerase [EC:5.1.3.9] (db=KEGG) (RBH) B"
GKFG-1492-MONOMER (ROK) "ROK family protein	K00845 glucokinase [EC:2.7.1.2] (db=KEGG evalue=0.0 bit_score=262.0 identity=41.5 coverage=95.87301587301587) (BLAST) C"
GKFG-1495-MONOMER (lpl:lp_3563) "lpl:lp_3563 sodium-coupled N-acetylneuraminate transporter	K03307 solute:Na+ symporter, SSS family (db=KEGG) (RBH) B"
GKFG-1497-MONOMER (regulatory) "regulatory protein GntR HTH (db=KEGG evalue=0.0 bit_score=228.0 identity=51.8 coverage=85.60311284046692) (BLAST) C"
GKFG-1498-MONOMER (UniRef90_E7NAG4) "UniRef90_E7NAG4 MFS transporter, sugar porter family protein n=1 Tax=Actinomyces sp. oral taxon 171 str. F0337 RepID=E7NAG4_9ACTO (db=UNIREF) (RBH) B"
GKFG-1499-MONOMER (alpha/beta) "alpha/beta hydrolase (db=KEGG evalue=1.5e-40 bit_score=172.0 identity=36.8 coverage=92.98892988929889) (BLAST) C"
GKFG-1501-MONOMER (Putative) "Putative uncharacterized protein (Fragment) n=2 Tax=Scardovia inopinata F0304 RepID=D6KSD2_SCAIO (db=UNIREF evalue=3.8e-12 bit_score=77.0 identity=48.8 coverage=37.12871287128713) (BLAST) C"
GKFG-1502-MONOMER (593666..593806) "593666..593806 + ( gc_cont=0.560) (GENE) E"
GKFG-1503-MONOMER (hypothetical) "hypothetical protein (db=KEGG evalue=1.8e-13 bit_score=80.0 identity=55.1 coverage=96.25) (BLAST) C"
GKFG-1504-MONOMER (hypothetical) "hypothetical protein (db=KEGG evalue=2.9e-08 bit_score=65.0 identity=38.5 coverage=24.681933842239186) (BLAST) C"
GKFG-1506-MONOMER (3'-5') "3'-5' exonuclease	K03684 ribonuclease D [EC:3.1.13.5] (db=KEGG evalue=0.0 bit_score=284.0 identity=40.5 coverage=94.25) (BLAST) C"
GKFG-1507-MONOMER (hypothetical) "hypothetical protein (db=KEGG evalue=2.3e-30 bit_score=138.0 identity=40.5 coverage=88.08290155440415) (BLAST) C"
GKFG-1508-MONOMER (mcu:HMPREF0573_10124) "mcu:HMPREF0573_10124 ATP-grasp superfamily protein (db=KEGG) (RBH) B"
GKFG-1511-MONOMER (cga:Celgi_1503) "cga:Celgi_1503 glycogen debranching enzyme GlgX	K02438 glycogen operon protein GlgX [EC:3.2.1.-] (db=KEGG) (RBH) B"
GKFG-1512-MONOMER (glycogen) "glycogen debranching protein GlgX	K02438 glycogen operon protein GlgX [EC:3.2.1.-] (db=KEGG evalue=1.7e-44 bit_score=184.0 identity=65.1 coverage=82.23684210526315) (BLAST) C"
GKFG-1513-MONOMER (seg) "seg (db=Seg db_id=seg from=74 to=91) (IPRSCAN) D"
GKFG-1515-MONOMER (seg) "seg (db=Seg db_id=seg from=37 to=48) (IPRSCAN) D"
GKFG-1516-MONOMER (seg) "seg (db=Seg db_id=seg from=33 to=47) (IPRSCAN) D"
GKFG-1518-MONOMER (surA	) "surA	cell surface protein (db=KEGG evalue=1.2e-19 bit_score=104.0 identity=31.2 coverage=32.410423452768725) (BLAST) C"
GKFG-1520-MONOMER (hypothetical) "hypothetical protein (db=KEGG evalue=0.0 bit_score=215.0 identity=94.7 coverage=98.24561403508771) (BLAST) C"
GKFG-1522-MONOMER (arsR2	) "arsR2	arsenical resistance operon trans-acting repressor (db=KEGG evalue=0.0 bit_score=231.0 identity=90.2 coverage=98.3739837398374) (BLAST) C"
GKFG-1524-MONOMER (619369..619518) "619369..619518 - ( gc_cont=0.527) (GENE) E"
GKFG-1525-MONOMER (sulfite) "sulfite exporter TauE/SafE	K07090 (db=KEGG evalue=0.0 bit_score=239.0 identity=46.8 coverage=90.2439024390244) (BLAST) C"
GKFG-1528-MONOMER (ROK) "ROK family protein (db=KEGG evalue=7.4e-17 bit_score=94.0 identity=22.9 coverage=89.92042440318302) (BLAST) C"
GKFG-1530-MONOMER (iva:Isova_1883) "iva:Isova_1883 sugar transporter (db=KEGG) (RBH) B"
GKFG-1531-MONOMER (626532..626714) "626532..626714 - ( gc_cont=0.514) (GENE) E"
GKFG-1532-MONOMER (hypothetical) "hypothetical protein (db=KEGG evalue=1.2e-22 bit_score=111.0 identity=52.0 coverage=90.19607843137256) (BLAST) C"
GKFG-1534-MONOMER (clpS	) "clpS	ATP-dependent Clp protease adaptor protein ClpS	K06891 ATP-dependent Clp protease adaptor protein ClpS (db=KEGG evalue=1.6e-11 bit_score=74.0 identity=40.2 coverage=76.76767676767676) (BLAST) C"
GKFG-1535-MONOMER ((db=HMMPfam) "(db=HMMPfam db_id=PF09438 from=11 to=190 evalue=1.1e-17 interpro_id=IPR018561 interpro_description=Domain of unknown function DUF2017) (IPRSCAN) D"
GKFG-1540-MONOMER (rdn:HMPREF0733_11743) "rdn:HMPREF0733_11743 rph	tRNA nucleotidyltransferase (EC:2.7.7.56)	K00989 ribonuclease PH [EC:2.7.7.56] (db=KEGG) (RBH) B"
GKFG-1542-MONOMER (bcv:Bcav_2897) "bcv:Bcav_2897 UvrD/REP helicase	K03657 DNA helicase II / ATP-dependent DNA helicase PcrA [EC:3.6.4.12] (db=KEGG) (RBH) B"
GKFG-1543-MONOMER (UBA/ThiF-type) "UBA/ThiF-type NAD/FAD binding protein (db=KEGG evalue=4.0e-32 bit_score=144.0 identity=28.8 coverage=98.40764331210191) (BLAST) C"
GKFG-1544-MONOMER (bcv:Bcav_2890) "bcv:Bcav_2890 hypothetical protein (db=KEGG) (RBH) B"
GKFG-1545-MONOMER (PDZ/DHR/GLGF) "PDZ/DHR/GLGF domain-containing protein	K07177 PDZ domain-containing protein (db=KEGG evalue=0.0 bit_score=258.0 identity=41.5 coverage=90.93406593406593) (BLAST) C"
GKFG-1546-MONOMER (639910..640107) "639910..640107 - ( gc_cont=0.551) (GENE) E"
GKFG-1547-MONOMER (seg) "seg (db=Seg db_id=seg from=112 to=124) (IPRSCAN) D"
GKFG-1548-MONOMER (bcv:Bcav_2885) "bcv:Bcav_2885 hypothetical protein	K09118 hypothetical protein (db=KEGG) (RBH) B"
GKFG-1552-MONOMER (orn	) "orn	exoribonuclease II (EC:3.1.-.-)	K13288 oligoribonuclease [EC:3.1.-.-] (db=KEGG evalue=0.0 bit_score=253.0 identity=60.9 coverage=95.21531100478468) (BLAST) C"
GKFG-1553-MONOMER (phage) "phage integrase (db=KEGG evalue=0.0 bit_score=214.0 identity=43.0 coverage=96.72727272727273) (BLAST) C"
GKFG-1554-MONOMER (transmembrane_regions) "transmembrane_regions (db=TMHMM db_id=tmhmm from=5 to=22) (IPRSCAN) D"
GKFG-1555-MONOMER (647515..647805) "647515..647805 - ( gc_cont=0.536) (GENE) E"
GKFG-1556-MONOMER (hypothetical) "hypothetical protein (db=KEGG evalue=1.2e-12 bit_score=77.0 identity=51.4 coverage=80.0) (BLAST) C"
GKFG-1558-MONOMER (seg) "seg (db=Seg db_id=seg from=155 to=163) (IPRSCAN) D"
GKFG-1559-MONOMER (hypothetical) "hypothetical protein (db=KEGG evalue=0.0 bit_score=277.0 identity=28.7 coverage=87.92401628222524) (BLAST) C"
GKFG-1560-MONOMER (Putative) "Putative uncharacterized protein (Fragment) n=2 Tax=Scardovia inopinata F0304 RepID=D6KSD2_SCAIO (db=UNIREF evalue=2.8e-12 bit_score=77.0 identity=48.8 coverage=50.0) (BLAST) C"
GKFG-1561-MONOMER (seg) "seg (db=Seg db_id=seg from=71 to=81) (IPRSCAN) D"
GKFG-1562-MONOMER ((db=HMMPfam) "(db=HMMPfam db_id=PF04883 from=16 to=129 evalue=0.00024 interpro_id=IPR010064 interpro_description=Bacteriophage HK97, Gp10) (IPRSCAN) D"
GKFG-1563-MONOMER (hypothetical) "hypothetical protein (db=KEGG evalue=8.2e-12 bit_score=75.0 identity=30.5 coverage=83.78378378378379) (BLAST) C"
GKFG-1564-MONOMER (seg) "seg (db=Seg db_id=seg from=31 to=42) (IPRSCAN) D"
GKFG-1565-MONOMER (655076..655387) "655076..655387 - ( gc_cont=0.599) (GENE) E"
GKFG-1566-MONOMER (hypothetical) "hypothetical protein	K06904 (db=KEGG evalue=0.0 bit_score=209.0 identity=30.0 coverage=93.83429672447014) (BLAST) C"
GKFG-1567-MONOMER (hypothetical) "hypothetical protein (db=KEGG evalue=0.0 bit_score=258.0 identity=39.4 coverage=92.1259842519685) (BLAST) C"
GKFG-1569-MONOMER (659625..659972) "659625..659972 - ( gc_cont=0.497) (GENE) E"
GKFG-1570-MONOMER ((db=HMMPfam) "(db=HMMPfam db_id=PF01844 from=25 to=79 evalue=9.8e-12 interpro_id=IPR002711 interpro_description=HNH endonuclease GO=Molecular Function: nucleic acid binding (GO:0003676), Molecular Function: endonuclease activity (GO:0004519)) (IPRSCAN) D"
GKFG-1571-MONOMER (68889..69029) "68889..69029 + ( gc_cont=0.560) (GENE) E"
GKFG-1572-MONOMER (660374..660574) "660374..660574 - ( gc_cont=0.552) (GENE) E"
GKFG-1573-MONOMER (Putative) "Putative uncharacterized protein n=1 Tax=Mobiluncus mulieris 28-1 RepID=D0YR10_9ACTO (db=UNIREF evalue=2.2e-13 bit_score=82.0 identity=29.4 coverage=52.770448548812666) (BLAST) C"
GKFG-1574-MONOMER (661806..662060) "661806..662060 - ( gc_cont=0.557) (GENE) E"
GKFG-1575-MONOMER (662053..662493) "662053..662493 - ( gc_cont=0.517) (GENE) E"
GKFG-1576-MONOMER (662496..662708) "662496..662708 - ( gc_cont=0.446) (GENE) E"
GKFG-1577-MONOMER (lambda) "lambda repressor-like DNA-binding domains (db=superfamily db_id=SSF47413 from=4 to=71 evalue=2.9e-08 interpro_id=IPR010982 interpro_description=Lambda repressor-like, DNA-binding GO=Molecular Function: DNA binding (GO:0003677)) (IPRSCAN) D"
GKFG-1578-MONOMER (single-strand) "single-strand binding protein	K03111 single-strand DNA-binding protein (db=KEGG evalue=7.3e-15 bit_score=86.0 identity=29.3 coverage=87.2340425531915) (BLAST) C"
GKFG-1582-MONOMER (mcu:HMPREF0573_10589) "mcu:HMPREF0573_10589 ABC transporter ATP-binding protein	K02006 cobalt/nickel transport system ATP-binding protein (db=KEGG) (RBH) B"
GKFG-1583-MONOMER (hypothetical) "hypothetical protein (db=KEGG evalue=1.8e-13 bit_score=80.0 identity=55.1 coverage=96.25) (BLAST) C"
GKFG-1585-MONOMER (ogt1	) "ogt1	methylated-DNA--protein-cysteine methyltransferase 1	K00567 methylated-DNA-[protein]-cysteine S-methyltransferase [EC:2.1.1.63] (db=KEGG evalue=1.4e-45 bit_score=188.0 identity=51.7 coverage=88.77551020408163) (BLAST) C"
GKFG-1586-MONOMER (seg) "seg (db=Seg db_id=seg from=58 to=67) (IPRSCAN) D"
GKFG-1593-MONOMER (Conserved) "Conserved domain protein n=6 Tax=Actinomyces RepID=F3PBP3_9ACTO (db=UNIREF evalue=1.2e-33 bit_score=150.0 identity=29.5 coverage=88.04878048780488) (BLAST) C"
GKFG-1594-MONOMER (hypothetical) "hypothetical protein (db=KEGG evalue=2.9e-08 bit_score=65.0 identity=38.5 coverage=24.681933842239186) (BLAST) C"
GKFG-1595-MONOMER (ribonuclease) "ribonuclease BN	K07058 membrane protein (db=KEGG evalue=0.0 bit_score=274.0 identity=42.4 coverage=87.90931989924434) (BLAST) C"
GKFG-1596-MONOMER (DeoR) "DeoR family transcriptional regulator (db=KEGG evalue=2.2e-28 bit_score=131.0 identity=32.7 coverage=93.93939393939394) (BLAST) C"
GKFG-1598-MONOMER (PROKAR_LIPOPROTEIN) "PROKAR_LIPOPROTEIN (db=ProfileScan db_id=PS51257 from=1 to=20 evalue=6.0) (IPRSCAN) D"
GKFG-1599-MONOMER (coiled-coil) "coiled-coil (db=Coil db_id=coil from=90 to=111 evalue=NA) (IPRSCAN) D"
GKFG-1600-MONOMER ((db=HMMPfam) "(db=HMMPfam db_id=PF11314 from=4 to=58 evalue=1.3e-18 interpro_id=IPR021465 interpro_description=Protein of unknown function DUF3117) (IPRSCAN) D"
GKFG-1601-MONOMER (cfi:Celf_2888) "cfi:Celf_2888 hypothetical protein	K06966 (db=KEGG) (RBH) B"
GKFG-1602-MONOMER (O-methyltransferase) "O-methyltransferase (db=KEGG evalue=0.0 bit_score=197.0 identity=49.1 coverage=90.30837004405286) (BLAST) C"
GKFG-1603-MONOMER (xce:Xcel_0763) "xce:Xcel_0763 hypothetical protein	K03593 ATP-binding protein involved in chromosome partitioning (db=KEGG) (RBH) B"
GKFG-1604-MONOMER (hypothetical) "hypothetical protein (db=KEGG evalue=0.0 bit_score=220.0 identity=62.7 coverage=98.23529411764706) (BLAST) C"
GKFG-1606-MONOMER (bcv:Bcav_2913) "bcv:Bcav_2913 MgtE integral membrane protein (db=KEGG) (RBH) B"
GKFG-1607-MONOMER (Putative) "Putative uncharacterized protein n=1 Tax=Actinomyces urogenitalis DSM 15434 RepID=C0W6Y2_9ACTO (db=UNIREF evalue=2.1e-15 bit_score=89.0 identity=28.5 coverage=81.3953488372093) (BLAST) C"
GKFG-1608-MONOMER (cfl:Cfla_0987) "cfl:Cfla_0987 GTP-binding protein TypA	K06207 GTP-binding protein (db=KEGG) (RBH) B"
GKFG-1610-MONOMER (ferredoxin) "ferredoxin (db=KEGG evalue=0.0 bit_score=191.0 identity=75.9 coverage=96.3302752293578) (BLAST) C"
GKFG-1613-MONOMER (hypothetical) "hypothetical protein (db=KEGG evalue=3.1e-23 bit_score=114.0 identity=31.9 coverage=80.71748878923766) (BLAST) C"
GKFG-1614-MONOMER (DtxR) "DtxR family iron dependent repressor	K03709 DtxR family transcriptional regulator, Mn-dependent transcriptional regulator (db=KEGG evalue=0.0 bit_score=193.0 identity=45.1 coverage=91.37931034482759) (BLAST) C"
GKFG-1615-MONOMER (ica:Intca_0241) "ica:Intca_0241 exonuclease	K03546 exonuclease SbcC (db=KEGG) (RBH) B"
GKFG-1616-MONOMER (bfa:Bfae_18570) "bfa:Bfae_18570 transcriptional regulator, IclR family (db=KEGG) (RBH) B"
GKFG-1617-MONOMER (exodeoxyribonuclease) "exodeoxyribonuclease I subunit D	K03547 exonuclease SbcD (db=KEGG evalue=0.0 bit_score=287.0 identity=42.7 coverage=87.01923076923077) (BLAST) C"
GKFG-1620-MONOMER (bcv:Bcav_1262) "bcv:Bcav_1262 GTPase EngC	K06949 ribosome biogenesis GTPase [EC:3.6.1.-] (db=KEGG) (RBH) B"
GKFG-1622-MONOMER (705523..705861) "705523..705861 - ( gc_cont=0.504) (GENE) E"
GKFG-1623-MONOMER (sigH	) "sigH	ECF-family sigma factor H	K03088 RNA polymerase sigma-70 factor, ECF subfamily (db=KEGG evalue=0.0 bit_score=232.0 identity=60.1 coverage=77.11864406779661) (BLAST) C"
GKFG-1624-MONOMER (seg) "seg (db=Seg db_id=seg from=85 to=100) (IPRSCAN) D"
GKFG-1626-MONOMER (cga:Celgi_2328) "cga:Celgi_2328 hypothetical protein (db=KEGG) (RBH) B"
GKFG-1628-MONOMER (cfi:Celf_2649) "cfi:Celf_2649 hypothetical protein (db=KEGG) (RBH) B"
GKFG-1629-MONOMER (hypothetical) "hypothetical protein (db=KEGG evalue=1.4e-33 bit_score=149.0 identity=38.9 coverage=68.97810218978103) (BLAST) C"
GKFG-1635-MONOMER (fbl:Fbal_3251) "fbl:Fbal_3251 hypothetical protein (db=KEGG) (RBH) B"
GKFG-1636-MONOMER (transcriptional) "transcriptional regulator (db=KEGG evalue=9.1e-25 bit_score=117.0 identity=70.4 coverage=97.22222222222221) (BLAST) C"
GKFG-1637-MONOMER (mcu:HMPREF0573_10208) "mcu:HMPREF0573_10208 hypothetical protein	K07459 putative ATP-dependent endonuclease of the OLD family (db=KEGG) (RBH) B"
GKFG-1639-MONOMER (mcu:HMPREF0573_10207) "mcu:HMPREF0573_10207 ATP-dependent DNA helicase PcrA (EC:3.6.1.-)	K03657 DNA helicase II / ATP-dependent DNA helicase PcrA [EC:3.6.4.12] (db=KEGG) (RBH) B"
GKFG-1640-MONOMER (prevent-host-death) "prevent-host-death family protein (db=KEGG evalue=7.6e-24 bit_score=114.0 identity=77.1 coverage=97.1830985915493) (BLAST) C"
GKFG-1641-MONOMER (hypothetical) "hypothetical protein	K07341 death on curing protein (db=KEGG evalue=1.2e-32 bit_score=144.0 identity=57.8 coverage=89.84375) (BLAST) C"
GKFG-1642-MONOMER (hypothetical) "hypothetical protein (db=KEGG evalue=2.1e-11 bit_score=75.0 identity=23.8 coverage=56.62337662337662) (BLAST) C"
GKFG-1643-MONOMER (seg) "seg (db=Seg db_id=seg from=85 to=99) (IPRSCAN) D"
GKFG-1644-MONOMER (DNA-binding) "DNA-binding domain-containing protein (db=KEGG evalue=7.6e-14 bit_score=81.0 identity=50.7 coverage=97.36842105263158) (BLAST) C"
GKFG-1645-MONOMER (plasmid) "plasmid addiction system poison protein (db=KEGG evalue=1.7e-23 bit_score=114.0 identity=60.5 coverage=92.3913043478261) (BLAST) C"
GKFG-1646-MONOMER (cupin) "cupin domain-containing protein (db=KEGG evalue=0.0 bit_score=250.0 identity=74.2 coverage=98.68421052631578) (BLAST) C"
GKFG-1647-MONOMER (hypothetical) "hypothetical protein (db=KEGG evalue=1.4e-33 bit_score=148.0 identity=70.3 coverage=83.19327731092437) (BLAST) C"
GKFG-1655-MONOMER (putative) "putative permease, DMT superfamily (db=KEGG evalue=0.0 bit_score=268.0 identity=48.4 coverage=92.64214046822742) (BLAST) C"
GKFG-1657-MONOMER (cur:cur_0538) "cur:cur_0538 hypothetical protein (db=KEGG) (RBH) B"
GKFG-1658-MONOMER (hypothetical) "hypothetical protein (db=KEGG evalue=0.0 bit_score=277.0 identity=54.3 coverage=94.52554744525547) (BLAST) C"
GKFG-1659-MONOMER (hypothetical) "hypothetical protein	K07164 (db=KEGG evalue=2.8e-33 bit_score=148.0 identity=33.3 coverage=97.95081967213115) (BLAST) C"
GKFG-1662-MONOMER (iva:Isova_1483) "iva:Isova_1483 UvrABC system protein C	K03703 excinuclease ABC subunit C (db=KEGG) (RBH) B"
GKFG-1663-MONOMER (mcu:HMPREF0573_11819) "mcu:HMPREF0573_11819 ATP-binding protein	K06958 UPF0042 nucleotide-binding protein (db=KEGG) (RBH) B"
GKFG-1664-MONOMER (iva:Isova_1485) "iva:Isova_1485 hypothetical protein (db=KEGG) (RBH) B"
GKFG-1665-MONOMER (xce:Xcel_1547) "xce:Xcel_1547 hypothetical protein	K09762 hypothetical protein (db=KEGG) (RBH) B"
GKFG-1669-MONOMER (protein) "protein translocase subunit secG	K03075 preprotein translocase subunit SecG (db=KEGG evalue=7.0e-21 bit_score=105.0 identity=68.4 coverage=90.36144578313254) (BLAST) C"
GKFG-1670-MONOMER (mcu:HMPREF0573_10130) "mcu:HMPREF0573_10130 putative lipoprotein	K07282 poly-gamma-glutamate synthesis protein (capsule biosynthesis protein) (db=KEGG) (RBH) B"
GKFG-1672-MONOMER (iva:Isova_1092) "iva:Isova_1092 trigger factor Tig	K03545 trigger factor (db=KEGG) (RBH) B"
GKFG-1673-MONOMER (endopeptidase) "endopeptidase Clp (EC:3.4.21.92)	K01358 ATP-dependent Clp protease, protease subunit [EC:3.4.21.92] (db=KEGG evalue=0.0 bit_score=296.0 identity=69.7 coverage=95.63106796116504) (BLAST) C"
GKFG-1674-MONOMER (mcu:HMPREF0573_11428) "mcu:HMPREF0573_11428 endopeptidase Clp (EC:3.4.21.92)	K01358 ATP-dependent Clp protease, protease subunit [EC:3.4.21.92] (db=KEGG) (RBH) B"
GKFG-1675-MONOMER (mcu:HMPREF0573_11430) "mcu:HMPREF0573_11430 ATP-dependent protease ATP-binding subunit	K03544 ATP-dependent Clp protease ATP-binding subunit ClpX (db=KEGG) (RBH) B"
GKFG-1679-MONOMER (ahe:Arch_0340) "ahe:Arch_0340 hypothetical protein (db=KEGG) (RBH) B"
GKFG-1680-MONOMER (ahe:Arch_0339) "ahe:Arch_0339 hypothetical protein (db=KEGG) (RBH) B"
GKFG-1681-MONOMER (cul:CULC22_00376) "cul:CULC22_00376 hypothetical protein (db=KEGG) (RBH) B"
GKFG-1683-MONOMER (mcu:HMPREF0573_11684) "mcu:HMPREF0573_11684 excision endonuclease subunit A	K03701 excinuclease ABC subunit A (db=KEGG) (RBH) B"
GKFG-1684-MONOMER (spe:Spro_4465) "spe:Spro_4465 major facilitator transporter	K08173 MFS transporter, MHS family, metabolite:H+ symporter (db=KEGG) (RBH) B"
GKFG-1685-MONOMER (LacI) "LacI family transcriptional regulator	K02529 LacI family transcriptional regulator (db=KEGG evalue=0.0 bit_score=217.0 identity=35.2 coverage=89.59537572254335) (BLAST) C"
GKFG-1687-MONOMER (hypothetical) "hypothetical protein	K07507 putative Mg2+ transporter-C (MgtC) family protein (db=KEGG evalue=2.9e-43 bit_score=181.0 identity=43.2 coverage=91.48936170212765) (BLAST) C"
GKFG-1690-MONOMER (RNA) "RNA binding protein	K07566 tRNA threonylcarbamoyladenosine biosynthesis protein (db=KEGG evalue=9.1e-29 bit_score=131.0 identity=63.7 coverage=85.04672897196261) (BLAST) C"
GKFG-1691-MONOMER (Sua5/YciO/YrdC/YwlC) "Sua5/YciO/YrdC/YwlC family protein	K07566 tRNA threonylcarbamoyladenosine biosynthesis protein (db=KEGG evalue=1.2e-25 bit_score=121.0 identity=58.8 coverage=88.88888888888889) (BLAST) C"
GKFG-1693-MONOMER (mcu:HMPREF0573_10588) "mcu:HMPREF0573_10588 ABC transporter ATP-binding protein	K02006 cobalt/nickel transport system ATP-binding protein (db=KEGG) (RBH) B"
GKFG-1694-MONOMER (mcu:HMPREF0573_11195) "mcu:HMPREF0573_11195 hypothetical protein (db=KEGG) (RBH) B"
GKFG-1697-MONOMER (hypothetical) "hypothetical protein (db=KEGG evalue=3.0e-25 bit_score=120.0 identity=50.0 coverage=95.76271186440678) (BLAST) C"
GKFG-1698-MONOMER (seg) "seg (db=Seg db_id=seg from=10 to=18) (IPRSCAN) D"
GKFG-1700-MONOMER (Holliday) "Holliday junction resolvase YqgF	K07447 putative holliday junction resolvase [EC:3.1.-.-] (db=KEGG evalue=3.3e-35 bit_score=153.0 identity=52.7 coverage=90.56603773584906) (BLAST) C"
GKFG-1703-MONOMER (peptidase) "peptidase A24A prepilin type IV	K02654 leader peptidase (prepilin peptidase) / N-methyltransferase [EC:3.4.23.43 2.1.1.-] (db=KEGG evalue=6.6e-10 bit_score=70.0 identity=33.1 coverage=62.67281105990783) (BLAST) C"
GKFG-1708-MONOMER (ahe:Arch_0850) "ahe:Arch_0850 translation elongation factor P	K02356 elongation factor P (db=KEGG) (RBH) B"
GKFG-1709-MONOMER (NusB) "NusB antitermination factor	K03625 N utilization substance protein B (db=KEGG evalue=7.0e-27 bit_score=126.0 identity=49.6 coverage=82.78145695364239) (BLAST) C"
GKFG-1712-MONOMER (mihF	) "mihF	integration host factor MihF (db=KEGG evalue=7.2e-31 bit_score=138.0 identity=68.9 coverage=98.07692307692307) (BLAST) C"
GKFG-1714-MONOMER (DNA-directed) "DNA-directed RNA polymerase subunit omega	K03060 DNA-directed RNA polymerase subunit omega [EC:2.7.7.6] (db=KEGG evalue=1.1e-22 bit_score=111.0 identity=58.6 coverage=93.47826086956522) (BLAST) C"
GKFG-1717-MONOMER (fal:FRAAL5226) "fal:FRAAL5226 priA	primosome assembly protein PriA	K04066 primosomal protein N' (replication factor Y) (superfamily II helicase) [EC:3.6.4.-] (db=KEGG) (RBH) B"
GKFG-1723-MONOMER (mcu:HMPREF0573_11697) "mcu:HMPREF0573_11697 hypothetical protein (db=KEGG) (RBH) B"
GKFG-1724-MONOMER (transmembrane_regions) "transmembrane_regions (db=TMHMM db_id=tmhmm from=5 to=27) (IPRSCAN) D"
GKFG-1725-MONOMER (ace:Acel_1206) "ace:Acel_1206 DSH domain-containing protein	K03727 ATP-dependent RNA helicase HelY [EC:3.6.4.-] (db=KEGG) (RBH) B"
GKFG-1727-MONOMER (ahe:Arch_1069) "ahe:Arch_1069 GTP-binding protein Obg/CgtA	K03979 GTP-binding protein (db=KEGG) (RBH) B"
GKFG-1729-MONOMER (hypothetical) "hypothetical protein (db=KEGG evalue=3.3e-27 bit_score=126.0 identity=51.8 coverage=90.08264462809917) (BLAST) C"
GKFG-1735-MONOMER (UniRef90_C2KTT0) "UniRef90_C2KTT0 Putative uncharacterized protein n=4 Tax=Mobiluncus mulieris RepID=C2KTT0_9ACTO (db=UNIREF) (RBH) B"
GKFG-1739-MONOMER (bfa:Bfae_03150) "bfa:Bfae_03150 uracil-xanthine permease (db=KEGG) (RBH) B"
GKFG-1740-MONOMER (mcu:HMPREF0573_10018) "mcu:HMPREF0573_10018 AGCS family alanine or glycine:sodium (Na+) or proton (H+) symporter	K03310 alanine or glycine:cation symporter, AGCS family (db=KEGG) (RBH) B"
GKFG-1741-MONOMER (ABC) "ABC transporter ATP-binding protein (db=KEGG evalue=0.0 bit_score=256.0 identity=40.5 coverage=95.82172701949861) (BLAST) C"
GKFG-1742-MONOMER (ABC) "ABC transporter permease protein	K02011 iron(III) transport system permease protein (db=KEGG evalue=1.8e-39 bit_score=169.0 identity=27.0 coverage=96.39278557114228) (BLAST) C"
GKFG-1743-MONOMER (ABC) "ABC transporter substrate-binding protein	K02012 iron(III) transport system substrate-binding protein (db=KEGG evalue=0.0 bit_score=236.0 identity=38.3 coverage=94.92537313432837) (BLAST) C"
GKFG-1744-MONOMER (cul:CULC22_02201) "cul:CULC22_02201 glpT	glycerol-3-phosphate transporter	K02445 MFS transporter, OPA family, glycerol-3-phosphate transporter (db=KEGG) (RBH) B"
GKFG-1745-MONOMER (winged) "winged helix family two component transcriptional regulator (db=KEGG evalue=0.0 bit_score=207.0 identity=46.3 coverage=97.41379310344827) (BLAST) C"
GKFG-1746-MONOMER (two-component) "two-component system sensor histidine kinase (db=KEGG evalue=1.3e-41 bit_score=175.0 identity=41.8 coverage=86.87258687258688) (BLAST) C"
GKFG-1747-MONOMER (MerR) "MerR family transcriptional regulator (db=KEGG evalue=0.0 bit_score=279.0 identity=77.7 coverage=95.65217391304348) (BLAST) C"
GKFG-1748-MONOMER (MerR) "MerR family transcriptional regulator (db=KEGG evalue=1.4e-45 bit_score=188.0 identity=43.2 coverage=91.796875) (BLAST) C"
GKFG-1749-MONOMER (seg) "seg (db=Seg db_id=seg from=4 to=17) (IPRSCAN) D"
GKFG-1750-MONOMER (FHA) "FHA domain-containing protein (db=KEGG evalue=4.3e-34 bit_score=149.0 identity=53.2 coverage=94.4055944055944) (BLAST) C"
GKFG-1752-MONOMER (rrp1	) "rrp1	putative DNA-(apurinic or apyrimidinic site) lyase (EC:4.2.99.18)	K05522 endonuclease VIII [EC:3.2.2.- 4.2.99.18] (db=KEGG evalue=0.0 bit_score=238.0 identity=38.1 coverage=98.95470383275261) (BLAST) C"
GKFG-1753-MONOMER (ske:Sked_24530) "ske:Sked_24530 endothelin-converting enzyme	K07386 putative endopeptidase [EC:3.4.24.-] (db=KEGG) (RBH) B"
GKFG-1754-MONOMER (cfl:Cfla_1371) "cfl:Cfla_1371 aminopeptidase N	K01256 aminopeptidase N [EC:3.4.11.2] (db=KEGG) (RBH) B"
GKFG-1755-MONOMER (fal:FRAAL2180) "fal:FRAAL2180 dnaE2	error-prone DNA polymerase (EC:2.7.7.7)	K14162 error-prone DNA polymerase [EC:2.7.7.7] (db=KEGG) (RBH) B"
GKFG-1757-MONOMER (848642..849163) "848642..849163 - ( gc_cont=0.582) (GENE) E"
GKFG-1758-MONOMER (seg) "seg (db=Seg db_id=seg from=17 to=26) (IPRSCAN) D"
GKFG-1759-MONOMER (tnp3521	) "tnp3521	IS3521 transposase (db=KEGG evalue=0.0 bit_score=364.0 identity=78.7 coverage=98.6784140969163) (BLAST) C"
GKFG-1760-MONOMER (hypothetical) "hypothetical protein	K09710 ribosome-associated protein (db=KEGG evalue=1.2e-26 bit_score=125.0 identity=50.0 coverage=82.43243243243244) (BLAST) C"
GKFG-1761-MONOMER (tnpB2	) "tnpB2	putative transposase subunit B (db=KEGG evalue=1.8e-28 bit_score=130.0 identity=82.2 coverage=97.2972972972973) (BLAST) C"
GKFG-1762-MONOMER (850915..851100) "850915..851100 - ( gc_cont=0.435) (GENE) E"
GKFG-1763-MONOMER (seg) "seg (db=Seg db_id=seg from=25 to=34) (IPRSCAN) D"
GKFG-1764-MONOMER (seg) "seg (db=Seg db_id=seg from=19 to=35) (IPRSCAN) D"
GKFG-1765-MONOMER (RelB/DinJ) "RelB/DinJ family addiction module antitoxin	K07473 DNA-damage-inducible protein J (db=KEGG evalue=4.6e-29 bit_score=132.0 identity=70.0 coverage=96.73913043478261) (BLAST) C"
GKFG-1766-MONOMER (RelE) "RelE family toxin-antitoxin system toxin protein (db=KEGG evalue=1.7e-23 bit_score=114.0 identity=56.7 coverage=94.68085106382979) (BLAST) C"
GKFG-1767-MONOMER (hypothetical) "hypothetical protein (db=KEGG evalue=4.3e-21 bit_score=107.0 identity=31.5 coverage=90.4) (BLAST) C"
GKFG-1768-MONOMER (lambda) "lambda repressor-like DNA-binding domains (db=superfamily db_id=SSF47413 from=1 to=68 evalue=8.5e-14 interpro_id=IPR010982 interpro_description=Lambda repressor-like, DNA-binding GO=Molecular Function: DNA binding (GO:0003677)) (IPRSCAN) D"
GKFG-1769-MONOMER (transposase-like) "transposase-like protein (db=KEGG evalue=3.4e-42 bit_score=176.0 identity=76.1 coverage=96.49122807017544) (BLAST) C"
GKFG-1770-MONOMER (surA	) "surA	cell surface protein (db=KEGG evalue=5.2e-21 bit_score=108.0 identity=32.2 coverage=41.65067178502879) (BLAST) C"
GKFG-1772-MONOMER (nca:Noca_1107) "nca:Noca_1107 HsdR family type I site-specific deoxyribonuclease	K01153 type I restriction enzyme, R subunit [EC:3.1.21.3] (db=KEGG) (RBH) B"
GKFG-1773-MONOMER (type) "type I restriction-modification system specificity protein	K01154 type I restriction enzyme, S subunit [EC:3.1.21.3] (db=KEGG evalue=1.4e-44 bit_score=184.0 identity=69.8 coverage=98.4251968503937) (BLAST) C"
GKFG-1774-MONOMER (type) "type I restriction-modification system specificity determinant	K01154 type I restriction enzyme, S subunit [EC:3.1.21.3] (db=KEGG evalue=0.0 bit_score=252.0 identity=56.7 coverage=94.95412844036697) (BLAST) C"
GKFG-1775-MONOMER (cdh:CDB402_2012) "cdh:CDB402_2012 hypothetical protein (db=KEGG) (RBH) B"
GKFG-1776-MONOMER (pfr:PFREUD_01260) "pfr:PFREUD_01260 hsdM1	type I restriction-modification system DNA methylase (EC:2.1.1.72)	K03427 type I restriction enzyme M protein [EC:2.1.1.72] (db=KEGG) (RBH) B"
GKFG-1777-MONOMER (cur:cur_0492) "cur:cur_0492 surB	cell surface protein (db=KEGG) (RBH) B"
GKFG-1778-MONOMER (phospholipid-binding) "phospholipid-binding protein, PBP family	K06910 (db=KEGG evalue=0.0 bit_score=226.0 identity=58.3 coverage=97.19101123595506) (BLAST) C"
GKFG-1779-MONOMER (tRNA/rRNA) "tRNA/rRNA methyltransferase (SpoU)	K03216 tRNA (cytidine/uridine-2'-O-)-methyltransferase [EC:2.1.1.207] (db=KEGG evalue=0.0 bit_score=199.0 identity=62.4 coverage=96.73202614379085) (BLAST) C"
GKFG-1780-MONOMER (transmembrane_regions) "transmembrane_regions (db=TMHMM db_id=tmhmm from=27 to=49) (IPRSCAN) D"
GKFG-1782-MONOMER (90482..90994) "90482..90994 - ( gc_cont=0.517) (GENE) E"
GKFG-1784-MONOMER (Ribonuclease) "Ribonuclease H-like (db=superfamily db_id=SSF53098 from=2 to=137 evalue=9.1e-11 interpro_id=IPR012337 interpro_description=Ribonuclease H-like domain GO=Molecular Function: nucleic acid binding (GO:0003676)) (IPRSCAN) D"
GKFG-1788-MONOMER (deoR1	) "deoR1	transcriptional regulator (db=KEGG evalue=0.0 bit_score=198.0 identity=44.5 coverage=90.0) (BLAST) C"
GKFG-1791-MONOMER (hypothetical) "hypothetical protein	K09780 hypothetical protein (db=KEGG evalue=2.6e-07 bit_score=60.0 identity=31.9 coverage=79.81651376146789) (BLAST) C"
GKFG-1792-MONOMER (cfl:Cfla_3205) "cfl:Cfla_3205 bile acid:sodium symporter	K14347 solute carrier family 10 (sodium/bile acid cotransporter), member 7 (db=KEGG) (RBH) B"
GKFG-1795-MONOMER (ahe:Arch_0835) "ahe:Arch_0835 DEAD/DEAH box helicase	K05592 ATP-dependent RNA helicase DeaD [EC:3.6.4.13] (db=KEGG) (RBH) B"
GKFG-1797-MONOMER (iva:Isova_1643) "iva:Isova_1643 hypothetical protein (db=KEGG) (RBH) B"
GKFG-1798-MONOMER (Zn-dependent) "Zn-dependent hydrolase (db=KEGG evalue=0.0 bit_score=200.0 identity=44.0 coverage=90.87301587301587) (BLAST) C"
GKFG-1799-MONOMER (seg) "seg (db=Seg db_id=seg from=175 to=186) (IPRSCAN) D"
GKFG-1801-MONOMER (phosphoribosyltransferase) "phosphoribosyltransferase (EC:2.4.2.7)	K00759 adenine phosphoribosyltransferase [EC:2.4.2.7] (db=KEGG evalue=0.0 bit_score=207.0 identity=62.3 coverage=87.77777777777777) (BLAST) C"
GKFG-1802-MONOMER (mcu:HMPREF0573_11742) "mcu:HMPREF0573_11742 secF	protein export protein SecF	K03074 preprotein translocase subunit SecF (db=KEGG) (RBH) B"
GKFG-1803-MONOMER (cfi:Celf_2027) "cfi:Celf_2027 protein-export membrane protein SecD	K03072 preprotein translocase subunit SecD (db=KEGG) (RBH) B"
GKFG-1804-MONOMER (mcu:HMPREF0573_10587) "mcu:HMPREF0573_10587 putative photosystem I biogenesis protein BtpA	K06971 (db=KEGG) (RBH) B"
GKFG-1805-MONOMER (bde:BDP_0224) "bde:BDP_0224 hypothetical protein (db=KEGG) (RBH) B"
GKFG-1806-MONOMER (hypothetical) "hypothetical protein	K03210 preprotein translocase subunit YajC (db=KEGG evalue=4.5e-15 bit_score=86.0 identity=35.3 coverage=88.19444444444444) (BLAST) C"
GKFG-1807-MONOMER (xce:Xcel_1668) "xce:Xcel_1668 Holliday junction DNA helicase RuvB	K03551 holliday junction DNA helicase RuvB [EC:3.6.4.12] (db=KEGG) (RBH) B"
GKFG-1808-MONOMER (Holliday) "Holliday junction DNA helicase subunit RuvA	K03550 holliday junction DNA helicase RuvA [EC:3.6.4.12] (db=KEGG evalue=0.0 bit_score=200.0 identity=49.3 coverage=98.0) (BLAST) C"
GKFG-1809-MONOMER (ruvC	) "ruvC	crossover junction endodeoxyribonuclease (EC:3.1.22.4)	K01159 crossover junction endodeoxyribonuclease RuvC [EC:3.1.22.4] (db=KEGG evalue=2.7e-18 bit_score=96.0 identity=58.5 coverage=89.77272727272727) (BLAST) C"
GKFG-1810-MONOMER (ruvC	) "ruvC	crossover junction endodeoxyribonuclease (EC:3.1.22.4)	K01159 crossover junction endodeoxyribonuclease RuvC [EC:3.1.22.4] (db=KEGG evalue=1.6e-32 bit_score=144.0 identity=58.1 coverage=90.69767441860465) (BLAST) C"
GKFG-1811-MONOMER (mcu:HMPREF0573_11748) "mcu:HMPREF0573_11748 hypothetical protein (db=KEGG) (RBH) B"
GKFG-1812-MONOMER (NUDIX) "NUDIX hydrolase (db=KEGG evalue=1.4e-35 bit_score=155.0 identity=42.8 coverage=89.79591836734694) (BLAST) C"
GKFG-1813-MONOMER (membrane) "membrane protein (db=KEGG evalue=0.0 bit_score=215.0 identity=35.4 coverage=78.52348993288591) (BLAST) C"
GKFG-1816-MONOMER (transcriptional) "transcriptional regulator (db=KEGG evalue=0.0 bit_score=219.0 identity=52.1 coverage=94.08866995073892) (BLAST) C"
GKFG-1818-MONOMER (histidine) "histidine triad (HIT) protein (db=KEGG evalue=0.0 bit_score=249.0 identity=61.7 coverage=92.02127659574468) (BLAST) C"
GKFG-1822-MONOMER (hypothetical) "hypothetical protein	K09125 hypothetical protein (db=KEGG evalue=0.0 bit_score=241.0 identity=57.6 coverage=82.18623481781377) (BLAST) C"
GKFG-1824-MONOMER (transmembrane_regions) "transmembrane_regions (db=TMHMM db_id=tmhmm from=20 to=42) (IPRSCAN) D"
GKFG-1825-MONOMER (transmembrane_regions) "transmembrane_regions (db=TMHMM db_id=tmhmm from=108 to=130) (IPRSCAN) D"
GKFG-1828-MONOMER (cfi:Celf_1839) "cfi:Celf_1839 DNA polymerase I	K02335 DNA polymerase I [EC:2.7.7.7] (db=KEGG) (RBH) B"
GKFG-1829-MONOMER (putative) "putative ethanolamine two-component response regulator	K07183 response regulator NasT (db=KEGG evalue=0.0 bit_score=269.0 identity=66.8 coverage=98.52216748768473) (BLAST) C"
GKFG-1830-MONOMER (iva:Isova_1504) "iva:Isova_1504 GTP-binding protein engA	K03977 GTP-binding protein (db=KEGG) (RBH) B"
GKFG-1831-MONOMER (small) "small GTP-binding protein	K03977 GTP-binding protein (db=KEGG evalue=0.0 bit_score=202.0 identity=62.0 coverage=81.64251207729468) (BLAST) C"
GKFG-1835-MONOMER (condensin) "condensin subunit ScpB	K06024 segregation and condensation protein B (db=KEGG evalue=2.9e-34 bit_score=150.0 identity=62.5 coverage=93.65079365079364) (BLAST) C"
GKFG-1836-MONOMER (chromosome) "chromosome segregation and condensation protein ScpA	K05896 segregation and condensation protein A (db=KEGG evalue=0.0 bit_score=225.0 identity=48.2 coverage=90.16949152542372) (BLAST) C"
GKFG-1838-MONOMER (Putative) "Putative uncharacterized protein n=1 Tax=Actinomyces graevenitzii C83 RepID=G9PFZ2_9ACTO (db=UNIREF evalue=0.0 bit_score=284.0 identity=61.0 coverage=99.13793103448276) (BLAST) C"
GKFG-1839-MONOMER (ach:Achl_1520) "ach:Achl_1520 tyrosine recombinase XerD	K04763 integrase/recombinase XerD (db=KEGG) (RBH) B"
GKFG-1840-MONOMER (hypothetical) "hypothetical protein	K09780 hypothetical protein (db=KEGG evalue=3.8e-10 bit_score=69.0 identity=35.0 coverage=95.83333333333334) (BLAST) C"
GKFG-1841-MONOMER (mml:MLC_0350) "mml:MLC_0350 hypothetical protein	K07133 (db=KEGG) (RBH) B"
GKFG-1842-MONOMER (XRE) "XRE family transcriptional regulator (db=KEGG evalue=4.0e-34 bit_score=149.0 identity=70.0 coverage=98.01980198019803) (BLAST) C"
GKFG-1843-MONOMER (hypothetical) "hypothetical protein (db=KEGG evalue=1.2e-42 bit_score=178.0 identity=88.0 coverage=81.35593220338984) (BLAST) C"
GKFG-1845-MONOMER (936843..937064) "936843..937064 + ( gc_cont=0.486) (GENE) E"
GKFG-1846-MONOMER (937760..938248) "937760..938248 - ( gc_cont=0.558) (GENE) E"
GKFG-1847-MONOMER (Putative) "Putative uncharacterized protein n=1 Tax=Corynebacterium genitalium ATCC 33030 RepID=D7WDV0_9CORY (db=UNIREF evalue=9.5e-36 bit_score=155.0 identity=78.8 coverage=94.1747572815534) (BLAST) C"
GKFG-1848-MONOMER (Putative) "Putative uncharacterized protein n=1 Tax=Corynebacterium genitalium ATCC 33030 RepID=D7WDV2_9CORY (db=UNIREF evalue=4.5e-14 bit_score=83.0 identity=66.7 coverage=59.0) (BLAST) C"
GKFG-1849-MONOMER (death-on-curing) "death-on-curing family protein	K07341 death on curing protein (db=KEGG evalue=8.3e-29 bit_score=132.0 identity=51.7 coverage=89.84375) (BLAST) C"
GKFG-1850-MONOMER (seg) "seg (db=Seg db_id=seg from=136 to=147) (IPRSCAN) D"
GKFG-1852-MONOMER (seg) "seg (db=Seg db_id=seg from=27 to=39) (IPRSCAN) D"
GKFG-1853-MONOMER (Single-strand) "Single-strand binding protein n=2 Tax=Corynebacterium genitalium ATCC 33030 RepID=D7W9Q4_9CORY (db=UNIREF evalue=0.0 bit_score=258.0 identity=90.9 coverage=98.59154929577466) (BLAST) C"
GKFG-1854-MONOMER (Putative) "Putative uncharacterized protein n=2 Tax=Corynebacterium genitalium ATCC 33030 RepID=D7W9Q5_9CORY (db=UNIREF evalue=1.2e-17 bit_score=94.0 identity=91.5 coverage=95.83333333333334) (BLAST) C"
GKFG-1855-MONOMER (UniRef90_D7W9Q6) "UniRef90_D7W9Q6 Putative uncharacterized protein n=2 Tax=Corynebacterium genitalium ATCC 33030 RepID=D7W9Q6_9CORY (db=UNIREF) (RBH) B"
GKFG-1856-MONOMER (aai:AARI_29340) "aai:AARI_29340 hsdS	type I restriction-modification system specificity subunit (EC:2.1.1.72 3.1.21.3) (db=KEGG) (RBH) B"
GKFG-1857-MONOMER (aai:AARI_29350) "aai:AARI_29350 hsdM	type I restriction-modification system modification subunit (EC:2.1.1.72 3.1.21.3) (db=KEGG) (RBH) B"
GKFG-1858-MONOMER (UniRef90_C2CSY0) "UniRef90_C2CSY0 Recombinase n=2 Tax=Corynebacterium RepID=C2CSY0_CORST (db=UNIREF) (RBH) B"
GKFG-1859-MONOMER (mcu:HMPREF0573_10789) "mcu:HMPREF0573_10789 GTP-binding protein	K06942 (db=KEGG) (RBH) B"
GKFG-1860-MONOMER (96994..97164) "96994..97164 + ( gc_cont=0.468) (GENE) E"
GKFG-1861-MONOMER (esterase) "esterase (db=KEGG evalue=5.6e-17 bit_score=94.0 identity=24.2 coverage=49.38775510204081) (BLAST) C"
GKFG-1863-MONOMER (mcu:HMPREF0573_10791) "mcu:HMPREF0573_10791 xseA	exodeoxyribonuclease VII (EC:3.1.11.6)	K03601 exodeoxyribonuclease VII large subunit [EC:3.1.11.6] (db=KEGG) (RBH) B"
GKFG-1864-MONOMER (xseB	) "xseB	exodeoxyribonuclease VII small subunit (EC:3.1.11.6)	K03602 exodeoxyribonuclease VII small subunit [EC:3.1.11.6] (db=KEGG evalue=8.0e-13 bit_score=78.0 identity=54.7 coverage=84.72222222222221) (BLAST) C"
GKFG-1865-MONOMER (art:Arth_3495) "art:Arth_3495 hypothetical protein (db=KEGG) (RBH) B"
GKFG-1866-MONOMER (transcription) "transcription elongation factor GreA	K03624 transcription elongation factor GreA (db=KEGG evalue=0.0 bit_score=190.0 identity=57.5 coverage=95.59748427672956) (BLAST) C"
GKFG-1867-MONOMER (Hly-III) "Hly-III family protein	K11068 hemolysin III (db=KEGG evalue=0.0 bit_score=253.0 identity=52.6 coverage=96.1038961038961) (BLAST) C"
GKFG-1869-MONOMER (mcu:HMPREF0573_10933) "mcu:HMPREF0573_10933 integral membrane protein (db=KEGG) (RBH) B"
GKFG-1871-MONOMER (hypothetical) "hypothetical protein (db=KEGG evalue=0.0 bit_score=215.0 identity=36.3 coverage=91.66666666666666) (BLAST) C"
GKFG-1872-MONOMER (hypothetical) "hypothetical protein (db=KEGG evalue=0.0 bit_score=212.0 identity=38.8 coverage=96.32107023411372) (BLAST) C"
GKFG-1873-MONOMER (mcu:HMPREF0573_10928) "mcu:HMPREF0573_10928 nhaA	NhaA family sodium:proton (Na+:H+) antiporter	K03313 Na+:H+ antiporter, NhaA family (db=KEGG) (RBH) B"
GKFG-1878-MONOMER (krh:KRH_18140) "krh:KRH_18140 SNF2 family helicase (EC:3.6.1.-) (db=KEGG) (RBH) B"
GKFG-1879-MONOMER (hypothetical) "hypothetical protein (db=KEGG evalue=0.0 bit_score=289.0 identity=77.1 coverage=94.9438202247191) (BLAST) C"
GKFG-1881-MONOMER (C5_MTASE_2) "C5_MTASE_2 (db=PatternScan db_id=PS00095 from=6 to=24 evalue=0.0 interpro_id=IPR018117 interpro_description=DNA methylase, C-5 cytosine-specific, active site GO=Molecular Function: DNA binding (GO:0003677), Biological Process: DNA methylation (GO:0006306)) (IPRSCAN) D"
GKFG-1883-MONOMER (transmembrane_regions) "transmembrane_regions (db=TMHMM db_id=tmhmm from=5 to=24) (IPRSCAN) D"
GKFG-1884-MONOMER (apn:Asphe3_31120) "apn:Asphe3_31120 TrkH family potassium uptake protein (db=KEGG) (RBH) B"
GKFG-1885-MONOMER (K(+)-uptake) "K(+)-uptake system protein	K03499 trk system potassium uptake protein TrkA (db=KEGG evalue=3.1e-39 bit_score=167.0 identity=43.9 coverage=94.17040358744396) (BLAST) C"
GKFG-1886-MONOMER (hypothetical) "hypothetical protein (db=KEGG evalue=5.2e-30 bit_score=135.0 identity=70.1 coverage=97.72727272727273) (BLAST) C"
GKFG-1888-MONOMER (mcu:HMPREF0573_10765) "mcu:HMPREF0573_10765 permease (db=KEGG) (RBH) B"
GKFG-1889-MONOMER (mcu:HMPREF0573_10764) "mcu:HMPREF0573_10764 ABC transporter permease	K02008 cobalt/nickel transport system permease protein (db=KEGG) (RBH) B"
GKFG-1890-MONOMER (mcu:HMPREF0573_10763) "mcu:HMPREF0573_10763 ABC transporter ATP-binding protein	K02006 cobalt/nickel transport system ATP-binding protein (db=KEGG) (RBH) B"
GKFG-1891-MONOMER (mcu:HMPREF0573_10762) "mcu:HMPREF0573_10762 ABC transporter ATP-binding protein/membrane protein	K06147 ATP-binding cassette, subfamily B, bacterial (db=KEGG) (RBH) B"
GKFG-1892-MONOMER (mcu:HMPREF0573_10761) "mcu:HMPREF0573_10761 ABC transporter ATP-binding protein/membrane protein	K06147 ATP-binding cassette, subfamily B, bacterial (db=KEGG) (RBH) B"
GKFG-1893-MONOMER (seg) "seg (db=Seg db_id=seg from=54 to=74) (IPRSCAN) D"
GKFG-1894-MONOMER (transmembrane_regions) "transmembrane_regions (db=TMHMM db_id=tmhmm from=21 to=43) (IPRSCAN) D"
GKFG-1895-MONOMER (lipoprotein) "lipoprotein (db=KEGG evalue=6.9e-37 bit_score=159.0 identity=45.1 coverage=75.52742616033755) (BLAST) C"
GKFG-1896-MONOMER (transmembrane_regions) "transmembrane_regions (db=TMHMM db_id=tmhmm from=228 to=250) (IPRSCAN) D"
GKFG-1897-MONOMER (hypothetical) "hypothetical protein (db=KEGG evalue=4.2e-41 bit_score=173.0 identity=64.3 coverage=89.76377952755905) (BLAST) C"
GKFG-1898-MONOMER (hypothetical) "hypothetical protein (db=KEGG evalue=4.0e-21 bit_score=107.0 identity=30.0 coverage=95.27896995708154) (BLAST) C"
GKFG-1899-MONOMER (mcu:HMPREF0573_11360) "mcu:HMPREF0573_11360 major facilitator transporter (db=KEGG) (RBH) B"
GKFG-1900-MONOMER (mcu:HMPREF0573_11359) "mcu:HMPREF0573_11359 TetR family transcriptional regulator (db=KEGG) (RBH) B"
GKFG-1901-MONOMER (mcu:HMPREF0573_11232) "mcu:HMPREF0573_11232 vanZ	VanZ family protein (db=KEGG) (RBH) B"
GKFG-1902-MONOMER (phi13) "phi13 family phage major tail protein (db=KEGG evalue=0.0 bit_score=318.0 identity=92.0 coverage=92.5531914893617) (BLAST) C"
GKFG-1903-MONOMER (hypothetical) "hypothetical protein (db=KEGG evalue=0.0 bit_score=211.0 identity=80.5 coverage=92.95774647887323) (BLAST) C"
GKFG-1904-MONOMER (gvh:HMPREF9231_0153) "gvh:HMPREF9231_0153 sugar-binding domain-containing protein	K05346 deoxyribonucleoside regulator (db=KEGG) (RBH) B"
GKFG-1905-MONOMER (hypothetical) "hypothetical protein (db=KEGG evalue=2.3e-12 bit_score=75.0 identity=77.5 coverage=92.85714285714286) (BLAST) C"
GKFG-1907-MONOMER (hypothetical) "hypothetical protein (db=KEGG evalue=3.9e-16 bit_score=89.0 identity=65.6 coverage=96.7741935483871) (BLAST) C"
GKFG-1908-MONOMER (996553..996765) "996553..996765 + ( gc_cont=0.465) (GENE) E"
GKFG-1909-MONOMER (seg) "seg (db=Seg db_id=seg from=111 to=126) (IPRSCAN) D"
GKFG-1910-MONOMER (hypothetical) "hypothetical protein (db=KEGG evalue=8.7e-27 bit_score=126.0 identity=33.3 coverage=93.87755102040816) (BLAST) C"
GKFG-1911-MONOMER (PROKAR_LIPOPROTEIN) "PROKAR_LIPOPROTEIN (db=ProfileScan db_id=PS51257 from=1 to=27 evalue=6.0) (IPRSCAN) D"
GKFG-1912-MONOMER (hypothetical) "hypothetical protein (db=KEGG evalue=0.0 bit_score=236.0 identity=38.3 coverage=91.91616766467065) (BLAST) C"
GKFG-1913-MONOMER (UniRef90_D0YRX0) "UniRef90_D0YRX0 Putative uncharacterized protein n=2 Tax=Mobiluncus mulieris RepID=D0YRX0_9ACTO (db=UNIREF) (RBH) B"
GKFG-1914-MONOMER (DNA) "DNA recombinase (db=KEGG evalue=8.4e-08 bit_score=61.0 identity=59.6 coverage=58.97435897435898) (BLAST) C"
GKFG-1917-MONOMER (transmembrane_regions) "transmembrane_regions (db=TMHMM db_id=tmhmm from=4 to=26) (IPRSCAN) D"
GKFG-1918-MONOMER (transmembrane_regions) "transmembrane_regions (db=TMHMM db_id=tmhmm from=5 to=24) (IPRSCAN) D"
GKFG-1920-MONOMER (hypothetical) "hypothetical protein (db=KEGG evalue=1.5e-15 bit_score=87.0 identity=65.6 coverage=96.7741935483871) (BLAST) C"
GKFG-1921-MONOMER (hypothetical) "hypothetical protein	K10947 PadR family transcriptional regulator, regulatory protein PadR (db=KEGG evalue=0.0 bit_score=209.0 identity=95.4 coverage=98.1651376146789) (BLAST) C"
GKFG-1922-MONOMER (cdb:CDBH8_2126) "cdb:CDBH8_2126 hypothetical protein (db=KEGG) (RBH) B"
GKFG-1923-MONOMER (hypothetical) "hypothetical protein (db=KEGG evalue=0.0 bit_score=210.0 identity=95.4 coverage=98.1651376146789) (BLAST) C"
GKFG-1924-MONOMER (cdb:CDBH8_2125) "cdb:CDBH8_2125 ccmA	phosphate import ATP-binding protein (EC:3.6.3.27) (db=KEGG) (RBH) B"
GKFG-1925-MONOMER (cdb:CDBH8_2124) "cdb:CDBH8_2124 ABC transporter inner membrane protein (db=KEGG) (RBH) B"
GKFG-1926-MONOMER (GntR-family) "GntR-family transcriptional regulator (db=KEGG evalue=3.0e-23 bit_score=113.0 identity=47.0 coverage=93.54838709677419) (BLAST) C"
GKFG-1927-MONOMER (gvh:HMPREF9231_0151) "gvh:HMPREF9231_0151 fucP	L-fucose:H+ symporter permease	K02429 MFS transporter, FHS family, L-fucose permease (db=KEGG) (RBH) B"
GKFG-1928-MONOMER (ABC) "ABC transporter ATP-binding protein	K01990 ABC-2 type transport system ATP-binding protein (db=KEGG evalue=0.0 bit_score=258.0 identity=52.9 coverage=83.7037037037037) (BLAST) C"
GKFG-1929-MONOMER (hypothetical) "hypothetical protein (db=KEGG evalue=6.5e-10 bit_score=70.0 identity=23.5 coverage=95.35714285714286) (BLAST) C"
GKFG-1931-MONOMER (Cgl2126	) "Cgl2126	hypothetical protein (db=KEGG evalue=1.3e-42 bit_score=178.0 identity=47.4 coverage=89.52380952380953) (BLAST) C"
GKFG-1934-MONOMER (coiled-coil) "coiled-coil (db=Coil db_id=coil from=220 to=264 evalue=NA) (IPRSCAN) D"
GKFG-1935-MONOMER (mph:MLP_43610) "mph:MLP_43610 putative M18 family aminopeptidase (EC:3.4.11.-)	K01267 aspartyl aminopeptidase [EC:3.4.11.21] (db=KEGG) (RBH) B"
GKFG-1937-MONOMER (ABC) "ABC transporter substrate-binding protein	K15598 putative hydroxymethylpyrimidine transport system substrate-binding protein (db=KEGG evalue=0.0 bit_score=248.0 identity=39.1 coverage=96.22093023255815) (BLAST) C"
GKFG-1938-MONOMER (gvh:HMPREF9231_0150) "gvh:HMPREF9231_0150 hypothetical protein (db=KEGG) (RBH) B"
GKFG-1939-MONOMER (ABC) "ABC transporter permease	K15599 putative hydroxymethylpyrimidine transport system permease protein (db=KEGG evalue=0.0 bit_score=195.0 identity=42.4 coverage=92.0) (BLAST) C"
GKFG-1940-MONOMER (ABC) "ABC transporter	K15600 putative hydroxymethylpyrimidine transport system ATP-binding protein (db=KEGG evalue=0.0 bit_score=215.0 identity=47.6 coverage=80.66914498141264) (BLAST) C"
GKFG-1941-MONOMER (UniRef90_D4U0I3) "UniRef90_D4U0I3 NMT1/THI5 like protein n=2 Tax=Actinomyces odontolyticus RepID=D4U0I3_9ACTO (db=UNIREF) (RBH) B"
GKFG-1942-MONOMER (mcu:HMPREF0573_11680) "mcu:HMPREF0573_11680 putative tellurium resistance protein	K05794 tellurite resistance protein TerC (db=KEGG) (RBH) B"
GKFG-1944-MONOMER (bcv:Bcav_2184) "bcv:Bcav_2184 excinuclease ABC subunit B	K03702 excinuclease ABC subunit B (db=KEGG) (RBH) B"
GKFG-1945-MONOMER (nitroreductase) "nitroreductase (EC:1.-.-.-) (db=KEGG evalue=9.5e-36 bit_score=155.0 identity=45.6 coverage=96.55172413793103) (BLAST) C"
GKFG-1946-MONOMER (plasmid) "plasmid stabilization system (db=KEGG evalue=2.1e-12 bit_score=77.0 identity=37.4 coverage=87.5) (BLAST) C"
GKFG-1947-MONOMER (toxin-antitoxin) "toxin-antitoxin system (db=KEGG evalue=2.9e-13 bit_score=80.0 identity=36.5 coverage=96.93877551020408) (BLAST) C"
GKFG-1948-MONOMER (1029624..1029830) "1029624..1029830 - ( gc_cont=0.531) (GENE) E"
GKFG-1955-MONOMER (Putative) "Putative uncharacterized protein n=1 Tax=Actinomyces coleocanis DSM 15436 RepID=C0W0L5_9ACTO (db=UNIREF evalue=2.4e-30 bit_score=139.0 identity=27.6 coverage=90.02849002849003) (BLAST) C"
GKFG-1957-MONOMER (pupylate_cterm:) "pupylate_cterm: ubiquitin-like protein (db=HMMTigr db_id=TIGR03687 from=28 to=60 evalue=1.4e-12 interpro_id=IPR008515 interpro_description=Ubiquitin-like, Pup) (IPRSCAN) D"
GKFG-1958-MONOMER (cga:Celgi_1839) "cga:Celgi_1839 hypothetical protein	K13571 proteasome accessory factor A [EC:6.3.2.-] (db=KEGG) (RBH) B"
GKFG-1961-MONOMER (ske:Sked_20910) "ske:Sked_20910 tRNA (adenine-58-N(1)-) methyltransferase	K07442 tRNA (adenine57-N1/adenine58-N1)-methyltransferase [EC:2.1.1.219 2.1.1.220] (db=KEGG) (RBH) B"
GKFG-1962-MONOMER (hypothetical) "hypothetical protein	K07465 putative RecB family exonuclease (db=KEGG evalue=0.0 bit_score=256.0 identity=46.7 coverage=92.38754325259517) (BLAST) C"
GKFG-1965-MONOMER (hypothetical) "hypothetical protein NestF_07749 n=1 Tax=Nesterenkonia sp. F RepID=UPI000255D1DB (db=UNIREF evalue=4.1e-10 bit_score=70.0 identity=36.2 coverage=78.67647058823529) (BLAST) C"
GKFG-1966-MONOMER (mcu:HMPREF0573_11649) "mcu:HMPREF0573_11649 hypothetical protein (db=KEGG) (RBH) B"
GKFG-1967-MONOMER (hypothetical) "hypothetical protein (db=KEGG evalue=0.0 bit_score=193.0 identity=60.6 coverage=91.17647058823529) (BLAST) C"
GKFG-1969-MONOMER (dgoR	) "dgoR	Galactonate operon transcriptional repressor (db=KEGG evalue=0.0 bit_score=211.0 identity=52.1 coverage=94.69026548672566) (BLAST) C"
GKFG-1970-MONOMER (cda:CDHC04_2003) "cda:CDHC04_2003 hypothetical protein (db=KEGG) (RBH) B"
GKFG-1971-MONOMER (hypothetical) "hypothetical protein (db=KEGG evalue=4.2e-07 bit_score=60.0 identity=40.5 coverage=61.48148148148148) (BLAST) C"
GKFG-1973-MONOMER (hypothetical) "hypothetical protein (db=KEGG evalue=3.6e-22 bit_score=109.0 identity=70.1 coverage=93.82716049382715) (BLAST) C"
GKFG-1974-MONOMER (ica:Intca_1124) "ica:Intca_1124 gluconate transporter	K03299 gluconate:H+ symporter, GntP family (db=KEGG) (RBH) B"
GKFG-1976-MONOMER (putative) "putative Sec-independent protein secretion pathway component	K03117 sec-independent protein translocase protein TatB (db=KEGG evalue=6.4e-12 bit_score=75.0 identity=31.5 coverage=82.90598290598291) (BLAST) C"
GKFG-1980-MONOMER (seg) "seg (db=Seg db_id=seg from=111 to=126) (IPRSCAN) D"
GKFG-1981-MONOMER (LPXTG_anchor:) "LPXTG_anchor: LPXTG-motif cell wall anch (db=HMMTigr db_id=TIGR01167 from=664 to=695 evalue=0.015 interpro_id=IPR019931 interpro_description=LPXTG-motif cell wall anchor) (IPRSCAN) D"
GKFG-1982-MONOMER (hypothetical) "hypothetical protein (db=KEGG evalue=3.4e-36 bit_score=158.0 identity=32.7 coverage=96.05263157894737) (BLAST) C"
GKFG-1983-MONOMER (mcu:HMPREF0573_10583) "mcu:HMPREF0573_10583 SPFH domain-containing protein/band 7 family protein (db=KEGG) (RBH) B"
GKFG-1984-MONOMER (krh:KRH_03970) "krh:KRH_03970 betP	glycine betaine transporter (db=KEGG) (RBH) B"
GKFG-1985-MONOMER (seg) "seg (db=Seg db_id=seg from=184 to=202) (IPRSCAN) D"
GKFG-1986-MONOMER (integral) "integral membrane protein (db=KEGG evalue=1.4e-45 bit_score=188.0 identity=41.2 coverage=97.87234042553192) (BLAST) C"
GKFG-1990-MONOMER (ABC) "ABC transporter-like protein	K02013 iron complex transport system ATP-binding protein [EC:3.6.3.34] (db=KEGG evalue=1.4e-45 bit_score=189.0 identity=52.9 coverage=96.33507853403141) (BLAST) C"
GKFG-1994-MONOMER (phosphoglycerate) "phosphoglycerate mutase	K08296 phosphohistidine phosphatase [EC:3.1.3.-] (db=KEGG evalue=1.2e-16 bit_score=92.0 identity=35.0 coverage=92.02453987730061) (BLAST) C"
GKFG-1995-MONOMER (Putative) "Putative uncharacterized protein n=1 Tax=Actinomyces sp. oral taxon 178 str. F0338 RepID=E8JFE6_9ACTO (db=UNIREF evalue=5.2e-15 bit_score=86.0 identity=56.1 coverage=85.52631578947368) (BLAST) C"
GKFG-1996-MONOMER (ahe:Arch_0929) "ahe:Arch_0929 ABC transporter (db=KEGG) (RBH) B"
GKFG-1997-MONOMER (1080128..1080859) "1080128..1080859 + ( gc_cont=0.489) (GENE) E"
GKFG-1998-MONOMER (mcu:HMPREF0573_10570) "mcu:HMPREF0573_10570 DNA-binding protein (db=KEGG) (RBH) B"
GKFG-1999-MONOMER (hypothetical) "hypothetical protein	K07343 DNA transformation protein and related proteins (db=KEGG evalue=3.6e-33 bit_score=146.0 identity=83.7 coverage=96.34146341463415) (BLAST) C"
GKFG-2000-MONOMER (hypothetical) "hypothetical protein (db=KEGG evalue=1.2e-34 bit_score=151.0 identity=50.0 coverage=93.91891891891892) (BLAST) C"
GKFG-2001-MONOMER (UniRef90_C0W0V8) "UniRef90_C0W0V8 DeoR family transcriptional regulator n=1 Tax=Actinomyces coleocanis DSM 15436 RepID=C0W0V8_9ACTO (db=UNIREF) (RBH) B"
GKFG-2002-MONOMER (asd:AS9A_4354) "asd:AS9A_4354 putative HAD superfamily sugar phosphatase	K02566 NagD protein (db=KEGG) (RBH) B"
GKFG-2004-MONOMER (hypothetical) "hypothetical protein (db=KEGG evalue=1.1e-28 bit_score=132.0 identity=33.8 coverage=89.42731277533039) (BLAST) C"
GKFG-2006-MONOMER (hypothetical) "hypothetical protein (db=KEGG evalue=1.2e-36 bit_score=158.0 identity=60.0 coverage=61.49732620320856) (BLAST) C"
GKFG-2007-MONOMER (NifU) "NifU family SUF system FeS assembly protein	K04488 nitrogen fixation protein NifU and related proteins (db=KEGG evalue=6.7e-41 bit_score=172.0 identity=52.6 coverage=98.05194805194806) (BLAST) C"
GKFG-2009-MONOMER (mcu:HMPREF0573_11879) "mcu:HMPREF0573_11879 ABC transporter ATP-binding protein	K09013 Fe-S cluster assembly ATP-binding protein (db=KEGG) (RBH) B"
GKFG-2011-MONOMER (iva:Isova_1369) "iva:Isova_1369 FeS assembly protein SufD	K09015 Fe-S cluster assembly protein SufD (db=KEGG) (RBH) B"
GKFG-2012-MONOMER (mcu:HMPREF0573_11882) "mcu:HMPREF0573_11882 ABC transporter membrane protein	K09014 Fe-S cluster assembly protein SufB (db=KEGG) (RBH) B"
GKFG-2014-MONOMER (bcv:Bcav_2351) "bcv:Bcav_2351 virulence factor MVIN family protein	K03980 virulence factor (db=KEGG) (RBH) B"
GKFG-2015-MONOMER (seg) "seg (db=Seg db_id=seg from=85 to=96) (IPRSCAN) D"
GKFG-2016-MONOMER (hypothetical) "hypothetical protein (db=KEGG evalue=1.1e-44 bit_score=186.0 identity=40.5 coverage=93.11475409836065) (BLAST) C"
GKFG-2017-MONOMER (hypothetical) "hypothetical protein (db=KEGG evalue=1.7e-40 bit_score=172.0 identity=34.0 coverage=96.44012944983818) (BLAST) C"
GKFG-2019-MONOMER (iva:Isova_1355) "iva:Isova_1355 DNA repair protein RecN	K03631 DNA repair protein RecN (Recombination protein N) (db=KEGG) (RBH) B"
GKFG-2022-MONOMER (coiled-coil) "coiled-coil (db=Coil db_id=coil from=43 to=64 evalue=NA) (IPRSCAN) D"
GKFG-2023-MONOMER (mcu:HMPREF0573_11895) "mcu:HMPREF0573_11895 hypothetical protein (db=KEGG) (RBH) B"
GKFG-471-MONOMER (11974..12138) "11974..12138 - ( gc_cont=0.497) (GENE) E"
GKFG-472-MONOMER (ach:Achl_0365) "ach:Achl_0365 phosphate transporter ATP-binding protein	K02036 phosphate transport system ATP-binding protein [EC:3.6.3.27] (db=KEGG) (RBH) B"
GKFG-473-MONOMER (cfi:Celf_0593) "cfi:Celf_0593 phosphate ABC transporter, inner membrane subunit PstA	K02038 phosphate transport system permease protein (db=KEGG) (RBH) B"
GKFG-474-MONOMER (cfi:Celf_0592) "cfi:Celf_0592 phosphate ABC transporter, inner membrane subunit PstC	K02037 phosphate transport system permease protein (db=KEGG) (RBH) B"
GKFG-475-MONOMER (bfa:Bfae_25620) "bfa:Bfae_25620 phosphate-binding protein	K02040 phosphate transport system substrate-binding protein (db=KEGG) (RBH) B"
GKFG-476-MONOMER (SAM-dependent) "SAM-dependent methyltransferase (EC:2.1.1.-) (db=KEGG evalue=6.7e-41 bit_score=173.0 identity=37.5 coverage=83.33333333333334) (BLAST) C"
GKFG-477-MONOMER (hypothetical) "hypothetical protein (db=KEGG evalue=3.3e-25 bit_score=121.0 identity=34.8 coverage=78.47533632286996) (BLAST) C"
GKFG-478-MONOMER (DNA) "DNA replication and repair protein RecF	K03629 DNA replication and repair protein RecF (db=KEGG evalue=1.7e-24 bit_score=117.0 identity=56.9 coverage=76.51515151515152) (BLAST) C"
GKFG-479-MONOMER (DNA) "DNA replication and repair protein RecF	K03629 DNA replication and repair protein RecF (db=KEGG evalue=1.4e-45 bit_score=189.0 identity=40.9 coverage=67.07317073170732) (BLAST) C"
GKFG-480-MONOMER (cfl:Cfla_0002) "cfl:Cfla_0002 DNA polymerase III subunit beta (EC:2.7.7.7)	K02338 DNA polymerase III subunit beta [EC:2.7.7.7] (db=KEGG) (RBH) B"
GKFG-481-MONOMER (dhd:Dhaf_4703) "dhd:Dhaf_4703 transcriptional regulator	K03655 ATP-dependent DNA helicase RecG [EC:3.6.4.12] (db=KEGG) (RBH) B"
GKFG-482-MONOMER (pfr:PFREUD_10070) "pfr:PFREUD_10070 ABC transporter ATP-binding protein	K02032 peptide/nickel transport system ATP-binding protein (db=KEGG) (RBH) B"
GKFG-483-MONOMER (pfr:PFREUD_10060) "pfr:PFREUD_10060 ABC transporter ATP-binding protein (db=KEGG) (RBH) B"
GKFG-484-MONOMER (peptide) "peptide ABC transporter permease	K02034 peptide/nickel transport system permease protein (db=KEGG evalue=0.0 bit_score=288.0 identity=54.5 coverage=95.0) (BLAST) C"
GKFG-485-MONOMER (pfr:PFREUD_10040) "pfr:PFREUD_10040 ABC transporter permease	K02033 peptide/nickel transport system permease protein (db=KEGG) (RBH) B"
GKFG-486-MONOMER (pfr:PFREUD_10030) "pfr:PFREUD_10030 ABC transporter substrate-binding protein	K02035 peptide/nickel transport system substrate-binding protein (db=KEGG) (RBH) B"
GKFG-488-MONOMER (hypothetical) "hypothetical protein (db=KEGG evalue=1.8e-24 bit_score=117.0 identity=49.5 coverage=96.29629629629629) (BLAST) C"
GKFG-490-MONOMER (cdz:CD31A_0536) "cdz:CD31A_0536 putative sugar ABC transport syste ATP-binding protein	K10243 cellobiose transport system ATP-binding protein (db=KEGG) (RBH) B"
GKFG-491-MONOMER (hypothetical) "hypothetical protein (db=KEGG evalue=6.6e-31 bit_score=141.0 identity=23.6 coverage=95.65217391304348) (BLAST) C"
GKFG-492-MONOMER (gva:HMPREF0424_0757) "gva:HMPREF0424_0757 hypothetical protein (db=KEGG) (RBH) B"
GKFG-493-MONOMER (coiled-coil) "coiled-coil (db=Coil db_id=coil from=56 to=84 evalue=NA) (IPRSCAN) D"
GKFG-494-MONOMER (hypothetical) "hypothetical protein (db=KEGG evalue=0.0 bit_score=237.0 identity=35.1 coverage=70.96774193548387) (BLAST) C"
GKFG-495-MONOMER (jde:Jden_2197) "jde:Jden_2197 DNA topoisomerase I (EC:5.99.1.2)	K03168 DNA topoisomerase I [EC:5.99.1.2] (db=KEGG) (RBH) B"
GKFG-496-MONOMER (NTF2) "NTF2 and RRM domain protein (db=KEGG evalue=4.5e-08 bit_score=65.0 identity=28.6 coverage=37.06896551724138) (BLAST) C"
GKFG-499-MONOMER (seg) "seg (db=Seg db_id=seg from=16 to=29) (IPRSCAN) D"
GKFG-501-MONOMER (cfl:Cfla_2771) "cfl:Cfla_2771 hypothetical protein	K06877 DEAD/DEAH box helicase domain-containing protein (db=KEGG) (RBH) B"
GKFG-502-MONOMER (DEAD/DEAH) "DEAD/DEAH box helicase	K06877 DEAD/DEAH box helicase domain-containing protein (db=KEGG evalue=0.0 bit_score=214.0 identity=43.8 coverage=93.08943089430895) (BLAST) C"
GKFG-503-MONOMER (3912..4343) "3912..4343 + ( gc_cont=0.539) (GENE) E"
GKFG-504-MONOMER (hypothetical) "hypothetical protein (db=KEGG evalue=2.3e-10 bit_score=70.0 identity=36.4 coverage=90.5511811023622) (BLAST) C"
GKFG-505-MONOMER ((db=HMMPfam) "(db=HMMPfam db_id=PF07811 from=8 to=50 evalue=5.5e-07 interpro_id=IPR012495 interpro_description=TadE-like) (IPRSCAN) D"
GKFG-506-MONOMER (hypothetical) "hypothetical protein (db=KEGG evalue=1.9e-11 bit_score=73.0 identity=67.3 coverage=71.83098591549296) (BLAST) C"
GKFG-508-MONOMER (transmembrane_regions) "transmembrane_regions (db=TMHMM db_id=tmhmm from=450 to=472) (IPRSCAN) D"
GKFG-509-MONOMER (52041..52757) "52041..52757 + ( gc_cont=0.554) (GENE) E"
GKFG-512-MONOMER (transmembrane_regions) "transmembrane_regions (db=TMHMM db_id=tmhmm from=9 to=31) (IPRSCAN) D"
GKFG-513-MONOMER (heavy) "heavy metal transport/detoxification protein (db=KEGG evalue=2.2e-07 bit_score=60.0 identity=38.6 coverage=75.0) (BLAST) C"
GKFG-514-MONOMER (hypothetical) "hypothetical protein (db=KEGG evalue=1.6e-30 bit_score=138.0 identity=34.8 coverage=78.90295358649789) (BLAST) C"
GKFG-515-MONOMER (DedA) "DedA family protein	K03975 membrane-associated protein (db=KEGG evalue=0.0 bit_score=225.0 identity=51.0 coverage=94.54545454545455) (BLAST) C"
GKFG-516-MONOMER (iva:Isova_2882) "iva:Isova_2882 hypothetical protein (db=KEGG) (RBH) B"
GKFG-518-MONOMER (cytochrome) "cytochrome c biogenesis protein (db=KEGG evalue=1.8e-39 bit_score=168.0 identity=34.6 coverage=96.16724738675958) (BLAST) C"
GKFG-519-MONOMER (bcv:Bcav_4214) "bcv:Bcav_4214 GntR family transcriptional regulator (db=KEGG) (RBH) B"
GKFG-521-MONOMER (UniRef90_E6KT22) "UniRef90_E6KT22 Stage 0 DNA-binding protein n=1 Tax=Actinomyces sp. oral taxon 180 str. F0310 RepID=E6KT22_9ACTO (db=UNIREF) (RBH) B"
GKFG-522-MONOMER (hypothetical) "hypothetical protein	K03496 chromosome partitioning protein (db=KEGG evalue=0.0 bit_score=263.0 identity=45.5 coverage=97.68211920529801) (BLAST) C"
GKFG-523-MONOMER (methyltransferase) "methyltransferase GidB	K03501 16S rRNA (guanine527-N7)-methyltransferase [EC:2.1.1.170] (db=KEGG evalue=3.5e-43 bit_score=180.0 identity=51.6 coverage=82.56880733944955) (BLAST) C"
GKFG-524-MONOMER (single-stranded) "single-stranded nucleic acid binding R3H domain-containing protein	K06346 spoIIIJ-associated protein (db=KEGG evalue=0.0 bit_score=198.0 identity=64.1 coverage=88.57142857142857) (BLAST) C"
GKFG-525-MONOMER (mcu:HMPREF0573_10684) "mcu:HMPREF0573_10684 gyrAS	DNA topoisomerase (EC:5.99.1.3)	K02469 DNA gyrase subunit A [EC:5.99.1.3] (db=KEGG) (RBH) B"
GKFG-526-MONOMER (YidC/Oxa1) "YidC/Oxa1 family membrane protein insertase	K03217 preprotein translocase subunit YidC (db=KEGG evalue=0.0 bit_score=249.0 identity=37.1 coverage=80.78602620087337) (BLAST) C"
GKFG-527-MONOMER (hypothetical) "hypothetical protein	K08998 hypothetical protein (db=KEGG evalue=2.1e-20 bit_score=104.0 identity=51.6 coverage=83.4862385321101) (BLAST) C"
GKFG-528-MONOMER (Ribonuclease) "Ribonuclease P protein component n=1 Tax=Actinomyces sp. oral taxon 178 str. F0338 RepID=E8JIS9_9ACTO (db=UNIREF evalue=2.4e-11 bit_score=74.0 identity=50.0 coverage=93.33333333333333) (BLAST) C"
GKFG-529-MONOMER (iva:Isova_0001) "iva:Isova_0001 chromosomal replication initiator protein dnaA	K02313 chromosomal replication initiator protein (db=KEGG) (RBH) B"
GKFG-530-MONOMER (72741..72833) "72741..72833 + ( gc_cont=0.312) (GENE) E"
GKFG-531-MONOMER (mcu:HMPREF0573_10708) "mcu:HMPREF0573_10708 penicillin-binding protein (db=KEGG) (RBH) B"
GKFG-533-MONOMER (single-strand) "single-strand binding protein	K03111 single-strand DNA-binding protein (db=KEGG evalue=0.0 bit_score=230.0 identity=59.3 coverage=97.91666666666666) (BLAST) C"
GKFG-536-MONOMER (mcu:HMPREF0573_10685) "mcu:HMPREF0573_10685 gyrBS	DNA topoisomerase (EC:5.99.1.3)	K02470 DNA gyrase subunit B [EC:5.99.1.3] (db=KEGG) (RBH) B"
GKFG-537-MONOMER (ske:Sked_37760) "ske:Sked_37760 MATE family efflux protein (db=KEGG) (RBH) B"
GKFG-538-MONOMER (xce:Xcel_3350) "xce:Xcel_3350 replicative DNA helicase	K02314 replicative DNA helicase [EC:3.6.4.12] (db=KEGG) (RBH) B"
GKFG-539-MONOMER (mcu:HMPREF0573_10938) "mcu:HMPREF0573_10938 MMPL domain-containing protein	K06994 putative drug exporter of the RND superfamily (db=KEGG) (RBH) B"
GKFG-540-MONOMER (82989..83573) "82989..83573 - ( gc_cont=0.487) (GENE) E"
GKFG-541-MONOMER (transmembrane_regions) "transmembrane_regions (db=TMHMM db_id=tmhmm from=2 to=24) (IPRSCAN) D"
GKFG-542-MONOMER (84558..84998) "84558..84998 + ( gc_cont=0.533) (GENE) E"
GKFG-543-MONOMER (carbon) "carbon storage regulator	K03563 carbon storage regulator (db=KEGG evalue=1.1e-09 bit_score=67.0 identity=49.2 coverage=83.56164383561644) (BLAST) C"
GKFG-546-MONOMER (88641..89321) "88641..89321 - ( gc_cont=0.532) (GENE) E"
GKFG-547-MONOMER (two) "two component transcriptional regulator, winged helix family	K07776 two-component system, OmpR family, response regulator RegX3 (db=KEGG evalue=0.0 bit_score=285.0 identity=57.9 coverage=92.3694779116466) (BLAST) C"
GKFG-548-MONOMER (thioredoxin	) "thioredoxin	K03671 thioredoxin 1 (db=KEGG evalue=6.4e-30 bit_score=135.0 identity=55.4 coverage=90.9090909090909) (BLAST) C"
GKFG-550-MONOMER (Putative) "Putative uncharacterized protein (Fragment) n=1 Tax=Actinomyces urogenitalis DSM 15434 RepID=C0W4U5_9ACTO (db=UNIREF evalue=9.0e-18 bit_score=96.0 identity=34.6 coverage=95.58823529411765) (BLAST) C"
GKFG-551-MONOMER (bcv:Bcav_4210) "bcv:Bcav_4210 integral membrane protein MviN (db=KEGG) (RBH) B"
GKFG-552-MONOMER (hypothetical) "hypothetical protein (db=KEGG evalue=5.5e-21 bit_score=108.0 identity=23.8 coverage=73.75) (BLAST) C"
GKFG-553-MONOMER (NUDIX) "NUDIX hydrolase (db=KEGG evalue=0.0 bit_score=211.0 identity=68.9 coverage=87.5) (BLAST) C"
GKFG-556-MONOMER (iva:Isova_0427) "iva:Isova_0427 DNA polymerase III, delta prime subunit	K02341 DNA polymerase III subunit delta' [EC:2.7.7.7] (db=KEGG) (RBH) B"
GKFG-557-MONOMER (ach:Achl_0841) "ach:Achl_0841 TAP domain-containing protein (db=KEGG) (RBH) B"
GKFG-558-MONOMER (histidine) "histidine kinase	K07768 two-component system, OmpR family, sensor histidine kinase SenX3 [EC:2.7.13.3] (db=KEGG evalue=0.0 bit_score=265.0 identity=44.5 coverage=90.02770083102493) (BLAST) C"
GKFG-559-MONOMER ((db=HMMPfam) "(db=HMMPfam db_id=PF02537 from=20 to=118 evalue=2.0e-16 interpro_id=IPR003691 interpro_description=Camphor resistance CrcB protein GO=Cellular Component: membrane (GO:0016020)) (IPRSCAN) D"
GKFG-560-MONOMER (CrcB) "CrcB protein	K06199 CrcB protein (db=KEGG evalue=1.8e-10 bit_score=71.0 identity=35.7 coverage=80.76923076923077) (BLAST) C"
GKFG-561-MONOMER (104072..104176) "104072..104176 + ( gc_cont=0.581) (GENE) E"
GKFG-2-MONOMER (transmembrane_regions) "transmembrane_regions (db=TMHMM db_id=tmhmm from=20 to=42) (IPRSCAN) D"
GKFG-13-MONOMER (bcv:Bcav_3279) "bcv:Bcav_3279 DNA repair protein RadA (EC:2.1.1.63)	K04485 DNA repair protein RadA/Sms (db=KEGG) (RBH) B"
GKFG-14-MONOMER (DNA-binding) "DNA-binding protein with an HTH domain (db=KEGG evalue=1.0e-18 bit_score=97.0 identity=59.5 coverage=94.8051948051948) (BLAST) C"
GKFG-15-MONOMER (LPXTG-site) "LPXTG-site transpeptidase (Sortase) family protein n=2 Tax=Faecalibacterium prausnitzii RepID=D4KBT9_9FIRM (db=UNIREF evalue=2.9e-11 bit_score=75.0 identity=25.3 coverage=83.9506172839506) (BLAST) C"
GKFG-16-MONOMER ((db=HMMPfam) "(db=HMMPfam db_id=PF05738 from=2079 to=2160 evalue=8.8e-07 interpro_id=IPR008454 interpro_description=Collagen-binding surface protein Cna-like, B-type domain) (IPRSCAN) D"
GKFG-17-MONOMER (Cna) "Cna protein B-type domain (db=superfamily db_id=SSF49478 from=226 to=313 evalue=6.5e-09 interpro_id=IPR008970 interpro_description=Collagen-binding surface protein Cna, B-type domain) (IPRSCAN) D"
GKFG-18-MONOMER (hypothetical) "hypothetical protein (db=KEGG evalue=0.0 bit_score=278.0 identity=49.5 coverage=79.9410029498525) (BLAST) C"
GKFG-20-MONOMER (signal) "signal peptidase I	K03100 signal peptidase I [EC:3.4.21.89] (db=KEGG evalue=5.7e-44 bit_score=183.0 identity=46.2 coverage=58.06451612903226) (BLAST) C"
GKFG-21-MONOMER (125474..125662) "125474..125662 + ( gc_cont=0.455) (GENE) E"
GKFG-22-MONOMER (125713..125967) "125713..125967 + ( gc_cont=0.533) (GENE) E"
GKFG-23-MONOMER (Putative) "Putative uncharacterized protein n=1 Tax=Collinsella aerofaciens ATCC 25986 RepID=A4E9P1_9ACTN (db=UNIREF evalue=7.9e-13 bit_score=79.0 identity=42.2 coverage=93.61702127659575) (BLAST) C"
GKFG-24-MONOMER (TrkA-N) "TrkA-N domain-containing protein	K03499 trk system potassium uptake protein TrkA (db=KEGG evalue=0.0 bit_score=293.0 identity=67.5 coverage=94.17040358744396) (BLAST) C"
GKFG-25-MONOMER (126277..126399) "126277..126399 - ( gc_cont=0.496) (GENE) E"
GKFG-26-MONOMER (DNA) "DNA damage-inducible protein	K07473 DNA-damage-inducible protein J (db=KEGG evalue=4.9e-28 bit_score=129.0 identity=75.6 coverage=93.25842696629213) (BLAST) C"
GKFG-27-MONOMER (hypothetical) "hypothetical protein (db=KEGG evalue=0.0 bit_score=248.0 identity=54.7 coverage=99.10714285714286) (BLAST) C"
GKFG-28-MONOMER (127877..128059) "127877..128059 + ( gc_cont=0.475) (GENE) E"
GKFG-29-MONOMER (std:SPPN_11055) "std:SPPN_11055 Zinc metalloprotease zmpC (db=KEGG) (RBH) B"
GKFG-30-MONOMER (integrase) "integrase family protein (db=KEGG evalue=2.8e-37 bit_score=161.0 identity=34.2 coverage=92.95774647887323) (BLAST) C"
GKFG-31-MONOMER (132938..133258) "132938..133258 + ( gc_cont=0.470) (GENE) E"
GKFG-32-MONOMER (seg) "seg (db=Seg db_id=seg from=1 to=11) (IPRSCAN) D"
GKFG-33-MONOMER (CobQ/CobB/MinD/ParA) "CobQ/CobB/MinD/ParA nucleotide binding domain protein (db=KEGG evalue=0.0 bit_score=272.0 identity=53.1 coverage=96.21212121212122) (BLAST) C"
GKFG-34-MONOMER (seg) "seg (db=Seg db_id=seg from=96 to=109) (IPRSCAN) D"
GKFG-36-MONOMER (PROKAR_LIPOPROTEIN) "PROKAR_LIPOPROTEIN (db=ProfileScan db_id=PS51257 from=1 to=25 evalue=7.0) (IPRSCAN) D"
GKFG-37-MONOMER (PROKAR_LIPOPROTEIN) "PROKAR_LIPOPROTEIN (db=ProfileScan db_id=PS51257 from=1 to=25 evalue=5.0) (IPRSCAN) D"
GKFG-38-MONOMER (PROKAR_LIPOPROTEIN) "PROKAR_LIPOPROTEIN (db=ProfileScan db_id=PS51257 from=1 to=25 evalue=7.0) (IPRSCAN) D"
GKFG-39-MONOMER (Cna) "Cna B domain-containing protein (db=KEGG evalue=3.2e-35 bit_score=156.0 identity=31.6 coverage=41.497975708502025) (BLAST) C"
GKFG-41-MONOMER (transmembrane_regions) "transmembrane_regions (db=TMHMM db_id=tmhmm from=21 to=43) (IPRSCAN) D"
GKFG-42-MONOMER (140655..140831) "140655..140831 + ( gc_cont=0.520) (GENE) E"
GKFG-43-MONOMER (peptidase) "peptidase M23 (db=KEGG evalue=7.1e-34 bit_score=151.0 identity=38.0 coverage=40.53030303030303) (BLAST) C"
GKFG-44-MONOMER (chromosome) "chromosome condensation regulator RCC1 (db=KEGG evalue=7.5e-20 bit_score=103.0 identity=31.8 coverage=63.278688524590166) (BLAST) C"
GKFG-45-MONOMER (transmembrane_regions) "transmembrane_regions (db=TMHMM db_id=tmhmm from=5 to=22) (IPRSCAN) D"
GKFG-46-MONOMER (DNA-binding) "DNA-binding protein (db=KEGG evalue=2.0e-16 bit_score=90.0 identity=62.9 coverage=84.72222222222221) (BLAST) C"
GKFG-47-MONOMER (143711..144259) "143711..144259 + ( gc_cont=0.448) (GENE) E"
GKFG-48-MONOMER (144268..144603) "144268..144603 + ( gc_cont=0.446) (GENE) E"
GKFG-49-MONOMER (seg) "seg (db=Seg db_id=seg from=31 to=45) (IPRSCAN) D"
GKFG-50-MONOMER (putative) "putative cell filamentation protein (db=KEGG evalue=0.0 bit_score=245.0 identity=50.4 coverage=76.87074829931973) (BLAST) C"
GKFG-51-MONOMER (seg) "seg (db=Seg db_id=seg from=31 to=40) (IPRSCAN) D"
GKFG-52-MONOMER (Nucleic) "Nucleic acid-binding proteins (db=superfamily db_id=SSF50249 from=1 to=114 evalue=9.7e-11 interpro_id=IPR016027 interpro_description=Nucleic acid-binding, OB-fold-like) (IPRSCAN) D"
GKFG-53-MONOMER (147802..148251) "147802..148251 + ( gc_cont=0.471) (GENE) E"
GKFG-54-MONOMER (serine/threonine) "serine/threonine protein kinase	K08884 serine/threonine protein kinase, bacterial [EC:2.7.11.1] (db=KEGG evalue=1.1e-10 bit_score=72.0 identity=41.7 coverage=44.26229508196721) (BLAST) C"
GKFG-55-MONOMER (coiled-coil) "coiled-coil (db=Coil db_id=coil from=11 to=32 evalue=NA) (IPRSCAN) D"
GKFG-56-MONOMER ((db=HMMPfam) "(db=HMMPfam db_id=PF05713 from=74 to=95 evalue=0.00017 interpro_id=IPR008687 interpro_description=Bacterial mobilisation) (IPRSCAN) D"
GKFG-57-MONOMER (transcription) "transcription factor WhiB (db=KEGG evalue=1.7e-32 bit_score=144.0 identity=61.0 coverage=98.01980198019803) (BLAST) C"
GKFG-58-MONOMER (seg) "seg (db=Seg db_id=seg from=220 to=241) (IPRSCAN) D"
GKFG-59-MONOMER (hypothetical) "hypothetical protein (db=KEGG evalue=1.3e-07 bit_score=61.0 identity=30.8 coverage=70.16129032258065) (BLAST) C"
GKFG-60-MONOMER (coiled-coil) "coiled-coil (db=Coil db_id=coil from=15 to=36 evalue=NA) (IPRSCAN) D"
GKFG-61-MONOMER (seg) "seg (db=Seg db_id=seg from=115 to=125) (IPRSCAN) D"
GKFG-62-MONOMER (no) "no description (db=Gene3D db_id=G3DSA:3.40.30.10 from=5 to=87 evalue=8.5e-14 interpro_id=IPR012336 interpro_description=Thioredoxin-like fold) (IPRSCAN) D"
GKFG-63-MONOMER (154918..155439) "154918..155439 - ( gc_cont=0.556) (GENE) E"
GKFG-64-MONOMER (coiled-coil) "coiled-coil (db=Coil db_id=coil from=76 to=97 evalue=NA) (IPRSCAN) D"
GKFG-65-MONOMER (aai:AARI_pI00250) "aai:AARI_pI00250 TraG-family bacterial conjugation protein (db=KEGG) (RBH) B"
GKFG-66-MONOMER (kfl:Kfla_6989) "kfl:Kfla_6989 hypothetical protein (db=KEGG) (RBH) B"
GKFG-67-MONOMER (art:Arth_4214) "art:Arth_4214 hypothetical protein (db=KEGG) (RBH) B"
GKFG-69-MONOMER (seg) "seg (db=Seg db_id=seg from=80 to=97) (IPRSCAN) D"
GKFG-70-MONOMER (transmembrane_regions) "transmembrane_regions (db=TMHMM db_id=tmhmm from=17 to=39) (IPRSCAN) D"
GKFG-71-MONOMER (Uncharacterized) "Uncharacterized protein n=1 Tax=Micromonospora lupini str. Lupac 08 RepID=I0L2W6_9ACTO (db=UNIREF evalue=1.2e-08 bit_score=65.0 identity=39.1 coverage=92.78350515463917) (BLAST) C"
GKFG-72-MONOMER (163720..164301) "163720..164301 - ( gc_cont=0.579) (GENE) E"
GKFG-73-MONOMER (seg) "seg (db=Seg db_id=seg from=74 to=90) (IPRSCAN) D"
GKFG-74-MONOMER (transmembrane_regions) "transmembrane_regions (db=TMHMM db_id=tmhmm from=7 to=26) (IPRSCAN) D"
GKFG-75-MONOMER (Bacterial) "Bacterial adhesins (db=superfamily db_id=SSF49401 from=45 to=186 evalue=1.9e-10 interpro_id=IPR008966 interpro_description=Adhesion, bacterial) (IPRSCAN) D"
GKFG-76-MONOMER (transmembrane_regions) "transmembrane_regions (db=TMHMM db_id=tmhmm from=5 to=22) (IPRSCAN) D"
GKFG-77-MONOMER (transmembrane_regions) "transmembrane_regions (db=TMHMM db_id=tmhmm from=7 to=24) (IPRSCAN) D"
GKFG-78-MONOMER (transmembrane_regions) "transmembrane_regions (db=TMHMM db_id=tmhmm from=182 to=204) (IPRSCAN) D"
GKFG-79-MONOMER (DNA) "DNA polymerase III epsilon subunit-like 3'-5' exonuclease	K02342 DNA polymerase III subunit epsilon [EC:2.7.7.7] (db=KEGG evalue=0.0 bit_score=210.0 identity=46.1 coverage=98.2532751091703) (BLAST) C"
GKFG-80-MONOMER ((db=HMMPfam) "(db=HMMPfam db_id=PF00717 from=35 to=83 evalue=1.3e-10 interpro_id=IPR019759 interpro_description=Peptidase S24/S26A/S26B) (IPRSCAN) D"
GKFG-81-MONOMER (transmembrane_regions) "transmembrane_regions (db=TMHMM db_id=tmhmm from=13 to=35) (IPRSCAN) D"
GKFG-82-MONOMER (transmembrane_regions) "transmembrane_regions (db=TMHMM db_id=tmhmm from=7 to=29) (IPRSCAN) D"
GKFG-83-MONOMER (transmembrane_regions) "transmembrane_regions (db=TMHMM db_id=tmhmm from=12 to=33) (IPRSCAN) D"
GKFG-84-MONOMER (171063..172076) "171063..172076 - ( gc_cont=0.559) (GENE) E"
GKFG-85-MONOMER (172077..172361) "172077..172361 - ( gc_cont=0.596) (GENE) E"
GKFG-86-MONOMER (Putative) "Putative uncharacterized protein n=1 Tax=Mobiluncus mulieris 28-1 RepID=D0YR10_9ACTO (db=UNIREF evalue=7.5e-12 bit_score=77.0 identity=36.1 coverage=30.272952853598017) (BLAST) C"
GKFG-87-MONOMER (173553..173783) "173553..173783 - ( gc_cont=0.602) (GENE) E"
GKFG-88-MONOMER (lambda) "lambda repressor-like DNA-binding domains (db=superfamily db_id=SSF47413 from=13 to=79 evalue=1.4e-08 interpro_id=IPR010982 interpro_description=Lambda repressor-like, DNA-binding GO=Molecular Function: DNA binding (GO:0003677)) (IPRSCAN) D"
GKFG-89-MONOMER (arginine) "arginine repressor ArgR	K03402 transcriptional regulator of arginine metabolism (db=KEGG evalue=2.4e-28 bit_score=131.0 identity=47.5 coverage=93.93939393939394) (BLAST) C"
GKFG-90-MONOMER (transmembrane_regions) "transmembrane_regions (db=TMHMM db_id=tmhmm from=202 to=224) (IPRSCAN) D"
GKFG-93-MONOMER (transmembrane_regions) "transmembrane_regions (db=TMHMM db_id=tmhmm from=4 to=23) (IPRSCAN) D"
GKFG-94-MONOMER (180193..180684) "180193..180684 - ( gc_cont=0.541) (GENE) E"
GKFG-95-MONOMER (mcu:HMPREF0573_10984) "mcu:HMPREF0573_10984 degP	DO serine protease (EC:3.4.21.-)	K08372 putative serine protease PepD [EC:3.4.21.-] (db=KEGG) (RBH) B"
GKFG-96-MONOMER (proline-rich) "proline-rich receptor-like protein kinase PERK8-like (db=KEGG evalue=2.9e-10 bit_score=72.0 identity=28.7 coverage=35.05434782608695) (BLAST) C"
GKFG-97-MONOMER (mcu:HMPREF0573_10969) "mcu:HMPREF0573_10969 rpoC	DNA-directed RNA polymerase (EC:2.7.7.6)	K03046 DNA-directed RNA polymerase subunit beta' [EC:2.7.7.6] (db=KEGG) (RBH) B"
GKFG-98-MONOMER (rpoB	) "rpoB	DNA-directed RNA polymerase (EC:2.7.7.6)	K03043 DNA-directed RNA polymerase subunit beta [EC:2.7.7.6] (db=KEGG evalue=0.0 bit_score=242.0 identity=80.9 coverage=93.33333333333333) (BLAST) C"
GKFG-99-MONOMER (mcu:HMPREF0573_10968) "mcu:HMPREF0573_10968 rpoB	DNA-directed RNA polymerase (EC:2.7.7.6)	K03043 DNA-directed RNA polymerase subunit beta [EC:2.7.7.6] (db=KEGG) (RBH) B"
GKFG-100-MONOMER (mcu:HMPREF0573_11536) "mcu:HMPREF0573_11536 ABC transporter ATP-binding protein/permease	K06148 ATP-binding cassette, subfamily C, bacterial (db=KEGG) (RBH) B"
GKFG-102-MONOMER (mcu:HMPREF0573_11535) "mcu:HMPREF0573_11535 ABC transporter ATP-binding protein	K06148 ATP-binding cassette, subfamily C, bacterial (db=KEGG) (RBH) B"
GKFG-103-MONOMER (hypothetical) "hypothetical protein (db=KEGG evalue=4.2e-20 bit_score=104.0 identity=34.0 coverage=82.35294117647058) (BLAST) C"
GKFG-105-MONOMER (PROKAR_LIPOPROTEIN) "PROKAR_LIPOPROTEIN (db=ProfileScan db_id=PS51257 from=1 to=25 evalue=8.0) (IPRSCAN) D"
GKFG-106-MONOMER (hypothetical) "hypothetical protein (db=KEGG evalue=2.9e-15 bit_score=87.0 identity=32.8 coverage=84.39024390243902) (BLAST) C"
GKFG-107-MONOMER (seg) "seg (db=Seg db_id=seg from=92 to=108) (IPRSCAN) D"
GKFG-109-MONOMER (hypothetical) "hypothetical protein	K02004 putative ABC transport system permease protein (db=KEGG evalue=0.0 bit_score=209.0 identity=31.9 coverage=97.17948717948718) (BLAST) C"
GKFG-110-MONOMER (phenylacetic) "phenylacetic acid degradation-related protein (db=KEGG evalue=2.0e-19 bit_score=101.0 identity=46.2 coverage=77.57575757575758) (BLAST) C"
GKFG-111-MONOMER (prophage) "prophage phiRv2 integrase (db=KEGG evalue=5.6e-45 bit_score=187.0 identity=31.2 coverage=86.09112709832134) (BLAST) C"
GKFG-112-MONOMER (D-alanyl-D-alanine) "D-alanyl-D-alanine carboxypeptidase/D-alanyl-D-alanine-endopeptidase	K07259 D-alanyl-D-alanine carboxypeptidase / D-alanyl-D-alanine-endopeptidase (penicillin-binding protein 4) [EC:3.4.16.4 3.4.21.-] (db=KEGG evalue=0.0 bit_score=244.0 identity=34.6 coverage=94.17879417879418) (BLAST) C"
GKFG-113-MONOMER (hypothetical) "hypothetical protein (db=KEGG evalue=0.0 bit_score=221.0 identity=49.8 coverage=98.66071428571429) (BLAST) C"
GKFG-114-MONOMER (coiled-coil) "coiled-coil (db=Coil db_id=coil from=77 to=98 evalue=NA) (IPRSCAN) D"
GKFG-115-MONOMER (Putative) "Putative DNA-binding domain (db=superfamily db_id=SSF46955 from=14 to=64 evalue=2.2e-09 interpro_id=IPR009061 interpro_description=DNA binding domain, putative GO=Molecular Function: nucleotide binding (GO:0000166)) (IPRSCAN) D"
GKFG-116-MONOMER (hypothetical) "hypothetical protein (db=KEGG evalue=2.4e-29 bit_score=135.0 identity=34.0 coverage=80.57324840764332) (BLAST) C"
GKFG-117-MONOMER (seg) "seg (db=Seg db_id=seg from=121 to=143) (IPRSCAN) D"
GKFG-118-MONOMER (206043..206294) "206043..206294 + ( gc_cont=0.516) (GENE) E"
GKFG-119-MONOMER (FHA) "FHA domain-containing protein (db=KEGG evalue=1.6e-27 bit_score=127.0 identity=75.0 coverage=97.40259740259741) (BLAST) C"
GKFG-120-MONOMER (FHA) "FHA domain-containing protein (db=KEGG evalue=1.1e-30 bit_score=138.0 identity=46.3 coverage=95.73170731707317) (BLAST) C"
GKFG-121-MONOMER (mcu:HMPREF0573_10642) "mcu:HMPREF0573_10642 phosphoprotein phosphatase	K01090 protein phosphatase [EC:3.1.3.16] (db=KEGG) (RBH) B"
GKFG-122-MONOMER (cfl:Cfla_0028) "cfl:Cfla_0028 cell cycle protein (db=KEGG) (RBH) B"
GKFG-123-MONOMER (cell) "cell elongation-specific peptidoglycan D,D-transpeptidase	K05364 peptidoglycan glycosyltransferase [EC:2.4.1.129] (db=KEGG evalue=0.0 bit_score=264.0 identity=43.2 coverage=83.9506172839506) (BLAST) C"
GKFG-126-MONOMER (bcv:Bcav_0027) "bcv:Bcav_0027 serine/threonine protein kinase	K08884 serine/threonine protein kinase, bacterial [EC:2.7.11.1] (db=KEGG) (RBH) B"
GKFG-127-MONOMER (seg) "seg (db=Seg db_id=seg from=4 to=17) (IPRSCAN) D"
GKFG-128-MONOMER (mcu:HMPREF0573_10646) "mcu:HMPREF0573_10646 pknB	putative non-specific serine/threonine protein kinase (EC:2.7.11.1)	K08884 serine/threonine protein kinase, bacterial [EC:2.7.11.1] (db=KEGG) (RBH) B"
GKFG-129-MONOMER (hypothetical) "hypothetical protein (db=KEGG evalue=2.0e-07 bit_score=60.0 identity=42.0 coverage=75.38461538461539) (BLAST) C"
GKFG-131-MONOMER (hypothetical) "hypothetical protein (db=KEGG evalue=4.3e-16 bit_score=89.0 identity=44.9 coverage=97.77777777777777) (BLAST) C"
GKFG-135-MONOMER (mcu:HMPREF0573_10116) "mcu:HMPREF0573_10116 hypothetical protein (db=KEGG) (RBH) B"
GKFG-136-MONOMER (hypothetical) "hypothetical protein (db=KEGG evalue=0.0 bit_score=208.0 identity=25.3 coverage=87.82608695652175) (BLAST) C"
GKFG-137-MONOMER (UniRef90_D4U1L7) "UniRef90_D4U1L7 ABC-type amino acid transport system, secreted component n=2 Tax=Actinomyces odontolyticus RepID=D4U1L7_9ACTO (db=UNIREF) (RBH) B"
GKFG-138-MONOMER (xce:Xcel_0100) "xce:Xcel_0100 polar amino acid ABC transporter permease	K02029 polar amino acid transport system permease protein (db=KEGG) (RBH) B"
GKFG-139-MONOMER (mcu:HMPREF0573_11600) "mcu:HMPREF0573_11600 ABC transporter ATP-binding protein	K02028 polar amino acid transport system ATP-binding protein [EC:3.6.3.21] (db=KEGG) (RBH) B"
GKFG-140-MONOMER (hypothetical) "hypothetical protein	K07133 (db=KEGG evalue=0.0 bit_score=383.0 identity=48.6 coverage=99.49367088607595) (BLAST) C"
GKFG-141-MONOMER (dsy:DSY3811) "dsy:DSY3811 hypothetical protein	K06147 ATP-binding cassette, subfamily B, bacterial (db=KEGG) (RBH) B"
GKFG-142-MONOMER (dsy:DSY3812) "dsy:DSY3812 hypothetical protein	K06147 ATP-binding cassette, subfamily B, bacterial (db=KEGG) (RBH) B"
GKFG-146-MONOMER (25167..25325) "25167..25325 + ( gc_cont=0.541) (GENE) E"
GKFG-147-MONOMER (car:cauri_0247) "car:cauri_0247 DNA-binding protein	K03655 ATP-dependent DNA helicase RecG [EC:3.6.4.12] (db=KEGG) (RBH) B"
GKFG-148-MONOMER (cul:CULC22_02029) "cul:CULC22_02029 hypothetical protein	K11103 aerobic C4-dicarboxylate transport protein (db=KEGG) (RBH) B"
GKFG-150-MONOMER (hypothetical) "hypothetical protein (db=KEGG evalue=0.0 bit_score=234.0 identity=42.0 coverage=72.94685990338165) (BLAST) C"
GKFG-152-MONOMER (UniRef90_E8JIQ1) "UniRef90_E8JIQ1 Filamentation induced by cAMP protein Fic n=1 Tax=Actinomyces sp. oral taxon 178 str. F0338 RepID=E8JIQ1_9ACTO (db=UNIREF) (RBH) B"
GKFG-154-MONOMER (hypothetical) "hypothetical protein (db=KEGG evalue=2.0e-42 bit_score=178.0 identity=42.7 coverage=84.70588235294117) (BLAST) C"
GKFG-155-MONOMER (transmembrane_regions) "transmembrane_regions (db=TMHMM db_id=tmhmm from=4 to=26) (IPRSCAN) D"
GKFG-156-MONOMER (transcriptional) "transcriptional regulator with HTH domain	K03655 ATP-dependent DNA helicase RecG [EC:3.6.4.12] (db=KEGG evalue=7.5e-42 bit_score=176.0 identity=47.6 coverage=97.38219895287958) (BLAST) C"
GKFG-158-MONOMER (DNA-binding) "DNA-binding protein	K03655 ATP-dependent DNA helicase RecG [EC:3.6.4.12] (db=KEGG evalue=1.7e-31 bit_score=142.0 identity=36.0 coverage=81.78438661710037) (BLAST) C"
GKFG-175-MONOMER (268498..268608) "268498..268608 - ( gc_cont=0.450) (GENE) E"
GKFG-179-MONOMER (sugar) "sugar phosphate isomerase/epimerase (db=KEGG evalue=1.4e-44 bit_score=184.0 identity=73.6 coverage=93.02325581395348) (BLAST) C"
GKFG-181-MONOMER (hypothetical) "hypothetical protein (db=KEGG evalue=1.2e-17 bit_score=95.0 identity=29.5 coverage=86.66666666666667) (BLAST) C"
GKFG-185-MONOMER (twin-arginine) "twin-arginine translocation protein, TatA/E family subunit	K03116 sec-independent protein translocase protein TatA (db=KEGG evalue=6.5e-12 bit_score=75.0 identity=46.4 coverage=68.64406779661016) (BLAST) C"
GKFG-186-MONOMER (mcu:HMPREF0573_11467) "mcu:HMPREF0573_11467 tatC	Sec-independent protein translocase TatC	K03118 sec-independent protein translocase protein TatC (db=KEGG) (RBH) B"
GKFG-187-MONOMER (molybdopterin-guanine) "molybdopterin-guanine dinucleotide biosynthesis protein (db=KEGG evalue=2.0e-16 bit_score=90.0 identity=52.9 coverage=91.20879120879121) (BLAST) C"
GKFG-188-MONOMER (moaA	) "moaA	molybdenum cofactor biosynthesis protein A	K03639 molybdenum cofactor biosynthesis protein (db=KEGG evalue=0.0 bit_score=272.0 identity=45.1 coverage=95.94202898550725) (BLAST) C"
GKFG-189-MONOMER (MoaD/ThiS) "MoaD/ThiS (db=superfamily db_id=SSF54285 from=1 to=81 evalue=2.4e-08 interpro_id=IPR016155 interpro_description=Molybdopterin synthase/thiamin biosynthesis sulphur carrier, beta-grasp) (IPRSCAN) D"
GKFG-191-MONOMER (280419..280619) "280419..280619 - ( gc_cont=0.572) (GENE) E"
GKFG-194-MONOMER (clj:CLJU_c18280) "clj:CLJU_c18280 sugar transporter (db=KEGG) (RBH) B"
GKFG-195-MONOMER (ROK) "ROK family protein (db=KEGG evalue=0.0 bit_score=260.0 identity=35.2 coverage=97.46192893401016) (BLAST) C"
GKFG-197-MONOMER (moeB2	) "moeB2	molybdenum cofactor biosynthesis protein MoeB2 (db=KEGG evalue=0.0 bit_score=262.0 identity=54.3 coverage=93.90243902439023) (BLAST) C"
GKFG-198-MONOMER (moeA	) "moeA	molybdopterin biosynthesis protein MoeA	K03750 molybdopterin molybdotransferase [EC:2.10.1.1] (db=KEGG evalue=0.0 bit_score=279.0 identity=53.6 coverage=69.68215158924205) (BLAST) C"
GKFG-199-MONOMER (moeA	) "moeA	molybdopterin biosynthesis protein MoeA	K03750 molybdopterin molybdotransferase [EC:2.10.1.1] (db=KEGG evalue=9.6e-14 bit_score=81.0 identity=55.9 coverage=90.41095890410958) (BLAST) C"
GKFG-200-MONOMER (moaC	) "moaC	Molybdenum cofactor biosynthesis protein	K03637 molybdenum cofactor biosynthesis protein C (db=KEGG evalue=0.0 bit_score=206.0 identity=67.9 coverage=88.06818181818183) (BLAST) C"
GKFG-201-MONOMER (lacI4	) "lacI4	LacI family transcriptional regulator (db=KEGG evalue=0.0 bit_score=211.0 identity=34.3 coverage=98.51632047477746) (BLAST) C"
GKFG-202-MONOMER (hypothetical) "hypothetical protein (db=KEGG evalue=3.0e-20 bit_score=104.0 identity=36.2 coverage=88.40579710144928) (BLAST) C"
GKFG-203-MONOMER (moaB	) "moaB	Molybdenum cofactor biosynthesis protein (db=KEGG evalue=1.5e-44 bit_score=184.0 identity=61.7 coverage=83.15217391304348) (BLAST) C"
GKFG-204-MONOMER (mcu:HMPREF0573_11445) "mcu:HMPREF0573_11445 nitrate/nitrite transporter	K02575 MFS transporter, NNP family, nitrate/nitrite transporter (db=KEGG) (RBH) B"
GKFG-209-MONOMER (molybdenum) "molybdenum binding protein (db=KEGG evalue=1.0e-29 bit_score=135.0 identity=51.1 coverage=94.81481481481482) (BLAST) C"
GKFG-210-MONOMER (putative) "putative molybdate-binding protein precursor	K02020 molybdate transport system substrate-binding protein (db=KEGG evalue=0.0 bit_score=265.0 identity=53.3 coverage=93.60902255639097) (BLAST) C"
GKFG-211-MONOMER (ahe:Arch_1245) "ahe:Arch_1245 molybdenum ABC transporter inner membrane protein	K02018 molybdate transport system permease protein (db=KEGG) (RBH) B"
GKFG-212-MONOMER (hypothetical) "hypothetical protein (db=KEGG evalue=1.4e-19 bit_score=101.0 identity=54.8 coverage=95.40229885057471) (BLAST) C"
GKFG-214-MONOMER (304174..304446) "304174..304446 - ( gc_cont=0.546) (GENE) E"
GKFG-215-MONOMER (UniRef90_D0YPE8) "UniRef90_D0YPE8 MscS Mechanosensitive ion channel n=4 Tax=Mobiluncus mulieris RepID=D0YPE8_9ACTO (db=UNIREF) (RBH) B"
GKFG-217-MONOMER (DNase) "DNase I-like (db=superfamily db_id=SSF56219 from=1 to=276 evalue=7.7e-18 interpro_id=IPR005135 interpro_description=Endonuclease/exonuclease/phosphatase) (IPRSCAN) D"
GKFG-218-MONOMER (putative) "putative permease, DMT superfamily	K11939 inner membrane transporter RhtA (db=KEGG evalue=1.2e-09 bit_score=68.0 identity=32.0 coverage=87.73584905660378) (BLAST) C"
[truncated: 159 more rows]
