# Supplementary material for: Genome resolved analysis of a premature infant gut microbial community reveals a Varibaculum cambriense genome and a shift towards fermentation-based metabolism during the third week of life
Source: Microbiome. 2013 Dec 17;1:30. doi: 10.1186/2049-2618-1-30 (PMC4177395; doi:10.1186/2049-2618-1-30)
Supplement: Additional file 5 — KEGG annotations. [file 2049-2618-1-30-S5.zip › af5_V_cambriense_pathway_tools/1.0/reports/name-matching-report.txt~]

			Enzyme Name to Reaction Mapping Report
			======================================
			This report describes the results of matching the gene product
			name strings in your input file(s) against an internal database of mappings
			of enzyme names to reactions that is used by PathoLogic.
			When a function name (i.e., one of the gene product name strings from your
			input file) hits an entry in the database, there are two possibilities:
			- It is either an unambiguous match, for which the corresponding Enzymatic-Reaction
			connection has been created automatically (in all other cases,
			no connection is created, and the decision is left to the user).
			- It is an ambiguous match, meaning that more than one biochemical
			reaction has been identified using that enzyme name from the
			different sources that went into building our name mapping database.
			These cases should be examined by the user to resolve
			the ambiguities, and to create the Enzymatic-Reaction connections.
			When the function name does not match anything in the mapping database,
			the user should try to perform selected substring searches, to potentially
			find correspondences that the automatic string matching missed.
			The non-matches that appear to be probable enzymes are identified in this
			report to aid the user in refining their input file for a subsequent run.
			Where reactions have already been associated with gene products due to the
			presence of EC numbers in the annotation file, those assignments are not
			altered by name-matching results (i.e. the EC# assignments always take
			precedence). However, as an additional check, when both EC#s and function
			names are provided, this report indicates whether they are in agreement
			or in conflict.
			Please see the PathoLogic documentation for more information on how to
			refine your input file to achieve a higher number of matches.
			Summary:
			-------
			EC# Matches: Total (polypeptides): 552
			Result of GO term lookup agrees with EC#: 0
			Result of function-name lookup agrees with EC#: 37
			Result of GO term lookup conflicts with EC#: 0
			Result of function-name lookup conflicts with EC#: 2
			Function-name and GO term lookup found no match: 513
			GO Term Matches: Total (polypeptides): 0
			Result of function-name lookup agrees with GO term (no EC#): 0
			Result of function-name lookup conflicts with GO term (no EC#): 0
			Function-name and EC# lookup found no match: 0
			Function Name Matches (for cases in which no EC# or GO term was supplied): Total (polypeptides): 20
			Unambiguous enzyme matches: 20
			Ambiguous enzyme matches: 0
			No EC#, GO Term, or Function-Name Matches: Total (polypeptides): 1400
			-probable metabolic enzymes: 151
			Cases where result of GO term lookup conflicts with EC#: (0 cases)
			---------------------------------------------------------------
			Cases where result of function name lookup conflicts with EC#: (2 cases)
			---------------------------------------------------------------
GKFG-1489-MONOMER 3.2.1.52: (RXN-12626 RXN-12625 RXN0-5226 RXN-11622 3.2.1.52-RXN)
"lacto-N-biosidase (EC:3.2.1.52)	K12373 hexosaminidase [EC:3.2.1.52] (db=KEGG evalue=0.0 bit_score=460.0 identity=30.8 coverage=51.38813282525857) (BLAST) C": (RXN-8731)
GKFG-724-MONOMER 2.7.11.17: (2.7.11.17-RXN)
"serine/threonine protein kinase (EC:2.7.11.17) (db=KEGG evalue=0.0 bit_score=254.0 identity=30.7 coverage=96.4349376114082) (BLAST) C": (PROTEIN-KINASE-RXN)
			Cases where result of function name lookup conflicts with GO term: (0 cases)
			---------------------------------------------------------------
			Cases where result of GO term lookup agrees with EC#: (0 cases)
			---------------------------------------------------------------
			Cases where result of function name lookup agrees with EC#: (37 cases)
			---------------------------------------------------------------
GKFG-404-MONOMER 3.6.3.14: (ATPSYN-RXN)
GKFG-394-MONOMER 2.4.2.8: (HYPOXANPRIBOSYLTRAN-RXN GUANPRIBOSYLTRAN-RXN)
GKFG-389-MONOMER 3.6.1.1: (INORGPYROPHOSPHAT-RXN)
GKFG-334-MONOMER 2.4.2.8: (HYPOXANPRIBOSYLTRAN-RXN GUANPRIBOSYLTRAN-RXN)
GKFG-320-MONOMER 5.2.1.8: (PEPTIDYLPROLYL-ISOMERASE-RXN)
GKFG-241-MONOMER 1.2.1.70: (GLUTRNAREDUCT-RXN)
GKFG-220-MONOMER 6.3.2.6: (SAICARSYN-RXN)
GKFG-216-MONOMER 1.8.4.12, 1.8.4.11: (1.8.4.12-RXN RXN-8669 RXN-8668)
GKFG-213-MONOMER 2.7.4.16: (THI-P-KIN-RXN)
GKFG-125-MONOMER 2.4.1.129: (RXN0-5405 2.4.1.129-RXN RXN-11350 RXN-11348 RXN-11301 RXN-11291)
GKFG-108-MONOMER 3.6.3.28: (3.6.3.28-RXN)
GKFG-1-MONOMER 3.6.1.1: (INORGPYROPHOSPHAT-RXN)
GKFG-555-MONOMER 2.7.4.9: (DTMPKI-RXN)
GKFG-2025-MONOMER 1.1.1.94: (GLYC3PDEHYDROGBIOSYN-RXN)
GKFG-1968-MONOMER 3.1.3.5, 3.1.3.18: (AMP-DEPHOSPHORYLATION-RXN 5-NUCLEOTID-RXN RXN-7609 RXN-7607 RXN-5841 XMPXAN-RXN GPH-RXN)
GKFG-1933-MONOMER 2.3.1.30: (SERINE-O-ACETTRAN-RXN)
GKFG-1919-MONOMER 3.1.2.2: (THIOESTER-RXN RXN-9629 RXN-9628 RXN-9627 RXN-9626 RXN-9624 PALMITOYL-COA-HYDROLASE-RXN)
GKFG-1832-MONOMER 2.7.4.14: (RXN-12002 CMPKI-RXN RXN-7913)
GKFG-1771-MONOMER 5.4.2.1: (3PGAREARR-RXN)
GKFG-1756-MONOMER 2.7.7.7: (DNA-DIRECTED-DNA-POLYMERASE-RXN)
GKFG-1738-MONOMER 2.7.7.18: (NICONUCADENYLYLTRAN-RXN)
GKFG-1736-MONOMER 5.3.1.6: (RIB5PISOM-RXN)
GKFG-1728-MONOMER 2.4.1.83: (2.4.1.83-RXN)
GKFG-1713-MONOMER 2.7.4.8: (GUANYL-KIN-RXN)
GKFG-1682-MONOMER 6.3.2.4: (DALADALALIG-RXN)
GKFG-1557-MONOMER 3.5.1.28: (RXN0-5225 3.5.1.28-RXN)
GKFG-1551-MONOMER 4.3.1.19: (THREDEHYD-RXN)
GKFG-1541-MONOMER 3.6.1.22: (NADPYROPHOSPHAT-RXN)
GKFG-1391-MONOMER 1.8.4.11: (RXN-8669 RXN-8668)
GKFG-1355-MONOMER 1.3.1.26: (DIHYDROPICRED-RXN)
GKFG-1320-MONOMER 3.1.1.29: (RXN-12460 AMINOCYL-TRNA-HYDROLASE-RXN)
GKFG-1317-MONOMER 2.3.1.157, 2.7.7.23: (2.3.1.157-RXN NAG1P-URIDYLTRANS-RXN)
GKFG-1305-MONOMER 6.3.3.2: (5-FORMYL-THF-CYCLO-LIGASE-RXN)
GKFG-1160-MONOMER 3.4.21.92: (3.4.21.92-RXN)
GKFG-1135-MONOMER 2.7.7.7: (DNA-DIRECTED-DNA-POLYMERASE-RXN)
GKFG-921-MONOMER 1.1.1.276: (RXN0-2201)
GKFG-737-MONOMER 2.7.7.3: (PANTEPADENYLYLTRAN-RXN)
			Cases where result of function name lookup agrees with GO term: (0 cases)
			---------------------------------------------------------------
			EC number matches, no function name or GO term match found: (513 cases)
			---------------------------------------------------------------
GKFG-467-MONOMER 2.7.4.3: (ADENYL-KIN-RXN)
GKFG-460-MONOMER 2.7.7.6: (DNA-DIRECTED-RNA-POLYMERASE-RXN)
GKFG-457-MONOMER 2.7.1.63: (2.7.1.63-RXN)
GKFG-456-MONOMER 5.4.99.12: (TRNA-PSEUDOURIDINE-SYNTHASE-I-RXN)
GKFG-455-MONOMER 3.2.1.22: (RXN-12088 RXN-11501 ALPHAGALACTOSID-RXN)
GKFG-448-MONOMER 2.7.6.3: (H2PTERIDINEPYROPHOSPHOKIN-RXN)
GKFG-444-MONOMER 2.7.1.33: (PANTOTHENATE-KIN-RXN)
GKFG-443-MONOMER 5.4.2.10: (5.4.2.10-RXN)
GKFG-442-MONOMER 2.6.1.16: (L-GLN-FRUCT-6-P-AMINOTRANS-RXN)
GKFG-440-MONOMER 5.1.1.1: (ALARACECAT-RXN)
GKFG-437-MONOMER 2.5.1.15: (H2PTEROATESYNTH-RXN)
GKFG-436-MONOMER 2.3.1.128: (2.3.1.128-RXN)
GKFG-435-MONOMER 1.3.99.1: (SUCC-FUM-OXRED-RXN)
GKFG-434-MONOMER 1.3.99.1: (SUCC-FUM-OXRED-RXN)
GKFG-433-MONOMER 1.3.99.1: (SUCC-FUM-OXRED-RXN)
GKFG-432-MONOMER 3.4.24.57: (3.4.24.57-RXN)
GKFG-429-MONOMER 2.2.1.2: (TRANSALDOL-RXN)
GKFG-427-MONOMER 2.7.1.92: (5-DEHYDRO-2-DEOXYGLUCONOKINASE-RXN)
GKFG-426-MONOMER 3.5.4.16: (GTP-CYCLOHYDRO-I-RXN)
GKFG-423-MONOMER 2.2.1.6: (ACETOOHBUTSYN-RXN ACETOLACTSYN-RXN)
GKFG-415-MONOMER 3.6.4.3: (3.6.4.3-RXN)
GKFG-408-MONOMER 2.7.7.7: (DNA-DIRECTED-DNA-POLYMERASE-RXN)
GKFG-407-MONOMER 1.1.1.205: (IMP-DEHYDROG-RXN)
GKFG-402-MONOMER 2.1.1.63: (2.1.1.63-RXN)
GKFG-398-MONOMER 2.7.6.3: (H2PTERIDINEPYROPHOSPHOKIN-RXN)
GKFG-397-MONOMER 2.5.1.15: (H2PTEROATESYNTH-RXN)
GKFG-396-MONOMER 3.5.4.16: (GTP-CYCLOHYDRO-I-RXN)
GKFG-395-MONOMER 3.6.4.3: (3.6.4.3-RXN)
GKFG-393-MONOMER 6.3.4.19: (RXN-1961)
GKFG-392-MONOMER 3.4.16.4: (RXN-11351 RXN-11302 RXN-11065 3.4.16.4-RXN)
GKFG-391-MONOMER 3.6.1.1: (INORGPYROPHOSPHAT-RXN)
GKFG-381-MONOMER 3.2.1.18: (3.2.1.18-RXN)
GKFG-377-MONOMER 3.2.1.52: (RXN-12626 RXN-12625 RXN0-5226 RXN-11622 3.2.1.52-RXN)
GKFG-364-MONOMER 2.6.1.1: (3-SULFINOALANINE-AMINOTRANSFERASE-RXN RXN-11737 ASPAMINOTRANS-RXN RXN-10814)
GKFG-360-MONOMER 2.4.1.211: (2.4.1.211-RXN)
GKFG-359-MONOMER 3.1.4.46: (GLYCPDIESTER-RXN)
GKFG-357-MONOMER 5.1.3.14: (RXN-9987 UDPGLCNACEPIM-RXN)
GKFG-356-MONOMER 1.1.1.158: (UDPNACETYLMURAMATEDEHYDROG-RXN)
GKFG-353-MONOMER 2.7.1.30: (GLYCEROL-KIN-RXN)
GKFG-347-MONOMER 3.5.1.25: (3.5.1.80-RXN NAG6PDEACET-RXN)
GKFG-338-MONOMER 5.1.3.15: (GLUCOSE-6-PHOSPHATE-1-EPIMERASE-RXN)
GKFG-336-MONOMER 1.18.1.2: (FLAVONADPREDUCT-RXN 1.18.1.2-RXN)
GKFG-332-MONOMER 2.7.4.1: (POLYPHOSPHATE-KINASE-RXN)
GKFG-330-MONOMER 4.6.1.12: (RXN0-302)
GKFG-328-MONOMER 1.5.1.12, 1.5.99.8: (HYDROXYPYRROLINEDEH-RXN RXN-11632 PYRROLINECARBDEHYDROG-RXN RXN-821)
GKFG-308-MONOMER 1.4.1.13: (GLUTAMATESYN-RXN)
GKFG-307-MONOMER 1.2.7.1: (PYRUFLAVREDUCT-RXN)
GKFG-306-MONOMER 1.2.7.1: (PYRUFLAVREDUCT-RXN)
GKFG-305-MONOMER 1.2.7.1: (PYRUFLAVREDUCT-RXN)
GKFG-290-MONOMER 2.6.1.50: (2.6.1.50-RXN)
GKFG-286-MONOMER 2.7.7.60: (2.7.7.60-RXN)
GKFG-282-MONOMER 2.7.1.69, 2.7.3.9: (SUCROSEPHOSPHO-RXN LACTOSEPHOSPHO-RXN FRUCTOSEPHOSPHO-RXN 2.7.1.69-RXN 2.7.3.9-RXN)
GKFG-281-MONOMER 3.6.3.4: (3.6.3.4-RXN)
GKFG-275-MONOMER 3.2.1.23: (RXN-12400 RXN-12399 RXN-12398 BETAGALACTOSID-RXN 3.2.1.23-RXN KETOLACTOSE-RXN)
GKFG-273-MONOMER 3.6.3.17: (3.6.3.17-RXN)
GKFG-257-MONOMER 4.2.1.44: (MYO-INOSOSE-2-DEHYDRATASE-RXN)
GKFG-253-MONOMER 4.2.1.24: (PORPHOBILSYNTH-RXN)
GKFG-247-MONOMER 6.3.1.2: (GLUTAMINESYN-RXN)
GKFG-246-MONOMER 1.1.1.18: (MYO-INOSITOL-2-DEHYDROGENASE-RXN)
GKFG-243-MONOMER 2.5.1.61: (OHMETHYLBILANESYN-RXN)
GKFG-242-MONOMER 4.1.1.37: (RXN-10642 UROGENDECARBOX-RXN)
GKFG-240-MONOMER 1.2.1.70: (GLUTRNAREDUCT-RXN)
GKFG-239-MONOMER 4.99.1.1: (PROTOHEMEFERROCHELAT-RXN)
GKFG-234-MONOMER 6.3.4.4: (ADENYLOSUCCINATE-SYNTHASE-RXN)
GKFG-233-MONOMER 6.1.1.16: (CYSTEINE--TRNA-LIGASE-RXN)
GKFG-232-MONOMER 2.1.1.185: (RXN-11588)
GKFG-225-MONOMER 4.1.1.32: (RXN-12481 4.1.1.32-RXN)
GKFG-223-MONOMER 6.3.4.19: (RXN-1961)
GKFG-208-MONOMER 1.7.99.4: (RXN0-6369 NITRATREDUCT-RXN)
GKFG-206-MONOMER 1.7.99.4: (RXN0-6369 NITRATREDUCT-RXN)
GKFG-205-MONOMER 1.7.99.4: (RXN0-6369 NITRATREDUCT-RXN)
GKFG-199-MONOMER 2.10.1.1: (RXN-8348)
GKFG-198-MONOMER 2.10.1.1: (RXN-8348)
GKFG-193-MONOMER 5.3.1.5: (GLUCISOM-RXN XYLISOM-RXN)
GKFG-192-MONOMER 2.7.1.17: (XYLULOKIN-RXN)
GKFG-190-MONOMER 1.1.1.18: (MYO-INOSITOL-2-DEHYDROGENASE-RXN)
GKFG-183-MONOMER 6.2.1.26: (RXN-7614 O-SUCCINYLBENZOATE-COA-LIG-RXN)
GKFG-182-MONOMER 2.5.1.74: (DMK-RXN RXN-9365 RXN-9360 RXN-9359 RXN-9358 RXN-9217 RXN-9204 RXN-9190 RXN-11047)
GKFG-177-MONOMER 2.1.1.201, 2.1.1.163: (RXN3O-54 2-OCTAPRENYL-METHOXY-BENZOQ-METH-RXN RXN-11754 RXN-9242 RXN-9235 RXN-9227 RXN-11847 RXN-9366 RXN-9363 RXN-9362 RXN-9361 RXN-9220 RXN-9205 RXN-9191 RXN-11046 ADOMET-DMK-METHYLTRANSFER-RXN)
GKFG-174-MONOMER 1.6.5.3: (NADH-DEHYDROG-A-RXN)
GKFG-173-MONOMER 1.6.99.5, 1.6.5.3: (1.6.99.5-RXN NADH-DEHYDROGENASE-QUINONE-RXN NADH-DEHYDROG-A-RXN)
GKFG-172-MONOMER 1.6.99.5, 1.6.5.3: (1.6.99.5-RXN NADH-DEHYDROGENASE-QUINONE-RXN NADH-DEHYDROG-A-RXN)
GKFG-171-MONOMER 1.6.99.5, 1.6.5.3: (1.6.99.5-RXN NADH-DEHYDROGENASE-QUINONE-RXN NADH-DEHYDROG-A-RXN)
GKFG-170-MONOMER 1.6.5.3: (NADH-DEHYDROG-A-RXN)
GKFG-169-MONOMER 1.6.99.5, 1.6.5.3: (1.6.99.5-RXN NADH-DEHYDROGENASE-QUINONE-RXN NADH-DEHYDROG-A-RXN)
GKFG-167-MONOMER 1.6.5.3: (NADH-DEHYDROG-A-RXN)
GKFG-166-MONOMER 1.6.99.5, 1.6.5.3: (1.6.99.5-RXN NADH-DEHYDROGENASE-QUINONE-RXN NADH-DEHYDROG-A-RXN)
GKFG-165-MONOMER 1.6.5.3: (NADH-DEHYDROG-A-RXN)
GKFG-164-MONOMER 1.6.99.5, 1.6.5.3: (1.6.99.5-RXN NADH-DEHYDROGENASE-QUINONE-RXN NADH-DEHYDROG-A-RXN)
GKFG-163-MONOMER 1.6.5.3: (NADH-DEHYDROG-A-RXN)
GKFG-162-MONOMER 1.6.99.5, 1.6.5.3: (1.6.99.5-RXN NADH-DEHYDROGENASE-QUINONE-RXN NADH-DEHYDROG-A-RXN)
GKFG-161-MONOMER 1.6.99.5, 1.6.5.3: (1.6.99.5-RXN NADH-DEHYDROGENASE-QUINONE-RXN NADH-DEHYDROG-A-RXN)
GKFG-160-MONOMER 1.6.99.5, 1.6.5.3: (1.6.99.5-RXN NADH-DEHYDROGENASE-QUINONE-RXN NADH-DEHYDROG-A-RXN)
GKFG-159-MONOMER 2.5.1.30: (TRANS-HEXAPRENYLTRANSTRANSFERASE-RXN)
GKFG-158-MONOMER 3.6.4.12: (RXN-11135)
GKFG-156-MONOMER 3.6.4.12: (RXN-11135)
GKFG-153-MONOMER 2.7.9.1: (PYRUVATEORTHOPHOSPHATE-DIKINASE-RXN)
GKFG-147-MONOMER 3.6.4.12: (RXN-11135)
GKFG-139-MONOMER 3.6.3.21: (3.6.3.21-RXN)
GKFG-133-MONOMER 4.2.1.44: (MYO-INOSOSE-2-DEHYDRATASE-RXN)
GKFG-132-MONOMER 1.1.1.18: (MYO-INOSITOL-2-DEHYDROGENASE-RXN)
GKFG-130-MONOMER 3.4.22.70: (RXN-11146)
GKFG-128-MONOMER 2.7.11.1: (PROTEIN-KINASE-RXN)
GKFG-126-MONOMER 2.7.11.1: (PROTEIN-KINASE-RXN)
GKFG-124-MONOMER 2.4.2.9: (URACIL-PRIBOSYLTRANS-RXN)
GKFG-123-MONOMER 2.4.1.129: (RXN0-5405 2.4.1.129-RXN RXN-11350 RXN-11348 RXN-11301 RXN-11291)
GKFG-121-MONOMER 3.1.3.16: (3.1.3.16-RXN)
GKFG-112-MONOMER 3.4.16.4: (RXN-11351 RXN-11302 RXN-11065 3.4.16.4-RXN)
GKFG-99-MONOMER 2.7.7.6: (DNA-DIRECTED-RNA-POLYMERASE-RXN)
GKFG-98-MONOMER 2.7.7.6: (DNA-DIRECTED-RNA-POLYMERASE-RXN)
GKFG-97-MONOMER 2.7.7.6: (DNA-DIRECTED-RNA-POLYMERASE-RXN)
GKFG-91-MONOMER 6.1.1.19: (ARGININE--TRNA-LIGASE-RXN)
GKFG-79-MONOMER 2.7.7.7: (DNA-DIRECTED-DNA-POLYMERASE-RXN)
GKFG-68-MONOMER 1.1.1.205: (IMP-DEHYDROG-RXN)
GKFG-54-MONOMER 2.7.11.1: (PROTEIN-KINASE-RXN)
GKFG-40-MONOMER 3.4.22.70: (RXN-11146)
GKFG-35-MONOMER 3.6.3.14: (ATPSYN-RXN)
GKFG-20-MONOMER 3.4.21.89: (3.4.21.89-RXN)
GKFG-13-MONOMER 2.1.1.63: (2.1.1.63-RXN)
GKFG-558-MONOMER 2.7.13.3: (2.7.13.3-RXN)
GKFG-556-MONOMER 2.7.7.7: (DNA-DIRECTED-DNA-POLYMERASE-RXN)
GKFG-549-MONOMER 1.8.1.9: (THIOREDOXIN-REDUCT-NADPH-RXN)
GKFG-545-MONOMER 1.6.1.2: (TRANS-RXN0-277 1.6.1.2-RXN)
GKFG-544-MONOMER 1.6.1.2: (TRANS-RXN0-277 1.6.1.2-RXN)
GKFG-538-MONOMER 3.6.4.12: (RXN-11135)
GKFG-536-MONOMER 5.99.1.3: (5.99.1.3-RXN)
GKFG-525-MONOMER 5.99.1.3: (5.99.1.3-RXN)
GKFG-523-MONOMER 2.1.1.170: (RXN-11578)
GKFG-511-MONOMER 4.3.2.2: (AMPSYN-RXN AICARSYN-RXN)
GKFG-510-MONOMER 2.6.1.9: (HISTAMINOTRANS-RXN)
GKFG-507-MONOMER 5.4.3.8: (GSAAMINOTRANS-RXN)
GKFG-498-MONOMER 1.17.4.2: (1.17.4.2-RXN)
GKFG-497-MONOMER 1.97.1.4: (TDCEACT-RXN)
GKFG-495-MONOMER 5.99.1.2: (5.99.1.2-RXN)
GKFG-489-MONOMER 5.4.2.1: (3PGAREARR-RXN)
GKFG-487-MONOMER 2.1.2.2: (GART-RXN)
GKFG-481-MONOMER 3.6.4.12: (RXN-11135)
GKFG-480-MONOMER 2.7.7.7: (DNA-DIRECTED-DNA-POLYMERASE-RXN)
GKFG-472-MONOMER 3.6.3.27: (3.6.3.27-RXN)
GKFG-2024-MONOMER 1.1.1.94: (GLYC3PDEHYDROGBIOSYN-RXN)
GKFG-2021-MONOMER 2.1.1.227, 2.1.1.226: (RXN-12462 RXN-12463)
GKFG-2013-MONOMER 3.6.1.13: (RXN0-1441)
GKFG-2008-MONOMER 4.4.1.16, 2.8.1.7: (SELENOCYSTEINE-LYASE-RXN RXN-12588 RXN0-308 RXN-9787)
GKFG-2005-MONOMER 3.5.3.6: (ARGININE-DEIMINASE-RXN)
GKFG-2003-MONOMER 2.1.3.3: (RXN-9 ORNCARBAMTRANSFER-RXN)
GKFG-1993-MONOMER 2.7.1.17: (XYLULOKIN-RXN)
GKFG-1992-MONOMER 2.7.7.27: (GLUC1PADENYLTRANS-RXN)
GKFG-1990-MONOMER 3.6.3.34: (3.6.3.34-RXN)
GKFG-1989-MONOMER 6.3.1.2: (GLUTAMINESYN-RXN)
GKFG-1988-MONOMER 2.7.7.42: (GSADENYLATION-RXN)
GKFG-1987-MONOMER 5.4.2.1: (3PGAREARR-RXN)
GKFG-1975-MONOMER 1.8.5.3: (DIMESULFREDUCT-RXN)
GKFG-1964-MONOMER 3.6.1.27: (UNDECAPRENYL-DIPHOSPHATASE-RXN)
GKFG-1961-MONOMER 2.1.1.220, 2.1.1.219: (RXN-12466 RXN-12469)
GKFG-1960-MONOMER 1.1.1.2: (RXN-12484 RXN-10717 ALCOHOL-DEHYDROGENASE-NADPORNOP+-RXN)
GKFG-1953-MONOMER 3.5.4.19: (HISTCYCLOHYD-RXN)
GKFG-1950-MONOMER 2.7.1.40: (PEPDEPHOS-RXN)
GKFG-1949-MONOMER 2.7.1.15: (RIBOKIN-RXN)
GKFG-1935-MONOMER 3.4.11.21: (3.4.11.21-RXN)
GKFG-1932-MONOMER 2.5.1.47: (SULFOCYS-RXN RXN-12726 ACSERLY-RXN)
GKFG-1924-MONOMER 3.6.3.27: (3.6.3.27-RXN)
GKFG-1916-MONOMER 4.1.2.4: (DEOXYRIBOSE-P-ALD-RXN)
GKFG-1915-MONOMER 3.5.3.19: (UREIDOGLYCOLATE-HYDROLASE-RXN)
GKFG-1906-MONOMER 3.1.2.2: (THIOESTER-RXN RXN-9629 RXN-9628 RXN-9627 RXN-9626 RXN-9624 PALMITOYL-COA-HYDROLASE-RXN)
GKFG-1887-MONOMER 4.1.1.32: (RXN-12481 4.1.1.32-RXN)
GKFG-1875-MONOMER 6.1.1.17: (GLURS-RXN)
GKFG-1874-MONOMER 6.1.1.21: (HISTIDINE--TRNA-LIGASE-RXN)
GKFG-1868-MONOMER 2.5.1.31, 2.5.1.68: (RXN-8999 2.5.1.68-RXN)
GKFG-1864-MONOMER 3.1.11.6: (3.1.11.6-RXN)
GKFG-1863-MONOMER 3.1.11.6: (3.1.11.6-RXN)
GKFG-1862-MONOMER 1.17.1.2: (ISPH2-RXN RXN0-884)
GKFG-1857-MONOMER 3.1.21.3, 2.1.1.72: (3.1.21.3-RXN 2.1.1.72-RXN)
GKFG-1856-MONOMER 3.1.21.3, 2.1.1.72: (3.1.21.3-RXN 2.1.1.72-RXN)
GKFG-1834-MONOMER 5.4.99.22: (RXN-11836)
GKFG-1833-MONOMER 1.3.1.12: (PREPHENATEDEHYDROG-RXN)
GKFG-1828-MONOMER 2.7.7.7: (DNA-DIRECTED-DNA-POLYMERASE-RXN)
GKFG-1823-MONOMER 2.7.1.24: (DEPHOSPHOCOAKIN-RXN)
GKFG-1821-MONOMER 2.4.2.29: (RXN0-1321 QUEUOSINE-TRNA-RIBOSYLTRANSFERASE-RXN)
GKFG-1820-MONOMER 6.1.1.17: (GLURS-RXN)
GKFG-1819-MONOMER 6.1.1.3: (THREONINE--TRNA-LIGASE-RXN)
GKFG-1817-MONOMER 2.7.8.5: (PHOSPHAGLYPSYN-RXN)
GKFG-1814-MONOMER 2.4.1.57: (2.4.1.57-RXN)
GKFG-1810-MONOMER 3.1.22.4: (3.1.22.4-RXN)
GKFG-1809-MONOMER 3.1.22.4: (3.1.22.4-RXN)
GKFG-1808-MONOMER 3.6.4.12: (RXN-11135)
GKFG-1807-MONOMER 3.6.4.12: (RXN-11135)
GKFG-1801-MONOMER 2.4.2.7: (ADENPRIBOSYLTRAN-RXN)
GKFG-1800-MONOMER 2.7.6.5: (GTPPYPHOSKIN-RXN GDPPYPHOSKIN-RXN)
GKFG-1796-MONOMER 2.7.7.9: (GLUC1PURIDYLTRANS-RXN)
GKFG-1795-MONOMER 3.6.4.13: (RXN-11109)
GKFG-1794-MONOMER 6.1.1.12: (ASPARTATE--TRNA-LIGASE-RXN)
GKFG-1793-MONOMER 2.8.1.8: (RXN0-949)
GKFG-1790-MONOMER 1.5.1.2: (PYRROLINECARBREDUCT-RXN)
GKFG-1789-MONOMER 6.1.1.5: (ISOLEUCINE--TRNA-LIGASE-RXN)
GKFG-1787-MONOMER 1.1.1.94: (GLYC3PDEHYDROGBIOSYN-RXN)
GKFG-1786-MONOMER 2.7.1.17: (XYLULOKIN-RXN)
GKFG-1785-MONOMER 6.3.2.17, 6.3.2.12: (FORMYLTHFGLUSYNTH-RXN FOLYLPOLYGLUTAMATESYNTH-RXN RXN0-2921 DIHYDROFOLATESYNTH-RXN)
GKFG-1783-MONOMER 2.3.1.61: (RXN0-1147)
GKFG-1781-MONOMER 1.8.1.4: (DIHYDLIPOXN-RXN RXN0-1132 RXN-8629 RXN-7719 RXN-7716 1.8.1.4-RXN)
GKFG-1779-MONOMER 2.1.1.207: (RXN-11865 RXN-11860)
GKFG-1776-MONOMER 2.1.1.72: (2.1.1.72-RXN)
GKFG-1774-MONOMER 3.1.21.3: (3.1.21.3-RXN)
GKFG-1773-MONOMER 3.1.21.3: (3.1.21.3-RXN)
GKFG-1772-MONOMER 3.1.21.3: (3.1.21.3-RXN)
GKFG-1755-MONOMER 2.7.7.7: (DNA-DIRECTED-DNA-POLYMERASE-RXN)
GKFG-1754-MONOMER 3.4.11.2: (RXN-6642 RXN-6622 3.4.11.2-RXN)
GKFG-1752-MONOMER 4.2.99.18: (4.2.99.18-RXN RXN0-2601)
GKFG-1751-MONOMER 3.5.1.10: (FORMYLTHFDEFORMYL-RXN)
GKFG-1737-MONOMER 2.2.1.1: (2TRANSKETO-RXN 1TRANSKETO-RXN RXN-9583)
GKFG-1732-MONOMER 1.1.1.261: (1.1.1.261-RXN)
GKFG-1731-MONOMER 2.7.1.16: (RXN0-5116 RIBULOKIN-RXN)
GKFG-1730-MONOMER 5.1.3.4: (RIBULPEPIM-RXN)
GKFG-1722-MONOMER 2.4.2.17: (ATPPHOSPHORIBOSYLTRANS-RXN RXN-10968)
GKFG-1721-MONOMER 3.6.1.31: (HISTPRATPHYD-RXN)
GKFG-1720-MONOMER 5.1.3.1: (RIBULP3EPIM-RXN)
GKFG-1719-MONOMER 2.1.1.176: (RXN-11591)
GKFG-1718-MONOMER 2.1.2.9: (METHIONYL-TRNA-FORMYLTRANSFERASE-RXN)
GKFG-1715-MONOMER 6.3.2.5, 4.1.1.36: (P-PANTOCYSLIG-RXN P-PANTOCYSDECARB-RXN)
GKFG-1714-MONOMER 2.7.7.6: (DNA-DIRECTED-RNA-POLYMERASE-RXN)
GKFG-1711-MONOMER 4.1.1.23: (OROTPDECARB-RXN)
GKFG-1710-MONOMER 3.5.2.3: (DIHYDROOROT-RXN)
GKFG-1707-MONOMER 2.7.1.71: (SHIKIMATE-KINASE-RXN)
GKFG-1706-MONOMER 4.2.3.4, 2.7.1.71: (3-DEHYDROQUINATE-SYNTHASE-RXN SHIKIMATE-KINASE-RXN)
GKFG-1704-MONOMER 4.2.3.5: (CHORISMATE-SYNTHASE-RXN)
GKFG-1703-MONOMER 3.4.23.43: (3.4.23.43-RXN)
GKFG-1702-MONOMER 1.1.1.25: (SHIKIMATE-5-DEHYDROGENASE-RXN)
GKFG-1699-MONOMER 6.1.1.7: (ALANINE--TRNA-LIGASE-RXN)
GKFG-1689-MONOMER 6.2.1.3: (RXN-12746 RXN-12702 RXN-9673 RXN-9644 RXN-9623 ACYLCOASYN-RXN R223-RXN RXN-7904)
GKFG-1688-MONOMER 6.2.1.3: (RXN-12746 RXN-12702 RXN-9673 RXN-9644 RXN-9623 ACYLCOASYN-RXN R223-RXN RXN-7904)
GKFG-1678-MONOMER 6.1.1.9: (VALINE--TRNA-LIGASE-RXN)
GKFG-1677-MONOMER 6.2.1.3: (RXN-12746 RXN-12702 RXN-9673 RXN-9644 RXN-9623 ACYLCOASYN-RXN R223-RXN RXN-7904)
GKFG-1676-MONOMER 5.4.99.5: (CHORISMATEMUT-RXN)
GKFG-1674-MONOMER 3.4.21.92: (3.4.21.92-RXN)
GKFG-1673-MONOMER 3.4.21.92: (3.4.21.92-RXN)
GKFG-1671-MONOMER 1.1.1.94: (GLYC3PDEHYDROGBIOSYN-RXN)
GKFG-1668-MONOMER 5.3.1.1: (TRIOSEPISOMERIZATION-RXN)
GKFG-1667-MONOMER 2.7.2.3: (PHOSGLYPHOS-RXN)
GKFG-1666-MONOMER 1.2.1.12: (GAPOXNPHOSPHN-RXN)
GKFG-1661-MONOMER 1.4.1.4: (GLUTDEHYD-RXN)
GKFG-1656-MONOMER 2.1.3.2: (ASPCARBTRANS-RXN)
GKFG-1654-MONOMER 2.4.2.14: (PRPPAMIDOTRANS-RXN)
GKFG-1653-MONOMER 6.3.4.13: (GLYRIBONUCSYN-RXN)
GKFG-1652-MONOMER 6.3.3.1: (AIRS-RXN)
GKFG-1651-MONOMER 6.3.2.6: (SAICARSYN-RXN)
GKFG-1650-MONOMER 5.4.99.18: (RXN0-743 5.4.99.18-RXN)
GKFG-1649-MONOMER 2.5.1.7: (UDPNACETYLGLUCOSAMENOLPYRTRANS-RXN)
GKFG-1648-MONOMER 6.3.5.3: (FGAMSYN-RXN)
GKFG-1639-MONOMER 3.6.4.12: (RXN-11135)
GKFG-1638-MONOMER 4.2.1.35, 4.2.1.33: (R-2-METHYLMALATE-DEHYDRATASE-RXN 3-ISOPROPYLMALISOM-RXN RXN-8991)
GKFG-1634-MONOMER 6.3.5.2: (GMP-SYN-GLUT-RXN)
GKFG-1633-MONOMER 2.3.1.8: (PHOSACETYLTRANS-RXN)
GKFG-1632-MONOMER 2.7.2.1: (ACETATEKIN-RXN RXN-7958)
GKFG-1631-MONOMER 5.3.1.6: (RIB5PISOM-RXN)
GKFG-1630-MONOMER 3.1.4.46: (GLYCPDIESTER-RXN)
GKFG-1627-MONOMER 4.2.1.35, 4.2.1.33: (R-2-METHYLMALATE-DEHYDRATASE-RXN 3-ISOPROPYLMALISOM-RXN RXN-8991)
GKFG-1625-MONOMER 1.2.4.2: (2OXOGLUTDECARB-RXN)
GKFG-1621-MONOMER 2.5.1.19: (2.5.1.19-RXN)
GKFG-1619-MONOMER 3.1.3.15: (HISTIDPHOS-RXN)
GKFG-1618-MONOMER 4.2.1.10: (3-DEHYDROQUINATE-DEHYDRATASE-RXN)
GKFG-1612-MONOMER 2.3.3.1: (CITSYN-RXN)
GKFG-1592-MONOMER 2.5.1.47, 2.5.1.49: (SULFOCYS-RXN RXN-12726 ACSERLY-RXN ACETYLHOMOSER-CYS-RXN O-ACETYLHOMOSERINE-THIOL-LYASE-RXN)
GKFG-1591-MONOMER 2.3.1.31: (HOMOSERINE-O-ACETYLTRANSFERASE-RXN)
GKFG-1590-MONOMER 2.3.1.181: (RXN0-947)
GKFG-1589-MONOMER 2.8.1.8: (RXN0-949)
GKFG-1585-MONOMER 2.1.1.63: (2.1.1.63-RXN)
GKFG-1580-MONOMER 2.4.1.25: (RXN-1828 RXN-12391 RXN-12193 RXN-9023 AMYLOMALT-RXN)
GKFG-1549-MONOMER 6.1.1.1: (TYROSINE--TRNA-LIGASE-RXN)
GKFG-1542-MONOMER 3.6.4.12: (RXN-11135)
GKFG-1540-MONOMER 2.7.7.56: (TRNA-NUCLEOTIDYLTRANSFERASE-RXN RXN0-6482 RXN0-6481)
GKFG-1539-MONOMER 3.6.1.19: (3.6.1.19-RXN)
GKFG-1536-MONOMER 5.1.1.3: (GLUTRACE-RXN)
GKFG-1533-MONOMER 2.4.2.11: (NICOTINATEPRIBOSYLTRANS-RXN)
GKFG-1523-MONOMER 3.6.3.16: (3.6.3.16-RXN)
GKFG-1521-MONOMER 3.1.3.48: (PROTEIN-TYROSINE-PHOSPHATASE-RXN)
GKFG-1510-MONOMER 5.4.99.15: (5.4.99.15-RXN)
GKFG-1509-MONOMER 3.2.1.141: (3.2.1.141-RXN)
GKFG-1506-MONOMER 3.1.13.5: (RXN0-6483 RXN0-6484 3.1.13.5-RXN)
GKFG-1505-MONOMER 4.3.2.1: (ARGSUCCINLYA-RXN RXN-22)
GKFG-1494-MONOMER 6.3.4.5: (ARGSUCCINSYN-RXN RXN-10)
GKFG-1493-MONOMER 4.2.1.52: (DIHYDRODIPICSYN-RXN)
GKFG-1492-MONOMER 2.7.1.2: (GLUCOKIN-RXN)
GKFG-1491-MONOMER 5.1.3.9: (5.1.3.9-RXN NANE-RXN)
GKFG-1487-MONOMER 3.2.1.52: (RXN-12626 RXN-12625 RXN0-5226 RXN-11622 3.2.1.52-RXN)
GKFG-1486-MONOMER 3.2.1.51: (ALPHA-L-FUCOSIDASE-RXN)
GKFG-1484-MONOMER 6.1.1.4: (LEUCINE--TRNA-LIGASE-RXN)
GKFG-1483-MONOMER 2.6.1.11: (ACETYLORNTRANSAM-RXN)
GKFG-1481-MONOMER 6.3.2.8: (UDP-NACMUR-ALA-LIG-RXN)
GKFG-1480-MONOMER 6.3.2.8: (UDP-NACMUR-ALA-LIG-RXN)
GKFG-1479-MONOMER 2.4.1.227: (RXN-11346 RXN-8976 RXN-11029 NACGLCTRANS-RXN)
GKFG-1477-MONOMER 6.3.2.9: (UDP-NACMURALA-GLU-LIG-RXN)
GKFG-1476-MONOMER 2.7.8.13: (RXN-11347 RXN-8975 PHOSNACMURPENTATRANS-RXN)
GKFG-1475-MONOMER 6.3.2.10: (6.3.2.10-RXN UDP-NACMURALGLDAPAALIG-RXN)
GKFG-1474-MONOMER 2.4.1.129: (RXN0-5405 2.4.1.129-RXN RXN-11350 RXN-11348 RXN-11301 RXN-11291)
GKFG-1472-MONOMER 2.7.2.8: (ACETYLGLUTKIN-RXN)
GKFG-1470-MONOMER 2.1.1.199: (RXN-11638)
GKFG-1467-MONOMER 2.7.7.7: (DNA-DIRECTED-DNA-POLYMERASE-RXN)
GKFG-1464-MONOMER 1.1.1.95: (PGLYCDEHYDROG-RXN)
GKFG-1461-MONOMER 3.4.21.88: (3.4.21.88-RXN)
GKFG-1460-MONOMER 2.3.1.1, 2.3.1.35: (N-ACETYLTRANSFER-RXN GLUTAMATE-N-ACETYLTRANSFERASE-RXN)
GKFG-1458-MONOMER 6.3.2.13: (UDP-NACMURALGLDAPLIG-RXN)
GKFG-1456-MONOMER 3.4.11.9: (3.4.11.9-RXN)
GKFG-1449-MONOMER 1.2.1.38: (N-ACETYLGLUTPREDUCT-RXN)
GKFG-1434-MONOMER 1.12.99.6: (RXN0-5256 RXN0-4141)
GKFG-1433-MONOMER 1.12.99.6: (RXN0-5256 RXN0-4141)
GKFG-1432-MONOMER 1.12.99.6: (RXN0-5256 RXN0-4141)
GKFG-1427-MONOMER 1.3.5.3: (RXN0-6259)
GKFG-1424-MONOMER 2.5.1.75: (RXN0-6274)
GKFG-1420-MONOMER 2.5.1.31: (RXN-8999)
GKFG-1417-MONOMER 2.3.3.13: (2-ISOPROPYLMALATESYN-RXN)
GKFG-1409-MONOMER 2.1.1.193: (RXN-11598)
GKFG-1406-MONOMER 2.5.1.78, 2.5.1.9: (LUMAZINESYN-RXN RIBOFLAVIN-SYN-RXN)
GKFG-1405-MONOMER 2.7.8.24: (2.7.8.24-RXN)
GKFG-1404-MONOMER 3.5.4.25, 4.1.99.12: (GTP-CYCLOHYDRO-II-RXN DIOHBUTANONEPSYN-RXN)
GKFG-1403-MONOMER 2.5.1.9: (RIBOFLAVIN-SYN-RXN)
GKFG-1402-MONOMER 3.5.4.26, 1.1.1.193: (RIBOFLAVINSYNDEAM-RXN RIBOFLAVINSYNREDUC-RXN)
GKFG-1399-MONOMER 1.3.99.22: (HEMN-RXN)
GKFG-1387-MONOMER 6.3.5.7, 6.3.5.6: (6.3.5.7-RXN 6.3.5.6-RXN)
GKFG-1386-MONOMER 6.3.5.7, 6.3.5.6: (6.3.5.7-RXN 6.3.5.6-RXN)
GKFG-1385-MONOMER 6.3.5.7, 3.5.1.4, 6.3.5.6: (6.3.5.7-RXN GUANIDINOBUTANAMIDE-NH3-RXN RXNN-404 AMIDASE-RXN R311-RXN 6.3.5.6-RXN)
GKFG-1384-MONOMER 6.3.5.7, 6.3.5.6: (6.3.5.7-RXN 6.3.5.6-RXN)
GKFG-1381-MONOMER 6.5.1.2: (DNA-LIGASE-NAD+-RXN)
GKFG-1365-MONOMER 2.7.8.5: (PHOSPHAGLYPSYN-RXN)
GKFG-1359-MONOMER 6.1.1.6: (LYSINE--TRNA-LIGASE-RXN)
GKFG-1351-MONOMER 2.7.7.8: (2.7.7.8-RXN)
GKFG-1338-MONOMER 2.3.1.128: (2.3.1.128-RXN)
GKFG-1336-MONOMER 2.7.7.2, 2.7.1.26: (FADSYN-RXN RIBOFLAVINKIN-RXN)
GKFG-1334-MONOMER 3.2.1.86: (RXN0-5297 RXN0-5295 6-PHOSPHO-BETA-GLUCOSIDASE-RXN)
GKFG-1328-MONOMER 5.4.99.12, 5.4.99.25: (TRNA-PSEUDOURIDINE-SYNTHASE-I-RXN RXN-11839)
GKFG-1327-MONOMER 2.10.1.1: (RXN-8348)
GKFG-1318-MONOMER 2.7.6.1: (PRPPSYN-RXN)
GKFG-1316-MONOMER 2.10.1.1: (RXN-8348)
GKFG-1313-MONOMER 2.7.1.148: (2.7.1.148-RXN)
GKFG-1307-MONOMER 2.1.1.45: (THYMIDYLATESYN-RXN)
GKFG-1306-MONOMER 1.5.1.3: (DIHYDROFOLATEREDUCT-RXN)
GKFG-1296-MONOMER 3.6.4.12: (RXN-11135)
GKFG-1290-MONOMER 3.2.1.20: (RXN0-5183 MALTODEXGLUCOSID-RXN RXN-2141)
GKFG-1289-MONOMER 2.4.1.1: (RXN-1826 GLYMALTOPHOSPHORYL-RXN GLYCOPHOSPHORYL-RXN RXN-12392 RXN-12171 RXN0-5184 RXN0-5182 RXN-9025)
GKFG-1288-MONOMER 3.1.3.25: (RXN0-5408 RXN-10954 RXN-10953 RXN-10952 RXN-10949 MYO-INOSITOL-1OR-4-MONOPHOSPHATASE-RXN)
GKFG-1287-MONOMER 4.6.1.13: (3.1.4.10-RXN)
GKFG-1282-MONOMER 3.5.99.6: (GLUCOSAMINE-6-P-DEAMIN-RXN)
GKFG-1281-MONOMER 1.4.1.16: (DIAMINOPIMELATE-DEHYDROGENASE-RXN)
GKFG-1279-MONOMER 3.1.5.1: (DGTPTRIPHYDRO-RXN)
GKFG-1276-MONOMER 6.1.1.14: (GLYCINE--TRNA-LIGASE-RXN)
GKFG-1270-MONOMER 5.3.1.24, 5.3.1.16: (PRAISOM-RXN PRIBFAICARPISOM-RXN)
GKFG-1267-MONOMER 4.2.1.19: (IMIDPHOSDEHYD-RXN)
GKFG-1266-MONOMER 2.6.1.9: (HISTAMINOTRANS-RXN)
GKFG-1264-MONOMER 1.1.1.23: (HISTOLDEHYD-RXN HISTALDEHYD-RXN RXN-8001)
GKFG-1260-MONOMER 2.7.7.7: (DNA-DIRECTED-DNA-POLYMERASE-RXN)
GKFG-1255-MONOMER 1.11.1.15: (1.11.1.15-RXN RXN0-5468)
GKFG-1253-MONOMER 2.8.1.7: (RXN-12588 RXN0-308 RXN-9787)
GKFG-1246-MONOMER 3.1.21.3: (3.1.21.3-RXN)
GKFG-1244-MONOMER 6.1.1.2: (TRYPTOPHAN--TRNA-LIGASE-RXN)
GKFG-1241-MONOMER 5.4.99.16: (5.4.99.16-RXN)
GKFG-1236-MONOMER 1.4.1.3: (GLUTAMATE-DEHYDROGENASE-NADP+-RXN)
GKFG-1235-MONOMER 1.2.1.16: (RXN0-5293)
GKFG-1234-MONOMER 2.4.1.18: (GLYCOGEN-BRANCH-RXN RXN-7710 RXN-7669)
GKFG-1220-MONOMER 2.7.1.6: (GALACTOKIN-RXN)
GKFG-1218-MONOMER 3.2.1.23: (RXN-12400 RXN-12399 RXN-12398 BETAGALACTOSID-RXN 3.2.1.23-RXN KETOLACTOSE-RXN)
GKFG-1213-MONOMER 2.4.2.19: (QUINOPRIBOTRANS-RXN)
GKFG-1212-MONOMER 6.1.1.11: (SERINE--TRNA-LIGASE-RXN RXN0-2161)
GKFG-1210-MONOMER 4.2.1.51: (PREPHENATEDEHYDRAT-RXN)
GKFG-1206-MONOMER 3.6.3.30: (3.6.3.30-RXN)
GKFG-1199-MONOMER 3.5.4.13: (DCTP-DEAM-RXN)
GKFG-1194-MONOMER 6.1.1.20: (PHENYLALANINE--TRNA-LIGASE-RXN)
GKFG-1193-MONOMER 1.1.5.3: (GLYC3PDEHYDROG-RXN RXN0-5260 RXN0-5258)
GKFG-1192-MONOMER 1.1.5.3: (GLYC3PDEHYDROG-RXN RXN0-5260 RXN0-5258)
GKFG-1191-MONOMER 1.1.5.3: (GLYC3PDEHYDROG-RXN RXN0-5260 RXN0-5258)
GKFG-1183-MONOMER 6.1.1.20: (PHENYLALANINE--TRNA-LIGASE-RXN)
GKFG-1161-MONOMER 3.4.11.18: (3.4.11.18-RXN)
GKFG-1151-MONOMER 2.5.1.6: (S-ADENMETSYN-RXN)
GKFG-1150-MONOMER 2.7.1.63: (2.7.1.63-RXN)
GKFG-1127-MONOMER 4.2.1.2: (FUMHYDR-RXN)
GKFG-1116-MONOMER 3.1.11.2: (3.1.11.2-RXN)
GKFG-1113-MONOMER 2.7.1.4: (FRUCTOKINASE-RXN RXN-11503)
GKFG-1112-MONOMER 1.1.1.1, 1.2.1.10: (RXN-12448 RXN3O-4113 RXN-10915 RXN-10911 RXN-10781 ALCOHOL-DEHYDROG-RXN ALCOHOL-DEHYDROG-GENERIC-RXN R542-RXN RXN-7706 RXN-7700 RXN-7694 RXN-7693 RXN-7657 RXN-6021 RXN-5444 RXN-5424 ACETALD-DEHYDROG-RXN)
GKFG-1110-MONOMER 1.11.1.19: (RXN-11813)
GKFG-1103-MONOMER 1.2.1.11: (ASPARTATE-SEMIALDEHYDE-DEHYDROGENASE-RXN)
GKFG-1102-MONOMER 2.7.2.4: (ASPARTATEKIN-RXN)
GKFG-1100-MONOMER 2.7.7.7: (DNA-DIRECTED-DNA-POLYMERASE-RXN)
GKFG-1094-MONOMER 3.5.4.9, 1.5.1.5: (RXN-6282 METHENYLTHFCYCLOHYDRO-RXN METHYLENETHFDEHYDROG-NADP-RXN)
GKFG-1083-MONOMER 2.1.2.1: (GLYOHMETRANS-RXN)
GKFG-1079-MONOMER 6.3.5.1: (NAD-SYNTH-GLN-RXN)
GKFG-1078-MONOMER 6.3.1.5, 6.3.5.1: (NAD-SYNTH-NH3-RXN NAD-SYNTH-GLN-RXN)
GKFG-1077-MONOMER 3.4.22.40: (3.4.22.40-RXN)
GKFG-1067-MONOMER 4.1.1.20: (DIAMINOPIMDECARB-RXN)
GKFG-1066-MONOMER 1.1.1.3: (HOMOSERDEHYDROG-RXN)
GKFG-1065-MONOMER 4.2.3.1: (THRESYN-RXN)
GKFG-1064-MONOMER 2.7.1.39: (HOMOSERKIN-RXN)
GKFG-1058-MONOMER 4.2.1.11: (2PGADEHYDRAT-RXN)
GKFG-1057-MONOMER 3.2.1.18: (3.2.1.18-RXN)
GKFG-1051-MONOMER 3.6.1.40, 3.6.1.11: (PPPGPPHYDRO-RXN EXOPOLYPHOSPHATASE-RXN)
GKFG-1049-MONOMER 2.1.1.198: (RXN-11637)
GKFG-1048-MONOMER 6.1.1.10: (METHIONINE--TRNA-LIGASE-RXN)
GKFG-1047-MONOMER 3.2.1.18: (3.2.1.18-RXN)
GKFG-1046-MONOMER 3.6.4.12: (RXN-11135)
GKFG-1045-MONOMER 1.1.1.82, 1.1.1.37: (MALATE-DEHYDROGENASE-NADP+-RXN MALATE-DEH-RXN MAL-DEH-GLYOX-RXN)
GKFG-1042-MONOMER 5.1.3.2: (UDPGLUCEPIM-RXN)
GKFG-1038-MONOMER 3.2.2.27: (RXN0-2584)
GKFG-1033-MONOMER 2.7.13.3: (2.7.13.3-RXN)
GKFG-1031-MONOMER 6.3.2.1: (PANTOATE-BETA-ALANINE-LIG-RXN)
GKFG-1029-MONOMER 6.1.1.6: (LYSINE--TRNA-LIGASE-RXN)
GKFG-1028-MONOMER 2.1.1.14: (HOMOCYSMET-RXN RXN-12730)
GKFG-1027-MONOMER 5.3.1.8: (MANNPISOM-RXN)
GKFG-1018-MONOMER 2.7.13.3: (2.7.13.3-RXN)
GKFG-1012-MONOMER 2.2.1.6: (ACETOOHBUTSYN-RXN ACETOLACTSYN-RXN)
GKFG-1011-MONOMER 2.2.1.6: (ACETOOHBUTSYN-RXN ACETOLACTSYN-RXN)
GKFG-1010-MONOMER 1.1.1.86: (ACETOOHBUTREDUCTOISOM-RXN ACETOLACTREDUCTOISOM-RXN)
GKFG-1009-MONOMER 1.1.1.85: (3-ISOPROPYLMALDEHYDROG-RXN)
GKFG-1006-MONOMER 2.6.1.42: (BRANCHED-CHAINAMINOTRANSFERVAL-RXN BRANCHED-CHAINAMINOTRANSFERLEU-RXN BRANCHED-CHAINAMINOTRANSFERILEU-RXN)
GKFG-1005-MONOMER 4.2.1.9: (DIHYDROXYMETVALDEHYDRAT-RXN DIHYDROXYISOVALDEHYDRAT-RXN)
GKFG-1003-MONOMER 2.7.1.17: (XYLULOKIN-RXN)
GKFG-999-MONOMER 5.4.3.8: (GSAAMINOTRANS-RXN)
GKFG-997-MONOMER 1.2.1.3: (GLYCERALDEHYDE-DEHYDRO-RXN RXN6666-5 RXN66-3 RXN-12331 RXN-9758 RXN-11619 RXN-10917 RXN-10912 RXN-10780 ALDHDEHYDROG-RXN RXN-10715 RXN-10089 R222-RXN RXN-6382 RXN-4142 RXN-37 RXN-3443)
GKFG-995-MONOMER 4.2.1.1: (RXN0-5224 CARBODEHYDRAT-RXN)
GKFG-990-MONOMER 2.7.1.69: (SUCROSEPHOSPHO-RXN LACTOSEPHOSPHO-RXN FRUCTOSEPHOSPHO-RXN 2.7.1.69-RXN)
GKFG-981-MONOMER 3.6.4.13: (RXN-11109)
GKFG-980-MONOMER 5.4.2.2: (PHOSPHOGLUCMUT-RXN)
GKFG-978-MONOMER 3.5.1.28: (RXN0-5225 3.5.1.28-RXN)
GKFG-977-MONOMER 1.2.1.27, 1.2.1.18: (1.2.1.27-RXN RXN-11213 RXN-11212 RXN-9958 1.2.1.18-RXN RXN-2902)
GKFG-966-MONOMER 4.2.1.20: (TRYPSYN-RXN)
GKFG-964-MONOMER 4.1.3.36: (NAPHTHOATE-SYN-RXN)
GKFG-962-MONOMER 4.2.1.113: (O-SUCCINYLBENZOATE-COA-SYN-RXN)
GKFG-961-MONOMER 2.2.1.9: (2.5.1.64-RXN)
GKFG-960-MONOMER 5.4.4.2: (ISOCHORSYN-RXN)
GKFG-956-MONOMER 2.7.7.4: (SULFATE-ADENYLYLTRANS-RXN RXN-12720)
GKFG-938-MONOMER 1.1.1.18: (MYO-INOSITOL-2-DEHYDROGENASE-RXN)
GKFG-935-MONOMER 1.1.1.1, 1.1.1.284: (RXN-12448 RXN3O-4113 RXN-10915 RXN-10911 RXN-10781 ALCOHOL-DEHYDROG-RXN ALCOHOL-DEHYDROG-GENERIC-RXN R542-RXN RXN-7706 RXN-7700 RXN-7694 RXN-7693 RXN-7657 RXN-6021 RXN-5444 RXN-5424 RXN-2962)
GKFG-927-MONOMER 3.2.2.9: (ADENOSYLHOMOCYSTEINE-NUCLEOSIDASE-RXN)
GKFG-926-MONOMER 4.4.1.21: (RIBOSYLHOMOCYSTEINASE-RXN)
GKFG-923-MONOMER 1.17.4.1: (UDPREDUCT-RXN RIBONUCLEOSIDE-DIP-REDUCTI-RXN GDPREDUCT-RXN CDPREDUCT-RXN ADPREDUCT-RXN)
GKFG-920-MONOMER 1.17.4.1: (UDPREDUCT-RXN RIBONUCLEOSIDE-DIP-REDUCTI-RXN GDPREDUCT-RXN CDPREDUCT-RXN ADPREDUCT-RXN)
GKFG-916-MONOMER 3.1.3.48: (PROTEIN-TYROSINE-PHOSPHATASE-RXN)
GKFG-915-MONOMER 1.1.1.205: (IMP-DEHYDROG-RXN)
GKFG-912-MONOMER 2.7.11.1: (PROTEIN-KINASE-RXN)
GKFG-911-MONOMER 3.6.4.13: (RXN-11109)
GKFG-900-MONOMER 1.5.5.1: (1.5.5.1-RXN)
GKFG-890-MONOMER 3.2.2.1: (RXN0-366 RXN0-363 PURINE-NUCLEOSIDASE-RXN)
GKFG-870-MONOMER 1.6.99.5: (1.6.99.5-RXN NADH-DEHYDROGENASE-QUINONE-RXN)
GKFG-868-MONOMER 6.2.1.5: (SUCCCOASYN-RXN)
GKFG-867-MONOMER 6.2.1.5: (SUCCCOASYN-RXN)
GKFG-865-MONOMER 3.5.4.10, 2.1.2.3: (IMPCYCLOHYDROLASE-RXN AICARTRANSFORM-RXN)
GKFG-864-MONOMER 3.4.11.5: (3.4.11.5-RXN)
GKFG-858-MONOMER 5.4.2.8: (PHOSMANMUT-RXN)
GKFG-849-MONOMER 3.6.3.14: (ATPSYN-RXN)
GKFG-848-MONOMER 3.6.3.14: (ATPSYN-RXN)
GKFG-847-MONOMER 3.6.3.14: (ATPSYN-RXN)
GKFG-846-MONOMER 3.6.3.14: (ATPSYN-RXN)
GKFG-845-MONOMER 3.6.3.14: (ATPSYN-RXN)
GKFG-844-MONOMER 3.6.3.14: (ATPSYN-RXN)
GKFG-843-MONOMER 3.6.3.14: (ATPSYN-RXN)
GKFG-838-MONOMER 3.5.1.25: (3.5.1.80-RXN NAG6PDEACET-RXN)
GKFG-821-MONOMER 1.1.1.41, 1.1.1.42: (ISOCITRATE-DEHYDROGENASE-NAD+-RXN ISOCITDEH-RXN)
GKFG-818-MONOMER 2.7.1.11: (6PFRUCTPHOS-RXN)
GKFG-817-MONOMER 5.3.1.9: (PGLUCISOM-RXN RXN-6182)
GKFG-816-MONOMER 1.1.1.274: (RXN0-1941 1.1.1.274-RXN)
GKFG-805-MONOMER 3.1.11.2: (3.1.11.2-RXN)
GKFG-804-MONOMER 2.4.2.10: (OROPRIBTRANS-RXN)
GKFG-801-MONOMER 4.1.2.13: (F16ALDOLASE-RXN RXN-8631)
GKFG-795-MONOMER 5.4.99.9: (GALPMUT-RXN)
GKFG-792-MONOMER 6.3.5.5: (CARBPSYN-RXN)
GKFG-791-MONOMER 6.3.5.5: (CARBPSYN-RXN)
GKFG-790-MONOMER 6.3.5.5: (CARBPSYN-RXN)
GKFG-789-MONOMER 6.3.5.5: (CARBPSYN-RXN)
GKFG-785-MONOMER 6.3.5.2: (GMP-SYN-GLUT-RXN)
GKFG-779-MONOMER 2.6.1.52: (PSERTRANSAMPYR-RXN PSERTRANSAM-RXN)
GKFG-770-MONOMER 3.4.22.70: (RXN-11146)
GKFG-768-MONOMER 3.6.4.12: (RXN-11135)
GKFG-766-MONOMER 2.5.1.6: (S-ADENMETSYN-RXN)
GKFG-754-MONOMER 5.4.99.23: (RXN-11837)
GKFG-750-MONOMER 2.7.7.7: (DNA-DIRECTED-DNA-POLYMERASE-RXN)
GKFG-746-MONOMER 2.7.13.3: (2.7.13.3-RXN)
GKFG-739-MONOMER 3.6.4.12: (RXN-11135)
GKFG-738-MONOMER 2.1.1.171: (RXN0-6515)
GKFG-734-MONOMER 3.1.26.3: (3.1.26.3-RXN)
GKFG-733-MONOMER 4.2.99.18, 3.2.2.23: (4.2.99.18-RXN RXN0-2601 RXN0-2602 3.2.2.23-RXN)
GKFG-731-MONOMER 2.3.1.117: (TETHYDPICSUCC-RXN)
GKFG-720-MONOMER 1.1.1.100: (RXN1G-951 RXN1G-881 RXN1G-853 RXN1G-72 RXN1G-717 RXN1G-637 RXN1G-617 RXN1G-613 RXN1G-481 RXN1G-469 RXN1G-409 RXN1G-408 RXN1G-384 RXN1G-364 RXN1G-358 RXN1G-287 RXN1G-262 RXN1G-260 RXN1G-252 RXN1G-240 RXN1G-203 RXN1G-184 RXN1G-182 RXN1G-163 RXN1G-157 RXN1G-1247 RXN1G-1053 RXN1G-1050 RXN0-2142 RXN-9633 RXN-9556 RXN-9552 RXN-9540 RXN-9536 RXN-9532 RXN-9528 RXN-9524 RXN-95…
GKFG-718-MONOMER 2.8.3.1: (PROPIONATE-COA-TRANSFERASE-RXN)
GKFG-717-MONOMER 2.3.1.9: (RXN-12561 ACETYL-COA-ACETYLTRANSFER-RXN METHYLACETOACETYLCOATHIOL-RXN)
GKFG-715-MONOMER 2.7.1.31: (GLY3KIN-RXN)
GKFG-714-MONOMER 6.2.1.3: (RXN-12746 RXN-12702 RXN-9673 RXN-9644 RXN-9623 ACYLCOASYN-RXN R223-RXN RXN-7904)
GKFG-693-MONOMER 2.7.3.9: (2.7.3.9-RXN)
GKFG-692-MONOMER 2.7.1.69: (SUCROSEPHOSPHO-RXN LACTOSEPHOSPHO-RXN FRUCTOSEPHOSPHO-RXN 2.7.1.69-RXN)
GKFG-689-MONOMER 2.7.4.6: (GDPKIN-RXN DUDPKIN-RXN DTDPKIN-RXN DGDPKIN-RXN DCDPKIN-RXN DADPKIN-RXN CDPKIN-RXN NUCLEOSIDE-DIP-KIN-RXN UDPKIN-RXN)
GKFG-681-MONOMER 3.1.3.25: (RXN0-5408 RXN-10954 RXN-10953 RXN-10952 RXN-10949 MYO-INOSITOL-1OR-4-MONOPHOSPHATASE-RXN)
GKFG-677-MONOMER 2.1.1.228, 2.1.1.221: (RXN-12458 RXN-12459)
GKFG-674-MONOMER 5.4.99.29, 5.4.99.28: (RXN-11843 RXN-11842)
GKFG-673-MONOMER 3.4.21.89: (3.4.21.89-RXN)
GKFG-672-MONOMER 3.1.26.4: (3.1.26.4-RXN)
GKFG-670-MONOMER 1.11.1.15: (1.11.1.15-RXN RXN0-5468)
GKFG-660-MONOMER 2.7.4.22: (2.7.4.22-RXN)
GKFG-658-MONOMER 2.7.7.41: (RXN0-5515 CDPDIGLYSYN-RXN)
GKFG-655-MONOMER 1.1.1.267: (DXPREDISOM-RXN)
GKFG-653-MONOMER 1.17.7.1: (RXN0-882)
GKFG-651-MONOMER 6.1.1.15: (PROLINE--TRNA-LIGASE-RXN)
GKFG-650-MONOMER 3.5.1.88: (3.5.1.88-RXN)
GKFG-642-MONOMER 1.2.4.1: (RXN-12583 RXN-12508 RXN0-1134)
GKFG-632-MONOMER 3.6.4.12: (RXN-11135)
GKFG-631-MONOMER 1.1.1.27: (L-LACTATE-DEHYDROGENASE-RXN)
GKFG-617-MONOMER 1.3.98.1: (RXN-9929)
GKFG-612-MONOMER 5.2.1.8: (PEPTIDYLPROLYL-ISOMERASE-RXN)
GKFG-609-MONOMER 1.15.1.1: (SUPEROX-DISMUT-RXN)
GKFG-606-MONOMER 2.7.7.7: (DNA-DIRECTED-DNA-POLYMERASE-RXN)
GKFG-604-MONOMER 2.3.1.51: (RXN-1623 RXN0-6705 RXN0-5514 1-ACYLGLYCEROL-3-P-ACYLTRANSFER-RXN)
GKFG-603-MONOMER 2.7.1.90: (2.7.1.90-RXN)
GKFG-602-MONOMER 2.5.1.54: (DAHPSYN-RXN)
GKFG-601-MONOMER 2.7.11.1: (PROTEIN-KINASE-RXN)
GKFG-599-MONOMER 2.5.1.29, 2.5.1.10, 2.5.1.1: (FARNESYLTRANSTRANSFERASE-RXN FPPSYN-RXN GPPSYN-RXN RXN-7226)
GKFG-595-MONOMER 5.99.1.3: (5.99.1.3-RXN)
GKFG-592-MONOMER 5.99.1.3: (5.99.1.3-RXN)
GKFG-568-MONOMER 4.2.1.3: (ACONITATEHYDR-RXN ACONITATEDEHYDR-RXN)
GKFG-566-MONOMER 2.2.1.7: (DXS-RXN)
GKFG-563-MONOMER 2.7.1.15: (RIBOKIN-RXN)
			GO term matches, no function name or EC number match found: (0 cases)
			---------------------------------------------------------------
			Ambiguous function name matches (no EC# or GO term) that should be examined: (0 cases)
			---------------------------------------------------------------
			Unambiguous function name matches (no EC# or GO term): (20 cases)
			---------------------------------------------------------------
GKFG-362-MONOMER "histidine kinase (db=KEGG evalue=0.0 bit_score=223.0 identity=36.2 coverage=62.43822075782537) (BLAST) C"
(2.7.13.3-RXN)
("2.7.13.3")
GKFG-270-MONOMER "transposase (db=KEGG evalue=1.4e-21 bit_score=107.0 identity=54.3 coverage=96.22641509433963) (BLAST) C"
(RXN0-5131)
("2.7.7.-")
GKFG-180-MONOMER "phosphoglycerate mutase (db=KEGG evalue=0.0 bit_score=234.0 identity=52.4 coverage=89.16666666666667) (BLAST) C"
(3PGAREARR-RXN)
("5.4.2.1")
GKFG-92-MONOMER "aminoglycoside phosphotransferase (db=KEGG evalue=0.0 bit_score=221.0 identity=44.6 coverage=91.55405405405406) (BLAST) C"
(KANAMYCIN-KINASE-RXN)
("2.7.1.95")
GKFG-517-MONOMER "putative DSBA oxidoreductase (db=KEGG evalue=5.4e-41 bit_score=173.0 identity=33.8 coverage=96.01449275362319) (BLAST) C"
(DISULFOXRED-RXN)
("no EC number")
GKFG-1972-MONOMER "6-phosphogluconate dehydrogenase (db=KEGG evalue=0.0 bit_score=234.0 identity=59.5 coverage=90.09009009009009) (BLAST) C"
(6PGLUCONDEHYDROG-RXN)
("1.1.1.44")
GKFG-1877-MONOMER "2-hydroxyhepta-2,4-diene-1,7-dioate isomerase (db=KEGG evalue=2.5e-37 bit_score=161.0 identity=35.1 coverage=97.6470588235294) (BLAST) C"
(RXN1K-87)
("5.3.3.-")
GKFG-1597-MONOMER "mannose-1-phosphate guanylyltransferase (db=KEGG evalue=0.0 bit_score=269.0 identity=44.9 coverage=94.26229508196722) (BLAST) C"
(MANNPGUANYLTRANGDP-RXN 2.7.7.13-RXN)
("2.7.7.22" "2.7.7.13")
GKFG-1537-MONOMER "beta-lactamase (db=KEGG evalue=0.0 bit_score=254.0 identity=43.2 coverage=99.23664122137404) (BLAST) C"
(BETA-LACTAMASE-RXN)
("3.5.2.6")
GKFG-1527-MONOMER "ADP-ribose pyrophosphatase (db=KEGG evalue=0.0 bit_score=250.0 identity=56.4 coverage=93.93939393939394) (BLAST) C"
(RXN0-1441)
("3.6.1.13")
GKFG-1517-MONOMER "RNA-directed DNA polymerase (db=KEGG evalue=5.9e-24 bit_score=116.0 identity=37.9 coverage=84.28571428571429) (BLAST) C"
(RNA-DIRECTED-DNA-POLYMERASE-RXN)
("2.7.7.49")
GKFG-1485-MONOMER "aldose epimerase (db=KEGG evalue=1.0e-30 bit_score=139.0 identity=29.3 coverage=87.20238095238095) (BLAST) C"
(ALDOSE1EPIM-RXN)
("5.1.3.3")
GKFG-1297-MONOMER "aminoglycoside phosphotransferase (db=KEGG evalue=6.9e-44 bit_score=183.0 identity=36.0 coverage=81.0958904109589) (BLAST) C"
(KANAMYCIN-KINASE-RXN)
("2.7.1.95")
GKFG-1295-MONOMER "ATP-dependent DNA helicase (EC:3.6.1.-) (db=KEGG evalue=0.0 bit_score=243.0 identity=24.4 coverage=96.16087751371116) (BLAST) C"
(RXN0-4261)
("no EC number")
GKFG-929-MONOMER "ADP-ribosylglycohydrolase (db=KEGG evalue=0.0 bit_score=230.0 identity=37.6 coverage=86.86868686868688) (BLAST) C"
(3.2.2.24-RXN)
("3.2.2.24")
GKFG-806-MONOMER "beta-lactamase (db=KEGG evalue=0.0 bit_score=198.0 identity=44.0 coverage=81.25) (BLAST) C"
(BETA-LACTAMASE-RXN)
("3.5.2.6")
GKFG-723-MONOMER "DSBA oxidoreductase (db=KEGG evalue=8.7e-10 bit_score=70.0 identity=27.8 coverage=48.26388888888889) (BLAST) C"
(DISULFOXRED-RXN)
("no EC number")
GKFG-696-MONOMER "transglutaminase (db=KEGG evalue=3.8e-43 bit_score=181.0 identity=33.4 coverage=83.20987654320989) (BLAST) C"
(2.3.2.13-RXN)
("2.3.2.13")
GKFG-695-MONOMER "serine/threonine kinase (db=KEGG evalue=0.0 bit_score=265.0 identity=34.6 coverage=93.62139917695474) (BLAST) C"
(PROTEIN-KINASE-RXN)
("2.7.11.1")
GKFG-611-MONOMER "Peptidyl-prolyl cis-trans isomerase (db=KEGG evalue=6.4e-25 bit_score=120.0 identity=28.5 coverage=87.53799392097264) (BLAST) C"
(PEPTIDYLPROLYL-ISOMERASE-RXN)
("5.2.1.8")
			Probable Metabolic Enzymes not Matched to any Reaction: (151 cases)
			-------------------------------------------------------
GKFG-450-MONOMER (Alpha-N-acetylglucosaminidase) "Alpha-N-acetylglucosaminidase family protein n=3 Tax=Clostridium perfringens RepID=B1R4I9_CLOPF (db=UNIREF evalue=0.0 bit_score=223.0 identity=31.6 coverage=84.75750577367207) (BLAST) C"
GKFG-441-MONOMER (bcv:Bcav_3074) "bcv:Bcav_3074 carbohydrate kinase (db=KEGG) (RBH) B"
GKFG-424-MONOMER (ahe:Arch_0047) "ahe:Arch_0047 myo-inositol catabolism IolB domain-containing protein	K03337 5-deoxy-glucuronate isomerase [EC:5.3.1.-] (db=KEGG) (RBH) B"
GKFG-422-MONOMER (acyltransferase) "acyltransferase 3 (db=KEGG evalue=1.8e-30 bit_score=138.0 identity=34.1 coverage=80.46875) (BLAST) C"
GKFG-421-MONOMER (krh:KRH_19930) "krh:KRH_19930 putative aldo/keto reductase (db=KEGG) (RBH) B"
GKFG-420-MONOMER (family) "family 2 glycosyl transferase (db=KEGG evalue=0.0 bit_score=293.0 identity=49.0 coverage=78.76344086021506) (BLAST) C"
GKFG-419-MONOMER (family) "family 2 glycosyl transferase (db=KEGG evalue=0.0 bit_score=227.0 identity=38.9 coverage=75.78692493946731) (BLAST) C"
GKFG-417-MONOMER (ske:Sked_08740) "ske:Sked_08740 nucleotide sugar dehydrogenase (db=KEGG) (RBH) B"
GKFG-412-MONOMER (group) "group 1 glycosyl transferase protein (db=KEGG evalue=0.0 bit_score=196.0 identity=33.3 coverage=83.00492610837439) (BLAST) C"
GKFG-410-MONOMER (hydrolase) "hydrolase of the HAD superfamily	K07024 (db=KEGG evalue=4.4e-35 bit_score=154.0 identity=33.5 coverage=98.20143884892086) (BLAST) C"
GKFG-318-MONOMER (pcn:TIB1ST10_03525) "pcn:TIB1ST10_03525 sialidase A (db=KEGG) (RBH) B"
GKFG-313-MONOMER (glycine) "glycine cleavage system T protein (aminomethyltransferase)	K06980 (db=KEGG evalue=0.0 bit_score=248.0 identity=44.1 coverage=78.76344086021506) (BLAST) C"
GKFG-312-MONOMER (acyltransferase) "acyltransferase 3 (db=KEGG evalue=1.5e-43 bit_score=182.0 identity=31.1 coverage=94.29347826086956) (BLAST) C"
GKFG-301-MONOMER (mcu:HMPREF0573_11047) "mcu:HMPREF0573_11047 oxidoreductase domain-containing protein (db=KEGG) (RBH) B"
GKFG-284-MONOMER (pad:TIIST44_02530) "pad:TIIST44_02530 dihydroxyacetone kinase subunit DhaK	K05878 dihydroxyacetone kinase, N-terminal domain [EC:2.7.1.-] (db=KEGG) (RBH) B"
GKFG-283-MONOMER (dihydroxyacetone) "dihydroxyacetone kinase, L subunit	K05879 dihydroxyacetone kinase, C-terminal domain [EC:2.7.1.-] (db=KEGG evalue=0.0 bit_score=224.0 identity=57.9 coverage=96.56862745098039) (BLAST) C"
GKFG-280-MONOMER (pyridoxamine) "pyridoxamine 5'-phosphate oxidase-like protein (db=KEGG evalue=1.2e-11 bit_score=75.0 identity=34.6 coverage=82.11382113821138) (BLAST) C"
GKFG-279-MONOMER (glycosyl) "glycosyl transferase family 2 protein (db=KEGG evalue=2.1e-44 bit_score=184.0 identity=63.4 coverage=94.0) (BLAST) C"
GKFG-244-MONOMER ((db=HMMPfam) "(db=HMMPfam db_id=PF02602 from=26 to=241 evalue=2.6e-31 interpro_id=IPR003754 interpro_description=Tetrapyrrole biosynthesis, uroporphyrinogen III synthase GO=Molecular Function: uroporphyrinogen-III synthase activity (GO:0004852), Biological Process: tetrapyrrole biosynthetic process (GO:0033014)) (IPRSCAN) D"
GKFG-207-MONOMER (respiratory) "respiratory nitrate reductase delta chain	K00373 nitrate reductase 1, delta subunit (db=KEGG evalue=9.5e-42 bit_score=176.0 identity=44.9 coverage=87.60330578512396) (BLAST) C"
GKFG-196-MONOMER (molybdopterin) "molybdopterin synthase subunit MoaE	K03635 molybdopterin synthase catalytic subunit [EC:2.-.-.-] (db=KEGG evalue=3.4e-24 bit_score=117.0 identity=39.9 coverage=94.9685534591195) (BLAST) C"
GKFG-184-MONOMER (npdA	) "npdA	Sir2 family NAD-dependent deacetylase (EC:3.5.1.-) (db=KEGG evalue=0.0 bit_score=288.0 identity=51.8 coverage=91.0958904109589) (BLAST) C"
GKFG-178-MONOMER (HAD) "HAD superfamily hydrolase (db=KEGG evalue=0.0 bit_score=220.0 identity=46.5 coverage=90.47619047619048) (BLAST) C"
GKFG-176-MONOMER (bcv:Bcav_3230) "bcv:Bcav_3230 geranylgeranyl reductase (db=KEGG) (RBH) B"
GKFG-168-MONOMER (xylose) "xylose phosphate isomerase/epimerase (db=KEGG evalue=1.4e-39 bit_score=167.0 identity=73.8 coverage=97.11538461538461) (BLAST) C"
GKFG-157-MONOMER (xylose) "xylose phosphate isomerase/epimerase (db=KEGG evalue=6.0e-44 bit_score=182.0 identity=72.5 coverage=97.2972972972973) (BLAST) C"
GKFG-151-MONOMER (cga:Celgi_0340) "cga:Celgi_0340 FAD linked oxidase domain protein	K06911 (db=KEGG) (RBH) B"
GKFG-149-MONOMER (UniRef90_C0VYV3) "UniRef90_C0VYV3 Lysophospholipase n=1 Tax=Actinomyces coleocanis DSM 15436 RepID=C0VYV3_9ACTO (db=UNIREF) (RBH) B"
GKFG-104-MONOMER (mcu:HMPREF0573_10595) "mcu:HMPREF0573_10595 NCS2 family nucleobase:cation symporter-2 (db=KEGG) (RBH) B"
GKFG-101-MONOMER (hydrolase) "hydrolase of the HAD superfamily	K07024 (db=KEGG evalue=4.4e-35 bit_score=154.0 identity=33.5 coverage=98.20143884892086) (BLAST) C"
GKFG-19-MONOMER (sortase-anchored) "sortase-anchored surface protein (db=KEGG evalue=0.0 bit_score=231.0 identity=31.7 coverage=83.91224862888483) (BLAST) C"
GKFG-554-MONOMER (ahe:Arch_1806) "ahe:Arch_1806 polynucleotide adenylyltransferase/metal dependent phosphohydrolase (db=KEGG) (RBH) B"
GKFG-520-MONOMER (UniRef90_C0VXZ2) "UniRef90_C0VXZ2 Possible D-alanine--D-alanine ligase n=1 Tax=Actinomyces coleocanis DSM 15436 RepID=C0VXZ2_9ACTO (db=UNIREF) (RBH) B"
GKFG-500-MONOMER (PA-phosphatase) "PA-phosphatase like phosphoesterase (db=KEGG evalue=2.4e-12 bit_score=77.0 identity=37.1 coverage=70.1219512195122) (BLAST) C"
GKFG-470-MONOMER (putative) "putative fructose transport system kinase (db=KEGG evalue=4.0e-39 bit_score=167.0 identity=42.2 coverage=83.78378378378379) (BLAST) C"
GKFG-2020-MONOMER (UniRef90_E8JEQ8) "UniRef90_E8JEQ8 Probable inorganic polyphosphate/ATP-NAD kinase n=1 Tax=Actinomyces sp. oral taxon 178 str. F0338 RepID=E8JEQ8_9ACTO (db=UNIREF) (RBH) B"
GKFG-2018-MONOMER (jde:Jden_1127) "jde:Jden_1127 Thiamin pyrophosphokinase catalytic region (db=KEGG) (RBH) B"
GKFG-2010-MONOMER (Rieske-type) "Rieske-type ferredoxin	K05710 dioxygenase ferredoxin subunit (db=KEGG evalue=4.7e-23 bit_score=112.0 identity=45.2 coverage=94.78260869565217) (BLAST) C"
GKFG-1991-MONOMER (ahe:Arch_0927) "ahe:Arch_0927 glycogen synthase (db=KEGG) (RBH) B"
GKFG-1979-MONOMER (putative) "putative component of anaerobic dehydrogenase (db=KEGG evalue=6.1e-36 bit_score=156.0 identity=37.1 coverage=81.37651821862349) (BLAST) C"
GKFG-1978-MONOMER (ahe:Arch_1254) "ahe:Arch_1254 DMSO reductase anchor subunit DmsC	K07308 anaerobic dimethyl sulfoxide reductase subunit C (DMSO reductase anchor subunit) (db=KEGG) (RBH) B"
GKFG-1977-MONOMER (ahe:Arch_1255) "ahe:Arch_1255 dimethylsulfoxide reductase subunit B	K07307 anaerobic dimethyl sulfoxide reductase subunit B (DMSO reductase iron- sulfur subunit) (db=KEGG) (RBH) B"
GKFG-1963-MONOMER (HAD-superfamily) "HAD-superfamily hydrolase (db=KEGG evalue=2.9e-34 bit_score=151.0 identity=40.1 coverage=99.06542056074767) (BLAST) C"
GKFG-1959-MONOMER (kra:Krad_1866) "kra:Krad_1866 ATPase AAA	K13527 proteasome-associated ATPase (db=KEGG) (RBH) B"
GKFG-1956-MONOMER (bsd:BLASA_2671) "bsd:BLASA_2671 pafA	pup--protein ligase	K13571 proteasome accessory factor A [EC:6.3.2.-] (db=KEGG) (RBH) B"
GKFG-1954-MONOMER (bcv:Bcav_2235) "bcv:Bcav_2235 Imidazole glycerol phosphate synthase cyclase subunit	K02500 cyclase [EC:4.1.3.-] (db=KEGG) (RBH) B"
GKFG-1952-MONOMER (UniRef90_E8JFA8) "UniRef90_E8JFA8 Indole-3-glycerol phosphate synthase n=1 Tax=Actinomyces sp. oral taxon 178 str. F0338 RepID=E8JFA8_9ACTO (db=UNIREF) (RBH) B"
GKFG-1951-MONOMER (UniRef90_E6KQ04) "UniRef90_E6KQ04 Prolipoprotein diacylglyceryl transferase n=1 Tax=Actinomyces sp. oral taxon 180 str. F0310 RepID=E6KQ04_9ACTO (db=UNIREF) (RBH) B"
GKFG-1943-MONOMER (bcv:Bcav_1945) "bcv:Bcav_1945 P-type HAD superfamily ATPase	K01552 [EC:3.6.3.-] (db=KEGG) (RBH) B"
GKFG-1936-MONOMER (phosphotransferase) "phosphotransferase enzyme family protein (db=KEGG evalue=0.0 bit_score=197.0 identity=28.8 coverage=97.35449735449735) (BLAST) C"
GKFG-1882-MONOMER (pcn:TIB1ST10_03215) "pcn:TIB1ST10_03215 oxidoreductase, zinc-binding dehydrogenase family protein (db=KEGG) (RBH) B"
GKFG-1880-MONOMER (FMR2	) "FMR2	putative oxidoreductase related to nitroreductase	K07078 (db=KEGG evalue=0.0 bit_score=219.0 identity=56.5 coverage=94.87179487179486) (BLAST) C"
GKFG-1876-MONOMER (UniRef90_C2KRN2) "UniRef90_C2KRN2 Possible cystathionine beta-lyase n=4 Tax=Mobiluncus mulieris RepID=C2KRN2_9ACTO (db=UNIREF) (RBH) B"
GKFG-1870-MONOMER (Acyl-CoA) "Acyl-CoA N-acyltransferases (Nat) (db=superfamily db_id=SSF55729 from=1 to=149 evalue=7.9e-08 interpro_id=IPR016181 interpro_description=Acyl-CoA N-acyltransferase) (IPRSCAN) D"
GKFG-1851-MONOMER (UniRef90_D7WDV3) "UniRef90_D7WDV3 ATP synthase F0 sector subunit B n=1 Tax=Corynebacterium genitalium ATCC 33030 RepID=D7WDV3_9CORY (db=UNIREF) (RBH) B"
GKFG-1844-MONOMER (cjk:jk1436) "cjk:jk1436 erm(X)	23S rRNA methyltransferase (db=KEGG) (RBH) B"
GKFG-1837-MONOMER (bcv:Bcav_2156) "bcv:Bcav_2156 Cobyrinic acid ac-diamide synthase	K03496 chromosome partitioning protein (db=KEGG) (RBH) B"
GKFG-1827-MONOMER (AMP-dependent) "AMP-dependent synthetase and ligase	K00666 fatty-acyl-CoA synthase [EC:6.2.1.-] (db=KEGG evalue=3.2e-18 bit_score=96.0 identity=45.3 coverage=88.67924528301887) (BLAST) C"
GKFG-1815-MONOMER (lipid) "lipid A biosynthesis acyltransferase	K02517 lipid A biosynthesis lauroyl acyltransferase [EC:2.3.1.-] (db=KEGG evalue=0.0 bit_score=200.0 identity=39.8 coverage=91.16719242902208) (BLAST) C"
GKFG-1734-MONOMER (pad:TIIST44_04425) "pad:TIIST44_04425 HAD hydrolase, family IIA (db=KEGG) (RBH) B"
GKFG-1733-MONOMER (pfr:PFREUD_22400) "pfr:PFREUD_22400 carbohydrate kinase (db=KEGG) (RBH) B"
GKFG-1726-MONOMER (apolipoprotein) "apolipoprotein N-acyltransferase	K03820 apolipoprotein N-acyltransferase [EC:2.3.1.-] (db=KEGG evalue=0.0 bit_score=245.0 identity=32.6 coverage=86.00746268656717) (BLAST) C"
GKFG-1701-MONOMER (ahe:Arch_0844) "ahe:Arch_0844 aminodeoxychorismate lyase	K07082 UPF0755 protein (db=KEGG) (RBH) B"
GKFG-1695-MONOMER (AAA) "AAA ATPase central domain-containing protein	K07478 putative ATPase (db=KEGG evalue=0.0 bit_score=267.0 identity=70.8 coverage=94.94949494949495) (BLAST) C"
GKFG-1692-MONOMER (cga:Celgi_1600) "cga:Celgi_1600 ATPase AAA	K07478 putative ATPase (db=KEGG) (RBH) B"
GKFG-1686-MONOMER (nucleoside) "nucleoside hydrolase (db=KEGG evalue=3.9e-44 bit_score=184.0 identity=34.6 coverage=87.70949720670392) (BLAST) C"
GKFG-1660-MONOMER (phospholipid/glycerol) "phospholipid/glycerol acyltransferase (db=KEGG evalue=0.0 bit_score=215.0 identity=46.2 coverage=77.89473684210526) (BLAST) C"
GKFG-1611-MONOMER (nda:Ndas_3902) "nda:Ndas_3902 succinyldiaminopimelate transaminase (db=KEGG) (RBH) B"
GKFG-1609-MONOMER (2-hydroxymuconic) "2-hydroxymuconic semialdehyde dehydrogenase n=2 Tax=Actinomyces odontolyticus RepID=D4TWS1_9ACTO (db=UNIREF evalue=1.0e-18 bit_score=98.0 identity=64.2 coverage=84.61538461538461) (BLAST) C"
GKFG-1605-MONOMER (group) "group 1 glycosyl transferase (db=KEGG evalue=0.0 bit_score=212.0 identity=33.1 coverage=95.22613065326632) (BLAST) C"
GKFG-1588-MONOMER (AMP-dependent) "AMP-dependent synthetase and ligase	K00666 fatty-acyl-CoA synthase [EC:6.2.1.-] (db=KEGG evalue=0.0 bit_score=275.0 identity=32.5 coverage=91.93857965451056) (BLAST) C"
GKFG-1587-MONOMER (nitroreductase) "nitroreductase family protein	K00540 [EC:1.-.-.-] (db=KEGG evalue=0.0 bit_score=247.0 identity=51.0 coverage=96.06299212598425) (BLAST) C"
GKFG-1584-MONOMER (phosphotransferase) "phosphotransferase system EIIB/cysteine, phosphorylation protein (db=KEGG evalue=6.3e-16 bit_score=88.0 identity=55.3 coverage=97.40259740259741) (BLAST) C"
GKFG-1581-MONOMER (phosphatase/phosphohexomutase) "phosphatase/phosphohexomutase (db=KEGG evalue=2.0e-18 bit_score=98.0 identity=31.8 coverage=66.27450980392156) (BLAST) C"
GKFG-1579-MONOMER (rmu:RMDY18_08500) "rmu:RMDY18_08500 ABC transporter ATPase (db=KEGG) (RBH) B"
GKFG-1568-MONOMER (phage) "phage terminase protein (db=KEGG evalue=9.4e-41 bit_score=173.0 identity=28.8 coverage=94.61697722567288) (BLAST) C"
GKFG-1550-MONOMER (UniRef90_C0W1B4) "UniRef90_C0W1B4 Threonine ammonia-lyase n=1 Tax=Actinomyces coleocanis DSM 15436 RepID=C0W1B4_9ACTO (db=UNIREF) (RBH) B"
GKFG-1538-MONOMER (cpy:Cphy_3731) "cpy:Cphy_3731 phosphotransferase system, EIIC	K07035 (db=KEGG) (RBH) B"
GKFG-1529-MONOMER (sco:SCO7547) "sco:SCO7547 SC5F1.01, SC8G12.23	sulfatase (db=KEGG) (RBH) B"
GKFG-1526-MONOMER (bbv:HMPREF9228_0352) "bbv:HMPREF9228_0352 anaerobic sulfatase maturase (EC:1.1.99.-)	K06871 uncharacterized protein (db=KEGG) (RBH) B"
GKFG-1519-MONOMER (ahe:Arch_1059) "ahe:Arch_1059 methyltransferase type 11 (db=KEGG) (RBH) B"
GKFG-1514-MONOMER (mcu:HMPREF0573_10837) "mcu:HMPREF0573_10837 aminotransferase (db=KEGG) (RBH) B"
GKFG-1500-MONOMER (UniRef90_E7NAG6) "UniRef90_E7NAG6 Alpha/beta hydrolase fold protein n=1 Tax=Actinomyces sp. oral taxon 171 str. F0337 RepID=E7NAG6_9ACTO (db=UNIREF) (RBH) B"
GKFG-1496-MONOMER (hydrolase,) "hydrolase, alpha/beta domain protein (db=KEGG evalue=0.0 bit_score=278.0 identity=50.2 coverage=99.25650557620817) (BLAST) C"
GKFG-1488-MONOMER (bbi:BBIF_0963) "bbi:BBIF_0963 nagZ	beta_N-acetylhexosaminidase (db=KEGG) (RBH) B"
GKFG-1452-MONOMER (cgl:NCgl1918) "cgl:NCgl1918 Cgl1993	ABC transporter duplicated ATPase	K02031 peptide/nickel transport system ATP-binding protein	K02032 peptide/nickel transport system ATP-binding protein (db=KEGG) (RBH) B"
GKFG-1443-MONOMER (methyltransferase) "methyltransferase small (db=KEGG evalue=0.0 bit_score=193.0 identity=50.2 coverage=89.86175115207374) (BLAST) C"
GKFG-1439-MONOMER (mcu:HMPREF0573_10777) "mcu:HMPREF0573_10777 reducing hydrogenase subunit alpha (EC:1.12.1.-) (db=KEGG) (RBH) B"
GKFG-1437-MONOMER (hybF	) "hybF	hydrogenase nickel incorporation protein	K04651 hydrogenase nickel incorporation protein HypA/HybF (db=KEGG evalue=4.1e-42 bit_score=176.0 identity=78.6 coverage=96.22641509433963) (BLAST) C"
GKFG-1435-MONOMER (mcu:HMPREF0573_10780) "mcu:HMPREF0573_10780 Ni/Fe-hydrogenase B family cytochrome subunit (db=KEGG) (RBH) B"
GKFG-1431-MONOMER (mcu:HMPREF0573_10783) "mcu:HMPREF0573_10783 hypB	hydrogenase accessory protein HypB	K04652 hydrogenase nickel incorporation protein HypB (db=KEGG) (RBH) B"
GKFG-1429-MONOMER (mcu:HMPREF0573_10785) "mcu:HMPREF0573_10785 hydrogenase maturation protein (EC:3.4.23.-)	K04656 hydrogenase maturation protein HypF (db=KEGG) (RBH) B"
GKFG-1418-MONOMER (mcu:HMPREF0573_10758) "mcu:HMPREF0573_10758 AAA+ superfamily ATPase	K07133 (db=KEGG) (RBH) B"
GKFG-1401-MONOMER (Gst	) "Gst	glutathione S-transferase	K07393 putative glutathione S-transferase (db=KEGG evalue=8.6e-20 bit_score=103.0 identity=27.9 coverage=95.1492537313433) (BLAST) C"
GKFG-1382-MONOMER (mcu:HMPREF0573_10007) "mcu:HMPREF0573_10007 cls	cardiolipin synthetase (EC:2.7.8.-)	K06131 cardiolipin synthase [EC:2.7.8.-] (db=KEGG) (RBH) B"
GKFG-1357-MONOMER (UniRef90_E7NAM3) "UniRef90_E7NAM3 Dihydrodipicolinate synthase n=6 Tax=Actinomyces RepID=E7NAM3_9ACTO (db=UNIREF) (RBH) B"
GKFG-1346-MONOMER (tsu:Tresu_0921) "tsu:Tresu_0921 ATPase AAA central domain-containing protein (db=KEGG) (RBH) B"
GKFG-1332-MONOMER (SCC77.07c	) "SCC77.07c	carbohydrate kinase (db=KEGG evalue=5.1e-40 bit_score=170.0 identity=35.5 coverage=92.60450160771704) (BLAST) C"
GKFG-1301-MONOMER (mcu:HMPREF0573_10206) "mcu:HMPREF0573_10206 esterase of the alpha-beta hydrolase superfamily protein (db=KEGG) (RBH) B"
GKFG-1269-MONOMER (hisH	) "hisH	Imidazole glycerol phosphate synthase subunit hisH,glutamine amidotransferase subunit	K02501 glutamine amidotransferase [EC:2.4.2.-] (db=KEGG evalue=0.0 bit_score=280.0 identity=66.0 coverage=96.24413145539906) (BLAST) C"
GKFG-1254-MONOMER (iva:Isova_2216) "iva:Isova_2216 tRNA-specific 2-thiouridylase mnmA	K00566 tRNA-specific 2-thiouridylase [EC:2.8.1.-] (db=KEGG) (RBH) B"
GKFG-1242-MONOMER (cfi:Celf_2761) "cfi:Celf_2761 alpha amylase catalytic region (db=KEGG) (RBH) B"
GKFG-1214-MONOMER (bfa:Bfae_19630) "bfa:Bfae_19630 N-acyl-D-glucosamine 2-epimerase (db=KEGG) (RBH) B"
GKFG-1211-MONOMER (diacylglycerol) "diacylglycerol kinase catalytic subunit	K07029 (db=KEGG evalue=0.0 bit_score=212.0 identity=31.7 coverage=99.17127071823204) (BLAST) C"
GKFG-1208-MONOMER (glycosyl) "glycosyl transferase family protein (db=KEGG evalue=0.0 bit_score=287.0 identity=60.3 coverage=90.39145907473309) (BLAST) C"
GKFG-1180-MONOMER (cde:CDHC02_1634) "cde:CDHC02_1634 N-acetylmuramoyl-L-alanine amidase (db=KEGG) (RBH) B"
GKFG-1169-MONOMER (UniRef90_E6M3C9) "UniRef90_E6M3C9 Acyl-CoA thioester hydrolase n=1 Tax=Mobiluncus curtisii subsp. holmesii ATCC 35242 RepID=E6M3C9_9ACTO (db=UNIREF) (RBH) B"
GKFG-1158-MONOMER (ahe:Arch_0521) "ahe:Arch_0521 terminase (db=KEGG) (RBH) B"
GKFG-1156-MONOMER (Nucleotidyltransferase) "Nucleotidyltransferase n=1 Tax=Mobiluncus curtisii subsp. holmesii ATCC 35242 RepID=E6M3E3_9ACTO (db=UNIREF evalue=3.3e-40 bit_score=169.0 identity=90.0 coverage=97.8021978021978) (BLAST) C"
GKFG-1153-MONOMER (UniRef90_E0N2I2) "UniRef90_E0N2I2 Cytosine-specific methyltransferase n=2 Tax=Mobiluncus curtisii RepID=E0N2I2_9ACTO (db=UNIREF) (RBH) B"
GKFG-1050-MONOMER (ach:Achl_1275) "ach:Achl_1275 glycosyl transferase family protein (db=KEGG) (RBH) B"
GKFG-1024-MONOMER (glycosyl) "glycosyl transferase family protein (db=KEGG evalue=0.0 bit_score=207.0 identity=25.3 coverage=68.760907504363) (BLAST) C"
GKFG-998-MONOMER (class) "class II aldolase/adducin family protein (db=KEGG evalue=0.0 bit_score=236.0 identity=40.6 coverage=92.55014326647564) (BLAST) C"
GKFG-979-MONOMER (nucleoside) "nucleoside deaminase (db=KEGG evalue=8.0e-36 bit_score=156.0 identity=66.1 coverage=60.0) (BLAST) C"
GKFG-976-MONOMER (pdxT	) "pdxT	pyridoxal 5'-phosphate synthase, glutaminase subunit Pdx2 (EC:2.6.-.-)	K08681 glutamine amidotransferase [EC:2.6.-.-] (db=KEGG evalue=0.0 bit_score=226.0 identity=62.9 coverage=95.78947368421052) (BLAST) C"
GKFG-933-MONOMER (HAD-superfamily) "HAD-superfamily hydrolase	K07024 (db=KEGG evalue=0.0 bit_score=223.0 identity=48.3 coverage=85.61151079136691) (BLAST) C"
GKFG-922-MONOMER (short-chain) "short-chain dehydrogenase/reductase SDR (db=KEGG evalue=0.0 bit_score=195.0 identity=65.1 coverage=96.62162162162163) (BLAST) C"
GKFG-918-MONOMER (adg:Adeg_1834) "adg:Adeg_1834 ABC transporter ATPase (db=KEGG) (RBH) B"
GKFG-914-MONOMER (gpt	) "gpt	purine phosphoribosyltransferase (EC:2.4.2.-)	K07101 (db=KEGG evalue=0.0 bit_score=212.0 identity=56.7 coverage=89.26553672316385) (BLAST) C"
GKFG-909-MONOMER (eyy:EGYY_18000) "eyy:EGYY_18000 Aes	esterase/lipase (db=KEGG) (RBH) B"
GKFG-907-MONOMER (pfr:PFREUD_02420) "pfr:PFREUD_02420 caiA	crotonobetainyl-CoA dehydrogenase (EC:1.3.99.-)	K08297 crotonobetainyl-CoA dehydrogenase [EC:1.3.99.-] (db=KEGG) (RBH) B"
GKFG-906-MONOMER (ahe:Arch_1362) "ahe:Arch_1362 L-carnitine dehydratase/bile acid-inducible protein F	K08298 crotonobetainyl-CoA:carnitine CoA-transferase [EC:2.8.3.-] (db=KEGG) (RBH) B"
GKFG-905-MONOMER (pfr:PFREUD_02440) "pfr:PFREUD_02440 caiC	crotonobetaine/carnitine-CoA ligase (EC:6.2.1.-)	K02182 crotonobetaine/carnitine-CoA ligase [EC:6.2.1.-] (db=KEGG) (RBH) B"
GKFG-904-MONOMER (pfr:PFREUD_02450) "pfr:PFREUD_02450 maoC	MaoC acyl dehydratase (db=KEGG) (RBH) B"
GKFG-898-MONOMER (Acyl-CoA) "Acyl-CoA N-acyltransferases (Nat) (db=superfamily db_id=SSF55729 from=1 to=183 evalue=2.6e-25 interpro_id=IPR016181 interpro_description=Acyl-CoA N-acyltransferase) (IPRSCAN) D"
GKFG-896-MONOMER (ske:Sked_29170) "ske:Sked_29170 hypothetical protein	K06048 carboxylate-amine ligase [EC:6.3.-.-] (db=KEGG) (RBH) B"
GKFG-887-MONOMER (UniRef90_C2KTG6) "UniRef90_C2KTG6 Possible ribokinase n=4 Tax=Mobiluncus mulieris RepID=C2KTG6_9ACTO (db=UNIREF) (RBH) B"
GKFG-885-MONOMER (srt:Srot_1167) "srt:Srot_1167 terminase (db=KEGG) (RBH) B"
GKFG-877-MONOMER (lke:WANG_1347) "lke:WANG_1347 ATPase (db=KEGG) (RBH) B"
GKFG-860-MONOMER (msm:MSMEG_3094) "msm:MSMEG_3094 oxidoreductase, zinc-binding dehydrogenase (db=KEGG) (RBH) B"
GKFG-857-MONOMER (xylB	) "xylB	xylulose kinase (db=KEGG evalue=0.0 bit_score=465.0 identity=44.5 coverage=97.86407766990291) (BLAST) C"
GKFG-851-MONOMER (ske:Sked_09950) "ske:Sked_09950 UDP-N-acetylmuramyl pentapeptide phosphotransferase/UDP-N-acetylglucosamine-1-phosphate transferase (db=KEGG) (RBH) B"
GKFG-842-MONOMER (F0F1-type) "F0F1-type ATP synthase subunit epsilon (db=KEGG evalue=1.7e-09 bit_score=67.0 identity=44.4 coverage=90.69767441860465) (BLAST) C"
GKFG-822-MONOMER (alpha/beta-Hydrolases) "alpha/beta-Hydrolases (db=superfamily db_id=SSF53474 from=10 to=239 evalue=2.2e-14) (IPRSCAN) D"
GKFG-815-MONOMER (N-acetyltransferase) "N-acetyltransferase GCN5 (db=KEGG evalue=1.2e-39 bit_score=168.0 identity=61.4 coverage=96.5034965034965) (BLAST) C"
GKFG-803-MONOMER (short-chain) "short-chain dehydrogenase/reductase SDR	K07124 (db=KEGG evalue=0.0 bit_score=210.0 identity=49.8 coverage=96.12403100775194) (BLAST) C"
GKFG-799-MONOMER (ske:Sked_08750) "ske:Sked_08750 glycosyltransferase (db=KEGG) (RBH) B"
GKFG-796-MONOMER (Glycosyltransferase) "Glycosyltransferase 28 domain protein (db=KEGG evalue=7.8e-25 bit_score=119.0 identity=43.9 coverage=83.24022346368714) (BLAST) C"
GKFG-744-MONOMER (TrmH) "TrmH family rRNA methyltransferase	K03437 RNA methyltransferase, TrmH family (db=KEGG evalue=3.1e-44 bit_score=184.0 identity=39.9 coverage=97.11191335740072) (BLAST) C"
GKFG-728-MONOMER (UniRef90_F2UVP8) "UniRef90_F2UVP8 Adenylyl cyclase class-3/4/guanylyl cyclase n=1 Tax=Actinomyces viscosus C505 RepID=F2UVP8_ACTVI (db=UNIREF) (RBH) B"
GKFG-709-MONOMER (aaa+) "aaa+ superfamily atpase	K07133 (db=KEGG evalue=2.1e-18 bit_score=96.0 identity=63.8 coverage=95.77464788732394) (BLAST) C"
GKFG-700-MONOMER (iva:Isova_0599) "iva:Isova_0599 ATPase	K03924 MoxR-like ATPase [EC:3.6.3.-] (db=KEGG) (RBH) B"
GKFG-691-MONOMER (phosphotransferase) "phosphotransferase system HPr (HPr) family protein	K11189 phosphocarrier protein (db=KEGG evalue=1.4e-19 bit_score=101.0 identity=62.4 coverage=96.55172413793103) (BLAST) C"
GKFG-690-MONOMER (Dihydroxyacetone) "Dihydroxyacetone kinase, phosphotransfer subunit n=1 Tax=Actinomyces coleocanis DSM 15436 RepID=C0W169_9ACTO (db=UNIREF evalue=2.1e-29 bit_score=135.0 identity=36.8 coverage=79.42238267148014) (BLAST) C"
GKFG-682-MONOMER (mcu:HMPREF0573_10178) "mcu:HMPREF0573_10178 amidohydrolase (db=KEGG) (RBH) B"
GKFG-669-MONOMER (ahe:Arch_1322) "ahe:Arch_1322 alkyl hydroperoxide reductase subunit F	K03387 alkyl hydroperoxide reductase subunit F [EC:1.6.4.-] (db=KEGG) (RBH) B"
GKFG-667-MONOMER (mcu:HMPREF0573_11330) "mcu:HMPREF0573_11330 ATPase	K07391 magnesium chelatase family protein (db=KEGG) (RBH) B"
GKFG-625-MONOMER (mcu:HMPREF0573_11824) "mcu:HMPREF0573_11824 cydB	cytochrome bd ubiquinol oxidase subunit II (EC:1.10.3.-)	K00426 cytochrome d ubiquinol oxidase subunit II [EC:1.10.3.-] (db=KEGG) (RBH) B"
GKFG-624-MONOMER (mcu:HMPREF0573_11823) "mcu:HMPREF0573_11823 cydA	cytochrome bd ubiquinol oxidase subunit I (EC:1.10.3.-)	K00425 cytochrome d ubiquinol oxidase subunit I [EC:1.10.3.-] (db=KEGG) (RBH) B"
GKFG-614-MONOMER (Putative) "Putative glycerate kinase n=1 Tax=Gordonia amarae NBRC 15530 RepID=G7GPS2_9ACTO (db=UNIREF evalue=2.5e-08 bit_score=65.0 identity=24.1 coverage=96.40718562874252) (BLAST) C"
GKFG-591-MONOMER (type) "type I phosphodiesterase/nucleotide pyrophosphatase (db=KEGG evalue=0.0 bit_score=208.0 identity=34.2 coverage=91.7948717948718) (BLAST) C"
			No ID, EC#, GO term or function name matches were found for these proteins:
			--------------------------------------------------------------
GKFG-469-MONOMER (LysM) "LysM domain-containing protein (db=KEGG evalue=9.6e-30 bit_score=136.0 identity=36.2 coverage=92.55813953488372) (BLAST) C"
GKFG-468-MONOMER (mcu:HMPREF0573_10318) "mcu:HMPREF0573_10318 secY	preprotein translocase subunit SecY	K03076 preprotein translocase subunit SecY (db=KEGG) (RBH) B"
GKFG-466-MONOMER (UniRef90_E6KU70) "UniRef90_E6KU70 Methionyl aminopeptidase n=1 Tax=Actinomyces sp. oral taxon 180 str. F0310 RepID=E6KU70_9ACTO (db=UNIREF) (RBH) B"
GKFG-465-MONOMER (hypothetical) "hypothetical protein (db=KEGG evalue=1.4e-37 bit_score=161.0 identity=59.2 coverage=67.95580110497238) (BLAST) C"
GKFG-464-MONOMER (translation) "translation initiation factor 1	K02518 translation initiation factor IF-1 (db=KEGG evalue=3.9e-31 bit_score=139.0 identity=89.0 coverage=97.2972972972973) (BLAST) C"
GKFG-459-MONOMER (Putative) "Putative uncharacterized protein n=2 Tax=Actinomyces odontolyticus RepID=A7BBN7_9ACTO (db=UNIREF evalue=1.3e-13 bit_score=82.0 identity=35.0 coverage=92.12121212121212) (BLAST) C"
GKFG-454-MONOMER (kfl:Kfla_1514) "kfl:Kfla_1514 extracellular solute-binding protein family 1 protein	K02027 multiple sugar transport system substrate-binding protein (db=KEGG) (RBH) B"
GKFG-453-MONOMER (sco:SCO0272) "sco:SCO0272 SCF1.14	binding-protein-dependent transport protein	K02026 multiple sugar transport system permease protein (db=KEGG) (RBH) B"
GKFG-452-MONOMER (kfl:Kfla_1750) "kfl:Kfla_1750 binding-protein-dependent transport systems inner membrane component	K02025 multiple sugar transport system permease protein (db=KEGG) (RBH) B"
GKFG-451-MONOMER (ROK) "ROK family protein (db=KEGG evalue=0.0 bit_score=195.0 identity=32.4 coverage=91.21447028423772) (BLAST) C"
GKFG-446-MONOMER (DNA-damage-inducible) "DNA-damage-inducible protein J (db=KEGG evalue=3.1e-26 bit_score=123.0 identity=58.4 coverage=98.0392156862745) (BLAST) C"
GKFG-445-MONOMER (toxin-antitoxin) "toxin-antitoxin system, toxin component, RelE family protein (db=KEGG evalue=2.6e-23 bit_score=113.0 identity=52.9 coverage=91.81818181818183) (BLAST) C"
GKFG-439-MONOMER (hypothetical) "hypothetical protein	K06925 UPF0079 ATP-binding protein (db=KEGG evalue=7.6e-44 bit_score=182.0 identity=50.3 coverage=96.68508287292818) (BLAST) C"
GKFG-438-MONOMER (peptidase) "peptidase M22 glycoprotease	K14742 hypothetical protease [EC:3.4.-.-] (db=KEGG evalue=3.7e-43 bit_score=180.0 identity=46.7 coverage=98.27586206896551) (BLAST) C"
GKFG-431-MONOMER (hypothetical) "hypothetical protein (db=KEGG evalue=0.0 bit_score=243.0 identity=37.2 coverage=95.1219512195122) (BLAST) C"
GKFG-430-MONOMER (groES	) "groES	co-chaperonin GroES	K04078 chaperonin GroES (db=KEGG evalue=6.8e-39 bit_score=165.0 identity=79.6 coverage=97.97979797979798) (BLAST) C"
GKFG-428-MONOMER (GntR) "GntR family transcriptional regulator (db=KEGG evalue=0.0 bit_score=255.0 identity=52.7 coverage=98.78542510121457) (BLAST) C"
GKFG-425-MONOMER (pfr:PFREUD_19070) "pfr:PFREUD_19070 hypothetical protein (db=KEGG) (RBH) B"
GKFG-418-MONOMER (hypothetical) "hypothetical protein (db=KEGG evalue=0.0 bit_score=249.0 identity=26.1 coverage=94.52449567723343) (BLAST) C"
GKFG-416-MONOMER (mcu:HMPREF0573_10944) "mcu:HMPREF0573_10944 hypothetical protein (db=KEGG) (RBH) B"
GKFG-414-MONOMER (hypothetical) "hypothetical protein (db=KEGG evalue=0.0 bit_score=193.0 identity=64.7 coverage=98.54014598540147) (BLAST) C"
GKFG-413-MONOMER (UniRef90_F3P5U3) "UniRef90_F3P5U3 Putative uncharacterized protein n=1 Tax=Actinomyces sp. oral taxon 170 str. F0386 RepID=F3P5U3_9ACTO (db=UNIREF) (RBH) B"
GKFG-411-MONOMER (hypothetical) "hypothetical protein (db=KEGG evalue=0.0 bit_score=221.0 identity=49.8 coverage=98.66071428571429) (BLAST) C"
GKFG-409-MONOMER (transmembrane_regions) "transmembrane_regions (db=TMHMM db_id=tmhmm from=202 to=224) (IPRSCAN) D"
GKFG-406-MONOMER (transcription) "transcription factor WhiB (db=KEGG evalue=1.7e-32 bit_score=144.0 identity=61.0 coverage=98.01980198019803) (BLAST) C"
GKFG-405-MONOMER (DNA-binding) "DNA-binding protein (db=KEGG evalue=2.0e-16 bit_score=90.0 identity=62.9 coverage=84.72222222222221) (BLAST) C"
GKFG-403-MONOMER (TrkA-N) "TrkA-N domain-containing protein	K03499 trk system potassium uptake protein TrkA (db=KEGG evalue=0.0 bit_score=293.0 identity=67.5 coverage=94.17040358744396) (BLAST) C"
GKFG-401-MONOMER (glycosyltransferase) "glycosyltransferase (db=KEGG evalue=0.0 bit_score=273.0 identity=41.3 coverage=93.36870026525199) (BLAST) C"
GKFG-400-MONOMER (transmembrane_regions) "transmembrane_regions (db=TMHMM db_id=tmhmm from=20 to=42) (IPRSCAN) D"
GKFG-399-MONOMER (Putative) "Putative uncharacterized protein n=2 Tax=Actinomyces odontolyticus RepID=A7BBN7_9ACTO (db=UNIREF evalue=1.3e-13 bit_score=82.0 identity=35.0 coverage=92.12121212121212) (BLAST) C"
GKFG-390-MONOMER (Putative) "Putative uncharacterized protein n=1 Tax=Erysipelotrichaceae bacterium 3_1_53 RepID=E2SQG5_9FIRM (db=UNIREF evalue=0.0 bit_score=261.0 identity=29.0 coverage=97.37373737373738) (BLAST) C"
GKFG-388-MONOMER (cell) "cell wall-associated hydrolase (db=KEGG evalue=0.0 bit_score=192.0 identity=28.2 coverage=95.54565701559021) (BLAST) C"
GKFG-387-MONOMER (cgt:cgR_2367) "cgt:cgR_2367 hypothetical protein (db=KEGG) (RBH) B"
GKFG-386-MONOMER (car:cauri_1280) "car:cauri_1280 msmF	sn-glycerol-3-phosphate transport system permease ugpA	K02025 multiple sugar transport system permease protein (db=KEGG) (RBH) B"
GKFG-385-MONOMER (car:cauri_1281) "car:cauri_1281 ABC transporter permease	K02026 multiple sugar transport system permease protein (db=KEGG) (RBH) B"
GKFG-384-MONOMER (transcriptional) "transcriptional regulator, LacI family	K02529 LacI family transcriptional regulator (db=KEGG evalue=0.0 bit_score=229.0 identity=36.5 coverage=95.71428571428572) (BLAST) C"
GKFG-383-MONOMER (hypothetical) "hypothetical protein (db=KEGG evalue=1.0e-07 bit_score=62.0 identity=22.5 coverage=85.5813953488372) (BLAST) C"
GKFG-382-MONOMER (hypothetical) "hypothetical protein (db=KEGG evalue=1.4e-45 bit_score=189.0 identity=43.4 coverage=61.027190332326285) (BLAST) C"
GKFG-380-MONOMER (Putative) "Putative uncharacterized protein n=1 Tax=Clostridium nexile DSM 1787 RepID=B6FS36_9CLOT (db=UNIREF evalue=9.9e-16 bit_score=90.0 identity=23.8 coverage=84.55882352941177) (BLAST) C"
GKFG-379-MONOMER (bfa:Bfae_20960) "bfa:Bfae_20960 hypothetical protein (db=KEGG) (RBH) B"
GKFG-378-MONOMER (bbp:BBPR_0460) "bbp:BBPR_0460 hypothetical protein (db=KEGG) (RBH) B"
GKFG-376-MONOMER (von) "von Willebrand factor type A domain-containing protein (db=KEGG evalue=9.8e-11 bit_score=73.0 identity=27.1 coverage=75.63636363636364) (BLAST) C"
GKFG-375-MONOMER (hypothetical) "hypothetical protein	K07220 hypothetical protein (db=KEGG evalue=0.0 bit_score=199.0 identity=46.0 coverage=99.03846153846155) (BLAST) C"
GKFG-374-MONOMER (mcu:HMPREF0573_10435) "mcu:HMPREF0573_10435 pitA	PiT family inorganic phosphate transporter	K03306 inorganic phosphate transporter, PiT family (db=KEGG) (RBH) B"
GKFG-373-MONOMER (hypothetical) "hypothetical protein (db=KEGG evalue=1.8e-09 bit_score=68.0 identity=31.9 coverage=73.24840764331209) (BLAST) C"
GKFG-372-MONOMER (bpb:bpr_I2635) "bpb:bpr_I2635 feoB1	ferrous iron transport protein B	K04759 ferrous iron transport protein B (db=KEGG) (RBH) B"
GKFG-371-MONOMER (transmembrane_regions) "transmembrane_regions (db=TMHMM db_id=tmhmm from=4 to=22) (IPRSCAN) D"
GKFG-370-MONOMER (feoA1	) "feoA1	ferrous iron transport protein A (db=KEGG evalue=1.9e-11 bit_score=74.0 identity=50.7 coverage=77.52808988764045) (BLAST) C"
GKFG-368-MONOMER (UniRef90_F2UVM4) "UniRef90_F2UVM4 PE-PGRS family protein n=2 Tax=Actinomyces RepID=F2UVM4_ACTVI (db=UNIREF) (RBH) B"
GKFG-366-MONOMER (NusG) "NusG antitermination factor	K02601 transcriptional antiterminator NusG (db=KEGG evalue=0.0 bit_score=250.0 identity=49.1 coverage=88.11881188118812) (BLAST) C"
GKFG-365-MONOMER (preprotein) "preprotein translocase subunit SecE	K03073 preprotein translocase subunit SecE (db=KEGG evalue=2.3e-11 bit_score=73.0 identity=51.7 coverage=68.67469879518072) (BLAST) C"
GKFG-363-MONOMER (transmembrane_regions) "transmembrane_regions (db=TMHMM db_id=tmhmm from=5 to=27) (IPRSCAN) D"
GKFG-361-MONOMER (two-component) "two-component system response regulator (db=KEGG evalue=0.0 bit_score=291.0 identity=64.4 coverage=97.32142857142857) (BLAST) C"
GKFG-358-MONOMER (ahe:Arch_0061) "ahe:Arch_0061 major facilitator superfamily protein (db=KEGG) (RBH) B"
GKFG-355-MONOMER (pfr:PFREUD_12960) "pfr:PFREUD_12960 deoR2	DeoR family transcriptional regulator (db=KEGG) (RBH) B"
GKFG-354-MONOMER (UniRef90_E6KU01) "UniRef90_E6KU01 MIP family glycerol uptake facilitator protein GlpF n=1 Tax=Actinomyces sp. oral taxon 180 str. F0310 RepID=E6KU01_9ACTO (db=UNIREF) (RBH) B"
GKFG-352-MONOMER (mcu:HMPREF0573_11503) "mcu:HMPREF0573_11503 peptidase U32	K08303 putative protease [EC:3.4.-.-] (db=KEGG) (RBH) B"
GKFG-351-MONOMER (mcu:HMPREF0573_10217) "mcu:HMPREF0573_10217 sugar ABC transporter membrane protein	K02026 multiple sugar transport system permease protein (db=KEGG) (RBH) B"
GKFG-350-MONOMER (mcu:HMPREF0573_10218) "mcu:HMPREF0573_10218 sugar ABC transporter permease	K02025 multiple sugar transport system permease protein (db=KEGG) (RBH) B"
GKFG-349-MONOMER (mcu:HMPREF0573_10219) "mcu:HMPREF0573_10219 sugar ABC transporter ATP-binding protein	K02027 multiple sugar transport system substrate-binding protein (db=KEGG) (RBH) B"
GKFG-348-MONOMER (UniRef90_G9PET3) "UniRef90_G9PET3 Putative uncharacterized protein n=1 Tax=Actinomyces graevenitzii C83 RepID=G9PET3_9ACTO (db=UNIREF) (RBH) B"
GKFG-346-MONOMER (bfa:Bfae_21000) "bfa:Bfae_21000 membrane protein involved in the export of O-antigen and teichoic acid (db=KEGG) (RBH) B"
GKFG-345-MONOMER (LuxR) "LuxR family transcriptional regulator (db=KEGG evalue=0.0 bit_score=266.0 identity=58.3 coverage=97.37991266375546) (BLAST) C"
GKFG-344-MONOMER (PAS/PAC) "PAS/PAC sensor signal transduction histidine kinase (db=KEGG evalue=1.9e-30 bit_score=139.0 identity=32.2 coverage=49.040511727078886) (BLAST) C"
GKFG-343-MONOMER (ABC) "ABC transporter	K02003 putative ABC transport system ATP-binding protein (db=KEGG evalue=0.0 bit_score=191.0 identity=46.0 coverage=95.27896995708154) (BLAST) C"
GKFG-342-MONOMER (transmembrane_regions) "transmembrane_regions (db=TMHMM db_id=tmhmm from=20 to=42) (IPRSCAN) D"
GKFG-341-MONOMER (transmembrane_regions) "transmembrane_regions (db=TMHMM db_id=tmhmm from=5 to=27) (IPRSCAN) D"
GKFG-340-MONOMER (UniRef90_C0VYI5) "UniRef90_C0VYI5 ABC superfamily ATP binding cassette transporter, binding protein n=1 Tax=Actinomyces coleocanis DSM 15436 RepID=C0VYI5_9ACTO (db=UNIREF) (RBH) B"
GKFG-339-MONOMER (ABC) "ABC transporter permease	K02004 putative ABC transport system permease protein (db=KEGG evalue=0.0 bit_score=278.0 identity=25.4 coverage=95.94017094017094) (BLAST) C"
GKFG-337-MONOMER (xce:Xcel_0503) "xce:Xcel_0503 peptidase M48 Ste24p	K03799 heat shock protein HtpX [EC:3.4.24.-] (db=KEGG) (RBH) B"
GKFG-335-MONOMER (transmembrane_regions) "transmembrane_regions (db=TMHMM db_id=tmhmm from=26 to=48) (IPRSCAN) D"
GKFG-333-MONOMER (hypothetical) "hypothetical protein (db=KEGG evalue=4.6e-29 bit_score=133.0 identity=37.3 coverage=99.03846153846155) (BLAST) C"
GKFG-331-MONOMER (NUDIX) "NUDIX hydrolase (db=KEGG evalue=0.0 bit_score=272.0 identity=42.1 coverage=92.7536231884058) (BLAST) C"
GKFG-329-MONOMER (mcu:HMPREF0573_11679) "mcu:HMPREF0573_11679 opuE	SSS family proline:sodium (Na+) symporter OpuE	K11928 sodium/proline symporter (db=KEGG) (RBH) B"
GKFG-327-MONOMER (seg) "seg (db=Seg db_id=seg from=184 to=200) (IPRSCAN) D"
GKFG-326-MONOMER (426441..427211) "426441..427211 + ( gc_cont=0.534) (GENE) E"
GKFG-325-MONOMER (hypothetical) "hypothetical protein (db=KEGG evalue=7.6e-17 bit_score=92.0 identity=44.3 coverage=94.11764705882352) (BLAST) C"
GKFG-324-MONOMER (hypothetical) "hypothetical protein (db=KEGG evalue=1.9e-35 bit_score=154.0 identity=59.5 coverage=97.45762711864407) (BLAST) C"
GKFG-323-MONOMER (transmembrane_regions) "transmembrane_regions (db=TMHMM db_id=tmhmm from=7 to=29) (IPRSCAN) D"
GKFG-322-MONOMER (xce:Xcel_0363) "xce:Xcel_0363 ATPase AAA-2 domain-containing protein	K03696 ATP-dependent Clp protease ATP-binding subunit ClpC (db=KEGG) (RBH) B"
GKFG-321-MONOMER (Rhomboid) "Rhomboid family protein (db=KEGG evalue=3.7e-30 bit_score=137.0 identity=40.0 coverage=76.05042016806722) (BLAST) C"
GKFG-319-MONOMER (hypothetical) "hypothetical protein (db=KEGG evalue=1.1e-15 bit_score=89.0 identity=31.4 coverage=91.76470588235294) (BLAST) C"
GKFG-317-MONOMER (ckp:ckrop_1873) "ckp:ckrop_1873 nanT	putative sialic acid transporter	K03290 MFS transporter, SHS family, sialic acid transporter (db=KEGG) (RBH) B"
GKFG-316-MONOMER (putative) "putative secreted protein (db=KEGG evalue=1.6e-23 bit_score=119.0 identity=24.3 coverage=18.365896980461812) (BLAST) C"
GKFG-315-MONOMER (transmembrane_regions) "transmembrane_regions (db=TMHMM db_id=tmhmm from=13 to=35) (IPRSCAN) D"
GKFG-314-MONOMER (D-tyrosyl-tRNA(Tyr)) "D-tyrosyl-tRNA(Tyr) deacylase	K07560 D-tyrosyl-tRNA(Tyr) deacylase [EC:3.1.-.-] (db=KEGG evalue=3.3e-37 bit_score=160.0 identity=53.8 coverage=95.30201342281879) (BLAST) C"
GKFG-311-MONOMER (seg) "seg (db=Seg db_id=seg from=82 to=90) (IPRSCAN) D"
GKFG-310-MONOMER (Lipocalins) "Lipocalins (db=superfamily db_id=SSF50814 from=6 to=41 evalue=1.3e-06 interpro_id=IPR011038 interpro_description=Calycin-like) (IPRSCAN) D"
GKFG-309-MONOMER (Putative) "Putative uncharacterized protein n=2 Tax=Actinomyces RepID=G9PPN4_9ACTO (db=UNIREF evalue=4.4e-15 bit_score=88.0 identity=26.5 coverage=82.22222222222221) (BLAST) C"
GKFG-304-MONOMER (hypothetical) "hypothetical protein (db=KEGG evalue=4.8e-32 bit_score=144.0 identity=30.9 coverage=48.8) (BLAST) C"
GKFG-303-MONOMER (hypothetical) "hypothetical protein (db=KEGG evalue=5.9e-29 bit_score=134.0 identity=27.8 coverage=87.85871964679912) (BLAST) C"
GKFG-302-MONOMER (coiled-coil) "coiled-coil (db=Coil db_id=coil from=43 to=64 evalue=NA) (IPRSCAN) D"
GKFG-300-MONOMER (UniRef90_F9EI64) "UniRef90_F9EI64 ABC superfamily ATP binding cassette transporter ABC protein n=1 Tax=Actinomyces sp. oral taxon 448 str. F0400 RepID=F9EI64_9ACTO (db=UNIREF) (RBH) B"
GKFG-299-MONOMER (bcv:Bcav_0457) "bcv:Bcav_0457 hypothetical protein	K02004 putative ABC transport system permease protein (db=KEGG) (RBH) B"
GKFG-298-MONOMER (hypothetical) "hypothetical protein (db=KEGG evalue=2.8e-12 bit_score=76.0 identity=49.4 coverage=94.02985074626866) (BLAST) C"
GKFG-297-MONOMER ((db=HMMPfam) "(db=HMMPfam db_id=PF12277 from=3 to=49 evalue=7.4e-11 interpro_id=IPR022062 interpro_description=Protein of unknown function DUF3618) (IPRSCAN) D"
GKFG-296-MONOMER (hypothetical) "hypothetical protein (db=KEGG evalue=5.2e-26 bit_score=123.0 identity=45.1 coverage=59.111111111111114) (BLAST) C"
GKFG-295-MONOMER (hypothetical) "hypothetical protein (db=KEGG evalue=5.4e-25 bit_score=119.0 identity=52.2 coverage=90.32258064516128) (BLAST) C"
GKFG-294-MONOMER (mau:Micau_3249) "mau:Micau_3249 major facilitator superfamily protein (db=KEGG) (RBH) B"
GKFG-293-MONOMER (transmembrane_regions) "transmembrane_regions (db=TMHMM db_id=tmhmm from=4 to=24) (IPRSCAN) D"
GKFG-292-MONOMER (putative) "putative endoribonuclease translation initiation inhibitor (db=KEGG evalue=1.1e-34 bit_score=151.0 identity=58.0 coverage=91.72413793103448) (BLAST) C"
GKFG-291-MONOMER (transcription) "transcription factor WhiB (db=KEGG evalue=6.4e-30 bit_score=135.0 identity=61.0 coverage=90.0) (BLAST) C"
GKFG-289-MONOMER (mcu:HMPREF0573_10751) "mcu:HMPREF0573_10751 putative penicillin-binding protein (db=KEGG) (RBH) B"
GKFG-288-MONOMER (metallophosphoesterase) "metallophosphoesterase (db=KEGG evalue=0.0 bit_score=200.0 identity=40.4 coverage=67.98941798941799) (BLAST) C"
GKFG-287-MONOMER (hypothetical) "hypothetical protein	K07736 CarD family transcriptional regulator (db=KEGG evalue=0.0 bit_score=220.0 identity=68.9 coverage=93.02325581395348) (BLAST) C"
GKFG-285-MONOMER (apn:Asphe3_37240) "apn:Asphe3_37240 major facilitator superfamily permease	K06902 MFS transporter, UMF1 family (db=KEGG) (RBH) B"
GKFG-278-MONOMER (gob:Gobs_1709) "gob:Gobs_1709 choline/carnitine/betaine transporter	K02168 high-affinity choline transport protein (db=KEGG) (RBH) B"
GKFG-277-MONOMER (LacI) "LacI family transcriptional regulator (db=KEGG evalue=0.0 bit_score=272.0 identity=42.7 coverage=93.27731092436974) (BLAST) C"
GKFG-276-MONOMER (Putative) "Putative uncharacterized protein n=1 Tax=Bifidobacterium breve UCC2003 RepID=F9XZB4_BIFBU (db=UNIREF evalue=0.0 bit_score=203.0 identity=42.2 coverage=94.23076923076923) (BLAST) C"
GKFG-274-MONOMER (apn:Asphe3_10710) "apn:Asphe3_10710 monosaccharide ABC transporter membrane protein, CUT2 family	K10440 ribose transport system permease protein (db=KEGG) (RBH) B"
GKFG-272-MONOMER (apn:Asphe3_10690) "apn:Asphe3_10690 monosaccharide ABC transporter substrate-binding protein, CUT2 family	K10439 ribose transport system substrate-binding protein (db=KEGG) (RBH) B"
GKFG-271-MONOMER (apn:Asphe3_10590) "apn:Asphe3_10590 hypothetical protein (db=KEGG) (RBH) B"
GKFG-269-MONOMER (mcu:HMPREF0573_10678) "mcu:HMPREF0573_10678 tnp3521	IS3521 transposase (db=KEGG) (RBH) B"
GKFG-268-MONOMER (hypothetical) "hypothetical protein	K09153 hypothetical protein (db=KEGG evalue=8.2e-17 bit_score=92.0 identity=48.0 coverage=68.96551724137932) (BLAST) C"
GKFG-267-MONOMER (UniRef90_E6LY50) "UniRef90_E6LY50 Iron(III) ABC superfamily ATP binding cassette transporter, ABC protein n=2 Tax=Mobiluncus curtisii RepID=E6LY50_9ACTO (db=UNIREF) (RBH) B"
GKFG-266-MONOMER (UniRef90_E6LY51) "UniRef90_E6LY51 Iron(III) ABC superfamily ATP binding cassette transporter solute-binding protein n=2 Tax=Mobiluncus curtisii RepID=E6LY51_9ACTO (db=UNIREF) (RBH) B"
GKFG-265-MONOMER (UniRef90_E6LY52) "UniRef90_E6LY52 Heme ABC superfamily ATP binding cassette transporter, membrane protein n=2 Tax=Mobiluncus curtisii RepID=E6LY52_9ACTO (db=UNIREF) (RBH) B"
GKFG-264-MONOMER (UniRef90_E1MC29) "UniRef90_E1MC29 Peptidase, S9A/B/C family, catalytic domain protein n=2 Tax=Mobiluncus mulieris RepID=E1MC29_9ACTO (db=UNIREF) (RBH) B"
GKFG-263-MONOMER (Putative) "Putative uncharacterized protein n=1 Tax=Mobiluncus mulieris FB024-16 RepID=E1MC28_9ACTO (db=UNIREF evalue=1.4e-07 bit_score=60.0 identity=67.6 coverage=94.28571428571428) (BLAST) C"
GKFG-261-MONOMER (twh:TWT600) "twh:TWT600 ABC transporter ATP-binding protein	K06148 ATP-binding cassette, subfamily C, bacterial (db=KEGG) (RBH) B"
GKFG-260-MONOMER (twh:TWT601) "twh:TWT601 ABC transporter ATP-binding protein	K06148 ATP-binding cassette, subfamily C, bacterial (db=KEGG) (RBH) B"
GKFG-259-MONOMER (mcu:HMPREF0573_10100) "mcu:HMPREF0573_10100 ABC transporter ATP-binding protein/membrane protein	K02003 putative ABC transport system ATP-binding protein (db=KEGG) (RBH) B"
GKFG-258-MONOMER (mcu:HMPREF0573_10101) "mcu:HMPREF0573_10101 peptide ABC transporter permease	K02004 putative ABC transport system permease protein (db=KEGG) (RBH) B"
GKFG-256-MONOMER (mcu:HMPREF0573_10102) "mcu:HMPREF0573_10102 ABC transporter membrane protein	K02004 putative ABC transport system permease protein (db=KEGG) (RBH) B"
GKFG-255-MONOMER (hypothetical) "hypothetical protein	K09940 hypothetical protein (db=KEGG evalue=3.4e-33 bit_score=147.0 identity=44.9 coverage=86.20689655172413) (BLAST) C"
GKFG-254-MONOMER (RecB) "RecB family nuclease	K06860 uncharacterized protein (db=KEGG evalue=2.1e-44 bit_score=186.0 identity=28.7 coverage=80.69216757741347) (BLAST) C"
GKFG-252-MONOMER (transmembrane_regions) "transmembrane_regions (db=TMHMM db_id=tmhmm from=29 to=51) (IPRSCAN) D"
GKFG-251-MONOMER (LuxR) "LuxR family transcriptional regulator (db=KEGG evalue=2.2e-18 bit_score=98.0 identity=29.7 coverage=88.0184331797235) (BLAST) C"
GKFG-250-MONOMER (hypothetical) "hypothetical protein (db=KEGG evalue=2.8e-09 bit_score=69.0 identity=37.4 coverage=19.85645933014354) (BLAST) C"
GKFG-249-MONOMER (transmembrane_regions) "transmembrane_regions (db=TMHMM db_id=tmhmm from=7 to=29) (IPRSCAN) D"
GKFG-248-MONOMER (transmembrane_regions) "transmembrane_regions (db=TMHMM db_id=tmhmm from=5 to=27) (IPRSCAN) D"
GKFG-245-MONOMER (transmembrane_regions) "transmembrane_regions (db=TMHMM db_id=tmhmm from=33 to=55) (IPRSCAN) D"
GKFG-238-MONOMER (hypothetical) "hypothetical protein	K09162 hypothetical protein (db=KEGG evalue=0.0 bit_score=285.0 identity=55.2 coverage=97.57085020242914) (BLAST) C"
GKFG-237-MONOMER (ahe:Arch_1722) "ahe:Arch_1722 Crp/Fnr family transcriptional regulator (db=KEGG) (RBH) B"
GKFG-236-MONOMER (hypothetical) "hypothetical protein (db=KEGG evalue=1.0e-26 bit_score=126.0 identity=27.6 coverage=84.67532467532467) (BLAST) C"
GKFG-235-MONOMER (pfr:PFREUD_19110) "pfr:PFREUD_19110 iolT3	myo-inositol transporter IolT3 (db=KEGG) (RBH) B"
GKFG-231-MONOMER (transmembrane_regions) "transmembrane_regions (db=TMHMM db_id=tmhmm from=166 to=197) (IPRSCAN) D"
GKFG-230-MONOMER (mcu:HMPREF0573_11028) "mcu:HMPREF0573_11028 LIVCS family branched subunit amino acid:cation symporter	K03311 branched-chain amino acid:cation transporter, LIVCS family (db=KEGG) (RBH) B"
GKFG-229-MONOMER (type) "type II secretion system protein (db=KEGG evalue=1.0e-24 bit_score=119.0 identity=39.3 coverage=93.75) (BLAST) C"
GKFG-228-MONOMER (hypothetical) "hypothetical protein	K12510 tight adherence protein B (db=KEGG evalue=5.0e-21 bit_score=107.0 identity=33.0 coverage=84.0) (BLAST) C"
GKFG-227-MONOMER (cfi:Celf_0839) "cfi:Celf_0839 type II secretion system protein E	K02283 pilus assembly protein CpaF (db=KEGG) (RBH) B"
GKFG-226-MONOMER (PROKAR_LIPOPROTEIN) "PROKAR_LIPOPROTEIN (db=ProfileScan db_id=PS51257 from=1 to=21 evalue=7.0) (IPRSCAN) D"
GKFG-224-MONOMER (hypothetical) "hypothetical protein (db=KEGG evalue=7.5e-18 bit_score=95.0 identity=50.6 coverage=95.29411764705881) (BLAST) C"
GKFG-222-MONOMER (cation) "cation diffusion facilitator family transporter	K03295 cation efflux system protein, CDF family (db=KEGG evalue=8.4e-37 bit_score=159.0 identity=44.4 coverage=98.82352941176471) (BLAST) C"
GKFG-221-MONOMER (cation) "cation diffusion facilitator family transporter	K03295 cation efflux system protein, CDF family (db=KEGG evalue=7.0e-23 bit_score=112.0 identity=40.7 coverage=83.23699421965318) (BLAST) C"
GKFG-219-MONOMER (hypothetical) "hypothetical protein (db=KEGG evalue=4.6e-12 bit_score=75.0 identity=45.9 coverage=95.23809523809523) (BLAST) C"
GKFG-218-MONOMER (putative) "putative permease, DMT superfamily	K11939 inner membrane transporter RhtA (db=KEGG evalue=1.2e-09 bit_score=68.0 identity=32.0 coverage=87.73584905660378) (BLAST) C"
GKFG-217-MONOMER (DNase) "DNase I-like (db=superfamily db_id=SSF56219 from=1 to=276 evalue=7.7e-18 interpro_id=IPR005135 interpro_description=Endonuclease/exonuclease/phosphatase) (IPRSCAN) D"
GKFG-215-MONOMER (UniRef90_D0YPE8) "UniRef90_D0YPE8 MscS Mechanosensitive ion channel n=4 Tax=Mobiluncus mulieris RepID=D0YPE8_9ACTO (db=UNIREF) (RBH) B"
GKFG-214-MONOMER (304174..304446) "304174..304446 - ( gc_cont=0.546) (GENE) E"
GKFG-212-MONOMER (hypothetical) "hypothetical protein (db=KEGG evalue=1.4e-19 bit_score=101.0 identity=54.8 coverage=95.40229885057471) (BLAST) C"
GKFG-211-MONOMER (ahe:Arch_1245) "ahe:Arch_1245 molybdenum ABC transporter inner membrane protein	K02018 molybdate transport system permease protein (db=KEGG) (RBH) B"
GKFG-210-MONOMER (putative) "putative molybdate-binding protein precursor	K02020 molybdate transport system substrate-binding protein (db=KEGG evalue=0.0 bit_score=265.0 identity=53.3 coverage=93.60902255639097) (BLAST) C"
GKFG-209-MONOMER (molybdenum) "molybdenum binding protein (db=KEGG evalue=1.0e-29 bit_score=135.0 identity=51.1 coverage=94.81481481481482) (BLAST) C"
GKFG-204-MONOMER (mcu:HMPREF0573_11445) "mcu:HMPREF0573_11445 nitrate/nitrite transporter	K02575 MFS transporter, NNP family, nitrate/nitrite transporter (db=KEGG) (RBH) B"
GKFG-203-MONOMER (moaB	) "moaB	Molybdenum cofactor biosynthesis protein (db=KEGG evalue=1.5e-44 bit_score=184.0 identity=61.7 coverage=83.15217391304348) (BLAST) C"
GKFG-202-MONOMER (hypothetical) "hypothetical protein (db=KEGG evalue=3.0e-20 bit_score=104.0 identity=36.2 coverage=88.40579710144928) (BLAST) C"
GKFG-201-MONOMER (lacI4	) "lacI4	LacI family transcriptional regulator (db=KEGG evalue=0.0 bit_score=211.0 identity=34.3 coverage=98.51632047477746) (BLAST) C"
GKFG-200-MONOMER (moaC	) "moaC	Molybdenum cofactor biosynthesis protein	K03637 molybdenum cofactor biosynthesis protein C (db=KEGG evalue=0.0 bit_score=206.0 identity=67.9 coverage=88.06818181818183) (BLAST) C"
GKFG-197-MONOMER (moeB2	) "moeB2	molybdenum cofactor biosynthesis protein MoeB2 (db=KEGG evalue=0.0 bit_score=262.0 identity=54.3 coverage=93.90243902439023) (BLAST) C"
GKFG-195-MONOMER (ROK) "ROK family protein (db=KEGG evalue=0.0 bit_score=260.0 identity=35.2 coverage=97.46192893401016) (BLAST) C"
GKFG-194-MONOMER (clj:CLJU_c18280) "clj:CLJU_c18280 sugar transporter (db=KEGG) (RBH) B"
GKFG-191-MONOMER (280419..280619) "280419..280619 - ( gc_cont=0.572) (GENE) E"
GKFG-189-MONOMER (MoaD/ThiS) "MoaD/ThiS (db=superfamily db_id=SSF54285 from=1 to=81 evalue=2.4e-08 interpro_id=IPR016155 interpro_description=Molybdopterin synthase/thiamin biosynthesis sulphur carrier, beta-grasp) (IPRSCAN) D"
GKFG-188-MONOMER (moaA	) "moaA	molybdenum cofactor biosynthesis protein A	K03639 molybdenum cofactor biosynthesis protein (db=KEGG evalue=0.0 bit_score=272.0 identity=45.1 coverage=95.94202898550725) (BLAST) C"
GKFG-187-MONOMER (molybdopterin-guanine) "molybdopterin-guanine dinucleotide biosynthesis protein (db=KEGG evalue=2.0e-16 bit_score=90.0 identity=52.9 coverage=91.20879120879121) (BLAST) C"
GKFG-186-MONOMER (mcu:HMPREF0573_11467) "mcu:HMPREF0573_11467 tatC	Sec-independent protein translocase TatC	K03118 sec-independent protein translocase protein TatC (db=KEGG) (RBH) B"
GKFG-185-MONOMER (twin-arginine) "twin-arginine translocation protein, TatA/E family subunit	K03116 sec-independent protein translocase protein TatA (db=KEGG evalue=6.5e-12 bit_score=75.0 identity=46.4 coverage=68.64406779661016) (BLAST) C"
GKFG-181-MONOMER (hypothetical) "hypothetical protein (db=KEGG evalue=1.2e-17 bit_score=95.0 identity=29.5 coverage=86.66666666666667) (BLAST) C"
GKFG-179-MONOMER (sugar) "sugar phosphate isomerase/epimerase (db=KEGG evalue=1.4e-44 bit_score=184.0 identity=73.6 coverage=93.02325581395348) (BLAST) C"
GKFG-175-MONOMER (268498..268608) "268498..268608 - ( gc_cont=0.450) (GENE) E"
GKFG-155-MONOMER (transmembrane_regions) "transmembrane_regions (db=TMHMM db_id=tmhmm from=4 to=26) (IPRSCAN) D"
GKFG-154-MONOMER (hypothetical) "hypothetical protein (db=KEGG evalue=2.0e-42 bit_score=178.0 identity=42.7 coverage=84.70588235294117) (BLAST) C"
GKFG-152-MONOMER (UniRef90_E8JIQ1) "UniRef90_E8JIQ1 Filamentation induced by cAMP protein Fic n=1 Tax=Actinomyces sp. oral taxon 178 str. F0338 RepID=E8JIQ1_9ACTO (db=UNIREF) (RBH) B"
GKFG-150-MONOMER (hypothetical) "hypothetical protein (db=KEGG evalue=0.0 bit_score=234.0 identity=42.0 coverage=72.94685990338165) (BLAST) C"
GKFG-148-MONOMER (cul:CULC22_02029) "cul:CULC22_02029 hypothetical protein	K11103 aerobic C4-dicarboxylate transport protein (db=KEGG) (RBH) B"
GKFG-146-MONOMER (25167..25325) "25167..25325 + ( gc_cont=0.541) (GENE) E"
GKFG-142-MONOMER (dsy:DSY3812) "dsy:DSY3812 hypothetical protein	K06147 ATP-binding cassette, subfamily B, bacterial (db=KEGG) (RBH) B"
GKFG-141-MONOMER (dsy:DSY3811) "dsy:DSY3811 hypothetical protein	K06147 ATP-binding cassette, subfamily B, bacterial (db=KEGG) (RBH) B"
GKFG-140-MONOMER (hypothetical) "hypothetical protein	K07133 (db=KEGG evalue=0.0 bit_score=383.0 identity=48.6 coverage=99.49367088607595) (BLAST) C"
GKFG-138-MONOMER (xce:Xcel_0100) "xce:Xcel_0100 polar amino acid ABC transporter permease	K02029 polar amino acid transport system permease protein (db=KEGG) (RBH) B"
GKFG-137-MONOMER (UniRef90_D4U1L7) "UniRef90_D4U1L7 ABC-type amino acid transport system, secreted component n=2 Tax=Actinomyces odontolyticus RepID=D4U1L7_9ACTO (db=UNIREF) (RBH) B"
GKFG-136-MONOMER (hypothetical) "hypothetical protein (db=KEGG evalue=0.0 bit_score=208.0 identity=25.3 coverage=87.82608695652175) (BLAST) C"
GKFG-135-MONOMER (mcu:HMPREF0573_10116) "mcu:HMPREF0573_10116 hypothetical protein (db=KEGG) (RBH) B"
GKFG-131-MONOMER (hypothetical) "hypothetical protein (db=KEGG evalue=4.3e-16 bit_score=89.0 identity=44.9 coverage=97.77777777777777) (BLAST) C"
GKFG-129-MONOMER (hypothetical) "hypothetical protein (db=KEGG evalue=2.0e-07 bit_score=60.0 identity=42.0 coverage=75.38461538461539) (BLAST) C"
GKFG-127-MONOMER (seg) "seg (db=Seg db_id=seg from=4 to=17) (IPRSCAN) D"
GKFG-122-MONOMER (cfl:Cfla_0028) "cfl:Cfla_0028 cell cycle protein (db=KEGG) (RBH) B"
GKFG-120-MONOMER (FHA) "FHA domain-containing protein (db=KEGG evalue=1.1e-30 bit_score=138.0 identity=46.3 coverage=95.73170731707317) (BLAST) C"
GKFG-119-MONOMER (FHA) "FHA domain-containing protein (db=KEGG evalue=1.6e-27 bit_score=127.0 identity=75.0 coverage=97.40259740259741) (BLAST) C"
GKFG-118-MONOMER (206043..206294) "206043..206294 + ( gc_cont=0.516) (GENE) E"
GKFG-117-MONOMER (seg) "seg (db=Seg db_id=seg from=121 to=143) (IPRSCAN) D"
GKFG-116-MONOMER (hypothetical) "hypothetical protein (db=KEGG evalue=2.4e-29 bit_score=135.0 identity=34.0 coverage=80.57324840764332) (BLAST) C"
GKFG-115-MONOMER (Putative) "Putative DNA-binding domain (db=superfamily db_id=SSF46955 from=14 to=64 evalue=2.2e-09 interpro_id=IPR009061 interpro_description=DNA binding domain, putative GO=Molecular Function: nucleotide binding (GO:0000166)) (IPRSCAN) D"
GKFG-114-MONOMER (coiled-coil) "coiled-coil (db=Coil db_id=coil from=77 to=98 evalue=NA) (IPRSCAN) D"
GKFG-113-MONOMER (hypothetical) "hypothetical protein (db=KEGG evalue=0.0 bit_score=221.0 identity=49.8 coverage=98.66071428571429) (BLAST) C"
GKFG-111-MONOMER (prophage) "prophage phiRv2 integrase (db=KEGG evalue=5.6e-45 bit_score=187.0 identity=31.2 coverage=86.09112709832134) (BLAST) C"
GKFG-110-MONOMER (phenylacetic) "phenylacetic acid degradation-related protein (db=KEGG evalue=2.0e-19 bit_score=101.0 identity=46.2 coverage=77.57575757575758) (BLAST) C"
GKFG-109-MONOMER (hypothetical) "hypothetical protein	K02004 putative ABC transport system permease protein (db=KEGG evalue=0.0 bit_score=209.0 identity=31.9 coverage=97.17948717948718) (BLAST) C"
GKFG-107-MONOMER (seg) "seg (db=Seg db_id=seg from=92 to=108) (IPRSCAN) D"
GKFG-106-MONOMER (hypothetical) "hypothetical protein (db=KEGG evalue=2.9e-15 bit_score=87.0 identity=32.8 coverage=84.39024390243902) (BLAST) C"
GKFG-105-MONOMER (PROKAR_LIPOPROTEIN) "PROKAR_LIPOPROTEIN (db=ProfileScan db_id=PS51257 from=1 to=25 evalue=8.0) (IPRSCAN) D"
GKFG-103-MONOMER (hypothetical) "hypothetical protein (db=KEGG evalue=4.2e-20 bit_score=104.0 identity=34.0 coverage=82.35294117647058) (BLAST) C"
GKFG-102-MONOMER (mcu:HMPREF0573_11535) "mcu:HMPREF0573_11535 ABC transporter ATP-binding protein	K06148 ATP-binding cassette, subfamily C, bacterial (db=KEGG) (RBH) B"
GKFG-100-MONOMER (mcu:HMPREF0573_11536) "mcu:HMPREF0573_11536 ABC transporter ATP-binding protein/permease	K06148 ATP-binding cassette, subfamily C, bacterial (db=KEGG) (RBH) B"
GKFG-96-MONOMER (proline-rich) "proline-rich receptor-like protein kinase PERK8-like (db=KEGG evalue=2.9e-10 bit_score=72.0 identity=28.7 coverage=35.05434782608695) (BLAST) C"
GKFG-95-MONOMER (mcu:HMPREF0573_10984) "mcu:HMPREF0573_10984 degP	DO serine protease (EC:3.4.21.-)	K08372 putative serine protease PepD [EC:3.4.21.-] (db=KEGG) (RBH) B"
GKFG-94-MONOMER (180193..180684) "180193..180684 - ( gc_cont=0.541) (GENE) E"
GKFG-93-MONOMER (transmembrane_regions) "transmembrane_regions (db=TMHMM db_id=tmhmm from=4 to=23) (IPRSCAN) D"
GKFG-90-MONOMER (transmembrane_regions) "transmembrane_regions (db=TMHMM db_id=tmhmm from=202 to=224) (IPRSCAN) D"
GKFG-89-MONOMER (arginine) "arginine repressor ArgR	K03402 transcriptional regulator of arginine metabolism (db=KEGG evalue=2.4e-28 bit_score=131.0 identity=47.5 coverage=93.93939393939394) (BLAST) C"
GKFG-88-MONOMER (lambda) "lambda repressor-like DNA-binding domains (db=superfamily db_id=SSF47413 from=13 to=79 evalue=1.4e-08 interpro_id=IPR010982 interpro_description=Lambda repressor-like, DNA-binding GO=Molecular Function: DNA binding (GO:0003677)) (IPRSCAN) D"
GKFG-87-MONOMER (173553..173783) "173553..173783 - ( gc_cont=0.602) (GENE) E"
GKFG-86-MONOMER (Putative) "Putative uncharacterized protein n=1 Tax=Mobiluncus mulieris 28-1 RepID=D0YR10_9ACTO (db=UNIREF evalue=7.5e-12 bit_score=77.0 identity=36.1 coverage=30.272952853598017) (BLAST) C"
GKFG-85-MONOMER (172077..172361) "172077..172361 - ( gc_cont=0.596) (GENE) E"
GKFG-84-MONOMER (171063..172076) "171063..172076 - ( gc_cont=0.559) (GENE) E"
GKFG-83-MONOMER (transmembrane_regions) "transmembrane_regions (db=TMHMM db_id=tmhmm from=12 to=33) (IPRSCAN) D"
GKFG-82-MONOMER (transmembrane_regions) "transmembrane_regions (db=TMHMM db_id=tmhmm from=7 to=29) (IPRSCAN) D"
GKFG-81-MONOMER (transmembrane_regions) "transmembrane_regions (db=TMHMM db_id=tmhmm from=13 to=35) (IPRSCAN) D"
GKFG-80-MONOMER ((db=HMMPfam) "(db=HMMPfam db_id=PF00717 from=35 to=83 evalue=1.3e-10 interpro_id=IPR019759 interpro_description=Peptidase S24/S26A/S26B) (IPRSCAN) D"
GKFG-78-MONOMER (transmembrane_regions) "transmembrane_regions (db=TMHMM db_id=tmhmm from=182 to=204) (IPRSCAN) D"
GKFG-77-MONOMER (transmembrane_regions) "transmembrane_regions (db=TMHMM db_id=tmhmm from=7 to=24) (IPRSCAN) D"
GKFG-76-MONOMER (transmembrane_regions) "transmembrane_regions (db=TMHMM db_id=tmhmm from=5 to=22) (IPRSCAN) D"
GKFG-75-MONOMER (Bacterial) "Bacterial adhesins (db=superfamily db_id=SSF49401 from=45 to=186 evalue=1.9e-10 interpro_id=IPR008966 interpro_description=Adhesion, bacterial) (IPRSCAN) D"
GKFG-74-MONOMER (transmembrane_regions) "transmembrane_regions (db=TMHMM db_id=tmhmm from=7 to=26) (IPRSCAN) D"
GKFG-73-MONOMER (seg) "seg (db=Seg db_id=seg from=74 to=90) (IPRSCAN) D"
GKFG-72-MONOMER (163720..164301) "163720..164301 - ( gc_cont=0.579) (GENE) E"
GKFG-71-MONOMER (Uncharacterized) "Uncharacterized protein n=1 Tax=Micromonospora lupini str. Lupac 08 RepID=I0L2W6_9ACTO (db=UNIREF evalue=1.2e-08 bit_score=65.0 identity=39.1 coverage=92.78350515463917) (BLAST) C"
GKFG-70-MONOMER (transmembrane_regions) "transmembrane_regions (db=TMHMM db_id=tmhmm from=17 to=39) (IPRSCAN) D"
GKFG-69-MONOMER (seg) "seg (db=Seg db_id=seg from=80 to=97) (IPRSCAN) D"
GKFG-67-MONOMER (art:Arth_4214) "art:Arth_4214 hypothetical protein (db=KEGG) (RBH) B"
GKFG-66-MONOMER (kfl:Kfla_6989) "kfl:Kfla_6989 hypothetical protein (db=KEGG) (RBH) B"
GKFG-65-MONOMER (aai:AARI_pI00250) "aai:AARI_pI00250 TraG-family bacterial conjugation protein (db=KEGG) (RBH) B"
GKFG-64-MONOMER (coiled-coil) "coiled-coil (db=Coil db_id=coil from=76 to=97 evalue=NA) (IPRSCAN) D"
GKFG-63-MONOMER (154918..155439) "154918..155439 - ( gc_cont=0.556) (GENE) E"
GKFG-62-MONOMER (no) "no description (db=Gene3D db_id=G3DSA:3.40.30.10 from=5 to=87 evalue=8.5e-14 interpro_id=IPR012336 interpro_description=Thioredoxin-like fold) (IPRSCAN) D"
GKFG-61-MONOMER (seg) "seg (db=Seg db_id=seg from=115 to=125) (IPRSCAN) D"
GKFG-60-MONOMER (coiled-coil) "coiled-coil (db=Coil db_id=coil from=15 to=36 evalue=NA) (IPRSCAN) D"
GKFG-59-MONOMER (hypothetical) "hypothetical protein (db=KEGG evalue=1.3e-07 bit_score=61.0 identity=30.8 coverage=70.16129032258065) (BLAST) C"
GKFG-58-MONOMER (seg) "seg (db=Seg db_id=seg from=220 to=241) (IPRSCAN) D"
GKFG-57-MONOMER (transcription) "transcription factor WhiB (db=KEGG evalue=1.7e-32 bit_score=144.0 identity=61.0 coverage=98.01980198019803) (BLAST) C"
GKFG-56-MONOMER ((db=HMMPfam) "(db=HMMPfam db_id=PF05713 from=74 to=95 evalue=0.00017 interpro_id=IPR008687 interpro_description=Bacterial mobilisation) (IPRSCAN) D"
GKFG-55-MONOMER (coiled-coil) "coiled-coil (db=Coil db_id=coil from=11 to=32 evalue=NA) (IPRSCAN) D"
GKFG-53-MONOMER (147802..148251) "147802..148251 + ( gc_cont=0.471) (GENE) E"
GKFG-52-MONOMER (Nucleic) "Nucleic acid-binding proteins (db=superfamily db_id=SSF50249 from=1 to=114 evalue=9.7e-11 interpro_id=IPR016027 interpro_description=Nucleic acid-binding, OB-fold-like) (IPRSCAN) D"
GKFG-51-MONOMER (seg) "seg (db=Seg db_id=seg from=31 to=40) (IPRSCAN) D"
GKFG-50-MONOMER (putative) "putative cell filamentation protein (db=KEGG evalue=0.0 bit_score=245.0 identity=50.4 coverage=76.87074829931973) (BLAST) C"
GKFG-49-MONOMER (seg) "seg (db=Seg db_id=seg from=31 to=45) (IPRSCAN) D"
GKFG-48-MONOMER (144268..144603) "144268..144603 + ( gc_cont=0.446) (GENE) E"
GKFG-47-MONOMER (143711..144259) "143711..144259 + ( gc_cont=0.448) (GENE) E"
GKFG-46-MONOMER (DNA-binding) "DNA-binding protein (db=KEGG evalue=2.0e-16 bit_score=90.0 identity=62.9 coverage=84.72222222222221) (BLAST) C"
GKFG-45-MONOMER (transmembrane_regions) "transmembrane_regions (db=TMHMM db_id=tmhmm from=5 to=22) (IPRSCAN) D"
GKFG-44-MONOMER (chromosome) "chromosome condensation regulator RCC1 (db=KEGG evalue=7.5e-20 bit_score=103.0 identity=31.8 coverage=63.278688524590166) (BLAST) C"
GKFG-43-MONOMER (peptidase) "peptidase M23 (db=KEGG evalue=7.1e-34 bit_score=151.0 identity=38.0 coverage=40.53030303030303) (BLAST) C"
GKFG-42-MONOMER (140655..140831) "140655..140831 + ( gc_cont=0.520) (GENE) E"
GKFG-41-MONOMER (transmembrane_regions) "transmembrane_regions (db=TMHMM db_id=tmhmm from=21 to=43) (IPRSCAN) D"
GKFG-39-MONOMER (Cna) "Cna B domain-containing protein (db=KEGG evalue=3.2e-35 bit_score=156.0 identity=31.6 coverage=41.497975708502025) (BLAST) C"
GKFG-38-MONOMER (PROKAR_LIPOPROTEIN) "PROKAR_LIPOPROTEIN (db=ProfileScan db_id=PS51257 from=1 to=25 evalue=7.0) (IPRSCAN) D"
GKFG-37-MONOMER (PROKAR_LIPOPROTEIN) "PROKAR_LIPOPROTEIN (db=ProfileScan db_id=PS51257 from=1 to=25 evalue=5.0) (IPRSCAN) D"
GKFG-36-MONOMER (PROKAR_LIPOPROTEIN) "PROKAR_LIPOPROTEIN (db=ProfileScan db_id=PS51257 from=1 to=25 evalue=7.0) (IPRSCAN) D"
GKFG-34-MONOMER (seg) "seg (db=Seg db_id=seg from=96 to=109) (IPRSCAN) D"
GKFG-33-MONOMER (CobQ/CobB/MinD/ParA) "CobQ/CobB/MinD/ParA nucleotide binding domain protein (db=KEGG evalue=0.0 bit_score=272.0 identity=53.1 coverage=96.21212121212122) (BLAST) C"
GKFG-32-MONOMER (seg) "seg (db=Seg db_id=seg from=1 to=11) (IPRSCAN) D"
GKFG-31-MONOMER (132938..133258) "132938..133258 + ( gc_cont=0.470) (GENE) E"
GKFG-30-MONOMER (integrase) "integrase family protein (db=KEGG evalue=2.8e-37 bit_score=161.0 identity=34.2 coverage=92.95774647887323) (BLAST) C"
GKFG-29-MONOMER (std:SPPN_11055) "std:SPPN_11055 Zinc metalloprotease zmpC (db=KEGG) (RBH) B"
GKFG-28-MONOMER (127877..128059) "127877..128059 + ( gc_cont=0.475) (GENE) E"
GKFG-27-MONOMER (hypothetical) "hypothetical protein (db=KEGG evalue=0.0 bit_score=248.0 identity=54.7 coverage=99.10714285714286) (BLAST) C"
GKFG-26-MONOMER (DNA) "DNA damage-inducible protein	K07473 DNA-damage-inducible protein J (db=KEGG evalue=4.9e-28 bit_score=129.0 identity=75.6 coverage=93.25842696629213) (BLAST) C"
GKFG-25-MONOMER (126277..126399) "126277..126399 - ( gc_cont=0.496) (GENE) E"
GKFG-24-MONOMER (TrkA-N) "TrkA-N domain-containing protein	K03499 trk system potassium uptake protein TrkA (db=KEGG evalue=0.0 bit_score=293.0 identity=67.5 coverage=94.17040358744396) (BLAST) C"
GKFG-23-MONOMER (Putative) "Putative uncharacterized protein n=1 Tax=Collinsella aerofaciens ATCC 25986 RepID=A4E9P1_9ACTN (db=UNIREF evalue=7.9e-13 bit_score=79.0 identity=42.2 coverage=93.61702127659575) (BLAST) C"
GKFG-22-MONOMER (125713..125967) "125713..125967 + ( gc_cont=0.533) (GENE) E"
GKFG-21-MONOMER (125474..125662) "125474..125662 + ( gc_cont=0.455) (GENE) E"
GKFG-18-MONOMER (hypothetical) "hypothetical protein (db=KEGG evalue=0.0 bit_score=278.0 identity=49.5 coverage=79.9410029498525) (BLAST) C"
GKFG-17-MONOMER (Cna) "Cna protein B-type domain (db=superfamily db_id=SSF49478 from=226 to=313 evalue=6.5e-09 interpro_id=IPR008970 interpro_description=Collagen-binding surface protein Cna, B-type domain) (IPRSCAN) D"
GKFG-16-MONOMER ((db=HMMPfam) "(db=HMMPfam db_id=PF05738 from=2079 to=2160 evalue=8.8e-07 interpro_id=IPR008454 interpro_description=Collagen-binding surface protein Cna-like, B-type domain) (IPRSCAN) D"
GKFG-15-MONOMER (LPXTG-site) "LPXTG-site transpeptidase (Sortase) family protein n=2 Tax=Faecalibacterium prausnitzii RepID=D4KBT9_9FIRM (db=UNIREF evalue=2.9e-11 bit_score=75.0 identity=25.3 coverage=83.9506172839506) (BLAST) C"
GKFG-14-MONOMER (DNA-binding) "DNA-binding protein with an HTH domain (db=KEGG evalue=1.0e-18 bit_score=97.0 identity=59.5 coverage=94.8051948051948) (BLAST) C"
GKFG-2-MONOMER (transmembrane_regions) "transmembrane_regions (db=TMHMM db_id=tmhmm from=20 to=42) (IPRSCAN) D"
GKFG-561-MONOMER (104072..104176) "104072..104176 + ( gc_cont=0.581) (GENE) E"
GKFG-560-MONOMER (CrcB) "CrcB protein	K06199 CrcB protein (db=KEGG evalue=1.8e-10 bit_score=71.0 identity=35.7 coverage=80.76923076923077) (BLAST) C"
GKFG-559-MONOMER ((db=HMMPfam) "(db=HMMPfam db_id=PF02537 from=20 to=118 evalue=2.0e-16 interpro_id=IPR003691 interpro_description=Camphor resistance CrcB protein GO=Cellular Component: membrane (GO:0016020)) (IPRSCAN) D"
GKFG-557-MONOMER (ach:Achl_0841) "ach:Achl_0841 TAP domain-containing protein (db=KEGG) (RBH) B"
GKFG-553-MONOMER (NUDIX) "NUDIX hydrolase (db=KEGG evalue=0.0 bit_score=211.0 identity=68.9 coverage=87.5) (BLAST) C"
GKFG-552-MONOMER (hypothetical) "hypothetical protein (db=KEGG evalue=5.5e-21 bit_score=108.0 identity=23.8 coverage=73.75) (BLAST) C"
GKFG-551-MONOMER (bcv:Bcav_4210) "bcv:Bcav_4210 integral membrane protein MviN (db=KEGG) (RBH) B"
GKFG-550-MONOMER (Putative) "Putative uncharacterized protein (Fragment) n=1 Tax=Actinomyces urogenitalis DSM 15434 RepID=C0W4U5_9ACTO (db=UNIREF evalue=9.0e-18 bit_score=96.0 identity=34.6 coverage=95.58823529411765) (BLAST) C"
GKFG-548-MONOMER (thioredoxin	) "thioredoxin	K03671 thioredoxin 1 (db=KEGG evalue=6.4e-30 bit_score=135.0 identity=55.4 coverage=90.9090909090909) (BLAST) C"
GKFG-547-MONOMER (two) "two component transcriptional regulator, winged helix family	K07776 two-component system, OmpR family, response regulator RegX3 (db=KEGG evalue=0.0 bit_score=285.0 identity=57.9 coverage=92.3694779116466) (BLAST) C"
GKFG-546-MONOMER (88641..89321) "88641..89321 - ( gc_cont=0.532) (GENE) E"
GKFG-543-MONOMER (carbon) "carbon storage regulator	K03563 carbon storage regulator (db=KEGG evalue=1.1e-09 bit_score=67.0 identity=49.2 coverage=83.56164383561644) (BLAST) C"
GKFG-542-MONOMER (84558..84998) "84558..84998 + ( gc_cont=0.533) (GENE) E"
GKFG-541-MONOMER (transmembrane_regions) "transmembrane_regions (db=TMHMM db_id=tmhmm from=2 to=24) (IPRSCAN) D"
GKFG-540-MONOMER (82989..83573) "82989..83573 - ( gc_cont=0.487) (GENE) E"
GKFG-539-MONOMER (mcu:HMPREF0573_10938) "mcu:HMPREF0573_10938 MMPL domain-containing protein	K06994 putative drug exporter of the RND superfamily (db=KEGG) (RBH) B"
GKFG-537-MONOMER (ske:Sked_37760) "ske:Sked_37760 MATE family efflux protein (db=KEGG) (RBH) B"
GKFG-533-MONOMER (single-strand) "single-strand binding protein	K03111 single-strand DNA-binding protein (db=KEGG evalue=0.0 bit_score=230.0 identity=59.3 coverage=97.91666666666666) (BLAST) C"
GKFG-531-MONOMER (mcu:HMPREF0573_10708) "mcu:HMPREF0573_10708 penicillin-binding protein (db=KEGG) (RBH) B"
GKFG-530-MONOMER (72741..72833) "72741..72833 + ( gc_cont=0.312) (GENE) E"
GKFG-529-MONOMER (iva:Isova_0001) "iva:Isova_0001 chromosomal replication initiator protein dnaA	K02313 chromosomal replication initiator protein (db=KEGG) (RBH) B"
GKFG-528-MONOMER (Ribonuclease) "Ribonuclease P protein component n=1 Tax=Actinomyces sp. oral taxon 178 str. F0338 RepID=E8JIS9_9ACTO (db=UNIREF evalue=2.4e-11 bit_score=74.0 identity=50.0 coverage=93.33333333333333) (BLAST) C"
GKFG-527-MONOMER (hypothetical) "hypothetical protein	K08998 hypothetical protein (db=KEGG evalue=2.1e-20 bit_score=104.0 identity=51.6 coverage=83.4862385321101) (BLAST) C"
GKFG-526-MONOMER (YidC/Oxa1) "YidC/Oxa1 family membrane protein insertase	K03217 preprotein translocase subunit YidC (db=KEGG evalue=0.0 bit_score=249.0 identity=37.1 coverage=80.78602620087337) (BLAST) C"
GKFG-524-MONOMER (single-stranded) "single-stranded nucleic acid binding R3H domain-containing protein	K06346 spoIIIJ-associated protein (db=KEGG evalue=0.0 bit_score=198.0 identity=64.1 coverage=88.57142857142857) (BLAST) C"
GKFG-522-MONOMER (hypothetical) "hypothetical protein	K03496 chromosome partitioning protein (db=KEGG evalue=0.0 bit_score=263.0 identity=45.5 coverage=97.68211920529801) (BLAST) C"
GKFG-521-MONOMER (UniRef90_E6KT22) "UniRef90_E6KT22 Stage 0 DNA-binding protein n=1 Tax=Actinomyces sp. oral taxon 180 str. F0310 RepID=E6KT22_9ACTO (db=UNIREF) (RBH) B"
GKFG-519-MONOMER (bcv:Bcav_4214) "bcv:Bcav_4214 GntR family transcriptional regulator (db=KEGG) (RBH) B"
GKFG-518-MONOMER (cytochrome) "cytochrome c biogenesis protein (db=KEGG evalue=1.8e-39 bit_score=168.0 identity=34.6 coverage=96.16724738675958) (BLAST) C"
GKFG-516-MONOMER (iva:Isova_2882) "iva:Isova_2882 hypothetical protein (db=KEGG) (RBH) B"
GKFG-515-MONOMER (DedA) "DedA family protein	K03975 membrane-associated protein (db=KEGG evalue=0.0 bit_score=225.0 identity=51.0 coverage=94.54545454545455) (BLAST) C"
GKFG-514-MONOMER (hypothetical) "hypothetical protein (db=KEGG evalue=1.6e-30 bit_score=138.0 identity=34.8 coverage=78.90295358649789) (BLAST) C"
GKFG-513-MONOMER (heavy) "heavy metal transport/detoxification protein (db=KEGG evalue=2.2e-07 bit_score=60.0 identity=38.6 coverage=75.0) (BLAST) C"
GKFG-512-MONOMER (transmembrane_regions) "transmembrane_regions (db=TMHMM db_id=tmhmm from=9 to=31) (IPRSCAN) D"
GKFG-509-MONOMER (52041..52757) "52041..52757 + ( gc_cont=0.554) (GENE) E"
GKFG-508-MONOMER (transmembrane_regions) "transmembrane_regions (db=TMHMM db_id=tmhmm from=450 to=472) (IPRSCAN) D"
GKFG-506-MONOMER (hypothetical) "hypothetical protein (db=KEGG evalue=1.9e-11 bit_score=73.0 identity=67.3 coverage=71.83098591549296) (BLAST) C"
GKFG-505-MONOMER ((db=HMMPfam) "(db=HMMPfam db_id=PF07811 from=8 to=50 evalue=5.5e-07 interpro_id=IPR012495 interpro_description=TadE-like) (IPRSCAN) D"
GKFG-504-MONOMER (hypothetical) "hypothetical protein (db=KEGG evalue=2.3e-10 bit_score=70.0 identity=36.4 coverage=90.5511811023622) (BLAST) C"
GKFG-503-MONOMER (3912..4343) "3912..4343 + ( gc_cont=0.539) (GENE) E"
GKFG-502-MONOMER (DEAD/DEAH) "DEAD/DEAH box helicase	K06877 DEAD/DEAH box helicase domain-containing protein (db=KEGG evalue=0.0 bit_score=214.0 identity=43.8 coverage=93.08943089430895) (BLAST) C"
GKFG-501-MONOMER (cfl:Cfla_2771) "cfl:Cfla_2771 hypothetical protein	K06877 DEAD/DEAH box helicase domain-containing protein (db=KEGG) (RBH) B"
GKFG-499-MONOMER (seg) "seg (db=Seg db_id=seg from=16 to=29) (IPRSCAN) D"
GKFG-496-MONOMER (NTF2) "NTF2 and RRM domain protein (db=KEGG evalue=4.5e-08 bit_score=65.0 identity=28.6 coverage=37.06896551724138) (BLAST) C"
GKFG-494-MONOMER (hypothetical) "hypothetical protein (db=KEGG evalue=0.0 bit_score=237.0 identity=35.1 coverage=70.96774193548387) (BLAST) C"
GKFG-493-MONOMER (coiled-coil) "coiled-coil (db=Coil db_id=coil from=56 to=84 evalue=NA) (IPRSCAN) D"
GKFG-492-MONOMER (gva:HMPREF0424_0757) "gva:HMPREF0424_0757 hypothetical protein (db=KEGG) (RBH) B"
GKFG-491-MONOMER (hypothetical) "hypothetical protein (db=KEGG evalue=6.6e-31 bit_score=141.0 identity=23.6 coverage=95.65217391304348) (BLAST) C"
GKFG-490-MONOMER (cdz:CD31A_0536) "cdz:CD31A_0536 putative sugar ABC transport syste ATP-binding protein	K10243 cellobiose transport system ATP-binding protein (db=KEGG) (RBH) B"
GKFG-488-MONOMER (hypothetical) "hypothetical protein (db=KEGG evalue=1.8e-24 bit_score=117.0 identity=49.5 coverage=96.29629629629629) (BLAST) C"
GKFG-486-MONOMER (pfr:PFREUD_10030) "pfr:PFREUD_10030 ABC transporter substrate-binding protein	K02035 peptide/nickel transport system substrate-binding protein (db=KEGG) (RBH) B"
GKFG-485-MONOMER (pfr:PFREUD_10040) "pfr:PFREUD_10040 ABC transporter permease	K02033 peptide/nickel transport system permease protein (db=KEGG) (RBH) B"
GKFG-484-MONOMER (peptide) "peptide ABC transporter permease	K02034 peptide/nickel transport system permease protein (db=KEGG evalue=0.0 bit_score=288.0 identity=54.5 coverage=95.0) (BLAST) C"
GKFG-483-MONOMER (pfr:PFREUD_10060) "pfr:PFREUD_10060 ABC transporter ATP-binding protein (db=KEGG) (RBH) B"
GKFG-482-MONOMER (pfr:PFREUD_10070) "pfr:PFREUD_10070 ABC transporter ATP-binding protein	K02032 peptide/nickel transport system ATP-binding protein (db=KEGG) (RBH) B"
GKFG-479-MONOMER (DNA) "DNA replication and repair protein RecF	K03629 DNA replication and repair protein RecF (db=KEGG evalue=1.4e-45 bit_score=189.0 identity=40.9 coverage=67.07317073170732) (BLAST) C"
GKFG-478-MONOMER (DNA) "DNA replication and repair protein RecF	K03629 DNA replication and repair protein RecF (db=KEGG evalue=1.7e-24 bit_score=117.0 identity=56.9 coverage=76.51515151515152) (BLAST) C"
GKFG-477-MONOMER (hypothetical) "hypothetical protein (db=KEGG evalue=3.3e-25 bit_score=121.0 identity=34.8 coverage=78.47533632286996) (BLAST) C"
GKFG-476-MONOMER (SAM-dependent) "SAM-dependent methyltransferase (EC:2.1.1.-) (db=KEGG evalue=6.7e-41 bit_score=173.0 identity=37.5 coverage=83.33333333333334) (BLAST) C"
GKFG-475-MONOMER (bfa:Bfae_25620) "bfa:Bfae_25620 phosphate-binding protein	K02040 phosphate transport system substrate-binding protein (db=KEGG) (RBH) B"
GKFG-474-MONOMER (cfi:Celf_0592) "cfi:Celf_0592 phosphate ABC transporter, inner membrane subunit PstC	K02037 phosphate transport system permease protein (db=KEGG) (RBH) B"
GKFG-473-MONOMER (cfi:Celf_0593) "cfi:Celf_0593 phosphate ABC transporter, inner membrane subunit PstA	K02038 phosphate transport system permease protein (db=KEGG) (RBH) B"
GKFG-471-MONOMER (11974..12138) "11974..12138 - ( gc_cont=0.497) (GENE) E"
GKFG-2023-MONOMER (mcu:HMPREF0573_11895) "mcu:HMPREF0573_11895 hypothetical protein (db=KEGG) (RBH) B"
GKFG-2022-MONOMER (coiled-coil) "coiled-coil (db=Coil db_id=coil from=43 to=64 evalue=NA) (IPRSCAN) D"
GKFG-2019-MONOMER (iva:Isova_1355) "iva:Isova_1355 DNA repair protein RecN	K03631 DNA repair protein RecN (Recombination protein N) (db=KEGG) (RBH) B"
GKFG-2017-MONOMER (hypothetical) "hypothetical protein (db=KEGG evalue=1.7e-40 bit_score=172.0 identity=34.0 coverage=96.44012944983818) (BLAST) C"
GKFG-2016-MONOMER (hypothetical) "hypothetical protein (db=KEGG evalue=1.1e-44 bit_score=186.0 identity=40.5 coverage=93.11475409836065) (BLAST) C"
GKFG-2015-MONOMER (seg) "seg (db=Seg db_id=seg from=85 to=96) (IPRSCAN) D"
GKFG-2014-MONOMER (bcv:Bcav_2351) "bcv:Bcav_2351 virulence factor MVIN family protein	K03980 virulence factor (db=KEGG) (RBH) B"
GKFG-2012-MONOMER (mcu:HMPREF0573_11882) "mcu:HMPREF0573_11882 ABC transporter membrane protein	K09014 Fe-S cluster assembly protein SufB (db=KEGG) (RBH) B"
GKFG-2011-MONOMER (iva:Isova_1369) "iva:Isova_1369 FeS assembly protein SufD	K09015 Fe-S cluster assembly protein SufD (db=KEGG) (RBH) B"
GKFG-2009-MONOMER (mcu:HMPREF0573_11879) "mcu:HMPREF0573_11879 ABC transporter ATP-binding protein	K09013 Fe-S cluster assembly ATP-binding protein (db=KEGG) (RBH) B"
GKFG-2007-MONOMER (NifU) "NifU family SUF system FeS assembly protein	K04488 nitrogen fixation protein NifU and related proteins (db=KEGG evalue=6.7e-41 bit_score=172.0 identity=52.6 coverage=98.05194805194806) (BLAST) C"
GKFG-2006-MONOMER (hypothetical) "hypothetical protein (db=KEGG evalue=1.2e-36 bit_score=158.0 identity=60.0 coverage=61.49732620320856) (BLAST) C"
GKFG-2004-MONOMER (hypothetical) "hypothetical protein (db=KEGG evalue=1.1e-28 bit_score=132.0 identity=33.8 coverage=89.42731277533039) (BLAST) C"
GKFG-2002-MONOMER (asd:AS9A_4354) "asd:AS9A_4354 putative HAD superfamily sugar phosphatase	K02566 NagD protein (db=KEGG) (RBH) B"
GKFG-2001-MONOMER (UniRef90_C0W0V8) "UniRef90_C0W0V8 DeoR family transcriptional regulator n=1 Tax=Actinomyces coleocanis DSM 15436 RepID=C0W0V8_9ACTO (db=UNIREF) (RBH) B"
GKFG-2000-MONOMER (hypothetical) "hypothetical protein (db=KEGG evalue=1.2e-34 bit_score=151.0 identity=50.0 coverage=93.91891891891892) (BLAST) C"
GKFG-1999-MONOMER (hypothetical) "hypothetical protein	K07343 DNA transformation protein and related proteins (db=KEGG evalue=3.6e-33 bit_score=146.0 identity=83.7 coverage=96.34146341463415) (BLAST) C"
GKFG-1998-MONOMER (mcu:HMPREF0573_10570) "mcu:HMPREF0573_10570 DNA-binding protein (db=KEGG) (RBH) B"
GKFG-1997-MONOMER (1080128..1080859) "1080128..1080859 + ( gc_cont=0.489) (GENE) E"
GKFG-1996-MONOMER (ahe:Arch_0929) "ahe:Arch_0929 ABC transporter (db=KEGG) (RBH) B"
GKFG-1995-MONOMER (Putative) "Putative uncharacterized protein n=1 Tax=Actinomyces sp. oral taxon 178 str. F0338 RepID=E8JFE6_9ACTO (db=UNIREF evalue=5.2e-15 bit_score=86.0 identity=56.1 coverage=85.52631578947368) (BLAST) C"
GKFG-1994-MONOMER (phosphoglycerate) "phosphoglycerate mutase	K08296 phosphohistidine phosphatase [EC:3.1.3.-] (db=KEGG evalue=1.2e-16 bit_score=92.0 identity=35.0 coverage=92.02453987730061) (BLAST) C"
GKFG-1986-MONOMER (integral) "integral membrane protein (db=KEGG evalue=1.4e-45 bit_score=188.0 identity=41.2 coverage=97.87234042553192) (BLAST) C"
GKFG-1985-MONOMER (seg) "seg (db=Seg db_id=seg from=184 to=202) (IPRSCAN) D"
GKFG-1984-MONOMER (krh:KRH_03970) "krh:KRH_03970 betP	glycine betaine transporter (db=KEGG) (RBH) B"
GKFG-1983-MONOMER (mcu:HMPREF0573_10583) "mcu:HMPREF0573_10583 SPFH domain-containing protein/band 7 family protein (db=KEGG) (RBH) B"
GKFG-1982-MONOMER (hypothetical) "hypothetical protein (db=KEGG evalue=3.4e-36 bit_score=158.0 identity=32.7 coverage=96.05263157894737) (BLAST) C"
GKFG-1981-MONOMER (LPXTG_anchor:) "LPXTG_anchor: LPXTG-motif cell wall anch (db=HMMTigr db_id=TIGR01167 from=664 to=695 evalue=0.015 interpro_id=IPR019931 interpro_description=LPXTG-motif cell wall anchor) (IPRSCAN) D"
GKFG-1980-MONOMER (seg) "seg (db=Seg db_id=seg from=111 to=126) (IPRSCAN) D"
GKFG-1976-MONOMER (putative) "putative Sec-independent protein secretion pathway component	K03117 sec-independent protein translocase protein TatB (db=KEGG evalue=6.4e-12 bit_score=75.0 identity=31.5 coverage=82.90598290598291) (BLAST) C"
GKFG-1974-MONOMER (ica:Intca_1124) "ica:Intca_1124 gluconate transporter	K03299 gluconate:H+ symporter, GntP family (db=KEGG) (RBH) B"
GKFG-1973-MONOMER (hypothetical) "hypothetical protein (db=KEGG evalue=3.6e-22 bit_score=109.0 identity=70.1 coverage=93.82716049382715) (BLAST) C"
GKFG-1971-MONOMER (hypothetical) "hypothetical protein (db=KEGG evalue=4.2e-07 bit_score=60.0 identity=40.5 coverage=61.48148148148148) (BLAST) C"
GKFG-1970-MONOMER (cda:CDHC04_2003) "cda:CDHC04_2003 hypothetical protein (db=KEGG) (RBH) B"
GKFG-1969-MONOMER (dgoR	) "dgoR	Galactonate operon transcriptional repressor (db=KEGG evalue=0.0 bit_score=211.0 identity=52.1 coverage=94.69026548672566) (BLAST) C"
GKFG-1967-MONOMER (hypothetical) "hypothetical protein (db=KEGG evalue=0.0 bit_score=193.0 identity=60.6 coverage=91.17647058823529) (BLAST) C"
GKFG-1966-MONOMER (mcu:HMPREF0573_11649) "mcu:HMPREF0573_11649 hypothetical protein (db=KEGG) (RBH) B"
GKFG-1965-MONOMER (hypothetical) "hypothetical protein NestF_07749 n=1 Tax=Nesterenkonia sp. F RepID=UPI000255D1DB (db=UNIREF evalue=4.1e-10 bit_score=70.0 identity=36.2 coverage=78.67647058823529) (BLAST) C"
GKFG-1962-MONOMER (hypothetical) "hypothetical protein	K07465 putative RecB family exonuclease (db=KEGG evalue=0.0 bit_score=256.0 identity=46.7 coverage=92.38754325259517) (BLAST) C"
GKFG-1958-MONOMER (cga:Celgi_1839) "cga:Celgi_1839 hypothetical protein	K13571 proteasome accessory factor A [EC:6.3.2.-] (db=KEGG) (RBH) B"
GKFG-1957-MONOMER (pupylate_cterm:) "pupylate_cterm: ubiquitin-like protein (db=HMMTigr db_id=TIGR03687 from=28 to=60 evalue=1.4e-12 interpro_id=IPR008515 interpro_description=Ubiquitin-like, Pup) (IPRSCAN) D"
GKFG-1955-MONOMER (Putative) "Putative uncharacterized protein n=1 Tax=Actinomyces coleocanis DSM 15436 RepID=C0W0L5_9ACTO (db=UNIREF evalue=2.4e-30 bit_score=139.0 identity=27.6 coverage=90.02849002849003) (BLAST) C"
GKFG-1948-MONOMER (1029624..1029830) "1029624..1029830 - ( gc_cont=0.531) (GENE) E"
GKFG-1947-MONOMER (toxin-antitoxin) "toxin-antitoxin system (db=KEGG evalue=2.9e-13 bit_score=80.0 identity=36.5 coverage=96.93877551020408) (BLAST) C"
GKFG-1946-MONOMER (plasmid) "plasmid stabilization system (db=KEGG evalue=2.1e-12 bit_score=77.0 identity=37.4 coverage=87.5) (BLAST) C"
GKFG-1945-MONOMER (nitroreductase) "nitroreductase (EC:1.-.-.-) (db=KEGG evalue=9.5e-36 bit_score=155.0 identity=45.6 coverage=96.55172413793103) (BLAST) C"
GKFG-1944-MONOMER (bcv:Bcav_2184) "bcv:Bcav_2184 excinuclease ABC subunit B	K03702 excinuclease ABC subunit B (db=KEGG) (RBH) B"
GKFG-1942-MONOMER (mcu:HMPREF0573_11680) "mcu:HMPREF0573_11680 putative tellurium resistance protein	K05794 tellurite resistance protein TerC (db=KEGG) (RBH) B"
GKFG-1941-MONOMER (UniRef90_D4U0I3) "UniRef90_D4U0I3 NMT1/THI5 like protein n=2 Tax=Actinomyces odontolyticus RepID=D4U0I3_9ACTO (db=UNIREF) (RBH) B"
GKFG-1940-MONOMER (ABC) "ABC transporter	K15600 putative hydroxymethylpyrimidine transport system ATP-binding protein (db=KEGG evalue=0.0 bit_score=215.0 identity=47.6 coverage=80.66914498141264) (BLAST) C"
GKFG-1939-MONOMER (ABC) "ABC transporter permease	K15599 putative hydroxymethylpyrimidine transport system permease protein (db=KEGG evalue=0.0 bit_score=195.0 identity=42.4 coverage=92.0) (BLAST) C"
GKFG-1938-MONOMER (gvh:HMPREF9231_0150) "gvh:HMPREF9231_0150 hypothetical protein (db=KEGG) (RBH) B"
GKFG-1937-MONOMER (ABC) "ABC transporter substrate-binding protein	K15598 putative hydroxymethylpyrimidine transport system substrate-binding protein (db=KEGG evalue=0.0 bit_score=248.0 identity=39.1 coverage=96.22093023255815) (BLAST) C"
GKFG-1934-MONOMER (coiled-coil) "coiled-coil (db=Coil db_id=coil from=220 to=264 evalue=NA) (IPRSCAN) D"
GKFG-1931-MONOMER (Cgl2126	) "Cgl2126	hypothetical protein (db=KEGG evalue=1.3e-42 bit_score=178.0 identity=47.4 coverage=89.52380952380953) (BLAST) C"
GKFG-1929-MONOMER (hypothetical) "hypothetical protein (db=KEGG evalue=6.5e-10 bit_score=70.0 identity=23.5 coverage=95.35714285714286) (BLAST) C"
GKFG-1928-MONOMER (ABC) "ABC transporter ATP-binding protein	K01990 ABC-2 type transport system ATP-binding protein (db=KEGG evalue=0.0 bit_score=258.0 identity=52.9 coverage=83.7037037037037) (BLAST) C"
GKFG-1927-MONOMER (gvh:HMPREF9231_0151) "gvh:HMPREF9231_0151 fucP	L-fucose:H+ symporter permease	K02429 MFS transporter, FHS family, L-fucose permease (db=KEGG) (RBH) B"
GKFG-1926-MONOMER (GntR-family) "GntR-family transcriptional regulator (db=KEGG evalue=3.0e-23 bit_score=113.0 identity=47.0 coverage=93.54838709677419) (BLAST) C"
GKFG-1925-MONOMER (cdb:CDBH8_2124) "cdb:CDBH8_2124 ABC transporter inner membrane protein (db=KEGG) (RBH) B"
GKFG-1923-MONOMER (hypothetical) "hypothetical protein (db=KEGG evalue=0.0 bit_score=210.0 identity=95.4 coverage=98.1651376146789) (BLAST) C"
GKFG-1922-MONOMER (cdb:CDBH8_2126) "cdb:CDBH8_2126 hypothetical protein (db=KEGG) (RBH) B"
GKFG-1921-MONOMER (hypothetical) "hypothetical protein	K10947 PadR family transcriptional regulator, regulatory protein PadR (db=KEGG evalue=0.0 bit_score=209.0 identity=95.4 coverage=98.1651376146789) (BLAST) C"
GKFG-1920-MONOMER (hypothetical) "hypothetical protein (db=KEGG evalue=1.5e-15 bit_score=87.0 identity=65.6 coverage=96.7741935483871) (BLAST) C"
GKFG-1918-MONOMER (transmembrane_regions) "transmembrane_regions (db=TMHMM db_id=tmhmm from=5 to=24) (IPRSCAN) D"
GKFG-1917-MONOMER (transmembrane_regions) "transmembrane_regions (db=TMHMM db_id=tmhmm from=4 to=26) (IPRSCAN) D"
GKFG-1914-MONOMER (DNA) "DNA recombinase (db=KEGG evalue=8.4e-08 bit_score=61.0 identity=59.6 coverage=58.97435897435898) (BLAST) C"
GKFG-1913-MONOMER (UniRef90_D0YRX0) "UniRef90_D0YRX0 Putative uncharacterized protein n=2 Tax=Mobiluncus mulieris RepID=D0YRX0_9ACTO (db=UNIREF) (RBH) B"
GKFG-1912-MONOMER (hypothetical) "hypothetical protein (db=KEGG evalue=0.0 bit_score=236.0 identity=38.3 coverage=91.91616766467065) (BLAST) C"
GKFG-1911-MONOMER (PROKAR_LIPOPROTEIN) "PROKAR_LIPOPROTEIN (db=ProfileScan db_id=PS51257 from=1 to=27 evalue=6.0) (IPRSCAN) D"
GKFG-1910-MONOMER (hypothetical) "hypothetical protein (db=KEGG evalue=8.7e-27 bit_score=126.0 identity=33.3 coverage=93.87755102040816) (BLAST) C"
GKFG-1909-MONOMER (seg) "seg (db=Seg db_id=seg from=111 to=126) (IPRSCAN) D"
GKFG-1908-MONOMER (996553..996765) "996553..996765 + ( gc_cont=0.465) (GENE) E"
GKFG-1907-MONOMER (hypothetical) "hypothetical protein (db=KEGG evalue=3.9e-16 bit_score=89.0 identity=65.6 coverage=96.7741935483871) (BLAST) C"
GKFG-1905-MONOMER (hypothetical) "hypothetical protein (db=KEGG evalue=2.3e-12 bit_score=75.0 identity=77.5 coverage=92.85714285714286) (BLAST) C"
GKFG-1904-MONOMER (gvh:HMPREF9231_0153) "gvh:HMPREF9231_0153 sugar-binding domain-containing protein	K05346 deoxyribonucleoside regulator (db=KEGG) (RBH) B"
GKFG-1903-MONOMER (hypothetical) "hypothetical protein (db=KEGG evalue=0.0 bit_score=211.0 identity=80.5 coverage=92.95774647887323) (BLAST) C"
GKFG-1902-MONOMER (phi13) "phi13 family phage major tail protein (db=KEGG evalue=0.0 bit_score=318.0 identity=92.0 coverage=92.5531914893617) (BLAST) C"
GKFG-1901-MONOMER (mcu:HMPREF0573_11232) "mcu:HMPREF0573_11232 vanZ	VanZ family protein (db=KEGG) (RBH) B"
GKFG-1900-MONOMER (mcu:HMPREF0573_11359) "mcu:HMPREF0573_11359 TetR family transcriptional regulator (db=KEGG) (RBH) B"
GKFG-1899-MONOMER (mcu:HMPREF0573_11360) "mcu:HMPREF0573_11360 major facilitator transporter (db=KEGG) (RBH) B"
GKFG-1898-MONOMER (hypothetical) "hypothetical protein (db=KEGG evalue=4.0e-21 bit_score=107.0 identity=30.0 coverage=95.27896995708154) (BLAST) C"
GKFG-1897-MONOMER (hypothetical) "hypothetical protein (db=KEGG evalue=4.2e-41 bit_score=173.0 identity=64.3 coverage=89.76377952755905) (BLAST) C"
GKFG-1896-MONOMER (transmembrane_regions) "transmembrane_regions (db=TMHMM db_id=tmhmm from=228 to=250) (IPRSCAN) D"
GKFG-1895-MONOMER (lipoprotein) "lipoprotein (db=KEGG evalue=6.9e-37 bit_score=159.0 identity=45.1 coverage=75.52742616033755) (BLAST) C"
GKFG-1894-MONOMER (transmembrane_regions) "transmembrane_regions (db=TMHMM db_id=tmhmm from=21 to=43) (IPRSCAN) D"
GKFG-1893-MONOMER (seg) "seg (db=Seg db_id=seg from=54 to=74) (IPRSCAN) D"
GKFG-1892-MONOMER (mcu:HMPREF0573_10761) "mcu:HMPREF0573_10761 ABC transporter ATP-binding protein/membrane protein	K06147 ATP-binding cassette, subfamily B, bacterial (db=KEGG) (RBH) B"
GKFG-1891-MONOMER (mcu:HMPREF0573_10762) "mcu:HMPREF0573_10762 ABC transporter ATP-binding protein/membrane protein	K06147 ATP-binding cassette, subfamily B, bacterial (db=KEGG) (RBH) B"
GKFG-1890-MONOMER (mcu:HMPREF0573_10763) "mcu:HMPREF0573_10763 ABC transporter ATP-binding protein	K02006 cobalt/nickel transport system ATP-binding protein (db=KEGG) (RBH) B"
GKFG-1889-MONOMER (mcu:HMPREF0573_10764) "mcu:HMPREF0573_10764 ABC transporter permease	K02008 cobalt/nickel transport system permease protein (db=KEGG) (RBH) B"
GKFG-1888-MONOMER (mcu:HMPREF0573_10765) "mcu:HMPREF0573_10765 permease (db=KEGG) (RBH) B"
GKFG-1886-MONOMER (hypothetical) "hypothetical protein (db=KEGG evalue=5.2e-30 bit_score=135.0 identity=70.1 coverage=97.72727272727273) (BLAST) C"
GKFG-1885-MONOMER (K(+)-uptake) "K(+)-uptake system protein	K03499 trk system potassium uptake protein TrkA (db=KEGG evalue=3.1e-39 bit_score=167.0 identity=43.9 coverage=94.17040358744396) (BLAST) C"
GKFG-1884-MONOMER (apn:Asphe3_31120) "apn:Asphe3_31120 TrkH family potassium uptake protein (db=KEGG) (RBH) B"
GKFG-1883-MONOMER (transmembrane_regions) "transmembrane_regions (db=TMHMM db_id=tmhmm from=5 to=24) (IPRSCAN) D"
GKFG-1881-MONOMER (C5_MTASE_2) "C5_MTASE_2 (db=PatternScan db_id=PS00095 from=6 to=24 evalue=0.0 interpro_id=IPR018117 interpro_description=DNA methylase, C-5 cytosine-specific, active site GO=Molecular Function: DNA binding (GO:0003677), Biological Process: DNA methylation (GO:0006306)) (IPRSCAN) D"
GKFG-1879-MONOMER (hypothetical) "hypothetical protein (db=KEGG evalue=0.0 bit_score=289.0 identity=77.1 coverage=94.9438202247191) (BLAST) C"
GKFG-1878-MONOMER (krh:KRH_18140) "krh:KRH_18140 SNF2 family helicase (EC:3.6.1.-) (db=KEGG) (RBH) B"
GKFG-1873-MONOMER (mcu:HMPREF0573_10928) "mcu:HMPREF0573_10928 nhaA	NhaA family sodium:proton (Na+:H+) antiporter	K03313 Na+:H+ antiporter, NhaA family (db=KEGG) (RBH) B"
GKFG-1872-MONOMER (hypothetical) "hypothetical protein (db=KEGG evalue=0.0 bit_score=212.0 identity=38.8 coverage=96.32107023411372) (BLAST) C"
GKFG-1871-MONOMER (hypothetical) "hypothetical protein (db=KEGG evalue=0.0 bit_score=215.0 identity=36.3 coverage=91.66666666666666) (BLAST) C"
GKFG-1869-MONOMER (mcu:HMPREF0573_10933) "mcu:HMPREF0573_10933 integral membrane protein (db=KEGG) (RBH) B"
GKFG-1867-MONOMER (Hly-III) "Hly-III family protein	K11068 hemolysin III (db=KEGG evalue=0.0 bit_score=253.0 identity=52.6 coverage=96.1038961038961) (BLAST) C"
GKFG-1866-MONOMER (transcription) "transcription elongation factor GreA	K03624 transcription elongation factor GreA (db=KEGG evalue=0.0 bit_score=190.0 identity=57.5 coverage=95.59748427672956) (BLAST) C"
GKFG-1865-MONOMER (art:Arth_3495) "art:Arth_3495 hypothetical protein (db=KEGG) (RBH) B"
GKFG-1861-MONOMER (esterase) "esterase (db=KEGG evalue=5.6e-17 bit_score=94.0 identity=24.2 coverage=49.38775510204081) (BLAST) C"
GKFG-1860-MONOMER (96994..97164) "96994..97164 + ( gc_cont=0.468) (GENE) E"
GKFG-1859-MONOMER (mcu:HMPREF0573_10789) "mcu:HMPREF0573_10789 GTP-binding protein	K06942 (db=KEGG) (RBH) B"
GKFG-1858-MONOMER (UniRef90_C2CSY0) "UniRef90_C2CSY0 Recombinase n=2 Tax=Corynebacterium RepID=C2CSY0_CORST (db=UNIREF) (RBH) B"
GKFG-1855-MONOMER (UniRef90_D7W9Q6) "UniRef90_D7W9Q6 Putative uncharacterized protein n=2 Tax=Corynebacterium genitalium ATCC 33030 RepID=D7W9Q6_9CORY (db=UNIREF) (RBH) B"
GKFG-1854-MONOMER (Putative) "Putative uncharacterized protein n=2 Tax=Corynebacterium genitalium ATCC 33030 RepID=D7W9Q5_9CORY (db=UNIREF evalue=1.2e-17 bit_score=94.0 identity=91.5 coverage=95.83333333333334) (BLAST) C"
GKFG-1853-MONOMER (Single-strand) "Single-strand binding protein n=2 Tax=Corynebacterium genitalium ATCC 33030 RepID=D7W9Q4_9CORY (db=UNIREF evalue=0.0 bit_score=258.0 identity=90.9 coverage=98.59154929577466) (BLAST) C"
GKFG-1852-MONOMER (seg) "seg (db=Seg db_id=seg from=27 to=39) (IPRSCAN) D"
GKFG-1850-MONOMER (seg) "seg (db=Seg db_id=seg from=136 to=147) (IPRSCAN) D"
GKFG-1849-MONOMER (death-on-curing) "death-on-curing family protein	K07341 death on curing protein (db=KEGG evalue=8.3e-29 bit_score=132.0 identity=51.7 coverage=89.84375) (BLAST) C"
GKFG-1848-MONOMER (Putative) "Putative uncharacterized protein n=1 Tax=Corynebacterium genitalium ATCC 33030 RepID=D7WDV2_9CORY (db=UNIREF evalue=4.5e-14 bit_score=83.0 identity=66.7 coverage=59.0) (BLAST) C"
GKFG-1847-MONOMER (Putative) "Putative uncharacterized protein n=1 Tax=Corynebacterium genitalium ATCC 33030 RepID=D7WDV0_9CORY (db=UNIREF evalue=9.5e-36 bit_score=155.0 identity=78.8 coverage=94.1747572815534) (BLAST) C"
GKFG-1846-MONOMER (937760..938248) "937760..938248 - ( gc_cont=0.558) (GENE) E"
GKFG-1845-MONOMER (936843..937064) "936843..937064 + ( gc_cont=0.486) (GENE) E"
GKFG-1843-MONOMER (hypothetical) "hypothetical protein (db=KEGG evalue=1.2e-42 bit_score=178.0 identity=88.0 coverage=81.35593220338984) (BLAST) C"
GKFG-1842-MONOMER (XRE) "XRE family transcriptional regulator (db=KEGG evalue=4.0e-34 bit_score=149.0 identity=70.0 coverage=98.01980198019803) (BLAST) C"
GKFG-1841-MONOMER (mml:MLC_0350) "mml:MLC_0350 hypothetical protein	K07133 (db=KEGG) (RBH) B"
GKFG-1840-MONOMER (hypothetical) "hypothetical protein	K09780 hypothetical protein (db=KEGG evalue=3.8e-10 bit_score=69.0 identity=35.0 coverage=95.83333333333334) (BLAST) C"
GKFG-1839-MONOMER (ach:Achl_1520) "ach:Achl_1520 tyrosine recombinase XerD	K04763 integrase/recombinase XerD (db=KEGG) (RBH) B"
GKFG-1838-MONOMER (Putative) "Putative uncharacterized protein n=1 Tax=Actinomyces graevenitzii C83 RepID=G9PFZ2_9ACTO (db=UNIREF evalue=0.0 bit_score=284.0 identity=61.0 coverage=99.13793103448276) (BLAST) C"
GKFG-1836-MONOMER (chromosome) "chromosome segregation and condensation protein ScpA	K05896 segregation and condensation protein A (db=KEGG evalue=0.0 bit_score=225.0 identity=48.2 coverage=90.16949152542372) (BLAST) C"
GKFG-1835-MONOMER (condensin) "condensin subunit ScpB	K06024 segregation and condensation protein B (db=KEGG evalue=2.9e-34 bit_score=150.0 identity=62.5 coverage=93.65079365079364) (BLAST) C"
GKFG-1831-MONOMER (small) "small GTP-binding protein	K03977 GTP-binding protein (db=KEGG evalue=0.0 bit_score=202.0 identity=62.0 coverage=81.64251207729468) (BLAST) C"
GKFG-1830-MONOMER (iva:Isova_1504) "iva:Isova_1504 GTP-binding protein engA	K03977 GTP-binding protein (db=KEGG) (RBH) B"
GKFG-1829-MONOMER (putative) "putative ethanolamine two-component response regulator	K07183 response regulator NasT (db=KEGG evalue=0.0 bit_score=269.0 identity=66.8 coverage=98.52216748768473) (BLAST) C"
GKFG-1825-MONOMER (transmembrane_regions) "transmembrane_regions (db=TMHMM db_id=tmhmm from=108 to=130) (IPRSCAN) D"
GKFG-1824-MONOMER (transmembrane_regions) "transmembrane_regions (db=TMHMM db_id=tmhmm from=20 to=42) (IPRSCAN) D"
GKFG-1822-MONOMER (hypothetical) "hypothetical protein	K09125 hypothetical protein (db=KEGG evalue=0.0 bit_score=241.0 identity=57.6 coverage=82.18623481781377) (BLAST) C"
GKFG-1818-MONOMER (histidine) "histidine triad (HIT) protein (db=KEGG evalue=0.0 bit_score=249.0 identity=61.7 coverage=92.02127659574468) (BLAST) C"
GKFG-1816-MONOMER (transcriptional) "transcriptional regulator (db=KEGG evalue=0.0 bit_score=219.0 identity=52.1 coverage=94.08866995073892) (BLAST) C"
GKFG-1813-MONOMER (membrane) "membrane protein (db=KEGG evalue=0.0 bit_score=215.0 identity=35.4 coverage=78.52348993288591) (BLAST) C"
GKFG-1812-MONOMER (NUDIX) "NUDIX hydrolase (db=KEGG evalue=1.4e-35 bit_score=155.0 identity=42.8 coverage=89.79591836734694) (BLAST) C"
GKFG-1811-MONOMER (mcu:HMPREF0573_11748) "mcu:HMPREF0573_11748 hypothetical protein (db=KEGG) (RBH) B"
GKFG-1806-MONOMER (hypothetical) "hypothetical protein	K03210 preprotein translocase subunit YajC (db=KEGG evalue=4.5e-15 bit_score=86.0 identity=35.3 coverage=88.19444444444444) (BLAST) C"
GKFG-1805-MONOMER (bde:BDP_0224) "bde:BDP_0224 hypothetical protein (db=KEGG) (RBH) B"
GKFG-1804-MONOMER (mcu:HMPREF0573_10587) "mcu:HMPREF0573_10587 putative photosystem I biogenesis protein BtpA	K06971 (db=KEGG) (RBH) B"
GKFG-1803-MONOMER (cfi:Celf_2027) "cfi:Celf_2027 protein-export membrane protein SecD	K03072 preprotein translocase subunit SecD (db=KEGG) (RBH) B"
GKFG-1802-MONOMER (mcu:HMPREF0573_11742) "mcu:HMPREF0573_11742 secF	protein export protein SecF	K03074 preprotein translocase subunit SecF (db=KEGG) (RBH) B"
GKFG-1799-MONOMER (seg) "seg (db=Seg db_id=seg from=175 to=186) (IPRSCAN) D"
GKFG-1798-MONOMER (Zn-dependent) "Zn-dependent hydrolase (db=KEGG evalue=0.0 bit_score=200.0 identity=44.0 coverage=90.87301587301587) (BLAST) C"
GKFG-1797-MONOMER (iva:Isova_1643) "iva:Isova_1643 hypothetical protein (db=KEGG) (RBH) B"
GKFG-1792-MONOMER (cfl:Cfla_3205) "cfl:Cfla_3205 bile acid:sodium symporter	K14347 solute carrier family 10 (sodium/bile acid cotransporter), member 7 (db=KEGG) (RBH) B"
GKFG-1791-MONOMER (hypothetical) "hypothetical protein	K09780 hypothetical protein (db=KEGG evalue=2.6e-07 bit_score=60.0 identity=31.9 coverage=79.81651376146789) (BLAST) C"
GKFG-1788-MONOMER (deoR1	) "deoR1	transcriptional regulator (db=KEGG evalue=0.0 bit_score=198.0 identity=44.5 coverage=90.0) (BLAST) C"
GKFG-1784-MONOMER (Ribonuclease) "Ribonuclease H-like (db=superfamily db_id=SSF53098 from=2 to=137 evalue=9.1e-11 interpro_id=IPR012337 interpro_description=Ribonuclease H-like domain GO=Molecular Function: nucleic acid binding (GO:0003676)) (IPRSCAN) D"
GKFG-1782-MONOMER (90482..90994) "90482..90994 - ( gc_cont=0.517) (GENE) E"
GKFG-1780-MONOMER (transmembrane_regions) "transmembrane_regions (db=TMHMM db_id=tmhmm from=27 to=49) (IPRSCAN) D"
GKFG-1778-MONOMER (phospholipid-binding) "phospholipid-binding protein, PBP family	K06910 (db=KEGG evalue=0.0 bit_score=226.0 identity=58.3 coverage=97.19101123595506) (BLAST) C"
GKFG-1777-MONOMER (cur:cur_0492) "cur:cur_0492 surB	cell surface protein (db=KEGG) (RBH) B"
GKFG-1775-MONOMER (cdh:CDB402_2012) "cdh:CDB402_2012 hypothetical protein (db=KEGG) (RBH) B"
GKFG-1770-MONOMER (surA	) "surA	cell surface protein (db=KEGG evalue=5.2e-21 bit_score=108.0 identity=32.2 coverage=41.65067178502879) (BLAST) C"
GKFG-1769-MONOMER (transposase-like) "transposase-like protein (db=KEGG evalue=3.4e-42 bit_score=176.0 identity=76.1 coverage=96.49122807017544) (BLAST) C"
GKFG-1768-MONOMER (lambda) "lambda repressor-like DNA-binding domains (db=superfamily db_id=SSF47413 from=1 to=68 evalue=8.5e-14 interpro_id=IPR010982 interpro_description=Lambda repressor-like, DNA-binding GO=Molecular Function: DNA binding (GO:0003677)) (IPRSCAN) D"
GKFG-1767-MONOMER (hypothetical) "hypothetical protein (db=KEGG evalue=4.3e-21 bit_score=107.0 identity=31.5 coverage=90.4) (BLAST) C"
GKFG-1766-MONOMER (RelE) "RelE family toxin-antitoxin system toxin protein (db=KEGG evalue=1.7e-23 bit_score=114.0 identity=56.7 coverage=94.68085106382979) (BLAST) C"
GKFG-1765-MONOMER (RelB/DinJ) "RelB/DinJ family addiction module antitoxin	K07473 DNA-damage-inducible protein J (db=KEGG evalue=4.6e-29 bit_score=132.0 identity=70.0 coverage=96.73913043478261) (BLAST) C"
GKFG-1764-MONOMER (seg) "seg (db=Seg db_id=seg from=19 to=35) (IPRSCAN) D"
GKFG-1763-MONOMER (seg) "seg (db=Seg db_id=seg from=25 to=34) (IPRSCAN) D"
GKFG-1762-MONOMER (850915..851100) "850915..851100 - ( gc_cont=0.435) (GENE) E"
GKFG-1761-MONOMER (tnpB2	) "tnpB2	putative transposase subunit B (db=KEGG evalue=1.8e-28 bit_score=130.0 identity=82.2 coverage=97.2972972972973) (BLAST) C"
GKFG-1760-MONOMER (hypothetical) "hypothetical protein	K09710 ribosome-associated protein (db=KEGG evalue=1.2e-26 bit_score=125.0 identity=50.0 coverage=82.43243243243244) (BLAST) C"
GKFG-1759-MONOMER (tnp3521	) "tnp3521	IS3521 transposase (db=KEGG evalue=0.0 bit_score=364.0 identity=78.7 coverage=98.6784140969163) (BLAST) C"
GKFG-1758-MONOMER (seg) "seg (db=Seg db_id=seg from=17 to=26) (IPRSCAN) D"
GKFG-1757-MONOMER (848642..849163) "848642..849163 - ( gc_cont=0.582) (GENE) E"
GKFG-1753-MONOMER (ske:Sked_24530) "ske:Sked_24530 endothelin-converting enzyme	K07386 putative endopeptidase [EC:3.4.24.-] (db=KEGG) (RBH) B"
GKFG-1750-MONOMER (FHA) "FHA domain-containing protein (db=KEGG evalue=4.3e-34 bit_score=149.0 identity=53.2 coverage=94.4055944055944) (BLAST) C"
GKFG-1749-MONOMER (seg) "seg (db=Seg db_id=seg from=4 to=17) (IPRSCAN) D"
GKFG-1748-MONOMER (MerR) "MerR family transcriptional regulator (db=KEGG evalue=1.4e-45 bit_score=188.0 identity=43.2 coverage=91.796875) (BLAST) C"
GKFG-1747-MONOMER (MerR) "MerR family transcriptional regulator (db=KEGG evalue=0.0 bit_score=279.0 identity=77.7 coverage=95.65217391304348) (BLAST) C"
GKFG-1746-MONOMER (two-component) "two-component system sensor histidine kinase (db=KEGG evalue=1.3e-41 bit_score=175.0 identity=41.8 coverage=86.87258687258688) (BLAST) C"
GKFG-1745-MONOMER (winged) "winged helix family two component transcriptional regulator (db=KEGG evalue=0.0 bit_score=207.0 identity=46.3 coverage=97.41379310344827) (BLAST) C"
GKFG-1744-MONOMER (cul:CULC22_02201) "cul:CULC22_02201 glpT	glycerol-3-phosphate transporter	K02445 MFS transporter, OPA family, glycerol-3-phosphate transporter (db=KEGG) (RBH) B"
GKFG-1743-MONOMER (ABC) "ABC transporter substrate-binding protein	K02012 iron(III) transport system substrate-binding protein (db=KEGG evalue=0.0 bit_score=236.0 identity=38.3 coverage=94.92537313432837) (BLAST) C"
GKFG-1742-MONOMER (ABC) "ABC transporter permease protein	K02011 iron(III) transport system permease protein (db=KEGG evalue=1.8e-39 bit_score=169.0 identity=27.0 coverage=96.39278557114228) (BLAST) C"
GKFG-1741-MONOMER (ABC) "ABC transporter ATP-binding protein (db=KEGG evalue=0.0 bit_score=256.0 identity=40.5 coverage=95.82172701949861) (BLAST) C"
GKFG-1740-MONOMER (mcu:HMPREF0573_10018) "mcu:HMPREF0573_10018 AGCS family alanine or glycine:sodium (Na+) or proton (H+) symporter	K03310 alanine or glycine:cation symporter, AGCS family (db=KEGG) (RBH) B"
GKFG-1739-MONOMER (bfa:Bfae_03150) "bfa:Bfae_03150 uracil-xanthine permease (db=KEGG) (RBH) B"
GKFG-1735-MONOMER (UniRef90_C2KTT0) "UniRef90_C2KTT0 Putative uncharacterized protein n=4 Tax=Mobiluncus mulieris RepID=C2KTT0_9ACTO (db=UNIREF) (RBH) B"
GKFG-1729-MONOMER (hypothetical) "hypothetical protein (db=KEGG evalue=3.3e-27 bit_score=126.0 identity=51.8 coverage=90.08264462809917) (BLAST) C"
GKFG-1727-MONOMER (ahe:Arch_1069) "ahe:Arch_1069 GTP-binding protein Obg/CgtA	K03979 GTP-binding protein (db=KEGG) (RBH) B"
GKFG-1725-MONOMER (ace:Acel_1206) "ace:Acel_1206 DSH domain-containing protein	K03727 ATP-dependent RNA helicase HelY [EC:3.6.4.-] (db=KEGG) (RBH) B"
GKFG-1724-MONOMER (transmembrane_regions) "transmembrane_regions (db=TMHMM db_id=tmhmm from=5 to=27) (IPRSCAN) D"
GKFG-1723-MONOMER (mcu:HMPREF0573_11697) "mcu:HMPREF0573_11697 hypothetical protein (db=KEGG) (RBH) B"
GKFG-1717-MONOMER (fal:FRAAL5226) "fal:FRAAL5226 priA	primosome assembly protein PriA	K04066 primosomal protein N' (replication factor Y) (superfamily II helicase) [EC:3.6.4.-] (db=KEGG) (RBH) B"
GKFG-1712-MONOMER (mihF	) "mihF	integration host factor MihF (db=KEGG evalue=7.2e-31 bit_score=138.0 identity=68.9 coverage=98.07692307692307) (BLAST) C"
GKFG-1709-MONOMER (NusB) "NusB antitermination factor	K03625 N utilization substance protein B (db=KEGG evalue=7.0e-27 bit_score=126.0 identity=49.6 coverage=82.78145695364239) (BLAST) C"
GKFG-1708-MONOMER (ahe:Arch_0850) "ahe:Arch_0850 translation elongation factor P	K02356 elongation factor P (db=KEGG) (RBH) B"
GKFG-1700-MONOMER (Holliday) "Holliday junction resolvase YqgF	K07447 putative holliday junction resolvase [EC:3.1.-.-] (db=KEGG evalue=3.3e-35 bit_score=153.0 identity=52.7 coverage=90.56603773584906) (BLAST) C"
GKFG-1698-MONOMER (seg) "seg (db=Seg db_id=seg from=10 to=18) (IPRSCAN) D"
GKFG-1697-MONOMER (hypothetical) "hypothetical protein (db=KEGG evalue=3.0e-25 bit_score=120.0 identity=50.0 coverage=95.76271186440678) (BLAST) C"
GKFG-1694-MONOMER (mcu:HMPREF0573_11195) "mcu:HMPREF0573_11195 hypothetical protein (db=KEGG) (RBH) B"
GKFG-1693-MONOMER (mcu:HMPREF0573_10588) "mcu:HMPREF0573_10588 ABC transporter ATP-binding protein	K02006 cobalt/nickel transport system ATP-binding protein (db=KEGG) (RBH) B"
GKFG-1691-MONOMER (Sua5/YciO/YrdC/YwlC) "Sua5/YciO/YrdC/YwlC family protein	K07566 tRNA threonylcarbamoyladenosine biosynthesis protein (db=KEGG evalue=1.2e-25 bit_score=121.0 identity=58.8 coverage=88.88888888888889) (BLAST) C"
GKFG-1690-MONOMER (RNA) "RNA binding protein	K07566 tRNA threonylcarbamoyladenosine biosynthesis protein (db=KEGG evalue=9.1e-29 bit_score=131.0 identity=63.7 coverage=85.04672897196261) (BLAST) C"
GKFG-1687-MONOMER (hypothetical) "hypothetical protein	K07507 putative Mg2+ transporter-C (MgtC) family protein (db=KEGG evalue=2.9e-43 bit_score=181.0 identity=43.2 coverage=91.48936170212765) (BLAST) C"
GKFG-1685-MONOMER (LacI) "LacI family transcriptional regulator	K02529 LacI family transcriptional regulator (db=KEGG evalue=0.0 bit_score=217.0 identity=35.2 coverage=89.59537572254335) (BLAST) C"
GKFG-1684-MONOMER (spe:Spro_4465) "spe:Spro_4465 major facilitator transporter	K08173 MFS transporter, MHS family, metabolite:H+ symporter (db=KEGG) (RBH) B"
GKFG-1683-MONOMER (mcu:HMPREF0573_11684) "mcu:HMPREF0573_11684 excision endonuclease subunit A	K03701 excinuclease ABC subunit A (db=KEGG) (RBH) B"
GKFG-1681-MONOMER (cul:CULC22_00376) "cul:CULC22_00376 hypothetical protein (db=KEGG) (RBH) B"
GKFG-1680-MONOMER (ahe:Arch_0339) "ahe:Arch_0339 hypothetical protein (db=KEGG) (RBH) B"
GKFG-1679-MONOMER (ahe:Arch_0340) "ahe:Arch_0340 hypothetical protein (db=KEGG) (RBH) B"
GKFG-1675-MONOMER (mcu:HMPREF0573_11430) "mcu:HMPREF0573_11430 ATP-dependent protease ATP-binding subunit	K03544 ATP-dependent Clp protease ATP-binding subunit ClpX (db=KEGG) (RBH) B"
GKFG-1672-MONOMER (iva:Isova_1092) "iva:Isova_1092 trigger factor Tig	K03545 trigger factor (db=KEGG) (RBH) B"
GKFG-1670-MONOMER (mcu:HMPREF0573_10130) "mcu:HMPREF0573_10130 putative lipoprotein	K07282 poly-gamma-glutamate synthesis protein (capsule biosynthesis protein) (db=KEGG) (RBH) B"
GKFG-1669-MONOMER (protein) "protein translocase subunit secG	K03075 preprotein translocase subunit SecG (db=KEGG evalue=7.0e-21 bit_score=105.0 identity=68.4 coverage=90.36144578313254) (BLAST) C"
GKFG-1665-MONOMER (xce:Xcel_1547) "xce:Xcel_1547 hypothetical protein	K09762 hypothetical protein (db=KEGG) (RBH) B"
GKFG-1664-MONOMER (iva:Isova_1485) "iva:Isova_1485 hypothetical protein (db=KEGG) (RBH) B"
GKFG-1663-MONOMER (mcu:HMPREF0573_11819) "mcu:HMPREF0573_11819 ATP-binding protein	K06958 UPF0042 nucleotide-binding protein (db=KEGG) (RBH) B"
GKFG-1662-MONOMER (iva:Isova_1483) "iva:Isova_1483 UvrABC system protein C	K03703 excinuclease ABC subunit C (db=KEGG) (RBH) B"
GKFG-1659-MONOMER (hypothetical) "hypothetical protein	K07164 (db=KEGG evalue=2.8e-33 bit_score=148.0 identity=33.3 coverage=97.95081967213115) (BLAST) C"
GKFG-1658-MONOMER (hypothetical) "hypothetical protein (db=KEGG evalue=0.0 bit_score=277.0 identity=54.3 coverage=94.52554744525547) (BLAST) C"
GKFG-1657-MONOMER (cur:cur_0538) "cur:cur_0538 hypothetical protein (db=KEGG) (RBH) B"
GKFG-1655-MONOMER (putative) "putative permease, DMT superfamily (db=KEGG evalue=0.0 bit_score=268.0 identity=48.4 coverage=92.64214046822742) (BLAST) C"
GKFG-1647-MONOMER (hypothetical) "hypothetical protein (db=KEGG evalue=1.4e-33 bit_score=148.0 identity=70.3 coverage=83.19327731092437) (BLAST) C"
GKFG-1646-MONOMER (cupin) "cupin domain-containing protein (db=KEGG evalue=0.0 bit_score=250.0 identity=74.2 coverage=98.68421052631578) (BLAST) C"
GKFG-1645-MONOMER (plasmid) "plasmid addiction system poison protein (db=KEGG evalue=1.7e-23 bit_score=114.0 identity=60.5 coverage=92.3913043478261) (BLAST) C"
GKFG-1644-MONOMER (DNA-binding) "DNA-binding domain-containing protein (db=KEGG evalue=7.6e-14 bit_score=81.0 identity=50.7 coverage=97.36842105263158) (BLAST) C"
GKFG-1643-MONOMER (seg) "seg (db=Seg db_id=seg from=85 to=99) (IPRSCAN) D"
GKFG-1642-MONOMER (hypothetical) "hypothetical protein (db=KEGG evalue=2.1e-11 bit_score=75.0 identity=23.8 coverage=56.62337662337662) (BLAST) C"
GKFG-1641-MONOMER (hypothetical) "hypothetical protein	K07341 death on curing protein (db=KEGG evalue=1.2e-32 bit_score=144.0 identity=57.8 coverage=89.84375) (BLAST) C"
GKFG-1640-MONOMER (prevent-host-death) "prevent-host-death family protein (db=KEGG evalue=7.6e-24 bit_score=114.0 identity=77.1 coverage=97.1830985915493) (BLAST) C"
GKFG-1637-MONOMER (mcu:HMPREF0573_10208) "mcu:HMPREF0573_10208 hypothetical protein	K07459 putative ATP-dependent endonuclease of the OLD family (db=KEGG) (RBH) B"
GKFG-1636-MONOMER (transcriptional) "transcriptional regulator (db=KEGG evalue=9.1e-25 bit_score=117.0 identity=70.4 coverage=97.22222222222221) (BLAST) C"
GKFG-1635-MONOMER (fbl:Fbal_3251) "fbl:Fbal_3251 hypothetical protein (db=KEGG) (RBH) B"
GKFG-1629-MONOMER (hypothetical) "hypothetical protein (db=KEGG evalue=1.4e-33 bit_score=149.0 identity=38.9 coverage=68.97810218978103) (BLAST) C"
GKFG-1628-MONOMER (cfi:Celf_2649) "cfi:Celf_2649 hypothetical protein (db=KEGG) (RBH) B"
GKFG-1626-MONOMER (cga:Celgi_2328) "cga:Celgi_2328 hypothetical protein (db=KEGG) (RBH) B"
GKFG-1624-MONOMER (seg) "seg (db=Seg db_id=seg from=85 to=100) (IPRSCAN) D"
GKFG-1623-MONOMER (sigH	) "sigH	ECF-family sigma factor H	K03088 RNA polymerase sigma-70 factor, ECF subfamily (db=KEGG evalue=0.0 bit_score=232.0 identity=60.1 coverage=77.11864406779661) (BLAST) C"
GKFG-1622-MONOMER (705523..705861) "705523..705861 - ( gc_cont=0.504) (GENE) E"
GKFG-1620-MONOMER (bcv:Bcav_1262) "bcv:Bcav_1262 GTPase EngC	K06949 ribosome biogenesis GTPase [EC:3.6.1.-] (db=KEGG) (RBH) B"
GKFG-1617-MONOMER (exodeoxyribonuclease) "exodeoxyribonuclease I subunit D	K03547 exonuclease SbcD (db=KEGG evalue=0.0 bit_score=287.0 identity=42.7 coverage=87.01923076923077) (BLAST) C"
GKFG-1616-MONOMER (bfa:Bfae_18570) "bfa:Bfae_18570 transcriptional regulator, IclR family (db=KEGG) (RBH) B"
GKFG-1615-MONOMER (ica:Intca_0241) "ica:Intca_0241 exonuclease	K03546 exonuclease SbcC (db=KEGG) (RBH) B"
GKFG-1614-MONOMER (DtxR) "DtxR family iron dependent repressor	K03709 DtxR family transcriptional regulator, Mn-dependent transcriptional regulator (db=KEGG evalue=0.0 bit_score=193.0 identity=45.1 coverage=91.37931034482759) (BLAST) C"
GKFG-1613-MONOMER (hypothetical) "hypothetical protein (db=KEGG evalue=3.1e-23 bit_score=114.0 identity=31.9 coverage=80.71748878923766) (BLAST) C"
GKFG-1610-MONOMER (ferredoxin) "ferredoxin (db=KEGG evalue=0.0 bit_score=191.0 identity=75.9 coverage=96.3302752293578) (BLAST) C"
GKFG-1608-MONOMER (cfl:Cfla_0987) "cfl:Cfla_0987 GTP-binding protein TypA	K06207 GTP-binding protein (db=KEGG) (RBH) B"
GKFG-1607-MONOMER (Putative) "Putative uncharacterized protein n=1 Tax=Actinomyces urogenitalis DSM 15434 RepID=C0W6Y2_9ACTO (db=UNIREF evalue=2.1e-15 bit_score=89.0 identity=28.5 coverage=81.3953488372093) (BLAST) C"
GKFG-1606-MONOMER (bcv:Bcav_2913) "bcv:Bcav_2913 MgtE integral membrane protein (db=KEGG) (RBH) B"
GKFG-1604-MONOMER (hypothetical) "hypothetical protein (db=KEGG evalue=0.0 bit_score=220.0 identity=62.7 coverage=98.23529411764706) (BLAST) C"
GKFG-1603-MONOMER (xce:Xcel_0763) "xce:Xcel_0763 hypothetical protein	K03593 ATP-binding protein involved in chromosome partitioning (db=KEGG) (RBH) B"
GKFG-1602-MONOMER (O-methyltransferase) "O-methyltransferase (db=KEGG evalue=0.0 bit_score=197.0 identity=49.1 coverage=90.30837004405286) (BLAST) C"
GKFG-1601-MONOMER (cfi:Celf_2888) "cfi:Celf_2888 hypothetical protein	K06966 (db=KEGG) (RBH) B"
GKFG-1600-MONOMER ((db=HMMPfam) "(db=HMMPfam db_id=PF11314 from=4 to=58 evalue=1.3e-18 interpro_id=IPR021465 interpro_description=Protein of unknown function DUF3117) (IPRSCAN) D"
GKFG-1599-MONOMER (coiled-coil) "coiled-coil (db=Coil db_id=coil from=90 to=111 evalue=NA) (IPRSCAN) D"
GKFG-1598-MONOMER (PROKAR_LIPOPROTEIN) "PROKAR_LIPOPROTEIN (db=ProfileScan db_id=PS51257 from=1 to=20 evalue=6.0) (IPRSCAN) D"
GKFG-1596-MONOMER (DeoR) "DeoR family transcriptional regulator (db=KEGG evalue=2.2e-28 bit_score=131.0 identity=32.7 coverage=93.93939393939394) (BLAST) C"
GKFG-1595-MONOMER (ribonuclease) "ribonuclease BN	K07058 membrane protein (db=KEGG evalue=0.0 bit_score=274.0 identity=42.4 coverage=87.90931989924434) (BLAST) C"
GKFG-1594-MONOMER (hypothetical) "hypothetical protein (db=KEGG evalue=2.9e-08 bit_score=65.0 identity=38.5 coverage=24.681933842239186) (BLAST) C"
GKFG-1593-MONOMER (Conserved) "Conserved domain protein n=6 Tax=Actinomyces RepID=F3PBP3_9ACTO (db=UNIREF evalue=1.2e-33 bit_score=150.0 identity=29.5 coverage=88.04878048780488) (BLAST) C"
GKFG-1586-MONOMER (seg) "seg (db=Seg db_id=seg from=58 to=67) (IPRSCAN) D"
GKFG-1583-MONOMER (hypothetical) "hypothetical protein (db=KEGG evalue=1.8e-13 bit_score=80.0 identity=55.1 coverage=96.25) (BLAST) C"
GKFG-1582-MONOMER (mcu:HMPREF0573_10589) "mcu:HMPREF0573_10589 ABC transporter ATP-binding protein	K02006 cobalt/nickel transport system ATP-binding protein (db=KEGG) (RBH) B"
GKFG-1578-MONOMER (single-strand) "single-strand binding protein	K03111 single-strand DNA-binding protein (db=KEGG evalue=7.3e-15 bit_score=86.0 identity=29.3 coverage=87.2340425531915) (BLAST) C"
GKFG-1577-MONOMER (lambda) "lambda repressor-like DNA-binding domains (db=superfamily db_id=SSF47413 from=4 to=71 evalue=2.9e-08 interpro_id=IPR010982 interpro_description=Lambda repressor-like, DNA-binding GO=Molecular Function: DNA binding (GO:0003677)) (IPRSCAN) D"
GKFG-1576-MONOMER (662496..662708) "662496..662708 - ( gc_cont=0.446) (GENE) E"
GKFG-1575-MONOMER (662053..662493) "662053..662493 - ( gc_cont=0.517) (GENE) E"
GKFG-1574-MONOMER (661806..662060) "661806..662060 - ( gc_cont=0.557) (GENE) E"
GKFG-1573-MONOMER (Putative) "Putative uncharacterized protein n=1 Tax=Mobiluncus mulieris 28-1 RepID=D0YR10_9ACTO (db=UNIREF evalue=2.2e-13 bit_score=82.0 identity=29.4 coverage=52.770448548812666) (BLAST) C"
GKFG-1572-MONOMER (660374..660574) "660374..660574 - ( gc_cont=0.552) (GENE) E"
GKFG-1571-MONOMER (68889..69029) "68889..69029 + ( gc_cont=0.560) (GENE) E"
GKFG-1570-MONOMER ((db=HMMPfam) "(db=HMMPfam db_id=PF01844 from=25 to=79 evalue=9.8e-12 interpro_id=IPR002711 interpro_description=HNH endonuclease GO=Molecular Function: nucleic acid binding (GO:0003676), Molecular Function: endonuclease activity (GO:0004519)) (IPRSCAN) D"
GKFG-1569-MONOMER (659625..659972) "659625..659972 - ( gc_cont=0.497) (GENE) E"
GKFG-1567-MONOMER (hypothetical) "hypothetical protein (db=KEGG evalue=0.0 bit_score=258.0 identity=39.4 coverage=92.1259842519685) (BLAST) C"
GKFG-1566-MONOMER (hypothetical) "hypothetical protein	K06904 (db=KEGG evalue=0.0 bit_score=209.0 identity=30.0 coverage=93.83429672447014) (BLAST) C"
GKFG-1565-MONOMER (655076..655387) "655076..655387 - ( gc_cont=0.599) (GENE) E"
GKFG-1564-MONOMER (seg) "seg (db=Seg db_id=seg from=31 to=42) (IPRSCAN) D"
GKFG-1563-MONOMER (hypothetical) "hypothetical protein (db=KEGG evalue=8.2e-12 bit_score=75.0 identity=30.5 coverage=83.78378378378379) (BLAST) C"
GKFG-1562-MONOMER ((db=HMMPfam) "(db=HMMPfam db_id=PF04883 from=16 to=129 evalue=0.00024 interpro_id=IPR010064 interpro_description=Bacteriophage HK97, Gp10) (IPRSCAN) D"
GKFG-1561-MONOMER (seg) "seg (db=Seg db_id=seg from=71 to=81) (IPRSCAN) D"
GKFG-1560-MONOMER (Putative) "Putative uncharacterized protein (Fragment) n=2 Tax=Scardovia inopinata F0304 RepID=D6KSD2_SCAIO (db=UNIREF evalue=2.8e-12 bit_score=77.0 identity=48.8 coverage=50.0) (BLAST) C"
GKFG-1559-MONOMER (hypothetical) "hypothetical protein (db=KEGG evalue=0.0 bit_score=277.0 identity=28.7 coverage=87.92401628222524) (BLAST) C"
GKFG-1558-MONOMER (seg) "seg (db=Seg db_id=seg from=155 to=163) (IPRSCAN) D"
GKFG-1556-MONOMER (hypothetical) "hypothetical protein (db=KEGG evalue=1.2e-12 bit_score=77.0 identity=51.4 coverage=80.0) (BLAST) C"
GKFG-1555-MONOMER (647515..647805) "647515..647805 - ( gc_cont=0.536) (GENE) E"
GKFG-1554-MONOMER (transmembrane_regions) "transmembrane_regions (db=TMHMM db_id=tmhmm from=5 to=22) (IPRSCAN) D"
GKFG-1553-MONOMER (phage) "phage integrase (db=KEGG evalue=0.0 bit_score=214.0 identity=43.0 coverage=96.72727272727273) (BLAST) C"
GKFG-1552-MONOMER (orn	) "orn	exoribonuclease II (EC:3.1.-.-)	K13288 oligoribonuclease [EC:3.1.-.-] (db=KEGG evalue=0.0 bit_score=253.0 identity=60.9 coverage=95.21531100478468) (BLAST) C"
GKFG-1548-MONOMER (bcv:Bcav_2885) "bcv:Bcav_2885 hypothetical protein	K09118 hypothetical protein (db=KEGG) (RBH) B"
GKFG-1547-MONOMER (seg) "seg (db=Seg db_id=seg from=112 to=124) (IPRSCAN) D"
GKFG-1546-MONOMER (639910..640107) "639910..640107 - ( gc_cont=0.551) (GENE) E"
GKFG-1545-MONOMER (PDZ/DHR/GLGF) "PDZ/DHR/GLGF domain-containing protein	K07177 PDZ domain-containing protein (db=KEGG evalue=0.0 bit_score=258.0 identity=41.5 coverage=90.93406593406593) (BLAST) C"
GKFG-1544-MONOMER (bcv:Bcav_2890) "bcv:Bcav_2890 hypothetical protein (db=KEGG) (RBH) B"
GKFG-1543-MONOMER (UBA/ThiF-type) "UBA/ThiF-type NAD/FAD binding protein (db=KEGG evalue=4.0e-32 bit_score=144.0 identity=28.8 coverage=98.40764331210191) (BLAST) C"
GKFG-1535-MONOMER ((db=HMMPfam) "(db=HMMPfam db_id=PF09438 from=11 to=190 evalue=1.1e-17 interpro_id=IPR018561 interpro_description=Domain of unknown function DUF2017) (IPRSCAN) D"
GKFG-1534-MONOMER (clpS	) "clpS	ATP-dependent Clp protease adaptor protein ClpS	K06891 ATP-dependent Clp protease adaptor protein ClpS (db=KEGG evalue=1.6e-11 bit_score=74.0 identity=40.2 coverage=76.76767676767676) (BLAST) C"
GKFG-1532-MONOMER (hypothetical) "hypothetical protein (db=KEGG evalue=1.2e-22 bit_score=111.0 identity=52.0 coverage=90.19607843137256) (BLAST) C"
GKFG-1531-MONOMER (626532..626714) "626532..626714 - ( gc_cont=0.514) (GENE) E"
GKFG-1530-MONOMER (iva:Isova_1883) "iva:Isova_1883 sugar transporter (db=KEGG) (RBH) B"
GKFG-1528-MONOMER (ROK) "ROK family protein (db=KEGG evalue=7.4e-17 bit_score=94.0 identity=22.9 coverage=89.92042440318302) (BLAST) C"
GKFG-1525-MONOMER (sulfite) "sulfite exporter TauE/SafE	K07090 (db=KEGG evalue=0.0 bit_score=239.0 identity=46.8 coverage=90.2439024390244) (BLAST) C"
GKFG-1524-MONOMER (619369..619518) "619369..619518 - ( gc_cont=0.527) (GENE) E"
GKFG-1522-MONOMER (arsR2	) "arsR2	arsenical resistance operon trans-acting repressor (db=KEGG evalue=0.0 bit_score=231.0 identity=90.2 coverage=98.3739837398374) (BLAST) C"
GKFG-1520-MONOMER (hypothetical) "hypothetical protein (db=KEGG evalue=0.0 bit_score=215.0 identity=94.7 coverage=98.24561403508771) (BLAST) C"
GKFG-1518-MONOMER (surA	) "surA	cell surface protein (db=KEGG evalue=1.2e-19 bit_score=104.0 identity=31.2 coverage=32.410423452768725) (BLAST) C"
GKFG-1516-MONOMER (seg) "seg (db=Seg db_id=seg from=33 to=47) (IPRSCAN) D"
GKFG-1515-MONOMER (seg) "seg (db=Seg db_id=seg from=37 to=48) (IPRSCAN) D"
GKFG-1513-MONOMER (seg) "seg (db=Seg db_id=seg from=74 to=91) (IPRSCAN) D"
GKFG-1512-MONOMER (glycogen) "glycogen debranching protein GlgX	K02438 glycogen operon protein GlgX [EC:3.2.1.-] (db=KEGG evalue=1.7e-44 bit_score=184.0 identity=65.1 coverage=82.23684210526315) (BLAST) C"
GKFG-1511-MONOMER (cga:Celgi_1503) "cga:Celgi_1503 glycogen debranching enzyme GlgX	K02438 glycogen operon protein GlgX [EC:3.2.1.-] (db=KEGG) (RBH) B"
GKFG-1508-MONOMER (mcu:HMPREF0573_10124) "mcu:HMPREF0573_10124 ATP-grasp superfamily protein (db=KEGG) (RBH) B"
GKFG-1507-MONOMER (hypothetical) "hypothetical protein (db=KEGG evalue=2.3e-30 bit_score=138.0 identity=40.5 coverage=88.08290155440415) (BLAST) C"
GKFG-1504-MONOMER (hypothetical) "hypothetical protein (db=KEGG evalue=2.9e-08 bit_score=65.0 identity=38.5 coverage=24.681933842239186) (BLAST) C"
GKFG-1503-MONOMER (hypothetical) "hypothetical protein (db=KEGG evalue=1.8e-13 bit_score=80.0 identity=55.1 coverage=96.25) (BLAST) C"
GKFG-1502-MONOMER (593666..593806) "593666..593806 + ( gc_cont=0.560) (GENE) E"
GKFG-1501-MONOMER (Putative) "Putative uncharacterized protein (Fragment) n=2 Tax=Scardovia inopinata F0304 RepID=D6KSD2_SCAIO (db=UNIREF evalue=3.8e-12 bit_score=77.0 identity=48.8 coverage=37.12871287128713) (BLAST) C"
GKFG-1499-MONOMER (alpha/beta) "alpha/beta hydrolase (db=KEGG evalue=1.5e-40 bit_score=172.0 identity=36.8 coverage=92.98892988929889) (BLAST) C"
GKFG-1498-MONOMER (UniRef90_E7NAG4) "UniRef90_E7NAG4 MFS transporter, sugar porter family protein n=1 Tax=Actinomyces sp. oral taxon 171 str. F0337 RepID=E7NAG4_9ACTO (db=UNIREF) (RBH) B"
GKFG-1497-MONOMER (regulatory) "regulatory protein GntR HTH (db=KEGG evalue=0.0 bit_score=228.0 identity=51.8 coverage=85.60311284046692) (BLAST) C"
GKFG-1495-MONOMER (lpl:lp_3563) "lpl:lp_3563 sodium-coupled N-acetylneuraminate transporter	K03307 solute:Na+ symporter, SSS family (db=KEGG) (RBH) B"
GKFG-1490-MONOMER (ahe:Arch_1772) "ahe:Arch_1772 hypothetical protein (db=KEGG) (RBH) B"
GKFG-1482-MONOMER (ftsQ	) "ftsQ	cell division protein FtsQ	K03589 cell division protein FtsQ (db=KEGG evalue=1.5e-20 bit_score=106.0 identity=27.6 coverage=92.56756756756756) (BLAST) C"
GKFG-1478-MONOMER (spoVE	) "spoVE	stage V sporulation protein E	K03588 cell division protein FtsW (db=KEGG evalue=0.0 bit_score=289.0 identity=37.2 coverage=94.88888888888889) (BLAST) C"
GKFG-1473-MONOMER (hypothetical) "hypothetical protein (db=KEGG evalue=9.5e-10 bit_score=69.0 identity=27.9 coverage=93.61702127659575) (BLAST) C"
GKFG-1471-MONOMER (mcu:HMPREF0573_10590) "mcu:HMPREF0573_10590 ABC transporter permease	K02008 cobalt/nickel transport system permease protein (db=KEGG) (RBH) B"
GKFG-1469-MONOMER (mraZ	) "mraZ	cell division protein MraZ	K03925 MraZ protein (db=KEGG evalue=0.0 bit_score=212.0 identity=68.5 coverage=98.61111111111111) (BLAST) C"
GKFG-1468-MONOMER ((db=HMMPfam) "(db=HMMPfam db_id=PF11239 from=1 to=91 evalue=3.6e-11 interpro_id=IPR021401 interpro_description=Protein of unknown function DUF3040) (IPRSCAN) D"
GKFG-1466-MONOMER (hypothetical) "hypothetical protein (db=KEGG evalue=0.0 bit_score=199.0 identity=32.2 coverage=70.4035874439462) (BLAST) C"
GKFG-1465-MONOMER (iva:Isova_1268) "iva:Isova_1268 UvrD/REP helicase (db=KEGG) (RBH) B"
GKFG-1463-MONOMER (transcriptional) "transcriptional repressor nrdR	K07738 transcriptional repressor NrdR (db=KEGG evalue=0.0 bit_score=220.0 identity=69.9 coverage=93.25153374233128) (BLAST) C"
GKFG-1462-MONOMER (seg) "seg (db=Seg db_id=seg from=134 to=150) (IPRSCAN) D"
GKFG-1459-MONOMER (OsmC) "OsmC family protein (db=KEGG evalue=2.6e-20 bit_score=104.0 identity=41.7 coverage=95.55555555555556) (BLAST) C"
GKFG-1457-MONOMER (PHP) "PHP domain-containing protein	K07053 (db=KEGG evalue=0.0 bit_score=255.0 identity=48.0 coverage=98.23943661971832) (BLAST) C"
GKFG-1455-MONOMER (mcu:HMPREF0573_11868) "mcu:HMPREF0573_11868 ABC transporter ATP-binding protein (db=KEGG) (RBH) B"
GKFG-1454-MONOMER (mcu:HMPREF0573_11867) "mcu:HMPREF0573_11867 amino acid ABC transporter membrane protein (db=KEGG) (RBH) B"
GKFG-1453-MONOMER (mcu:HMPREF0573_11866) "mcu:HMPREF0573_11866 amino acid ABC transporter ATP-binding protein (db=KEGG) (RBH) B"
GKFG-1451-MONOMER (cgt:cgR_1821) "cgt:cgR_1821 hypothetical protein	K02034 peptide/nickel transport system permease protein (db=KEGG) (RBH) B"
GKFG-1450-MONOMER (cgl:NCgl1916) "cgl:NCgl1916 Cgl1991	ABC transporter permease	K02033 peptide/nickel transport system permease protein (db=KEGG) (RBH) B"
GKFG-1448-MONOMER (cdz:CD31A_0959) "cdz:CD31A_0959 putative peptide transport system secreted protein (db=KEGG) (RBH) B"
GKFG-1447-MONOMER (krh:KRH_02030) "krh:KRH_02030 lysP	lysine-specific permease	K03293 amino acid transporter, AAT family (db=KEGG) (RBH) B"
GKFG-1446-MONOMER (putative) "putative peptide transport system secreted protein (db=KEGG evalue=0.0 bit_score=372.0 identity=42.7 coverage=97.37991266375546) (BLAST) C"
GKFG-1445-MONOMER (PROKAR_LIPOPROTEIN) "PROKAR_LIPOPROTEIN (db=ProfileScan db_id=PS51257 from=1 to=24 evalue=6.0) (IPRSCAN) D"
GKFG-1444-MONOMER (hypothetical) "hypothetical protein (db=KEGG evalue=1.8e-19 bit_score=103.0 identity=22.4 coverage=98.04270462633453) (BLAST) C"
GKFG-1442-MONOMER (hypothetical) "hypothetical protein (db=KEGG evalue=5.7e-43 bit_score=179.0 identity=76.1 coverage=91.05691056910568) (BLAST) C"
GKFG-1441-MONOMER (hypothetical) "hypothetical protein (db=KEGG evalue=1.6e-40 bit_score=171.0 identity=62.7 coverage=93.07692307692308) (BLAST) C"
GKFG-1440-MONOMER (hydrogenase) "hydrogenase operon protein	K04653 hydrogenase expression/formation protein HypC (db=KEGG evalue=8.1e-32 bit_score=141.0 identity=88.0 coverage=97.36842105263158) (BLAST) C"
GKFG-1438-MONOMER (54036..54254) "54036..54254 + ( gc_cont=0.516) (GENE) E"
GKFG-1436-MONOMER (hybD	) "hybD	hydrogenase 2 maturation protease (EC:3.4.23.-)	K08567 hydrogenase 2 maturation protease [EC:3.4.24.-] (db=KEGG evalue=0.0 bit_score=279.0 identity=74.6 coverage=85.5813953488372) (BLAST) C"
GKFG-1430-MONOMER (hypA	) "hypA	hydrogenase expression/synthesis HypA	K04651 hydrogenase nickel incorporation protein HypA/HybF (db=KEGG evalue=1.3e-41 bit_score=174.0 identity=74.1 coverage=94.87179487179486) (BLAST) C"
GKFG-1428-MONOMER (mcu:HMPREF0573_10786) "mcu:HMPREF0573_10786 hypE	hydrogenase expression/formation protein HypE	K04655 hydrogenase expression/formation protein HypE (db=KEGG) (RBH) B"
GKFG-1426-MONOMER (hypC	) "hypC	hydrogenase expression/formation protein HypC	K04653 hydrogenase expression/formation protein HypC (db=KEGG evalue=1.3e-36 bit_score=157.0 identity=89.7 coverage=96.62921348314607) (BLAST) C"
GKFG-1425-MONOMER (mcu:HMPREF0573_10788) "mcu:HMPREF0573_10788 hypD	hydrogenase expression/formation protein HypD	K04654 hydrogenase expression/formation protein HypD (db=KEGG) (RBH) B"
GKFG-1423-MONOMER (ahe:Arch_0651) "ahe:Arch_0651 MiaB family RNA modification protein	K06168 bifunctional enzyme involved in thiolation and methylation of tRNA (db=KEGG) (RBH) B"
GKFG-1422-MONOMER (UniRef90_C0VZY6) "UniRef90_C0VZY6 Methicillin resistance protein n=1 Tax=Actinomyces coleocanis DSM 15436 RepID=C0VZY6_9ACTO (db=UNIREF) (RBH) B"
GKFG-1421-MONOMER (cls:CXIVA_21900) "cls:CXIVA_21900 hypothetical protein (db=KEGG) (RBH) B"
GKFG-1419-MONOMER (DNA) "DNA replication and repair protein RecO	K03584 DNA repair protein RecO (recombination protein O) (db=KEGG evalue=0.0 bit_score=233.0 identity=52.3 coverage=96.72131147540983) (BLAST) C"
GKFG-1416-MONOMER (Putative) "Putative uncharacterized protein n=1 Tax=Corynebacterium amycolatum SK46 RepID=E2MVY7_9CORY (db=UNIREF evalue=1.0e-38 bit_score=166.0 identity=31.7 coverage=93.43283582089552) (BLAST) C"
GKFG-1415-MONOMER (LacI) "LacI family transcriptional regulator	K02529 LacI family transcriptional regulator (db=KEGG evalue=1.0e-32 bit_score=146.0 identity=35.3 coverage=84.33333333333334) (BLAST) C"
GKFG-1414-MONOMER (SCC57A.16	) "SCC57A.16	LacI family transcriptional regulator	K02529 LacI family transcriptional regulator (db=KEGG evalue=1.9e-07 bit_score=60.0 identity=62.2 coverage=73.77049180327869) (BLAST) C"
GKFG-1413-MONOMER (UniRef90_E8JGI5) "UniRef90_E8JGI5 GTP-binding protein Era n=1 Tax=Actinomyces sp. oral taxon 178 str. F0338 RepID=E8JGI5_9ACTO (db=UNIREF) (RBH) B"
GKFG-1412-MONOMER (mcu:HMPREF0573_11176) "mcu:HMPREF0573_11176 HCC HlyC/CorC family transporter (db=KEGG) (RBH) B"
GKFG-1411-MONOMER (hypothetical) "hypothetical protein	K07042 probable rRNA maturation factor (db=KEGG evalue=0.0 bit_score=222.0 identity=69.3 coverage=98.02631578947368) (BLAST) C"
GKFG-1410-MONOMER (bcv:Bcav_1750) "bcv:Bcav_1750 PhoH family protein	K06217 phosphate starvation-inducible protein PhoH and related proteins (db=KEGG) (RBH) B"
GKFG-1408-MONOMER (ske:Sked_13440) "ske:Sked_13440 chaperone protein DnaJ	K03686 molecular chaperone DnaJ (db=KEGG) (RBH) B"
GKFG-1407-MONOMER (cga:Celgi_1232) "cga:Celgi_1232 heat-inducible transcription repressor HrcA	K03705 heat-inducible transcriptional repressor (db=KEGG) (RBH) B"
GKFG-1400-MONOMER (xce:Xcel_2196) "xce:Xcel_2196 hypothetical protein (db=KEGG) (RBH) B"
GKFG-1398-MONOMER (UniRef90_A7BDS9) "UniRef90_A7BDS9 tRNA (guanine-N(7)-)-methyltransferase n=2 Tax=Actinomyces odontolyticus RepID=A7BDS9_9ACTO (db=UNIREF) (RBH) B"
GKFG-1397-MONOMER (bcv:Bcav_1744) "bcv:Bcav_1744 GTP-binding protein LepA	K03596 GTP-binding protein LepA (db=KEGG) (RBH) B"
GKFG-1396-MONOMER (UniRef90_H5UW33) "UniRef90_H5UW33 Putative uncharacterized protein n=1 Tax=Mobilicoccus pelagius NBRC 104925 RepID=H5UW33_9MICO (db=UNIREF) (RBH) B"
GKFG-1395-MONOMER (RNA-binding) "RNA-binding S4 domain-containing protein	K04762 ribosome-associated heat shock protein Hsp15 (db=KEGG evalue=1.1e-32 bit_score=145.0 identity=57.7 coverage=83.33333333333334) (BLAST) C"
GKFG-1394-MONOMER (ske:Sked_10930) "ske:Sked_10930 amino acid carrier protein	K03310 alanine or glycine:cation symporter, AGCS family (db=KEGG) (RBH) B"
GKFG-1393-MONOMER (465647..465934) "465647..465934 + ( gc_cont=0.583) (GENE) E"
GKFG-1390-MONOMER (hypothetical) "hypothetical protein (db=KEGG evalue=0.0 bit_score=216.0 identity=62.2 coverage=92.61363636363636) (BLAST) C"
GKFG-1389-MONOMER (transmembrane_regions) "transmembrane_regions (db=TMHMM db_id=tmhmm from=4 to=22) (IPRSCAN) D"
GKFG-1388-MONOMER (coiled-coil) "coiled-coil (db=Coil db_id=coil from=67 to=88 evalue=NA) (IPRSCAN) D"
GKFG-1383-MONOMER (jde:Jden_1695) "jde:Jden_1695 DEAD/DEAH box helicase (db=KEGG) (RBH) B"
GKFG-1380-MONOMER (FtsK/SpoIIIE) "FtsK/SpoIIIE family protein n=1 Tax=Actinomyces sp. oral taxon 171 str. F0337 RepID=E7NA81_9ACTO (db=UNIREF evalue=1.0e-13 bit_score=84.0 identity=26.8 coverage=68.11224489795919) (BLAST) C"
GKFG-1379-MONOMER (bcv:Bcav_2826) "bcv:Bcav_2826 cell division protein FtsK	K03466 DNA segregation ATPase FtsK/SpoIIIE, S-DNA-T family (db=KEGG) (RBH) B"
GKFG-1378-MONOMER (transcription) "transcription factor WhiB (db=KEGG evalue=6.8e-32 bit_score=141.0 identity=76.5 coverage=96.3855421686747) (BLAST) C"
GKFG-1377-MONOMER (tmRNA-binding) "tmRNA-binding protein	K03664 SsrA-binding protein (db=KEGG evalue=5.5e-43 bit_score=179.0 identity=69.8 coverage=95.83333333333334) (BLAST) C"
GKFG-1376-MONOMER (tmRNA-binding) "tmRNA-binding protein	K03664 SsrA-binding protein (db=KEGG evalue=3.3e-13 bit_score=79.0 identity=57.7 coverage=84.88372093023256) (BLAST) C"
GKFG-1375-MONOMER (peptidase) "peptidase M23 (db=KEGG evalue=0.0 bit_score=266.0 identity=33.3 coverage=96.36363636363636) (BLAST) C"
GKFG-1374-MONOMER (UniRef90_E8JL19) "UniRef90_E8JL19 Cell division protein FtsX n=1 Tax=Actinomyces sp. oral taxon 178 str. F0338 RepID=E8JL19_9ACTO (db=UNIREF) (RBH) B"
GKFG-1373-MONOMER (mcu:HMPREF0573_11379) "mcu:HMPREF0573_11379 ABC transporter ATP-binding protein	K09812 cell division transport system ATP-binding protein (db=KEGG) (RBH) B"
GKFG-1372-MONOMER ((db=HMMPfam) "(db=HMMPfam db_id=PF12029 from=9 to=109 evalue=1.1e-08 interpro_id=IPR021904 interpro_description=Protein of unknown function DUF3516) (IPRSCAN) D"
GKFG-1371-MONOMER (krh:KRH_09340) "krh:KRH_09340 prfB	peptide chain release factor 2	K02836 peptide chain release factor 2 (db=KEGG) (RBH) B"
GKFG-1370-MONOMER (CinA) "CinA domain-containing protein	K03743 (db=KEGG evalue=1.4e-30 bit_score=138.0 identity=49.0 coverage=93.75) (BLAST) C"
GKFG-1369-MONOMER (hypothetical) "hypothetical protein	K03565 regulatory protein (db=KEGG evalue=7.9e-23 bit_score=112.0 identity=36.0 coverage=87.6923076923077) (BLAST) C"
GKFG-1368-MONOMER (bfa:Bfae_10530) "bfa:Bfae_10530 recombination protein RecA	K03553 recombination protein RecA (db=KEGG) (RBH) B"
GKFG-1367-MONOMER (Putative) "Putative uncharacterized protein n=1 Tax=Actinomyces sp. oral taxon 180 str. F0310 RepID=E6KPW1_9ACTO (db=UNIREF evalue=8.7e-11 bit_score=72.0 identity=50.7 coverage=81.17647058823529) (BLAST) C"
GKFG-1366-MONOMER (helix-turn-helix) "helix-turn-helix domain-containing protein (db=KEGG evalue=2.7e-25 bit_score=120.0 identity=72.9 coverage=78.50467289719626) (BLAST) C"
GKFG-1364-MONOMER (bcv:Bcav_2461) "bcv:Bcav_2461 cell division protein FtsK	K03466 DNA segregation ATPase FtsK/SpoIIIE, S-DNA-T family (db=KEGG) (RBH) B"
GKFG-1363-MONOMER (cell) "cell division protein FtsK/SpoIIIE	K03466 DNA segregation ATPase FtsK/SpoIIIE, S-DNA-T family (db=KEGG evalue=1.1e-24 bit_score=119.0 identity=30.1 coverage=83.07086614173228) (BLAST) C"
GKFG-1362-MONOMER (carbohydrate) "carbohydrate kinase (db=KEGG evalue=1.2e-39 bit_score=169.0 identity=32.8 coverage=95.26813880126183) (BLAST) C"
GKFG-1361-MONOMER (hypothetical) "hypothetical protein	K06997 (db=KEGG evalue=1.0e-43 bit_score=182.0 identity=45.1 coverage=97.0954356846473) (BLAST) C"
GKFG-1360-MONOMER (mcu:HMPREF0573_10591) "mcu:HMPREF0573_10591 sensor histidine kinase (db=KEGG) (RBH) B"
GKFG-1358-MONOMER (mcu:HMPREF0573_11416) "mcu:HMPREF0573_11416 putative metal-dependent hydrolase	K12574 ribonuclease J [EC:3.1.-.-] (db=KEGG) (RBH) B"
GKFG-1356-MONOMER (acyltransferase) "acyltransferase (db=KEGG evalue=2.3e-14 bit_score=84.0 identity=28.9 coverage=90.0) (BLAST) C"
GKFG-1354-MONOMER (PROKAR_LIPOPROTEIN) "PROKAR_LIPOPROTEIN (db=ProfileScan db_id=PS51257 from=1 to=19 evalue=7.0) (IPRSCAN) D"
GKFG-1353-MONOMER (apn:Asphe3_14210) "apn:Asphe3_14210 Zn-dependent peptidase (db=KEGG) (RBH) B"
GKFG-1352-MONOMER (seg) "seg (db=Seg db_id=seg from=13 to=25) (IPRSCAN) D"
GKFG-1349-MONOMER (seg) "seg (db=Seg db_id=seg from=3 to=19) (IPRSCAN) D"
GKFG-1348-MONOMER (mcu:HMPREF0573_11288) "mcu:HMPREF0573_11288 DNA-binding protein (db=KEGG) (RBH) B"
GKFG-1347-MONOMER (aur:HMPREF9243_0883) "aur:HMPREF9243_0883 hypothetical protein (db=KEGG) (RBH) B"
GKFG-1345-MONOMER (seg) "seg (db=Seg db_id=seg from=86 to=106) (IPRSCAN) D"
GKFG-1344-MONOMER (PilT) "PilT protein family protein (db=KEGG evalue=2.6e-11 bit_score=72.0 identity=89.7 coverage=67.85714285714286) (BLAST) C"
GKFG-1343-MONOMER (hypothetical) "hypothetical protein (db=KEGG evalue=2.4e-29 bit_score=133.0 identity=81.0 coverage=96.29629629629629) (BLAST) C"
GKFG-1342-MONOMER (RelB/DinJ) "RelB/DinJ family addiction module antitoxin	K07473 DNA-damage-inducible protein J (db=KEGG evalue=2.6e-09 bit_score=67.0 identity=43.0 coverage=75.0) (BLAST) C"
GKFG-1341-MONOMER (hypothetical) "hypothetical protein (db=KEGG evalue=4.8e-11 bit_score=72.0 identity=36.4 coverage=85.29411764705883) (BLAST) C"
GKFG-1340-MONOMER (pfr:PFREUD_21700) "pfr:PFREUD_21700 hypothetical protein (db=KEGG) (RBH) B"
GKFG-1339-MONOMER (TetR) "TetR family transcriptional regulator (db=KEGG evalue=4.7e-22 bit_score=111.0 identity=28.9 coverage=69.63696369636963) (BLAST) C"
GKFG-1337-MONOMER (UniRef90_C0VTP3) "UniRef90_C0VTP3 YidE/YbjL family protein n=2 Tax=Corynebacterium glucuronolyticum RepID=C0VTP3_9CORY (db=UNIREF) (RBH) B"
GKFG-1335-MONOMER (seg) "seg (db=Seg db_id=seg from=6 to=24) (IPRSCAN) D"
GKFG-1333-MONOMER (DeoR) "DeoR family transcriptional regulator (db=KEGG evalue=0.0 bit_score=215.0 identity=49.2 coverage=99.1869918699187) (BLAST) C"
GKFG-1331-MONOMER (ica:Intca_0417) "ica:Intca_0417 carbohydrate ABC transporter substrate-binding protein	K02027 multiple sugar transport system substrate-binding protein (db=KEGG) (RBH) B"
GKFG-1330-MONOMER (bfa:Bfae_00850) "bfa:Bfae_00850 carbohydrate ABC transporter membrane protein	K02025 multiple sugar transport system permease protein (db=KEGG) (RBH) B"
GKFG-1329-MONOMER (carbohydrate) "carbohydrate ABC transporter membrane protein 2	K02026 multiple sugar transport system permease protein (db=KEGG evalue=0.0 bit_score=288.0 identity=53.4 coverage=97.39776951672863) (BLAST) C"
GKFG-1326-MONOMER (ribosome-binding) "ribosome-binding factor A	K02834 ribosome-binding factor A (db=KEGG evalue=2.0e-42 bit_score=178.0 identity=61.6 coverage=71.35416666666666) (BLAST) C"
GKFG-1325-MONOMER (mcu:HMPREF0573_10136) "mcu:HMPREF0573_10136 infB	translation initiation factor IF-2	K02519 translation initiation factor IF-2 (db=KEGG) (RBH) B"
GKFG-1324-MONOMER (translation) "translation initiation factor 2	K02519 translation initiation factor IF-2 (db=KEGG evalue=0.0 bit_score=228.0 identity=42.8 coverage=91.22257053291536) (BLAST) C"
GKFG-1323-MONOMER (nca:Noca_3192) "nca:Noca_3192 nusA	transcription elongation factor NusA	K02600 N utilization substance protein A (db=KEGG) (RBH) B"
GKFG-1322-MONOMER (hypothetical) "hypothetical protein	K09748 ribosome maturation factor RimP (db=KEGG evalue=2.3e-25 bit_score=121.0 identity=46.9 coverage=90.32258064516128) (BLAST) C"
GKFG-1321-MONOMER (394701..395837) "394701..395837 - ( gc_cont=0.524) (GENE) E"
GKFG-1315-MONOMER (MarR) "MarR family transcriptional regulator (db=KEGG evalue=0.0 bit_score=203.0 identity=62.3 coverage=89.94413407821229) (BLAST) C"
GKFG-1314-MONOMER (ahe:Arch_1586) "ahe:Arch_1586 ABC transporter (db=KEGG) (RBH) B"
GKFG-1312-MONOMER (G5) "G5 domain-containing protein (db=KEGG evalue=0.0 bit_score=209.0 identity=34.0 coverage=97.25274725274726) (BLAST) C"
GKFG-1311-MONOMER (UniRef90_E6KRL9) "UniRef90_E6KRL9 Deoxyribonuclease n=1 Tax=Actinomyces sp. oral taxon 180 str. F0310 RepID=E6KRL9_9ACTO (db=UNIREF) (RBH) B"
GKFG-1310-MONOMER (bcv:Bcav_2829) "bcv:Bcav_2829 signal transduction histidine kinase (db=KEGG) (RBH) B"
GKFG-1309-MONOMER ((db=HMMPfam) "(db=HMMPfam db_id=PF10698 from=4 to=167 evalue=1.9e-24 interpro_id=IPR019639 interpro_description=Protein of unknown function DUF2505) (IPRSCAN) D"
GKFG-1308-MONOMER (hypothetical) "hypothetical protein (db=KEGG evalue=5.8e-35 bit_score=153.0 identity=35.9 coverage=71.11913357400722) (BLAST) C"
GKFG-1304-MONOMER (UniRef90_UPI000051013A) "UniRef90_UPI000051013A hypothetical protein BlinB_14173 n=1 Tax=Brevibacterium linens BL2 RepID=UPI000051013A (db=UNIREF) (RBH) B"
GKFG-1303-MONOMER (mcu:HMPREF0573_10204) "mcu:HMPREF0573_10204 phage infection protein	K01421 putative membrane protein (db=KEGG) (RBH) B"
GKFG-1302-MONOMER (mcu:HMPREF0573_10205) "mcu:HMPREF0573_10205 phage infection protein	K01421 putative membrane protein (db=KEGG) (RBH) B"
GKFG-1300-MONOMER (membrane-flanked) "membrane-flanked domain-containing protein	K08981 putative membrane protein (db=KEGG evalue=0.0 bit_score=295.0 identity=33.6 coverage=82.20640569395017) (BLAST) C"
GKFG-1299-MONOMER (membrane-flanked) "membrane-flanked domain-containing protein	K09167 hypothetical protein (db=KEGG evalue=1.6e-32 bit_score=144.0 identity=44.6 coverage=98.20359281437125) (BLAST) C"
GKFG-1298-MONOMER (seg) "seg (db=Seg db_id=seg from=11 to=28) (IPRSCAN) D"
GKFG-1294-MONOMER (hypothetical) "hypothetical protein (db=KEGG evalue=8.9e-10 bit_score=69.0 identity=26.7 coverage=86.66666666666667) (BLAST) C"
GKFG-1293-MONOMER ((db=HMMPfam) "(db=HMMPfam db_id=PF11305 from=1 to=73 evalue=5.0e-18 interpro_id=IPR021456 interpro_description=Protein of unknown function DUF3107) (IPRSCAN) D"
GKFG-1292-MONOMER (hypothetical) "hypothetical protein (db=KEGG evalue=5.9e-21 bit_score=106.0 identity=32.5 coverage=96.03960396039604) (BLAST) C"
GKFG-1291-MONOMER (ahe:Arch_1234) "ahe:Arch_1234 DEAD/DEAH box helicase (db=KEGG) (RBH) B"
GKFG-1286-MONOMER (major) "major facilitator transporter (db=KEGG evalue=8.4e-45 bit_score=185.0 identity=58.6 coverage=96.81528662420382) (BLAST) C"
GKFG-1285-MONOMER (gan:UMN179_01454) "gan:UMN179_01454 MFS protein (db=KEGG) (RBH) B"
GKFG-1284-MONOMER (LacI) "LacI family transcriptional regulator (db=KEGG evalue=0.0 bit_score=253.0 identity=39.9 coverage=93.96551724137932) (BLAST) C"
GKFG-1283-MONOMER (large) "large conductance mechanosensitive channel protein	K03282 large conductance mechanosensitive channel (db=KEGG evalue=1.5e-29 bit_score=134.0 identity=52.3 coverage=81.5068493150685) (BLAST) C"
GKFG-1280-MONOMER (bcv:Bcav_1788) "bcv:Bcav_1788 dnaG	DNA primase	K02316 DNA primase [EC:2.7.7.-] (db=KEGG) (RBH) B"
GKFG-1278-MONOMER (ahe:Arch_0694) "ahe:Arch_0694 hypothetical protein (db=KEGG) (RBH) B"
GKFG-1277-MONOMER (bcv:Bcav_1777) "bcv:Bcav_1777 hypothetical protein (db=KEGG) (RBH) B"
GKFG-1275-MONOMER (metal) "metal ion ABC transporter periplasmic protein/surface adhesin	K09815 zinc transport system substrate-binding protein (db=KEGG evalue=0.0 bit_score=277.0 identity=44.5 coverage=94.70404984423676) (BLAST) C"
GKFG-1274-MONOMER (ABC) "ABC transporter-like protein	K09817 zinc transport system ATP-binding protein [EC:3.6.3.-] (db=KEGG evalue=0.0 bit_score=197.0 identity=46.8 coverage=92.6829268292683) (BLAST) C"
GKFG-1273-MONOMER (cfi:Celf_2327) "cfi:Celf_2327 ABC-3 protein	K09816 zinc transport system permease protein (db=KEGG) (RBH) B"
GKFG-1272-MONOMER (40284..40475) "40284..40475 + ( gc_cont=0.589) (GENE) E"
GKFG-1271-MONOMER (seg) "seg (db=Seg db_id=seg from=23 to=36) (IPRSCAN) D"
GKFG-1268-MONOMER (hypothetical) "hypothetical protein (db=KEGG evalue=4.2e-08 bit_score=64.0 identity=30.8 coverage=52.34375) (BLAST) C"
GKFG-1265-MONOMER (ahe:Arch_0471) "ahe:Arch_0471 sodium:dicarboxylate symporter (db=KEGG) (RBH) B"
GKFG-1263-MONOMER (seg) "seg (db=Seg db_id=seg from=27 to=52) (IPRSCAN) D"
GKFG-1262-MONOMER (RNA-binding) "RNA-binding S4 domain-containing protein	K14761 ribosome-associated protein (db=KEGG evalue=1.1e-13 bit_score=81.0 identity=62.3 coverage=74.07407407407408) (BLAST) C"
GKFG-1261-MONOMER (ske:Sked_30630) "ske:Sked_30630 hypothetical protein (db=KEGG) (RBH) B"
GKFG-1259-MONOMER (seg) "seg (db=Seg db_id=seg from=233 to=245) (IPRSCAN) D"
GKFG-1258-MONOMER (ABC) "ABC transporter	K02003 putative ABC transport system ATP-binding protein (db=KEGG evalue=1.1e-36 bit_score=159.0 identity=38.1 coverage=93.91304347826087) (BLAST) C"
GKFG-1257-MONOMER (minor) "minor tail protein Gp26 (db=KEGG evalue=1.3e-09 bit_score=67.0 identity=79.5 coverage=74.50980392156863) (BLAST) C"
GKFG-1256-MONOMER (hypothetical) "hypothetical protein (db=KEGG evalue=1.7e-27 bit_score=127.0 identity=83.8 coverage=89.02439024390245) (BLAST) C"
GKFG-1252-MONOMER (Electron) "Electron transfer flavoprotein alpha subunit	K03522 electron transfer flavoprotein alpha subunit (db=KEGG evalue=0.0 bit_score=207.0 identity=36.3 coverage=96.64634146341463) (BLAST) C"
GKFG-1251-MONOMER (Electron) "Electron transfer flavoprotein alpha/beta-subunit	K03521 electron transfer flavoprotein beta subunit (db=KEGG evalue=0.0 bit_score=216.0 identity=46.3 coverage=96.95817490494296) (BLAST) C"
GKFG-1250-MONOMER (cjk:jk0616) "cjk:jk0616 pitB	phosphate permease	K03306 inorganic phosphate transporter, PiT family (db=KEGG) (RBH) B"
GKFG-1249-MONOMER (mcu:HMPREF0573_10592) "mcu:HMPREF0573_10592 GntR family transcriptional regulator	K03710 GntR family transcriptional regulator (db=KEGG) (RBH) B"
GKFG-1248-MONOMER (cfi:Celf_2759) "cfi:Celf_2759 glycogen debranching enzyme GlgX	K02438 glycogen operon protein GlgX [EC:3.2.1.-] (db=KEGG) (RBH) B"
GKFG-1247-MONOMER (hypothetical) "hypothetical protein (db=KEGG evalue=9.6e-15 bit_score=84.0 identity=47.9 coverage=88.88888888888889) (BLAST) C"
GKFG-1245-MONOMER (UniRef90_C2KU17) "UniRef90_C2KU17 Putative uncharacterized protein n=4 Tax=Mobiluncus mulieris RepID=C2KU17_9ACTO (db=UNIREF) (RBH) B"
GKFG-1243-MONOMER (hypothetical) "hypothetical protein (db=KEGG evalue=1.1e-44 bit_score=185.0 identity=45.8 coverage=95.94594594594594) (BLAST) C"
GKFG-1240-MONOMER (hypothetical) "hypothetical protein (db=KEGG evalue=0.0 bit_score=265.0 identity=35.2 coverage=93.93258426966293) (BLAST) C"
GKFG-1239-MONOMER ((db=HMMPfam) "(db=HMMPfam db_id=PF05738 from=927 to=988 evalue=1.2e-05 interpro_id=IPR008454 interpro_description=Collagen-binding surface protein Cna-like, B-type domain) (IPRSCAN) D"
GKFG-1238-MONOMER (ahe:Arch_1647) "ahe:Arch_1647 major facilitator superfamily protein (db=KEGG) (RBH) B"
GKFG-1237-MONOMER (PucR) "PucR family transcriptional regulator	K09684 purine catabolism regulatory protein (db=KEGG evalue=2.3e-42 bit_score=179.0 identity=30.5 coverage=89.68253968253968) (BLAST) C"
GKFG-1233-MONOMER (tpr:Tpau_0858) "tpr:Tpau_0858 NRAMP family Mn2+/Fe2+ transporter	K03322 manganese transport protein (db=KEGG) (RBH) B"
GKFG-1232-MONOMER (transcriptional) "transcriptional regulator	K03976 putative transcription regulator (db=KEGG evalue=8.4e-37 bit_score=159.0 identity=53.5 coverage=90.0) (BLAST) C"
GKFG-1231-MONOMER (fma:FMG_0239) "fma:FMG_0239 antibiotic ABC transporter ATP-binding protein	K09687 antibiotic transport system ATP-binding protein (db=KEGG) (RBH) B"
GKFG-1230-MONOMER (ABC-2) "ABC-2 type transporter	K09686 antibiotic transport system permease protein (db=KEGG evalue=3.2e-25 bit_score=121.0 identity=24.9 coverage=81.16343490304709) (BLAST) C"
GKFG-1229-MONOMER (hypothetical) "hypothetical protein	K09686 antibiotic transport system permease protein (db=KEGG evalue=9.4e-36 bit_score=156.0 identity=25.3 coverage=98.9556135770235) (BLAST) C"
GKFG-1228-MONOMER (cadmium) "cadmium binding protein (db=KEGG evalue=0.0 bit_score=289.0 identity=70.4 coverage=86.86440677966102) (BLAST) C"
GKFG-1227-MONOMER (hypothetical) "hypothetical protein (db=KEGG evalue=2.1e-18 bit_score=98.0 identity=28.8 coverage=80.07662835249042) (BLAST) C"
GKFG-1226-MONOMER (hypothetical) "hypothetical protein	K07166 ACT domain-containing protein (db=KEGG evalue=6.6e-22 bit_score=108.0 identity=61.4 coverage=95.34883720930233) (BLAST) C"
GKFG-1225-MONOMER (mcu:HMPREF0573_11305) "mcu:HMPREF0573_11305 hypothetical protein	K09157 hypothetical protein (db=KEGG) (RBH) B"
GKFG-1224-MONOMER (mcu:HMPREF0573_11111) "mcu:HMPREF0573_11111 cellulose-binding protein (db=KEGG) (RBH) B"
GKFG-1223-MONOMER (hypothetical) "hypothetical protein (db=KEGG evalue=3.9e-26 bit_score=125.0 identity=26.1 coverage=60.160965794768615) (BLAST) C"
GKFG-1222-MONOMER (hypothetical) "hypothetical protein (db=KEGG evalue=4.4e-29 bit_score=134.0 identity=29.0 coverage=97.02380952380952) (BLAST) C"
GKFG-1221-MONOMER (thioredoxin) "thioredoxin domain-containing protein	K05838 putative thioredoxin (db=KEGG evalue=0.0 bit_score=201.0 identity=38.4 coverage=97.41100323624595) (BLAST) C"
GKFG-1219-MONOMER (pfr:PFREUD_02360) "pfr:PFREUD_02360 galP	Sodium:galactoside symporter (db=KEGG) (RBH) B"
GKFG-1217-MONOMER (ske:Sked_04300) "ske:Sked_04300 LacI family transcriptional regulator (db=KEGG) (RBH) B"
GKFG-1216-MONOMER (blm:BLLJ_0965) "blm:BLLJ_0965 cell surface protein (db=KEGG) (RBH) B"
GKFG-1215-MONOMER (265472..265687) "265472..265687 + ( gc_cont=0.486) (GENE) E"
GKFG-1209-MONOMER (hypothetical) "hypothetical protein (db=KEGG evalue=0.0 bit_score=220.0 identity=29.0 coverage=31.486310299869626) (BLAST) C"
GKFG-1207-MONOMER (no) "no description (db=HMMSmart db_id=SM00564 from=351 to=382 evalue=9.1 interpro_id=IPR018391 interpro_description=Pyrrolo-quinoline quinone beta-propeller repeat) (IPRSCAN) D"
GKFG-1205-MONOMER (25902..26420) "25902..26420 + ( gc_cont=0.497) (GENE) E"
GKFG-1204-MONOMER (iva:Isova_2823) "iva:Isova_2823 ABC transporter	K02063 thiamine transport system permease protein (db=KEGG) (RBH) B"
GKFG-1203-MONOMER (ahe:Arch_0155) "ahe:Arch_0155 thiamine ABC transporter periplasmic protein	K02064 thiamine transport system substrate-binding protein (db=KEGG) (RBH) B"
GKFG-1202-MONOMER (Putative) "Putative uncharacterized protein n=1 Tax=Actinomyces urogenitalis DSM 15434 RepID=C0W4A8_9ACTO (db=UNIREF evalue=7.3e-08 bit_score=62.0 identity=33.8 coverage=83.33333333333334) (BLAST) C"
GKFG-1201-MONOMER (bcv:Bcav_0466) "bcv:Bcav_0466 EmrB/QacA subfamily drug resistance transporter (db=KEGG) (RBH) B"
GKFG-1200-MONOMER (Putative) "Putative uncharacterized protein n=1 Tax=Actinomyces sp. oral taxon 180 str. F0310 RepID=E6KTM8_9ACTO (db=UNIREF evalue=1.6e-43 bit_score=183.0 identity=32.0 coverage=97.39583333333334) (BLAST) C"
GKFG-1198-MONOMER (gpo:GPOL_c35380) "gpo:GPOL_c35380 ABC transporter permease	K05814 sn-glycerol 3-phosphate transport system permease protein (db=KEGG) (RBH) B"
GKFG-1197-MONOMER (rer:RER_49670) "rer:RER_49670 ABC transporter permease	K05815 sn-glycerol 3-phosphate transport system permease protein (db=KEGG) (RBH) B"
GKFG-1196-MONOMER (rha:RHA1_ro05116) "rha:RHA1_ro05116 sugar ABC transporter solute-binding component	K05813 sn-glycerol 3-phosphate transport system substrate-binding protein (db=KEGG) (RBH) B"
GKFG-1195-MONOMER (UniRef90_E3B8B0) "UniRef90_E3B8B0 ABC transporter, ATP-binding protein n=1 Tax=Dermacoccus sp. Ellin185 RepID=E3B8B0_9MICO (db=UNIREF) (RBH) B"
GKFG-1190-MONOMER (NUDIX) "NUDIX hydrolase (db=KEGG evalue=3.5e-17 bit_score=93.0 identity=39.1 coverage=89.78102189781022) (BLAST) C"
GKFG-1189-MONOMER (car:cauri_0786) "car:cauri_0786 ABC transport system, ATP-binding protein	K02006 cobalt/nickel transport system ATP-binding protein (db=KEGG) (RBH) B"
GKFG-1188-MONOMER (UniRef90_C0W5F8) "UniRef90_C0W5F8 ABC superfamily ATP binding cassette transporter, permease protein n=2 Tax=Actinomycetales RepID=C0W5F8_9ACTO (db=UNIREF) (RBH) B"
GKFG-1187-MONOMER (UniRef90_C0W5F7) "UniRef90_C0W5F7 ABC superfamily ATP binding cassette transporter, permease protein n=2 Tax=Actinomycetales RepID=C0W5F7_9ACTO (db=UNIREF) (RBH) B"
GKFG-1186-MONOMER (ele:Elen_1491) "ele:Elen_1491 ABC transporter-like protein (db=KEGG) (RBH) B"
GKFG-1185-MONOMER (ele:Elen_1490) "ele:Elen_1490 ABC transporter-like protein	K06147 ATP-binding cassette, subfamily B, bacterial (db=KEGG) (RBH) B"
GKFG-1184-MONOMER (ahe:Arch_1578) "ahe:Arch_1578 resolvase (db=KEGG) (RBH) B"
GKFG-1182-MONOMER (pak:HMPREF0675_3130) "pak:HMPREF0675_3130 recombinase (db=KEGG) (RBH) B"
GKFG-1181-MONOMER (Putative) "Putative uncharacterized protein n=1 Tax=Mobiluncus curtisii subsp. holmesii ATCC 35242 RepID=E6M3C1_9ACTO (db=UNIREF evalue=4.6e-26 bit_score=122.0 identity=81.2 coverage=97.14285714285714) (BLAST) C"
GKFG-1179-MONOMER (holin) "holin protein (db=KEGG evalue=0.0 bit_score=209.0 identity=67.5 coverage=97.38562091503267) (BLAST) C"
GKFG-1178-MONOMER (Putative) "Putative uncharacterized protein n=1 Tax=Mobiluncus curtisii subsp. holmesii ATCC 35242 RepID=E6M3C4_9ACTO (db=UNIREF evalue=8.4e-26 bit_score=121.0 identity=79.5 coverage=97.2972972972973) (BLAST) C"
GKFG-1177-MONOMER (hypothetical) "hypothetical protein (db=KEGG evalue=3.6e-41 bit_score=173.0 identity=63.0 coverage=95.0354609929078) (BLAST) C"
GKFG-1176-MONOMER (crd:CRES_0871) "crd:CRES_0871 phage endopeptidase (db=KEGG) (RBH) B"
GKFG-1175-MONOMER (Phage) "Phage endopeptidase n=3 Tax=Mobiluncus RepID=E0QMM3_9ACTO (db=UNIREF evalue=3.2e-17 bit_score=93.0 identity=97.9 coverage=64.86486486486487) (BLAST) C"
GKFG-1174-MONOMER (219654..220100) "219654..220100 - ( gc_cont=0.611) (GENE) E"
GKFG-1173-MONOMER (UniRef90_C2KNW0) "UniRef90_C2KNW0 Conserved bacteriophage protein n=3 Tax=Mobiluncus RepID=C2KNW0_9ACTO (db=UNIREF) (RBH) B"
GKFG-1172-MONOMER (LacI) "LacI family transcriptional regulator (db=KEGG evalue=2.0e-16 bit_score=92.0 identity=27.5 coverage=80.72727272727272) (BLAST) C"
GKFG-1171-MONOMER (crd:CRES_1569) "crd:CRES_1569 minor tail protein (db=KEGG) (RBH) B"
GKFG-1170-MONOMER (transmembrane_regions) "transmembrane_regions (db=TMHMM db_id=tmhmm from=12 to=34) (IPRSCAN) D"
GKFG-1168-MONOMER (phage) "phage protein (db=KEGG evalue=0.0 bit_score=211.0 identity=80.5 coverage=94.24460431654677) (BLAST) C"
GKFG-1167-MONOMER (mcu:HMPREF0573_11231) "mcu:HMPREF0573_11231 phi13 family phage major tail protein (db=KEGG) (RBH) B"
GKFG-1166-MONOMER (hypothetical) "hypothetical protein (db=KEGG evalue=1.4e-35 bit_score=154.0 identity=66.1 coverage=93.91304347826087) (BLAST) C"
GKFG-1165-MONOMER (phage) "phage protein, HK97 gp10 family (db=KEGG evalue=0.0 bit_score=225.0 identity=76.6 coverage=98.63013698630137) (BLAST) C"
GKFG-1164-MONOMER (phage) "phage head-tail adaptor (db=KEGG evalue=8.1e-33 bit_score=145.0 identity=65.7 coverage=97.27272727272728) (BLAST) C"
GKFG-1163-MONOMER (phage) "phage protein (db=KEGG evalue=6.4e-35 bit_score=152.0 identity=68.3 coverage=94.33962264150944) (BLAST) C"
GKFG-1162-MONOMER (crd:CRES_1563) "crd:CRES_1563 major capsid protein (db=KEGG) (RBH) B"
GKFG-1159-MONOMER (ahe:Arch_1550) "ahe:Arch_1550 phage portal protein, HK97 family (db=KEGG) (RBH) B"
GKFG-1157-MONOMER (Putative) "Putative uncharacterized protein n=1 Tax=Mobiluncus curtisii subsp. holmesii ATCC 35242 RepID=E6M3E2_9ACTO (db=UNIREF evalue=3.5e-20 bit_score=102.0 identity=78.1 coverage=96.92307692307692) (BLAST) C"
GKFG-1155-MONOMER (UniRef90_E6M3E4) "UniRef90_E6M3E4 Phage-associated protein n=1 Tax=Mobiluncus curtisii subsp. holmesii ATCC 35242 RepID=E6M3E4_9ACTO (db=UNIREF) (RBH) B"
GKFG-1154-MONOMER (phage) "phage protein (db=KEGG evalue=4.5e-09 bit_score=65.0 identity=50.9 coverage=91.80327868852459) (BLAST) C"
GKFG-1152-MONOMER (pcn:TIB1ST10_08140) "pcn:TIB1ST10_08140 ParB family DNA methylase (db=KEGG) (RBH) B"
GKFG-1149-MONOMER (pac:PPA1589) "pac:PPA1589 hypothetical protein (db=KEGG) (RBH) B"
GKFG-1148-MONOMER (hypothetical) "hypothetical protein (db=KEGG evalue=7.5e-29 bit_score=132.0 identity=52.4 coverage=61.111111111111114) (BLAST) C"
GKFG-1147-MONOMER (Putative) "Putative uncharacterized protein n=3 Tax=Mobiluncus RepID=C2KNY3_9ACTO (db=UNIREF evalue=0.0 bit_score=283.0 identity=96.1 coverage=96.73202614379085) (BLAST) C"
GKFG-1146-MONOMER (pcn:TIB1ST10_08160) "pcn:TIB1ST10_08160 hypothetical protein (db=KEGG) (RBH) B"
GKFG-1145-MONOMER (putative) "putative bacteriophage holin protein (db=KEGG evalue=0.0 bit_score=262.0 identity=90.4 coverage=98.4126984126984) (BLAST) C"
GKFG-1144-MONOMER (UniRef90_E0N3W5) "UniRef90_E0N3W5 Phage-associated protein n=4 Tax=Mobiluncus RepID=E0N3W5_9ACTO (db=UNIREF) (RBH) B"
GKFG-1143-MONOMER (pcn:TIB1ST10_08175) "pcn:TIB1ST10_08175 phage-associated protein (db=KEGG) (RBH) B"
GKFG-1142-MONOMER (hypothetical) "hypothetical protein (db=KEGG evalue=6.9e-33 bit_score=145.0 identity=75.0 coverage=97.84946236559139) (BLAST) C"
GKFG-1141-MONOMER (pac:PPA1596) "pac:PPA1596 phage-associated protein (db=KEGG) (RBH) B"
GKFG-1140-MONOMER (phage) "phage protein (db=KEGG evalue=0.0 bit_score=191.0 identity=64.2 coverage=91.02564102564102) (BLAST) C"
GKFG-1139-MONOMER (seg) "seg (db=Seg db_id=seg from=56 to=78) (IPRSCAN) D"
GKFG-1138-MONOMER (putative) "putative toxin-antitoxin system, antitoxin component, ribbon-helix-helix domain protein (db=KEGG evalue=5.0e-17 bit_score=92.0 identity=62.2 coverage=80.68181818181817) (BLAST) C"
GKFG-1137-MONOMER (pac:PPA1598) "pac:PPA1598 Bro family antirepressor (db=KEGG) (RBH) B"
GKFG-1136-MONOMER (UniRef90_C2KNZ3) "UniRef90_C2KNZ3 Putative uncharacterized protein n=4 Tax=Mobiluncus RepID=C2KNZ3_9ACTO (db=UNIREF) (RBH) B"
GKFG-1134-MONOMER (seg) "seg (db=Seg db_id=seg from=10 to=24) (IPRSCAN) D"
GKFG-1133-MONOMER (hypothetical) "hypothetical protein (db=KEGG evalue=4.7e-10 bit_score=70.0 identity=28.4 coverage=62.68656716417911) (BLAST) C"
GKFG-1132-MONOMER (seg) "seg (db=Seg db_id=seg from=40 to=57) (IPRSCAN) D"
GKFG-1131-MONOMER (ABC) "ABC transporter (db=KEGG evalue=0.0 bit_score=223.0 identity=53.4 coverage=96.27906976744185) (BLAST) C"
GKFG-1130-MONOMER (Putative) "Putative uncharacterized protein n=1 Tax=Actinomyces coleocanis DSM 15436 RepID=C0W1R7_9ACTO (db=UNIREF evalue=1.1e-26 bit_score=127.0 identity=21.1 coverage=89.05109489051095) (BLAST) C"
GKFG-1129-MONOMER (hypothetical) "hypothetical protein	K07473 DNA-damage-inducible protein J (db=KEGG evalue=6.6e-12 bit_score=75.0 identity=64.7 coverage=54.347826086956516) (BLAST) C"
GKFG-1128-MONOMER (RelE/StbE) "RelE/StbE family addiction module toxin	K06218 RelE protein (db=KEGG evalue=2.2e-20 bit_score=103.0 identity=48.9 coverage=97.75280898876404) (BLAST) C"
GKFG-1126-MONOMER (hypothetical) "hypothetical protein	K07473 DNA-damage-inducible protein J (db=KEGG evalue=5.0e-14 bit_score=82.0 identity=47.6 coverage=95.29411764705881) (BLAST) C"
GKFG-1125-MONOMER (hypothetical) "hypothetical protein (db=KEGG evalue=1.7e-31 bit_score=140.0 identity=69.6 coverage=95.78947368421052) (BLAST) C"
GKFG-1124-MONOMER (transmembrane_regions) "transmembrane_regions (db=TMHMM db_id=tmhmm from=9 to=31) (IPRSCAN) D"
GKFG-1123-MONOMER (RelB/DinJ) "RelB/DinJ family addiction module antitoxin	K07473 DNA-damage-inducible protein J (db=KEGG evalue=9.6e-09 bit_score=65.0 identity=39.7 coverage=72.72727272727273) (BLAST) C"
GKFG-1122-MONOMER (mcu:HMPREF0573_10567) "mcu:HMPREF0573_10567 ABC transporter ATP-binding protein (db=KEGG) (RBH) B"
GKFG-1121-MONOMER (UniRef90_H5UW39) "UniRef90_H5UW39 Putative ABC transporter ATP-binding protein n=1 Tax=Mobilicoccus pelagius NBRC 104925 RepID=H5UW39_9MICO (db=UNIREF) (RBH) B"
GKFG-1120-MONOMER (kse:Ksed_07190) "kse:Ksed_07190 permease (db=KEGG) (RBH) B"
GKFG-1119-MONOMER (176503..176706) "176503..176706 + ( gc_cont=0.480) (GENE) E"
GKFG-1118-MONOMER (cdz:CD31A_0171) "cdz:CD31A_0171 iutA	iron ABC transporter substrate-binding protein	K11707 manganese/zinc/iron transport system substrate-binding protein (db=KEGG) (RBH) B"
GKFG-1117-MONOMER (ABC) "ABC transporter	K11710 manganese/zinc/iron transport system ATP- binding protein (db=KEGG evalue=0.0 bit_score=269.0 identity=58.3 coverage=86.69201520912547) (BLAST) C"
GKFG-1115-MONOMER (UniRef90_G4CWJ5) "UniRef90_G4CWJ5 Mn2+, Zn2+ ABC superfamily ATP binding cassette transporter, membrane protein n=1 Tax=Propionibacterium avidum ATCC 25577 RepID=G4CWJ5_9ACTO (db=UNIREF) (RBH) B"
GKFG-1114-MONOMER (UniRef90_C0VY75) "UniRef90_C0VY75 Mn2+, Zn2+ ABC superfamily ATP binding cassette transporter, membrane protein n=1 Tax=Actinomyces coleocanis DSM 15436 RepID=C0VY75_9ACTO (db=UNIREF) (RBH) B"
GKFG-1111-MONOMER (UniRef90_B1R0P7) "UniRef90_B1R0P7 Major facilitator superfamily MFS_1 n=2 Tax=Clostridium butyricum RepID=B1R0P7_CLOBU (db=UNIREF) (RBH) B"
GKFG-1109-MONOMER (lxx:Lxx16270) "lxx:Lxx16270 lipoprotein	K07224 putative lipoprotein (db=KEGG) (RBH) B"
GKFG-1108-MONOMER (cation) "cation permease	K07243 high-affinity iron transporter (db=KEGG evalue=0.0 bit_score=236.0 identity=40.8 coverage=90.27355623100304) (BLAST) C"
GKFG-1107-MONOMER (bpo:BP951000_0356) "bpo:BP951000_0356 major facilitator superfamily protein (db=KEGG) (RBH) B"
GKFG-1106-MONOMER (TetR) "TetR family transcriptional regulator (db=KEGG evalue=0.0 bit_score=201.0 identity=50.0 coverage=82.91666666666667) (BLAST) C"
GKFG-1105-MONOMER ((db=HMMPfam) "(db=HMMPfam db_id=PF02608 from=80 to=359 evalue=6.0e-16 interpro_id=IPR003760 interpro_description=Basic membrane lipoprotein GO=Cellular Component: plasma membrane (GO:0005886)) (IPRSCAN) D"
GKFG-1104-MONOMER (hypothetical) "hypothetical protein (db=KEGG evalue=7.9e-12 bit_score=77.0 identity=28.7 coverage=45.32374100719424) (BLAST) C"
GKFG-1101-MONOMER (recombination) "recombination protein RecR	K06187 recombination protein RecR (db=KEGG evalue=0.0 bit_score=294.0 identity=71.3 coverage=97.48743718592965) (BLAST) C"
GKFG-1099-MONOMER (integrase,) "integrase, Lambda phage type (db=KEGG evalue=4.7e-40 bit_score=171.0 identity=32.2 coverage=95.17426273458445) (BLAST) C"
GKFG-1098-MONOMER (hypothetical) "hypothetical protein (db=KEGG evalue=2.8e-12 bit_score=78.0 identity=34.7 coverage=53.6) (BLAST) C"
GKFG-1097-MONOMER (seg) "seg (db=Seg db_id=seg from=70 to=81) (IPRSCAN) D"
GKFG-1096-MONOMER (lambda) "lambda repressor-like DNA-binding domains (db=superfamily db_id=SSF47413 from=8 to=75 evalue=2.2e-09 interpro_id=IPR010982 interpro_description=Lambda repressor-like, DNA-binding GO=Molecular Function: DNA binding (GO:0003677)) (IPRSCAN) D"
GKFG-1095-MONOMER (149558..149800) "149558..149800 - ( gc_cont=0.547) (GENE) E"
GKFG-1093-MONOMER (149103..149555) "149103..149555 - ( gc_cont=0.554) (GENE) E"
GKFG-1092-MONOMER (seg) "seg (db=Seg db_id=seg from=12 to=20) (IPRSCAN) D"
GKFG-1091-MONOMER (seg) "seg (db=Seg db_id=seg from=35 to=46) (IPRSCAN) D"
GKFG-1090-MONOMER (transmembrane_regions) "transmembrane_regions (db=TMHMM db_id=tmhmm from=4 to=26) (IPRSCAN) D"
GKFG-1089-MONOMER (147998..148516) "147998..148516 - ( gc_cont=0.545) (GENE) E"
GKFG-1088-MONOMER (hypothetical) "hypothetical protein (db=KEGG evalue=2.1e-32 bit_score=145.0 identity=33.5 coverage=91.25874125874127) (BLAST) C"
GKFG-1087-MONOMER (146999..147151) "146999..147151 - ( gc_cont=0.516) (GENE) E"
GKFG-1086-MONOMER (Holliday) "Holliday junction resolvase RusA (db=superfamily db_id=SSF103084 from=9 to=158 evalue=1.3e-07 interpro_id=IPR008822 interpro_description=Endodeoxyribonuclease, RusA-like GO=Molecular Function: magnesium ion binding (GO:0000287), Biological Process: DNA repair (GO:0006281), Biological Process: DNA recombination (GO:0006310)) (IPRSCAN) D"
GKFG-1085-MONOMER (145879..146106) "145879..146106 - ( gc_cont=0.342) (GENE) E"
GKFG-1084-MONOMER (hypothetical) "hypothetical protein (db=KEGG evalue=1.6e-07 bit_score=62.0 identity=31.5 coverage=37.160120845921455) (BLAST) C"
GKFG-1082-MONOMER (144487..144945) "144487..144945 - ( gc_cont=0.545) (GENE) E"
GKFG-1081-MONOMER (144179..144490) "144179..144490 - ( gc_cont=0.561) (GENE) E"
GKFG-1080-MONOMER (ssb	) "ssb	single-strand DNA-binding protein	K03111 single-strand DNA-binding protein (db=KEGG evalue=5.1e-10 bit_score=70.0 identity=31.1 coverage=85.11904761904762) (BLAST) C"
GKFG-1076-MONOMER (transmembrane_regions) "transmembrane_regions (db=TMHMM db_id=tmhmm from=13 to=30) (IPRSCAN) D"
GKFG-1075-MONOMER (bcv:Bcav_0371) "bcv:Bcav_0371 major facilitator superfamily protein (db=KEGG) (RBH) B"
GKFG-1074-MONOMER (coiled-coil) "coiled-coil (db=Coil db_id=coil from=87 to=108 evalue=NA) (IPRSCAN) D"
GKFG-1073-MONOMER (UniRef90_H2G6C8) "UniRef90_H2G6C8 Putative DNA methyltransferase n=4 Tax=Corynebacterium diphtheriae RepID=H2G6C8_CORDP (db=UNIREF) (RBH) B"
GKFG-1072-MONOMER (cds:CDC7B_1743) "cds:CDC7B_1743 putative DNA methyltransferase (db=KEGG) (RBH) B"
GKFG-1071-MONOMER (conjugative) "conjugative transposon protein (db=KEGG evalue=7.0e-28 bit_score=129.0 identity=43.2 coverage=77.10843373493977) (BLAST) C"
GKFG-1070-MONOMER (conjugative) "conjugative transposon protein (db=KEGG evalue=8.5e-16 bit_score=88.0 identity=51.3 coverage=97.46835443037975) (BLAST) C"
GKFG-1069-MONOMER (abortive) "abortive infection protein (db=KEGG evalue=0.0 bit_score=232.0 identity=53.0 coverage=98.0392156862745) (BLAST) C"
GKFG-1068-MONOMER (ckp:ckrop_1874) "ckp:ckrop_1874 hypothetical protein (db=KEGG) (RBH) B"
GKFG-1063-MONOMER (seg) "seg (db=Seg db_id=seg from=9 to=21) (IPRSCAN) D"
GKFG-1062-MONOMER (mcu:HMPREF0573_10372) "mcu:HMPREF0573_10372 rho	transcription termination factor Rho (EC:3.6.1.-)	K03628 transcription termination factor Rho (db=KEGG) (RBH) B"
GKFG-1061-MONOMER (Putative) "Putative uncharacterized protein n=1 Tax=Helcococcus kunzii ATCC 51366 RepID=H3NP15_9FIRM (db=UNIREF evalue=4.2e-35 bit_score=154.0 identity=80.7 coverage=42.857142857142854) (BLAST) C"
GKFG-1060-MONOMER (cfl:Cfla_0898) "cfl:Cfla_0898 transcription-repair coupling factor	K03723 transcription-repair coupling factor (superfamily II helicase) [EC:3.6.4.-] (db=KEGG) (RBH) B"
GKFG-1059-MONOMER (PROKAR_LIPOPROTEIN) "PROKAR_LIPOPROTEIN (db=ProfileScan db_id=PS51257 from=1 to=25 evalue=6.0) (IPRSCAN) D"
GKFG-1056-MONOMER (transmembrane_regions) "transmembrane_regions (db=TMHMM db_id=tmhmm from=31 to=53) (IPRSCAN) D"
GKFG-1055-MONOMER (UniRef90_B5CMC4) "UniRef90_B5CMC4 Putative uncharacterized protein n=1 Tax=Ruminococcus lactaris ATCC 29176 RepID=B5CMC4_9FIRM (db=UNIREF) (RBH) B"
GKFG-1054-MONOMER (hypothetical) "hypothetical protein (db=KEGG evalue=9.0e-12 bit_score=75.0 identity=32.8 coverage=73.61963190184049) (BLAST) C"
GKFG-1053-MONOMER (hypothetical) "hypothetical protein	K09009 hypothetical protein (db=KEGG evalue=0.0 bit_score=191.0 identity=58.4 coverage=89.20454545454545) (BLAST) C"
GKFG-1052-MONOMER (142523..142807) "142523..142807 - ( gc_cont=0.442) (GENE) E"
GKFG-1044-MONOMER (GtrA) "GtrA family protein (db=KEGG evalue=5.0e-30 bit_score=136.0 identity=50.0 coverage=92.46575342465754) (BLAST) C"
GKFG-1043-MONOMER (chromosome) "chromosome condensation regulator RCC1 (db=KEGG evalue=0.0 bit_score=206.0 identity=33.5 coverage=71.8) (BLAST) C"
GKFG-1041-MONOMER (coiled-coil) "coiled-coil (db=Coil db_id=coil from=56 to=77 evalue=NA) (IPRSCAN) D"
GKFG-1040-MONOMER (ske:Sked_08560) "ske:Sked_08560 cell envelope-related transcriptional attenuator domain-containing protein (db=KEGG) (RBH) B"
GKFG-1039-MONOMER (transcriptional) "transcriptional regulator (db=KEGG evalue=0.0 bit_score=260.0 identity=40.9 coverage=80.95238095238095) (BLAST) C"
GKFG-1037-MONOMER (hypothetical) "hypothetical protein (db=KEGG evalue=3.0e-07 bit_score=60.0 identity=38.5 coverage=57.668711656441715) (BLAST) C"
GKFG-1036-MONOMER (mav:MAV_4707) "mav:MAV_4707 groEL	chaperonin GroEL	K04077 chaperonin GroEL (db=KEGG) (RBH) B"
GKFG-1035-MONOMER (hypothetical) "hypothetical protein (db=KEGG evalue=6.7e-15 bit_score=85.0 identity=45.3 coverage=96.90721649484536) (BLAST) C"
GKFG-1034-MONOMER (hypothetical) "hypothetical protein (db=KEGG evalue=3.1e-31 bit_score=141.0 identity=36.9 coverage=56.613756613756614) (BLAST) C"
GKFG-1032-MONOMER (mcu:HMPREF0573_10511) "mcu:HMPREF0573_10511 response regulator	K02483 two-component system, OmpR family, response regulator (db=KEGG) (RBH) B"
GKFG-1030-MONOMER (141934..142215) "141934..142215 - ( gc_cont=0.518) (GENE) E"
GKFG-1026-MONOMER (hypothetical) "hypothetical protein (db=KEGG evalue=2.0e-13 bit_score=82.0 identity=32.5 coverage=65.63706563706563) (BLAST) C"
GKFG-1025-MONOMER (WhiB) "WhiB family transcriptional regulator (db=KEGG evalue=6.6e-34 bit_score=148.0 identity=70.8 coverage=96.93877551020408) (BLAST) C"
GKFG-1023-MONOMER (Putative) "Putative uncharacterized protein n=1 Tax=Actinomyces graevenitzii C83 RepID=G9PEY4_9ACTO (db=UNIREF evalue=3.1e-11 bit_score=75.0 identity=22.6 coverage=80.58690744920993) (BLAST) C"
GKFG-1022-MONOMER (hypothetical) "hypothetical protein (db=KEGG evalue=1.1e-19 bit_score=101.0 identity=44.2 coverage=94.11764705882352) (BLAST) C"
GKFG-1021-MONOMER (hypothetical) "hypothetical protein (db=KEGG evalue=3.2e-29 bit_score=133.0 identity=53.7 coverage=80.98591549295774) (BLAST) C"
GKFG-1020-MONOMER (apn:Asphe3_25810) "apn:Asphe3_25810 response regulator with CheY-like receiver domain and winged-helix DNA-binding domain	K07670 two-component system, OmpR family, response regulator MtrA (db=KEGG) (RBH) B"
GKFG-1019-MONOMER (141603..141941) "141603..141941 - ( gc_cont=0.516) (GENE) E"
GKFG-1017-MONOMER (lipoprotein) "lipoprotein LpqB (db=KEGG evalue=0.0 bit_score=198.0 identity=25.7 coverage=98.53479853479854) (BLAST) C"
GKFG-1016-MONOMER (competence) "competence protein F (db=KEGG evalue=4.6e-15 bit_score=87.0 identity=27.7 coverage=86.4) (BLAST) C"
GKFG-1015-MONOMER (raiA	) "raiA	putative ribosome-associated inhibitor protein Y (db=KEGG evalue=0.0 bit_score=278.0 identity=61.7 coverage=92.37668161434978) (BLAST) C"
GKFG-1014-MONOMER (mcu:HMPREF0573_11476) "mcu:HMPREF0573_11476 hypothetical protein (db=KEGG) (RBH) B"
GKFG-1013-MONOMER (ahe:Arch_0427) "ahe:Arch_0427 YidE/YbjL duplication	K07085 putative transport protein (db=KEGG) (RBH) B"
GKFG-1008-MONOMER (141281..141610) "141281..141610 - ( gc_cont=0.512) (GENE) E"
GKFG-1007-MONOMER (pfr:PFREUD_18720) "pfr:PFREUD_18720 amino acid ABC transporter permease	K11738 L-asparagine permease (db=KEGG) (RBH) B"
GKFG-1004-MONOMER (hypothetical) "hypothetical protein (db=KEGG evalue=1.4e-45 bit_score=189.0 identity=55.0 coverage=97.57575757575758) (BLAST) C"
GKFG-1002-MONOMER (AcrR) "AcrR family transcriptional regulator (db=KEGG evalue=1.2e-27 bit_score=129.0 identity=34.4 coverage=85.44600938967136) (BLAST) C"
GKFG-1001-MONOMER (faa:HMPREF0389_01374) "faa:HMPREF0389_01374 hypothetical protein (db=KEGG) (RBH) B"
GKFG-1000-MONOMER (Putative) "Putative uncharacterized protein n=1 Tax=Eubacterium infirmum F0142 RepID=H1PMS9_9FIRM (db=UNIREF evalue=5.1e-22 bit_score=110.0 identity=44.1 coverage=73.15436241610739) (BLAST) C"
GKFG-996-MONOMER (seg) "seg (db=Seg db_id=seg from=219 to=230) (IPRSCAN) D"
GKFG-994-MONOMER (Transposase) "Transposase IS3/IS911 family protein n=1 Tax=Microbacterium laevaniformans OR221 RepID=H8E5F0_9MICO (db=UNIREF evalue=1.3e-07 bit_score=63.0 identity=40.0 coverage=31.73431734317343) (BLAST) C"
GKFG-993-MONOMER (transmembrane_regions) "transmembrane_regions (db=TMHMM db_id=tmhmm from=4 to=23) (IPRSCAN) D"
GKFG-992-MONOMER (1546408..1546587) "1546408..1546587 - ( gc_cont=0.433) (GENE) E"
GKFG-991-MONOMER (mcu:HMPREF0573_11504) "mcu:HMPREF0573_11504 hypothetical protein (db=KEGG) (RBH) B"
GKFG-989-MONOMER (Putative) "Putative uncharacterized protein n=1 Tax=Actinomyces coleocanis DSM 15436 RepID=C0VY45_9ACTO (db=UNIREF evalue=0.0 bit_score=223.0 identity=42.4 coverage=91.97080291970804) (BLAST) C"
GKFG-988-MONOMER (Putative) "Putative uncharacterized protein n=1 Tax=Actinomyces urogenitalis DSM 15434 RepID=C0W5D5_9ACTO (db=UNIREF evalue=2.7e-09 bit_score=67.0 identity=37.3 coverage=89.81481481481481) (BLAST) C"
GKFG-987-MONOMER (asd:AS9A_2988) "asd:AS9A_2988 hypothetical protein (db=KEGG) (RBH) B"
GKFG-986-MONOMER (membrane) "membrane protein (db=KEGG evalue=0.0 bit_score=221.0 identity=41.0 coverage=91.48148148148148) (BLAST) C"
GKFG-985-MONOMER (140414..140605) "140414..140605 - ( gc_cont=0.479) (GENE) E"
GKFG-984-MONOMER (mcu:HMPREF0573_10224) "mcu:HMPREF0573_10224 putative transporter (db=KEGG) (RBH) B"
GKFG-983-MONOMER (MarR) "MarR family transcriptional regulator (db=KEGG evalue=2.8e-42 bit_score=177.0 identity=51.6 coverage=96.29629629629629) (BLAST) C"
GKFG-982-MONOMER (hypothetical) "hypothetical protein (db=KEGG evalue=0.0 bit_score=226.0 identity=45.8 coverage=86.86131386861314) (BLAST) C"
GKFG-975-MONOMER (ccu:Ccur_10800) "ccu:Ccur_10800 pyridoxal biosynthesis lyase PdxS	K06215 pyridoxine biosynthesis protein [EC:4.-.-.-] (db=KEGG) (RBH) B"
GKFG-974-MONOMER (seg) "seg (db=Seg db_id=seg from=13 to=32) (IPRSCAN) D"
GKFG-973-MONOMER (pfr:PFREUD_23130) "pfr:PFREUD_23130 iolH	myo-inositol catabolism protein IolH	K06605 myo-inositol catabolism protein IolH (db=KEGG) (RBH) B"
GKFG-972-MONOMER (LacI) "LacI family transcriptional regulator (db=KEGG evalue=0.0 bit_score=215.0 identity=35.5 coverage=93.6231884057971) (BLAST) C"
GKFG-971-MONOMER (1524219..1524722) "1524219..1524722 + ( gc_cont=0.385) (GENE) E"
GKFG-970-MONOMER (hypothetical) "hypothetical protein (db=KEGG evalue=7.9e-39 bit_score=165.0 identity=51.0 coverage=96.64429530201343) (BLAST) C"
GKFG-969-MONOMER (mcu:HMPREF0573_10598) "mcu:HMPREF0573_10598 ABC transporter ATP-binding protein	K02073 D-methionine transport system substrate-binding protein (db=KEGG) (RBH) B"
GKFG-968-MONOMER (metal) "metal ion ABC transporter membrane protein	K02072 D-methionine transport system permease protein (db=KEGG evalue=0.0 bit_score=273.0 identity=55.3 coverage=96.35627530364373) (BLAST) C"
GKFG-967-MONOMER (mcu:HMPREF0573_10638) "mcu:HMPREF0573_10638 ABC transporter ATP-binding protein	K02071 D-methionine transport system ATP-binding protein (db=KEGG) (RBH) B"
GKFG-965-MONOMER (1517932..1518081) "1517932..1518081 - ( gc_cont=0.513) (GENE) E"
GKFG-963-MONOMER (seg) "seg (db=Seg db_id=seg from=158 to=169) (IPRSCAN) D"
GKFG-957-MONOMER (mcu:HMPREF0573_10357) "mcu:HMPREF0573_10357 fusA	elongation factor EF2	K02355 elongation factor G (db=KEGG) (RBH) B"
GKFG-955-MONOMER (hypothetical) "hypothetical protein (db=KEGG evalue=5.9e-11 bit_score=72.0 identity=48.6 coverage=91.8918918918919) (BLAST) C"
GKFG-954-MONOMER (cytotoxic) "cytotoxic translational repressor of toxin-antitoxin stability system (db=KEGG evalue=5.2e-22 bit_score=109.0 identity=59.0 coverage=92.13483146067416) (BLAST) C"
GKFG-952-MONOMER (139334..139609) "139334..139609 - ( gc_cont=0.587) (GENE) E"
GKFG-941-MONOMER (seg) "seg (db=Seg db_id=seg from=85 to=104) (IPRSCAN) D"
GKFG-940-MONOMER (sugar) "sugar transporter (db=KEGG evalue=4.5e-38 bit_score=163.0 identity=64.5 coverage=70.58823529411765) (BLAST) C"
GKFG-939-MONOMER (sugar) "sugar transporter (db=KEGG evalue=0.0 bit_score=519.0 identity=63.4 coverage=99.25373134328358) (BLAST) C"
GKFG-937-MONOMER (ahe:Arch_0039) "ahe:Arch_0039 sugar transporter (db=KEGG) (RBH) B"
GKFG-936-MONOMER (hypothetical) "hypothetical protein	K07090 (db=KEGG evalue=0.0 bit_score=224.0 identity=45.5 coverage=98.4126984126984) (BLAST) C"
GKFG-934-MONOMER (transmembrane_regions) "transmembrane_regions (db=TMHMM db_id=tmhmm from=21 to=43) (IPRSCAN) D"
GKFG-932-MONOMER (hypothetical) "hypothetical protein (db=KEGG evalue=0.0 bit_score=208.0 identity=40.6 coverage=55.319148936170215) (BLAST) C"
GKFG-931-MONOMER (seg) "seg (db=Seg db_id=seg from=15 to=35) (IPRSCAN) D"
GKFG-930-MONOMER (seg) "seg (db=Seg db_id=seg from=2 to=14) (IPRSCAN) D"
GKFG-928-MONOMER (polysaccharide) "polysaccharide deacetylase (db=KEGG evalue=0.0 bit_score=211.0 identity=41.3 coverage=93.51535836177474) (BLAST) C"
GKFG-925-MONOMER (NrdH) "NrdH family redoxin	K06191 glutaredoxin-like protein NrdH (db=KEGG evalue=1.8e-24 bit_score=117.0 identity=65.0 coverage=95.18072289156626) (BLAST) C"
GKFG-924-MONOMER (NrdI) "NrdI protein	K03647 protein involved in ribonucleotide reduction (db=KEGG evalue=2.5e-43 bit_score=180.0 identity=64.3 coverage=82.05128205128204) (BLAST) C"
GKFG-919-MONOMER (136803..137807) "136803..137807 - ( gc_cont=0.549) (GENE) E"
GKFG-917-MONOMER (rer:RER_44720) "rer:RER_44720 cycA	D-serine/D-alanine/glycine transporter	K11737 D-serine/D-alanine/glycine transporter (db=KEGG) (RBH) B"
GKFG-913-MONOMER (hypothetical) "hypothetical protein (db=KEGG evalue=5.3e-31 bit_score=139.0 identity=40.4 coverage=93.02325581395348) (BLAST) C"
GKFG-910-MONOMER (ahe:Arch_1365) "ahe:Arch_1365 major facilitator superfamily protein (db=KEGG) (RBH) B"
GKFG-908-MONOMER (hypothetical) "hypothetical protein (db=KEGG evalue=1.0e-10 bit_score=71.0 identity=51.7 coverage=58.76288659793815) (BLAST) C"
GKFG-903-MONOMER (TetR) "TetR family transcriptional regulator (db=KEGG evalue=4.8e-34 bit_score=150.0 identity=37.4 coverage=88.15165876777252) (BLAST) C"
GKFG-902-MONOMER (UniRef90_E8JH40) "UniRef90_E8JH40 Electron transfer flavoprotein n=1 Tax=Actinomyces sp. oral taxon 178 str. F0338 RepID=E8JH40_9ACTO (db=UNIREF) (RBH) B"
GKFG-901-MONOMER (UniRef90_D0WNZ8) "UniRef90_D0WNZ8 Electron transfer flavoprotein, alpha subunit n=1 Tax=Actinomyces sp. oral taxon 848 str. F0332 RepID=D0WNZ8_9ACTO (db=UNIREF) (RBH) B"
GKFG-899-MONOMER (hypothetical) "hypothetical protein	K03855 ferredoxin like protein (db=KEGG evalue=9.6e-33 bit_score=144.0 identity=61.2 coverage=97.97979797979798) (BLAST) C"
GKFG-897-MONOMER (coiled-coil) "coiled-coil (db=Coil db_id=coil from=1 to=31 evalue=NA) (IPRSCAN) D"
GKFG-895-MONOMER (cva:CVAR_0098) "cva:CVAR_0098 hypothetical protein (db=KEGG) (RBH) B"
GKFG-894-MONOMER (pad:TIIST44_03795) "pad:TIIST44_03795 toxin secretion/phage lysis holin (db=KEGG) (RBH) B"
GKFG-893-MONOMER (seg) "seg (db=Seg db_id=seg from=13 to=33) (IPRSCAN) D"
GKFG-892-MONOMER (ere:EUBREC_0139) "ere:EUBREC_0139 hypothetical protein (db=KEGG) (RBH) B"
GKFG-891-MONOMER (hypothetical) "hypothetical protein (db=KEGG evalue=0.0 bit_score=538.0 identity=47.1 coverage=98.59402460456941) (BLAST) C"
GKFG-889-MONOMER (cdh:CDB402_1641) "cdh:CDB402_1641 antibiotic ABC transporter (db=KEGG) (RBH) B"
GKFG-888-MONOMER (UniRef90_C2KTG5) "UniRef90_C2KTG5 LacI family transcriptional regulator n=4 Tax=Mobiluncus mulieris RepID=C2KTG5_9ACTO (db=UNIREF) (RBH) B"
GKFG-886-MONOMER (integral) "integral membrane protein (db=KEGG evalue=0.0 bit_score=294.0 identity=63.2 coverage=94.82071713147411) (BLAST) C"
GKFG-884-MONOMER (UniRef90_E6LXR0) "UniRef90_E6LXR0 Putative uncharacterized protein n=1 Tax=Mobiluncus curtisii ATCC 51333 RepID=E6LXR0_9ACTO (db=UNIREF) (RBH) B"
GKFG-883-MONOMER (CRISPR-associated) "CRISPR-associated Cas5 family protein (db=KEGG evalue=4.5e-34 bit_score=150.0 identity=41.5 coverage=69.26070038910505) (BLAST) C"
GKFG-882-MONOMER (Cse3) "Cse3 family CRISPR-associated protein (db=KEGG evalue=1.2e-32 bit_score=145.0 identity=39.0 coverage=96.69811320754717) (BLAST) C"
GKFG-881-MONOMER (nml:Namu_3049) "nml:Namu_3049 CRISPR-associated protein Cas1	K15342 CRISP-associated protein Cas1 (db=KEGG) (RBH) B"
GKFG-880-MONOMER (CRISPR-associated) "CRISPR-associated protein Cas2 (db=KEGG evalue=1.7e-24 bit_score=117.0 identity=46.9 coverage=80.74074074074075) (BLAST) C"
GKFG-879-MONOMER (1429413..1429634) "1429413..1429634 - ( gc_cont=0.450) (GENE) E"
GKFG-878-MONOMER (1429032..1429295) "1429032..1429295 - ( gc_cont=0.436) (GENE) E"
GKFG-876-MONOMER (monovalent) "monovalent cation/proton antiporter, MnhG/PhaG subunit	K05571 multicomponent Na+:H+ antiporter subunit G (db=KEGG evalue=1.2e-14 bit_score=85.0 identity=40.6 coverage=74.21875) (BLAST) C"
GKFG-875-MONOMER (multiple) "multiple resistance and pH regulation protein F	K05570 multicomponent Na+:H+ antiporter subunit F (db=KEGG evalue=2.5e-08 bit_score=64.0 identity=32.4 coverage=87.17948717948718) (BLAST) C"
GKFG-874-MONOMER (rer:RER_18960) "rer:RER_18960 phage portal protein (db=KEGG) (RBH) B"
GKFG-873-MONOMER (multisubunit) "multisubunit Na+/H+ antiporter MnhE subunit-like protein	K05569 multicomponent Na+:H+ antiporter subunit E (db=KEGG evalue=4.9e-23 bit_score=114.0 identity=37.6 coverage=67.77777777777779) (BLAST) C"
GKFG-872-MONOMER (cga:Celgi_3049) "cga:Celgi_3049 NADH/Ubiquinone/plastoquinone (complex I)	K05568 multicomponent Na+:H+ antiporter subunit D (db=KEGG) (RBH) B"
GKFG-871-MONOMER (multisubunit) "multisubunit Na+/H+ antiporter, MnhC subunit	K05567 multicomponent Na+:H+ antiporter subunit C (db=KEGG evalue=2.1e-33 bit_score=147.0 identity=59.5 coverage=83.91608391608392) (BLAST) C"
GKFG-869-MONOMER (seg) "seg (db=Seg db_id=seg from=22 to=35) (IPRSCAN) D"
GKFG-866-MONOMER (hypothetical) "hypothetical protein (db=KEGG evalue=5.8e-24 bit_score=118.0 identity=30.5 coverage=29.53964194373401) (BLAST) C"
GKFG-863-MONOMER (putative) "putative phage prohead protease	K06904 (db=KEGG evalue=0.0 bit_score=228.0 identity=37.4 coverage=81.90709046454768) (BLAST) C"
GKFG-862-MONOMER (ahe:Arch_0838) "ahe:Arch_0838 ErfK/YbiS/YcfS/YnhG family protein (db=KEGG) (RBH) B"
GKFG-859-MONOMER (sorC	) "sorC	transcriptional regulator (db=KEGG evalue=0.0 bit_score=211.0 identity=39.5 coverage=94.00630914826499) (BLAST) C"
GKFG-856-MONOMER (mcu:HMPREF0573_11086) "mcu:HMPREF0573_11086 peptide subunit release factor RF1	K02835 peptide chain release factor 1 (db=KEGG) (RBH) B"
GKFG-855-MONOMER (methylase) "methylase of polypeptide chain release factor	K02493 release factor glutamine methyltransferase [EC:2.1.1.-] (db=KEGG evalue=4.2e-41 bit_score=174.0 identity=41.2 coverage=82.80701754385966) (BLAST) C"
GKFG-854-MONOMER (LPXTG_anchor:) "LPXTG_anchor: LPXTG-motif cell wall anch (db=HMMTigr db_id=TIGR01167 from=98 to=133 evalue=0.027 interpro_id=IPR019931 interpro_description=LPXTG-motif cell wall anchor) (IPRSCAN) D"
GKFG-853-MONOMER (Sua5/YciO/YrdC/YwlC) "Sua5/YciO/YrdC/YwlC family protein (db=KEGG evalue=2.9e-44 bit_score=184.0 identity=47.8 coverage=93.75) (BLAST) C"
GKFG-852-MONOMER (putative) "putative phage capsid protein (db=KEGG evalue=0.0 bit_score=290.0 identity=39.7 coverage=99.0) (BLAST) C"
GKFG-850-MONOMER (seg) "seg (db=Seg db_id=seg from=118 to=131) (IPRSCAN) D"
GKFG-841-MONOMER (seg) "seg (db=Seg db_id=seg from=35 to=54) (IPRSCAN) D"
GKFG-840-MONOMER (Putative) "Putative uncharacterized protein n=2 Tax=Actinomyces odontolyticus RepID=A7BDP0_9ACTO (db=UNIREF evalue=5.7e-15 bit_score=86.0 identity=32.8 coverage=92.90780141843972) (BLAST) C"
GKFG-839-MONOMER (bfa:Bfae_19090) "bfa:Bfae_19090 hypothetical protein	K07503 hypothetical protein (db=KEGG) (RBH) B"
GKFG-837-MONOMER (hypothetical) "hypothetical protein (db=KEGG evalue=5.4e-15 bit_score=85.0 identity=56.1 coverage=84.4155844155844) (BLAST) C"
GKFG-836-MONOMER (alpha/beta) "alpha/beta hydrolase (db=KEGG evalue=0.0 bit_score=201.0 identity=42.7 coverage=90.49429657794677) (BLAST) C"
GKFG-835-MONOMER (hypothetical) "hypothetical protein	K09964 hypothetical protein (db=KEGG evalue=7.6e-20 bit_score=102.0 identity=39.4 coverage=94.20289855072464) (BLAST) C"
GKFG-834-MONOMER (mcu:HMPREF0573_11643) "mcu:HMPREF0573_11643 site-specific DNA-methyltransferase (db=KEGG) (RBH) B"
GKFG-833-MONOMER (mlu:Mlut_15870) "mlu:Mlut_15870 hypothetical protein (db=KEGG) (RBH) B"
GKFG-832-MONOMER (hypothetical) "hypothetical protein (db=KEGG evalue=2.4e-13 bit_score=80.0 identity=50.6 coverage=87.8048780487805) (BLAST) C"
GKFG-831-MONOMER (hypothetical) "hypothetical protein (db=KEGG evalue=9.4e-22 bit_score=109.0 identity=31.1 coverage=96.17224880382776) (BLAST) C"
GKFG-830-MONOMER (Putative) "Putative uncharacterized protein n=1 Tax=Corynebacterium lipophiloflavum DSM 44291 RepID=C0XU10_9CORY (db=UNIREF evalue=6.4e-11 bit_score=73.0 identity=33.3 coverage=69.23076923076923) (BLAST) C"
GKFG-829-MONOMER (DNA/RNA) "DNA/RNA endonuclease G, NUC1 (db=KEGG evalue=1.6e-23 bit_score=115.0 identity=33.9 coverage=87.93969849246231) (BLAST) C"
GKFG-828-MONOMER (seg) "seg (db=Seg db_id=seg from=18 to=33) (IPRSCAN) D"
GKFG-827-MONOMER (hypothetical) "hypothetical protein (db=KEGG evalue=3.2e-13 bit_score=79.0 identity=58.3 coverage=90.76923076923077) (BLAST) C"
GKFG-826-MONOMER (stress-like) "stress-like protein (gls24) (db=KEGG evalue=2.3e-39 bit_score=167.0 identity=51.9 coverage=90.9090909090909) (BLAST) C"
GKFG-825-MONOMER (seg) "seg (db=Seg db_id=seg from=181 to=192) (IPRSCAN) D"
GKFG-824-MONOMER (hypothetical) "hypothetical protein (db=KEGG evalue=3.2e-10 bit_score=70.0 identity=32.6 coverage=71.42857142857143) (BLAST) C"
GKFG-823-MONOMER (heat) "heat shock protein Hsp20	K13993 HSP20 family protein (db=KEGG evalue=3.2e-40 bit_score=170.0 identity=57.3 coverage=93.91891891891892) (BLAST) C"
GKFG-820-MONOMER (periplasmic) "periplasmic binding protein/LacI transcriptional regulator (db=KEGG evalue=5.9e-11 bit_score=74.0 identity=24.0 coverage=85.40925266903915) (BLAST) C"
GKFG-819-MONOMER (128833..129201) "128833..129201 - ( gc_cont=0.550) (GENE) E"
GKFG-814-MONOMER (ahe:Arch_0168) "ahe:Arch_0168 chaperone protein DnaK	K04043 molecular chaperone DnaK (db=KEGG) (RBH) B"
GKFG-813-MONOMER (hypothetical) "hypothetical protein	K03687 molecular chaperone GrpE (db=KEGG evalue=5.3e-39 bit_score=167.0 identity=37.5 coverage=80.13698630136986) (BLAST) C"
GKFG-812-MONOMER (xce:Xcel_0203) "xce:Xcel_0203 chaperone DnaJ domain-containing protein	K03686 molecular chaperone DnaJ (db=KEGG) (RBH) B"
GKFG-811-MONOMER (putative) "putative transcriptional regulator	K13640 MerR family transcriptional regulator, heat shock protein HspR (db=KEGG evalue=1.6e-31 bit_score=141.0 identity=62.8 coverage=75.67567567567568) (BLAST) C"
GKFG-810-MONOMER (seg) "seg (db=Seg db_id=seg from=52 to=72) (IPRSCAN) D"
GKFG-809-MONOMER (ahe:Arch_0180) "ahe:Arch_0180 ATP-dependent chaperone ClpB	K03695 ATP-dependent Clp protease ATP-binding subunit ClpB (db=KEGG) (RBH) B"
GKFG-808-MONOMER (Putative) "Putative uncharacterized protein n=1 Tax=Bifidobacterium longum subsp. infantis CCUG 52486 RepID=C5ECK9_BIFLI (db=UNIREF evalue=1.9e-09 bit_score=67.0 identity=35.8 coverage=95.91836734693877) (BLAST) C"
GKFG-807-MONOMER (TetR) "TetR family transcriptional regulator (db=KEGG evalue=0.0 bit_score=204.0 identity=54.0 coverage=52.71084337349398) (BLAST) C"
GKFG-802-MONOMER (tRNA/rRNA) "tRNA/rRNA methyltransferase SpoU (db=KEGG evalue=0.0 bit_score=257.0 identity=61.7 coverage=91.42857142857143) (BLAST) C"
GKFG-800-MONOMER (1356057..1356224) "1356057..1356224 - ( gc_cont=0.536) (GENE) E"
GKFG-798-MONOMER (oligosaccharide) "oligosaccharide biosynthesis Alg14-like protein (db=KEGG evalue=9.4e-40 bit_score=168.0 identity=52.0 coverage=98.67549668874173) (BLAST) C"
GKFG-797-MONOMER (128077..128508) "128077..128508 - ( gc_cont=0.549) (GENE) E"
GKFG-794-MONOMER (pfr:PFREUD_00590) "pfr:PFREUD_00590 tagG1	sugar ABC transporter permease	K09690 lipopolysaccharide transport system permease protein (db=KEGG) (RBH) B"
GKFG-793-MONOMER (rdn:HMPREF0733_10046) "rdn:HMPREF0733_10046 rfbB	ABC transporter ATP-binding protein	K09691 lipopolysaccharide transport system ATP-binding protein (db=KEGG) (RBH) B"
GKFG-788-MONOMER (UniRef90_E8JLU2) "UniRef90_E8JLU2 PspA/IM30 family protein n=1 Tax=Actinomyces sp. oral taxon 178 str. F0338 RepID=E8JLU2_9ACTO (db=UNIREF) (RBH) B"
GKFG-787-MONOMER (hypothetical) "hypothetical protein (db=KEGG evalue=0.0 bit_score=200.0 identity=31.1 coverage=95.33898305084746) (BLAST) C"
GKFG-786-MONOMER (127479..128087) "127479..128087 - ( gc_cont=0.568) (GENE) E"
GKFG-784-MONOMER (coiled-coil) "coiled-coil (db=Coil db_id=coil from=1038 to=1059 evalue=NA) (IPRSCAN) D"
GKFG-783-MONOMER (cold-shock) "cold-shock DNA-binding domain-containing protein	K03704 cold shock protein (beta-ribbon, CspA family) (db=KEGG evalue=1.2e-40 bit_score=171.0 identity=65.4 coverage=98.4126984126984) (BLAST) C"
GKFG-782-MONOMER (hypothetical) "hypothetical protein (db=KEGG evalue=0.0 bit_score=276.0 identity=52.2 coverage=93.4108527131783) (BLAST) C"
GKFG-781-MONOMER (mcu:HMPREF0573_10492) "mcu:HMPREF0573_10492 NCS2 family nucleobase:cation symporter-2	K06901 putative MFS transporter, AGZA family, xanthine/uracil permease (db=KEGG) (RBH) B"
GKFG-780-MONOMER (hypothetical) "hypothetical protein	K09803 hypothetical protein (db=KEGG evalue=1.4e-24 bit_score=117.0 identity=58.4 coverage=78.57142857142857) (BLAST) C"
GKFG-778-MONOMER (DtxR) "DtxR family iron (metal) dependent repressor	K03709 DtxR family transcriptional regulator, Mn-dependent transcriptional regulator (db=KEGG evalue=0.0 bit_score=241.0 identity=52.9 coverage=96.06986899563319) (BLAST) C"
GKFG-777-MONOMER (NlpC/P60) "NlpC/P60 family protein (db=KEGG evalue=1.6e-30 bit_score=138.0 identity=43.3 coverage=90.3954802259887) (BLAST) C"
GKFG-776-MONOMER (seg) "seg (db=Seg db_id=seg from=161 to=172) (IPRSCAN) D"
GKFG-775-MONOMER (UniRef90_G4CU73) "UniRef90_G4CU73 Phage AbiD protein n=3 Tax=Actinomycetales RepID=G4CU73_9ACTO (db=UNIREF) (RBH) B"
GKFG-774-MONOMER (126881..127231) "126881..127231 - ( gc_cont=0.467) (GENE) E"
GKFG-773-MONOMER (1328772..1329011) "1328772..1329011 - ( gc_cont=0.554) (GENE) E"
GKFG-772-MONOMER (cell) "cell surface protein (db=KEGG evalue=5.6e-43 bit_score=183.0 identity=23.4 coverage=26.20481927710843) (BLAST) C"
GKFG-771-MONOMER (spaD	) "spaD	putative surface-anchored fimbrial subunit (db=KEGG evalue=0.0 bit_score=201.0 identity=29.2 coverage=89.0595009596929) (BLAST) C"
GKFG-769-MONOMER (bcv:Bcav_0884) "bcv:Bcav_0884 UspA domain-containing protein (db=KEGG) (RBH) B"
GKFG-767-MONOMER (seg) "seg (db=Seg db_id=seg from=38 to=55) (IPRSCAN) D"
GKFG-765-MONOMER (cfl:Cfla_2325) "cfl:Cfla_2325 Preprotein translocase subunit SecA	K03070 preprotein translocase subunit SecA (db=KEGG) (RBH) B"
GKFG-764-MONOMER (1307699..1308322) "1307699..1308322 + ( gc_cont=0.575) (GENE) E"
GKFG-763-MONOMER (126480..126776) "126480..126776 - ( gc_cont=0.572) (GENE) E"
GKFG-762-MONOMER (1306843..1307406) "1306843..1307406 - ( gc_cont=0.548) (GENE) E"
GKFG-761-MONOMER (histidine) "histidine triad (HIT) protein (db=KEGG evalue=3.1e-32 bit_score=143.0 identity=47.5 coverage=97.9020979020979) (BLAST) C"
GKFG-760-MONOMER (iva:Isova_1293) "iva:Isova_1293 cell division protein FtsZ	K03531 cell division protein FtsZ (db=KEGG) (RBH) B"
GKFG-759-MONOMER (hypothetical) "hypothetical protein	K05810 conserved hypothetical protein (db=KEGG evalue=0.0 bit_score=196.0 identity=44.9 coverage=90.76305220883533) (BLAST) C"
GKFG-758-MONOMER (hypothetical) "hypothetical protein	K09772 cell division inhibitor SepF (db=KEGG evalue=2.2e-31 bit_score=141.0 identity=45.7 coverage=98.70967741935483) (BLAST) C"
GKFG-757-MONOMER (hypothetical) "hypothetical protein (db=KEGG evalue=2.4e-16 bit_score=90.0 identity=44.8 coverage=85.45454545454545) (BLAST) C"
GKFG-756-MONOMER (DivIVA) "DivIVA family protein (db=KEGG evalue=5.2e-33 bit_score=147.0 identity=36.4 coverage=82.77153558052434) (BLAST) C"
GKFG-755-MONOMER (seg) "seg (db=Seg db_id=seg from=12 to=41) (IPRSCAN) D"
GKFG-753-MONOMER (competence) "competence protein ComEA	K02237 competence protein ComEA (db=KEGG evalue=5.1e-39 bit_score=167.0 identity=43.3 coverage=75.97173144876325) (BLAST) C"
GKFG-752-MONOMER (coiled-coil) "coiled-coil (db=Coil db_id=coil from=54 to=75 evalue=NA) (IPRSCAN) D"
GKFG-751-MONOMER (ComEC/Rec2-like) "ComEC/Rec2-like protein	K02238 competence protein ComEC (db=KEGG evalue=3.4e-39 bit_score=168.0 identity=28.4 coverage=93.35793357933579) (BLAST) C"
GKFG-749-MONOMER (ferric) "ferric uptake regulator, Fur family	K03711 Fur family transcriptional regulator, ferric uptake regulator (db=KEGG evalue=4.0e-34 bit_score=149.0 identity=53.7 coverage=92.42424242424242) (BLAST) C"
GKFG-748-MONOMER (seg) "seg (db=Seg db_id=seg from=145 to=157) (IPRSCAN) D"
GKFG-747-MONOMER (two-component) "two-component system response regulator	K02483 two-component system, OmpR family, response regulator (db=KEGG evalue=0.0 bit_score=264.0 identity=58.9 coverage=90.83665338645417) (BLAST) C"
GKFG-745-MONOMER (1293089..1293214) "1293089..1293214 - ( gc_cont=0.437) (GENE) E"
GKFG-742-MONOMER (UniRef90_E8JFU9) "UniRef90_E8JFU9 Translation initiation factor IF-3 n=4 Tax=Actinomyces RepID=E8JFU9_9ACTO (db=UNIREF) (RBH) B"
GKFG-741-MONOMER (hypothetical) "hypothetical protein (db=KEGG evalue=0.0 bit_score=292.0 identity=27.7 coverage=76.23363544813697) (BLAST) C"
GKFG-740-MONOMER (seg) "seg (db=Seg db_id=seg from=7 to=22) (IPRSCAN) D"
GKFG-736-MONOMER (hypothetical) "hypothetical protein (db=KEGG evalue=9.0e-26 bit_score=122.0 identity=31.4 coverage=89.56521739130436) (BLAST) C"
GKFG-735-MONOMER (hypothetical) "hypothetical protein	K07040 uncharacterized protein (db=KEGG evalue=1.2e-31 bit_score=142.0 identity=41.0 coverage=88.44221105527639) (BLAST) C"
GKFG-732-MONOMER (ahe:Arch_1078) "ahe:Arch_1078 LuxR family transcriptional regulator (db=KEGG) (RBH) B"
GKFG-730-MONOMER (121921..122823) "121921..122823 - ( gc_cont=0.583) (GENE) E"
GKFG-729-MONOMER (putative) "putative nucleotide binding protein	K06287 septum formation protein (db=KEGG evalue=4.2e-45 bit_score=187.0 identity=46.6 coverage=86.30705394190872) (BLAST) C"
GKFG-727-MONOMER (cfl:Cfla_2389) "cfl:Cfla_2389 two component transcriptional regulator, winged helix family (db=KEGG) (RBH) B"
GKFG-726-MONOMER (mcu:HMPREF0573_11030) "mcu:HMPREF0573_11030 two-component system sensor histidine kinase (db=KEGG) (RBH) B"
GKFG-725-MONOMER (hypothetical) "hypothetical protein (db=KEGG evalue=7.3e-18 bit_score=95.0 identity=48.2 coverage=75.22935779816514) (BLAST) C"
GKFG-722-MONOMER (Putative) "Putative uncharacterized protein n=1 Tax=Lachnospiraceae bacterium oral taxon 082 str. F0431 RepID=H1LST5_9FIRM (db=UNIREF evalue=4.7e-18 bit_score=96.0 identity=48.0 coverage=96.7741935483871) (BLAST) C"
GKFG-721-MONOMER (LacI) "LacI family transcriptional regulator	K02529 LacI family transcriptional regulator (db=KEGG evalue=0.0 bit_score=255.0 identity=39.5 coverage=97.40634005763688) (BLAST) C"
GKFG-719-MONOMER (121097..121906) "121097..121906 - ( gc_cont=0.589) (GENE) E"
GKFG-716-MONOMER (ppu:PP_2830) "ppu:PP_2830 major facilitator family transporter (db=KEGG) (RBH) B"
GKFG-713-MONOMER (Ribbon-helix-helix) "Ribbon-helix-helix protein, CopG family n=3 Tax=Clostridiales RepID=H1LUP5_9FIRM (db=UNIREF evalue=4.7e-16 bit_score=89.0 identity=51.4 coverage=97.33333333333334) (BLAST) C"
GKFG-712-MONOMER (plasmid) "plasmid addiction system poison protein (db=KEGG evalue=8.4e-20 bit_score=101.0 identity=50.6 coverage=97.77777777777777) (BLAST) C"
GKFG-711-MONOMER (putative) "putative transcription regulator (db=KEGG evalue=1.6e-40 bit_score=170.0 identity=89.5 coverage=97.91666666666666) (BLAST) C"
GKFG-710-MONOMER (addiction) "addiction module killer protein (db=KEGG evalue=5.6e-45 bit_score=185.0 identity=86.3 coverage=98.05825242718447) (BLAST) C"
GKFG-708-MONOMER (120023..121090) "120023..121090 - ( gc_cont=0.562) (GENE) E"
GKFG-707-MONOMER (plasmid) "plasmid maintenance system antidote protein (db=KEGG evalue=6.0e-24 bit_score=115.0 identity=57.3 coverage=92.63157894736842) (BLAST) C"
GKFG-706-MONOMER (hypothetical) "hypothetical protein (db=KEGG evalue=1.6e-21 bit_score=107.0 identity=57.1 coverage=97.82608695652173) (BLAST) C"
GKFG-705-MONOMER (car:cauri_0599) "car:cauri_0599 hypothetical protein	K07133 (db=KEGG) (RBH) B"
GKFG-704-MONOMER (LPXTG-motif) "LPXTG-motif cell wall anchor domain-containing protein (db=KEGG evalue=3.0e-43 bit_score=181.0 identity=40.1 coverage=97.5609756097561) (BLAST) C"
GKFG-703-MONOMER (LPXTG-motif) "LPXTG-motif cell wall anchor domain-containing protein (db=KEGG evalue=1.3e-29 bit_score=135.0 identity=47.8 coverage=76.92307692307693) (BLAST) C"
GKFG-702-MONOMER (LPXTG-motif) "LPXTG-motif cell wall anchor domain-containing protein (db=KEGG evalue=0.0 bit_score=210.0 identity=34.6 coverage=87.53387533875339) (BLAST) C"
GKFG-701-MONOMER (ach:Achl_1330) "ach:Achl_1330 fibronectin type III domain-containing protein (db=KEGG) (RBH) B"
GKFG-699-MONOMER (hypothetical) "hypothetical protein (db=KEGG evalue=0.0 bit_score=229.0 identity=33.7 coverage=97.84172661870504) (BLAST) C"
GKFG-698-MONOMER (protease,) "protease, transglutaminase-like (db=KEGG evalue=1.6e-43 bit_score=183.0 identity=27.1 coverage=89.36605316973414) (BLAST) C"
GKFG-697-MONOMER (119351..120019) "119351..120019 - ( gc_cont=0.565) (GENE) E"
GKFG-694-MONOMER (Putative) "Putative uncharacterized protein n=1 Tax=Actinomyces sp. oral taxon 178 str. F0338 RepID=E8JJL6_9ACTO (db=UNIREF evalue=1.8e-13 bit_score=82.0 identity=27.0 coverage=89.25619834710744) (BLAST) C"
GKFG-688-MONOMER ((db=HMMPfam) "(db=HMMPfam db_id=PF06470 from=52 to=162 evalue=8.5e-11 interpro_id=IPR010935 interpro_description=SMCs flexible hinge GO=Molecular Function: protein binding (GO:0005515), Molecular Function: ATP binding (GO:0005524), Cellular Component: chromosome (GO:0005694), Biological Process: chromosome organization (GO:0051276)) (IPRSCAN) D"
GKFG-687-MONOMER (ske:Sked_23830) "ske:Sked_23830 condensin subunit Smc	K03529 chromosome segregation protein (db=KEGG) (RBH) B"
GKFG-686-MONOMER (118694..119344) "118694..119344 - ( gc_cont=0.519) (GENE) E"
[truncated: 83 more rows]
