# Supplementary material for: Genome resolved analysis of a premature infant gut microbial community reveals a Varibaculum cambriense genome and a shift towards fermentation-based metabolism during the third week of life
Source: Microbiome. 2013 Dec 17;1:30. doi: 10.1186/2049-2618-1-30 (PMC4177395; doi:10.1186/2049-2618-1-30)
Supplement: Additional file 5 — KEGG annotations. [file 2049-2618-1-30-S5.zip › af5_V_cambriense_pathway_tools/1.0/reports/operon-prediction-report.txt]

;;;    ---  Transcription Unit Prediction Results for Varibaculum cambriense  dora  ---
;;;
;;; This report summarizes the results of applying the transcription unit 
;;; predictor to the entire genome of the organism. If there are known 
;;; transcription units in the KB, or if a list of known transcription
;;; units is given by the user, the report will include some data about
;;; the accuracy of the predictor, that is, how well it predicted the
;;; Known transcription units.
;;;
;;; In the report, 'operons' refer to multiple-gene transcription units
;;; only, whereas 'transcription units' ot 'TUs' include both operons and 
;;; single-gene transcription units.
;;;
;;; The report may also include a list of all directons (directons are 
;;; groups of contiguous genes that lie in the same DNA strand), and, for
;;; each directon, the list of all known TUs and a detailed list of each
;;; predicted TU, including each gene product name, when available


Directons: 3 - Long: 3 - Single gene: 0
Total Predicted TUs: 1008
Predicted operons: 471

Directons with known and  predicted TUs:

Directon: (#<GKFG-470 instance frame in DORABASE[F] @ #x103757d802>
           #<GKFG-481 instance frame in DORABASE[F] @ #x103757d962>
           #<GKFG-492 instance frame in DORABASE[F] @ #x103757dac2>
           #<GKFG-503 instance frame in DORABASE[F] @ #x103757dc22>
           #<GKFG-514 instance frame in DORABASE[F] @ #x103757dd82>
           #<GKFG-525 instance frame in DORABASE[F] @ #x103757d5f2>
           #<GKFG-536 instance frame in DORABASE[F] @ #x103757d6f2>
           #<GKFG-547 instance frame in DORABASE[F] @ #x1037465452>
           #<GKFG-558 instance frame in DORABASE[F] @ #x1037465be2>
           #<GKFG-471 instance frame in DORABASE[F] @ #x103757d822>
           #<GKFG-472 instance frame in DORABASE[F] @ #x103757d842>
           #<GKFG-473 instance frame in DORABASE[F] @ #x103757d862>
           #<GKFG-474 instance frame in DORABASE[F] @ #x103757d882>
           #<GKFG-475 instance frame in DORABASE[F] @ #x103757d8a2>
           #<GKFG-476 instance frame in DORABASE[F] @ #x103757d8c2>
           #<GKFG-477 instance frame in DORABASE[F] @ #x103757d8e2>
           #<GKFG-478 instance frame in DORABASE[F] @ #x103757d902>
           #<GKFG-479 instance frame in DORABASE[F] @ #x103757d922>
           #<GKFG-480 instance frame in DORABASE[F] @ #x103757d942>
           #<GKFG-482 instance frame in DORABASE[F] @ #x103757d982>
           #<GKFG-483 instance frame in DORABASE[F] @ #x103757d9a2>
           #<GKFG-484 instance frame in DORABASE[F] @ #x103757d9c2>
           #<GKFG-485 instance frame in DORABASE[F] @ #x103757d9e2>
           #<GKFG-486 instance frame in DORABASE[F] @ #x103757da02>
           #<GKFG-487 instance frame in DORABASE[F] @ #x103757da22>
           #<GKFG-488 instance frame in DORABASE[F] @ #x103757da42>
           #<GKFG-489 instance frame in DORABASE[F] @ #x103757da62>
           #<GKFG-490 instance frame in DORABASE[F] @ #x103757da82>
           #<GKFG-491 instance frame in DORABASE[F] @ #x103757daa2>
           #<GKFG-493 instance frame in DORABASE[F] @ #x103757dae2>
           #<GKFG-494 instance frame in DORABASE[F] @ #x103757db02>
           #<GKFG-495 instance frame in DORABASE[F] @ #x103757db22>
           #<GKFG-496 instance frame in DORABASE[F] @ #x103757db42>
           #<GKFG-497 instance frame in DORABASE[F] @ #x103757db62>
           #<GKFG-498 instance frame in DORABASE[F] @ #x103757db82>
           #<GKFG-499 instance frame in DORABASE[F] @ #x103757dba2>
           #<GKFG-500 instance frame in DORABASE[F] @ #x103757dbc2>
           #<GKFG-501 instance frame in DORABASE[F] @ #x103757dbe2>
           #<GKFG-502 instance frame in DORABASE[F] @ #x103757dc02>
           #<GKFG-504 instance frame in DORABASE[F] @ #x103757dc42>
           #<GKFG-505 instance frame in DORABASE[F] @ #x103757dc62>
           #<GKFG-506 instance frame in DORABASE[F] @ #x103757dc82>
           #<GKFG-507 instance frame in DORABASE[F] @ #x103757dca2>
           #<GKFG-508 instance frame in DORABASE[F] @ #x103757dcc2>
           #<GKFG-509 instance frame in DORABASE[F] @ #x103757dce2>
           #<GKFG-510 instance frame in DORABASE[F] @ #x103757dd02>
           #<GKFG-511 instance frame in DORABASE[F] @ #x103757dd22>
           #<GKFG-512 instance frame in DORABASE[F] @ #x103757dd42>
           #<GKFG-513 instance frame in DORABASE[F] @ #x103757dd62>
           #<GKFG-515 instance frame in DORABASE[F] @ #x103757d4b2>
           #<GKFG-516 instance frame in DORABASE[F] @ #x103757d4d2>
           #<GKFG-517 instance frame in DORABASE[F] @ #x103757d4f2>
           #<GKFG-518 instance frame in DORABASE[F] @ #x103757d512>
           #<GKFG-519 instance frame in DORABASE[F] @ #x103757d532>
           #<GKFG-520 instance frame in DORABASE[F] @ #x103757d552>
           #<GKFG-521 instance frame in DORABASE[F] @ #x103757d572>
           #<GKFG-522 instance frame in DORABASE[F] @ #x103757d592>
           #<GKFG-523 instance frame in DORABASE[F] @ #x103757d5b2>
           #<GKFG-524 instance frame in DORABASE[F] @ #x103757d5d2>
           #<GKFG-526 instance frame in DORABASE[F] @ #x103757d612>
           #<GKFG-527 instance frame in DORABASE[F] @ #x103757d632>
           #<GKFG-528 instance frame in DORABASE[F] @ #x103757d652>
           #<GKFG-529 instance frame in DORABASE[F] @ #x103757d672>
           #<GKFG-530 instance frame in DORABASE[F] @ #x103757d692>
           #<GKFG-531 instance frame in DORABASE[F] @ #x103757d6b2>
           #<GKFG-532 instance frame in DORABASE[F] @ #x10384812d2>
           #<GKFG-533 instance frame in DORABASE[F] @ #x103757d6d2>
           #<GKFG-534 instance frame in DORABASE[F] @ #x10384812f2>
           #<GKFG-535 instance frame in DORABASE[F] @ #x1038481312>
           #<GKFG-537 instance frame in DORABASE[F] @ #x103757d712>
           #<GKFG-538 instance frame in DORABASE[F] @ #x103757d732>
           #<GKFG-539 instance frame in DORABASE[F] @ #x1037464f92>
           #<GKFG-540 instance frame in DORABASE[F] @ #x1037465042>
           #<GKFG-541 instance frame in DORABASE[F] @ #x10374650a2>
           #<GKFG-542 instance frame in DORABASE[F] @ #x1037465122>
           #<GKFG-543 instance frame in DORABASE[F] @ #x1037465182>
           #<GKFG-544 instance frame in DORABASE[F] @ #x1037465252>
           #<GKFG-545 instance frame in DORABASE[F] @ #x1037465322>
           #<GKFG-546 instance frame in DORABASE[F] @ #x10374653f2>
           #<GKFG-548 instance frame in DORABASE[F] @ #x1037465562>
           #<GKFG-549 instance frame in DORABASE[F] @ #x1037465612>
           #<GKFG-550 instance frame in DORABASE[F] @ #x10374656c2>
           #<GKFG-551 instance frame in DORABASE[F] @ #x10374657c2>
           #<GKFG-552 instance frame in DORABASE[F] @ #x1037465832>
           #<GKFG-553 instance frame in DORABASE[F] @ #x10374658d2>
           #<GKFG-554 instance frame in DORABASE[F] @ #x1037465962>
           #<GKFG-555 instance frame in DORABASE[F] @ #x1037465a02>
           #<GKFG-556 instance frame in DORABASE[F] @ #x1037465ac2>
           #<GKFG-557 instance frame in DORABASE[F] @ #x1037465b72>
           #<GKFG-559 instance frame in DORABASE[F] @ #x1037465cd2>
           #<GKFG-560 instance frame in DORABASE[F] @ #x1037465dc2>
           #<GKFG-561 instance frame in DORABASE[F] @ #x1037465e72>)
Known TUs: None
Predicted:
Predicted TU 1: TUKFG-1=(GKFG-470)
#<GKFG-470 instance frame in DORABASE[F] @
  #x103757d802>	putative fructose transport system kinase (db=KEGG evalue=4.0e-39 bit_score=167.0 identity=42.2 coverage=83.78378378378379) (BLAST) C
Predicted TU 2: TUKFG-2=(GKFG-481)
#<GKFG-481 instance frame in DORABASE[F] @
  #x103757d962>	dhd:Dhaf_4703 transcriptional regulator; K03655 ATP-dependent DNA helicase RecG [EC:3.6.4.12] (db=KEGG) (RBH) B
Predicted TU 3: TUKFG-3=(GKFG-492)
#<GKFG-492 instance frame in DORABASE[F] @
  #x103757dac2>	gva:HMPREF0424_0757 hypothetical protein (db=KEGG) (RBH) B
Predicted TU 4: TUKFG-4=(GKFG-503 GKFG-514 GKFG-525 GKFG-536)
#<GKFG-503 instance frame in DORABASE[F] @
  #x103757dc22>	3912..4343 + ( gc_cont=0.539) (GENE) E
#<GKFG-514 instance frame in DORABASE[F] @
  #x103757dd82>	hypothetical protein (db=KEGG evalue=1.6e-30 bit_score=138.0 identity=34.8 coverage=78.90295358649789) (BLAST) C
#<GKFG-525 instance frame in DORABASE[F] @
  #x103757d5f2>	mcu:HMPREF0573_10684 gyrAS; DNA topoisomerase (EC:5.99.1.3); K02469 DNA gyrase subunit A [EC:5.99.1.3] (db=KEGG) (RBH) B
#<GKFG-536 instance frame in DORABASE[F] @
  #x103757d6f2>	mcu:HMPREF0573_10685 gyrBS; DNA topoisomerase (EC:5.99.1.3); K02470 DNA gyrase subunit B [EC:5.99.1.3] (db=KEGG) (RBH) B
Predicted TU 5: TUKFG-5=(GKFG-547 GKFG-558 GKFG-471 GKFG-472)
#<GKFG-547 instance frame in DORABASE[F] @
  #x1037465452>	two component transcriptional regulator, winged helix family; K07776 two-component system, OmpR family, response regulator RegX3 (db=KEGG evalue=0.0 bit_score=285.0 identity=57.9 coverage=92.3694779116466) (BLAST) C
#<GKFG-558 instance frame in DORABASE[F] @
  #x1037465be2>	histidine kinase; K07768 two-component system, OmpR family, sensor histidine kinase SenX3 [EC:2.7.13.3] (db=KEGG evalue=0.0 bit_score=265.0 identity=44.5 coverage=90.02770083102493) (BLAST) C
#<GKFG-471 instance frame in DORABASE[F] @
  #x103757d822>	11974..12138 - ( gc_cont=0.497) (GENE) E
#<GKFG-472 instance frame in DORABASE[F] @
  #x103757d842>	ach:Achl_0365 phosphate transporter ATP-binding protein; K02036 phosphate transport system ATP-binding protein [EC:3.6.3.27] (db=KEGG) (RBH) B
Predicted TU 6: TUKFG-6=(GKFG-473 GKFG-474)
#<GKFG-473 instance frame in DORABASE[F] @
  #x103757d862>	cfi:Celf_0593 phosphate ABC transporter, inner membrane subunit PstA; K02038 phosphate transport system permease protein (db=KEGG) (RBH) B
#<GKFG-474 instance frame in DORABASE[F] @
  #x103757d882>	cfi:Celf_0592 phosphate ABC transporter, inner membrane subunit PstC; K02037 phosphate transport system permease protein (db=KEGG) (RBH) B
Predicted TU 7: TUKFG-7=(GKFG-475)
#<GKFG-475 instance frame in DORABASE[F] @
  #x103757d8a2>	bfa:Bfae_25620 phosphate-binding protein; K02040 phosphate transport system substrate-binding protein (db=KEGG) (RBH) B
Predicted TU 8: TUKFG-8=(GKFG-476 GKFG-477 GKFG-478 GKFG-479 GKFG-480)
#<GKFG-476 instance frame in DORABASE[F] @
  #x103757d8c2>	SAM-dependent methyltransferase (EC:2.1.1.-) (db=KEGG evalue=6.7e-41 bit_score=173.0 identity=37.5 coverage=83.33333333333334) (BLAST) C
#<GKFG-477 instance frame in DORABASE[F] @
  #x103757d8e2>	hypothetical protein (db=KEGG evalue=3.3e-25 bit_score=121.0 identity=34.8 coverage=78.47533632286996) (BLAST) C
#<GKFG-478 instance frame in DORABASE[F] @
  #x103757d902>	DNA replication and repair protein RecF; K03629 DNA replication and repair protein RecF (db=KEGG evalue=1.7e-24 bit_score=117.0 identity=56.9 coverage=76.51515151515152) (BLAST) C
#<GKFG-479 instance frame in DORABASE[F] @
  #x103757d922>	DNA replication and repair protein RecF; K03629 DNA replication and repair protein RecF (db=KEGG evalue=1.4e-45 bit_score=189.0 identity=40.9 coverage=67.07317073170732) (BLAST) C
#<GKFG-480 instance frame in DORABASE[F] @
  #x103757d942>	cfl:Cfla_0002 DNA polymerase III subunit beta (EC:2.7.7.7); K02338 DNA polymerase III subunit beta [EC:2.7.7.7] (db=KEGG) (RBH) B
Predicted TU 9: TUKFG-9=(GKFG-482 GKFG-483 GKFG-484 GKFG-485 GKFG-486)
#<GKFG-482 instance frame in DORABASE[F] @
  #x103757d982>	pfr:PFREUD_10070 ABC transporter ATP-binding protein; K02032 peptide/nickel transport system ATP-binding protein (db=KEGG) (RBH) B
#<GKFG-483 instance frame in DORABASE[F] @
  #x103757d9a2>	pfr:PFREUD_10060 ABC transporter ATP-binding protein (db=KEGG) (RBH) B
#<GKFG-484 instance frame in DORABASE[F] @
  #x103757d9c2>	peptide ABC transporter permease; K02034 peptide/nickel transport system permease protein (db=KEGG evalue=0.0 bit_score=288.0 identity=54.5 coverage=95.0) (BLAST) C
#<GKFG-485 instance frame in DORABASE[F] @
  #x103757d9e2>	pfr:PFREUD_10040 ABC transporter permease; K02033 peptide/nickel transport system permease protein (db=KEGG) (RBH) B
#<GKFG-486 instance frame in DORABASE[F] @
  #x103757da02>	pfr:PFREUD_10030 ABC transporter substrate-binding protein; K02035 peptide/nickel transport system substrate-binding protein (db=KEGG) (RBH) B
Predicted TU 10: TUKFG-10=(GKFG-487)
#<GKFG-487 instance frame in DORABASE[F] @
  #x103757da22>	byi:BYI23_A008190 phosphoribosylglycinamide formyltransferase; K08289 phosphoribosylglycinamide formyltransferase 2 [EC:2.1.2.2] (db=KEGG) (RBH) B
Predicted TU 11: TUKFG-11=(GKFG-488)
#<GKFG-488 instance frame in DORABASE[F] @
  #x103757da42>	hypothetical protein (db=KEGG evalue=1.8e-24 bit_score=117.0 identity=49.5 coverage=96.29629629629629) (BLAST) C
Predicted TU 12: TUKFG-12=(GKFG-489)
#<GKFG-489 instance frame in DORABASE[F] @
  #x103757da62>	mcu:HMPREF0573_10820 gpmA; phosphoglycerate mutase (EC:5.4.2.1); K01834 2,3-bisphosphoglycerate-dependent phosphoglycerate mutase [EC:5.4.2.1] (db=KEGG) (RBH) B
Predicted TU 13: TUKFG-13=(GKFG-490)
#<GKFG-490 instance frame in DORABASE[F] @
  #x103757da82>	cdz:CD31A_0536 putative sugar ABC transport syste ATP-binding protein; K10243 cellobiose transport system ATP-binding protein (db=KEGG) (RBH) B
Predicted TU 14: TUKFG-14=(GKFG-491)
#<GKFG-491 instance frame in DORABASE[F] @
  #x103757daa2>	hypothetical protein (db=KEGG evalue=6.6e-31 bit_score=141.0 identity=23.6 coverage=95.65217391304348) (BLAST) C
Predicted TU 15: TUKFG-15=(GKFG-493)
#<GKFG-493 instance frame in DORABASE[F] @
  #x103757dae2>	coiled-coil (db=Coil db_id=coil from=56 to=84 evalue=NA) (IPRSCAN) D
Predicted TU 16: TUKFG-16=(GKFG-494)
#<GKFG-494 instance frame in DORABASE[F] @
  #x103757db02>	hypothetical protein (db=KEGG evalue=0.0 bit_score=237.0 identity=35.1 coverage=70.96774193548387) (BLAST) C
Predicted TU 17: TUKFG-17=(GKFG-495)
#<GKFG-495 instance frame in DORABASE[F] @
  #x103757db22>	jde:Jden_2197 DNA topoisomerase I (EC:5.99.1.2); K03168 DNA topoisomerase I [EC:5.99.1.2] (db=KEGG) (RBH) B
Predicted TU 18: TUKFG-18=(GKFG-496)
#<GKFG-496 instance frame in DORABASE[F] @
  #x103757db42>	NTF2 and RRM domain protein (db=KEGG evalue=4.5e-08 bit_score=65.0 identity=28.6 coverage=37.06896551724138) (BLAST) C
Predicted TU 19: TUKFG-19=(GKFG-497 GKFG-498)
#<GKFG-497 instance frame in DORABASE[F] @
  #x103757db62>	nrdG; anaerobic ribonucleoside-triphosphate reductase activating protein; K04069 pyruvate formate lyase activating enzyme [EC:1.97.1.4] (db=KEGG evalue=0.0 bit_score=226.0 identity=50.4 coverage=90.76305220883533) (BLAST) C
#<GKFG-498 instance frame in DORABASE[F] @
  #x103757db82>	mcu:HMPREF0573_10832 nrdD; anaerobic ribonucleoside triphosphate reductase (EC:1.17.4.2); K00527 ribonucleoside-triphosphate reductase [EC:1.17.4.2] (db=KEGG) (RBH) B
Predicted TU 20: TUKFG-20=(GKFG-499 GKFG-500)
#<GKFG-499 instance frame in DORABASE[F] @
  #x103757dba2>	seg (db=Seg db_id=seg from=16 to=29) (IPRSCAN) D
#<GKFG-500 instance frame in DORABASE[F] @
  #x103757dbc2>	PA-phosphatase like phosphoesterase (db=KEGG evalue=2.4e-12 bit_score=77.0 identity=37.1 coverage=70.1219512195122) (BLAST) C
Predicted TU 21: TUKFG-21=(GKFG-501)
#<GKFG-501 instance frame in DORABASE[F] @
  #x103757dbe2>	cfl:Cfla_2771 hypothetical protein; K06877 DEAD/DEAH box helicase domain-containing protein (db=KEGG) (RBH) B
Predicted TU 22: TUKFG-22=(GKFG-502 GKFG-504 GKFG-505)
#<GKFG-502 instance frame in DORABASE[F] @
  #x103757dc02>	DEAD/DEAH box helicase; K06877 DEAD/DEAH box helicase domain-containing protein (db=KEGG evalue=0.0 bit_score=214.0 identity=43.8 coverage=93.08943089430895) (BLAST) C
#<GKFG-504 instance frame in DORABASE[F] @
  #x103757dc42>	hypothetical protein (db=KEGG evalue=2.3e-10 bit_score=70.0 identity=36.4 coverage=90.5511811023622) (BLAST) C
#<GKFG-505 instance frame in DORABASE[F] @
  #x103757dc62>	(db=HMMPfam db_id=PF07811 from=8 to=50 evalue=5.5e-07 interpro_id=IPR012495 interpro_description=TadE-like) (IPRSCAN) D
Predicted TU 23: TUKFG-23=(GKFG-506)
#<GKFG-506 instance frame in DORABASE[F] @
  #x103757dc82>	hypothetical protein (db=KEGG evalue=1.9e-11 bit_score=73.0 identity=67.3 coverage=71.83098591549296) (BLAST) C
Predicted TU 24: TUKFG-24=(GKFG-507)
#<GKFG-507 instance frame in DORABASE[F] @
  #x103757dca2>	iva:Isova_2863 glutamate-1-semialdehyde 2,1-aminomutase (EC:5.4.3.8); K01845 glutamate-1-semialdehyde 2,1-aminomutase [EC:5.4.3.8] (db=KEGG) (RBH) B
Predicted TU 25: TUKFG-25=(GKFG-508 GKFG-509)
#<GKFG-508 instance frame in DORABASE[F] @
  #x103757dcc2>	transmembrane_regions (db=TMHMM db_id=tmhmm from=450 to=472) (IPRSCAN) D
#<GKFG-509 instance frame in DORABASE[F] @
  #x103757dce2>	52041..52757 + ( gc_cont=0.554) (GENE) E
Predicted TU 26: TUKFG-26=(GKFG-510)
#<GKFG-510 instance frame in DORABASE[F] @
  #x103757dd02>	bcv:Bcav_3969 histidinol-phosphate aminotransferase; K00817 histidinol-phosphate aminotransferase [EC:2.6.1.9] (db=KEGG) (RBH) B
Predicted TU 27: TUKFG-27=(GKFG-511)
#<GKFG-511 instance frame in DORABASE[F] @
  #x103757dd22>	bcv:Bcav_3976 adenylosuccinate lyase (EC:4.3.2.2); K01756 adenylosuccinate lyase [EC:4.3.2.2] (db=KEGG) (RBH) B
Predicted TU 28: TUKFG-28=(GKFG-512)
#<GKFG-512 instance frame in DORABASE[F] @
  #x103757dd42>	transmembrane_regions (db=TMHMM db_id=tmhmm from=9 to=31) (IPRSCAN) D
Predicted TU 29: TUKFG-29=(GKFG-513 GKFG-515)
#<GKFG-513 instance frame in DORABASE[F] @
  #x103757dd62>	heavy metal transport/detoxification protein (db=KEGG evalue=2.2e-07 bit_score=60.0 identity=38.6 coverage=75.0) (BLAST) C
#<GKFG-515 instance frame in DORABASE[F] @
  #x103757d4b2>	DedA family protein; K03975 membrane-associated protein (db=KEGG evalue=0.0 bit_score=225.0 identity=51.0 coverage=94.54545454545455) (BLAST) C
Predicted TU 30: TUKFG-30=(GKFG-516)
#<GKFG-516 instance frame in DORABASE[F] @
  #x103757d4d2>	iva:Isova_2882 hypothetical protein (db=KEGG) (RBH) B
Predicted TU 31: TUKFG-31=(GKFG-517 GKFG-518)
#<GKFG-517 instance frame in DORABASE[F] @
  #x103757d4f2>	putative DSBA oxidoreductase (db=KEGG evalue=5.4e-41 bit_score=173.0 identity=33.8 coverage=96.01449275362319) (BLAST) C
#<GKFG-518 instance frame in DORABASE[F] @
  #x103757d512>	cytochrome c biogenesis protein (db=KEGG evalue=1.8e-39 bit_score=168.0 identity=34.6 coverage=96.16724738675958) (BLAST) C
Predicted TU 32: TUKFG-32=(GKFG-519 GKFG-520)
#<GKFG-519 instance frame in DORABASE[F] @
  #x103757d532>	bcv:Bcav_4214 GntR family transcriptional regulator (db=KEGG) (RBH) B
#<GKFG-520 instance frame in DORABASE[F] @
  #x103757d552>	UniRef90_C0VXZ2 Possible D-alanine--D-alanine ligase n=1 Tax=Actinomyces coleocanis DSM 15436 RepID=C0VXZ2_9ACTO (db=UNIREF) (RBH) B
Predicted TU 33: TUKFG-33=(GKFG-521 GKFG-522 GKFG-523)
#<GKFG-521 instance frame in DORABASE[F] @
  #x103757d572>	UniRef90_E6KT22 Stage 0 DNA-binding protein n=1 Tax=Actinomyces sp. oral taxon 180 str. F0310 RepID=E6KT22_9ACTO (db=UNIREF) (RBH) B
#<GKFG-522 instance frame in DORABASE[F] @
  #x103757d592>	hypothetical protein; K03496 chromosome partitioning protein (db=KEGG evalue=0.0 bit_score=263.0 identity=45.5 coverage=97.68211920529801) (BLAST) C
#<GKFG-523 instance frame in DORABASE[F] @
  #x103757d5b2>	methyltransferase GidB; K03501 16S rRNA (guanine527-N7)-methyltransferase [EC:2.1.1.170] (db=KEGG evalue=3.5e-43 bit_score=180.0 identity=51.6 coverage=82.56880733944955) (BLAST) C
Predicted TU 34: TUKFG-34=(GKFG-524 GKFG-526 GKFG-527 GKFG-528)
#<GKFG-524 instance frame in DORABASE[F] @
  #x103757d5d2>	single-stranded nucleic acid binding R3H domain-containing protein; K06346 spoIIIJ-associated protein (db=KEGG evalue=0.0 bit_score=198.0 identity=64.1 coverage=88.57142857142857) (BLAST) C
#<GKFG-526 instance frame in DORABASE[F] @
  #x103757d612>	YidC/Oxa1 family membrane protein insertase; K03217 preprotein translocase subunit YidC (db=KEGG evalue=0.0 bit_score=249.0 identity=37.1 coverage=80.78602620087337) (BLAST) C
#<GKFG-527 instance frame in DORABASE[F] @
  #x103757d632>	hypothetical protein; K08998 hypothetical protein (db=KEGG evalue=2.1e-20 bit_score=104.0 identity=51.6 coverage=83.4862385321101) (BLAST) C
#<GKFG-528 instance frame in DORABASE[F] @
  #x103757d652>	Ribonuclease P protein component n=1 Tax=Actinomyces sp. oral taxon 178 str. F0338 RepID=E8JIS9_9ACTO (db=UNIREF evalue=2.4e-11 bit_score=74.0 identity=50.0 coverage=93.33333333333333) (BLAST) C
Predicted TU 35: TUKFG-35=(GKFG-529)
#<GKFG-529 instance frame in DORABASE[F] @
  #x103757d672>	iva:Isova_0001 chromosomal replication initiator protein dnaA; K02313 chromosomal replication initiator protein (db=KEGG) (RBH) B
Predicted TU 36: TUKFG-36=(GKFG-530 GKFG-531)
#<GKFG-530 instance frame in DORABASE[F] @
  #x103757d692>	72741..72833 + ( gc_cont=0.312) (GENE) E
#<GKFG-531 instance frame in DORABASE[F] @
  #x103757d6b2>	mcu:HMPREF0573_10708 penicillin-binding protein (db=KEGG) (RBH) B
Predicted TU 37: TUKFG-37=(GKFG-532 GKFG-533 GKFG-534 GKFG-535)
#<GKFG-532 instance frame in DORABASE[F] @
  #x10384812d2>	30S ribosomal protein S6; K02990 small subunit ribosomal protein S6 (db=KEGG evalue=2.1e-29 bit_score=133.0 identity=64.9 coverage=97.89473684210527) (BLAST) C
#<GKFG-533 instance frame in DORABASE[F] @
  #x103757d6d2>	single-strand binding protein; K03111 single-strand DNA-binding protein (db=KEGG evalue=0.0 bit_score=230.0 identity=59.3 coverage=97.91666666666666) (BLAST) C
#<GKFG-534 instance frame in DORABASE[F] @
  #x10384812f2>	rpsR; 30S ribosomal protein S18; K02963 small subunit ribosomal protein S18 (db=KEGG evalue=6.4e-27 bit_score=125.0 identity=79.0 coverage=97.53086419753086) (BLAST) C
#<GKFG-535 instance frame in DORABASE[F] @
  #x1038481312>	50S ribosomal protein L9; K02939 large subunit ribosomal protein L9 (db=KEGG evalue=9.0e-38 bit_score=162.0 identity=53.0 coverage=95.45454545454545) (BLAST) C
Predicted TU 38: TUKFG-38=(GKFG-537)
#<GKFG-537 instance frame in DORABASE[F] @
  #x103757d712>	ske:Sked_37760 MATE family efflux protein (db=KEGG) (RBH) B
Predicted TU 39: TUKFG-39=(GKFG-538 GKFG-539)
#<GKFG-538 instance frame in DORABASE[F] @
  #x103757d732>	xce:Xcel_3350 replicative DNA helicase; K02314 replicative DNA helicase [EC:3.6.4.12] (db=KEGG) (RBH) B
#<GKFG-539 instance frame in DORABASE[F] @
  #x1037464f92>	mcu:HMPREF0573_10938 MMPL domain-containing protein; K06994 putative drug exporter of the RND superfamily (db=KEGG) (RBH) B
Predicted TU 40: TUKFG-40=(GKFG-540)
#<GKFG-540 instance frame in DORABASE[F] @
  #x1037465042>	82989..83573 - ( gc_cont=0.487) (GENE) E
Predicted TU 41: TUKFG-41=(GKFG-541)
#<GKFG-541 instance frame in DORABASE[F] @
  #x10374650a2>	transmembrane_regions (db=TMHMM db_id=tmhmm from=2 to=24) (IPRSCAN) D
Predicted TU 42: TUKFG-42=(GKFG-542 GKFG-543)
#<GKFG-542 instance frame in DORABASE[F] @
  #x1037465122>	84558..84998 + ( gc_cont=0.533) (GENE) E
#<GKFG-543 instance frame in DORABASE[F] @
  #x1037465182>	carbon storage regulator; K03563 carbon storage regulator (db=KEGG evalue=1.1e-09 bit_score=67.0 identity=49.2 coverage=83.56164383561644) (BLAST) C
Predicted TU 43: TUKFG-43=(GKFG-544 GKFG-545)
#<GKFG-544 instance frame in DORABASE[F] @
  #x1037465252>	mcu:HMPREF0573_10941 pntA2; NAD(P) transhydrogenase subunit alpha (EC:1.6.1.2); K00324 NAD(P) transhydrogenase subunit alpha [EC:1.6.1.2] (db=KEGG) (RBH) B
#<GKFG-545 instance frame in DORABASE[F] @
  #x1037465322>	mcu:HMPREF0573_10942 pntB2; NAD(P)(+) transhydrogenase (AB-specific) (EC:1.6.1.2); K00325 NAD(P) transhydrogenase subunit beta [EC:1.6.1.2] (db=KEGG) (RBH) B
Predicted TU 44: TUKFG-44=(GKFG-546)
#<GKFG-546 instance frame in DORABASE[F] @
  #x10374653f2>	88641..89321 - ( gc_cont=0.532) (GENE) E
Predicted TU 45: TUKFG-45=(GKFG-548 GKFG-549)
#<GKFG-548 instance frame in DORABASE[F] @
  #x1037465562>	thioredoxin; K03671 thioredoxin 1 (db=KEGG evalue=6.4e-30 bit_score=135.0 identity=55.4 coverage=90.9090909090909) (BLAST) C
#<GKFG-549 instance frame in DORABASE[F] @
  #x1037465612>	iva:Isova_3010 thioredoxin reductase (EC:1.8.1.9); K00384 thioredoxin reductase (NADPH) [EC:1.8.1.9] (db=KEGG) (RBH) B
Predicted TU 46: TUKFG-46=(GKFG-550)
#<GKFG-550 instance frame in DORABASE[F] @
  #x10374656c2>	Putative uncharacterized protein (Fragment) n=1 Tax=Actinomyces urogenitalis DSM 15434 RepID=C0W4U5_9ACTO (db=UNIREF evalue=9.0e-18 bit_score=96.0 identity=34.6 coverage=95.58823529411765) (BLAST) C
Predicted TU 47: TUKFG-47=(GKFG-551 GKFG-552 GKFG-553)
#<GKFG-551 instance frame in DORABASE[F] @
  #x10374657c2>	bcv:Bcav_4210 integral membrane protein MviN (db=KEGG) (RBH) B
#<GKFG-552 instance frame in DORABASE[F] @
  #x1037465832>	hypothetical protein (db=KEGG evalue=5.5e-21 bit_score=108.0 identity=23.8 coverage=73.75) (BLAST) C
#<GKFG-553 instance frame in DORABASE[F] @
  #x10374658d2>	NUDIX hydrolase (db=KEGG evalue=0.0 bit_score=211.0 identity=68.9 coverage=87.5) (BLAST) C
Predicted TU 48: TUKFG-48=(GKFG-554)
#<GKFG-554 instance frame in DORABASE[F] @
  #x1037465962>	ahe:Arch_1806 polynucleotide adenylyltransferase/metal dependent phosphohydrolase (db=KEGG) (RBH) B
Predicted TU 49: TUKFG-49=(GKFG-555 GKFG-556 GKFG-557 GKFG-559 GKFG-560)
#<GKFG-555 instance frame in DORABASE[F] @
  #x1037465a02>	thymidylate kinase (EC:2.7.4.9); K00943 dTMP kinase [EC:2.7.4.9] (db=KEGG evalue=0.0 bit_score=220.0 identity=52.3 coverage=86.4) (BLAST) C
#<GKFG-556 instance frame in DORABASE[F] @
  #x1037465ac2>	iva:Isova_0427 DNA polymerase III, delta prime subunit; K02341 DNA polymerase III subunit delta' [EC:2.7.7.7] (db=KEGG) (RBH) B
#<GKFG-557 instance frame in DORABASE[F] @
  #x1037465b72>	ach:Achl_0841 TAP domain-containing protein (db=KEGG) (RBH) B
#<GKFG-559 instance frame in DORABASE[F] @
  #x1037465cd2>	(db=HMMPfam db_id=PF02537 from=20 to=118 evalue=2.0e-16 interpro_id=IPR003691 interpro_description=Camphor resistance CrcB protein GO=Cellular Component: membrane (GO:0016020)) (IPRSCAN) D
#<GKFG-560 instance frame in DORABASE[F] @
  #x1037465dc2>	CrcB protein; K06199 CrcB protein (db=KEGG evalue=1.8e-10 bit_score=71.0 identity=35.7 coverage=80.76923076923077) (BLAST) C
Predicted TU 50: TUKFG-50=(GKFG-561)
#<GKFG-561 instance frame in DORABASE[F] @
  #x1037465e72>	104072..104176 + ( gc_cont=0.581) (GENE) E

Directon: (#<GKFG-1 instance frame in DORABASE[F] @ #x103751b232>
           #<GKFG-112 instance frame in DORABASE[F] @ #x1037516dc2>
           #<GKFG-223 instance frame in DORABASE[F] @ #x1037512732>
           #<GKFG-334 instance frame in DORABASE[F] @ #x103750e452>
           #<GKFG-415 instance frame in DORABASE[F] @ #x103750d582>
           #<GKFG-426 instance frame in DORABASE[F] @ #x1037508112>
           #<GKFG-437 instance frame in DORABASE[F] @ #x1037508a12>
           #<GKFG-448 instance frame in DORABASE[F] @ #x1037509162>
           #<GKFG-459 instance frame in DORABASE[F] @ #x10375098b2>
           #<GKFG-2 instance frame in DORABASE[F] @ #x103751b312>
           #<GKFG-13 instance frame in DORABASE[F] @ #x103751b392>
           #<GKFG-24 instance frame in DORABASE[F] @ #x103751bba2>
           #<GKFG-35 instance frame in DORABASE[F] @ #x103751c1c2>
           #<GKFG-46 instance frame in DORABASE[F] @ #x103751c832>
           #<GKFG-57 instance frame in DORABASE[F] @ #x103751cea2>
           #<GKFG-68 instance frame in DORABASE[F] @ #x1037519582>
           #<GKFG-79 instance frame in DORABASE[F] @ #x1037519bb2>
           #<GKFG-90 instance frame in DORABASE[F] @ #x103751a312>
           #<GKFG-101 instance frame in DORABASE[F] @ #x103751aab2>
           #<GKFG-113 instance frame in DORABASE[F] @ #x1037516f22>
           #<GKFG-124 instance frame in DORABASE[F] @ #x1037517652>
           #<GKFG-135 instance frame in DORABASE[F] @ #x1037517d82>
           #<GKFG-146 instance frame in DORABASE[F] @ #x10375182e2>
           #<GKFG-157 instance frame in DORABASE[F] @ #x1037518a02>
           #<GKFG-168 instance frame in DORABASE[F] @ #x1037514832>
           #<GKFG-179 instance frame in DORABASE[F] @ #x1037515072>
           #<GKFG-190 instance frame in DORABASE[F] @ #x10375159c2>
           #<GKFG-201 instance frame in DORABASE[F] @ #x1037516152>
           #<GKFG-212 instance frame in DORABASE[F] @ #x1037516a12>
           #<GKFG-224 instance frame in DORABASE[F] @ #x1037512812>
           #<GKFG-235 instance frame in DORABASE[F] @ #x1037512fb2>
           #<GKFG-246 instance frame in DORABASE[F] @ #x10375137e2>
           #<GKFG-257 instance frame in DORABASE[F] @ #x1037513f12>
           #<GKFG-268 instance frame in DORABASE[F] @ #x10375146b2>
           #<GKFG-279 instance frame in DORABASE[F] @ #x10375104b2>
           #<GKFG-290 instance frame in DORABASE[F] @ #x1037510d62>
           #<GKFG-301 instance frame in DORABASE[F] @ #x10375114c2>
           #<GKFG-312 instance frame in DORABASE[F] @ #x1037511c82>
           #<GKFG-323 instance frame in DORABASE[F] @ #x103750dcd2>
           #<GKFG-335 instance frame in DORABASE[F] @ #x103750e552>
           #<GKFG-346 instance frame in DORABASE[F] @ #x103750ed42>
           #<GKFG-357 instance frame in DORABASE[F] @ #x103750f4e2>
           #<GKFG-368 instance frame in DORABASE[F] @ #x103750fbb2>
           #<GKFG-379 instance frame in DORABASE[F] @ #x103750b952>
           #<GKFG-390 instance frame in DORABASE[F] @ #x103750c0e2>
           #<GKFG-401 instance frame in DORABASE[F] @ #x103750cb42>
           #<GKFG-412 instance frame in DORABASE[F] @ #x103750d372>
           #<GKFG-413 instance frame in DORABASE[F] @ #x103750d422>
           #<GKFG-414 instance frame in DORABASE[F] @ #x103750d4e2>
           #<GKFG-416 instance frame in DORABASE[F] @ #x103750d642>
           #<GKFG-417 instance frame in DORABASE[F] @ #x103750d6b2>
           #<GKFG-418 instance frame in DORABASE[F] @ #x103750d722>
           #<GKFG-419 instance frame in DORABASE[F] @ #x103750d7c2>
           #<GKFG-420 instance frame in DORABASE[F] @ #x103750d872>
           #<GKFG-421 instance frame in DORABASE[F] @ #x103750d922>
           #<GKFG-422 instance frame in DORABASE[F] @ #x103750d992>
           #<GKFG-423 instance frame in DORABASE[F] @ #x1037507f12>
           #<GKFG-424 instance frame in DORABASE[F] @ #x1037507fe2>
           #<GKFG-425 instance frame in DORABASE[F] @ #x10375080a2>
           #<GKFG-427 instance frame in DORABASE[F] @ #x10375081f2>
           #<GKFG-428 instance frame in DORABASE[F] @ #x10375082b2>
           #<GKFG-429 instance frame in DORABASE[F] @ #x1037508362>
           #<GKFG-430 instance frame in DORABASE[F] @ #x1037508402>
           #<GKFG-431 instance frame in DORABASE[F] @ #x10375084c2>
           #<GKFG-432 instance frame in DORABASE[F] @ #x1037508562>
           #<GKFG-433 instance frame in DORABASE[F] @ #x1037508632>
           #<GKFG-434 instance frame in DORABASE[F] @ #x1037508722>
           #<GKFG-435 instance frame in DORABASE[F] @ #x1037508812>
           #<GKFG-436 instance frame in DORABASE[F] @ #x1037508912>
           #<GKFG-438 instance frame in DORABASE[F] @ #x1037508af2>
           #<GKFG-439 instance frame in DORABASE[F] @ #x1037508bd2>
           #<GKFG-440 instance frame in DORABASE[F] @ #x1037508ca2>
           #<GKFG-441 instance frame in DORABASE[F] @ #x1037508d42>
           #<GKFG-442 instance frame in DORABASE[F] @ #x1037508db2>
           #<GKFG-443 instance frame in DORABASE[F] @ #x1037508ea2>
           #<GKFG-444 instance frame in DORABASE[F] @ #x1037508f42>
           #<GKFG-445 instance frame in DORABASE[F] @ #x1037508fe2>
           #<GKFG-446 instance frame in DORABASE[F] @ #x10375090b2>
           #<GKFG-447 instance frame in DORABASE[F] @ #x1038481212>
           #<GKFG-449 instance frame in DORABASE[F] @ #x1038481232>
           #<GKFG-450 instance frame in DORABASE[F] @ #x1037509292>
           #<GKFG-451 instance frame in DORABASE[F] @ #x1037509382>
           #<GKFG-452 instance frame in DORABASE[F] @ #x1037509422>
           #<GKFG-453 instance frame in DORABASE[F] @ #x10375094f2>
           #<GKFG-454 instance frame in DORABASE[F] @ #x10375095b2>
           #<GKFG-455 instance frame in DORABASE[F] @ #x1037509682>
           #<GKFG-456 instance frame in DORABASE[F] @ #x1037509722>
           #<GKFG-457 instance frame in DORABASE[F] @ #x1037509812>
           #<GKFG-458 instance frame in DORABASE[F] @ #x1038481252>
           #<GKFG-460 instance frame in DORABASE[F] @ #x10375099a2>
           #<GKFG-461 instance frame in DORABASE[F] @ #x1038481272>
           #<GKFG-462 instance frame in DORABASE[F] @ #x1038481292>
           #<GKFG-463 instance frame in DORABASE[F] @ #x10384812b2>
           #<GKFG-464 instance frame in DORABASE[F] @ #x1037509a62>
           #<GKFG-465 instance frame in DORABASE[F] @ #x1037509b42>
           #<GKFG-466 instance frame in DORABASE[F] @ #x1037509bf2>
           #<GKFG-467 instance frame in DORABASE[F] @ #x1037509cb2>
           #<GKFG-468 instance frame in DORABASE[F] @ #x1037509d92>
           #<GKFG-469 instance frame in DORABASE[F] @ #x1037509e42>
           #<GKFG-3 instance frame in DORABASE[F] @ #x1038480ff2>
           #<GKFG-4 instance frame in DORABASE[F] @ #x1038481012>
           #<GKFG-5 instance frame in DORABASE[F] @ #x1038481032>
           #<GKFG-6 instance frame in DORABASE[F] @ #x1038481052>
           #<GKFG-7 instance frame in DORABASE[F] @ #x1038481072>
           #<GKFG-8 instance frame in DORABASE[F] @ #x1038481092>
           #<GKFG-9 instance frame in DORABASE[F] @ #x10384810b2>
           #<GKFG-10 instance frame in DORABASE[F] @ #x10384810d2>
           #<GKFG-11 instance frame in DORABASE[F] @ #x10384810f2>
           #<GKFG-12 instance frame in DORABASE[F] @ #x1038481112>
           #<GKFG-14 instance frame in DORABASE[F] @ #x103751b432>
           #<GKFG-15 instance frame in DORABASE[F] @ #x103751b4f2>
           #<GKFG-16 instance frame in DORABASE[F] @ #x103751b5f2>
           #<GKFG-17 instance frame in DORABASE[F] @ #x103751b6d2>
           #<GKFG-18 instance frame in DORABASE[F] @ #x103751b7d2>
           #<GKFG-19 instance frame in DORABASE[F] @ #x103751b872>
           #<GKFG-20 instance frame in DORABASE[F] @ #x103751b922>
           #<GKFG-21 instance frame in DORABASE[F] @ #x103751b9f2>
           #<GKFG-22 instance frame in DORABASE[F] @ #x103751ba52>
           #<GKFG-23 instance frame in DORABASE[F] @ #x103751bab2>
           #<GKFG-25 instance frame in DORABASE[F] @ #x103751bc82>
           #<GKFG-26 instance frame in DORABASE[F] @ #x103751bce2>
           #<GKFG-27 instance frame in DORABASE[F] @ #x103751bdb2>
           #<GKFG-28 instance frame in DORABASE[F] @ #x103751be52>
           #<GKFG-29 instance frame in DORABASE[F] @ #x103751beb2>
           #<GKFG-30 instance frame in DORABASE[F] @ #x103751bf22>
           #<GKFG-31 instance frame in DORABASE[F] @ #x103751bfd2>
           #<GKFG-32 instance frame in DORABASE[F] @ #x103751c032>
           #<GKFG-33 instance frame in DORABASE[F] @ #x103751c092>
           #<GKFG-34 instance frame in DORABASE[F] @ #x103751c152>
           #<GKFG-36 instance frame in DORABASE[F] @ #x103751c252>
           #<GKFG-37 instance frame in DORABASE[F] @ #x103751c2e2>
           #<GKFG-38 instance frame in DORABASE[F] @ #x103751c372>
           #<GKFG-39 instance frame in DORABASE[F] @ #x103751c402>
           #<GKFG-40 instance frame in DORABASE[F] @ #x103751c4b2>
           #<GKFG-41 instance frame in DORABASE[F] @ #x103751c572>
           #<GKFG-42 instance frame in DORABASE[F] @ #x103751c5f2>
           #<GKFG-43 instance frame in DORABASE[F] @ #x103751c652>
           #<GKFG-44 instance frame in DORABASE[F] @ #x103751c6f2>
           #<GKFG-45 instance frame in DORABASE[F] @ #x103751c7b2>
           #<GKFG-47 instance frame in DORABASE[F] @ #x103751c8d2>
           #<GKFG-48 instance frame in DORABASE[F] @ #x103751c932>
           #<GKFG-49 instance frame in DORABASE[F] @ #x103751c992>
           #<GKFG-50 instance frame in DORABASE[F] @ #x103751ca02>
           #<GKFG-51 instance frame in DORABASE[F] @ #x103751cab2>
           #<GKFG-52 instance frame in DORABASE[F] @ #x103751cb22>
           #<GKFG-53 instance frame in DORABASE[F] @ #x103751cc12>
           #<GKFG-54 instance frame in DORABASE[F] @ #x103751cc72>
           #<GKFG-55 instance frame in DORABASE[F] @ #x103751cd62>
           #<GKFG-56 instance frame in DORABASE[F] @ #x103751cde2>
           #<GKFG-58 instance frame in DORABASE[F] @ #x103751cf52>
           #<GKFG-59 instance frame in DORABASE[F] @ #x103751cfc2>
           #<GKFG-60 instance frame in DORABASE[F] @ #x103751d062>
           #<GKFG-61 instance frame in DORABASE[F] @ #x1037519202>
           #<GKFG-62 instance frame in DORABASE[F] @ #x1037519272>
           #<GKFG-63 instance frame in DORABASE[F] @ #x1037519342>
           #<GKFG-64 instance frame in DORABASE[F] @ #x10375193a2>
           #<GKFG-65 instance frame in DORABASE[F] @ #x1037519422>
           #<GKFG-66 instance frame in DORABASE[F] @ #x10375194a2>
           #<GKFG-67 instance frame in DORABASE[F] @ #x1037519512>
           #<GKFG-69 instance frame in DORABASE[F] @ #x1037519632>
           #<GKFG-70 instance frame in DORABASE[F] @ #x10375196a2>
           #<GKFG-71 instance frame in DORABASE[F] @ #x1037519722>
           #<GKFG-72 instance frame in DORABASE[F] @ #x1037519812>
           #<GKFG-73 instance frame in DORABASE[F] @ #x1037519872>
           #<GKFG-74 instance frame in DORABASE[F] @ #x10375198e2>
           #<GKFG-75 instance frame in DORABASE[F] @ #x1037519962>
           #<GKFG-76 instance frame in DORABASE[F] @ #x1037519a32>
           #<GKFG-77 instance frame in DORABASE[F] @ #x1037519ab2>
           #<GKFG-78 instance frame in DORABASE[F] @ #x1037519b32>
           #<GKFG-80 instance frame in DORABASE[F] @ #x1037519cb2>
           #<GKFG-81 instance frame in DORABASE[F] @ #x1037519d72>
           #<GKFG-82 instance frame in DORABASE[F] @ #x1037519df2>
           #<GKFG-83 instance frame in DORABASE[F] @ #x1037519e72>
           #<GKFG-84 instance frame in DORABASE[F] @ #x1037519ef2>
           #<GKFG-85 instance frame in DORABASE[F] @ #x1037519f52>
           #<GKFG-86 instance frame in DORABASE[F] @ #x1037519fb2>
           #<GKFG-87 instance frame in DORABASE[F] @ #x103751a0a2>
           #<GKFG-88 instance frame in DORABASE[F] @ #x103751a102>
           #<GKFG-89 instance frame in DORABASE[F] @ #x103751a232>
           #<GKFG-91 instance frame in DORABASE[F] @ #x103751a392>
           #<GKFG-92 instance frame in DORABASE[F] @ #x103751a442>
           #<GKFG-93 instance frame in DORABASE[F] @ #x103751a4f2>
           #<GKFG-94 instance frame in DORABASE[F] @ #x103751a572>
           #<GKFG-95 instance frame in DORABASE[F] @ #x103751a5d2>
           #<GKFG-96 instance frame in DORABASE[F] @ #x103751a692>
           #<GKFG-97 instance frame in DORABASE[F] @ #x103751a752>
           #<GKFG-98 instance frame in DORABASE[F] @ #x103751a822>
           #<GKFG-99 instance frame in DORABASE[F] @ #x103751a922>
           #<GKFG-100 instance frame in DORABASE[F] @ #x103751a9f2>
           #<GKFG-102 instance frame in DORABASE[F] @ #x103751ab72>
           #<GKFG-103 instance frame in DORABASE[F] @ #x103751ac22>
           #<GKFG-104 instance frame in DORABASE[F] @ #x103751acd2>
           #<GKFG-105 instance frame in DORABASE[F] @ #x103751ad62>
           #<GKFG-106 instance frame in DORABASE[F] @ #x103751adf2>
           #<GKFG-107 instance frame in DORABASE[F] @ #x103751ae92>
           #<GKFG-108 instance frame in DORABASE[F] @ #x103751af02>
           #<GKFG-109 instance frame in DORABASE[F] @ #x103751afc2>
           #<GKFG-110 instance frame in DORABASE[F] @ #x103751b0a2>
           #<GKFG-111 instance frame in DORABASE[F] @ #x103751b162>
           #<GKFG-114 instance frame in DORABASE[F] @ #x1037516fc2>
           #<GKFG-115 instance frame in DORABASE[F] @ #x1037517042>
           #<GKFG-116 instance frame in DORABASE[F] @ #x1037517162>
           #<GKFG-117 instance frame in DORABASE[F] @ #x1037517212>
           #<GKFG-118 instance frame in DORABASE[F] @ #x1037517282>
           #<GKFG-119 instance frame in DORABASE[F] @ #x10375172e2>
           #<GKFG-120 instance frame in DORABASE[F] @ #x1037517392>
           #<GKFG-121 instance frame in DORABASE[F] @ #x1037517442>
           #<GKFG-122 instance frame in DORABASE[F] @ #x10375174e2>
           #<GKFG-123 instance frame in DORABASE[F] @ #x1037517552>
           #<GKFG-125 instance frame in DORABASE[F] @ #x1037517712>
           #<GKFG-126 instance frame in DORABASE[F] @ #x1037517812>
           #<GKFG-127 instance frame in DORABASE[F] @ #x10375178d2>
           #<GKFG-128 instance frame in DORABASE[F] @ #x1037517932>
           #<GKFG-129 instance frame in DORABASE[F] @ #x1037517a22>
           #<GKFG-130 instance frame in DORABASE[F] @ #x1037517ac2>
           #<GKFG-131 instance frame in DORABASE[F] @ #x1037517b82>
           #<GKFG-132 instance frame in DORABASE[F] @ #x1037517c22>
           #<GKFG-133 instance frame in DORABASE[F] @ #x1037517ce2>
           #<GKFG-134 instance frame in DORABASE[F] @ #x1038481132>
           #<GKFG-136 instance frame in DORABASE[F] @ #x1037517df2>
           #<GKFG-137 instance frame in DORABASE[F] @ #x1037517e92>
           #<GKFG-138 instance frame in DORABASE[F] @ #x1037517f62>
           #<GKFG-139 instance frame in DORABASE[F] @ #x1037518022>
           #<GKFG-140 instance frame in DORABASE[F] @ #x10375180f2>
           #<GKFG-141 instance frame in DORABASE[F] @ #x10375181a2>
           #<GKFG-142 instance frame in DORABASE[F] @ #x1037518242>
           #<GKFG-143 instance frame in DORABASE[F] @ #x1038481152>
           #<GKFG-144 instance frame in DORABASE[F] @ #x1038481172>
           #<GKFG-145 instance frame in DORABASE[F] @ #x1038481192>
           #<GKFG-147 instance frame in DORABASE[F] @ #x1037518342>
           #<GKFG-148 instance frame in DORABASE[F] @ #x10375183e2>
           #<GKFG-149 instance frame in DORABASE[F] @ #x1037518482>
           #<GKFG-150 instance frame in DORABASE[F] @ #x1037518532>
           #<GKFG-151 instance frame in DORABASE[F] @ #x10375185d2>
           #<GKFG-152 instance frame in DORABASE[F] @ #x1037518652>
           #<GKFG-153 instance frame in DORABASE[F] @ #x1037518722>
           #<GKFG-154 instance frame in DORABASE[F] @ #x10375187e2>
           #<GKFG-155 instance frame in DORABASE[F] @ #x1037518892>
           #<GKFG-156 instance frame in DORABASE[F] @ #x1037518912>
           #<GKFG-158 instance frame in DORABASE[F] @ #x1037518ab2>
           #<GKFG-159 instance frame in DORABASE[F] @ #x1037518b92>
           #<GKFG-160 instance frame in DORABASE[F] @ #x1037518c32>
           #<GKFG-161 instance frame in DORABASE[F] @ #x1037518cf2>
           #<GKFG-162 instance frame in DORABASE[F] @ #x1037518dd2>
           #<GKFG-163 instance frame in DORABASE[F] @ #x1037518e92>
           #<GKFG-164 instance frame in DORABASE[F] @ #x1037518f82>
           #<GKFG-165 instance frame in DORABASE[F] @ #x1037519082>
           #<GKFG-166 instance frame in DORABASE[F] @ #x1037519142>
           #<GKFG-167 instance frame in DORABASE[F] @ #x1037514772>
           #<GKFG-169 instance frame in DORABASE[F] @ #x10375148f2>
           #<GKFG-170 instance frame in DORABASE[F] @ #x10375149b2>
           #<GKFG-171 instance frame in DORABASE[F] @ #x1037514a72>
           #<GKFG-172 instance frame in DORABASE[F] @ #x1037514b32>
           #<GKFG-173 instance frame in DORABASE[F] @ #x1037514c02>
           #<GKFG-174 instance frame in DORABASE[F] @ #x1037514d02>
           #<GKFG-175 instance frame in DORABASE[F] @ #x1037514e02>
           #<GKFG-176 instance frame in DORABASE[F] @ #x1037514e62>
           #<GKFG-177 instance frame in DORABASE[F] @ #x1037514ed2>
           #<GKFG-178 instance frame in DORABASE[F] @ #x1037514fc2>
           #<GKFG-180 instance frame in DORABASE[F] @ #x1037515122>
           #<GKFG-181 instance frame in DORABASE[F] @ #x10375151c2>
           #<GKFG-182 instance frame in DORABASE[F] @ #x1037515262>
           #<GKFG-183 instance frame in DORABASE[F] @ #x1037515382>
           #<GKFG-184 instance frame in DORABASE[F] @ #x1037515482>
           #<GKFG-185 instance frame in DORABASE[F] @ #x1037515542>
           #<GKFG-186 instance frame in DORABASE[F] @ #x1037515642>
           #<GKFG-187 instance frame in DORABASE[F] @ #x1037515702>
           #<GKFG-188 instance frame in DORABASE[F] @ #x10375157d2>
           #<GKFG-189 instance frame in DORABASE[F] @ #x10375158c2>
           #<GKFG-191 instance frame in DORABASE[F] @ #x1037515a42>
           #<GKFG-192 instance frame in DORABASE[F] @ #x1037515aa2>
           #<GKFG-193 instance frame in DORABASE[F] @ #x1037515b32>
           #<GKFG-194 instance frame in DORABASE[F] @ #x1037515bc2>
           #<GKFG-195 instance frame in DORABASE[F] @ #x1037515c32>
           #<GKFG-196 instance frame in DORABASE[F] @ #x1037515cd2>
           #<GKFG-197 instance frame in DORABASE[F] @ #x1037515dc2>
           #<GKFG-198 instance frame in DORABASE[F] @ #x1037515e82>
           #<GKFG-199 instance frame in DORABASE[F] @ #x1037515f72>
           #<GKFG-200 instance frame in DORABASE[F] @ #x1037516062>
           #<GKFG-202 instance frame in DORABASE[F] @ #x1037516212>
           #<GKFG-203 instance frame in DORABASE[F] @ #x10375162c2>
           #<GKFG-204 instance frame in DORABASE[F] @ #x1037516382>
           #<GKFG-205 instance frame in DORABASE[F] @ #x1037516442>
           #<GKFG-206 instance frame in DORABASE[F] @ #x1037516512>
           #<GKFG-207 instance frame in DORABASE[F] @ #x10375165c2>
           #<GKFG-208 instance frame in DORABASE[F] @ #x10375166b2>
           #<GKFG-209 instance frame in DORABASE[F] @ #x10375167a2>
           #<GKFG-210 instance frame in DORABASE[F] @ #x1037516852>
           #<GKFG-211 instance frame in DORABASE[F] @ #x1037516952>
           #<GKFG-213 instance frame in DORABASE[F] @ #x1037516ac2>
           #<GKFG-214 instance frame in DORABASE[F] @ #x1037516bb2>
           #<GKFG-215 instance frame in DORABASE[F] @ #x1037516c12>
           #<GKFG-216 instance frame in DORABASE[F] @ #x1037516cc2>
           #<GKFG-217 instance frame in DORABASE[F] @ #x10375121d2>
           #<GKFG-218 instance frame in DORABASE[F] @ #x10375122b2>
           #<GKFG-219 instance frame in DORABASE[F] @ #x1037512392>
           #<GKFG-220 instance frame in DORABASE[F] @ #x1037512432>
           #<GKFG-221 instance frame in DORABASE[F] @ #x1037512552>
           #<GKFG-222 instance frame in DORABASE[F] @ #x1037512642>
           #<GKFG-225 instance frame in DORABASE[F] @ #x10375128b2>
           #<GKFG-226 instance frame in DORABASE[F] @ #x1037512982>
           #<GKFG-227 instance frame in DORABASE[F] @ #x1037512a12>
           #<GKFG-228 instance frame in DORABASE[F] @ #x1037512ab2>
           #<GKFG-229 instance frame in DORABASE[F] @ #x1037512b72>
           #<GKFG-230 instance frame in DORABASE[F] @ #x1037512c22>
           #<GKFG-231 instance frame in DORABASE[F] @ #x1037512d02>
           #<GKFG-232 instance frame in DORABASE[F] @ #x1037512d82>
           #<GKFG-233 instance frame in DORABASE[F] @ #x1037512e52>
           #<GKFG-234 instance frame in DORABASE[F] @ #x1037512f02>
           #<GKFG-236 instance frame in DORABASE[F] @ #x1037513032>
           #<GKFG-237 instance frame in DORABASE[F] @ #x10375130e2>
           #<GKFG-238 instance frame in DORABASE[F] @ #x1037513162>
           #<GKFG-239 instance frame in DORABASE[F] @ #x1037513222>
           #<GKFG-240 instance frame in DORABASE[F] @ #x10375132c2>
           #<GKFG-241 instance frame in DORABASE[F] @ #x10375133b2>
           #<GKFG-242 instance frame in DORABASE[F] @ #x1037513492>
           #<GKFG-243 instance frame in DORABASE[F] @ #x1037513542>
           #<GKFG-244 instance frame in DORABASE[F] @ #x10375135f2>
           #<GKFG-245 instance frame in DORABASE[F] @ #x1037513762>
           #<GKFG-247 instance frame in DORABASE[F] @ #x1037513892>
           #<GKFG-248 instance frame in DORABASE[F] @ #x1037513942>
           #<GKFG-249 instance frame in DORABASE[F] @ #x10375139c2>
           #<GKFG-250 instance frame in DORABASE[F] @ #x1037513a42>
           #<GKFG-251 instance frame in DORABASE[F] @ #x1037513ae2>
           #<GKFG-252 instance frame in DORABASE[F] @ #x1037513b92>
           #<GKFG-253 instance frame in DORABASE[F] @ #x1037513c12>
           #<GKFG-254 instance frame in DORABASE[F] @ #x1037513cd2>
           #<GKFG-255 instance frame in DORABASE[F] @ #x1037513da2>
           #<GKFG-256 instance frame in DORABASE[F] @ #x1037513e62>
           #<GKFG-258 instance frame in DORABASE[F] @ #x1037513fa2>
           #<GKFG-259 instance frame in DORABASE[F] @ #x1037514052>
           #<GKFG-260 instance frame in DORABASE[F] @ #x1037514122>
           #<GKFG-261 instance frame in DORABASE[F] @ #x10375141d2>
           #<GKFG-262 instance frame in DORABASE[F] @ #x10384811b2>
           #<GKFG-263 instance frame in DORABASE[F] @ #x1037514282>
           #<GKFG-264 instance frame in DORABASE[F] @ #x1037514372>
           #<GKFG-265 instance frame in DORABASE[F] @ #x1037514432>
           #<GKFG-266 instance frame in DORABASE[F] @ #x1037514502>
           #<GKFG-267 instance frame in DORABASE[F] @ #x10375145e2>
           #<GKFG-269 instance frame in DORABASE[F] @ #x103750fdb2>
           #<GKFG-270 instance frame in DORABASE[F] @ #x103750fe32>
           #<GKFG-271 instance frame in DORABASE[F] @ #x103750fed2>
           #<GKFG-272 instance frame in DORABASE[F] @ #x103750ff42>
           #<GKFG-273 instance frame in DORABASE[F] @ #x1037510022>
           #<GKFG-274 instance frame in DORABASE[F] @ #x1037510102>
           #<GKFG-275 instance frame in DORABASE[F] @ #x10375101d2>
           #<GKFG-276 instance frame in DORABASE[F] @ #x1037510262>
           #<GKFG-277 instance frame in DORABASE[F] @ #x1037510352>
           #<GKFG-278 instance frame in DORABASE[F] @ #x1037510402>
           #<GKFG-280 instance frame in DORABASE[F] @ #x1037510562>
           #<GKFG-281 instance frame in DORABASE[F] @ #x1037510622>
           #<GKFG-282 instance frame in DORABASE[F] @ #x10375106d2>
           #<GKFG-283 instance frame in DORABASE[F] @ #x1037510802>
           #<GKFG-284 instance frame in DORABASE[F] @ #x10375108f2>
           #<GKFG-285 instance frame in DORABASE[F] @ #x10375109b2>
           #<GKFG-286 instance frame in DORABASE[F] @ #x1037510a52>
           #<GKFG-287 instance frame in DORABASE[F] @ #x1037510b72>
           #<GKFG-288 instance frame in DORABASE[F] @ #x1037510c42>
           #<GKFG-289 instance frame in DORABASE[F] @ #x1037510ce2>
           #<GKFG-291 instance frame in DORABASE[F] @ #x1037510e02>
           #<GKFG-292 instance frame in DORABASE[F] @ #x1037510ea2>
           #<GKFG-293 instance frame in DORABASE[F] @ #x1037510f72>
           #<GKFG-294 instance frame in DORABASE[F] @ #x1037510ff2>
           #<GKFG-295 instance frame in DORABASE[F] @ #x1037511072>
           #<GKFG-296 instance frame in DORABASE[F] @ #x1037511122>
           #<GKFG-297 instance frame in DORABASE[F] @ #x10375111d2>
           #<GKFG-298 instance frame in DORABASE[F] @ #x10375112a2>
           #<GKFG-299 instance frame in DORABASE[F] @ #x1037511342>
           #<GKFG-300 instance frame in DORABASE[F] @ #x10375113e2>
           #<GKFG-302 instance frame in DORABASE[F] @ #x1037511542>
           #<GKFG-303 instance frame in DORABASE[F] @ #x10375115c2>
           #<GKFG-304 instance frame in DORABASE[F] @ #x1037511672>
           #<GKFG-305 instance frame in DORABASE[F] @ #x1037511712>
           #<GKFG-306 instance frame in DORABASE[F] @ #x1037511832>
           #<GKFG-307 instance frame in DORABASE[F] @ #x1037511902>
           #<GKFG-308 instance frame in DORABASE[F] @ #x10375119d2>
           #<GKFG-309 instance frame in DORABASE[F] @ #x1037511a72>
           #<GKFG-310 instance frame in DORABASE[F] @ #x1037511b52>
           #<GKFG-311 instance frame in DORABASE[F] @ #x1037511c12>
           #<GKFG-313 instance frame in DORABASE[F] @ #x1037511d22>
           #<GKFG-314 instance frame in DORABASE[F] @ #x1037511df2>
           #<GKFG-315 instance frame in DORABASE[F] @ #x1037511ed2>
           #<GKFG-316 instance frame in DORABASE[F] @ #x1037511f52>
           #<GKFG-317 instance frame in DORABASE[F] @ #x1037512002>
           #<GKFG-318 instance frame in DORABASE[F] @ #x10375120c2>
           #<GKFG-319 instance frame in DORABASE[F] @ #x1037512132>
           #<GKFG-320 instance frame in DORABASE[F] @ #x103750da32>
           #<GKFG-321 instance frame in DORABASE[F] @ #x103750db62>
           #<GKFG-322 instance frame in DORABASE[F] @ #x103750dc12>
           #<GKFG-324 instance frame in DORABASE[F] @ #x103750dd52>
           #<GKFG-325 instance frame in DORABASE[F] @ #x103750de02>
           #<GKFG-326 instance frame in DORABASE[F] @ #x103750dea2>
           #<GKFG-327 instance frame in DORABASE[F] @ #x103750df02>
           #<GKFG-328 instance frame in DORABASE[F] @ #x103750df72>
           #<GKFG-329 instance frame in DORABASE[F] @ #x103750e092>
           #<GKFG-330 instance frame in DORABASE[F] @ #x103750e142>
           #<GKFG-331 instance frame in DORABASE[F] @ #x103750e252>
           #<GKFG-332 instance frame in DORABASE[F] @ #x103750e2f2>
           #<GKFG-333 instance frame in DORABASE[F] @ #x103750e3a2>
           #<GKFG-336 instance frame in DORABASE[F] @ #x103750e5d2>
           #<GKFG-337 instance frame in DORABASE[F] @ #x103750e692>
           #<GKFG-338 instance frame in DORABASE[F] @ #x103750e732>
           #<GKFG-339 instance frame in DORABASE[F] @ #x103750e822>
           #<GKFG-340 instance frame in DORABASE[F] @ #x103750e902>
           #<GKFG-341 instance frame in DORABASE[F] @ #x103750e9e2>
           #<GKFG-342 instance frame in DORABASE[F] @ #x103750ea62>
           #<GKFG-343 instance frame in DORABASE[F] @ #x103750eae2>
           #<GKFG-344 instance frame in DORABASE[F] @ #x103750ebc2>
           #<GKFG-345 instance frame in DORABASE[F] @ #x103750ec92>
           #<GKFG-347 instance frame in DORABASE[F] @ #x103750ede2>
           #<GKFG-348 instance frame in DORABASE[F] @ #x103750eeb2>
           #<GKFG-349 instance frame in DORABASE[F] @ #x103750ef62>
           #<GKFG-350 instance frame in DORABASE[F] @ #x103750f032>
           #<GKFG-351 instance frame in DORABASE[F] @ #x103750f0e2>
           #<GKFG-352 instance frame in DORABASE[F] @ #x103750f1a2>
           #<GKFG-353 instance frame in DORABASE[F] @ #x103750f232>
           #<GKFG-354 instance frame in DORABASE[F] @ #x103750f2d2>
           #<GKFG-355 instance frame in DORABASE[F] @ #x103750f3a2>
           #<GKFG-356 instance frame in DORABASE[F] @ #x103750f422>
           #<GKFG-358 instance frame in DORABASE[F] @ #x103750f592>
           #<GKFG-359 instance frame in DORABASE[F] @ #x103750f612>
           #<GKFG-360 instance frame in DORABASE[F] @ #x103750f6d2>
           #<GKFG-361 instance frame in DORABASE[F] @ #x103750f7a2>
           #<GKFG-362 instance frame in DORABASE[F] @ #x103750f852>
           #<GKFG-363 instance frame in DORABASE[F] @ #x103750f8f2>
           #<GKFG-364 instance frame in DORABASE[F] @ #x103750f972>
           #<GKFG-365 instance frame in DORABASE[F] @ #x103750fa02>
           #<GKFG-366 instance frame in DORABASE[F] @ #x103750fae2>
           #<GKFG-367 instance frame in DORABASE[F] @ #x10384811d2>
           #<GKFG-369 instance frame in DORABASE[F] @ #x10384811f2>
           #<GKFG-370 instance frame in DORABASE[F] @ #x103750fc52>
           #<GKFG-371 instance frame in DORABASE[F] @ #x103750fd12>
           #<GKFG-372 instance frame in DORABASE[F] @ #x103750fd92>
           #<GKFG-373 instance frame in DORABASE[F] @ #x103750b552>
           #<GKFG-374 instance frame in DORABASE[F] @ #x103750b5f2>
           #<GKFG-375 instance frame in DORABASE[F] @ #x103750b6b2>
           #<GKFG-376 instance frame in DORABASE[F] @ #x103750b772>
           #<GKFG-377 instance frame in DORABASE[F] @ #x103750b842>
           #<GKFG-378 instance frame in DORABASE[F] @ #x103750b8e2>
           #<GKFG-380 instance frame in DORABASE[F] @ #x103750b9c2>
           #<GKFG-381 instance frame in DORABASE[F] @ #x103750bab2>
           #<GKFG-382 instance frame in DORABASE[F] @ #x103750bb32>
           #<GKFG-383 instance frame in DORABASE[F] @ #x103750bbe2>
           #<GKFG-384 instance frame in DORABASE[F] @ #x103750bc82>
           #<GKFG-385 instance frame in DORABASE[F] @ #x103750bd62>
           #<GKFG-386 instance frame in DORABASE[F] @ #x103750be12>
           #<GKFG-387 instance frame in DORABASE[F] @ #x103750bee2>
           #<GKFG-388 instance frame in DORABASE[F] @ #x103750bf52>
           #<GKFG-389 instance frame in DORABASE[F] @ #x103750c002>
           #<GKFG-391 instance frame in DORABASE[F] @ #x103750c1d2>
           #<GKFG-392 instance frame in DORABASE[F] @ #x103750c2b2>
           #<GKFG-393 instance frame in DORABASE[F] @ #x103750c412>
           #<GKFG-394 instance frame in DORABASE[F] @ #x103750c4f2>
           #<GKFG-395 instance frame in DORABASE[F] @ #x103750c5f2>
           #<GKFG-396 instance frame in DORABASE[F] @ #x103750c6e2>
           #<GKFG-397 instance frame in DORABASE[F] @ #x103750c7c2>
           #<GKFG-398 instance frame in DORABASE[F] @ #x103750c8a2>
           #<GKFG-399 instance frame in DORABASE[F] @ #x103750c9d2>
           #<GKFG-400 instance frame in DORABASE[F] @ #x103750cac2>
           #<GKFG-402 instance frame in DORABASE[F] @ #x103750cbe2>
           #<GKFG-403 instance frame in DORABASE[F] @ #x103750ccc2>
           #<GKFG-404 instance frame in DORABASE[F] @ #x103750cda2>
           #<GKFG-405 instance frame in DORABASE[F] @ #x103750ce62>
           #<GKFG-406 instance frame in DORABASE[F] @ #x103750cf02>
           #<GKFG-407 instance frame in DORABASE[F] @ #x103750cfb2>
           #<GKFG-408 instance frame in DORABASE[F] @ #x103750d092>
           #<GKFG-409 instance frame in DORABASE[F] @ #x103750d192>
           #<GKFG-410 instance frame in DORABASE[F] @ #x103750d212>
           #<GKFG-411 instance frame in DORABASE[F] @ #x103750d2d2>)
Known TUs: None
Predicted:
Predicted TU 1: TUKFG-51=(GKFG-1)
#<GKFG-1 instance frame in DORABASE[F] @
  #x103751b232>	inorganic diphosphatase (EC:3.6.1.1); K01507 inorganic pyrophosphatase [EC:3.6.1.1] (db=KEGG evalue=0.0 bit_score=210.0 identity=90.7 coverage=99.07407407407408) (BLAST) C
Predicted TU 2: TUKFG-52=(GKFG-112 GKFG-223 GKFG-334)
#<GKFG-112 instance frame in DORABASE[F] @
  #x1037516dc2>	D-alanyl-D-alanine carboxypeptidase/D-alanyl-D-alanine-endopeptidase; K07259 D-alanyl-D-alanine carboxypeptidase / D-alanyl-D-alanine-endopeptidase (penicillin-binding protein 4) [EC:3.4.16.4 3.4.21.-] (db=KEGG evalue=0.0 bit_score=244.0 identity=34.6 coverage=94.17879417879418) (BLAST) C
#<GKFG-223 instance frame in DORABASE[F] @
  #x1037512732>	tRNA(Ile)-lysidine synthetase; K04075 tRNA(Ile)-lysidine synthase [EC:6.3.4.19] (db=KEGG evalue=0.0 bit_score=217.0 identity=43.1 coverage=88.39779005524862) (BLAST) C
#<GKFG-334 instance frame in DORABASE[F] @
  #x103750e452>	hypoxanthine phosphoribosyltransferase (EC:2.4.2.8); K00760 hypoxanthine phosphoribosyltransferase [EC:2.4.2.8] (db=KEGG evalue=0.0 bit_score=286.0 identity=75.8 coverage=98.36956521739131) (BLAST) C
Predicted TU 3: TUKFG-53=(GKFG-415 GKFG-426 GKFG-437 GKFG-448)
#<GKFG-415 instance frame in DORABASE[F] @
  #x103750d582>	bcv:Bcav_0702 ATP-dependent metalloprotease FtsH (EC:3.6.4.3); K03798 cell division protease FtsH [EC:3.4.24.-] (db=KEGG) (RBH) B
#<GKFG-426 instance frame in DORABASE[F] @
  #x1037508112>	folE; GTP cyclohydrolase I (EC:3.5.4.16); K01495 GTP cyclohydrolase I [EC:3.5.4.16] (db=KEGG evalue=0.0 bit_score=243.0 identity=60.0 coverage=97.35449735449735) (BLAST) C
#<GKFG-437 instance frame in DORABASE[F] @
  #x1037508a12>	folP1; putative dihydropteroate synthase; K00796 dihydropteroate synthase [EC:2.5.1.15] (db=KEGG evalue=0.0 bit_score=275.0 identity=51.6 coverage=91.86440677966101) (BLAST) C
#<GKFG-448 instance frame in DORABASE[F] @
  #x1037509162>	2-amino-4-hydroxy-6-hydroxymethyldihydropteridine pyrophosphokinase; K00950 2-amino-4-hydroxy-6-hydroxymethyldihydropteridine diphosphokinase [EC:2.7.6.3] (db=KEGG evalue=0.0 bit_score=272.0 identity=43.5 coverage=52.6148969889065) (BLAST) C
Predicted TU 4: TUKFG-54=(GKFG-459 GKFG-2 GKFG-13)
#<GKFG-459 instance frame in DORABASE[F] @
  #x10375098b2>	Putative uncharacterized protein n=2 Tax=Actinomyces odontolyticus RepID=A7BBN7_9ACTO (db=UNIREF evalue=1.3e-13 bit_score=82.0 identity=35.0 coverage=92.12121212121212) (BLAST) C
#<GKFG-2 instance frame in DORABASE[F] @
  #x103751b312>	transmembrane_regions (db=TMHMM db_id=tmhmm from=20 to=42) (IPRSCAN) D
#<GKFG-13 instance frame in DORABASE[F] @
  #x103751b392>	bcv:Bcav_3279 DNA repair protein RadA (EC:2.1.1.63); K04485 DNA repair protein RadA/Sms (db=KEGG) (RBH) B
Predicted TU 5: TUKFG-55=(GKFG-24)
#<GKFG-24 instance frame in DORABASE[F] @
  #x103751bba2>	TrkA-N domain-containing protein; K03499 trk system potassium uptake protein TrkA (db=KEGG evalue=0.0 bit_score=293.0 identity=67.5 coverage=94.17040358744396) (BLAST) C
Predicted TU 6: TUKFG-56=(GKFG-35)
#<GKFG-35 instance frame in DORABASE[F] @
  #x103751c1c2>	bcv:Bcav_3269 H(+)-transporting two-sector ATPase (EC:3.6.3.14) (db=KEGG) (RBH) B
Predicted TU 7: TUKFG-57=(GKFG-46)
#<GKFG-46 instance frame in DORABASE[F] @
  #x103751c832>	DNA-binding protein (db=KEGG evalue=2.0e-16 bit_score=90.0 identity=62.9 coverage=84.72222222222221) (BLAST) C
Predicted TU 8: TUKFG-58=(GKFG-57)
#<GKFG-57 instance frame in DORABASE[F] @
  #x103751cea2>	transcription factor WhiB (db=KEGG evalue=1.7e-32 bit_score=144.0 identity=61.0 coverage=98.01980198019803) (BLAST) C
Predicted TU 9: TUKFG-59=(GKFG-68 GKFG-79 GKFG-90 GKFG-101)
#<GKFG-68 instance frame in DORABASE[F] @
  #x1037519582>	mcu:HMPREF0573_11530 guaB2; IMP dehydrogenase (EC:1.1.1.205); K00088 IMP dehydrogenase [EC:1.1.1.205] (db=KEGG) (RBH) B
#<GKFG-79 instance frame in DORABASE[F] @
  #x1037519bb2>	DNA polymerase III epsilon subunit-like 3'-5' exonuclease; K02342 DNA polymerase III subunit epsilon [EC:2.7.7.7] (db=KEGG evalue=0.0 bit_score=210.0 identity=46.1 coverage=98.2532751091703) (BLAST) C
#<GKFG-90 instance frame in DORABASE[F] @
  #x103751a312>	transmembrane_regions (db=TMHMM db_id=tmhmm from=202 to=224) (IPRSCAN) D
#<GKFG-101 instance frame in DORABASE[F] @
  #x103751aab2>	hydrolase of the HAD superfamily; K07024 (db=KEGG evalue=4.4e-35 bit_score=154.0 identity=33.5 coverage=98.20143884892086) (BLAST) C
Predicted TU 10: TUKFG-60=(GKFG-113 GKFG-124)
#<GKFG-113 instance frame in DORABASE[F] @
  #x1037516f22>	hypothetical protein (db=KEGG evalue=0.0 bit_score=221.0 identity=49.8 coverage=98.66071428571429) (BLAST) C
#<GKFG-124 instance frame in DORABASE[F] @
  #x1037517652>	mcu:HMPREF0573_10599 upp; uracil phosphoribosyltransferase (EC:2.4.2.9); K00761 uracil phosphoribosyltransferase [EC:2.4.2.9] (db=KEGG) (RBH) B
Predicted TU 11: TUKFG-61=(GKFG-135)
#<GKFG-135 instance frame in DORABASE[F] @
  #x1037517d82>	mcu:HMPREF0573_10116 hypothetical protein (db=KEGG) (RBH) B
Predicted TU 12: TUKFG-62=(GKFG-146)
#<GKFG-146 instance frame in DORABASE[F] @
  #x10375182e2>	25167..25325 + ( gc_cont=0.541) (GENE) E
Predicted TU 13: TUKFG-63=(GKFG-157 GKFG-168 GKFG-179 GKFG-190)
#<GKFG-157 instance frame in DORABASE[F] @
  #x1037518a02>	xylose phosphate isomerase/epimerase (db=KEGG evalue=6.0e-44 bit_score=182.0 identity=72.5 coverage=97.2972972972973) (BLAST) C
#<GKFG-168 instance frame in DORABASE[F] @
  #x1037514832>	xylose phosphate isomerase/epimerase (db=KEGG evalue=1.4e-39 bit_score=167.0 identity=73.8 coverage=97.11538461538461) (BLAST) C
#<GKFG-179 instance frame in DORABASE[F] @
  #x1037515072>	sugar phosphate isomerase/epimerase (db=KEGG evalue=1.4e-44 bit_score=184.0 identity=73.6 coverage=93.02325581395348) (BLAST) C
#<GKFG-190 instance frame in DORABASE[F] @
  #x10375159c2>	pfr:PFREUD_23200 inositol 2-dehydrogenase (EC:1.1.1.18) (db=KEGG) (RBH) B
Predicted TU 14: TUKFG-64=(GKFG-201)
#<GKFG-201 instance frame in DORABASE[F] @
  #x1037516152>	lacI4; LacI family transcriptional regulator (db=KEGG evalue=0.0 bit_score=211.0 identity=34.3 coverage=98.51632047477746) (BLAST) C
Predicted TU 15: TUKFG-65=(GKFG-212 GKFG-224)
#<GKFG-212 instance frame in DORABASE[F] @
  #x1037516a12>	hypothetical protein (db=KEGG evalue=1.4e-19 bit_score=101.0 identity=54.8 coverage=95.40229885057471) (BLAST) C
#<GKFG-224 instance frame in DORABASE[F] @
  #x1037512812>	hypothetical protein (db=KEGG evalue=7.5e-18 bit_score=95.0 identity=50.6 coverage=95.29411764705881) (BLAST) C
Predicted TU 16: TUKFG-66=(GKFG-235 GKFG-246)
#<GKFG-235 instance frame in DORABASE[F] @
  #x1037512fb2>	pfr:PFREUD_19110 iolT3; myo-inositol transporter IolT3 (db=KEGG) (RBH) B
#<GKFG-246 instance frame in DORABASE[F] @
  #x10375137e2>	bcv:Bcav_0731 Inositol 2-dehydrogenase (EC:1.1.1.18); K00010 myo-inositol 2-dehydrogenase [EC:1.1.1.18] (db=KEGG) (RBH) B
Predicted TU 17: TUKFG-67=(GKFG-257)
#<GKFG-257 instance frame in DORABASE[F] @
  #x1037513f12>	bcv:Bcav_0730 xylose isomerase; K03335 inosose dehydratase [EC:4.2.1.44] (db=KEGG) (RBH) B
Predicted TU 18: TUKFG-68=(GKFG-268 GKFG-279)
#<GKFG-268 instance frame in DORABASE[F] @
  #x10375146b2>	hypothetical protein; K09153 hypothetical protein (db=KEGG evalue=8.2e-17 bit_score=92.0 identity=48.0 coverage=68.96551724137932) (BLAST) C
#<GKFG-279 instance frame in DORABASE[F] @
  #x10375104b2>	glycosyl transferase family 2 protein (db=KEGG evalue=2.1e-44 bit_score=184.0 identity=63.4 coverage=94.0) (BLAST) C
Predicted TU 19: TUKFG-69=(GKFG-290 GKFG-301)
#<GKFG-290 instance frame in DORABASE[F] @
  #x1037510d62>	mcu:HMPREF0573_11046 stsC; pyridoxal-phosphate-dependent aminotransferase (EC:2.6.1.50) (db=KEGG) (RBH) B
#<GKFG-301 instance frame in DORABASE[F] @
  #x10375114c2>	mcu:HMPREF0573_11047 oxidoreductase domain-containing protein (db=KEGG) (RBH) B
Predicted TU 20: TUKFG-70=(GKFG-312)
#<GKFG-312 instance frame in DORABASE[F] @
  #x1037511c82>	acyltransferase 3 (db=KEGG evalue=1.5e-43 bit_score=182.0 identity=31.1 coverage=94.29347826086956) (BLAST) C
Predicted TU 21: TUKFG-71=(GKFG-323)
#<GKFG-323 instance frame in DORABASE[F] @
  #x103750dcd2>	transmembrane_regions (db=TMHMM db_id=tmhmm from=7 to=29) (IPRSCAN) D
Predicted TU 22: TUKFG-72=(GKFG-335)
#<GKFG-335 instance frame in DORABASE[F] @
  #x103750e552>	transmembrane_regions (db=TMHMM db_id=tmhmm from=26 to=48) (IPRSCAN) D
Predicted TU 23: TUKFG-73=(GKFG-346)
#<GKFG-346 instance frame in DORABASE[F] @
  #x103750ed42>	bfa:Bfae_21000 membrane protein involved in the export of O-antigen and teichoic acid (db=KEGG) (RBH) B
Predicted TU 24: TUKFG-74=(GKFG-357)
#<GKFG-357 instance frame in DORABASE[F] @
  #x103750f4e2>	ske:Sked_08700 UDP-N-acetylglucosamine 2-epimerase; K01791 UDP-N-acetylglucosamine 2-epimerase [EC:5.1.3.14] (db=KEGG) (RBH) B
Predicted TU 25: TUKFG-75=(GKFG-368)
#<GKFG-368 instance frame in DORABASE[F] @
  #x103750fbb2>	UniRef90_F2UVM4 PE-PGRS family protein n=2 Tax=Actinomyces RepID=F2UVM4_ACTVI (db=UNIREF) (RBH) B
Predicted TU 26: TUKFG-76=(GKFG-379 GKFG-390)
#<GKFG-379 instance frame in DORABASE[F] @
  #x103750b952>	bfa:Bfae_20960 hypothetical protein (db=KEGG) (RBH) B
#<GKFG-390 instance frame in DORABASE[F] @
  #x103750c0e2>	Putative uncharacterized protein n=1 Tax=Erysipelotrichaceae bacterium 3_1_53 RepID=E2SQG5_9FIRM (db=UNIREF evalue=0.0 bit_score=261.0 identity=29.0 coverage=97.37373737373738) (BLAST) C
Predicted TU 27: TUKFG-77=(GKFG-401 GKFG-412 GKFG-413)
#<GKFG-401 instance frame in DORABASE[F] @
  #x103750cb42>	glycosyltransferase (db=KEGG evalue=0.0 bit_score=273.0 identity=41.3 coverage=93.36870026525199) (BLAST) C
#<GKFG-412 instance frame in DORABASE[F] @
  #x103750d372>	group 1 glycosyl transferase protein (db=KEGG evalue=0.0 bit_score=196.0 identity=33.3 coverage=83.00492610837439) (BLAST) C
#<GKFG-413 instance frame in DORABASE[F] @
  #x103750d422>	UniRef90_F3P5U3 Putative uncharacterized protein n=1 Tax=Actinomyces sp. oral taxon 170 str. F0386 RepID=F3P5U3_9ACTO (db=UNIREF) (RBH) B
Predicted TU 28: TUKFG-78=(GKFG-414)
#<GKFG-414 instance frame in DORABASE[F] @
  #x103750d4e2>	hypothetical protein (db=KEGG evalue=0.0 bit_score=193.0 identity=64.7 coverage=98.54014598540147) (BLAST) C
Predicted TU 29: TUKFG-79=(GKFG-416)
#<GKFG-416 instance frame in DORABASE[F] @
  #x103750d642>	mcu:HMPREF0573_10944 hypothetical protein (db=KEGG) (RBH) B
Predicted TU 30: TUKFG-80=(GKFG-417 GKFG-418 GKFG-419 GKFG-420)
#<GKFG-417 instance frame in DORABASE[F] @
  #x103750d6b2>	ske:Sked_08740 nucleotide sugar dehydrogenase (db=KEGG) (RBH) B
#<GKFG-418 instance frame in DORABASE[F] @
  #x103750d722>	hypothetical protein (db=KEGG evalue=0.0 bit_score=249.0 identity=26.1 coverage=94.52449567723343) (BLAST) C
#<GKFG-419 instance frame in DORABASE[F] @
  #x103750d7c2>	family 2 glycosyl transferase (db=KEGG evalue=0.0 bit_score=227.0 identity=38.9 coverage=75.78692493946731) (BLAST) C
#<GKFG-420 instance frame in DORABASE[F] @
  #x103750d872>	family 2 glycosyl transferase (db=KEGG evalue=0.0 bit_score=293.0 identity=49.0 coverage=78.76344086021506) (BLAST) C
Predicted TU 31: TUKFG-81=(GKFG-421)
#<GKFG-421 instance frame in DORABASE[F] @
  #x103750d922>	krh:KRH_19930 putative aldo/keto reductase (db=KEGG) (RBH) B
Predicted TU 32: TUKFG-82=(GKFG-422)
#<GKFG-422 instance frame in DORABASE[F] @
  #x103750d992>	acyltransferase 3 (db=KEGG evalue=1.8e-30 bit_score=138.0 identity=34.1 coverage=80.46875) (BLAST) C
Predicted TU 33: TUKFG-83=(GKFG-423 GKFG-424 GKFG-425 GKFG-427)
#<GKFG-423 instance frame in DORABASE[F] @
  #x1037507f12>	pfr:PFREUD_19090 iolD; acetolactate synthase (EC:2.2.1.6); K03336 3D-(3,5/4)-trihydroxycyclohexane-1,2-dione hydrolase [EC:3.7.1.-] (db=KEGG) (RBH) B
#<GKFG-424 instance frame in DORABASE[F] @
  #x1037507fe2>	ahe:Arch_0047 myo-inositol catabolism IolB domain-containing protein; K03337 5-deoxy-glucuronate isomerase [EC:5.3.1.-] (db=KEGG) (RBH) B
#<GKFG-425 instance frame in DORABASE[F] @
  #x10375080a2>	pfr:PFREUD_19070 hypothetical protein (db=KEGG) (RBH) B
#<GKFG-427 instance frame in DORABASE[F] @
  #x10375081f2>	pfr:PFREUD_19060 iolC; myo-inositol catabolism protein IolC; K03338 5-dehydro-2-deoxygluconokinase [EC:2.7.1.92] (db=KEGG) (RBH) B
Predicted TU 34: TUKFG-84=(GKFG-428)
#<GKFG-428 instance frame in DORABASE[F] @
  #x10375082b2>	GntR family transcriptional regulator (db=KEGG evalue=0.0 bit_score=255.0 identity=52.7 coverage=98.78542510121457) (BLAST) C
Predicted TU 35: TUKFG-85=(GKFG-429)
#<GKFG-429 instance frame in DORABASE[F] @
  #x1037508362>	pfr:PFREUD_19040 tal2; transaldolase (EC:2.2.1.2); K00616 transaldolase [EC:2.2.1.2] (db=KEGG) (RBH) B
Predicted TU 36: TUKFG-86=(GKFG-430)
#<GKFG-430 instance frame in DORABASE[F] @
  #x1037508402>	groES; co-chaperonin GroES; K04078 chaperonin GroES (db=KEGG evalue=6.8e-39 bit_score=165.0 identity=79.6 coverage=97.97979797979798) (BLAST) C
Predicted TU 37: TUKFG-87=(GKFG-431)
#<GKFG-431 instance frame in DORABASE[F] @
  #x10375084c2>	hypothetical protein (db=KEGG evalue=0.0 bit_score=243.0 identity=37.2 coverage=95.1219512195122) (BLAST) C
Predicted TU 38: TUKFG-88=(GKFG-432)
#<GKFG-432 instance frame in DORABASE[F] @
  #x1037508562>	ahe:Arch_1329 glycoprotease family metalloendopeptidase (EC:3.4.24.57); K01409 O-sialoglycoprotein endopeptidase [EC:3.4.24.57] (db=KEGG) (RBH) B
Predicted TU 39: TUKFG-89=(GKFG-433 GKFG-434 GKFG-435)
#<GKFG-433 instance frame in DORABASE[F] @
  #x1037508632>	mcu:HMPREF0573_10281 sdhB; succinate dehydrogenase/fumarate reductase iron-sulfur subunit (EC:1.3.99.1); K00240 succinate dehydrogenase iron-sulfur subunit [EC:1.3.99.1] (db=KEGG) (RBH) B
#<GKFG-434 instance frame in DORABASE[F] @
  #x1037508722>	ahe:Arch_1331 succinate dehydrogenase or fumarate reductase, flavoprotein subunit (EC:1.3.99.1); K00239 succinate dehydrogenase flavoprotein subunit [EC:1.3.99.1] (db=KEGG) (RBH) B
#<GKFG-435 instance frame in DORABASE[F] @
  #x1037508812>	sdhC; succinate dehydrogenase subunit C (EC:1.3.99.1); K00241 succinate dehydrogenase cytochrome b556 subunit (db=KEGG evalue=0.0 bit_score=241.0 identity=47.9 coverage=96.96969696969697) (BLAST) C
Predicted TU 40: TUKFG-90=(GKFG-436 GKFG-438 GKFG-439 GKFG-440 GKFG-441
                           GKFG-442 GKFG-443)
#<GKFG-436 instance frame in DORABASE[F] @
  #x1037508912>	ribosomal-protein-alanine acetyltransferase; K03789 ribosomal-protein-alanine N-acetyltransferase [EC:2.3.1.128] (db=KEGG evalue=2.1e-21 bit_score=107.0 identity=40.4 coverage=92.5925925925926) (BLAST) C
#<GKFG-438 instance frame in DORABASE[F] @
  #x1037508af2>	peptidase M22 glycoprotease; K14742 hypothetical protease [EC:3.4.-.-] (db=KEGG evalue=3.7e-43 bit_score=180.0 identity=46.7 coverage=98.27586206896551) (BLAST) C
#<GKFG-439 instance frame in DORABASE[F] @
  #x1037508bd2>	hypothetical protein; K06925 UPF0079 ATP-binding protein (db=KEGG evalue=7.6e-44 bit_score=182.0 identity=50.3 coverage=96.68508287292818) (BLAST) C
#<GKFG-440 instance frame in DORABASE[F] @
  #x1037508ca2>	cfl:Cfla_2600 alanine racemase (EC:5.1.1.1); K01775 alanine racemase [EC:5.1.1.1] (db=KEGG) (RBH) B
#<GKFG-441 instance frame in DORABASE[F] @
  #x1037508d42>	bcv:Bcav_3074 carbohydrate kinase (db=KEGG) (RBH) B
#<GKFG-442 instance frame in DORABASE[F] @
  #x1037508db2>	mcu:HMPREF0573_10293 glmS; glutamine--fructose-6-phosphate transaminase (EC:2.6.1.16); K00820 glucosamine--fructose-6-phosphate aminotransferase (isomerizing) [EC:2.6.1.16] (db=KEGG) (RBH) B
#<GKFG-443 instance frame in DORABASE[F] @
  #x1037508ea2>	cga:Celgi_0858 phosphoglucosamine mutase; K03431 phosphoglucosamine mutase [EC:5.4.2.10] (db=KEGG) (RBH) B
Predicted TU 41: TUKFG-91=(GKFG-444 GKFG-445 GKFG-446)
#<GKFG-444 instance frame in DORABASE[F] @
  #x1037508f42>	cfi:Celf_1046 pantothenate kinase; K00867 type I pantothenate kinase [EC:2.7.1.33] (db=KEGG) (RBH) B
#<GKFG-445 instance frame in DORABASE[F] @
  #x1037508fe2>	toxin-antitoxin system, toxin component, RelE family protein (db=KEGG evalue=2.6e-23 bit_score=113.0 identity=52.9 coverage=91.81818181818183) (BLAST) C
#<GKFG-446 instance frame in DORABASE[F] @
  #x10375090b2>	DNA-damage-inducible protein J (db=KEGG evalue=3.1e-26 bit_score=123.0 identity=58.4 coverage=98.0392156862745) (BLAST) C
Predicted TU 42: TUKFG-92=(GKFG-447 GKFG-449)
#<GKFG-447 instance frame in DORABASE[F] @
  #x1038481212>	30S ribosomal protein S9; K02996 small subunit ribosomal protein S9 (db=KEGG evalue=0.0 bit_score=261.0 identity=77.3 coverage=97.5609756097561) (BLAST) C
#<GKFG-449 instance frame in DORABASE[F] @
  #x1038481232>	rplM; 50S ribosomal protein L13; K02871 large subunit ribosomal protein L13 (db=KEGG evalue=0.0 bit_score=190.0 identity=62.9 coverage=92.40506329113924) (BLAST) C
Predicted TU 43: TUKFG-93=(GKFG-450 GKFG-451)
#<GKFG-450 instance frame in DORABASE[F] @
  #x1037509292>	Alpha-N-acetylglucosaminidase family protein n=3 Tax=Clostridium perfringens RepID=B1R4I9_CLOPF (db=UNIREF evalue=0.0 bit_score=223.0 identity=31.6 coverage=84.75750577367207) (BLAST) C
#<GKFG-451 instance frame in DORABASE[F] @
  #x1037509382>	ROK family protein (db=KEGG evalue=0.0 bit_score=195.0 identity=32.4 coverage=91.21447028423772) (BLAST) C
Predicted TU 44: TUKFG-94=(GKFG-452 GKFG-453 GKFG-454 GKFG-455)
#<GKFG-452 instance frame in DORABASE[F] @
  #x1037509422>	kfl:Kfla_1750 binding-protein-dependent transport systems inner membrane component; K02025 multiple sugar transport system permease protein (db=KEGG) (RBH) B
#<GKFG-453 instance frame in DORABASE[F] @
  #x10375094f2>	sco:SCO0272 SCF1.14; binding-protein-dependent transport protein; K02026 multiple sugar transport system permease protein (db=KEGG) (RBH) B
#<GKFG-454 instance frame in DORABASE[F] @
  #x10375095b2>	kfl:Kfla_1514 extracellular solute-binding protein family 1 protein; K02027 multiple sugar transport system substrate-binding protein (db=KEGG) (RBH) B
#<GKFG-455 instance frame in DORABASE[F] @
  #x1037509682>	kfl:Kfla_1515 glycoside hydrolase clan GH-D; K07407 alpha-galactosidase [EC:3.2.1.22] (db=KEGG) (RBH) B
Predicted TU 45: TUKFG-95=(GKFG-456 GKFG-457)
#<GKFG-456 instance frame in DORABASE[F] @
  #x1037509722>	tRNA pseudouridine synthase A (EC:5.4.99.12); K06173 tRNA pseudouridine38-40 synthase [EC:5.4.99.12] (db=KEGG evalue=0.0 bit_score=252.0 identity=48.4 coverage=95.1890034364261) (BLAST) C
#<GKFG-457 instance frame in DORABASE[F] @
  #x1037509812>	cfi:Celf_1033 ROK family protein; K00886 polyphosphate glucokinase [EC:2.7.1.63] (db=KEGG) (RBH) B
Predicted TU 46: TUKFG-96=(GKFG-458 GKFG-460)
#<GKFG-458 instance frame in DORABASE[F] @
  #x1038481252>	50S ribosomal protein L17; K02879 large subunit ribosomal protein L17 (db=KEGG evalue=1.7e-41 bit_score=174.0 identity=50.5 coverage=96.37305699481865) (BLAST) C
#<GKFG-460 instance frame in DORABASE[F] @
  #x10375099a2>	jde:Jden_0613 DNA-directed RNA polymerase subunit alpha; K03040 DNA-directed RNA polymerase subunit alpha [EC:2.7.7.6] (db=KEGG) (RBH) B
Predicted TU 47: TUKFG-97=(GKFG-461 GKFG-462 GKFG-463 GKFG-464)
#<GKFG-461 instance frame in DORABASE[F] @
  #x1038481272>	30S ribosomal protein S11; K02948 small subunit ribosomal protein S11 (db=KEGG evalue=0.0 bit_score=224.0 identity=87.9 coverage=92.4812030075188) (BLAST) C
#<GKFG-462 instance frame in DORABASE[F] @
  #x1038481292>	rpsM; 30S ribosomal protein S13; K02952 small subunit ribosomal protein S13 (db=KEGG evalue=0.0 bit_score=208.0 identity=82.0 coverage=96.03174603174604) (BLAST) C
#<GKFG-463 instance frame in DORABASE[F] @
  #x10384812b2>	rpmJ; 50S ribosomal protein L36; K02919 large subunit ribosomal protein L36 (db=KEGG evalue=9.4e-13 bit_score=77.0 identity=89.2 coverage=94.73684210526315) (BLAST) C
#<GKFG-464 instance frame in DORABASE[F] @
  #x1037509a62>	translation initiation factor 1; K02518 translation initiation factor IF-1 (db=KEGG evalue=3.9e-31 bit_score=139.0 identity=89.0 coverage=97.2972972972973) (BLAST) C
Predicted TU 48: TUKFG-98=(GKFG-465)
#<GKFG-465 instance frame in DORABASE[F] @
  #x1037509b42>	hypothetical protein (db=KEGG evalue=1.4e-37 bit_score=161.0 identity=59.2 coverage=67.95580110497238) (BLAST) C
Predicted TU 49: TUKFG-99=(GKFG-466 GKFG-467 GKFG-468)
#<GKFG-466 instance frame in DORABASE[F] @
  #x1037509bf2>	UniRef90_E6KU70 Methionyl aminopeptidase n=1 Tax=Actinomyces sp. oral taxon 180 str. F0310 RepID=E6KU70_9ACTO (db=UNIREF) (RBH) B
#<GKFG-467 instance frame in DORABASE[F] @
  #x1037509cb2>	adk; adenylate kinase (EC:2.7.4.3); K00939 adenylate kinase [EC:2.7.4.3] (db=KEGG evalue=1.4e-45 bit_score=189.0 identity=52.2 coverage=96.82539682539682) (BLAST) C
#<GKFG-468 instance frame in DORABASE[F] @
  #x1037509d92>	mcu:HMPREF0573_10318 secY; preprotein translocase subunit SecY; K03076 preprotein translocase subunit SecY (db=KEGG) (RBH) B
Predicted TU 50: TUKFG-100=(GKFG-469)
#<GKFG-469 instance frame in DORABASE[F] @
  #x1037509e42>	LysM domain-containing protein (db=KEGG evalue=9.6e-30 bit_score=136.0 identity=36.2 coverage=92.55813953488372) (BLAST) C
Predicted TU 51: TUKFG-101=(GKFG-3 GKFG-4 GKFG-5 GKFG-6 GKFG-7 GKFG-8
                            GKFG-9 GKFG-10 GKFG-11 GKFG-12)
#<GKFG-3 instance frame in DORABASE[F] @
  #x1038480ff2>	50S ribosomal protein L15; K02876 large subunit ribosomal protein L15 (db=KEGG evalue=0.0 bit_score=223.0 identity=72.7 coverage=92.16867469879519) (BLAST) C
#<GKFG-4 instance frame in DORABASE[F] @
  #x1038481012>	50S ribosomal protein L30; K02907 large subunit ribosomal protein L30 (db=KEGG evalue=2.3e-13 bit_score=79.0 identity=62.7 coverage=95.08196721311475) (BLAST) C
#<GKFG-5 instance frame in DORABASE[F] @
  #x1038481032>	mgi:Mflv_5030 rpsE; 30S ribosomal protein S5; K02988 small subunit ribosomal protein S5 (db=KEGG) (RBH) B
#<GKFG-6 instance frame in DORABASE[F] @
  #x1038481052>	50S ribosomal protein L18; K02881 large subunit ribosomal protein L18 (db=KEGG evalue=1.3e-42 bit_score=178.0 identity=71.5 coverage=98.38709677419355) (BLAST) C
#<GKFG-7 instance frame in DORABASE[F] @
  #x1038481072>	50S ribosomal protein L6; K02933 large subunit ribosomal protein L6 (db=KEGG evalue=0.0 bit_score=233.0 identity=60.7 coverage=98.88268156424581) (BLAST) C
#<GKFG-8 instance frame in DORABASE[F] @
  #x1038481092>	30S ribosomal protein S8; K02994 small subunit ribosomal protein S8 (db=KEGG evalue=0.0 bit_score=206.0 identity=76.5 coverage=98.49624060150376) (BLAST) C
#<GKFG-9 instance frame in DORABASE[F] @
  #x10384810b2>	30S ribosomal protein S14; K02954 small subunit ribosomal protein S14 (db=KEGG evalue=1.0e-24 bit_score=117.0 identity=85.2 coverage=96.7741935483871) (BLAST) C
#<GKFG-10 instance frame in DORABASE[F] @
  #x10384810d2>	svl:Strvi_0885 50S ribosomal protein L5; K02931 large subunit ribosomal protein L5 (db=KEGG) (RBH) B
#<GKFG-11 instance frame in DORABASE[F] @
  #x10384810f2>	50S ribosomal protein L24P; K02895 large subunit ribosomal protein L24 (db=KEGG evalue=1.0e-35 bit_score=155.0 identity=61.3 coverage=87.85714285714286) (BLAST) C
#<GKFG-12 instance frame in DORABASE[F] @
  #x1038481112>	50S ribosomal protein L14; K02874 large subunit ribosomal protein L14 (db=KEGG evalue=0.0 bit_score=220.0 identity=88.5 coverage=98.3739837398374) (BLAST) C
Predicted TU 52: TUKFG-102=(GKFG-14)
#<GKFG-14 instance frame in DORABASE[F] @
  #x103751b432>	DNA-binding protein with an HTH domain (db=KEGG evalue=1.0e-18 bit_score=97.0 identity=59.5 coverage=94.8051948051948) (BLAST) C
Predicted TU 53: TUKFG-103=(GKFG-15 GKFG-16 GKFG-17 GKFG-18)
#<GKFG-15 instance frame in DORABASE[F] @
  #x103751b4f2>	LPXTG-site transpeptidase (Sortase) family protein n=2 Tax=Faecalibacterium prausnitzii RepID=D4KBT9_9FIRM (db=UNIREF evalue=2.9e-11 bit_score=75.0 identity=25.3 coverage=83.9506172839506) (BLAST) C
#<GKFG-16 instance frame in DORABASE[F] @
  #x103751b5f2>	(db=HMMPfam db_id=PF05738 from=2079 to=2160 evalue=8.8e-07 interpro_id=IPR008454 interpro_description=Collagen-binding surface protein Cna-like, B-type domain) (IPRSCAN) D
#<GKFG-17 instance frame in DORABASE[F] @
  #x103751b6d2>	Cna protein B-type domain (db=superfamily db_id=SSF49478 from=226 to=313 evalue=6.5e-09 interpro_id=IPR008970 interpro_description=Collagen-binding surface protein Cna, B-type domain) (IPRSCAN) D
#<GKFG-18 instance frame in DORABASE[F] @
  #x103751b7d2>	hypothetical protein (db=KEGG evalue=0.0 bit_score=278.0 identity=49.5 coverage=79.9410029498525) (BLAST) C
Predicted TU 54: TUKFG-104=(GKFG-19)
#<GKFG-19 instance frame in DORABASE[F] @
  #x103751b872>	sortase-anchored surface protein (db=KEGG evalue=0.0 bit_score=231.0 identity=31.7 coverage=83.91224862888483) (BLAST) C
Predicted TU 55: TUKFG-105=(GKFG-20)
#<GKFG-20 instance frame in DORABASE[F] @
  #x103751b922>	signal peptidase I; K03100 signal peptidase I [EC:3.4.21.89] (db=KEGG evalue=5.7e-44 bit_score=183.0 identity=46.2 coverage=58.06451612903226) (BLAST) C
Predicted TU 56: TUKFG-106=(GKFG-21)
#<GKFG-21 instance frame in DORABASE[F] @
  #x103751b9f2>	125474..125662 + ( gc_cont=0.455) (GENE) E
Predicted TU 57: TUKFG-107=(GKFG-22 GKFG-23 GKFG-25 GKFG-26)
#<GKFG-22 instance frame in DORABASE[F] @
  #x103751ba52>	125713..125967 + ( gc_cont=0.533) (GENE) E
#<GKFG-23 instance frame in DORABASE[F] @
  #x103751bab2>	Putative uncharacterized protein n=1 Tax=Collinsella aerofaciens ATCC 25986 RepID=A4E9P1_9ACTN (db=UNIREF evalue=7.9e-13 bit_score=79.0 identity=42.2 coverage=93.61702127659575) (BLAST) C
#<GKFG-25 instance frame in DORABASE[F] @
  #x103751bc82>	126277..126399 - ( gc_cont=0.496) (GENE) E
#<GKFG-26 instance frame in DORABASE[F] @
  #x103751bce2>	DNA damage-inducible protein; K07473 DNA-damage-inducible protein J (db=KEGG evalue=4.9e-28 bit_score=129.0 identity=75.6 coverage=93.25842696629213) (BLAST) C
Predicted TU 58: TUKFG-108=(GKFG-27)
#<GKFG-27 instance frame in DORABASE[F] @
  #x103751bdb2>	hypothetical protein (db=KEGG evalue=0.0 bit_score=248.0 identity=54.7 coverage=99.10714285714286) (BLAST) C
Predicted TU 59: TUKFG-109=(GKFG-28 GKFG-29)
#<GKFG-28 instance frame in DORABASE[F] @
  #x103751be52>	127877..128059 + ( gc_cont=0.475) (GENE) E
#<GKFG-29 instance frame in DORABASE[F] @
  #x103751beb2>	std:SPPN_11055 Zinc metalloprotease zmpC (db=KEGG) (RBH) B
Predicted TU 60: TUKFG-110=(GKFG-30 GKFG-31 GKFG-32 GKFG-33 GKFG-34
                            GKFG-36)
#<GKFG-30 instance frame in DORABASE[F] @
  #x103751bf22>	integrase family protein (db=KEGG evalue=2.8e-37 bit_score=161.0 identity=34.2 coverage=92.95774647887323) (BLAST) C
#<GKFG-31 instance frame in DORABASE[F] @
  #x103751bfd2>	132938..133258 + ( gc_cont=0.470) (GENE) E
#<GKFG-32 instance frame in DORABASE[F] @
  #x103751c032>	seg (db=Seg db_id=seg from=1 to=11) (IPRSCAN) D
#<GKFG-33 instance frame in DORABASE[F] @
  #x103751c092>	CobQ/CobB/MinD/ParA nucleotide binding domain protein (db=KEGG evalue=0.0 bit_score=272.0 identity=53.1 coverage=96.21212121212122) (BLAST) C
#<GKFG-34 instance frame in DORABASE[F] @
  #x103751c152>	seg (db=Seg db_id=seg from=96 to=109) (IPRSCAN) D
#<GKFG-36 instance frame in DORABASE[F] @
  #x103751c252>	PROKAR_LIPOPROTEIN (db=ProfileScan db_id=PS51257 from=1 to=25 evalue=7.0) (IPRSCAN) D
Predicted TU 61: TUKFG-111=(GKFG-37 GKFG-38)
#<GKFG-37 instance frame in DORABASE[F] @
  #x103751c2e2>	PROKAR_LIPOPROTEIN (db=ProfileScan db_id=PS51257 from=1 to=25 evalue=5.0) (IPRSCAN) D
#<GKFG-38 instance frame in DORABASE[F] @
  #x103751c372>	PROKAR_LIPOPROTEIN (db=ProfileScan db_id=PS51257 from=1 to=25 evalue=7.0) (IPRSCAN) D
Predicted TU 62: TUKFG-112=(GKFG-39)
#<GKFG-39 instance frame in DORABASE[F] @
  #x103751c402>	Cna B domain-containing protein (db=KEGG evalue=3.2e-35 bit_score=156.0 identity=31.6 coverage=41.497975708502025) (BLAST) C
Predicted TU 63: TUKFG-113=(GKFG-40 GKFG-41 GKFG-42 GKFG-43 GKFG-44
                            GKFG-45)
#<GKFG-40 instance frame in DORABASE[F] @
  #x103751c4b2>	sortase family protein; K07284 sortase A [EC:3.4.22.70] (db=KEGG evalue=0.0 bit_score=231.0 identity=48.9 coverage=87.5) (BLAST) C
#<GKFG-41 instance frame in DORABASE[F] @
  #x103751c572>	transmembrane_regions (db=TMHMM db_id=tmhmm from=21 to=43) (IPRSCAN) D
#<GKFG-42 instance frame in DORABASE[F] @
  #x103751c5f2>	140655..140831 + ( gc_cont=0.520) (GENE) E
#<GKFG-43 instance frame in DORABASE[F] @
  #x103751c652>	peptidase M23 (db=KEGG evalue=7.1e-34 bit_score=151.0 identity=38.0 coverage=40.53030303030303) (BLAST) C
#<GKFG-44 instance frame in DORABASE[F] @
  #x103751c6f2>	chromosome condensation regulator RCC1 (db=KEGG evalue=7.5e-20 bit_score=103.0 identity=31.8 coverage=63.278688524590166) (BLAST) C
#<GKFG-45 instance frame in DORABASE[F] @
  #x103751c7b2>	transmembrane_regions (db=TMHMM db_id=tmhmm from=5 to=22) (IPRSCAN) D
Predicted TU 64: TUKFG-114=(GKFG-47 GKFG-48)
#<GKFG-47 instance frame in DORABASE[F] @
  #x103751c8d2>	143711..144259 + ( gc_cont=0.448) (GENE) E
#<GKFG-48 instance frame in DORABASE[F] @
  #x103751c932>	144268..144603 + ( gc_cont=0.446) (GENE) E
Predicted TU 65: TUKFG-115=(GKFG-49 GKFG-50)
#<GKFG-49 instance frame in DORABASE[F] @
  #x103751c992>	seg (db=Seg db_id=seg from=31 to=45) (IPRSCAN) D
#<GKFG-50 instance frame in DORABASE[F] @
  #x103751ca02>	putative cell filamentation protein (db=KEGG evalue=0.0 bit_score=245.0 identity=50.4 coverage=76.87074829931973) (BLAST) C
Predicted TU 66: TUKFG-116=(GKFG-51)
#<GKFG-51 instance frame in DORABASE[F] @
  #x103751cab2>	seg (db=Seg db_id=seg from=31 to=40) (IPRSCAN) D
Predicted TU 67: TUKFG-117=(GKFG-52)
#<GKFG-52 instance frame in DORABASE[F] @
  #x103751cb22>	Nucleic acid-binding proteins (db=superfamily db_id=SSF50249 from=1 to=114 evalue=9.7e-11 interpro_id=IPR016027 interpro_description=Nucleic acid-binding, OB-fold-like) (IPRSCAN) D
Predicted TU 68: TUKFG-118=(GKFG-53)
#<GKFG-53 instance frame in DORABASE[F] @
  #x103751cc12>	147802..148251 + ( gc_cont=0.471) (GENE) E
Predicted TU 69: TUKFG-119=(GKFG-54 GKFG-55)
#<GKFG-54 instance frame in DORABASE[F] @
  #x103751cc72>	serine/threonine protein kinase; K08884 serine/threonine protein kinase, bacterial [EC:2.7.11.1] (db=KEGG evalue=1.1e-10 bit_score=72.0 identity=41.7 coverage=44.26229508196721) (BLAST) C
#<GKFG-55 instance frame in DORABASE[F] @
  #x103751cd62>	coiled-coil (db=Coil db_id=coil from=11 to=32 evalue=NA) (IPRSCAN) D
Predicted TU 70: TUKFG-120=(GKFG-56 GKFG-58 GKFG-59 GKFG-60 GKFG-61)
#<GKFG-56 instance frame in DORABASE[F] @
  #x103751cde2>	(db=HMMPfam db_id=PF05713 from=74 to=95 evalue=0.00017 interpro_id=IPR008687 interpro_description=Bacterial mobilisation) (IPRSCAN) D
#<GKFG-58 instance frame in DORABASE[F] @
  #x103751cf52>	seg (db=Seg db_id=seg from=220 to=241) (IPRSCAN) D
#<GKFG-59 instance frame in DORABASE[F] @
  #x103751cfc2>	hypothetical protein (db=KEGG evalue=1.3e-07 bit_score=61.0 identity=30.8 coverage=70.16129032258065) (BLAST) C
#<GKFG-60 instance frame in DORABASE[F] @
  #x103751d062>	coiled-coil (db=Coil db_id=coil from=15 to=36 evalue=NA) (IPRSCAN) D
#<GKFG-61 instance frame in DORABASE[F] @
  #x1037519202>	seg (db=Seg db_id=seg from=115 to=125) (IPRSCAN) D
Predicted TU 71: TUKFG-121=(GKFG-62 GKFG-63)
#<GKFG-62 instance frame in DORABASE[F] @
  #x1037519272>	no description (db=Gene3D db_id=G3DSA:3.40.30.10 from=5 to=87 evalue=8.5e-14 interpro_id=IPR012336 interpro_description=Thioredoxin-like fold) (IPRSCAN) D
#<GKFG-63 instance frame in DORABASE[F] @
  #x1037519342>	154918..155439 - ( gc_cont=0.556) (GENE) E
Predicted TU 72: TUKFG-122=(GKFG-64 GKFG-65 GKFG-66 GKFG-67)
#<GKFG-64 instance frame in DORABASE[F] @
  #x10375193a2>	coiled-coil (db=Coil db_id=coil from=76 to=97 evalue=NA) (IPRSCAN) D
#<GKFG-65 instance frame in DORABASE[F] @
  #x1037519422>	aai:AARI_pI00250 TraG-family bacterial conjugation protein (db=KEGG) (RBH) B
#<GKFG-66 instance frame in DORABASE[F] @
  #x10375194a2>	kfl:Kfla_6989 hypothetical protein (db=KEGG) (RBH) B
#<GKFG-67 instance frame in DORABASE[F] @
  #x1037519512>	art:Arth_4214 hypothetical protein (db=KEGG) (RBH) B
Predicted TU 73: TUKFG-123=(GKFG-69)
#<GKFG-69 instance frame in DORABASE[F] @
  #x1037519632>	seg (db=Seg db_id=seg from=80 to=97) (IPRSCAN) D
Predicted TU 74: TUKFG-124=(GKFG-70 GKFG-71 GKFG-72)
#<GKFG-70 instance frame in DORABASE[F] @
  #x10375196a2>	transmembrane_regions (db=TMHMM db_id=tmhmm from=17 to=39) (IPRSCAN) D
#<GKFG-71 instance frame in DORABASE[F] @
  #x1037519722>	Uncharacterized protein n=1 Tax=Micromonospora lupini str. Lupac 08 RepID=I0L2W6_9ACTO (db=UNIREF evalue=1.2e-08 bit_score=65.0 identity=39.1 coverage=92.78350515463917) (BLAST) C
#<GKFG-72 instance frame in DORABASE[F] @
  #x1037519812>	163720..164301 - ( gc_cont=0.579) (GENE) E
Predicted TU 75: TUKFG-125=(GKFG-73)
#<GKFG-73 instance frame in DORABASE[F] @
  #x1037519872>	seg (db=Seg db_id=seg from=74 to=90) (IPRSCAN) D
Predicted TU 76: TUKFG-126=(GKFG-74 GKFG-75 GKFG-76 GKFG-77 GKFG-78
                            GKFG-80 GKFG-81 GKFG-82 GKFG-83)
#<GKFG-74 instance frame in DORABASE[F] @
  #x10375198e2>	transmembrane_regions (db=TMHMM db_id=tmhmm from=7 to=26) (IPRSCAN) D
#<GKFG-75 instance frame in DORABASE[F] @
  #x1037519962>	Bacterial adhesins (db=superfamily db_id=SSF49401 from=45 to=186 evalue=1.9e-10 interpro_id=IPR008966 interpro_description=Adhesion, bacterial) (IPRSCAN) D
#<GKFG-76 instance frame in DORABASE[F] @
  #x1037519a32>	transmembrane_regions (db=TMHMM db_id=tmhmm from=5 to=22) (IPRSCAN) D
#<GKFG-77 instance frame in DORABASE[F] @
  #x1037519ab2>	transmembrane_regions (db=TMHMM db_id=tmhmm from=7 to=24) (IPRSCAN) D
#<GKFG-78 instance frame in DORABASE[F] @
  #x1037519b32>	transmembrane_regions (db=TMHMM db_id=tmhmm from=182 to=204) (IPRSCAN) D
#<GKFG-80 instance frame in DORABASE[F] @
  #x1037519cb2>	(db=HMMPfam db_id=PF00717 from=35 to=83 evalue=1.3e-10 interpro_id=IPR019759 interpro_description=Peptidase S24/S26A/S26B) (IPRSCAN) D
#<GKFG-81 instance frame in DORABASE[F] @
  #x1037519d72>	transmembrane_regions (db=TMHMM db_id=tmhmm from=13 to=35) (IPRSCAN) D
#<GKFG-82 instance frame in DORABASE[F] @
  #x1037519df2>	transmembrane_regions (db=TMHMM db_id=tmhmm from=7 to=29) (IPRSCAN) D
#<GKFG-83 instance frame in DORABASE[F] @
  #x1037519e72>	transmembrane_regions (db=TMHMM db_id=tmhmm from=12 to=33) (IPRSCAN) D
Predicted TU 77: TUKFG-127=(GKFG-84 GKFG-85 GKFG-86 GKFG-87)
#<GKFG-84 instance frame in DORABASE[F] @
  #x1037519ef2>	171063..172076 - ( gc_cont=0.559) (GENE) E
#<GKFG-85 instance frame in DORABASE[F] @
  #x1037519f52>	172077..172361 - ( gc_cont=0.596) (GENE) E
#<GKFG-86 instance frame in DORABASE[F] @
  #x1037519fb2>	Putative uncharacterized protein n=1 Tax=Mobiluncus mulieris 28-1 RepID=D0YR10_9ACTO (db=UNIREF evalue=7.5e-12 bit_score=77.0 identity=36.1 coverage=30.272952853598017) (BLAST) C
#<GKFG-87 instance frame in DORABASE[F] @
  #x103751a0a2>	173553..173783 - ( gc_cont=0.602) (GENE) E
Predicted TU 78: TUKFG-128=(GKFG-88)
#<GKFG-88 instance frame in DORABASE[F] @
  #x103751a102>	lambda repressor-like DNA-binding domains (db=superfamily db_id=SSF47413 from=13 to=79 evalue=1.4e-08 interpro_id=IPR010982 interpro_description=Lambda repressor-like, DNA-binding GO=Molecular Function: DNA binding (GO:0003677)) (IPRSCAN) D
Predicted TU 79: TUKFG-129=(GKFG-89 GKFG-91 GKFG-92)
#<GKFG-89 instance frame in DORABASE[F] @
  #x103751a232>	arginine repressor ArgR; K03402 transcriptional regulator of arginine metabolism (db=KEGG evalue=2.4e-28 bit_score=131.0 identity=47.5 coverage=93.93939393939394) (BLAST) C
#<GKFG-91 instance frame in DORABASE[F] @
  #x103751a392>	ahe:Arch_0351 arginyl-tRNA synthetase (EC:6.1.1.19); K01887 arginyl-tRNA synthetase [EC:6.1.1.19] (db=KEGG) (RBH) B
#<GKFG-92 instance frame in DORABASE[F] @
  #x103751a442>	aminoglycoside phosphotransferase (db=KEGG evalue=0.0 bit_score=221.0 identity=44.6 coverage=91.55405405405406) (BLAST) C
Predicted TU 80: TUKFG-130=(GKFG-93 GKFG-94)
#<GKFG-93 instance frame in DORABASE[F] @
  #x103751a4f2>	transmembrane_regions (db=TMHMM db_id=tmhmm from=4 to=23) (IPRSCAN) D
#<GKFG-94 instance frame in DORABASE[F] @
  #x103751a572>	180193..180684 - ( gc_cont=0.541) (GENE) E
Predicted TU 81: TUKFG-131=(GKFG-95)
#<GKFG-95 instance frame in DORABASE[F] @
  #x103751a5d2>	mcu:HMPREF0573_10984 degP; DO serine protease (EC:3.4.21.-); K08372 putative serine protease PepD [EC:3.4.21.-] (db=KEGG) (RBH) B
Predicted TU 82: TUKFG-132=(GKFG-96)
#<GKFG-96 instance frame in DORABASE[F] @
  #x103751a692>	proline-rich receptor-like protein kinase PERK8-like (db=KEGG evalue=2.9e-10 bit_score=72.0 identity=28.7 coverage=35.05434782608695) (BLAST) C
Predicted TU 83: TUKFG-133=(GKFG-97)
#<GKFG-97 instance frame in DORABASE[F] @
  #x103751a752>	mcu:HMPREF0573_10969 rpoC; DNA-directed RNA polymerase (EC:2.7.7.6); K03046 DNA-directed RNA polymerase subunit beta' [EC:2.7.7.6] (db=KEGG) (RBH) B
Predicted TU 84: TUKFG-134=(GKFG-98)
#<GKFG-98 instance frame in DORABASE[F] @
  #x103751a822>	rpoB; DNA-directed RNA polymerase (EC:2.7.7.6); K03043 DNA-directed RNA polymerase subunit beta [EC:2.7.7.6] (db=KEGG evalue=0.0 bit_score=242.0 identity=80.9 coverage=93.33333333333333) (BLAST) C
Predicted TU 85: TUKFG-135=(GKFG-99)
#<GKFG-99 instance frame in DORABASE[F] @
  #x103751a922>	mcu:HMPREF0573_10968 rpoB; DNA-directed RNA polymerase (EC:2.7.7.6); K03043 DNA-directed RNA polymerase subunit beta [EC:2.7.7.6] (db=KEGG) (RBH) B
Predicted TU 86: TUKFG-136=(GKFG-100 GKFG-102)
#<GKFG-100 instance frame in DORABASE[F] @
  #x103751a9f2>	mcu:HMPREF0573_11536 ABC transporter ATP-binding protein/permease; K06148 ATP-binding cassette, subfamily C, bacterial (db=KEGG) (RBH) B
#<GKFG-102 instance frame in DORABASE[F] @
  #x103751ab72>	mcu:HMPREF0573_11535 ABC transporter ATP-binding protein; K06148 ATP-binding cassette, subfamily C, bacterial (db=KEGG) (RBH) B
Predicted TU 87: TUKFG-137=(GKFG-103 GKFG-104)
#<GKFG-103 instance frame in DORABASE[F] @
  #x103751ac22>	hypothetical protein (db=KEGG evalue=4.2e-20 bit_score=104.0 identity=34.0 coverage=82.35294117647058) (BLAST) C
#<GKFG-104 instance frame in DORABASE[F] @
  #x103751acd2>	mcu:HMPREF0573_10595 NCS2 family nucleobase:cation symporter-2 (db=KEGG) (RBH) B
Predicted TU 88: TUKFG-138=(GKFG-105 GKFG-106)
#<GKFG-105 instance frame in DORABASE[F] @
  #x103751ad62>	PROKAR_LIPOPROTEIN (db=ProfileScan db_id=PS51257 from=1 to=25 evalue=8.0) (IPRSCAN) D
#<GKFG-106 instance frame in DORABASE[F] @
  #x103751adf2>	hypothetical protein (db=KEGG evalue=2.9e-15 bit_score=87.0 identity=32.8 coverage=84.39024390243902) (BLAST) C
Predicted TU 89: TUKFG-139=(GKFG-107 GKFG-108 GKFG-109)
#<GKFG-107 instance frame in DORABASE[F] @
  #x103751ae92>	seg (db=Seg db_id=seg from=92 to=108) (IPRSCAN) D
#<GKFG-108 instance frame in DORABASE[F] @
  #x103751af02>	phosphonate-transporting ATPase (EC:3.6.3.28) (db=KEGG evalue=0.0 bit_score=193.0 identity=40.3 coverage=95.96774193548387) (BLAST) C
#<GKFG-109 instance frame in DORABASE[F] @
  #x103751afc2>	hypothetical protein; K02004 putative ABC transport system permease protein (db=KEGG evalue=0.0 bit_score=209.0 identity=31.9 coverage=97.17948717948718) (BLAST) C
Predicted TU 90: TUKFG-140=(GKFG-110)
#<GKFG-110 instance frame in DORABASE[F] @
  #x103751b0a2>	phenylacetic acid degradation-related protein (db=KEGG evalue=2.0e-19 bit_score=101.0 identity=46.2 coverage=77.57575757575758) (BLAST) C
Predicted TU 91: TUKFG-141=(GKFG-111 GKFG-114)
#<GKFG-111 instance frame in DORABASE[F] @
  #x103751b162>	prophage phiRv2 integrase (db=KEGG evalue=5.6e-45 bit_score=187.0 identity=31.2 coverage=86.09112709832134) (BLAST) C
#<GKFG-114 instance frame in DORABASE[F] @
  #x1037516fc2>	coiled-coil (db=Coil db_id=coil from=77 to=98 evalue=NA) (IPRSCAN) D
Predicted TU 92: TUKFG-142=(GKFG-115 GKFG-116 GKFG-117)
#<GKFG-115 instance frame in DORABASE[F] @
  #x1037517042>	Putative DNA-binding domain (db=superfamily db_id=SSF46955 from=14 to=64 evalue=2.2e-09 interpro_id=IPR009061 interpro_description=DNA binding domain, putative GO=Molecular Function: nucleotide binding (GO:0000166)) (IPRSCAN) D
#<GKFG-116 instance frame in DORABASE[F] @
  #x1037517162>	hypothetical protein (db=KEGG evalue=2.4e-29 bit_score=135.0 identity=34.0 coverage=80.57324840764332) (BLAST) C
#<GKFG-117 instance frame in DORABASE[F] @
  #x1037517212>	seg (db=Seg db_id=seg from=121 to=143) (IPRSCAN) D
Predicted TU 93: TUKFG-143=(GKFG-118)
#<GKFG-118 instance frame in DORABASE[F] @
  #x1037517282>	206043..206294 + ( gc_cont=0.516) (GENE) E
Predicted TU 94: TUKFG-144=(GKFG-119 GKFG-120 GKFG-121)
#<GKFG-119 instance frame in DORABASE[F] @
  #x10375172e2>	FHA domain-containing protein (db=KEGG evalue=1.6e-27 bit_score=127.0 identity=75.0 coverage=97.40259740259741) (BLAST) C
#<GKFG-120 instance frame in DORABASE[F] @
  #x1037517392>	FHA domain-containing protein (db=KEGG evalue=1.1e-30 bit_score=138.0 identity=46.3 coverage=95.73170731707317) (BLAST) C
#<GKFG-121 instance frame in DORABASE[F] @
  #x1037517442>	mcu:HMPREF0573_10642 phosphoprotein phosphatase; K01090 protein phosphatase [EC:3.1.3.16] (db=KEGG) (RBH) B
Predicted TU 95: TUKFG-145=(GKFG-122 GKFG-123 GKFG-125 GKFG-126
                            GKFG-127)
#<GKFG-122 instance frame in DORABASE[F] @
  #x10375174e2>	cfl:Cfla_0028 cell cycle protein (db=KEGG) (RBH) B
#<GKFG-123 instance frame in DORABASE[F] @
  #x1037517552>	cell elongation-specific peptidoglycan D,D-transpeptidase; K05364 peptidoglycan glycosyltransferase [EC:2.4.1.129] (db=KEGG evalue=0.0 bit_score=264.0 identity=43.2 coverage=83.9506172839506) (BLAST) C
#<GKFG-125 instance frame in DORABASE[F] @
  #x1037517712>	peptidoglycan glycosyltransferase (EC:2.4.1.129); K05364 peptidoglycan glycosyltransferase [EC:2.4.1.129] (db=KEGG evalue=4.9e-09 bit_score=65.0 identity=34.1 coverage=88.37209302325581) (BLAST) C
#<GKFG-126 instance frame in DORABASE[F] @
  #x1037517812>	bcv:Bcav_0027 serine/threonine protein kinase; K08884 serine/threonine protein kinase, bacterial [EC:2.7.11.1] (db=KEGG) (RBH) B
#<GKFG-127 instance frame in DORABASE[F] @
  #x10375178d2>	seg (db=Seg db_id=seg from=4 to=17) (IPRSCAN) D
Predicted TU 96: TUKFG-146=(GKFG-128)
#<GKFG-128 instance frame in DORABASE[F] @
  #x1037517932>	mcu:HMPREF0573_10646 pknB; putative non-specific serine/threonine protein kinase (EC:2.7.11.1); K08884 serine/threonine protein kinase, bacterial [EC:2.7.11.1] (db=KEGG) (RBH) B
Predicted TU 97: TUKFG-147=(GKFG-129 GKFG-130)
#<GKFG-129 instance frame in DORABASE[F] @
  #x1037517a22>	hypothetical protein (db=KEGG evalue=2.0e-07 bit_score=60.0 identity=42.0 coverage=75.38461538461539) (BLAST) C
#<GKFG-130 instance frame in DORABASE[F] @
  #x1037517ac2>	sortase family protein; K07284 sortase A [EC:3.4.22.70] (db=KEGG evalue=0.0 bit_score=225.0 identity=45.2 coverage=87.25099601593625) (BLAST) C
Predicted TU 98: TUKFG-148=(GKFG-131)
#<GKFG-131 instance frame in DORABASE[F] @
  #x1037517b82>	hypothetical protein (db=KEGG evalue=4.3e-16 bit_score=89.0 identity=44.9 coverage=97.77777777777777) (BLAST) C
Predicted TU 99: TUKFG-149=(GKFG-132)
#<GKFG-132 instance frame in DORABASE[F] @
  #x1037517c22>	pfr:PFREUD_19030 iolG1; myo-inositol 2-dehydrogenase (EC:1.1.1.18); K00010 myo-inositol 2-dehydrogenase [EC:1.1.1.18] (db=KEGG) (RBH) B
Predicted TU 100: TUKFG-150=(GKFG-133)
#<GKFG-133 instance frame in DORABASE[F] @
  #x1037517ce2>	pac:PPA0468 myo-inositol catabolism protein; K03335 inosose dehydratase [EC:4.2.1.44] (db=KEGG) (RBH) B
Predicted TU 101: TUKFG-151=(GKFG-134 GKFG-136)
#<GKFG-134 instance frame in DORABASE[F] @
  #x1038481132>	rpmG; 50S ribosomal protein L33; K02913 large subunit ribosomal protein L33 (db=KEGG evalue=2.3e-23 bit_score=112.0 identity=89.3 coverage=96.49122807017544) (BLAST) C
#<GKFG-136 instance frame in DORABASE[F] @
  #x1037517df2>	hypothetical protein (db=KEGG evalue=0.0 bit_score=208.0 identity=25.3 coverage=87.82608695652175) (BLAST) C
Predicted TU 102: TUKFG-152=(GKFG-137 GKFG-138 GKFG-139 GKFG-140)
#<GKFG-137 instance frame in DORABASE[F] @
  #x1037517e92>	UniRef90_D4U1L7 ABC-type amino acid transport system, secreted component n=2 Tax=Actinomyces odontolyticus RepID=D4U1L7_9ACTO (db=UNIREF) (RBH) B
#<GKFG-138 instance frame in DORABASE[F] @
  #x1037517f62>	xce:Xcel_0100 polar amino acid ABC transporter permease; K02029 polar amino acid transport system permease protein (db=KEGG) (RBH) B
#<GKFG-139 instance frame in DORABASE[F] @
  #x1037518022>	mcu:HMPREF0573_11600 ABC transporter ATP-binding protein; K02028 polar amino acid transport system ATP-binding protein [EC:3.6.3.21] (db=KEGG) (RBH) B
#<GKFG-140 instance frame in DORABASE[F] @
  #x10375180f2>	hypothetical protein; K07133 (db=KEGG evalue=0.0 bit_score=383.0 identity=48.6 coverage=99.49367088607595) (BLAST) C
Predicted TU 103: TUKFG-153=(GKFG-141 GKFG-142 GKFG-143 GKFG-144
                             GKFG-145)
#<GKFG-141 instance frame in DORABASE[F] @
  #x10375181a2>	dsy:DSY3811 hypothetical protein; K06147 ATP-binding cassette, subfamily B, bacterial (db=KEGG) (RBH) B
#<GKFG-142 instance frame in DORABASE[F] @
  #x1037518242>	dsy:DSY3812 hypothetical protein; K06147 ATP-binding cassette, subfamily B, bacterial (db=KEGG) (RBH) B
#<GKFG-143 instance frame in DORABASE[F] @
  #x1038481152>	rplL; ribosomal protein L7/L12; K02935 large subunit ribosomal protein L7/L12 (db=KEGG evalue=4.2e-16 bit_score=89.0 identity=75.4 coverage=95.45454545454545) (BLAST) C
#<GKFG-144 instance frame in DORABASE[F] @
  #x1038481172>	rplL; 50S ribosomal protein L7/L12; K02935 large subunit ribosomal protein L7/L12 (db=KEGG evalue=1.2e-14 bit_score=84.0 identity=78.4 coverage=67.10526315789474) (BLAST) C
#<GKFG-145 instance frame in DORABASE[F] @
  #x1038481192>	50S ribosomal protein L10; K02864 large subunit ribosomal protein L10 (db=KEGG evalue=0.0 bit_score=205.0 identity=60.1 coverage=98.85057471264368) (BLAST) C
Predicted TU 104: TUKFG-154=(GKFG-147)
#<GKFG-147 instance frame in DORABASE[F] @
  #x1037518342>	car:cauri_0247 DNA-binding protein; K03655 ATP-dependent DNA helicase RecG [EC:3.6.4.12] (db=KEGG) (RBH) B
Predicted TU 105: TUKFG-155=(GKFG-148)
#<GKFG-148 instance frame in DORABASE[F] @
  #x10375183e2>	cul:CULC22_02029 hypothetical protein; K11103 aerobic C4-dicarboxylate transport protein (db=KEGG) (RBH) B
Predicted TU 106: TUKFG-156=(GKFG-149 GKFG-150)
#<GKFG-149 instance frame in DORABASE[F] @
  #x1037518482>	UniRef90_C0VYV3 Lysophospholipase n=1 Tax=Actinomyces coleocanis DSM 15436 RepID=C0VYV3_9ACTO (db=UNIREF) (RBH) B
#<GKFG-150 instance frame in DORABASE[F] @
  #x1037518532>	hypothetical protein (db=KEGG evalue=0.0 bit_score=234.0 identity=42.0 coverage=72.94685990338165) (BLAST) C
Predicted TU 107: TUKFG-157=(GKFG-151)
#<GKFG-151 instance frame in DORABASE[F] @
  #x10375185d2>	cga:Celgi_0340 FAD linked oxidase domain protein; K06911 (db=KEGG) (RBH) B
Predicted TU 108: TUKFG-158=(GKFG-152)
#<GKFG-152 instance frame in DORABASE[F] @
  #x1037518652>	UniRef90_E8JIQ1 Filamentation induced by cAMP protein Fic n=1 Tax=Actinomyces sp. oral taxon 178 str. F0338 RepID=E8JIQ1_9ACTO (db=UNIREF) (RBH) B
Predicted TU 109: TUKFG-159=(GKFG-153)
#<GKFG-153 instance frame in DORABASE[F] @
  #x1037518722>	mcu:HMPREF0573_10425 ppdK; pyruvate phosphate dikinase (EC:2.7.9.1); K01006 pyruvate,orthophosphate dikinase [EC:2.7.9.1] (db=KEGG) (RBH) B
Predicted TU 110: TUKFG-160=(GKFG-154)
#<GKFG-154 instance frame in DORABASE[F] @
  #x10375187e2>	hypothetical protein (db=KEGG evalue=2.0e-42 bit_score=178.0 identity=42.7 coverage=84.70588235294117) (BLAST) C
Predicted TU 111: TUKFG-161=(GKFG-155)
#<GKFG-155 instance frame in DORABASE[F] @
  #x1037518892>	transmembrane_regions (db=TMHMM db_id=tmhmm from=4 to=26) (IPRSCAN) D
Predicted TU 112: TUKFG-162=(GKFG-156 GKFG-158)
#<GKFG-156 instance frame in DORABASE[F] @
  #x1037518912>	transcriptional regulator with HTH domain; K03655 ATP-dependent DNA helicase RecG [EC:3.6.4.12] (db=KEGG evalue=7.5e-42 bit_score=176.0 identity=47.6 coverage=97.38219895287958) (BLAST) C
#<GKFG-158 instance frame in DORABASE[F] @
  #x1037518ab2>	DNA-binding protein; K03655 ATP-dependent DNA helicase RecG [EC:3.6.4.12] (db=KEGG evalue=1.7e-31 bit_score=142.0 identity=36.0 coverage=81.78438661710037) (BLAST) C
Predicted TU 113: TUKFG-163=(GKFG-159 GKFG-160 GKFG-161 GKFG-162
                             GKFG-163 GKFG-164 GKFG-165 GKFG-166
                             GKFG-167 GKFG-169 GKFG-170 GKFG-171
                             GKFG-172 GKFG-173 GKFG-174 GKFG-175
                             GKFG-176)
#<GKFG-159 instance frame in DORABASE[F] @
  #x1037518b92>	ahe:Arch_0307 polyprenyl synthetase; K00805 heptaprenyl diphosphate synthase [EC:2.5.1.30] (db=KEGG) (RBH) B
#<GKFG-160 instance frame in DORABASE[F] @
  #x1037518c32>	mcu:HMPREF0573_11005 nuoN; NADH dehydrogenase (EC:1.6.99.5); K00343 NADH-quinone oxidoreductase subunit N [EC:1.6.5.3] (db=KEGG) (RBH) B
#<GKFG-161 instance frame in DORABASE[F] @
  #x1037518cf2>	bcv:Bcav_3217 proton-translocating NADH-quinone oxidoreductase subunit M (EC:1.6.99.5); K00342 NADH-quinone oxidoreductase subunit M [EC:1.6.5.3] (db=KEGG) (RBH) B
#<GKFG-162 instance frame in DORABASE[F] @
  #x1037518dd2>	mcu:HMPREF0573_11003 nuoL; NADH dehydrogenase (EC:1.6.99.5); K00341 NADH-quinone oxidoreductase subunit L [EC:1.6.5.3] (db=KEGG) (RBH) B
#<GKFG-163 instance frame in DORABASE[F] @
  #x1037518e92>	NADH-ubiquinone oxidoreductase chain 4L; K00340 NADH-quinone oxidoreductase subunit K [EC:1.6.5.3] (db=KEGG evalue=5.3e-31 bit_score=139.0 identity=74.2 coverage=96.0) (BLAST) C
#<GKFG-164 instance frame in DORABASE[F] @
  #x1037518f82>	nuoJ; NADH dehydrogenase subunit J (EC:1.6.99.5); K00339 NADH-quinone oxidoreductase subunit J [EC:1.6.5.3] (db=KEGG evalue=0.0 bit_score=205.0 identity=39.2 coverage=86.54970760233918) (BLAST) C
#<GKFG-165 instance frame in DORABASE[F] @
  #x1037519082>	bcv:Bcav_3221 NADH-quinone oxidoreductase subunit I; K00338 NADH-quinone oxidoreductase subunit I [EC:1.6.5.3] (db=KEGG) (RBH) B
#<GKFG-166 instance frame in DORABASE[F] @
  #x1037519142>	bcv:Bcav_3222 NADH dehydrogenase subunit H (EC:1.6.99.5); K00337 NADH-quinone oxidoreductase subunit H [EC:1.6.5.3] (db=KEGG) (RBH) B
#<GKFG-167 instance frame in DORABASE[F] @
  #x1037514772>	jde:Jden_0545 NADH-quinone oxidoreductase subunit G; K00336 NADH-quinone oxidoreductase subunit G [EC:1.6.5.3] (db=KEGG) (RBH) B
#<GKFG-169 instance frame in DORABASE[F] @
  #x10375148f2>	mcu:HMPREF0573_10997 nuoF; NADH dehydrogenase (EC:1.6.99.5); K00335 NADH-quinone oxidoreductase subunit F [EC:1.6.5.3] (db=KEGG) (RBH) B
#<GKFG-170 instance frame in DORABASE[F] @
  #x10375149b2>	ica:Intca_0690 NADH dehydrogenase subunit E (EC:1.6.5.3); K00334 NADH-quinone oxidoreductase subunit E [EC:1.6.5.3] (db=KEGG) (RBH) B
#<GKFG-171 instance frame in DORABASE[F] @
  #x1037514a72>	ahe:Arch_0296 NADH dehydrogenase I subunit D (EC:1.6.99.5); K00333 NADH-quinone oxidoreductase subunit D [EC:1.6.5.3] (db=KEGG) (RBH) B
#<GKFG-172 instance frame in DORABASE[F] @
  #x1037514b32>	mcu:HMPREF0573_10994 nuoC; NADH dehydrogenase subunit C (EC:1.6.99.5); K00332 NADH-quinone oxidoreductase subunit C [EC:1.6.5.3] (db=KEGG) (RBH) B
#<GKFG-173 instance frame in DORABASE[F] @
  #x1037514c02>	NADH dehydrogenase subunit B (EC:1.6.5.3 1.6.99.5); K00331 NADH-quinone oxidoreductase subunit B [EC:1.6.5.3] (db=KEGG evalue=0.0 bit_score=261.0 identity=67.2 coverage=97.86096256684492) (BLAST) C
#<GKFG-174 instance frame in DORABASE[F] @
  #x1037514d02>	NADH-ubiquinone/plastoquinone oxidoreductase chain 3; K00330 NADH-quinone oxidoreductase subunit A [EC:1.6.5.3] (db=KEGG evalue=4.1e-33 bit_score=146.0 identity=57.4 coverage=95.1219512195122) (BLAST) C
#<GKFG-175 instance frame in DORABASE[F] @
  #x1037514e02>	268498..268608 - ( gc_cont=0.450) (GENE) E
#<GKFG-176 instance frame in DORABASE[F] @
  #x1037514e62>	bcv:Bcav_3230 geranylgeranyl reductase (db=KEGG) (RBH) B
Predicted TU 114: TUKFG-164=(GKFG-177 GKFG-178 GKFG-180 GKFG-181
                             GKFG-182 GKFG-183)
#<GKFG-177 instance frame in DORABASE[F] @
  #x1037514ed2>	ubiE; methylase; K03183 ubiquinone/menaquinone biosynthesis methyltransferase [EC:2.1.1.163 2.1.1.201] (db=KEGG evalue=0.0 bit_score=253.0 identity=53.0 coverage=95.7983193277311) (BLAST) C
#<GKFG-178 instance frame in DORABASE[F] @
  #x1037514fc2>	HAD superfamily hydrolase (db=KEGG evalue=0.0 bit_score=220.0 identity=46.5 coverage=90.47619047619048) (BLAST) C
#<GKFG-180 instance frame in DORABASE[F] @
  #x1037515122>	phosphoglycerate mutase (db=KEGG evalue=0.0 bit_score=234.0 identity=52.4 coverage=89.16666666666667) (BLAST) C
#<GKFG-181 instance frame in DORABASE[F] @
  #x10375151c2>	hypothetical protein (db=KEGG evalue=1.2e-17 bit_score=95.0 identity=29.5 coverage=86.66666666666667) (BLAST) C
#<GKFG-182 instance frame in DORABASE[F] @
  #x1037515262>	menA; 1,4-dihydroxy-2-naphthoate octaprenyltransferase (EC:2.5.1.-); K02548 1,4-dihydroxy-2-naphthoate octaprenyltransferase [EC:2.5.1.74 2.5.1.-] (db=KEGG evalue=0.0 bit_score=297.0 identity=50.5 coverage=97.97979797979798) (BLAST) C
#<GKFG-183 instance frame in DORABASE[F] @
  #x1037515382>	menE; O-succinylbenzoic acid--CoA ligase (EC:6.2.1.26); K01911 O-succinylbenzoic acid--CoA ligase [EC:6.2.1.26] (db=KEGG evalue=0.0 bit_score=198.0 identity=30.0 coverage=65.7439446366782) (BLAST) C
Predicted TU 115: TUKFG-165=(GKFG-184)
#<GKFG-184 instance frame in DORABASE[F] @
  #x1037515482>	npdA; Sir2 family NAD-dependent deacetylase (EC:3.5.1.-) (db=KEGG evalue=0.0 bit_score=288.0 identity=51.8 coverage=91.0958904109589) (BLAST) C
Predicted TU 116: TUKFG-166=(GKFG-185 GKFG-186)
#<GKFG-185 instance frame in DORABASE[F] @
  #x1037515542>	twin-arginine translocation protein, TatA/E family subunit; K03116 sec-independent protein translocase protein TatA (db=KEGG evalue=6.5e-12 bit_score=75.0 identity=46.4 coverage=68.64406779661016) (BLAST) C
#<GKFG-186 instance frame in DORABASE[F] @
  #x1037515642>	mcu:HMPREF0573_11467 tatC; Sec-independent protein translocase TatC; K03118 sec-independent protein translocase protein TatC (db=KEGG) (RBH) B
Predicted TU 117: TUKFG-167=(GKFG-187 GKFG-188 GKFG-189)
#<GKFG-187 instance frame in DORABASE[F] @
  #x1037515702>	molybdopterin-guanine dinucleotide biosynthesis protein (db=KEGG evalue=2.0e-16 bit_score=90.0 identity=52.9 coverage=91.20879120879121) (BLAST) C
#<GKFG-188 instance frame in DORABASE[F] @
  #x10375157d2>	moaA; molybdenum cofactor biosynthesis protein A; K03639 molybdenum cofactor biosynthesis protein (db=KEGG evalue=0.0 bit_score=272.0 identity=45.1 coverage=95.94202898550725) (BLAST) C
#<GKFG-189 instance frame in DORABASE[F] @
  #x10375158c2>	MoaD/ThiS (db=superfamily db_id=SSF54285 from=1 to=81 evalue=2.4e-08 interpro_id=IPR016155 interpro_description=Molybdopterin synthase/thiamin biosynthesis sulphur carrier, beta-grasp) (IPRSCAN) D
Predicted TU 118: TUKFG-168=(GKFG-191)
#<GKFG-191 instance frame in DORABASE[F] @
  #x1037515a42>	280419..280619 - ( gc_cont=0.572) (GENE) E
Predicted TU 119: TUKFG-169=(GKFG-192 GKFG-193)
#<GKFG-192 instance frame in DORABASE[F] @
  #x1037515aa2>	fre:Franean1_4666 xylulokinase; K00854 xylulokinase [EC:2.7.1.17] (db=KEGG) (RBH) B
#<GKFG-193 instance frame in DORABASE[F] @
  #x1037515b32>	blj:BLD_1871 xylA; xylose isomerase; K01805 xylose isomerase [EC:5.3.1.5] (db=KEGG) (RBH) B
Predicted TU 120: TUKFG-170=(GKFG-194)
#<GKFG-194 instance frame in DORABASE[F] @
  #x1037515bc2>	clj:CLJU_c18280 sugar transporter (db=KEGG) (RBH) B
Predicted TU 121: TUKFG-171=(GKFG-195)
#<GKFG-195 instance frame in DORABASE[F] @
  #x1037515c32>	ROK family protein (db=KEGG evalue=0.0 bit_score=260.0 identity=35.2 coverage=97.46192893401016) (BLAST) C
Predicted TU 122: TUKFG-172=(GKFG-196)
#<GKFG-196 instance frame in DORABASE[F] @
  #x1037515cd2>	molybdopterin synthase subunit MoaE; K03635 molybdopterin synthase catalytic subunit [EC:2.-.-.-] (db=KEGG evalue=3.4e-24 bit_score=117.0 identity=39.9 coverage=94.9685534591195) (BLAST) C
Predicted TU 123: TUKFG-173=(GKFG-197 GKFG-198 GKFG-199)
#<GKFG-197 instance frame in DORABASE[F] @
  #x1037515dc2>	moeB2; molybdenum cofactor biosynthesis protein MoeB2 (db=KEGG evalue=0.0 bit_score=262.0 identity=54.3 coverage=93.90243902439023) (BLAST) C
#<GKFG-198 instance frame in DORABASE[F] @
  #x1037515e82>	moeA; molybdopterin biosynthesis protein MoeA; K03750 molybdopterin molybdotransferase [EC:2.10.1.1] (db=KEGG evalue=0.0 bit_score=279.0 identity=53.6 coverage=69.68215158924205) (BLAST) C
#<GKFG-199 instance frame in DORABASE[F] @
  #x1037515f72>	moeA; molybdopterin biosynthesis protein MoeA; K03750 molybdopterin molybdotransferase [EC:2.10.1.1] (db=KEGG evalue=9.6e-14 bit_score=81.0 identity=55.9 coverage=90.41095890410958) (BLAST) C
Predicted TU 124: TUKFG-174=(GKFG-200 GKFG-202)
#<GKFG-200 instance frame in DORABASE[F] @
  #x1037516062>	moaC; Molybdenum cofactor biosynthesis protein; K03637 molybdenum cofactor biosynthesis protein C (db=KEGG evalue=0.0 bit_score=206.0 identity=67.9 coverage=88.06818181818183) (BLAST) C
#<GKFG-202 instance frame in DORABASE[F] @
  #x1037516212>	hypothetical protein (db=KEGG evalue=3.0e-20 bit_score=104.0 identity=36.2 coverage=88.40579710144928) (BLAST) C
Predicted TU 125: TUKFG-175=(GKFG-203)
#<GKFG-203 instance frame in DORABASE[F] @
  #x10375162c2>	moaB; Molybdenum cofactor biosynthesis protein (db=KEGG evalue=1.5e-44 bit_score=184.0 identity=61.7 coverage=83.15217391304348) (BLAST) C
Predicted TU 126: TUKFG-176=(GKFG-204)
#<GKFG-204 instance frame in DORABASE[F] @
  #x1037516382>	mcu:HMPREF0573_11445 nitrate/nitrite transporter; K02575 MFS transporter, NNP family, nitrate/nitrite transporter (db=KEGG) (RBH) B
Predicted TU 127: TUKFG-177=(GKFG-205)
#<GKFG-205 instance frame in DORABASE[F] @
  #x1037516442>	mcu:HMPREF0573_11446 narG; nitrate reductase subunit alpha (EC:1.7.99.4); K00370 nitrate reductase 1, alpha subunit [EC:1.7.99.4] (db=KEGG) (RBH) B
Predicted TU 128: TUKFG-178=(GKFG-206 GKFG-207 GKFG-208)
#<GKFG-206 instance frame in DORABASE[F] @
  #x1037516512>	cef:CE1295 respiratory nitrate reductase subunit beta; K00371 nitrate reductase 1, beta subunit [EC:1.7.99.4] (db=KEGG) (RBH) B
#<GKFG-207 instance frame in DORABASE[F] @
  #x10375165c2>	respiratory nitrate reductase delta chain; K00373 nitrate reductase 1, delta subunit (db=KEGG evalue=9.5e-42 bit_score=176.0 identity=44.9 coverage=87.60330578512396) (BLAST) C
#<GKFG-208 instance frame in DORABASE[F] @
  #x10375166b2>	narI; nitrate reductase (EC:1.7.99.4); K00374 nitrate reductase 1, gamma subunit [EC:1.7.99.4] (db=KEGG evalue=0.0 bit_score=272.0 identity=61.4 coverage=86.72199170124482) (BLAST) C
Predicted TU 129: TUKFG-179=(GKFG-209 GKFG-210 GKFG-211)
#<GKFG-209 instance frame in DORABASE[F] @
  #x10375167a2>	molybdenum binding protein (db=KEGG evalue=1.0e-29 bit_score=135.0 identity=51.1 coverage=94.81481481481482) (BLAST) C
#<GKFG-210 instance frame in DORABASE[F] @
  #x1037516852>	putative molybdate-binding protein precursor; K02020 molybdate transport system substrate-binding protein (db=KEGG evalue=0.0 bit_score=265.0 identity=53.3 coverage=93.60902255639097) (BLAST) C
#<GKFG-211 instance frame in DORABASE[F] @
  #x1037516952>	ahe:Arch_1245 molybdenum ABC transporter inner membrane protein; K02018 molybdate transport system permease protein (db=KEGG) (RBH) B
Predicted TU 130: TUKFG-180=(GKFG-213 GKFG-214)
#<GKFG-213 instance frame in DORABASE[F] @
  #x1037516ac2>	thiamine-monophosphate kinase (EC:2.7.4.16); K00946 thiamine-monophosphate kinase [EC:2.7.4.16] (db=KEGG evalue=0.0 bit_score=246.0 identity=43.9 coverage=83.42105263157895) (BLAST) C
#<GKFG-214 instance frame in DORABASE[F] @
  #x1037516bb2>	304174..304446 - ( gc_cont=0.546) (GENE) E
Predicted TU 131: TUKFG-181=(GKFG-215 GKFG-216 GKFG-217)
#<GKFG-215 instance frame in DORABASE[F] @
  #x1037516c12>	UniRef90_D0YPE8 MscS Mechanosensitive ion channel n=4 Tax=Mobiluncus mulieris RepID=D0YPE8_9ACTO (db=UNIREF) (RBH) B
#<GKFG-216 instance frame in DORABASE[F] @
  #x1037516cc2>	methionine-R-sulfoxide reductase (EC:1.8.4.11); K07305 peptide-methionine (R)-S-oxide reductase [EC:1.8.4.12] (db=KEGG evalue=4.7e-43 bit_score=179.0 identity=63.4 coverage=90.29850746268657) (BLAST) C
#<GKFG-217 instance frame in DORABASE[F] @
  #x10375121d2>	DNase I-like (db=superfamily db_id=SSF56219 from=1 to=276 evalue=7.7e-18 interpro_id=IPR005135 interpro_description=Endonuclease/exonuclease/phosphatase) (IPRSCAN) D
Predicted TU 132: TUKFG-182=(GKFG-218 GKFG-219)
#<GKFG-218 instance frame in DORABASE[F] @
  #x10375122b2>	putative permease, DMT superfamily; K11939 inner membrane transporter RhtA (db=KEGG evalue=1.2e-09 bit_score=68.0 identity=32.0 coverage=87.73584905660378) (BLAST) C
#<GKFG-219 instance frame in DORABASE[F] @
  #x1037512392>	hypothetical protein (db=KEGG evalue=4.6e-12 bit_score=75.0 identity=45.9 coverage=95.23809523809523) (BLAST) C
Predicted TU 133: TUKFG-183=(GKFG-220 GKFG-221 GKFG-222)
#<GKFG-220 instance frame in DORABASE[F] @
  #x1037512432>	phosphoribosylaminoimidazole-succinocarboxamide synthase (EC:6.3.2.6); K01923 phosphoribosylaminoimidazole-succinocarboxamide synthase [EC:6.3.2.6] (db=KEGG evalue=0.0 bit_score=291.0 identity=47.2 coverage=95.1923076923077) (BLAST) C
#<GKFG-221 instance frame in DORABASE[F] @
  #x1037512552>	cation diffusion facilitator family transporter; K03295 cation efflux system protein, CDF family (db=KEGG evalue=7.0e-23 bit_score=112.0 identity=40.7 coverage=83.23699421965318) (BLAST) C
#<GKFG-222 instance frame in DORABASE[F] @
  #x1037512642>	cation diffusion facilitator family transporter; K03295 cation efflux system protein, CDF family (db=KEGG evalue=8.4e-37 bit_score=159.0 identity=44.4 coverage=98.82352941176471) (BLAST) C
Predicted TU 134: TUKFG-184=(GKFG-225)
#<GKFG-225 instance frame in DORABASE[F] @
  #x10375128b2>	mcu:HMPREF0573_10801 pckG; phosphoenolpyruvate carboxykinase (EC:4.1.1.32); K01596 phosphoenolpyruvate carboxykinase (GTP) [EC:4.1.1.32] (db=KEGG) (RBH) B
Predicted TU 135: TUKFG-185=(GKFG-226)
#<GKFG-226 instance frame in DORABASE[F] @
  #x1037512982>	PROKAR_LIPOPROTEIN (db=ProfileScan db_id=PS51257 from=1 to=21 evalue=7.0) (IPRSCAN) D
Predicted TU 136: TUKFG-186=(GKFG-227 GKFG-228 GKFG-229 GKFG-230)
#<GKFG-227 instance frame in DORABASE[F] @
  #x1037512a12>	cfi:Celf_0839 type II secretion system protein E; K02283 pilus assembly protein CpaF (db=KEGG) (RBH) B
#<GKFG-228 instance frame in DORABASE[F] @
  #x1037512ab2>	hypothetical protein; K12510 tight adherence protein B (db=KEGG evalue=5.0e-21 bit_score=107.0 identity=33.0 coverage=84.0) (BLAST) C
#<GKFG-229 instance frame in DORABASE[F] @
  #x1037512b72>	type II secretion system protein (db=KEGG evalue=1.0e-24 bit_score=119.0 identity=39.3 coverage=93.75) (BLAST) C
#<GKFG-230 instance frame in DORABASE[F] @
  #x1037512c22>	mcu:HMPREF0573_11028 LIVCS family branched subunit amino acid:cation symporter; K03311 branched-chain amino acid:cation transporter, LIVCS family (db=KEGG) (RBH) B
Predicted TU 137: TUKFG-187=(GKFG-231 GKFG-232 GKFG-233)
#<GKFG-231 instance frame in DORABASE[F] @
  #x1037512d02>	transmembrane_regions (db=TMHMM db_id=tmhmm from=166 to=197) (IPRSCAN) D
#<GKFG-232 instance frame in DORABASE[F] @
  #x1037512d82>	cfi:Celf_0608 RNA methyltransferase, TrmH family, group 3; K03218 23S rRNA (guanosine2251-2'-O)-methyltransferase [EC:2.1.1.185] (db=KEGG) (RBH) B
#<GKFG-233 instance frame in DORABASE[F] @
  #x1037512e52>	ahe:Arch_1659 cysteinyl-tRNA synthetase (EC:6.1.1.16); K01883 cysteinyl-tRNA synthetase [EC:6.1.1.16] (db=KEGG) (RBH) B
Predicted TU 138: TUKFG-188=(GKFG-234)
#<GKFG-234 instance frame in DORABASE[F] @
  #x1037512f02>	bcv:Bcav_3635 adenylosuccinate synthetase (EC:6.3.4.4); K01939 adenylosuccinate synthase [EC:6.3.4.4] (db=KEGG) (RBH) B
Predicted TU 139: TUKFG-189=(GKFG-236)
#<GKFG-236 instance frame in DORABASE[F] @
  #x1037513032>	hypothetical protein (db=KEGG evalue=1.0e-26 bit_score=126.0 identity=27.6 coverage=84.67532467532467) (BLAST) C
Predicted TU 140: TUKFG-190=(GKFG-237)
#<GKFG-237 instance frame in DORABASE[F] @
  #x10375130e2>	ahe:Arch_1722 Crp/Fnr family transcriptional regulator (db=KEGG) (RBH) B
Predicted TU 141: TUKFG-191=(GKFG-238 GKFG-239 GKFG-240 GKFG-241)
#<GKFG-238 instance frame in DORABASE[F] @
  #x1037513162>	hypothetical protein; K09162 hypothetical protein (db=KEGG evalue=0.0 bit_score=285.0 identity=55.2 coverage=97.57085020242914) (BLAST) C
#<GKFG-239 instance frame in DORABASE[F] @
  #x1037513222>	bcv:Bcav_1088 hemH; ferrochelatase (EC:4.99.1.1); K01772 ferrochelatase [EC:4.99.1.1] (db=KEGG) (RBH) B
#<GKFG-240 instance frame in DORABASE[F] @
  #x10375132c2>	hemA; putative glutamyl-tRNA reductase (EC:1.2.1.70); K02492 glutamyl-tRNA reductase [EC:1.2.1.70] (db=KEGG evalue=7.7e-34 bit_score=149.0 identity=47.5 coverage=81.12244897959184) (BLAST) C
#<GKFG-241 instance frame in DORABASE[F] @
  #x10375133b2>	glutamyl-tRNA reductase (EC:1.2.1.70); K02492 glutamyl-tRNA reductase [EC:1.2.1.70] (db=KEGG evalue=1.9e-43 bit_score=181.0 identity=40.3 coverage=88.32116788321169) (BLAST) C
Predicted TU 142: TUKFG-192=(GKFG-242)
#<GKFG-242 instance frame in DORABASE[F] @
  #x1037513492>	mts:MTES_1861 hemE; uroporphyrinogen-III decarboxylase; K01599 uroporphyrinogen decarboxylase [EC:4.1.1.37] (db=KEGG) (RBH) B
Predicted TU 143: TUKFG-193=(GKFG-243 GKFG-244)
#<GKFG-243 instance frame in DORABASE[F] @
  #x1037513542>	pcn:TIB1ST10_01570 hydroxymethylbilane synthase; K01749 hydroxymethylbilane synthase [EC:2.5.1.61] (db=KEGG) (RBH) B
#<GKFG-244 instance frame in DORABASE[F] @
  #x10375135f2>	(db=HMMPfam db_id=PF02602 from=26 to=241 evalue=2.6e-31 interpro_id=IPR003754 interpro_description=Tetrapyrrole biosynthesis, uroporphyrinogen III synthase GO=Molecular Function: uroporphyrinogen-III synthase activity (GO:0004852), Biological Process: tetrapyrrole biosynthetic process (GO:0033014)) (IPRSCAN) D
Predicted TU 144: TUKFG-194=(GKFG-245)
#<GKFG-245 instance frame in DORABASE[F] @
  #x1037513762>	transmembrane_regions (db=TMHMM db_id=tmhmm from=33 to=55) (IPRSCAN) D
Predicted TU 145: TUKFG-195=(GKFG-247)
#<GKFG-247 instance frame in DORABASE[F] @
  #x1037513892>	bcv:Bcav_1855 glutamine synthetase, type I (EC:6.3.1.2); K01915 glutamine synthetase [EC:6.3.1.2] (db=KEGG) (RBH) B
Predicted TU 146: TUKFG-196=(GKFG-248 GKFG-249 GKFG-250)
#<GKFG-248 instance frame in DORABASE[F] @
  #x1037513942>	transmembrane_regions (db=TMHMM db_id=tmhmm from=5 to=27) (IPRSCAN) D
#<GKFG-249 instance frame in DORABASE[F] @
  #x10375139c2>	transmembrane_regions (db=TMHMM db_id=tmhmm from=7 to=29) (IPRSCAN) D
#<GKFG-250 instance frame in DORABASE[F] @
  #x1037513a42>	hypothetical protein (db=KEGG evalue=2.8e-09 bit_score=69.0 identity=37.4 coverage=19.85645933014354) (BLAST) C
Predicted TU 147: TUKFG-197=(GKFG-251 GKFG-252)
#<GKFG-251 instance frame in DORABASE[F] @
  #x1037513ae2>	LuxR family transcriptional regulator (db=KEGG evalue=2.2e-18 bit_score=98.0 identity=29.7 coverage=88.0184331797235) (BLAST) C
#<GKFG-252 instance frame in DORABASE[F] @
  #x1037513b92>	transmembrane_regions (db=TMHMM db_id=tmhmm from=29 to=51) (IPRSCAN) D
Predicted TU 148: TUKFG-198=(GKFG-253 GKFG-254)
#<GKFG-253 instance frame in DORABASE[F] @
  #x1037513c12>	paz:TIA2EST2_01445 delta-aminolevulinic acid dehydratase (EC:4.2.1.24); K01698 porphobilinogen synthase [EC:4.2.1.24] (db=KEGG) (RBH) B
#<GKFG-254 instance frame in DORABASE[F] @
  #x1037513cd2>	RecB family nuclease; K06860 uncharacterized protein (db=KEGG evalue=2.1e-44 bit_score=186.0 identity=28.7 coverage=80.69216757741347) (BLAST) C
Predicted TU 149: TUKFG-199=(GKFG-255)
#<GKFG-255 instance frame in DORABASE[F] @
  #x1037513da2>	hypothetical protein; K09940 hypothetical protein (db=KEGG evalue=3.4e-33 bit_score=147.0 identity=44.9 coverage=86.20689655172413) (BLAST) C
Predicted TU 150: TUKFG-200=(GKFG-256 GKFG-258 GKFG-259)
#<GKFG-256 instance frame in DORABASE[F] @
  #x1037513e62>	mcu:HMPREF0573_10102 ABC transporter membrane protein; K02004 putative ABC transport system permease protein (db=KEGG) (RBH) B
#<GKFG-258 instance frame in DORABASE[F] @
  #x1037513fa2>	mcu:HMPREF0573_10101 peptide ABC transporter permease; K02004 putative ABC transport system permease protein (db=KEGG) (RBH) B
#<GKFG-259 instance frame in DORABASE[F] @
  #x1037514052>	mcu:HMPREF0573_10100 ABC transporter ATP-binding protein/membrane protein; K02003 putative ABC transport system ATP-binding protein (db=KEGG) (RBH) B
Predicted TU 151: TUKFG-201=(GKFG-260 GKFG-261 GKFG-262 GKFG-263)
#<GKFG-260 instance frame in DORABASE[F] @
  #x1037514122>	twh:TWT601 ABC transporter ATP-binding protein; K06148 ATP-binding cassette, subfamily C, bacterial (db=KEGG) (RBH) B
#<GKFG-261 instance frame in DORABASE[F] @
  #x10375141d2>	twh:TWT600 ABC transporter ATP-binding protein; K06148 ATP-binding cassette, subfamily C, bacterial (db=KEGG) (RBH) B
#<GKFG-262 instance frame in DORABASE[F] @
  #x10384811b2>	amd:AMED_4371 hypothetical protein; K09136 ribosomal protein S12 methylthiotransferase (db=KEGG) (RBH) B
#<GKFG-263 instance frame in DORABASE[F] @
  #x1037514282>	Putative uncharacterized protein n=1 Tax=Mobiluncus mulieris FB024-16 RepID=E1MC28_9ACTO (db=UNIREF evalue=1.4e-07 bit_score=60.0 identity=67.6 coverage=94.28571428571428) (BLAST) C
Predicted TU 152: TUKFG-202=(GKFG-264 GKFG-265 GKFG-266 GKFG-267)
#<GKFG-264 instance frame in DORABASE[F] @
  #x1037514372>	UniRef90_E1MC29 Peptidase, S9A/B/C family, catalytic domain protein n=2 Tax=Mobiluncus mulieris RepID=E1MC29_9ACTO (db=UNIREF) (RBH) B
#<GKFG-265 instance frame in DORABASE[F] @
  #x1037514432>	UniRef90_E6LY52 Heme ABC superfamily ATP binding cassette transporter, membrane protein n=2 Tax=Mobiluncus curtisii RepID=E6LY52_9ACTO (db=UNIREF) (RBH) B
#<GKFG-266 instance frame in DORABASE[F] @
  #x1037514502>	UniRef90_E6LY51 Iron(III) ABC superfamily ATP binding cassette transporter solute-binding protein n=2 Tax=Mobiluncus curtisii RepID=E6LY51_9ACTO (db=UNIREF) (RBH) B
#<GKFG-267 instance frame in DORABASE[F] @
  #x10375145e2>	UniRef90_E6LY50 Iron(III) ABC superfamily ATP binding cassette transporter, ABC protein n=2 Tax=Mobiluncus curtisii RepID=E6LY50_9ACTO (db=UNIREF) (RBH) B
Predicted TU 153: TUKFG-203=(GKFG-269 GKFG-270)
#<GKFG-269 instance frame in DORABASE[F] @
  #x103750fdb2>	mcu:HMPREF0573_10678 tnp3521; IS3521 transposase (db=KEGG) (RBH) B
#<GKFG-270 instance frame in DORABASE[F] @
  #x103750fe32>	transposase (db=KEGG evalue=1.4e-21 bit_score=107.0 identity=54.3 coverage=96.22641509433963) (BLAST) C
Predicted TU 154: TUKFG-204=(GKFG-271)
#<GKFG-271 instance frame in DORABASE[F] @
  #x103750fed2>	apn:Asphe3_10590 hypothetical protein (db=KEGG) (RBH) B
Predicted TU 155: TUKFG-205=(GKFG-272 GKFG-273 GKFG-274)
#<GKFG-272 instance frame in DORABASE[F] @
  #x103750ff42>	apn:Asphe3_10690 monosaccharide ABC transporter substrate-binding protein, CUT2 family; K10439 ribose transport system substrate-binding protein (db=KEGG) (RBH) B
#<GKFG-273 instance frame in DORABASE[F] @
  #x1037510022>	apn:Asphe3_10700 monosaccharide ABC transporter ATP-binding protein, CUT2 family; K10441 ribose transport system ATP-binding protein [EC:3.6.3.17] (db=KEGG) (RBH) B
#<GKFG-274 instance frame in DORABASE[F] @
  #x1037510102>	apn:Asphe3_10710 monosaccharide ABC transporter membrane protein, CUT2 family; K10440 ribose transport system permease protein (db=KEGG) (RBH) B
Predicted TU 156: TUKFG-206=(GKFG-275 GKFG-276)
#<GKFG-275 instance frame in DORABASE[F] @
  #x10375101d2>	hau:Haur_2392 beta-galactosidase; K12308 beta-galactosidase [EC:3.2.1.23] (db=KEGG) (RBH) B
#<GKFG-276 instance frame in DORABASE[F] @
  #x1037510262>	Putative uncharacterized protein n=1 Tax=Bifidobacterium breve UCC2003 RepID=F9XZB4_BIFBU (db=UNIREF evalue=0.0 bit_score=203.0 identity=42.2 coverage=94.23076923076923) (BLAST) C
Predicted TU 157: TUKFG-207=(GKFG-277)
#<GKFG-277 instance frame in DORABASE[F] @
  #x1037510352>	LacI family transcriptional regulator (db=KEGG evalue=0.0 bit_score=272.0 identity=42.7 coverage=93.27731092436974) (BLAST) C
Predicted TU 158: TUKFG-208=(GKFG-278)
#<GKFG-278 instance frame in DORABASE[F] @
  #x1037510402>	gob:Gobs_1709 choline/carnitine/betaine transporter; K02168 high-affinity choline transport protein (db=KEGG) (RBH) B
Predicted TU 159: TUKFG-209=(GKFG-280)
#<GKFG-280 instance frame in DORABASE[F] @
  #x1037510562>	pyridoxamine 5'-phosphate oxidase-like protein (db=KEGG evalue=1.2e-11 bit_score=75.0 identity=34.6 coverage=82.11382113821138) (BLAST) C
Predicted TU 160: TUKFG-210=(GKFG-281)
#<GKFG-281 instance frame in DORABASE[F] @
  #x1037510622>	bfa:Bfae_19800 copper/silver-translocating P-type ATPase; K01533 Cu2+-exporting ATPase [EC:3.6.3.4] (db=KEGG) (RBH) B
Predicted TU 161: TUKFG-211=(GKFG-282 GKFG-283 GKFG-284)
#<GKFG-282 instance frame in DORABASE[F] @
  #x10375106d2>	kfl:Kfla_6664 phosphoenolpyruvate-protein phosphotransferase; K02768 PTS system, fructose-specific IIA component [EC:2.7.1.69]; K08483 phosphotransferase system, enzyme I, PtsI [EC:2.7.3.9]; K11183 phosphocarrier protein FPr (db=KEGG) (RBH) B
#<GKFG-283 instance frame in DORABASE[F] @
  #x1037510802>	dihydroxyacetone kinase, L subunit; K05879 dihydroxyacetone kinase, C-terminal domain [EC:2.7.1.-] (db=KEGG evalue=0.0 bit_score=224.0 identity=57.9 coverage=96.56862745098039) (BLAST) C
#<GKFG-284 instance frame in DORABASE[F] @
  #x10375108f2>	pad:TIIST44_02530 dihydroxyacetone kinase subunit DhaK; K05878 dihydroxyacetone kinase, N-terminal domain [EC:2.7.1.-] (db=KEGG) (RBH) B
Predicted TU 162: TUKFG-212=(GKFG-285 GKFG-286 GKFG-287)
#<GKFG-285 instance frame in DORABASE[F] @
  #x10375109b2>	apn:Asphe3_37240 major facilitator superfamily permease; K06902 MFS transporter, UMF1 family (db=KEGG) (RBH) B
#<GKFG-286 instance frame in DORABASE[F] @
  #x1037510a52>	2-C-methyl-D-erythritol 4-phosphate cytidylyltransferase; K00991 2-C-methyl-D-erythritol 4-phosphate cytidylyltransferase [EC:2.7.7.60] (db=KEGG evalue=4.1e-35 bit_score=154.0 identity=39.7 coverage=89.14728682170544) (BLAST) C
#<GKFG-287 instance frame in DORABASE[F] @
  #x1037510b72>	hypothetical protein; K07736 CarD family transcriptional regulator (db=KEGG evalue=0.0 bit_score=220.0 identity=68.9 coverage=93.02325581395348) (BLAST) C
Predicted TU 163: TUKFG-213=(GKFG-288 GKFG-289)
#<GKFG-288 instance frame in DORABASE[F] @
  #x1037510c42>	metallophosphoesterase (db=KEGG evalue=0.0 bit_score=200.0 identity=40.4 coverage=67.98941798941799) (BLAST) C
#<GKFG-289 instance frame in DORABASE[F] @
  #x1037510ce2>	mcu:HMPREF0573_10751 putative penicillin-binding protein (db=KEGG) (RBH) B
Predicted TU 164: TUKFG-214=(GKFG-291)
#<GKFG-291 instance frame in DORABASE[F] @
  #x1037510e02>	transcription factor WhiB (db=KEGG evalue=6.4e-30 bit_score=135.0 identity=61.0 coverage=90.0) (BLAST) C
Predicted TU 165: TUKFG-215=(GKFG-292 GKFG-293 GKFG-294)
#<GKFG-292 instance frame in DORABASE[F] @
  #x1037510ea2>	putative endoribonuclease translation initiation inhibitor (db=KEGG evalue=1.1e-34 bit_score=151.0 identity=58.0 coverage=91.72413793103448) (BLAST) C
#<GKFG-293 instance frame in DORABASE[F] @
  #x1037510f72>	transmembrane_regions (db=TMHMM db_id=tmhmm from=4 to=24) (IPRSCAN) D
#<GKFG-294 instance frame in DORABASE[F] @
  #x1037510ff2>	mau:Micau_3249 major facilitator superfamily protein (db=KEGG) (RBH) B
Predicted TU 166: TUKFG-216=(GKFG-295)
#<GKFG-295 instance frame in DORABASE[F] @
  #x1037511072>	hypothetical protein (db=KEGG evalue=5.4e-25 bit_score=119.0 identity=52.2 coverage=90.32258064516128) (BLAST) C
Predicted TU 167: TUKFG-217=(GKFG-296 GKFG-297)
#<GKFG-296 instance frame in DORABASE[F] @
  #x1037511122>	hypothetical protein (db=KEGG evalue=5.2e-26 bit_score=123.0 identity=45.1 coverage=59.111111111111114) (BLAST) C
#<GKFG-297 instance frame in DORABASE[F] @
  #x10375111d2>	(db=HMMPfam db_id=PF12277 from=3 to=49 evalue=7.4e-11 interpro_id=IPR022062 interpro_description=Protein of unknown function DUF3618) (IPRSCAN) D
Predicted TU 168: TUKFG-218=(GKFG-298)
#<GKFG-298 instance frame in DORABASE[F] @
  #x10375112a2>	hypothetical protein (db=KEGG evalue=2.8e-12 bit_score=76.0 identity=49.4 coverage=94.02985074626866) (BLAST) C
Predicted TU 169: TUKFG-219=(GKFG-299 GKFG-300)
#<GKFG-299 instance frame in DORABASE[F] @
  #x1037511342>	bcv:Bcav_0457 hypothetical protein; K02004 putative ABC transport system permease protein (db=KEGG) (RBH) B
#<GKFG-300 instance frame in DORABASE[F] @
  #x10375113e2>	UniRef90_F9EI64 ABC superfamily ATP binding cassette transporter ABC protein n=1 Tax=Actinomyces sp. oral taxon 448 str. F0400 RepID=F9EI64_9ACTO (db=UNIREF) (RBH) B
Predicted TU 170: TUKFG-220=(GKFG-302 GKFG-303 GKFG-304)
#<GKFG-302 instance frame in DORABASE[F] @
  #x1037511542>	coiled-coil (db=Coil db_id=coil from=43 to=64 evalue=NA) (IPRSCAN) D
#<GKFG-303 instance frame in DORABASE[F] @
  #x10375115c2>	hypothetical protein (db=KEGG evalue=5.9e-29 bit_score=134.0 identity=27.8 coverage=87.85871964679912) (BLAST) C
#<GKFG-304 instance frame in DORABASE[F] @
  #x1037511672>	hypothetical protein (db=KEGG evalue=4.8e-32 bit_score=144.0 identity=30.9 coverage=48.8) (BLAST) C
Predicted TU 171: TUKFG-221=(GKFG-305 GKFG-306 GKFG-307 GKFG-308)
#<GKFG-305 instance frame in DORABASE[F] @
  #x1037511712>	porG; pyruvate/ketoisovalerate oxidoreductase subunit gamma (EC:1.2.7.1); K00172 pyruvate ferredoxin oxidoreductase, gamma subunit [EC:1.2.7.1] (db=KEGG evalue=0.0 bit_score=267.0 identity=69.2 coverage=95.83333333333334) (BLAST) C
#<GKFG-306 instance frame in DORABASE[F] @
  #x1037511832>	mcu:HMPREF0573_10719 porA; pyruvate synthase (EC:1.2.7.1); K00169 pyruvate ferredoxin oxidoreductase, alpha subunit [EC:1.2.7.1] (db=KEGG) (RBH) B
#<GKFG-307 instance frame in DORABASE[F] @
  #x1037511902>	mcu:HMPREF0573_10720 porB; pyruvate synthase (EC:1.2.7.1); K00170 pyruvate ferredoxin oxidoreductase, beta subunit [EC:1.2.7.1] (db=KEGG) (RBH) B
#<GKFG-308 instance frame in DORABASE[F] @
  #x10375119d2>	mcu:HMPREF0573_10721 gltD; glutamate synthase (NADPH) small subunit (EC:1.4.1.13) (db=KEGG) (RBH) B
Predicted TU 172: TUKFG-222=(GKFG-309)
#<GKFG-309 instance frame in DORABASE[F] @
  #x1037511a72>	Putative uncharacterized protein n=2 Tax=Actinomyces RepID=G9PPN4_9ACTO (db=UNIREF evalue=4.4e-15 bit_score=88.0 identity=26.5 coverage=82.22222222222221) (BLAST) C
Predicted TU 173: TUKFG-223=(GKFG-310 GKFG-311 GKFG-313 GKFG-314)
#<GKFG-310 instance frame in DORABASE[F] @
  #x1037511b52>	Lipocalins (db=superfamily db_id=SSF50814 from=6 to=41 evalue=1.3e-06 interpro_id=IPR011038 interpro_description=Calycin-like) (IPRSCAN) D
#<GKFG-311 instance frame in DORABASE[F] @
  #x1037511c12>	seg (db=Seg db_id=seg from=82 to=90) (IPRSCAN) D
#<GKFG-313 instance frame in DORABASE[F] @
  #x1037511d22>	glycine cleavage system T protein (aminomethyltransferase); K06980 (db=KEGG evalue=0.0 bit_score=248.0 identity=44.1 coverage=78.76344086021506) (BLAST) C
#<GKFG-314 instance frame in DORABASE[F] @
  #x1037511df2>	D-tyrosyl-tRNA(Tyr) deacylase; K07560 D-tyrosyl-tRNA(Tyr) deacylase [EC:3.1.-.-] (db=KEGG evalue=3.3e-37 bit_score=160.0 identity=53.8 coverage=95.30201342281879) (BLAST) C
Predicted TU 174: TUKFG-224=(GKFG-315 GKFG-316)
#<GKFG-315 instance frame in DORABASE[F] @
  #x1037511ed2>	transmembrane_regions (db=TMHMM db_id=tmhmm from=13 to=35) (IPRSCAN) D
#<GKFG-316 instance frame in DORABASE[F] @
  #x1037511f52>	putative secreted protein (db=KEGG evalue=1.6e-23 bit_score=119.0 identity=24.3 coverage=18.365896980461812) (BLAST) C
Predicted TU 175: TUKFG-225=(GKFG-317)
#<GKFG-317 instance frame in DORABASE[F] @
  #x1037512002>	ckp:ckrop_1873 nanT; putative sialic acid transporter; K03290 MFS transporter, SHS family, sialic acid transporter (db=KEGG) (RBH) B
Predicted TU 176: TUKFG-226=(GKFG-318)
#<GKFG-318 instance frame in DORABASE[F] @
  #x10375120c2>	pcn:TIB1ST10_03525 sialidase A (db=KEGG) (RBH) B
Predicted TU 177: TUKFG-227=(GKFG-319)
#<GKFG-319 instance frame in DORABASE[F] @
  #x1037512132>	hypothetical protein (db=KEGG evalue=1.1e-15 bit_score=89.0 identity=31.4 coverage=91.76470588235294) (BLAST) C
Predicted TU 178: TUKFG-228=(GKFG-320)
#<GKFG-320 instance frame in DORABASE[F] @
  #x103750da32>	peptidyl-prolyl cis-trans isomerase (rotamase) - cyclophilin family (EC:5.2.1.8); K03767 peptidyl-prolyl cis-trans isomerase A (cyclophilin A) [EC:5.2.1.8] (db=KEGG evalue=0.0 bit_score=245.0 identity=68.5 coverage=97.6470588235294) (BLAST) C
Predicted TU 179: TUKFG-229=(GKFG-321)
#<GKFG-321 instance frame in DORABASE[F] @
  #x103750db62>	Rhomboid family protein (db=KEGG evalue=3.7e-30 bit_score=137.0 identity=40.0 coverage=76.05042016806722) (BLAST) C
Predicted TU 180: TUKFG-230=(GKFG-322)
#<GKFG-322 instance frame in DORABASE[F] @
  #x103750dc12>	xce:Xcel_0363 ATPase AAA-2 domain-containing protein; K03696 ATP-dependent Clp protease ATP-binding subunit ClpC (db=KEGG) (RBH) B
Predicted TU 181: TUKFG-231=(GKFG-324 GKFG-325)
#<GKFG-324 instance frame in DORABASE[F] @
  #x103750dd52>	hypothetical protein (db=KEGG evalue=1.9e-35 bit_score=154.0 identity=59.5 coverage=97.45762711864407) (BLAST) C
#<GKFG-325 instance frame in DORABASE[F] @
  #x103750de02>	hypothetical protein (db=KEGG evalue=7.6e-17 bit_score=92.0 identity=44.3 coverage=94.11764705882352) (BLAST) C
Predicted TU 182: TUKFG-232=(GKFG-326 GKFG-327)
#<GKFG-326 instance frame in DORABASE[F] @
  #x103750dea2>	426441..427211 + ( gc_cont=0.534) (GENE) E
#<GKFG-327 instance frame in DORABASE[F] @
  #x103750df02>	seg (db=Seg db_id=seg from=184 to=200) (IPRSCAN) D
Predicted TU 183: TUKFG-233=(GKFG-328)
#<GKFG-328 instance frame in DORABASE[F] @
  #x103750df72>	mcu:HMPREF0573_11678 L-proline dehydrogenase / delta-1-pyrroline-5-carboxylate dehydrogenase (EC:1.5.1.12); K13821 proline dehydrogenase / delta 1-pyrroline-5-carboxylate dehydrogenase [EC:1.5.99.8 1.5.1.12] (db=KEGG) (RBH) B
Predicted TU 184: TUKFG-234=(GKFG-329)
#<GKFG-329 instance frame in DORABASE[F] @
  #x103750e092>	mcu:HMPREF0573_11679 opuE; SSS family proline:sodium (Na+) symporter OpuE; K11928 sodium/proline symporter (db=KEGG) (RBH) B
Predicted TU 185: TUKFG-235=(GKFG-330)
#<GKFG-330 instance frame in DORABASE[F] @
  #x103750e142>	2C-methyl-D-erythritol 2,4-cyclodiphosphate synthase; K01770 2-C-methyl-D-erythritol 2,4-cyclodiphosphate synthase [EC:4.6.1.12] (db=KEGG evalue=0.0 bit_score=203.0 identity=63.5 coverage=79.48717948717949) (BLAST) C
Predicted TU 186: TUKFG-236=(GKFG-331)
#<GKFG-331 instance frame in DORABASE[F] @
  #x103750e252>	NUDIX hydrolase (db=KEGG evalue=0.0 bit_score=272.0 identity=42.1 coverage=92.7536231884058) (BLAST) C
Predicted TU 187: TUKFG-237=(GKFG-332)
#<GKFG-332 instance frame in DORABASE[F] @
  #x103750e2f2>	mcu:HMPREF0573_10437 ppk; polyphosphate kinase (EC:2.7.4.1); K00937 polyphosphate kinase [EC:2.7.4.1] (db=KEGG) (RBH) B
Predicted TU 188: TUKFG-238=(GKFG-333)
#<GKFG-333 instance frame in DORABASE[F] @
  #x103750e3a2>	hypothetical protein (db=KEGG evalue=4.6e-29 bit_score=133.0 identity=37.3 coverage=99.03846153846155) (BLAST) C
Predicted TU 189: TUKFG-239=(GKFG-336)
#<GKFG-336 instance frame in DORABASE[F] @
  #x103750e5d2>	ahe:Arch_1414 FAD-dependent pyridine nucleotide-disulfide oxidoreductase; K00528 ferredoxin--NADP+ reductase [EC:1.18.1.2] (db=KEGG) (RBH) B
Predicted TU 190: TUKFG-240=(GKFG-337 GKFG-338)
#<GKFG-337 instance frame in DORABASE[F] @
  #x103750e692>	xce:Xcel_0503 peptidase M48 Ste24p; K03799 heat shock protein HtpX [EC:3.4.24.-] (db=KEGG) (RBH) B
#<GKFG-338 instance frame in DORABASE[F] @
  #x103750e732>	aldose 1-epimerase family protein; K01792 glucose-6-phosphate 1-epimerase [EC:5.1.3.15] (db=KEGG evalue=1.2e-36 bit_score=159.0 identity=32.8 coverage=83.9622641509434) (BLAST) C
Predicted TU 191: TUKFG-241=(GKFG-339 GKFG-340)
#<GKFG-339 instance frame in DORABASE[F] @
  #x103750e822>	ABC transporter permease; K02004 putative ABC transport system permease protein (db=KEGG evalue=0.0 bit_score=278.0 identity=25.4 coverage=95.94017094017094) (BLAST) C
#<GKFG-340 instance frame in DORABASE[F] @
  #x103750e902>	UniRef90_C0VYI5 ABC superfamily ATP binding cassette transporter, binding protein n=1 Tax=Actinomyces coleocanis DSM 15436 RepID=C0VYI5_9ACTO (db=UNIREF) (RBH) B
Predicted TU 192: TUKFG-242=(GKFG-341 GKFG-342 GKFG-343)
#<GKFG-341 instance frame in DORABASE[F] @
  #x103750e9e2>	transmembrane_regions (db=TMHMM db_id=tmhmm from=5 to=27) (IPRSCAN) D
#<GKFG-342 instance frame in DORABASE[F] @
  #x103750ea62>	transmembrane_regions (db=TMHMM db_id=tmhmm from=20 to=42) (IPRSCAN) D
#<GKFG-343 instance frame in DORABASE[F] @
  #x103750eae2>	ABC transporter; K02003 putative ABC transport system ATP-binding protein (db=KEGG evalue=0.0 bit_score=191.0 identity=46.0 coverage=95.27896995708154) (BLAST) C
Predicted TU 193: TUKFG-243=(GKFG-344 GKFG-345)
#<GKFG-344 instance frame in DORABASE[F] @
  #x103750ebc2>	PAS/PAC sensor signal transduction histidine kinase (db=KEGG evalue=1.9e-30 bit_score=139.0 identity=32.2 coverage=49.040511727078886) (BLAST) C
#<GKFG-345 instance frame in DORABASE[F] @
  #x103750ec92>	LuxR family transcriptional regulator (db=KEGG evalue=0.0 bit_score=266.0 identity=58.3 coverage=97.37991266375546) (BLAST) C
Predicted TU 194: TUKFG-244=(GKFG-347)
#<GKFG-347 instance frame in DORABASE[F] @
  #x103750ede2>	ahe:Arch_0333 N-acetylglucosamine-6-phosphate deacetylase (EC:3.5.1.25); K01443 N-acetylglucosamine-6-phosphate deacetylase [EC:3.5.1.25] (db=KEGG) (RBH) B
Predicted TU 195: TUKFG-245=(GKFG-348)
#<GKFG-348 instance frame in DORABASE[F] @
  #x103750eeb2>	UniRef90_G9PET3 Putative uncharacterized protein n=1 Tax=Actinomyces graevenitzii C83 RepID=G9PET3_9ACTO (db=UNIREF) (RBH) B
Predicted TU 196: TUKFG-246=(GKFG-349)
#<GKFG-349 instance frame in DORABASE[F] @
  #x103750ef62>	mcu:HMPREF0573_10219 sugar ABC transporter ATP-binding protein; K02027 multiple sugar transport system substrate-binding protein (db=KEGG) (RBH) B
Predicted TU 197: TUKFG-247=(GKFG-350 GKFG-351)
#<GKFG-350 instance frame in DORABASE[F] @
  #x103750f032>	mcu:HMPREF0573_10218 sugar ABC transporter permease; K02025 multiple sugar transport system permease protein (db=KEGG) (RBH) B
#<GKFG-351 instance frame in DORABASE[F] @
  #x103750f0e2>	mcu:HMPREF0573_10217 sugar ABC transporter membrane protein; K02026 multiple sugar transport system permease protein (db=KEGG) (RBH) B
Predicted TU 198: TUKFG-248=(GKFG-352)
#<GKFG-352 instance frame in DORABASE[F] @
  #x103750f1a2>	mcu:HMPREF0573_11503 peptidase U32; K08303 putative protease [EC:3.4.-.-] (db=KEGG) (RBH) B
Predicted TU 199: TUKFG-249=(GKFG-353)
#<GKFG-353 instance frame in DORABASE[F] @
  #x103750f232>	ahe:Arch_0262 glycerol kinase (EC:2.7.1.30); K00864 glycerol kinase [EC:2.7.1.30] (db=KEGG) (RBH) B
Predicted TU 200: TUKFG-250=(GKFG-354)
#<GKFG-354 instance frame in DORABASE[F] @
  #x103750f2d2>	UniRef90_E6KU01 MIP family glycerol uptake facilitator protein GlpF n=1 Tax=Actinomyces sp. oral taxon 180 str. F0310 RepID=E6KU01_9ACTO (db=UNIREF) (RBH) B
Predicted TU 201: TUKFG-251=(GKFG-355 GKFG-356 GKFG-358)
#<GKFG-355 instance frame in DORABASE[F] @
  #x103750f3a2>	pfr:PFREUD_12960 deoR2; DeoR family transcriptional regulator (db=KEGG) (RBH) B
#<GKFG-356 instance frame in DORABASE[F] @
  #x103750f422>	iva:Isova_0629 UDP-N-acetylenolpyruvoylglucosamine reductase; K00075 UDP-N-acetylmuramate dehydrogenase [EC:1.1.1.158] (db=KEGG) (RBH) B
#<GKFG-358 instance frame in DORABASE[F] @
  #x103750f592>	ahe:Arch_0061 major facilitator superfamily protein (db=KEGG) (RBH) B
Predicted TU 202: TUKFG-252=(GKFG-359)
#<GKFG-359 instance frame in DORABASE[F] @
  #x103750f612>	ahe:Arch_0060 glycerophosphoryl diester phosphodiesterase; K01126 glycerophosphoryl diester phosphodiesterase [EC:3.1.4.46] (db=KEGG) (RBH) B
Predicted TU 203: TUKFG-253=(GKFG-360)
#<GKFG-360 instance frame in DORABASE[F] @
  #x103750f6d2>	bbi:BBIF_0256 lnbP1; lacto-N-biose phosphorylase 2; K15533 1,3-beta-galactosyl-N-acetylhexosamine phosphorylase [EC:2.4.1.211] (db=KEGG) (RBH) B
Predicted TU 204: TUKFG-254=(GKFG-361 GKFG-362 GKFG-363 GKFG-364)
#<GKFG-361 instance frame in DORABASE[F] @
  #x103750f7a2>	two-component system response regulator (db=KEGG evalue=0.0 bit_score=291.0 identity=64.4 coverage=97.32142857142857) (BLAST) C
#<GKFG-362 instance frame in DORABASE[F] @
  #x103750f852>	histidine kinase (db=KEGG evalue=0.0 bit_score=223.0 identity=36.2 coverage=62.43822075782537) (BLAST) C
#<GKFG-363 instance frame in DORABASE[F] @
  #x103750f8f2>	transmembrane_regions (db=TMHMM db_id=tmhmm from=5 to=27) (IPRSCAN) D
#<GKFG-364 instance frame in DORABASE[F] @
  #x103750f972>	mcu:HMPREF0573_11145 aspC; aspartate transaminase (EC:2.6.1.1) (db=KEGG) (RBH) B
Predicted TU 205: TUKFG-255=(GKFG-365 GKFG-366)
#<GKFG-365 instance frame in DORABASE[F] @
  #x103750fa02>	preprotein translocase subunit SecE; K03073 preprotein translocase subunit SecE (db=KEGG evalue=2.3e-11 bit_score=73.0 identity=51.7 coverage=68.67469879518072) (BLAST) C
#<GKFG-366 instance frame in DORABASE[F] @
  #x103750fae2>	NusG antitermination factor; K02601 transcriptional antiterminator NusG (db=KEGG evalue=0.0 bit_score=250.0 identity=49.1 coverage=88.11881188118812) (BLAST) C
Predicted TU 206: TUKFG-256=(GKFG-367 GKFG-369)
#<GKFG-367 instance frame in DORABASE[F] @
  #x10384811d2>	rplK; 50S ribosomal protein L11; K02867 large subunit ribosomal protein L11 (db=KEGG evalue=0.0 bit_score=231.0 identity=80.9 coverage=96.55172413793103) (BLAST) C
#<GKFG-369 instance frame in DORABASE[F] @
  #x10384811f2>	bcv:Bcav_3160 50S ribosomal protein L1; K02863 large subunit ribosomal protein L1 (db=KEGG) (RBH) B
Predicted TU 207: TUKFG-257=(GKFG-370 GKFG-371 GKFG-372)
#<GKFG-370 instance frame in DORABASE[F] @
  #x103750fc52>	feoA1; ferrous iron transport protein A (db=KEGG evalue=1.9e-11 bit_score=74.0 identity=50.7 coverage=77.52808988764045) (BLAST) C
#<GKFG-371 instance frame in DORABASE[F] @
  #x103750fd12>	transmembrane_regions (db=TMHMM db_id=tmhmm from=4 to=22) (IPRSCAN) D
#<GKFG-372 instance frame in DORABASE[F] @
  #x103750fd92>	bpb:bpr_I2635 feoB1; ferrous iron transport protein B; K04759 ferrous iron transport protein B (db=KEGG) (RBH) B
Predicted TU 208: TUKFG-258=(GKFG-373 GKFG-374 GKFG-375)
#<GKFG-373 instance frame in DORABASE[F] @
  #x103750b552>	hypothetical protein (db=KEGG evalue=1.8e-09 bit_score=68.0 identity=31.9 coverage=73.24840764331209) (BLAST) C
#<GKFG-374 instance frame in DORABASE[F] @
  #x103750b5f2>	mcu:HMPREF0573_10435 pitA; PiT family inorganic phosphate transporter; K03306 inorganic phosphate transporter, PiT family (db=KEGG) (RBH) B
#<GKFG-375 instance frame in DORABASE[F] @
  #x103750b6b2>	hypothetical protein; K07220 hypothetical protein (db=KEGG evalue=0.0 bit_score=199.0 identity=46.0 coverage=99.03846153846155) (BLAST) C
Predicted TU 209: TUKFG-259=(GKFG-376)
#<GKFG-376 instance frame in DORABASE[F] @
  #x103750b772>	von Willebrand factor type A domain-containing protein (db=KEGG evalue=9.8e-11 bit_score=73.0 identity=27.1 coverage=75.63636363636364) (BLAST) C
Predicted TU 210: TUKFG-260=(GKFG-377)
#<GKFG-377 instance frame in DORABASE[F] @
  #x103750b842>	bbp:BBPR_1438 lacto-N-biosidase (EC:3.2.1.52); K12373 hexosaminidase [EC:3.2.1.52] (db=KEGG) (RBH) B
Predicted TU 211: TUKFG-261=(GKFG-378)
#<GKFG-378 instance frame in DORABASE[F] @
  #x103750b8e2>	bbp:BBPR_0460 hypothetical protein (db=KEGG) (RBH) B
Predicted TU 212: TUKFG-262=(GKFG-380)
#<GKFG-380 instance frame in DORABASE[F] @
  #x103750b9c2>	Putative uncharacterized protein n=1 Tax=Clostridium nexile DSM 1787 RepID=B6FS36_9CLOT (db=UNIREF evalue=9.9e-16 bit_score=90.0 identity=23.8 coverage=84.55882352941177) (BLAST) C
Predicted TU 213: TUKFG-263=(GKFG-381)
#<GKFG-381 instance frame in DORABASE[F] @
  #x103750bab2>	bbi:BBIF_1734 sialidase; K01186 sialidase-1 [EC:3.2.1.18] (db=KEGG) (RBH) B
Predicted TU 214: TUKFG-264=(GKFG-382)
#<GKFG-382 instance frame in DORABASE[F] @
  #x103750bb32>	hypothetical protein (db=KEGG evalue=1.4e-45 bit_score=189.0 identity=43.4 coverage=61.027190332326285) (BLAST) C
Predicted TU 215: TUKFG-265=(GKFG-383 GKFG-384)
#<GKFG-383 instance frame in DORABASE[F] @
  #x103750bbe2>	hypothetical protein (db=KEGG evalue=1.0e-07 bit_score=62.0 identity=22.5 coverage=85.5813953488372) (BLAST) C
#<GKFG-384 instance frame in DORABASE[F] @
  #x103750bc82>	transcriptional regulator, LacI family; K02529 LacI family transcriptional regulator (db=KEGG evalue=0.0 bit_score=229.0 identity=36.5 coverage=95.71428571428572) (BLAST) C
Predicted TU 216: TUKFG-266=(GKFG-385 GKFG-386)
#<GKFG-385 instance frame in DORABASE[F] @
  #x103750bd62>	car:cauri_1281 ABC transporter permease; K02026 multiple sugar transport system permease protein (db=KEGG) (RBH) B
#<GKFG-386 instance frame in DORABASE[F] @
  #x103750be12>	car:cauri_1280 msmF; sn-glycerol-3-phosphate transport system permease ugpA; K02025 multiple sugar transport system permease protein (db=KEGG) (RBH) B
Predicted TU 217: TUKFG-267=(GKFG-387)
#<GKFG-387 instance frame in DORABASE[F] @
  #x103750bee2>	cgt:cgR_2367 hypothetical protein (db=KEGG) (RBH) B
Predicted TU 218: TUKFG-268=(GKFG-388)
#<GKFG-388 instance frame in DORABASE[F] @
  #x103750bf52>	cell wall-associated hydrolase (db=KEGG evalue=0.0 bit_score=192.0 identity=28.2 coverage=95.54565701559021) (BLAST) C
Predicted TU 219: TUKFG-269=(GKFG-389 GKFG-391 GKFG-392 GKFG-393
                             GKFG-394)
#<GKFG-389 instance frame in DORABASE[F] @
  #x103750c002>	inorganic diphosphatase (EC:3.6.1.1); K01507 inorganic pyrophosphatase [EC:3.6.1.1] (db=KEGG evalue=2.2e-30 bit_score=137.0 identity=81.0 coverage=70.9090909090909) (BLAST) C
#<GKFG-391 instance frame in DORABASE[F] @
  #x103750c1d2>	Inorganic diphosphatase; K01507 inorganic pyrophosphatase [EC:3.6.1.1] (db=KEGG evalue=2.8e-45 bit_score=186.0 identity=90.5 coverage=94.94949494949495) (BLAST) C
#<GKFG-392 instance frame in DORABASE[F] @
  #x103750c2b2>	D-alanyl-D-alanine carboxypeptidase/D-alanyl-D-alanine-endopeptidase; K07259 D-alanyl-D-alanine carboxypeptidase / D-alanyl-D-alanine-endopeptidase (penicillin-binding protein 4) [EC:3.4.16.4 3.4.21.-] (db=KEGG evalue=0.0 bit_score=244.0 identity=34.6 coverage=94.17879417879418) (BLAST) C
#<GKFG-393 instance frame in DORABASE[F] @
  #x103750c412>	tRNA(Ile)-lysidine synthetase; K04075 tRNA(Ile)-lysidine synthase [EC:6.3.4.19] (db=KEGG evalue=0.0 bit_score=217.0 identity=43.1 coverage=88.39779005524862) (BLAST) C
#<GKFG-394 instance frame in DORABASE[F] @
  #x103750c4f2>	hypoxanthine phosphoribosyltransferase (EC:2.4.2.8); K00760 hypoxanthine phosphoribosyltransferase [EC:2.4.2.8] (db=KEGG evalue=0.0 bit_score=286.0 identity=75.8 coverage=98.36956521739131) (BLAST) C
Predicted TU 220: TUKFG-270=(GKFG-395 GKFG-396 GKFG-397 GKFG-398)
#<GKFG-395 instance frame in DORABASE[F] @
  #x103750c5f2>	ATP-dependent metalloprotease FtsH (EC:3.6.4.3); K03798 cell division protease FtsH [EC:3.4.24.-] (db=KEGG evalue=0.0 bit_score=800.0 identity=63.9 coverage=92.64264264264264) (BLAST) C
#<GKFG-396 instance frame in DORABASE[F] @
  #x103750c6e2>	folE; GTP cyclohydrolase I (EC:3.5.4.16); K01495 GTP cyclohydrolase I [EC:3.5.4.16] (db=KEGG evalue=0.0 bit_score=243.0 identity=60.0 coverage=97.35449735449735) (BLAST) C
#<GKFG-397 instance frame in DORABASE[F] @
  #x103750c7c2>	folP1; putative dihydropteroate synthase; K00796 dihydropteroate synthase [EC:2.5.1.15] (db=KEGG evalue=0.0 bit_score=275.0 identity=51.6 coverage=91.86440677966101) (BLAST) C
#<GKFG-398 instance frame in DORABASE[F] @
  #x103750c8a2>	2-amino-4-hydroxy-6-hydroxymethyldihydropteridine pyrophosphokinase; K00950 2-amino-4-hydroxy-6-hydroxymethyldihydropteridine diphosphokinase [EC:2.7.6.3] (db=KEGG evalue=0.0 bit_score=272.0 identity=43.5 coverage=52.6148969889065) (BLAST) C
Predicted TU 221: TUKFG-271=(GKFG-399 GKFG-400 GKFG-402)
#<GKFG-399 instance frame in DORABASE[F] @
  #x103750c9d2>	Putative uncharacterized protein n=2 Tax=Actinomyces odontolyticus RepID=A7BBN7_9ACTO (db=UNIREF evalue=1.3e-13 bit_score=82.0 identity=35.0 coverage=92.12121212121212) (BLAST) C
#<GKFG-400 instance frame in DORABASE[F] @
  #x103750cac2>	transmembrane_regions (db=TMHMM db_id=tmhmm from=20 to=42) (IPRSCAN) D
#<GKFG-402 instance frame in DORABASE[F] @
  #x103750cbe2>	DNA repair protein RadA (EC:2.1.1.63); K04485 DNA repair protein RadA/Sms (db=KEGG evalue=0.0 bit_score=547.0 identity=62.3 coverage=96.35974304068522) (BLAST) C
Predicted TU 222: TUKFG-272=(GKFG-403)
#<GKFG-403 instance frame in DORABASE[F] @
  #x103750ccc2>	TrkA-N domain-containing protein; K03499 trk system potassium uptake protein TrkA (db=KEGG evalue=0.0 bit_score=293.0 identity=67.5 coverage=94.17040358744396) (BLAST) C
Predicted TU 223: TUKFG-273=(GKFG-404)
#<GKFG-404 instance frame in DORABASE[F] @
  #x103750cda2>	H(+)-transporting two-sector ATPase (EC:3.6.3.14) (db=KEGG evalue=0.0 bit_score=533.0 identity=59.9 coverage=96.73202614379085) (BLAST) C
Predicted TU 224: TUKFG-274=(GKFG-405)
#<GKFG-405 instance frame in DORABASE[F] @
  #x103750ce62>	DNA-binding protein (db=KEGG evalue=2.0e-16 bit_score=90.0 identity=62.9 coverage=84.72222222222221) (BLAST) C
Predicted TU 225: TUKFG-275=(GKFG-406)
#<GKFG-406 instance frame in DORABASE[F] @
  #x103750cf02>	transcription factor WhiB (db=KEGG evalue=1.7e-32 bit_score=144.0 identity=61.0 coverage=98.01980198019803) (BLAST) C
Predicted TU 226: TUKFG-276=(GKFG-407)
#<GKFG-407 instance frame in DORABASE[F] @
  #x103750cfb2>	guaB2; IMP dehydrogenase (EC:1.1.1.205); K00088 IMP dehydrogenase [EC:1.1.1.205] (db=KEGG evalue=0.0 bit_score=766.0 identity=77.1 coverage=97.01789264413519) (BLAST) C
Predicted TU 227: TUKFG-277=(GKFG-408 GKFG-409 GKFG-410)
#<GKFG-408 instance frame in DORABASE[F] @
  #x103750d092>	DNA polymerase III epsilon subunit-like 3'-5' exonuclease; K02342 DNA polymerase III subunit epsilon [EC:2.7.7.7] (db=KEGG evalue=0.0 bit_score=210.0 identity=46.1 coverage=98.2532751091703) (BLAST) C
#<GKFG-409 instance frame in DORABASE[F] @
  #x103750d192>	transmembrane_regions (db=TMHMM db_id=tmhmm from=202 to=224) (IPRSCAN) D
#<GKFG-410 instance frame in DORABASE[F] @
  #x103750d212>	hydrolase of the HAD superfamily; K07024 (db=KEGG evalue=4.4e-35 bit_score=154.0 identity=33.5 coverage=98.20143884892086) (BLAST) C
Predicted TU 228: TUKFG-278=(GKFG-411)
#<GKFG-411 instance frame in DORABASE[F] @
  #x103750d2d2>	hypothetical protein (db=KEGG evalue=0.0 bit_score=221.0 identity=49.8 coverage=98.66071428571429) (BLAST) C

Directon: (#<GKFG-562 instance frame in DORABASE[F] @ #x1038368562>
           #<GKFG-1138 instance frame in DORABASE[F] @ #x1038365622>
           #<GKFG-1249 instance frame in DORABASE[F] @ #x1038366402>
           #<GKFG-1360 instance frame in DORABASE[F] @ #x10383671a2>
           #<GKFG-1471 instance frame in DORABASE[F] @ #x1038367f62>
           #<GKFG-1582 instance frame in DORABASE[F] @ #x1038360e82>
           #<GKFG-1693 instance frame in DORABASE[F] @ #x1038361c62>
           #<GKFG-1804 instance frame in DORABASE[F] @ #x10383629e2>
           #<GKFG-1915 instance frame in DORABASE[F] @ #x10383637a2>
           #<GKFG-563 instance frame in DORABASE[F] @ #x1038368582>
           #<GKFG-674 instance frame in DORABASE[F] @ #x1038369322>
           #<GKFG-785 instance frame in DORABASE[F] @ #x103836a0a2>
           #<GKFG-896 instance frame in DORABASE[F] @ #x103836ae62>
           #<GKFG-1007 instance frame in DORABASE[F] @ #x103836baa2>
           #<GKFG-1083 instance frame in DORABASE[F] @ #x1038364f42>
           #<GKFG-1094 instance frame in DORABASE[F] @ #x10383650a2>
           #<GKFG-1105 instance frame in DORABASE[F] @ #x1038365202>
           #<GKFG-1116 instance frame in DORABASE[F] @ #x1038365362>
           #<GKFG-1127 instance frame in DORABASE[F] @ #x10383654c2>
           #<GKFG-1139 instance frame in DORABASE[F] @ #x1038365642>
           #<GKFG-1150 instance frame in DORABASE[F] @ #x10383657a2>
           #<GKFG-1161 instance frame in DORABASE[F] @ #x1038365902>
           #<GKFG-1172 instance frame in DORABASE[F] @ #x1038365a62>
           #<GKFG-1183 instance frame in DORABASE[F] @ #x1038365bc2>
           #<GKFG-1194 instance frame in DORABASE[F] @ #x1038365d22>
           #<GKFG-1205 instance frame in DORABASE[F] @ #x1038365e82>
           #<GKFG-1216 instance frame in DORABASE[F] @ #x1038365fe2>
           #<GKFG-1227 instance frame in DORABASE[F] @ #x1038366142>
           #<GKFG-1238 instance frame in DORABASE[F] @ #x10383662a2>
           #<GKFG-1250 instance frame in DORABASE[F] @ #x1038366422>
           #<GKFG-1261 instance frame in DORABASE[F] @ #x1038366582>
           #<GKFG-1272 instance frame in DORABASE[F] @ #x10383666e2>
           #<GKFG-1283 instance frame in DORABASE[F] @ #x1038366842>
           #<GKFG-1294 instance frame in DORABASE[F] @ #x10383669a2>
           #<GKFG-1305 instance frame in DORABASE[F] @ #x1038366b02>
           #<GKFG-1316 instance frame in DORABASE[F] @ #x1038366c62>
           #<GKFG-1327 instance frame in DORABASE[F] @ #x1038366da2>
           #<GKFG-1338 instance frame in DORABASE[F] @ #x1038366f02>
           #<GKFG-1349 instance frame in DORABASE[F] @ #x1038367062>
           #<GKFG-1361 instance frame in DORABASE[F] @ #x10383671c2>
           #<GKFG-1372 instance frame in DORABASE[F] @ #x1038367322>
           #<GKFG-1383 instance frame in DORABASE[F] @ #x1038367482>
           #<GKFG-1394 instance frame in DORABASE[F] @ #x10383675c2>
           #<GKFG-1405 instance frame in DORABASE[F] @ #x1038367722>
           #<GKFG-1416 instance frame in DORABASE[F] @ #x1038367882>
           #<GKFG-1427 instance frame in DORABASE[F] @ #x10383679e2>
           #<GKFG-1438 instance frame in DORABASE[F] @ #x1038367b42>
           #<GKFG-1449 instance frame in DORABASE[F] @ #x1038367ca2>
           #<GKFG-1460 instance frame in DORABASE[F] @ #x1038367e02>
           #<GKFG-1472 instance frame in DORABASE[F] @ #x1038367f82>
           #<GKFG-1483 instance frame in DORABASE[F] @ #x10383680e2>
           #<GKFG-1494 instance frame in DORABASE[F] @ #x1038368242>
           #<GKFG-1505 instance frame in DORABASE[F] @ #x10383683a2>
           #<GKFG-1516 instance frame in DORABASE[F] @ #x1038368502>
           #<GKFG-1527 instance frame in DORABASE[F] @ #x10383607a2>
           #<GKFG-1538 instance frame in DORABASE[F] @ #x1038360902>
           #<GKFG-1549 instance frame in DORABASE[F] @ #x1038360a62>
           #<GKFG-1560 instance frame in DORABASE[F] @ #x1038360bc2>
           #<GKFG-1571 instance frame in DORABASE[F] @ #x1038360d22>
           #<GKFG-1583 instance frame in DORABASE[F] @ #x1038360ea2>
           #<GKFG-1594 instance frame in DORABASE[F] @ #x1038361002>
           #<GKFG-1605 instance frame in DORABASE[F] @ #x1038361162>
           #<GKFG-1616 instance frame in DORABASE[F] @ #x10383612c2>
           #<GKFG-1627 instance frame in DORABASE[F] @ #x1038361422>
           #<GKFG-1638 instance frame in DORABASE[F] @ #x1038361582>
           #<GKFG-1649 instance frame in DORABASE[F] @ #x10383616e2>
           #<GKFG-1660 instance frame in DORABASE[F] @ #x1038361842>
           #<GKFG-1671 instance frame in DORABASE[F] @ #x10383619a2>
           #<GKFG-1682 instance frame in DORABASE[F] @ #x1038361b02>
           #<GKFG-1694 instance frame in DORABASE[F] @ #x1038361c82>
           #<GKFG-1705 instance frame in DORABASE[F] @ #x1038480ed2>
           #<GKFG-1716 instance frame in DORABASE[F] @ #x1038480ef2>
           #<GKFG-1727 instance frame in DORABASE[F] @ #x1038362042>
           #<GKFG-1738 instance frame in DORABASE[F] @ #x10383621a2>
           #<GKFG-1749 instance frame in DORABASE[F] @ #x1038362302>
           #<GKFG-1760 instance frame in DORABASE[F] @ #x1038362462>
           #<GKFG-1771 instance frame in DORABASE[F] @ #x10383625c2>
           #<GKFG-1782 instance frame in DORABASE[F] @ #x1038362722>
           #<GKFG-1793 instance frame in DORABASE[F] @ #x1038362882>
           #<GKFG-1805 instance frame in DORABASE[F] @ #x1038362a02>
           #<GKFG-1816 instance frame in DORABASE[F] @ #x1038362b62>
           #<GKFG-1827 instance frame in DORABASE[F] @ #x1038362ca2>
           #<GKFG-1838 instance frame in DORABASE[F] @ #x1038362e02>
           #<GKFG-1849 instance frame in DORABASE[F] @ #x1038362f62>
           #<GKFG-1860 instance frame in DORABASE[F] @ #x10383630c2>
           #<GKFG-1871 instance frame in DORABASE[F] @ #x1038363222>
           #<GKFG-1882 instance frame in DORABASE[F] @ #x1038363382>
           #<GKFG-1893 instance frame in DORABASE[F] @ #x10383634e2>
           #<GKFG-1904 instance frame in DORABASE[F] @ #x1038363642>
           #<GKFG-1916 instance frame in DORABASE[F] @ #x10383637c2>
           #<GKFG-1927 instance frame in DORABASE[F] @ #x1038363922>
           #<GKFG-1938 instance frame in DORABASE[F] @ #x1038363a62>
           #<GKFG-1949 instance frame in DORABASE[F] @ #x1038363bc2>
           #<GKFG-1960 instance frame in DORABASE[F] @ #x1038363d22>
           #<GKFG-1971 instance frame in DORABASE[F] @ #x1038363e82>
           #<GKFG-1982 instance frame in DORABASE[F] @ #x1038363fe2>
           #<GKFG-1993 instance frame in DORABASE[F] @ #x1038364142>
           #<GKFG-2004 instance frame in DORABASE[F] @ #x10383642a2>
           #<GKFG-2015 instance frame in DORABASE[F] @ #x1038364402>
           #<GKFG-564 instance frame in DORABASE[F] @ #x10383685a2>
           #<GKFG-575 instance frame in DORABASE[F] @ #x1038368702>
           #<GKFG-586 instance frame in DORABASE[F] @ #x1038368862>
           #<GKFG-597 instance frame in DORABASE[F] @ #x10383689c2>
           #<GKFG-608 instance frame in DORABASE[F] @ #x1038368b22>
           #<GKFG-619 instance frame in DORABASE[F] @ #x1038368c82>
           #<GKFG-630 instance frame in DORABASE[F] @ #x1038368de2>
           #<GKFG-641 instance frame in DORABASE[F] @ #x1038368f42>
           #<GKFG-652 instance frame in DORABASE[F] @ #x10383690a2>
           #<GKFG-663 instance frame in DORABASE[F] @ #x10383691c2>
           #<GKFG-675 instance frame in DORABASE[F] @ #x1038369342>
           #<GKFG-686 instance frame in DORABASE[F] @ #x1038369462>
           #<GKFG-697 instance frame in DORABASE[F] @ #x10383695c2>
           #<GKFG-708 instance frame in DORABASE[F] @ #x1038369722>
           #<GKFG-719 instance frame in DORABASE[F] @ #x1038369882>
           #<GKFG-730 instance frame in DORABASE[F] @ #x10383699e2>
           #<GKFG-741 instance frame in DORABASE[F] @ #x1038369b42>
           #<GKFG-752 instance frame in DORABASE[F] @ #x1038369c82>
           #<GKFG-763 instance frame in DORABASE[F] @ #x1038369de2>
           #<GKFG-774 instance frame in DORABASE[F] @ #x1038369f42>
           #<GKFG-786 instance frame in DORABASE[F] @ #x103836a0c2>
           #<GKFG-797 instance frame in DORABASE[F] @ #x103836a222>
           #<GKFG-808 instance frame in DORABASE[F] @ #x103836a382>
           #<GKFG-819 instance frame in DORABASE[F] @ #x103836a4e2>
           #<GKFG-830 instance frame in DORABASE[F] @ #x103836a642>
           #<GKFG-841 instance frame in DORABASE[F] @ #x103836a7a2>
           #<GKFG-852 instance frame in DORABASE[F] @ #x103836a902>
           #<GKFG-863 instance frame in DORABASE[F] @ #x103836aa42>
           #<GKFG-874 instance frame in DORABASE[F] @ #x103836aba2>
           #<GKFG-885 instance frame in DORABASE[F] @ #x103836ad02>
           #<GKFG-897 instance frame in DORABASE[F] @ #x103836ae82>
           #<GKFG-908 instance frame in DORABASE[F] @ #x103836afe2>
           #<GKFG-919 instance frame in DORABASE[F] @ #x103836b142>
           #<GKFG-930 instance frame in DORABASE[F] @ #x103836b2a2>
           #<GKFG-941 instance frame in DORABASE[F] @ #x103836b402>
           #<GKFG-952 instance frame in DORABASE[F] @ #x103836b422>
           #<GKFG-963 instance frame in DORABASE[F] @ #x103836b522>
           #<GKFG-974 instance frame in DORABASE[F] @ #x103836b682>
           #<GKFG-985 instance frame in DORABASE[F] @ #x103836b7e2>
           #<GKFG-996 instance frame in DORABASE[F] @ #x103836b942>
           #<GKFG-1008 instance frame in DORABASE[F] @ #x103836bac2>
           #<GKFG-1019 instance frame in DORABASE[F] @ #x1038364742>
           #<GKFG-1030 instance frame in DORABASE[F] @ #x10383648a2>
           #<GKFG-1041 instance frame in DORABASE[F] @ #x1038364a02>
           #<GKFG-1052 instance frame in DORABASE[F] @ #x1038364b62>
           #<GKFG-1063 instance frame in DORABASE[F] @ #x1038364cc2>
           #<GKFG-1074 instance frame in DORABASE[F] @ #x1038364e22>
           #<GKFG-1080 instance frame in DORABASE[F] @ #x1038364ee2>
           #<GKFG-1081 instance frame in DORABASE[F] @ #x1038364f02>
           #<GKFG-1082 instance frame in DORABASE[F] @ #x1038364f22>
           #<GKFG-1084 instance frame in DORABASE[F] @ #x1038364f62>
           #<GKFG-1085 instance frame in DORABASE[F] @ #x1038364f82>
           #<GKFG-1086 instance frame in DORABASE[F] @ #x1038364fa2>
           #<GKFG-1087 instance frame in DORABASE[F] @ #x1038364fc2>
           #<GKFG-1088 instance frame in DORABASE[F] @ #x1038364fe2>
           #<GKFG-1089 instance frame in DORABASE[F] @ #x1038365002>
           #<GKFG-1090 instance frame in DORABASE[F] @ #x1038365022>
           #<GKFG-1091 instance frame in DORABASE[F] @ #x1038365042>
           #<GKFG-1092 instance frame in DORABASE[F] @ #x1038365062>
           #<GKFG-1093 instance frame in DORABASE[F] @ #x1038365082>
           #<GKFG-1095 instance frame in DORABASE[F] @ #x10383650c2>
           #<GKFG-1096 instance frame in DORABASE[F] @ #x10383650e2>
           #<GKFG-1097 instance frame in DORABASE[F] @ #x1038365102>
           #<GKFG-1098 instance frame in DORABASE[F] @ #x1038365122>
           #<GKFG-1099 instance frame in DORABASE[F] @ #x1038365142>
           #<GKFG-1100 instance frame in DORABASE[F] @ #x1038365162>
           #<GKFG-1101 instance frame in DORABASE[F] @ #x1038365182>
           #<GKFG-1102 instance frame in DORABASE[F] @ #x10383651a2>
           #<GKFG-1103 instance frame in DORABASE[F] @ #x10383651c2>
           #<GKFG-1104 instance frame in DORABASE[F] @ #x10383651e2>
           #<GKFG-1106 instance frame in DORABASE[F] @ #x1038365222>
           #<GKFG-1107 instance frame in DORABASE[F] @ #x1038365242>
           #<GKFG-1108 instance frame in DORABASE[F] @ #x1038365262>
           #<GKFG-1109 instance frame in DORABASE[F] @ #x1038365282>
           #<GKFG-1110 instance frame in DORABASE[F] @ #x10383652a2>
           #<GKFG-1111 instance frame in DORABASE[F] @ #x10383652c2>
           #<GKFG-1112 instance frame in DORABASE[F] @ #x10383652e2>
           #<GKFG-1113 instance frame in DORABASE[F] @ #x1038365302>
           #<GKFG-1114 instance frame in DORABASE[F] @ #x1038365322>
           #<GKFG-1115 instance frame in DORABASE[F] @ #x1038365342>
           #<GKFG-1117 instance frame in DORABASE[F] @ #x1038365382>
           #<GKFG-1118 instance frame in DORABASE[F] @ #x10383653a2>
           #<GKFG-1119 instance frame in DORABASE[F] @ #x10383653c2>
           #<GKFG-1120 instance frame in DORABASE[F] @ #x10383653e2>
           #<GKFG-1121 instance frame in DORABASE[F] @ #x1038365402>
           #<GKFG-1122 instance frame in DORABASE[F] @ #x1038365422>
           #<GKFG-1123 instance frame in DORABASE[F] @ #x1038365442>
           #<GKFG-1124 instance frame in DORABASE[F] @ #x1038365462>
           #<GKFG-1125 instance frame in DORABASE[F] @ #x1038365482>
           #<GKFG-1126 instance frame in DORABASE[F] @ #x10383654a2>
           #<GKFG-1128 instance frame in DORABASE[F] @ #x10383654e2>
           #<GKFG-1129 instance frame in DORABASE[F] @ #x1038365502>
           #<GKFG-1130 instance frame in DORABASE[F] @ #x1038365522>
           #<GKFG-1131 instance frame in DORABASE[F] @ #x1038365542>
           #<GKFG-1132 instance frame in DORABASE[F] @ #x1038365562>
           #<GKFG-1133 instance frame in DORABASE[F] @ #x1038365582>
           #<GKFG-1134 instance frame in DORABASE[F] @ #x10383655a2>
           #<GKFG-1135 instance frame in DORABASE[F] @ #x10383655c2>
           #<GKFG-1136 instance frame in DORABASE[F] @ #x10383655e2>
           #<GKFG-1137 instance frame in DORABASE[F] @ #x1038365602>
           #<GKFG-1140 instance frame in DORABASE[F] @ #x1038365662>
           #<GKFG-1141 instance frame in DORABASE[F] @ #x1038365682>
           #<GKFG-1142 instance frame in DORABASE[F] @ #x10383656a2>
           #<GKFG-1143 instance frame in DORABASE[F] @ #x10383656c2>
           #<GKFG-1144 instance frame in DORABASE[F] @ #x10383656e2>
           #<GKFG-1145 instance frame in DORABASE[F] @ #x1038365702>
           #<GKFG-1146 instance frame in DORABASE[F] @ #x1038365722>
           #<GKFG-1147 instance frame in DORABASE[F] @ #x1038365742>
           #<GKFG-1148 instance frame in DORABASE[F] @ #x1038365762>
           #<GKFG-1149 instance frame in DORABASE[F] @ #x1038365782>
           #<GKFG-1151 instance frame in DORABASE[F] @ #x10383657c2>
           #<GKFG-1152 instance frame in DORABASE[F] @ #x10383657e2>
           #<GKFG-1153 instance frame in DORABASE[F] @ #x1038365802>
           #<GKFG-1154 instance frame in DORABASE[F] @ #x1038365822>
           #<GKFG-1155 instance frame in DORABASE[F] @ #x1038365842>
           #<GKFG-1156 instance frame in DORABASE[F] @ #x1038365862>
           #<GKFG-1157 instance frame in DORABASE[F] @ #x1038365882>
           #<GKFG-1158 instance frame in DORABASE[F] @ #x10383658a2>
           #<GKFG-1159 instance frame in DORABASE[F] @ #x10383658c2>
           #<GKFG-1160 instance frame in DORABASE[F] @ #x10383658e2>
           #<GKFG-1162 instance frame in DORABASE[F] @ #x1038365922>
           #<GKFG-1163 instance frame in DORABASE[F] @ #x1038365942>
           #<GKFG-1164 instance frame in DORABASE[F] @ #x1038365962>
           #<GKFG-1165 instance frame in DORABASE[F] @ #x1038365982>
           #<GKFG-1166 instance frame in DORABASE[F] @ #x10383659a2>
           #<GKFG-1167 instance frame in DORABASE[F] @ #x10383659c2>
           #<GKFG-1168 instance frame in DORABASE[F] @ #x10383659e2>
           #<GKFG-1169 instance frame in DORABASE[F] @ #x1038365a02>
           #<GKFG-1170 instance frame in DORABASE[F] @ #x1038365a22>
           #<GKFG-1171 instance frame in DORABASE[F] @ #x1038365a42>
           #<GKFG-1173 instance frame in DORABASE[F] @ #x1038365a82>
           #<GKFG-1174 instance frame in DORABASE[F] @ #x1038365aa2>
           #<GKFG-1175 instance frame in DORABASE[F] @ #x1038365ac2>
           #<GKFG-1176 instance frame in DORABASE[F] @ #x1038365ae2>
           #<GKFG-1177 instance frame in DORABASE[F] @ #x1038365b02>
           #<GKFG-1178 instance frame in DORABASE[F] @ #x1038365b22>
           #<GKFG-1179 instance frame in DORABASE[F] @ #x1038365b42>
           #<GKFG-1180 instance frame in DORABASE[F] @ #x1038365b62>
           #<GKFG-1181 instance frame in DORABASE[F] @ #x1038365b82>
           #<GKFG-1182 instance frame in DORABASE[F] @ #x1038365ba2>
           #<GKFG-1184 instance frame in DORABASE[F] @ #x1038365be2>
           #<GKFG-1185 instance frame in DORABASE[F] @ #x1038365c02>
           #<GKFG-1186 instance frame in DORABASE[F] @ #x1038365c22>
           #<GKFG-1187 instance frame in DORABASE[F] @ #x1038365c42>
           #<GKFG-1188 instance frame in DORABASE[F] @ #x1038365c62>
           #<GKFG-1189 instance frame in DORABASE[F] @ #x1038365c82>
           #<GKFG-1190 instance frame in DORABASE[F] @ #x1038365ca2>
           #<GKFG-1191 instance frame in DORABASE[F] @ #x1038365cc2>
           #<GKFG-1192 instance frame in DORABASE[F] @ #x1038365ce2>
           #<GKFG-1193 instance frame in DORABASE[F] @ #x1038365d02>
           #<GKFG-1195 instance frame in DORABASE[F] @ #x1038365d42>
           #<GKFG-1196 instance frame in DORABASE[F] @ #x1038365d62>
           #<GKFG-1197 instance frame in DORABASE[F] @ #x1038365d82>
           #<GKFG-1198 instance frame in DORABASE[F] @ #x1038365da2>
           #<GKFG-1199 instance frame in DORABASE[F] @ #x1038365dc2>
           #<GKFG-1200 instance frame in DORABASE[F] @ #x1038365de2>
           #<GKFG-1201 instance frame in DORABASE[F] @ #x1038365e02>
           #<GKFG-1202 instance frame in DORABASE[F] @ #x1038365e22>
           #<GKFG-1203 instance frame in DORABASE[F] @ #x1038365e42>
           #<GKFG-1204 instance frame in DORABASE[F] @ #x1038365e62>
           #<GKFG-1206 instance frame in DORABASE[F] @ #x1038365ea2>
           #<GKFG-1207 instance frame in DORABASE[F] @ #x1038365ec2>
           #<GKFG-1208 instance frame in DORABASE[F] @ #x1038365ee2>
           #<GKFG-1209 instance frame in DORABASE[F] @ #x1038365f02>
           #<GKFG-1210 instance frame in DORABASE[F] @ #x1038365f22>
           #<GKFG-1211 instance frame in DORABASE[F] @ #x1038365f42>
           #<GKFG-1212 instance frame in DORABASE[F] @ #x1038365f62>
           #<GKFG-1213 instance frame in DORABASE[F] @ #x1038365f82>
           #<GKFG-1214 instance frame in DORABASE[F] @ #x1038365fa2>
           #<GKFG-1215 instance frame in DORABASE[F] @ #x1038365fc2>
           #<GKFG-1217 instance frame in DORABASE[F] @ #x1038366002>
           #<GKFG-1218 instance frame in DORABASE[F] @ #x1038366022>
           #<GKFG-1219 instance frame in DORABASE[F] @ #x1038366042>
           #<GKFG-1220 instance frame in DORABASE[F] @ #x1038366062>
           #<GKFG-1221 instance frame in DORABASE[F] @ #x1038366082>
           #<GKFG-1222 instance frame in DORABASE[F] @ #x10383660a2>
           #<GKFG-1223 instance frame in DORABASE[F] @ #x10383660c2>
           #<GKFG-1224 instance frame in DORABASE[F] @ #x10383660e2>
           #<GKFG-1225 instance frame in DORABASE[F] @ #x1038366102>
           #<GKFG-1226 instance frame in DORABASE[F] @ #x1038366122>
           #<GKFG-1228 instance frame in DORABASE[F] @ #x1038366162>
           #<GKFG-1229 instance frame in DORABASE[F] @ #x1038366182>
           #<GKFG-1230 instance frame in DORABASE[F] @ #x10383661a2>
           #<GKFG-1231 instance frame in DORABASE[F] @ #x10383661c2>
           #<GKFG-1232 instance frame in DORABASE[F] @ #x10383661e2>
           #<GKFG-1233 instance frame in DORABASE[F] @ #x1038366202>
           #<GKFG-1234 instance frame in DORABASE[F] @ #x1038366222>
           #<GKFG-1235 instance frame in DORABASE[F] @ #x1038366242>
           #<GKFG-1236 instance frame in DORABASE[F] @ #x1038366262>
           #<GKFG-1237 instance frame in DORABASE[F] @ #x1038366282>
           #<GKFG-1239 instance frame in DORABASE[F] @ #x10383662c2>
           #<GKFG-1240 instance frame in DORABASE[F] @ #x10383662e2>
           #<GKFG-1241 instance frame in DORABASE[F] @ #x1038366302>
           #<GKFG-1242 instance frame in DORABASE[F] @ #x1038366322>
           #<GKFG-1243 instance frame in DORABASE[F] @ #x1038366342>
           #<GKFG-1244 instance frame in DORABASE[F] @ #x1038366362>
           #<GKFG-1245 instance frame in DORABASE[F] @ #x1038366382>
           #<GKFG-1246 instance frame in DORABASE[F] @ #x10383663a2>
           #<GKFG-1247 instance frame in DORABASE[F] @ #x10383663c2>
           #<GKFG-1248 instance frame in DORABASE[F] @ #x10383663e2>
           #<GKFG-1251 instance frame in DORABASE[F] @ #x1038366442>
           #<GKFG-1252 instance frame in DORABASE[F] @ #x1038366462>
           #<GKFG-1253 instance frame in DORABASE[F] @ #x1038366482>
           #<GKFG-1254 instance frame in DORABASE[F] @ #x10383664a2>
           #<GKFG-1255 instance frame in DORABASE[F] @ #x10383664c2>
           #<GKFG-1256 instance frame in DORABASE[F] @ #x10383664e2>
           #<GKFG-1257 instance frame in DORABASE[F] @ #x1038366502>
           #<GKFG-1258 instance frame in DORABASE[F] @ #x1038366522>
           #<GKFG-1259 instance frame in DORABASE[F] @ #x1038366542>
           #<GKFG-1260 instance frame in DORABASE[F] @ #x1038366562>
           #<GKFG-1262 instance frame in DORABASE[F] @ #x10383665a2>
           #<GKFG-1263 instance frame in DORABASE[F] @ #x10383665c2>
           #<GKFG-1264 instance frame in DORABASE[F] @ #x10383665e2>
           #<GKFG-1265 instance frame in DORABASE[F] @ #x1038366602>
           #<GKFG-1266 instance frame in DORABASE[F] @ #x1038366622>
           #<GKFG-1267 instance frame in DORABASE[F] @ #x1038366642>
           #<GKFG-1268 instance frame in DORABASE[F] @ #x1038366662>
           #<GKFG-1269 instance frame in DORABASE[F] @ #x1038366682>
           #<GKFG-1270 instance frame in DORABASE[F] @ #x10383666a2>
           #<GKFG-1271 instance frame in DORABASE[F] @ #x10383666c2>
           #<GKFG-1273 instance frame in DORABASE[F] @ #x1038366702>
           #<GKFG-1274 instance frame in DORABASE[F] @ #x1038366722>
           #<GKFG-1275 instance frame in DORABASE[F] @ #x1038366742>
           #<GKFG-1276 instance frame in DORABASE[F] @ #x1038366762>
           #<GKFG-1277 instance frame in DORABASE[F] @ #x1038366782>
           #<GKFG-1278 instance frame in DORABASE[F] @ #x10383667a2>
           #<GKFG-1279 instance frame in DORABASE[F] @ #x10383667c2>
           #<GKFG-1280 instance frame in DORABASE[F] @ #x10383667e2>
           #<GKFG-1281 instance frame in DORABASE[F] @ #x1038366802>
           #<GKFG-1282 instance frame in DORABASE[F] @ #x1038366822>
           #<GKFG-1284 instance frame in DORABASE[F] @ #x1038366862>
           #<GKFG-1285 instance frame in DORABASE[F] @ #x1038366882>
           #<GKFG-1286 instance frame in DORABASE[F] @ #x10383668a2>
           #<GKFG-1287 instance frame in DORABASE[F] @ #x10383668c2>
           #<GKFG-1288 instance frame in DORABASE[F] @ #x10383668e2>
           #<GKFG-1289 instance frame in DORABASE[F] @ #x1038366902>
           #<GKFG-1290 instance frame in DORABASE[F] @ #x1038366922>
           #<GKFG-1291 instance frame in DORABASE[F] @ #x1038366942>
           #<GKFG-1292 instance frame in DORABASE[F] @ #x1038366962>
           #<GKFG-1293 instance frame in DORABASE[F] @ #x1038366982>
           #<GKFG-1295 instance frame in DORABASE[F] @ #x10383669c2>
           #<GKFG-1296 instance frame in DORABASE[F] @ #x10383669e2>
           #<GKFG-1297 instance frame in DORABASE[F] @ #x1038366a02>
           #<GKFG-1298 instance frame in DORABASE[F] @ #x1038366a22>
           #<GKFG-1299 instance frame in DORABASE[F] @ #x1038366a42>
           #<GKFG-1300 instance frame in DORABASE[F] @ #x1038366a62>
           #<GKFG-1301 instance frame in DORABASE[F] @ #x1038366a82>
           #<GKFG-1302 instance frame in DORABASE[F] @ #x1038366aa2>
           #<GKFG-1303 instance frame in DORABASE[F] @ #x1038366ac2>
           #<GKFG-1304 instance frame in DORABASE[F] @ #x1038366ae2>
           #<GKFG-1306 instance frame in DORABASE[F] @ #x1038366b22>
           #<GKFG-1307 instance frame in DORABASE[F] @ #x1038366b42>
           #<GKFG-1308 instance frame in DORABASE[F] @ #x1038366b62>
           #<GKFG-1309 instance frame in DORABASE[F] @ #x1038366b82>
           #<GKFG-1310 instance frame in DORABASE[F] @ #x1038366ba2>
           #<GKFG-1311 instance frame in DORABASE[F] @ #x1038366bc2>
           #<GKFG-1312 instance frame in DORABASE[F] @ #x1038366be2>
           #<GKFG-1313 instance frame in DORABASE[F] @ #x1038366c02>
           #<GKFG-1314 instance frame in DORABASE[F] @ #x1038366c22>
           #<GKFG-1315 instance frame in DORABASE[F] @ #x1038366c42>
           #<GKFG-1317 instance frame in DORABASE[F] @ #x1038366c82>
           #<GKFG-1318 instance frame in DORABASE[F] @ #x1038366ca2>
           #<GKFG-1319 instance frame in DORABASE[F] @ #x1038481592>
           #<GKFG-1320 instance frame in DORABASE[F] @ #x1038366cc2>
           #<GKFG-1321 instance frame in DORABASE[F] @ #x1038366ce2>
           #<GKFG-1322 instance frame in DORABASE[F] @ #x1038366d02>
           #<GKFG-1323 instance frame in DORABASE[F] @ #x1038366d22>
           #<GKFG-1324 instance frame in DORABASE[F] @ #x1038366d42>
           #<GKFG-1325 instance frame in DORABASE[F] @ #x1038366d62>
           #<GKFG-1326 instance frame in DORABASE[F] @ #x1038366d82>
           #<GKFG-1328 instance frame in DORABASE[F] @ #x1038366dc2>
           #<GKFG-1329 instance frame in DORABASE[F] @ #x1038366de2>
           #<GKFG-1330 instance frame in DORABASE[F] @ #x1038366e02>
           #<GKFG-1331 instance frame in DORABASE[F] @ #x1038366e22>
           #<GKFG-1332 instance frame in DORABASE[F] @ #x1038366e42>
           #<GKFG-1333 instance frame in DORABASE[F] @ #x1038366e62>
           #<GKFG-1334 instance frame in DORABASE[F] @ #x1038366e82>
           #<GKFG-1335 instance frame in DORABASE[F] @ #x1038366ea2>
           #<GKFG-1336 instance frame in DORABASE[F] @ #x1038366ec2>
           #<GKFG-1337 instance frame in DORABASE[F] @ #x1038366ee2>
           #<GKFG-1339 instance frame in DORABASE[F] @ #x1038366f22>
           #<GKFG-1340 instance frame in DORABASE[F] @ #x1038366f42>
           #<GKFG-1341 instance frame in DORABASE[F] @ #x1038366f62>
           #<GKFG-1342 instance frame in DORABASE[F] @ #x1038366f82>
           #<GKFG-1343 instance frame in DORABASE[F] @ #x1038366fa2>
           #<GKFG-1344 instance frame in DORABASE[F] @ #x1038366fc2>
           #<GKFG-1345 instance frame in DORABASE[F] @ #x1038366fe2>
           #<GKFG-1346 instance frame in DORABASE[F] @ #x1038367002>
           #<GKFG-1347 instance frame in DORABASE[F] @ #x1038367022>
           #<GKFG-1348 instance frame in DORABASE[F] @ #x1038367042>
           #<GKFG-1350 instance frame in DORABASE[F] @ #x10384815b2>
           #<GKFG-1351 instance frame in DORABASE[F] @ #x1038367082>
           #<GKFG-1352 instance frame in DORABASE[F] @ #x10383670a2>
           #<GKFG-1353 instance frame in DORABASE[F] @ #x10383670c2>
           #<GKFG-1354 instance frame in DORABASE[F] @ #x10383670e2>
           #<GKFG-1355 instance frame in DORABASE[F] @ #x1038367102>
           #<GKFG-1356 instance frame in DORABASE[F] @ #x1038367122>
           #<GKFG-1357 instance frame in DORABASE[F] @ #x1038367142>
           #<GKFG-1358 instance frame in DORABASE[F] @ #x1038367162>
           #<GKFG-1359 instance frame in DORABASE[F] @ #x1038367182>
           #<GKFG-1362 instance frame in DORABASE[F] @ #x10383671e2>
           #<GKFG-1363 instance frame in DORABASE[F] @ #x1038367202>
           #<GKFG-1364 instance frame in DORABASE[F] @ #x1038367222>
           #<GKFG-1365 instance frame in DORABASE[F] @ #x1038367242>
           #<GKFG-1366 instance frame in DORABASE[F] @ #x1038367262>
           #<GKFG-1367 instance frame in DORABASE[F] @ #x1038367282>
           #<GKFG-1368 instance frame in DORABASE[F] @ #x10383672a2>
           #<GKFG-1369 instance frame in DORABASE[F] @ #x10383672c2>
           #<GKFG-1370 instance frame in DORABASE[F] @ #x10383672e2>
           #<GKFG-1371 instance frame in DORABASE[F] @ #x1038367302>
           #<GKFG-1373 instance frame in DORABASE[F] @ #x1038367342>
           #<GKFG-1374 instance frame in DORABASE[F] @ #x1038367362>
           #<GKFG-1375 instance frame in DORABASE[F] @ #x1038367382>
           #<GKFG-1376 instance frame in DORABASE[F] @ #x10383673a2>
           #<GKFG-1377 instance frame in DORABASE[F] @ #x10383673c2>
           #<GKFG-1378 instance frame in DORABASE[F] @ #x10383673e2>
           #<GKFG-1379 instance frame in DORABASE[F] @ #x1038367402>
           #<GKFG-1380 instance frame in DORABASE[F] @ #x1038367422>
           #<GKFG-1381 instance frame in DORABASE[F] @ #x1038367442>
           #<GKFG-1382 instance frame in DORABASE[F] @ #x1038367462>
           #<GKFG-1384 instance frame in DORABASE[F] @ #x10383674a2>
           #<GKFG-1385 instance frame in DORABASE[F] @ #x10383674c2>
           #<GKFG-1386 instance frame in DORABASE[F] @ #x10383674e2>
           #<GKFG-1387 instance frame in DORABASE[F] @ #x1038367502>
           #<GKFG-1388 instance frame in DORABASE[F] @ #x1038367522>
           #<GKFG-1389 instance frame in DORABASE[F] @ #x1038367542>
           #<GKFG-1390 instance frame in DORABASE[F] @ #x1038367562>
           #<GKFG-1391 instance frame in DORABASE[F] @ #x1038367582>
           #<GKFG-1392 instance frame in DORABASE[F] @ #x10384815d2>
           #<GKFG-1393 instance frame in DORABASE[F] @ #x10383675a2>
           #<GKFG-1395 instance frame in DORABASE[F] @ #x10383675e2>
           #<GKFG-1396 instance frame in DORABASE[F] @ #x1038367602>
           #<GKFG-1397 instance frame in DORABASE[F] @ #x1038367622>
           #<GKFG-1398 instance frame in DORABASE[F] @ #x1038367642>
           #<GKFG-1399 instance frame in DORABASE[F] @ #x1038367662>
           #<GKFG-1400 instance frame in DORABASE[F] @ #x1038367682>
           #<GKFG-1401 instance frame in DORABASE[F] @ #x10383676a2>
           #<GKFG-1402 instance frame in DORABASE[F] @ #x10383676c2>
           #<GKFG-1403 instance frame in DORABASE[F] @ #x10383676e2>
           #<GKFG-1404 instance frame in DORABASE[F] @ #x1038367702>
           #<GKFG-1406 instance frame in DORABASE[F] @ #x1038367742>
           #<GKFG-1407 instance frame in DORABASE[F] @ #x1038367762>
           #<GKFG-1408 instance frame in DORABASE[F] @ #x1038367782>
           #<GKFG-1409 instance frame in DORABASE[F] @ #x10383677a2>
           #<GKFG-1410 instance frame in DORABASE[F] @ #x10383677c2>
           #<GKFG-1411 instance frame in DORABASE[F] @ #x10383677e2>
           #<GKFG-1412 instance frame in DORABASE[F] @ #x1038367802>
           #<GKFG-1413 instance frame in DORABASE[F] @ #x1038367822>
           #<GKFG-1414 instance frame in DORABASE[F] @ #x1038367842>
           #<GKFG-1415 instance frame in DORABASE[F] @ #x1038367862>
           #<GKFG-1417 instance frame in DORABASE[F] @ #x10383678a2>
           #<GKFG-1418 instance frame in DORABASE[F] @ #x10383678c2>
           #<GKFG-1419 instance frame in DORABASE[F] @ #x10383678e2>
           #<GKFG-1420 instance frame in DORABASE[F] @ #x1038367902>
           #<GKFG-1421 instance frame in DORABASE[F] @ #x1038367922>
           #<GKFG-1422 instance frame in DORABASE[F] @ #x1038367942>
           #<GKFG-1423 instance frame in DORABASE[F] @ #x1038367962>
           #<GKFG-1424 instance frame in DORABASE[F] @ #x1038367982>
           #<GKFG-1425 instance frame in DORABASE[F] @ #x10383679a2>
           #<GKFG-1426 instance frame in DORABASE[F] @ #x10383679c2>
           #<GKFG-1428 instance frame in DORABASE[F] @ #x1038367a02>
           #<GKFG-1429 instance frame in DORABASE[F] @ #x1038367a22>
           #<GKFG-1430 instance frame in DORABASE[F] @ #x1038367a42>
           #<GKFG-1431 instance frame in DORABASE[F] @ #x1038367a62>
           #<GKFG-1432 instance frame in DORABASE[F] @ #x1038367a82>
           #<GKFG-1433 instance frame in DORABASE[F] @ #x1038367aa2>
           #<GKFG-1434 instance frame in DORABASE[F] @ #x1038367ac2>
           #<GKFG-1435 instance frame in DORABASE[F] @ #x1038367ae2>
           #<GKFG-1436 instance frame in DORABASE[F] @ #x1038367b02>
           #<GKFG-1437 instance frame in DORABASE[F] @ #x1038367b22>
           #<GKFG-1439 instance frame in DORABASE[F] @ #x1038367b62>
           #<GKFG-1440 instance frame in DORABASE[F] @ #x1038367b82>
           #<GKFG-1441 instance frame in DORABASE[F] @ #x1038367ba2>
           #<GKFG-1442 instance frame in DORABASE[F] @ #x1038367bc2>
           #<GKFG-1443 instance frame in DORABASE[F] @ #x1038367be2>
           #<GKFG-1444 instance frame in DORABASE[F] @ #x1038367c02>
           #<GKFG-1445 instance frame in DORABASE[F] @ #x1038367c22>
           #<GKFG-1446 instance frame in DORABASE[F] @ #x1038367c42>
           #<GKFG-1447 instance frame in DORABASE[F] @ #x1038367c62>
           #<GKFG-1448 instance frame in DORABASE[F] @ #x1038367c82>
           #<GKFG-1450 instance frame in DORABASE[F] @ #x1038367cc2>
           #<GKFG-1451 instance frame in DORABASE[F] @ #x1038367ce2>
           #<GKFG-1452 instance frame in DORABASE[F] @ #x1038367d02>
           #<GKFG-1453 instance frame in DORABASE[F] @ #x1038367d22>
           #<GKFG-1454 instance frame in DORABASE[F] @ #x1038367d42>
           #<GKFG-1455 instance frame in DORABASE[F] @ #x1038367d62>
           #<GKFG-1456 instance frame in DORABASE[F] @ #x1038367d82>
           #<GKFG-1457 instance frame in DORABASE[F] @ #x1038367da2>
           #<GKFG-1458 instance frame in DORABASE[F] @ #x1038367dc2>
           #<GKFG-1459 instance frame in DORABASE[F] @ #x1038367de2>
           #<GKFG-1461 instance frame in DORABASE[F] @ #x1038367e22>
           #<GKFG-1462 instance frame in DORABASE[F] @ #x1038367e42>
           #<GKFG-1463 instance frame in DORABASE[F] @ #x1038367e62>
           #<GKFG-1464 instance frame in DORABASE[F] @ #x1038367e82>
           #<GKFG-1465 instance frame in DORABASE[F] @ #x1038367ea2>
           #<GKFG-1466 instance frame in DORABASE[F] @ #x1038367ec2>
           #<GKFG-1467 instance frame in DORABASE[F] @ #x1038367ee2>
           #<GKFG-1468 instance frame in DORABASE[F] @ #x1038367f02>
           #<GKFG-1469 instance frame in DORABASE[F] @ #x1038367f22>
           #<GKFG-1470 instance frame in DORABASE[F] @ #x1038367f42>
           #<GKFG-1473 instance frame in DORABASE[F] @ #x1038367fa2>
           #<GKFG-1474 instance frame in DORABASE[F] @ #x1038367fc2>
           #<GKFG-1475 instance frame in DORABASE[F] @ #x1038367fe2>
           #<GKFG-1476 instance frame in DORABASE[F] @ #x1038368002>
           #<GKFG-1477 instance frame in DORABASE[F] @ #x1038368022>
           #<GKFG-1478 instance frame in DORABASE[F] @ #x1038368042>
           #<GKFG-1479 instance frame in DORABASE[F] @ #x1038368062>
           #<GKFG-1480 instance frame in DORABASE[F] @ #x1038368082>
           #<GKFG-1481 instance frame in DORABASE[F] @ #x10383680a2>
           #<GKFG-1482 instance frame in DORABASE[F] @ #x10383680c2>
           #<GKFG-1484 instance frame in DORABASE[F] @ #x1038368102>
           #<GKFG-1485 instance frame in DORABASE[F] @ #x1038368122>
           #<GKFG-1486 instance frame in DORABASE[F] @ #x1038368142>
           #<GKFG-1487 instance frame in DORABASE[F] @ #x1038368162>
           #<GKFG-1488 instance frame in DORABASE[F] @ #x1038368182>
           #<GKFG-1489 instance frame in DORABASE[F] @ #x10383681a2>
           #<GKFG-1490 instance frame in DORABASE[F] @ #x10383681c2>
           #<GKFG-1491 instance frame in DORABASE[F] @ #x10383681e2>
           #<GKFG-1492 instance frame in DORABASE[F] @ #x1038368202>
           #<GKFG-1493 instance frame in DORABASE[F] @ #x1038368222>
           #<GKFG-1495 instance frame in DORABASE[F] @ #x1038368262>
           #<GKFG-1496 instance frame in DORABASE[F] @ #x1038368282>
           #<GKFG-1497 instance frame in DORABASE[F] @ #x10383682a2>
           #<GKFG-1498 instance frame in DORABASE[F] @ #x10383682c2>
           #<GKFG-1499 instance frame in DORABASE[F] @ #x10383682e2>
           #<GKFG-1500 instance frame in DORABASE[F] @ #x1038368302>
           #<GKFG-1501 instance frame in DORABASE[F] @ #x1038368322>
           #<GKFG-1502 instance frame in DORABASE[F] @ #x1038368342>
           #<GKFG-1503 instance frame in DORABASE[F] @ #x1038368362>
           #<GKFG-1504 instance frame in DORABASE[F] @ #x1038368382>
           #<GKFG-1506 instance frame in DORABASE[F] @ #x10383683c2>
           #<GKFG-1507 instance frame in DORABASE[F] @ #x10383683e2>
           #<GKFG-1508 instance frame in DORABASE[F] @ #x1038368402>
           #<GKFG-1509 instance frame in DORABASE[F] @ #x1038368422>
           #<GKFG-1510 instance frame in DORABASE[F] @ #x1038368442>
           #<GKFG-1511 instance frame in DORABASE[F] @ #x1038368462>
           #<GKFG-1512 instance frame in DORABASE[F] @ #x1038368482>
           #<GKFG-1513 instance frame in DORABASE[F] @ #x10383684a2>
           #<GKFG-1514 instance frame in DORABASE[F] @ #x10383684c2>
           #<GKFG-1515 instance frame in DORABASE[F] @ #x10383684e2>
           #<GKFG-1517 instance frame in DORABASE[F] @ #x1038368522>
           #<GKFG-1518 instance frame in DORABASE[F] @ #x1038368542>
           #<GKFG-1519 instance frame in DORABASE[F] @ #x10383606a2>
           #<GKFG-1520 instance frame in DORABASE[F] @ #x10383606c2>
           #<GKFG-1521 instance frame in DORABASE[F] @ #x10383606e2>
           #<GKFG-1522 instance frame in DORABASE[F] @ #x1038360702>
           #<GKFG-1523 instance frame in DORABASE[F] @ #x1038360722>
           #<GKFG-1524 instance frame in DORABASE[F] @ #x1038360742>
           #<GKFG-1525 instance frame in DORABASE[F] @ #x1038360762>
           #<GKFG-1526 instance frame in DORABASE[F] @ #x1038360782>
           #<GKFG-1528 instance frame in DORABASE[F] @ #x10383607c2>
           #<GKFG-1529 instance frame in DORABASE[F] @ #x10383607e2>
           #<GKFG-1530 instance frame in DORABASE[F] @ #x1038360802>
           #<GKFG-1531 instance frame in DORABASE[F] @ #x1038360822>
           #<GKFG-1532 instance frame in DORABASE[F] @ #x1038360842>
           #<GKFG-1533 instance frame in DORABASE[F] @ #x1038360862>
           #<GKFG-1534 instance frame in DORABASE[F] @ #x1038360882>
           #<GKFG-1535 instance frame in DORABASE[F] @ #x10383608a2>
           #<GKFG-1536 instance frame in DORABASE[F] @ #x10383608c2>
           #<GKFG-1537 instance frame in DORABASE[F] @ #x10383608e2>
           #<GKFG-1539 instance frame in DORABASE[F] @ #x1038360922>
           #<GKFG-1540 instance frame in DORABASE[F] @ #x1038360942>
           #<GKFG-1541 instance frame in DORABASE[F] @ #x1038360962>
           #<GKFG-1542 instance frame in DORABASE[F] @ #x1038360982>
           #<GKFG-1543 instance frame in DORABASE[F] @ #x10383609a2>
           #<GKFG-1544 instance frame in DORABASE[F] @ #x10383609c2>
           #<GKFG-1545 instance frame in DORABASE[F] @ #x10383609e2>
           #<GKFG-1546 instance frame in DORABASE[F] @ #x1038360a02>
           #<GKFG-1547 instance frame in DORABASE[F] @ #x1038360a22>
           #<GKFG-1548 instance frame in DORABASE[F] @ #x1038360a42>
           #<GKFG-1550 instance frame in DORABASE[F] @ #x1038360a82>
           #<GKFG-1551 instance frame in DORABASE[F] @ #x1038360aa2>
           #<GKFG-1552 instance frame in DORABASE[F] @ #x1038360ac2>
           #<GKFG-1553 instance frame in DORABASE[F] @ #x1038360ae2>
           #<GKFG-1554 instance frame in DORABASE[F] @ #x1038360b02>
           #<GKFG-1555 instance frame in DORABASE[F] @ #x1038360b22>
           #<GKFG-1556 instance frame in DORABASE[F] @ #x1038360b42>
           #<GKFG-1557 instance frame in DORABASE[F] @ #x1038360b62>
           #<GKFG-1558 instance frame in DORABASE[F] @ #x1038360b82>
           #<GKFG-1559 instance frame in DORABASE[F] @ #x1038360ba2>
           #<GKFG-1561 instance frame in DORABASE[F] @ #x1038360be2>
           #<GKFG-1562 instance frame in DORABASE[F] @ #x1038360c02>
           #<GKFG-1563 instance frame in DORABASE[F] @ #x1038360c22>
           #<GKFG-1564 instance frame in DORABASE[F] @ #x1038360c42>
           #<GKFG-1565 instance frame in DORABASE[F] @ #x1038360c62>
           #<GKFG-1566 instance frame in DORABASE[F] @ #x1038360c82>
           #<GKFG-1567 instance frame in DORABASE[F] @ #x1038360ca2>
           #<GKFG-1568 instance frame in DORABASE[F] @ #x1038360cc2>
           #<GKFG-1569 instance frame in DORABASE[F] @ #x1038360ce2>
           #<GKFG-1570 instance frame in DORABASE[F] @ #x1038360d02>
           #<GKFG-1572 instance frame in DORABASE[F] @ #x1038360d42>
           #<GKFG-1573 instance frame in DORABASE[F] @ #x1038360d62>
           #<GKFG-1574 instance frame in DORABASE[F] @ #x1038360d82>
           #<GKFG-1575 instance frame in DORABASE[F] @ #x1038360da2>
           #<GKFG-1576 instance frame in DORABASE[F] @ #x1038360dc2>
           #<GKFG-1577 instance frame in DORABASE[F] @ #x1038360de2>
           #<GKFG-1578 instance frame in DORABASE[F] @ #x1038360e02>
           #<GKFG-1579 instance frame in DORABASE[F] @ #x1038360e22>
           #<GKFG-1580 instance frame in DORABASE[F] @ #x1038360e42>
           #<GKFG-1581 instance frame in DORABASE[F] @ #x1038360e62>
           #<GKFG-1584 instance frame in DORABASE[F] @ #x1038360ec2>
           #<GKFG-1585 instance frame in DORABASE[F] @ #x1038360ee2>
           #<GKFG-1586 instance frame in DORABASE[F] @ #x1038360f02>
           #<GKFG-1587 instance frame in DORABASE[F] @ #x1038360f22>
           #<GKFG-1588 instance frame in DORABASE[F] @ #x1038360f42>
           #<GKFG-1589 instance frame in DORABASE[F] @ #x1038360f62>
           #<GKFG-1590 instance frame in DORABASE[F] @ #x1038360f82>
           #<GKFG-1591 instance frame in DORABASE[F] @ #x1038360fa2>
           #<GKFG-1592 instance frame in DORABASE[F] @ #x1038360fc2>
           #<GKFG-1593 instance frame in DORABASE[F] @ #x1038360fe2>
           #<GKFG-1595 instance frame in DORABASE[F] @ #x1038361022>
           #<GKFG-1596 instance frame in DORABASE[F] @ #x1038361042>
           #<GKFG-1597 instance frame in DORABASE[F] @ #x1038361062>
           #<GKFG-1598 instance frame in DORABASE[F] @ #x1038361082>
           #<GKFG-1599 instance frame in DORABASE[F] @ #x10383610a2>
           #<GKFG-1600 instance frame in DORABASE[F] @ #x10383610c2>
           #<GKFG-1601 instance frame in DORABASE[F] @ #x10383610e2>
           #<GKFG-1602 instance frame in DORABASE[F] @ #x1038361102>
           #<GKFG-1603 instance frame in DORABASE[F] @ #x1038361122>
           #<GKFG-1604 instance frame in DORABASE[F] @ #x1038361142>
           #<GKFG-1606 instance frame in DORABASE[F] @ #x1038361182>
           #<GKFG-1607 instance frame in DORABASE[F] @ #x10383611a2>
           #<GKFG-1608 instance frame in DORABASE[F] @ #x10383611c2>
           #<GKFG-1609 instance frame in DORABASE[F] @ #x10383611e2>
           #<GKFG-1610 instance frame in DORABASE[F] @ #x1038361202>
           #<GKFG-1611 instance frame in DORABASE[F] @ #x1038361222>
           #<GKFG-1612 instance frame in DORABASE[F] @ #x1038361242>
           #<GKFG-1613 instance frame in DORABASE[F] @ #x1038361262>
           #<GKFG-1614 instance frame in DORABASE[F] @ #x1038361282>
           #<GKFG-1615 instance frame in DORABASE[F] @ #x10383612a2>
           #<GKFG-1617 instance frame in DORABASE[F] @ #x10383612e2>
           #<GKFG-1618 instance frame in DORABASE[F] @ #x1038361302>
           #<GKFG-1619 instance frame in DORABASE[F] @ #x1038361322>
           #<GKFG-1620 instance frame in DORABASE[F] @ #x1038361342>
           #<GKFG-1621 instance frame in DORABASE[F] @ #x1038361362>
           #<GKFG-1622 instance frame in DORABASE[F] @ #x1038361382>
           #<GKFG-1623 instance frame in DORABASE[F] @ #x10383613a2>
           #<GKFG-1624 instance frame in DORABASE[F] @ #x10383613c2>
           #<GKFG-1625 instance frame in DORABASE[F] @ #x10383613e2>
           #<GKFG-1626 instance frame in DORABASE[F] @ #x1038361402>
           #<GKFG-1628 instance frame in DORABASE[F] @ #x1038361442>
           #<GKFG-1629 instance frame in DORABASE[F] @ #x1038361462>
           #<GKFG-1630 instance frame in DORABASE[F] @ #x1038361482>
           #<GKFG-1631 instance frame in DORABASE[F] @ #x10383614a2>
           #<GKFG-1632 instance frame in DORABASE[F] @ #x10383614c2>
           #<GKFG-1633 instance frame in DORABASE[F] @ #x10383614e2>
           #<GKFG-1634 instance frame in DORABASE[F] @ #x1038361502>
           #<GKFG-1635 instance frame in DORABASE[F] @ #x1038361522>
           #<GKFG-1636 instance frame in DORABASE[F] @ #x1038361542>
           #<GKFG-1637 instance frame in DORABASE[F] @ #x1038361562>
           #<GKFG-1639 instance frame in DORABASE[F] @ #x10383615a2>
           #<GKFG-1640 instance frame in DORABASE[F] @ #x10383615c2>
           #<GKFG-1641 instance frame in DORABASE[F] @ #x10383615e2>
           #<GKFG-1642 instance frame in DORABASE[F] @ #x1038361602>
           #<GKFG-1643 instance frame in DORABASE[F] @ #x1038361622>
           #<GKFG-1644 instance frame in DORABASE[F] @ #x1038361642>
           #<GKFG-1645 instance frame in DORABASE[F] @ #x1038361662>
           #<GKFG-1646 instance frame in DORABASE[F] @ #x1038361682>
           #<GKFG-1647 instance frame in DORABASE[F] @ #x10383616a2>
           #<GKFG-1648 instance frame in DORABASE[F] @ #x10383616c2>
           #<GKFG-1650 instance frame in DORABASE[F] @ #x1038361702>
           #<GKFG-1651 instance frame in DORABASE[F] @ #x1038361722>
           #<GKFG-1652 instance frame in DORABASE[F] @ #x1038361742>
           #<GKFG-1653 instance frame in DORABASE[F] @ #x1038361762>
           #<GKFG-1654 instance frame in DORABASE[F] @ #x1038361782>
           #<GKFG-1655 instance frame in DORABASE[F] @ #x10383617a2>
           #<GKFG-1656 instance frame in DORABASE[F] @ #x10383617c2>
           #<GKFG-1657 instance frame in DORABASE[F] @ #x10383617e2>
           #<GKFG-1658 instance frame in DORABASE[F] @ #x1038361802>
           #<GKFG-1659 instance frame in DORABASE[F] @ #x1038361822>
           #<GKFG-1661 instance frame in DORABASE[F] @ #x1038361862>
           #<GKFG-1662 instance frame in DORABASE[F] @ #x1038361882>
           #<GKFG-1663 instance frame in DORABASE[F] @ #x10383618a2>
           #<GKFG-1664 instance frame in DORABASE[F] @ #x10383618c2>
           #<GKFG-1665 instance frame in DORABASE[F] @ #x10383618e2>
           #<GKFG-1666 instance frame in DORABASE[F] @ #x1038361902>
           #<GKFG-1667 instance frame in DORABASE[F] @ #x1038361922>
           #<GKFG-1668 instance frame in DORABASE[F] @ #x1038361942>
           #<GKFG-1669 instance frame in DORABASE[F] @ #x1038361962>
           #<GKFG-1670 instance frame in DORABASE[F] @ #x1038361982>
           #<GKFG-1672 instance frame in DORABASE[F] @ #x10383619c2>
           #<GKFG-1673 instance frame in DORABASE[F] @ #x10383619e2>
           #<GKFG-1674 instance frame in DORABASE[F] @ #x1038361a02>
           #<GKFG-1675 instance frame in DORABASE[F] @ #x1038361a22>
           #<GKFG-1676 instance frame in DORABASE[F] @ #x1038361a42>
           #<GKFG-1677 instance frame in DORABASE[F] @ #x1038361a62>
           #<GKFG-1678 instance frame in DORABASE[F] @ #x1038361a82>
           #<GKFG-1679 instance frame in DORABASE[F] @ #x1038361aa2>
           #<GKFG-1680 instance frame in DORABASE[F] @ #x1038361ac2>
           #<GKFG-1681 instance frame in DORABASE[F] @ #x1038361ae2>
           #<GKFG-1683 instance frame in DORABASE[F] @ #x1038361b22>
           #<GKFG-1684 instance frame in DORABASE[F] @ #x1038361b42>
           #<GKFG-1685 instance frame in DORABASE[F] @ #x1038361b62>
           #<GKFG-1686 instance frame in DORABASE[F] @ #x1038361b82>
           #<GKFG-1687 instance frame in DORABASE[F] @ #x1038361ba2>
           #<GKFG-1688 instance frame in DORABASE[F] @ #x1038361bc2>
           #<GKFG-1689 instance frame in DORABASE[F] @ #x1038361be2>
           #<GKFG-1690 instance frame in DORABASE[F] @ #x1038361c02>
           #<GKFG-1691 instance frame in DORABASE[F] @ #x1038361c22>
           #<GKFG-1692 instance frame in DORABASE[F] @ #x1038361c42>
           #<GKFG-1695 instance frame in DORABASE[F] @ #x1038361ca2>
           #<GKFG-1696 instance frame in DORABASE[F] @ #x10384815f2>
           #<GKFG-1697 instance frame in DORABASE[F] @ #x1038361cc2>
           #<GKFG-1698 instance frame in DORABASE[F] @ #x1038361ce2>
           #<GKFG-1699 instance frame in DORABASE[F] @ #x1038361d02>
           #<GKFG-1700 instance frame in DORABASE[F] @ #x1038361d22>
           #<GKFG-1701 instance frame in DORABASE[F] @ #x1038361d42>
           #<GKFG-1702 instance frame in DORABASE[F] @ #x1038361d62>
           #<GKFG-1703 instance frame in DORABASE[F] @ #x1038361d82>
           #<GKFG-1704 instance frame in DORABASE[F] @ #x1038361da2>
           #<GKFG-1706 instance frame in DORABASE[F] @ #x1038361dc2>
           #<GKFG-1707 instance frame in DORABASE[F] @ #x1038361de2>
           #<GKFG-1708 instance frame in DORABASE[F] @ #x1038361e02>
           #<GKFG-1709 instance frame in DORABASE[F] @ #x1038361e22>
           #<GKFG-1710 instance frame in DORABASE[F] @ #x1038361e42>
           #<GKFG-1711 instance frame in DORABASE[F] @ #x1038361e62>
           #<GKFG-1712 instance frame in DORABASE[F] @ #x1038361e82>
           #<GKFG-1713 instance frame in DORABASE[F] @ #x1038361ea2>
           #<GKFG-1714 instance frame in DORABASE[F] @ #x1038361ec2>
           #<GKFG-1715 instance frame in DORABASE[F] @ #x1038361ee2>
           #<GKFG-1717 instance frame in DORABASE[F] @ #x1038361f02>
           #<GKFG-1718 instance frame in DORABASE[F] @ #x1038361f22>
           #<GKFG-1719 instance frame in DORABASE[F] @ #x1038361f42>
           #<GKFG-1720 instance frame in DORABASE[F] @ #x1038361f62>
           #<GKFG-1721 instance frame in DORABASE[F] @ #x1038361f82>
           #<GKFG-1722 instance frame in DORABASE[F] @ #x1038361fa2>
           #<GKFG-1723 instance frame in DORABASE[F] @ #x1038361fc2>
           #<GKFG-1724 instance frame in DORABASE[F] @ #x1038361fe2>
           #<GKFG-1725 instance frame in DORABASE[F] @ #x1038362002>
           #<GKFG-1726 instance frame in DORABASE[F] @ #x1038362022>
           #<GKFG-1728 instance frame in DORABASE[F] @ #x1038362062>
           #<GKFG-1729 instance frame in DORABASE[F] @ #x1038362082>
           #<GKFG-1730 instance frame in DORABASE[F] @ #x10383620a2>
           #<GKFG-1731 instance frame in DORABASE[F] @ #x10383620c2>
           #<GKFG-1732 instance frame in DORABASE[F] @ #x10383620e2>
           #<GKFG-1733 instance frame in DORABASE[F] @ #x1038362102>
           #<GKFG-1734 instance frame in DORABASE[F] @ #x1038362122>
           #<GKFG-1735 instance frame in DORABASE[F] @ #x1038362142>
           #<GKFG-1736 instance frame in DORABASE[F] @ #x1038362162>
           #<GKFG-1737 instance frame in DORABASE[F] @ #x1038362182>
           #<GKFG-1739 instance frame in DORABASE[F] @ #x10383621c2>
           #<GKFG-1740 instance frame in DORABASE[F] @ #x10383621e2>
           #<GKFG-1741 instance frame in DORABASE[F] @ #x1038362202>
           #<GKFG-1742 instance frame in DORABASE[F] @ #x1038362222>
           #<GKFG-1743 instance frame in DORABASE[F] @ #x1038362242>
           #<GKFG-1744 instance frame in DORABASE[F] @ #x1038362262>
           #<GKFG-1745 instance frame in DORABASE[F] @ #x1038362282>
           #<GKFG-1746 instance frame in DORABASE[F] @ #x10383622a2>
           #<GKFG-1747 instance frame in DORABASE[F] @ #x10383622c2>
           #<GKFG-1748 instance frame in DORABASE[F] @ #x10383622e2>
           #<GKFG-1750 instance frame in DORABASE[F] @ #x1038362322>
           #<GKFG-1751 instance frame in DORABASE[F] @ #x1038362342>
           #<GKFG-1752 instance frame in DORABASE[F] @ #x1038362362>
           #<GKFG-1753 instance frame in DORABASE[F] @ #x1038362382>
           #<GKFG-1754 instance frame in DORABASE[F] @ #x10383623a2>
           #<GKFG-1755 instance frame in DORABASE[F] @ #x10383623c2>
           #<GKFG-1756 instance frame in DORABASE[F] @ #x10383623e2>
           #<GKFG-1757 instance frame in DORABASE[F] @ #x1038362402>
           #<GKFG-1758 instance frame in DORABASE[F] @ #x1038362422>
           #<GKFG-1759 instance frame in DORABASE[F] @ #x1038362442>
           #<GKFG-1761 instance frame in DORABASE[F] @ #x1038362482>
           #<GKFG-1762 instance frame in DORABASE[F] @ #x10383624a2>
           #<GKFG-1763 instance frame in DORABASE[F] @ #x10383624c2>
           #<GKFG-1764 instance frame in DORABASE[F] @ #x10383624e2>
           #<GKFG-1765 instance frame in DORABASE[F] @ #x1038362502>
           #<GKFG-1766 instance frame in DORABASE[F] @ #x1038362522>
           #<GKFG-1767 instance frame in DORABASE[F] @ #x1038362542>
           #<GKFG-1768 instance frame in DORABASE[F] @ #x1038362562>
           #<GKFG-1769 instance frame in DORABASE[F] @ #x1038362582>
           #<GKFG-1770 instance frame in DORABASE[F] @ #x10383625a2>
           #<GKFG-1772 instance frame in DORABASE[F] @ #x10383625e2>
           #<GKFG-1773 instance frame in DORABASE[F] @ #x1038362602>
           #<GKFG-1774 instance frame in DORABASE[F] @ #x1038362622>
           #<GKFG-1775 instance frame in DORABASE[F] @ #x1038362642>
           #<GKFG-1776 instance frame in DORABASE[F] @ #x1038362662>
           #<GKFG-1777 instance frame in DORABASE[F] @ #x1038362682>
           #<GKFG-1778 instance frame in DORABASE[F] @ #x10383626a2>
           #<GKFG-1779 instance frame in DORABASE[F] @ #x10383626c2>
           #<GKFG-1780 instance frame in DORABASE[F] @ #x10383626e2>
           #<GKFG-1781 instance frame in DORABASE[F] @ #x1038362702>
           #<GKFG-1783 instance frame in DORABASE[F] @ #x1038362742>
           #<GKFG-1784 instance frame in DORABASE[F] @ #x1038362762>
           #<GKFG-1785 instance frame in DORABASE[F] @ #x1038362782>
           #<GKFG-1786 instance frame in DORABASE[F] @ #x10383627a2>
           #<GKFG-1787 instance frame in DORABASE[F] @ #x10383627c2>
           #<GKFG-1788 instance frame in DORABASE[F] @ #x10383627e2>
           #<GKFG-1789 instance frame in DORABASE[F] @ #x1038362802>
           #<GKFG-1790 instance frame in DORABASE[F] @ #x1038362822>
           #<GKFG-1791 instance frame in DORABASE[F] @ #x1038362842>
           #<GKFG-1792 instance frame in DORABASE[F] @ #x1038362862>
           #<GKFG-1794 instance frame in DORABASE[F] @ #x10383628a2>
           #<GKFG-1795 instance frame in DORABASE[F] @ #x10383628c2>
           #<GKFG-1796 instance frame in DORABASE[F] @ #x10383628e2>
           #<GKFG-1797 instance frame in DORABASE[F] @ #x1038362902>
           #<GKFG-1798 instance frame in DORABASE[F] @ #x1038362922>
           #<GKFG-1799 instance frame in DORABASE[F] @ #x1038362942>
           #<GKFG-1800 instance frame in DORABASE[F] @ #x1038362962>
           #<GKFG-1801 instance frame in DORABASE[F] @ #x1038362982>
           #<GKFG-1802 instance frame in DORABASE[F] @ #x10383629a2>
           #<GKFG-1803 instance frame in DORABASE[F] @ #x10383629c2>
           #<GKFG-1806 instance frame in DORABASE[F] @ #x1038362a22>
           #<GKFG-1807 instance frame in DORABASE[F] @ #x1038362a42>
           #<GKFG-1808 instance frame in DORABASE[F] @ #x1038362a62>
           #<GKFG-1809 instance frame in DORABASE[F] @ #x1038362a82>
           #<GKFG-1810 instance frame in DORABASE[F] @ #x1038362aa2>
           #<GKFG-1811 instance frame in DORABASE[F] @ #x1038362ac2>
           #<GKFG-1812 instance frame in DORABASE[F] @ #x1038362ae2>
           #<GKFG-1813 instance frame in DORABASE[F] @ #x1038362b02>
           #<GKFG-1814 instance frame in DORABASE[F] @ #x1038362b22>
           #<GKFG-1815 instance frame in DORABASE[F] @ #x1038362b42>
           #<GKFG-1817 instance frame in DORABASE[F] @ #x1038362b82>
           #<GKFG-1818 instance frame in DORABASE[F] @ #x1038362ba2>
           #<GKFG-1819 instance frame in DORABASE[F] @ #x1038362bc2>
           #<GKFG-1820 instance frame in DORABASE[F] @ #x1038362be2>
           #<GKFG-1821 instance frame in DORABASE[F] @ #x1038362c02>
           #<GKFG-1822 instance frame in DORABASE[F] @ #x1038362c22>
           #<GKFG-1823 instance frame in DORABASE[F] @ #x1038362c42>
           #<GKFG-1824 instance frame in DORABASE[F] @ #x1038362c62>
           #<GKFG-1825 instance frame in DORABASE[F] @ #x1038362c82>
           #<GKFG-1826 instance frame in DORABASE[F] @ #x1038480f12>
           #<GKFG-1828 instance frame in DORABASE[F] @ #x1038362cc2>
           #<GKFG-1829 instance frame in DORABASE[F] @ #x1038362ce2>
           #<GKFG-1830 instance frame in DORABASE[F] @ #x1038362d02>
           #<GKFG-1831 instance frame in DORABASE[F] @ #x1038362d22>
           #<GKFG-1832 instance frame in DORABASE[F] @ #x1038362d42>
           #<GKFG-1833 instance frame in DORABASE[F] @ #x1038362d62>
           #<GKFG-1834 instance frame in DORABASE[F] @ #x1038362d82>
           #<GKFG-1835 instance frame in DORABASE[F] @ #x1038362da2>
           #<GKFG-1836 instance frame in DORABASE[F] @ #x1038362dc2>
           #<GKFG-1837 instance frame in DORABASE[F] @ #x1038362de2>
           #<GKFG-1839 instance frame in DORABASE[F] @ #x1038362e22>
           #<GKFG-1840 instance frame in DORABASE[F] @ #x1038362e42>
           #<GKFG-1841 instance frame in DORABASE[F] @ #x1038362e62>
           #<GKFG-1842 instance frame in DORABASE[F] @ #x1038362e82>
           #<GKFG-1843 instance frame in DORABASE[F] @ #x1038362ea2>
           #<GKFG-1844 instance frame in DORABASE[F] @ #x1038362ec2>
           #<GKFG-1845 instance frame in DORABASE[F] @ #x1038362ee2>
           #<GKFG-1846 instance frame in DORABASE[F] @ #x1038362f02>
           #<GKFG-1847 instance frame in DORABASE[F] @ #x1038362f22>
           #<GKFG-1848 instance frame in DORABASE[F] @ #x1038362f42>
           #<GKFG-1850 instance frame in DORABASE[F] @ #x1038362f82>
           #<GKFG-1851 instance frame in DORABASE[F] @ #x1038362fa2>
           #<GKFG-1852 instance frame in DORABASE[F] @ #x1038362fc2>
           #<GKFG-1853 instance frame in DORABASE[F] @ #x1038362fe2>
           #<GKFG-1854 instance frame in DORABASE[F] @ #x1038363002>
           #<GKFG-1855 instance frame in DORABASE[F] @ #x1038363022>
           #<GKFG-1856 instance frame in DORABASE[F] @ #x1038363042>
           #<GKFG-1857 instance frame in DORABASE[F] @ #x1038363062>
           #<GKFG-1858 instance frame in DORABASE[F] @ #x1038363082>
           #<GKFG-1859 instance frame in DORABASE[F] @ #x10383630a2>
           #<GKFG-1861 instance frame in DORABASE[F] @ #x10383630e2>
           #<GKFG-1862 instance frame in DORABASE[F] @ #x1038363102>
           #<GKFG-1863 instance frame in DORABASE[F] @ #x1038363122>
           #<GKFG-1864 instance frame in DORABASE[F] @ #x1038363142>
           #<GKFG-1865 instance frame in DORABASE[F] @ #x1038363162>
           #<GKFG-1866 instance frame in DORABASE[F] @ #x1038363182>
           #<GKFG-1867 instance frame in DORABASE[F] @ #x10383631a2>
           #<GKFG-1868 instance frame in DORABASE[F] @ #x10383631c2>
           #<GKFG-1869 instance frame in DORABASE[F] @ #x10383631e2>
           #<GKFG-1870 instance frame in DORABASE[F] @ #x1038363202>
           #<GKFG-1872 instance frame in DORABASE[F] @ #x1038363242>
           #<GKFG-1873 instance frame in DORABASE[F] @ #x1038363262>
           #<GKFG-1874 instance frame in DORABASE[F] @ #x1038363282>
           #<GKFG-1875 instance frame in DORABASE[F] @ #x10383632a2>
           #<GKFG-1876 instance frame in DORABASE[F] @ #x10383632c2>
           #<GKFG-1877 instance frame in DORABASE[F] @ #x10383632e2>
           #<GKFG-1878 instance frame in DORABASE[F] @ #x1038363302>
           #<GKFG-1879 instance frame in DORABASE[F] @ #x1038363322>
           #<GKFG-1880 instance frame in DORABASE[F] @ #x1038363342>
           #<GKFG-1881 instance frame in DORABASE[F] @ #x1038363362>
           #<GKFG-1883 instance frame in DORABASE[F] @ #x10383633a2>
           #<GKFG-1884 instance frame in DORABASE[F] @ #x10383633c2>
           #<GKFG-1885 instance frame in DORABASE[F] @ #x10383633e2>
           #<GKFG-1886 instance frame in DORABASE[F] @ #x1038363402>
           #<GKFG-1887 instance frame in DORABASE[F] @ #x1038363422>
           #<GKFG-1888 instance frame in DORABASE[F] @ #x1038363442>
           #<GKFG-1889 instance frame in DORABASE[F] @ #x1038363462>
           #<GKFG-1890 instance frame in DORABASE[F] @ #x1038363482>
           #<GKFG-1891 instance frame in DORABASE[F] @ #x10383634a2>
           #<GKFG-1892 instance frame in DORABASE[F] @ #x10383634c2>
           #<GKFG-1894 instance frame in DORABASE[F] @ #x1038363502>
           #<GKFG-1895 instance frame in DORABASE[F] @ #x1038363522>
           #<GKFG-1896 instance frame in DORABASE[F] @ #x1038363542>
           #<GKFG-1897 instance frame in DORABASE[F] @ #x1038363562>
           #<GKFG-1898 instance frame in DORABASE[F] @ #x1038363582>
           #<GKFG-1899 instance frame in DORABASE[F] @ #x10383635a2>
           #<GKFG-1900 instance frame in DORABASE[F] @ #x10383635c2>
           #<GKFG-1901 instance frame in DORABASE[F] @ #x10383635e2>
           #<GKFG-1902 instance frame in DORABASE[F] @ #x1038363602>
           #<GKFG-1903 instance frame in DORABASE[F] @ #x1038363622>
           #<GKFG-1905 instance frame in DORABASE[F] @ #x1038363662>
           #<GKFG-1906 instance frame in DORABASE[F] @ #x1038363682>
           #<GKFG-1907 instance frame in DORABASE[F] @ #x10383636a2>
           #<GKFG-1908 instance frame in DORABASE[F] @ #x10383636c2>
           #<GKFG-1909 instance frame in DORABASE[F] @ #x10383636e2>
           #<GKFG-1910 instance frame in DORABASE[F] @ #x1038363702>
           #<GKFG-1911 instance frame in DORABASE[F] @ #x1038363722>
           #<GKFG-1912 instance frame in DORABASE[F] @ #x1038363742>
           #<GKFG-1913 instance frame in DORABASE[F] @ #x1038363762>
           #<GKFG-1914 instance frame in DORABASE[F] @ #x1038363782>
           #<GKFG-1917 instance frame in DORABASE[F] @ #x10383637e2>
           #<GKFG-1918 instance frame in DORABASE[F] @ #x1038363802>
           #<GKFG-1919 instance frame in DORABASE[F] @ #x1038363822>
           #<GKFG-1920 instance frame in DORABASE[F] @ #x1038363842>
           #<GKFG-1921 instance frame in DORABASE[F] @ #x1038363862>
           #<GKFG-1922 instance frame in DORABASE[F] @ #x1038363882>
           #<GKFG-1923 instance frame in DORABASE[F] @ #x10383638a2>
           #<GKFG-1924 instance frame in DORABASE[F] @ #x10383638c2>
           #<GKFG-1925 instance frame in DORABASE[F] @ #x10383638e2>
           #<GKFG-1926 instance frame in DORABASE[F] @ #x1038363902>
           #<GKFG-1928 instance frame in DORABASE[F] @ #x1038363942>
           #<GKFG-1929 instance frame in DORABASE[F] @ #x1038363962>
           #<GKFG-1930 instance frame in DORABASE[F] @ #x1038480f32>
           #<GKFG-1931 instance frame in DORABASE[F] @ #x1038363982>
           #<GKFG-1932 instance frame in DORABASE[F] @ #x10383639a2>
           #<GKFG-1933 instance frame in DORABASE[F] @ #x10383639c2>
           #<GKFG-1934 instance frame in DORABASE[F] @ #x10383639e2>
           #<GKFG-1935 instance frame in DORABASE[F] @ #x1038363a02>
           #<GKFG-1936 instance frame in DORABASE[F] @ #x1038363a22>
           #<GKFG-1937 instance frame in DORABASE[F] @ #x1038363a42>
           #<GKFG-1939 instance frame in DORABASE[F] @ #x1038363a82>
           #<GKFG-1940 instance frame in DORABASE[F] @ #x1038363aa2>
           #<GKFG-1941 instance frame in DORABASE[F] @ #x1038363ac2>
           #<GKFG-1942 instance frame in DORABASE[F] @ #x1038363ae2>
           #<GKFG-1943 instance frame in DORABASE[F] @ #x1038363b02>
           #<GKFG-1944 instance frame in DORABASE[F] @ #x1038363b22>
           #<GKFG-1945 instance frame in DORABASE[F] @ #x1038363b42>
           #<GKFG-1946 instance frame in DORABASE[F] @ #x1038363b62>
           #<GKFG-1947 instance frame in DORABASE[F] @ #x1038363b82>
           #<GKFG-1948 instance frame in DORABASE[F] @ #x1038363ba2>
           #<GKFG-1950 instance frame in DORABASE[F] @ #x1038363be2>
           #<GKFG-1951 instance frame in DORABASE[F] @ #x1038363c02>
           #<GKFG-1952 instance frame in DORABASE[F] @ #x1038363c22>
           #<GKFG-1953 instance frame in DORABASE[F] @ #x1038363c42>
           #<GKFG-1954 instance frame in DORABASE[F] @ #x1038363c62>
           #<GKFG-1955 instance frame in DORABASE[F] @ #x1038363c82>
           #<GKFG-1956 instance frame in DORABASE[F] @ #x1038363ca2>
           #<GKFG-1957 instance frame in DORABASE[F] @ #x1038363cc2>
           #<GKFG-1958 instance frame in DORABASE[F] @ #x1038363ce2>
           #<GKFG-1959 instance frame in DORABASE[F] @ #x1038363d02>
           #<GKFG-1961 instance frame in DORABASE[F] @ #x1038363d42>
           #<GKFG-1962 instance frame in DORABASE[F] @ #x1038363d62>
           #<GKFG-1963 instance frame in DORABASE[F] @ #x1038363d82>
           #<GKFG-1964 instance frame in DORABASE[F] @ #x1038363da2>
           #<GKFG-1965 instance frame in DORABASE[F] @ #x1038363dc2>
           #<GKFG-1966 instance frame in DORABASE[F] @ #x1038363de2>
           #<GKFG-1967 instance frame in DORABASE[F] @ #x1038363e02>
           #<GKFG-1968 instance frame in DORABASE[F] @ #x1038363e22>
           #<GKFG-1969 instance frame in DORABASE[F] @ #x1038363e42>
           #<GKFG-1970 instance frame in DORABASE[F] @ #x1038363e62>
           #<GKFG-1972 instance frame in DORABASE[F] @ #x1038363ea2>
           #<GKFG-1973 instance frame in DORABASE[F] @ #x1038363ec2>
           #<GKFG-1974 instance frame in DORABASE[F] @ #x1038363ee2>
           #<GKFG-1975 instance frame in DORABASE[F] @ #x1038363f02>
           #<GKFG-1976 instance frame in DORABASE[F] @ #x1038363f22>
           #<GKFG-1977 instance frame in DORABASE[F] @ #x1038363f42>
           #<GKFG-1978 instance frame in DORABASE[F] @ #x1038363f62>
           #<GKFG-1979 instance frame in DORABASE[F] @ #x1038363f82>
           #<GKFG-1980 instance frame in DORABASE[F] @ #x1038363fa2>
           #<GKFG-1981 instance frame in DORABASE[F] @ #x1038363fc2>
           #<GKFG-1983 instance frame in DORABASE[F] @ #x1038364002>
           #<GKFG-1984 instance frame in DORABASE[F] @ #x1038364022>
           #<GKFG-1985 instance frame in DORABASE[F] @ #x1038364042>
           #<GKFG-1986 instance frame in DORABASE[F] @ #x1038364062>
           #<GKFG-1987 instance frame in DORABASE[F] @ #x1038364082>
           #<GKFG-1988 instance frame in DORABASE[F] @ #x10383640a2>
           #<GKFG-1989 instance frame in DORABASE[F] @ #x10383640c2>
           #<GKFG-1990 instance frame in DORABASE[F] @ #x10383640e2>
           #<GKFG-1991 instance frame in DORABASE[F] @ #x1038364102>
           #<GKFG-1992 instance frame in DORABASE[F] @ #x1038364122>
           #<GKFG-1994 instance frame in DORABASE[F] @ #x1038364162>
           #<GKFG-1995 instance frame in DORABASE[F] @ #x1038364182>
           #<GKFG-1996 instance frame in DORABASE[F] @ #x10383641a2>
           #<GKFG-1997 instance frame in DORABASE[F] @ #x10383641c2>
           #<GKFG-1998 instance frame in DORABASE[F] @ #x10383641e2>
           #<GKFG-1999 instance frame in DORABASE[F] @ #x1038364202>
           #<GKFG-2000 instance frame in DORABASE[F] @ #x1038364222>
           #<GKFG-2001 instance frame in DORABASE[F] @ #x1038364242>
           #<GKFG-2002 instance frame in DORABASE[F] @ #x1038364262>
           #<GKFG-2003 instance frame in DORABASE[F] @ #x1038364282>
           #<GKFG-2005 instance frame in DORABASE[F] @ #x10383642c2>
           #<GKFG-2006 instance frame in DORABASE[F] @ #x10383642e2>
           #<GKFG-2007 instance frame in DORABASE[F] @ #x1038364302>
           #<GKFG-2008 instance frame in DORABASE[F] @ #x1038364322>
           #<GKFG-2009 instance frame in DORABASE[F] @ #x1038364342>
           #<GKFG-2010 instance frame in DORABASE[F] @ #x1038364362>
           #<GKFG-2011 instance frame in DORABASE[F] @ #x1038364382>
           #<GKFG-2012 instance frame in DORABASE[F] @ #x10383643a2>
           #<GKFG-2013 instance frame in DORABASE[F] @ #x10383643c2>
           #<GKFG-2014 instance frame in DORABASE[F] @ #x10383643e2>
           #<GKFG-2016 instance frame in DORABASE[F] @ #x1038364422>
           #<GKFG-2017 instance frame in DORABASE[F] @ #x1038364442>
           #<GKFG-2018 instance frame in DORABASE[F] @ #x1038364462>
           #<GKFG-2019 instance frame in DORABASE[F] @ #x1038364482>
           #<GKFG-2020 instance frame in DORABASE[F] @ #x10383644a2>
           #<GKFG-2021 instance frame in DORABASE[F] @ #x10383644c2>
           #<GKFG-2022 instance frame in DORABASE[F] @ #x10383644e2>
           #<GKFG-2023 instance frame in DORABASE[F] @ #x1038364502>
           #<GKFG-2024 instance frame in DORABASE[F] @ #x1038364522>
           #<GKFG-2025 instance frame in DORABASE[F] @ #x1038364542>
           #<GKFG-565 instance frame in DORABASE[F] @ #x10383685c2>
           #<GKFG-566 instance frame in DORABASE[F] @ #x10383685e2>
           #<GKFG-567 instance frame in DORABASE[F] @ #x1038368602>
           #<GKFG-568 instance frame in DORABASE[F] @ #x1038368622>
           #<GKFG-569 instance frame in DORABASE[F] @ #x1038368642>
           #<GKFG-570 instance frame in DORABASE[F] @ #x1038368662>
           #<GKFG-571 instance frame in DORABASE[F] @ #x1038368682>
           #<GKFG-572 instance frame in DORABASE[F] @ #x10383686a2>
           #<GKFG-573 instance frame in DORABASE[F] @ #x10383686c2>
           #<GKFG-574 instance frame in DORABASE[F] @ #x10383686e2>
           #<GKFG-576 instance frame in DORABASE[F] @ #x1038368722>
           #<GKFG-577 instance frame in DORABASE[F] @ #x1038368742>
           #<GKFG-578 instance frame in DORABASE[F] @ #x1038368762>
           #<GKFG-579 instance frame in DORABASE[F] @ #x1038368782>
           #<GKFG-580 instance frame in DORABASE[F] @ #x10383687a2>
           #<GKFG-581 instance frame in DORABASE[F] @ #x10383687c2>
           #<GKFG-582 instance frame in DORABASE[F] @ #x10383687e2>
           #<GKFG-583 instance frame in DORABASE[F] @ #x1038368802>
           #<GKFG-584 instance frame in DORABASE[F] @ #x1038368822>
           #<GKFG-585 instance frame in DORABASE[F] @ #x1038368842>
           #<GKFG-587 instance frame in DORABASE[F] @ #x1038368882>
           #<GKFG-588 instance frame in DORABASE[F] @ #x10383688a2>
           #<GKFG-589 instance frame in DORABASE[F] @ #x10383688c2>
           #<GKFG-590 instance frame in DORABASE[F] @ #x10383688e2>
           #<GKFG-591 instance frame in DORABASE[F] @ #x1038368902>
           #<GKFG-592 instance frame in DORABASE[F] @ #x1038368922>
           #<GKFG-593 instance frame in DORABASE[F] @ #x1038368942>
           #<GKFG-594 instance frame in DORABASE[F] @ #x1038368962>
           #<GKFG-595 instance frame in DORABASE[F] @ #x1038368982>
           #<GKFG-596 instance frame in DORABASE[F] @ #x10383689a2>
           #<GKFG-598 instance frame in DORABASE[F] @ #x10383689e2>
           #<GKFG-599 instance frame in DORABASE[F] @ #x1038368a02>
           #<GKFG-600 instance frame in DORABASE[F] @ #x1038368a22>
           #<GKFG-601 instance frame in DORABASE[F] @ #x1038368a42>
           #<GKFG-602 instance frame in DORABASE[F] @ #x1038368a62>
           #<GKFG-603 instance frame in DORABASE[F] @ #x1038368a82>
           #<GKFG-604 instance frame in DORABASE[F] @ #x1038368aa2>
           #<GKFG-605 instance frame in DORABASE[F] @ #x1038368ac2>
           #<GKFG-606 instance frame in DORABASE[F] @ #x1038368ae2>
           #<GKFG-607 instance frame in DORABASE[F] @ #x1038368b02>
           #<GKFG-609 instance frame in DORABASE[F] @ #x1038368b42>
           #<GKFG-610 instance frame in DORABASE[F] @ #x1038368b62>
           #<GKFG-611 instance frame in DORABASE[F] @ #x1038368b82>
           #<GKFG-612 instance frame in DORABASE[F] @ #x1038368ba2>
           #<GKFG-613 instance frame in DORABASE[F] @ #x1038368bc2>
           #<GKFG-614 instance frame in DORABASE[F] @ #x1038368be2>
           #<GKFG-615 instance frame in DORABASE[F] @ #x1038368c02>
           #<GKFG-616 instance frame in DORABASE[F] @ #x1038368c22>
           #<GKFG-617 instance frame in DORABASE[F] @ #x1038368c42>
           #<GKFG-618 instance frame in DORABASE[F] @ #x1038368c62>
           #<GKFG-620 instance frame in DORABASE[F] @ #x1038368ca2>
           #<GKFG-621 instance frame in DORABASE[F] @ #x1038368cc2>
           #<GKFG-622 instance frame in DORABASE[F] @ #x1038368ce2>
           #<GKFG-623 instance frame in DORABASE[F] @ #x1038368d02>
           #<GKFG-624 instance frame in DORABASE[F] @ #x1038368d22>
           #<GKFG-625 instance frame in DORABASE[F] @ #x1038368d42>
           #<GKFG-626 instance frame in DORABASE[F] @ #x1038368d62>
           #<GKFG-627 instance frame in DORABASE[F] @ #x1038368d82>
           #<GKFG-628 instance frame in DORABASE[F] @ #x1038368da2>
           #<GKFG-629 instance frame in DORABASE[F] @ #x1038368dc2>
           #<GKFG-631 instance frame in DORABASE[F] @ #x1038368e02>
           #<GKFG-632 instance frame in DORABASE[F] @ #x1038368e22>
           #<GKFG-633 instance frame in DORABASE[F] @ #x1038368e42>
           #<GKFG-634 instance frame in DORABASE[F] @ #x1038368e62>
           #<GKFG-635 instance frame in DORABASE[F] @ #x1038368e82>
           #<GKFG-636 instance frame in DORABASE[F] @ #x1038368ea2>
           #<GKFG-637 instance frame in DORABASE[F] @ #x1038368ec2>
           #<GKFG-638 instance frame in DORABASE[F] @ #x1038368ee2>
           #<GKFG-639 instance frame in DORABASE[F] @ #x1038368f02>
           #<GKFG-640 instance frame in DORABASE[F] @ #x1038368f22>
           #<GKFG-642 instance frame in DORABASE[F] @ #x1038368f62>
           #<GKFG-643 instance frame in DORABASE[F] @ #x1038368f82>
           #<GKFG-644 instance frame in DORABASE[F] @ #x1038368fa2>
           #<GKFG-645 instance frame in DORABASE[F] @ #x1038368fc2>
           #<GKFG-646 instance frame in DORABASE[F] @ #x1038368fe2>
           #<GKFG-647 instance frame in DORABASE[F] @ #x1038369002>
           #<GKFG-648 instance frame in DORABASE[F] @ #x1038369022>
           #<GKFG-649 instance frame in DORABASE[F] @ #x1038369042>
           #<GKFG-650 instance frame in DORABASE[F] @ #x1038369062>
           #<GKFG-651 instance frame in DORABASE[F] @ #x1038369082>
           #<GKFG-653 instance frame in DORABASE[F] @ #x10383690c2>
           #<GKFG-654 instance frame in DORABASE[F] @ #x10383690e2>
           #<GKFG-655 instance frame in DORABASE[F] @ #x1038369102>
           #<GKFG-656 instance frame in DORABASE[F] @ #x1038369122>
           #<GKFG-657 instance frame in DORABASE[F] @ #x1038481332>
           #<GKFG-658 instance frame in DORABASE[F] @ #x1038369142>
           #<GKFG-659 instance frame in DORABASE[F] @ #x1038369162>
           #<GKFG-660 instance frame in DORABASE[F] @ #x1038369182>
           #<GKFG-661 instance frame in DORABASE[F] @ #x10383691a2>
           #<GKFG-662 instance frame in DORABASE[F] @ #x1038481352>
           #<GKFG-664 instance frame in DORABASE[F] @ #x10383691e2>
           #<GKFG-665 instance frame in DORABASE[F] @ #x1038369202>
           #<GKFG-666 instance frame in DORABASE[F] @ #x1038369222>
           #<GKFG-667 instance frame in DORABASE[F] @ #x1038369242>
           #<GKFG-668 instance frame in DORABASE[F] @ #x1038369262>
           #<GKFG-669 instance frame in DORABASE[F] @ #x1038369282>
           #<GKFG-670 instance frame in DORABASE[F] @ #x10383692a2>
           #<GKFG-671 instance frame in DORABASE[F] @ #x10383692c2>
           #<GKFG-672 instance frame in DORABASE[F] @ #x10383692e2>
           #<GKFG-673 instance frame in DORABASE[F] @ #x1038369302>
           #<GKFG-676 instance frame in DORABASE[F] @ #x1038481372>
           #<GKFG-677 instance frame in DORABASE[F] @ #x1038369362>
           #<GKFG-678 instance frame in DORABASE[F] @ #x1038369382>
           #<GKFG-679 instance frame in DORABASE[F] @ #x10383693a2>
           #<GKFG-680 instance frame in DORABASE[F] @ #x1038481392>
           #<GKFG-681 instance frame in DORABASE[F] @ #x10383693c2>
           #<GKFG-682 instance frame in DORABASE[F] @ #x10383693e2>
           #<GKFG-683 instance frame in DORABASE[F] @ #x1038369402>
           #<GKFG-684 instance frame in DORABASE[F] @ #x1038369422>
           #<GKFG-685 instance frame in DORABASE[F] @ #x1038369442>
           #<GKFG-687 instance frame in DORABASE[F] @ #x1038369482>
           #<GKFG-688 instance frame in DORABASE[F] @ #x10383694a2>
           #<GKFG-689 instance frame in DORABASE[F] @ #x10383694c2>
           #<GKFG-690 instance frame in DORABASE[F] @ #x10383694e2>
           #<GKFG-691 instance frame in DORABASE[F] @ #x1038369502>
           #<GKFG-692 instance frame in DORABASE[F] @ #x1038369522>
           #<GKFG-693 instance frame in DORABASE[F] @ #x1038369542>
           #<GKFG-694 instance frame in DORABASE[F] @ #x1038369562>
           #<GKFG-695 instance frame in DORABASE[F] @ #x1038369582>
           #<GKFG-696 instance frame in DORABASE[F] @ #x10383695a2>
           #<GKFG-698 instance frame in DORABASE[F] @ #x10383695e2>
           #<GKFG-699 instance frame in DORABASE[F] @ #x1038369602>
           #<GKFG-700 instance frame in DORABASE[F] @ #x1038369622>
           #<GKFG-701 instance frame in DORABASE[F] @ #x1038369642>
           #<GKFG-702 instance frame in DORABASE[F] @ #x1038369662>
           #<GKFG-703 instance frame in DORABASE[F] @ #x1038369682>
           #<GKFG-704 instance frame in DORABASE[F] @ #x10383696a2>
           #<GKFG-705 instance frame in DORABASE[F] @ #x10383696c2>
           #<GKFG-706 instance frame in DORABASE[F] @ #x10383696e2>
           #<GKFG-707 instance frame in DORABASE[F] @ #x1038369702>
           #<GKFG-709 instance frame in DORABASE[F] @ #x1038369742>
           #<GKFG-710 instance frame in DORABASE[F] @ #x1038369762>
           #<GKFG-711 instance frame in DORABASE[F] @ #x1038369782>
           #<GKFG-712 instance frame in DORABASE[F] @ #x10383697a2>
           #<GKFG-713 instance frame in DORABASE[F] @ #x10383697c2>
           #<GKFG-714 instance frame in DORABASE[F] @ #x10383697e2>
           #<GKFG-715 instance frame in DORABASE[F] @ #x1038369802>
           #<GKFG-716 instance frame in DORABASE[F] @ #x1038369822>
           #<GKFG-717 instance frame in DORABASE[F] @ #x1038369842>
           #<GKFG-718 instance frame in DORABASE[F] @ #x1038369862>
           #<GKFG-720 instance frame in DORABASE[F] @ #x10383698a2>
           #<GKFG-721 instance frame in DORABASE[F] @ #x10383698c2>
           #<GKFG-722 instance frame in DORABASE[F] @ #x10383698e2>
           #<GKFG-723 instance frame in DORABASE[F] @ #x1038369902>
           #<GKFG-724 instance frame in DORABASE[F] @ #x1038369922>
           #<GKFG-725 instance frame in DORABASE[F] @ #x1038369942>
           #<GKFG-726 instance frame in DORABASE[F] @ #x1038369962>
           #<GKFG-727 instance frame in DORABASE[F] @ #x1038369982>
           #<GKFG-728 instance frame in DORABASE[F] @ #x10383699a2>
           #<GKFG-729 instance frame in DORABASE[F] @ #x10383699c2>
           #<GKFG-731 instance frame in DORABASE[F] @ #x1038369a02>
           #<GKFG-732 instance frame in DORABASE[F] @ #x1038369a22>
           #<GKFG-733 instance frame in DORABASE[F] @ #x1038369a42>
           #<GKFG-734 instance frame in DORABASE[F] @ #x1038369a62>
           #<GKFG-735 instance frame in DORABASE[F] @ #x1038369a82>
           #<GKFG-736 instance frame in DORABASE[F] @ #x1038369aa2>
           #<GKFG-737 instance frame in DORABASE[F] @ #x1038369ac2>
           #<GKFG-738 instance frame in DORABASE[F] @ #x1038369ae2>
           #<GKFG-739 instance frame in DORABASE[F] @ #x1038369b02>
           #<GKFG-740 instance frame in DORABASE[F] @ #x1038369b22>
           #<GKFG-742 instance frame in DORABASE[F] @ #x1038369b62>
           #<GKFG-743 instance frame in DORABASE[F] @ #x10384813b2>
           #<GKFG-744 instance frame in DORABASE[F] @ #x1038369b82>
           #<GKFG-745 instance frame in DORABASE[F] @ #x1038369ba2>
           #<GKFG-746 instance frame in DORABASE[F] @ #x1038369bc2>
           #<GKFG-747 instance frame in DORABASE[F] @ #x1038369be2>
           #<GKFG-748 instance frame in DORABASE[F] @ #x1038369c02>
           #<GKFG-749 instance frame in DORABASE[F] @ #x1038369c22>
           #<GKFG-750 instance frame in DORABASE[F] @ #x1038369c42>
           #<GKFG-751 instance frame in DORABASE[F] @ #x1038369c62>
           #<GKFG-753 instance frame in DORABASE[F] @ #x1038369ca2>
           #<GKFG-754 instance frame in DORABASE[F] @ #x1038369cc2>
           #<GKFG-755 instance frame in DORABASE[F] @ #x1038369ce2>
           #<GKFG-756 instance frame in DORABASE[F] @ #x1038369d02>
           #<GKFG-757 instance frame in DORABASE[F] @ #x1038369d22>
           #<GKFG-758 instance frame in DORABASE[F] @ #x1038369d42>
           #<GKFG-759 instance frame in DORABASE[F] @ #x1038369d62>
           #<GKFG-760 instance frame in DORABASE[F] @ #x1038369d82>
           #<GKFG-761 instance frame in DORABASE[F] @ #x1038369da2>
           #<GKFG-762 instance frame in DORABASE[F] @ #x1038369dc2>
           #<GKFG-764 instance frame in DORABASE[F] @ #x1038369e02>
           #<GKFG-765 instance frame in DORABASE[F] @ #x1038369e22>
           #<GKFG-766 instance frame in DORABASE[F] @ #x1038369e42>
           #<GKFG-767 instance frame in DORABASE[F] @ #x1038369e62>
           #<GKFG-768 instance frame in DORABASE[F] @ #x1038369e82>
           #<GKFG-769 instance frame in DORABASE[F] @ #x1038369ea2>
           #<GKFG-770 instance frame in DORABASE[F] @ #x1038369ec2>
           #<GKFG-771 instance frame in DORABASE[F] @ #x1038369ee2>
           #<GKFG-772 instance frame in DORABASE[F] @ #x1038369f02>
           #<GKFG-773 instance frame in DORABASE[F] @ #x1038369f22>
           #<GKFG-775 instance frame in DORABASE[F] @ #x1038369f62>
           #<GKFG-776 instance frame in DORABASE[F] @ #x1038369f82>
           #<GKFG-777 instance frame in DORABASE[F] @ #x1038369fa2>
           #<GKFG-778 instance frame in DORABASE[F] @ #x1038369fc2>
           #<GKFG-779 instance frame in DORABASE[F] @ #x1038369fe2>
           #<GKFG-780 instance frame in DORABASE[F] @ #x103836a002>
           #<GKFG-781 instance frame in DORABASE[F] @ #x103836a022>
           #<GKFG-782 instance frame in DORABASE[F] @ #x103836a042>
           #<GKFG-783 instance frame in DORABASE[F] @ #x103836a062>
           #<GKFG-784 instance frame in DORABASE[F] @ #x103836a082>
           #<GKFG-787 instance frame in DORABASE[F] @ #x103836a0e2>
           #<GKFG-788 instance frame in DORABASE[F] @ #x103836a102>
           #<GKFG-789 instance frame in DORABASE[F] @ #x103836a122>
           #<GKFG-790 instance frame in DORABASE[F] @ #x103836a142>
           #<GKFG-791 instance frame in DORABASE[F] @ #x103836a162>
           #<GKFG-792 instance frame in DORABASE[F] @ #x103836a182>
           #<GKFG-793 instance frame in DORABASE[F] @ #x103836a1a2>
           #<GKFG-794 instance frame in DORABASE[F] @ #x103836a1c2>
           #<GKFG-795 instance frame in DORABASE[F] @ #x103836a1e2>
           #<GKFG-796 instance frame in DORABASE[F] @ #x103836a202>
           #<GKFG-798 instance frame in DORABASE[F] @ #x103836a242>
           #<GKFG-799 instance frame in DORABASE[F] @ #x103836a262>
           #<GKFG-800 instance frame in DORABASE[F] @ #x103836a282>
           #<GKFG-801 instance frame in DORABASE[F] @ #x103836a2a2>
           #<GKFG-802 instance frame in DORABASE[F] @ #x103836a2c2>
           #<GKFG-803 instance frame in DORABASE[F] @ #x103836a2e2>
           #<GKFG-804 instance frame in DORABASE[F] @ #x103836a302>
           #<GKFG-805 instance frame in DORABASE[F] @ #x103836a322>
           #<GKFG-806 instance frame in DORABASE[F] @ #x103836a342>
           #<GKFG-807 instance frame in DORABASE[F] @ #x103836a362>
           #<GKFG-809 instance frame in DORABASE[F] @ #x103836a3a2>
           #<GKFG-810 instance frame in DORABASE[F] @ #x103836a3c2>
           #<GKFG-811 instance frame in DORABASE[F] @ #x103836a3e2>
           #<GKFG-812 instance frame in DORABASE[F] @ #x103836a402>
           #<GKFG-813 instance frame in DORABASE[F] @ #x103836a422>
           #<GKFG-814 instance frame in DORABASE[F] @ #x103836a442>
           #<GKFG-815 instance frame in DORABASE[F] @ #x103836a462>
           #<GKFG-816 instance frame in DORABASE[F] @ #x103836a482>
           #<GKFG-817 instance frame in DORABASE[F] @ #x103836a4a2>
           #<GKFG-818 instance frame in DORABASE[F] @ #x103836a4c2>
           #<GKFG-820 instance frame in DORABASE[F] @ #x103836a502>
           #<GKFG-821 instance frame in DORABASE[F] @ #x103836a522>
           #<GKFG-822 instance frame in DORABASE[F] @ #x103836a542>
           #<GKFG-823 instance frame in DORABASE[F] @ #x103836a562>
           #<GKFG-824 instance frame in DORABASE[F] @ #x103836a582>
           #<GKFG-825 instance frame in DORABASE[F] @ #x103836a5a2>
           #<GKFG-826 instance frame in DORABASE[F] @ #x103836a5c2>
           #<GKFG-827 instance frame in DORABASE[F] @ #x103836a5e2>
           #<GKFG-828 instance frame in DORABASE[F] @ #x103836a602>
           #<GKFG-829 instance frame in DORABASE[F] @ #x103836a622>
           #<GKFG-831 instance frame in DORABASE[F] @ #x103836a662>
           #<GKFG-832 instance frame in DORABASE[F] @ #x103836a682>
           #<GKFG-833 instance frame in DORABASE[F] @ #x103836a6a2>
           #<GKFG-834 instance frame in DORABASE[F] @ #x103836a6c2>
           #<GKFG-835 instance frame in DORABASE[F] @ #x103836a6e2>
           #<GKFG-836 instance frame in DORABASE[F] @ #x103836a702>
           #<GKFG-837 instance frame in DORABASE[F] @ #x103836a722>
           #<GKFG-838 instance frame in DORABASE[F] @ #x103836a742>
           #<GKFG-839 instance frame in DORABASE[F] @ #x103836a762>
           #<GKFG-840 instance frame in DORABASE[F] @ #x103836a782>
           #<GKFG-842 instance frame in DORABASE[F] @ #x103836a7c2>
           #<GKFG-843 instance frame in DORABASE[F] @ #x103836a7e2>
           #<GKFG-844 instance frame in DORABASE[F] @ #x103836a802>
           #<GKFG-845 instance frame in DORABASE[F] @ #x103836a822>
           #<GKFG-846 instance frame in DORABASE[F] @ #x103836a842>
           #<GKFG-847 instance frame in DORABASE[F] @ #x103836a862>
           #<GKFG-848 instance frame in DORABASE[F] @ #x103836a882>
           #<GKFG-849 instance frame in DORABASE[F] @ #x103836a8a2>
           #<GKFG-850 instance frame in DORABASE[F] @ #x103836a8c2>
           #<GKFG-851 instance frame in DORABASE[F] @ #x103836a8e2>
           #<GKFG-853 instance frame in DORABASE[F] @ #x103836a922>
           #<GKFG-854 instance frame in DORABASE[F] @ #x103836a942>
           #<GKFG-855 instance frame in DORABASE[F] @ #x103836a962>
           #<GKFG-856 instance frame in DORABASE[F] @ #x103836a982>
           #<GKFG-857 instance frame in DORABASE[F] @ #x103836a9a2>
           #<GKFG-858 instance frame in DORABASE[F] @ #x103836a9c2>
           #<GKFG-859 instance frame in DORABASE[F] @ #x103836a9e2>
           #<GKFG-860 instance frame in DORABASE[F] @ #x103836aa02>
           #<GKFG-861 instance frame in DORABASE[F] @ #x10384813d2>
           #<GKFG-862 instance frame in DORABASE[F] @ #x103836aa22>
           #<GKFG-864 instance frame in DORABASE[F] @ #x103836aa62>
           #<GKFG-865 instance frame in DORABASE[F] @ #x103836aa82>
           #<GKFG-866 instance frame in DORABASE[F] @ #x103836aaa2>
           #<GKFG-867 instance frame in DORABASE[F] @ #x103836aac2>
           #<GKFG-868 instance frame in DORABASE[F] @ #x103836aae2>
           #<GKFG-869 instance frame in DORABASE[F] @ #x103836ab02>
           #<GKFG-870 instance frame in DORABASE[F] @ #x103836ab22>
           #<GKFG-871 instance frame in DORABASE[F] @ #x103836ab42>
           #<GKFG-872 instance frame in DORABASE[F] @ #x103836ab62>
           #<GKFG-873 instance frame in DORABASE[F] @ #x103836ab82>
           #<GKFG-875 instance frame in DORABASE[F] @ #x103836abc2>
           #<GKFG-876 instance frame in DORABASE[F] @ #x103836abe2>
           #<GKFG-877 instance frame in DORABASE[F] @ #x103836ac02>
           #<GKFG-878 instance frame in DORABASE[F] @ #x103836ac22>
           #<GKFG-879 instance frame in DORABASE[F] @ #x103836ac42>
           #<GKFG-880 instance frame in DORABASE[F] @ #x103836ac62>
           #<GKFG-881 instance frame in DORABASE[F] @ #x103836ac82>
           #<GKFG-882 instance frame in DORABASE[F] @ #x103836aca2>
           #<GKFG-883 instance frame in DORABASE[F] @ #x103836acc2>
           #<GKFG-884 instance frame in DORABASE[F] @ #x103836ace2>
           #<GKFG-886 instance frame in DORABASE[F] @ #x103836ad22>
           #<GKFG-887 instance frame in DORABASE[F] @ #x103836ad42>
           #<GKFG-888 instance frame in DORABASE[F] @ #x103836ad62>
           #<GKFG-889 instance frame in DORABASE[F] @ #x103836ad82>
           #<GKFG-890 instance frame in DORABASE[F] @ #x103836ada2>
           #<GKFG-891 instance frame in DORABASE[F] @ #x103836adc2>
           #<GKFG-892 instance frame in DORABASE[F] @ #x103836ade2>
           #<GKFG-893 instance frame in DORABASE[F] @ #x103836ae02>
           #<GKFG-894 instance frame in DORABASE[F] @ #x103836ae22>
           #<GKFG-895 instance frame in DORABASE[F] @ #x103836ae42>
           #<GKFG-898 instance frame in DORABASE[F] @ #x103836aea2>
           #<GKFG-899 instance frame in DORABASE[F] @ #x103836aec2>
           #<GKFG-900 instance frame in DORABASE[F] @ #x103836aee2>
           #<GKFG-901 instance frame in DORABASE[F] @ #x103836af02>
           #<GKFG-902 instance frame in DORABASE[F] @ #x103836af22>
           #<GKFG-903 instance frame in DORABASE[F] @ #x103836af42>
           #<GKFG-904 instance frame in DORABASE[F] @ #x103836af62>
           #<GKFG-905 instance frame in DORABASE[F] @ #x103836af82>
           #<GKFG-906 instance frame in DORABASE[F] @ #x103836afa2>
           #<GKFG-907 instance frame in DORABASE[F] @ #x103836afc2>
           #<GKFG-909 instance frame in DORABASE[F] @ #x103836b002>
           #<GKFG-910 instance frame in DORABASE[F] @ #x103836b022>
           #<GKFG-911 instance frame in DORABASE[F] @ #x103836b042>
           #<GKFG-912 instance frame in DORABASE[F] @ #x103836b062>
           #<GKFG-913 instance frame in DORABASE[F] @ #x103836b082>
           #<GKFG-914 instance frame in DORABASE[F] @ #x103836b0a2>
           #<GKFG-915 instance frame in DORABASE[F] @ #x103836b0c2>
           #<GKFG-916 instance frame in DORABASE[F] @ #x103836b0e2>
           #<GKFG-917 instance frame in DORABASE[F] @ #x103836b102>
           #<GKFG-918 instance frame in DORABASE[F] @ #x103836b122>
           #<GKFG-920 instance frame in DORABASE[F] @ #x103836b162>
           #<GKFG-921 instance frame in DORABASE[F] @ #x103836b182>
           #<GKFG-922 instance frame in DORABASE[F] @ #x103836b1a2>
           #<GKFG-923 instance frame in DORABASE[F] @ #x103836b1c2>
           #<GKFG-924 instance frame in DORABASE[F] @ #x103836b1e2>
           #<GKFG-925 instance frame in DORABASE[F] @ #x103836b202>
           #<GKFG-926 instance frame in DORABASE[F] @ #x103836b222>
           #<GKFG-927 instance frame in DORABASE[F] @ #x103836b242>
           #<GKFG-928 instance frame in DORABASE[F] @ #x103836b262>
           #<GKFG-929 instance frame in DORABASE[F] @ #x103836b282>
           #<GKFG-931 instance frame in DORABASE[F] @ #x103836b2c2>
           #<GKFG-932 instance frame in DORABASE[F] @ #x103836b2e2>
           #<GKFG-933 instance frame in DORABASE[F] @ #x103836b302>
           #<GKFG-934 instance frame in DORABASE[F] @ #x103836b322>
           #<GKFG-935 instance frame in DORABASE[F] @ #x103836b342>
           #<GKFG-936 instance frame in DORABASE[F] @ #x103836b362>
           #<GKFG-937 instance frame in DORABASE[F] @ #x103836b382>
           #<GKFG-938 instance frame in DORABASE[F] @ #x103836b3a2>
           #<GKFG-939 instance frame in DORABASE[F] @ #x103836b3c2>
           #<GKFG-940 instance frame in DORABASE[F] @ #x103836b3e2>
           #<GKFG-942 instance frame in DORABASE[F] @ #x10384813f2>
           #<GKFG-943 instance frame in DORABASE[F] @ #x1038481412>
           #<GKFG-944 instance frame in DORABASE[F] @ #x1038481432>
           #<GKFG-945 instance frame in DORABASE[F] @ #x1038481452>
           #<GKFG-946 instance frame in DORABASE[F] @ #x1038481472>
           #<GKFG-947 instance frame in DORABASE[F] @ #x1038481492>
           #<GKFG-948 instance frame in DORABASE[F] @ #x10384814b2>
           #<GKFG-949 instance frame in DORABASE[F] @ #x10384814d2>
           #<GKFG-950 instance frame in DORABASE[F] @ #x10384814f2>
           #<GKFG-951 instance frame in DORABASE[F] @ #x1038481512>
           #<GKFG-953 instance frame in DORABASE[F] @ #x1038481532>
           #<GKFG-954 instance frame in DORABASE[F] @ #x103836b442>
           #<GKFG-955 instance frame in DORABASE[F] @ #x103836b462>
           #<GKFG-956 instance frame in DORABASE[F] @ #x103836b482>
           #<GKFG-957 instance frame in DORABASE[F] @ #x103836b4a2>
           #<GKFG-958 instance frame in DORABASE[F] @ #x1038481552>
           #<GKFG-959 instance frame in DORABASE[F] @ #x1038481572>
           #<GKFG-960 instance frame in DORABASE[F] @ #x103836b4c2>
           #<GKFG-961 instance frame in DORABASE[F] @ #x103836b4e2>
           #<GKFG-962 instance frame in DORABASE[F] @ #x103836b502>
           #<GKFG-964 instance frame in DORABASE[F] @ #x103836b542>
           #<GKFG-965 instance frame in DORABASE[F] @ #x103836b562>
           #<GKFG-966 instance frame in DORABASE[F] @ #x103836b582>
           #<GKFG-967 instance frame in DORABASE[F] @ #x103836b5a2>
           #<GKFG-968 instance frame in DORABASE[F] @ #x103836b5c2>
           #<GKFG-969 instance frame in DORABASE[F] @ #x103836b5e2>
           #<GKFG-970 instance frame in DORABASE[F] @ #x103836b602>
           #<GKFG-971 instance frame in DORABASE[F] @ #x103836b622>
           #<GKFG-972 instance frame in DORABASE[F] @ #x103836b642>
           #<GKFG-973 instance frame in DORABASE[F] @ #x103836b662>
           #<GKFG-975 instance frame in DORABASE[F] @ #x103836b6a2>
           #<GKFG-976 instance frame in DORABASE[F] @ #x103836b6c2>
           #<GKFG-977 instance frame in DORABASE[F] @ #x103836b6e2>
           #<GKFG-978 instance frame in DORABASE[F] @ #x103836b702>
           #<GKFG-979 instance frame in DORABASE[F] @ #x103836b722>
           #<GKFG-980 instance frame in DORABASE[F] @ #x103836b742>
           #<GKFG-981 instance frame in DORABASE[F] @ #x103836b762>
           #<GKFG-982 instance frame in DORABASE[F] @ #x103836b782>
           #<GKFG-983 instance frame in DORABASE[F] @ #x103836b7a2>
           #<GKFG-984 instance frame in DORABASE[F] @ #x103836b7c2>
           #<GKFG-986 instance frame in DORABASE[F] @ #x103836b802>
           #<GKFG-987 instance frame in DORABASE[F] @ #x103836b822>
           #<GKFG-988 instance frame in DORABASE[F] @ #x103836b842>
           #<GKFG-989 instance frame in DORABASE[F] @ #x103836b862>
           #<GKFG-990 instance frame in DORABASE[F] @ #x103836b882>
           #<GKFG-991 instance frame in DORABASE[F] @ #x103836b8a2>
           #<GKFG-992 instance frame in DORABASE[F] @ #x103836b8c2>
           #<GKFG-993 instance frame in DORABASE[F] @ #x103836b8e2>
           #<GKFG-994 instance frame in DORABASE[F] @ #x103836b902>
           #<GKFG-995 instance frame in DORABASE[F] @ #x103836b922>
           #<GKFG-997 instance frame in DORABASE[F] @ #x103836b962>
           #<GKFG-998 instance frame in DORABASE[F] @ #x103836b982>
           #<GKFG-999 instance frame in DORABASE[F] @ #x103836b9a2>
           #<GKFG-1000 instance frame in DORABASE[F] @ #x103836b9c2>
           #<GKFG-1001 instance frame in DORABASE[F] @ #x103836b9e2>
           #<GKFG-1002 instance frame in DORABASE[F] @ #x103836ba02>
           #<GKFG-1003 instance frame in DORABASE[F] @ #x103836ba22>
           #<GKFG-1004 instance frame in DORABASE[F] @ #x103836ba42>
           #<GKFG-1005 instance frame in DORABASE[F] @ #x103836ba62>
           #<GKFG-1006 instance frame in DORABASE[F] @ #x103836ba82>
           #<GKFG-1009 instance frame in DORABASE[F] @ #x1038364602>
           #<GKFG-1010 instance frame in DORABASE[F] @ #x1038364622>
           #<GKFG-1011 instance frame in DORABASE[F] @ #x1038364642>
           #<GKFG-1012 instance frame in DORABASE[F] @ #x1038364662>
           #<GKFG-1013 instance frame in DORABASE[F] @ #x1038364682>
           #<GKFG-1014 instance frame in DORABASE[F] @ #x10383646a2>
           #<GKFG-1015 instance frame in DORABASE[F] @ #x10383646c2>
           #<GKFG-1016 instance frame in DORABASE[F] @ #x10383646e2>
           #<GKFG-1017 instance frame in DORABASE[F] @ #x1038364702>
           #<GKFG-1018 instance frame in DORABASE[F] @ #x1038364722>
           #<GKFG-1020 instance frame in DORABASE[F] @ #x1038364762>
           #<GKFG-1021 instance frame in DORABASE[F] @ #x1038364782>
           #<GKFG-1022 instance frame in DORABASE[F] @ #x10383647a2>
           #<GKFG-1023 instance frame in DORABASE[F] @ #x10383647c2>
           #<GKFG-1024 instance frame in DORABASE[F] @ #x10383647e2>
           #<GKFG-1025 instance frame in DORABASE[F] @ #x1038364802>
           #<GKFG-1026 instance frame in DORABASE[F] @ #x1038364822>
           #<GKFG-1027 instance frame in DORABASE[F] @ #x1038364842>
           #<GKFG-1028 instance frame in DORABASE[F] @ #x1038364862>
           #<GKFG-1029 instance frame in DORABASE[F] @ #x1038364882>
           #<GKFG-1031 instance frame in DORABASE[F] @ #x10383648c2>
           #<GKFG-1032 instance frame in DORABASE[F] @ #x10383648e2>
           #<GKFG-1033 instance frame in DORABASE[F] @ #x1038364902>
           #<GKFG-1034 instance frame in DORABASE[F] @ #x1038364922>
           #<GKFG-1035 instance frame in DORABASE[F] @ #x1038364942>
           #<GKFG-1036 instance frame in DORABASE[F] @ #x1038364962>
           #<GKFG-1037 instance frame in DORABASE[F] @ #x1038364982>
           #<GKFG-1038 instance frame in DORABASE[F] @ #x10383649a2>
           #<GKFG-1039 instance frame in DORABASE[F] @ #x10383649c2>
           #<GKFG-1040 instance frame in DORABASE[F] @ #x10383649e2>
           #<GKFG-1042 instance frame in DORABASE[F] @ #x1038364a22>
           #<GKFG-1043 instance frame in DORABASE[F] @ #x1038364a42>
           #<GKFG-1044 instance frame in DORABASE[F] @ #x1038364a62>
           #<GKFG-1045 instance frame in DORABASE[F] @ #x1038364a82>
           #<GKFG-1046 instance frame in DORABASE[F] @ #x1038364aa2>
           #<GKFG-1047 instance frame in DORABASE[F] @ #x1038364ac2>
           #<GKFG-1048 instance frame in DORABASE[F] @ #x1038364ae2>
           #<GKFG-1049 instance frame in DORABASE[F] @ #x1038364b02>
           #<GKFG-1050 instance frame in DORABASE[F] @ #x1038364b22>
           #<GKFG-1051 instance frame in DORABASE[F] @ #x1038364b42>
           #<GKFG-1053 instance frame in DORABASE[F] @ #x1038364b82>
           #<GKFG-1054 instance frame in DORABASE[F] @ #x1038364ba2>
           #<GKFG-1055 instance frame in DORABASE[F] @ #x1038364bc2>
           #<GKFG-1056 instance frame in DORABASE[F] @ #x1038364be2>
           #<GKFG-1057 instance frame in DORABASE[F] @ #x1038364c02>
           #<GKFG-1058 instance frame in DORABASE[F] @ #x1038364c22>
           #<GKFG-1059 instance frame in DORABASE[F] @ #x1038364c42>
           #<GKFG-1060 instance frame in DORABASE[F] @ #x1038364c62>
           #<GKFG-1061 instance frame in DORABASE[F] @ #x1038364c82>
           #<GKFG-1062 instance frame in DORABASE[F] @ #x1038364ca2>
           #<GKFG-1064 instance frame in DORABASE[F] @ #x1038364ce2>
           #<GKFG-1065 instance frame in DORABASE[F] @ #x1038364d02>
           #<GKFG-1066 instance frame in DORABASE[F] @ #x1038364d22>
           #<GKFG-1067 instance frame in DORABASE[F] @ #x1038364d42>
           #<GKFG-1068 instance frame in DORABASE[F] @ #x1038364d62>
           #<GKFG-1069 instance frame in DORABASE[F] @ #x1038364d82>
           #<GKFG-1070 instance frame in DORABASE[F] @ #x1038364da2>
           #<GKFG-1071 instance frame in DORABASE[F] @ #x1038364dc2>
           #<GKFG-1072 instance frame in DORABASE[F] @ #x1038364de2>
           #<GKFG-1073 instance frame in DORABASE[F] @ #x1038364e02>
           #<GKFG-1075 instance frame in DORABASE[F] @ #x1038364e42>
           #<GKFG-1076 instance frame in DORABASE[F] @ #x1038364e62>
           #<GKFG-1077 instance frame in DORABASE[F] @ #x1038364e82>
           #<GKFG-1078 instance frame in DORABASE[F] @ #x1038364ea2>
           #<GKFG-1079 instance frame in DORABASE[F] @ #x1038364ec2>)
Known TUs: None
Predicted:
Predicted TU 1: TUKFG-279=(GKFG-562)
#<GKFG-562 instance frame in DORABASE[F] @
  #x1038368562>	1..81 + ( gc_cont=0.543) (GENE) E
Predicted TU 2: TUKFG-280=(GKFG-1138)
#<GKFG-1138 instance frame in DORABASE[F] @
  #x1038365622>	putative toxin-antitoxin system, antitoxin component, ribbon-helix-helix domain protein (db=KEGG evalue=5.0e-17 bit_score=92.0 identity=62.2 coverage=80.68181818181817) (BLAST) C
Predicted TU 3: TUKFG-281=(GKFG-1249 GKFG-1360 GKFG-1471 GKFG-1582
                           GKFG-1693 GKFG-1804 GKFG-1915 GKFG-563)
#<GKFG-1249 instance frame in DORABASE[F] @
  #x1038366402>	mcu:HMPREF0573_10592 GntR family transcriptional regulator; K03710 GntR family transcriptional regulator (db=KEGG) (RBH) B
#<GKFG-1360 instance frame in DORABASE[F] @
  #x10383671a2>	mcu:HMPREF0573_10591 sensor histidine kinase (db=KEGG) (RBH) B
#<GKFG-1471 instance frame in DORABASE[F] @
  #x1038367f62>	mcu:HMPREF0573_10590 ABC transporter permease; K02008 cobalt/nickel transport system permease protein (db=KEGG) (RBH) B
#<GKFG-1582 instance frame in DORABASE[F] @
  #x1038360e82>	mcu:HMPREF0573_10589 ABC transporter ATP-binding protein; K02006 cobalt/nickel transport system ATP-binding protein (db=KEGG) (RBH) B
#<GKFG-1693 instance frame in DORABASE[F] @
  #x1038361c62>	mcu:HMPREF0573_10588 ABC transporter ATP-binding protein; K02006 cobalt/nickel transport system ATP-binding protein (db=KEGG) (RBH) B
#<GKFG-1804 instance frame in DORABASE[F] @
  #x10383629e2>	mcu:HMPREF0573_10587 putative photosystem I biogenesis protein BtpA; K06971 (db=KEGG) (RBH) B
#<GKFG-1915 instance frame in DORABASE[F] @
  #x10383637a2>	hypothetical protein; K01483 ureidoglycolate hydrolase [EC:3.5.3.19] (db=KEGG evalue=0.0 bit_score=281.0 identity=76.5 coverage=98.21428571428571) (BLAST) C
#<GKFG-563 instance frame in DORABASE[F] @
  #x1038368582>	mcu:HMPREF0573_10585 putative ribokinase (EC:2.7.1.15); K00852 ribokinase [EC:2.7.1.15] (db=KEGG) (RBH) B
Predicted TU 4: TUKFG-282=(GKFG-674 GKFG-785 GKFG-896)
#<GKFG-674 instance frame in DORABASE[F] @
  #x1038369322>	pseudouridine synthase; K06177 tRNA pseudouridine32 synthase / 23S rRNA pseudouridine746 synthase [EC:5.4.99.28 5.4.99.29] (db=KEGG evalue=1.1e-28 bit_score=133.0 identity=30.4 coverage=78.02197802197803) (BLAST) C
#<GKFG-785 instance frame in DORABASE[F] @
  #x103836a0a2>	glutamine amidotransferase; K01951 GMP synthase (glutamine-hydrolysing) [EC:6.3.5.2] (db=KEGG evalue=6.8e-35 bit_score=153.0 identity=36.9 coverage=96.82539682539682) (BLAST) C
#<GKFG-896 instance frame in DORABASE[F] @
  #x103836ae62>	ske:Sked_29170 hypothetical protein; K06048 carboxylate-amine ligase [EC:6.3.-.-] (db=KEGG) (RBH) B
Predicted TU 5: TUKFG-283=(GKFG-1007)
#<GKFG-1007 instance frame in DORABASE[F] @
  #x103836baa2>	pfr:PFREUD_18720 amino acid ABC transporter permease; K11738 L-asparagine permease (db=KEGG) (RBH) B
Predicted TU 6: TUKFG-284=(GKFG-1083 GKFG-1094 GKFG-1105 GKFG-1116)
#<GKFG-1083 instance frame in DORABASE[F] @
  #x1038364f42>	ckp:ckrop_0569 serine hydroxymethyltransferase (EC:2.1.2.1); K00600 glycine hydroxymethyltransferase [EC:2.1.2.1] (db=KEGG) (RBH) B
#<GKFG-1094 instance frame in DORABASE[F] @
  #x10383650a2>	mcu:HMPREF0573_10172 folD; methenyltetrahydrofolate cyclohydrolase (EC:3.5.4.9); K01491 methylenetetrahydrofolate dehydrogenase (NADP+) / methenyltetrahydrofolate cyclohydrolase [EC:1.5.1.5 3.5.4.9] (db=KEGG) (RBH) B
#<GKFG-1105 instance frame in DORABASE[F] @
  #x1038365202>	(db=HMMPfam db_id=PF02608 from=80 to=359 evalue=6.0e-16 interpro_id=IPR003760 interpro_description=Basic membrane lipoprotein GO=Cellular Component: plasma membrane (GO:0005886)) (IPRSCAN) D
#<GKFG-1116 instance frame in DORABASE[F] @
  #x1038365362>	putative exodeoxyribonuclease III; K01142 exodeoxyribonuclease III [EC:3.1.11.2] (db=KEGG evalue=0.0 bit_score=225.0 identity=46.6 coverage=89.88326848249028) (BLAST) C
Predicted TU 7: TUKFG-285=(GKFG-1127)
#<GKFG-1127 instance frame in DORABASE[F] @
  #x10383654c2>	ahe:Arch_1319 fumarate lyase (EC:4.2.1.2); K01679 fumarate hydratase, class II [EC:4.2.1.2] (db=KEGG) (RBH) B
Predicted TU 8: TUKFG-286=(GKFG-1139)
#<GKFG-1139 instance frame in DORABASE[F] @
  #x1038365642>	seg (db=Seg db_id=seg from=56 to=78) (IPRSCAN) D
Predicted TU 9: TUKFG-287=(GKFG-1150 GKFG-1161)
#<GKFG-1150 instance frame in DORABASE[F] @
  #x10383657a2>	iva:Isova_1870 polyphosphate--glucose phosphotransferase (EC:2.7.1.63); K00886 polyphosphate glucokinase [EC:2.7.1.63] (db=KEGG) (RBH) B
#<GKFG-1161 instance frame in DORABASE[F] @
  #x1038365902>	ahe:Arch_0727 methionine aminopeptidase (EC:3.4.11.18); K01265 methionyl aminopeptidase [EC:3.4.11.18] (db=KEGG) (RBH) B
Predicted TU 10: TUKFG-288=(GKFG-1172)
#<GKFG-1172 instance frame in DORABASE[F] @
  #x1038365a62>	LacI family transcriptional regulator (db=KEGG evalue=2.0e-16 bit_score=92.0 identity=27.5 coverage=80.72727272727272) (BLAST) C
Predicted TU 11: TUKFG-289=(GKFG-1183 GKFG-1194)
#<GKFG-1183 instance frame in DORABASE[F] @
  #x1038365bc2>	cfi:Celf_1651 phenylalanyl-tRNA synthetase subunit alpha; K01889 phenylalanyl-tRNA synthetase alpha chain [EC:6.1.1.20] (db=KEGG) (RBH) B
#<GKFG-1194 instance frame in DORABASE[F] @
  #x1038365d22>	mcu:HMPREF0573_10030 pheT; phenylalanine--tRNA ligase (EC:6.1.1.20); K01890 phenylalanyl-tRNA synthetase beta chain [EC:6.1.1.20] (db=KEGG) (RBH) B
Predicted TU 12: TUKFG-290=(GKFG-1205)
#<GKFG-1205 instance frame in DORABASE[F] @
  #x1038365e82>	25902..26420 + ( gc_cont=0.497) (GENE) E
Predicted TU 13: TUKFG-291=(GKFG-1216)
#<GKFG-1216 instance frame in DORABASE[F] @
  #x1038365fe2>	blm:BLLJ_0965 cell surface protein (db=KEGG) (RBH) B
Predicted TU 14: TUKFG-292=(GKFG-1227)
#<GKFG-1227 instance frame in DORABASE[F] @
  #x1038366142>	hypothetical protein (db=KEGG evalue=2.1e-18 bit_score=98.0 identity=28.8 coverage=80.07662835249042) (BLAST) C
Predicted TU 15: TUKFG-293=(GKFG-1238)
#<GKFG-1238 instance frame in DORABASE[F] @
  #x10383662a2>	ahe:Arch_1647 major facilitator superfamily protein (db=KEGG) (RBH) B
Predicted TU 16: TUKFG-294=(GKFG-1250)
#<GKFG-1250 instance frame in DORABASE[F] @
  #x1038366422>	cjk:jk0616 pitB; phosphate permease; K03306 inorganic phosphate transporter, PiT family (db=KEGG) (RBH) B
Predicted TU 17: TUKFG-295=(GKFG-1261 GKFG-1272)
#<GKFG-1261 instance frame in DORABASE[F] @
  #x1038366582>	ske:Sked_30630 hypothetical protein (db=KEGG) (RBH) B
#<GKFG-1272 instance frame in DORABASE[F] @
  #x10383666e2>	40284..40475 + ( gc_cont=0.589) (GENE) E
Predicted TU 18: TUKFG-296=(GKFG-1283 GKFG-1294)
#<GKFG-1283 instance frame in DORABASE[F] @
  #x1038366842>	large conductance mechanosensitive channel protein; K03282 large conductance mechanosensitive channel (db=KEGG evalue=1.5e-29 bit_score=134.0 identity=52.3 coverage=81.5068493150685) (BLAST) C
#<GKFG-1294 instance frame in DORABASE[F] @
  #x10383669a2>	hypothetical protein (db=KEGG evalue=8.9e-10 bit_score=69.0 identity=26.7 coverage=86.66666666666667) (BLAST) C
Predicted TU 19: TUKFG-297=(GKFG-1305)
#<GKFG-1305 instance frame in DORABASE[F] @
  #x1038366b02>	5,10-methenyltetrahydrofolate synthetase (EC:6.3.3.2); K01934 5-formyltetrahydrofolate cyclo-ligase [EC:6.3.3.2] (db=KEGG evalue=2.2e-15 bit_score=88.0 identity=32.2 coverage=88.40579710144928) (BLAST) C
Predicted TU 20: TUKFG-298=(GKFG-1316 GKFG-1327 GKFG-1338)
#<GKFG-1316 instance frame in DORABASE[F] @
  #x1038366c62>	molybdenum cofactor synthesis protein; K03750 molybdopterin molybdotransferase [EC:2.10.1.1] (db=KEGG evalue=0.0 bit_score=227.0 identity=53.4 coverage=90.1639344262295) (BLAST) C
#<GKFG-1327 instance frame in DORABASE[F] @
  #x1038366da2>	molybdenum cofactor synthesis domain-containing protein; K03750 molybdopterin molybdotransferase [EC:2.10.1.1] (db=KEGG evalue=5.7e-42 bit_score=176.0 identity=54.7 coverage=98.63013698630137) (BLAST) C
#<GKFG-1338 instance frame in DORABASE[F] @
  #x1038366f02>	putative ribosomal-protein-S5-alanine acetyltransferase (EC:2.3.1.128); K03790 ribosomal-protein-alanine N-acetyltransferase [EC:2.3.1.128] (db=KEGG evalue=1.6e-35 bit_score=155.0 identity=40.8 coverage=63.38028169014085) (BLAST) C
Predicted TU 21: TUKFG-299=(GKFG-1349 GKFG-1361)
#<GKFG-1349 instance frame in DORABASE[F] @
  #x1038367062>	seg (db=Seg db_id=seg from=3 to=19) (IPRSCAN) D
#<GKFG-1361 instance frame in DORABASE[F] @
  #x10383671c2>	hypothetical protein; K06997 (db=KEGG evalue=1.0e-43 bit_score=182.0 identity=45.1 coverage=97.0954356846473) (BLAST) C
Predicted TU 22: TUKFG-300=(GKFG-1372 GKFG-1383)
#<GKFG-1372 instance frame in DORABASE[F] @
  #x1038367322>	(db=HMMPfam db_id=PF12029 from=9 to=109 evalue=1.1e-08 interpro_id=IPR021904 interpro_description=Protein of unknown function DUF3516) (IPRSCAN) D
#<GKFG-1383 instance frame in DORABASE[F] @
  #x1038367482>	jde:Jden_1695 DEAD/DEAH box helicase (db=KEGG) (RBH) B
Predicted TU 23: TUKFG-301=(GKFG-1394)
#<GKFG-1394 instance frame in DORABASE[F] @
  #x10383675c2>	ske:Sked_10930 amino acid carrier protein; K03310 alanine or glycine:cation symporter, AGCS family (db=KEGG) (RBH) B
Predicted TU 24: TUKFG-302=(GKFG-1405 GKFG-1416)
#<GKFG-1405 instance frame in DORABASE[F] @
  #x1038367722>	phosphatidylcholine synthase; K01004 phosphatidylcholine synthase [EC:2.7.8.24] (db=KEGG evalue=0.0 bit_score=221.0 identity=44.3 coverage=85.33834586466166) (BLAST) C
#<GKFG-1416 instance frame in DORABASE[F] @
  #x1038367882>	Putative uncharacterized protein n=1 Tax=Corynebacterium amycolatum SK46 RepID=E2MVY7_9CORY (db=UNIREF evalue=1.0e-38 bit_score=166.0 identity=31.7 coverage=93.43283582089552) (BLAST) C
Predicted TU 25: TUKFG-303=(GKFG-1427 GKFG-1438)
#<GKFG-1427 instance frame in DORABASE[F] @
  #x10383679e2>	hypothetical protein; K00230 menaquinone-dependent protoporphyrinogen oxidase [EC:1.3.5.3] (db=KEGG evalue=1.0e-23 bit_score=115.0 identity=35.9 coverage=95.59748427672956) (BLAST) C
#<GKFG-1438 instance frame in DORABASE[F] @
  #x1038367b42>	54036..54254 + ( gc_cont=0.516) (GENE) E
Predicted TU 26: TUKFG-304=(GKFG-1449 GKFG-1460 GKFG-1472 GKFG-1483
                            GKFG-1494 GKFG-1505)
#<GKFG-1449 instance frame in DORABASE[F] @
  #x1038367ca2>	mcu:HMPREF0573_10028 N-acetyl-gamma-glutamyl-phosphate reductase (EC:1.2.1.38); K00145 N-acetyl-gamma-glutamyl-phosphate reductase [EC:1.2.1.38] (db=KEGG) (RBH) B
#<GKFG-1460 instance frame in DORABASE[F] @
  #x1038367e02>	bbi:BBIF_1102 argJ; glutamate N-acetyltransferase/amino-acid acetyltransferase; K00620 glutamate N-acetyltransferase / amino-acid N-acetyltransferase [EC:2.3.1.35 2.3.1.1] (db=KEGG) (RBH) B
#<GKFG-1472 instance frame in DORABASE[F] @
  #x1038367f82>	xce:Xcel_1329 acetylglutamate kinase; K00930 acetylglutamate kinase [EC:2.7.2.8] (db=KEGG) (RBH) B
#<GKFG-1483 instance frame in DORABASE[F] @
  #x10383680e2>	mcu:HMPREF0573_10024 argD; acetylornithine transaminase (EC:2.6.1.11); K00818 acetylornithine aminotransferase [EC:2.6.1.11] (db=KEGG) (RBH) B
#<GKFG-1494 instance frame in DORABASE[F] @
  #x1038368242>	cfl:Cfla_1647 argininosuccinate synthase (EC:6.3.4.5); K01940 argininosuccinate synthase [EC:6.3.4.5] (db=KEGG) (RBH) B
#<GKFG-1505 instance frame in DORABASE[F] @
  #x10383683a2>	ske:Sked_22260 argininosuccinate lyase (EC:4.3.2.1); K01755 argininosuccinate lyase [EC:4.3.2.1] (db=KEGG) (RBH) B
Predicted TU 27: TUKFG-305=(GKFG-1516)
#<GKFG-1516 instance frame in DORABASE[F] @
  #x1038368502>	seg (db=Seg db_id=seg from=33 to=47) (IPRSCAN) D
Predicted TU 28: TUKFG-306=(GKFG-1527)
#<GKFG-1527 instance frame in DORABASE[F] @
  #x10383607a2>	ADP-ribose pyrophosphatase (db=KEGG evalue=0.0 bit_score=250.0 identity=56.4 coverage=93.93939393939394) (BLAST) C
Predicted TU 29: TUKFG-307=(GKFG-1538 GKFG-1549)
#<GKFG-1538 instance frame in DORABASE[F] @
  #x1038360902>	cpy:Cphy_3731 phosphotransferase system, EIIC; K07035 (db=KEGG) (RBH) B
#<GKFG-1549 instance frame in DORABASE[F] @
  #x1038360a62>	mcu:HMPREF0573_10017 tyrS; tyrosine--tRNA ligase (EC:6.1.1.1); K01866 tyrosyl-tRNA synthetase [EC:6.1.1.1] (db=KEGG) (RBH) B
Predicted TU 30: TUKFG-308=(GKFG-1560)
#<GKFG-1560 instance frame in DORABASE[F] @
  #x1038360bc2>	Putative uncharacterized protein (Fragment) n=2 Tax=Scardovia inopinata F0304 RepID=D6KSD2_SCAIO (db=UNIREF evalue=2.8e-12 bit_score=77.0 identity=48.8 coverage=50.0) (BLAST) C
Predicted TU 31: TUKFG-309=(GKFG-1571)
#<GKFG-1571 instance frame in DORABASE[F] @
  #x1038360d22>	68889..69029 + ( gc_cont=0.560) (GENE) E
Predicted TU 32: TUKFG-310=(GKFG-1583)
#<GKFG-1583 instance frame in DORABASE[F] @
  #x1038360ea2>	hypothetical protein (db=KEGG evalue=1.8e-13 bit_score=80.0 identity=55.1 coverage=96.25) (BLAST) C
Predicted TU 33: TUKFG-311=(GKFG-1594)
#<GKFG-1594 instance frame in DORABASE[F] @
  #x1038361002>	hypothetical protein (db=KEGG evalue=2.9e-08 bit_score=65.0 identity=38.5 coverage=24.681933842239186) (BLAST) C
Predicted TU 34: TUKFG-312=(GKFG-1605)
#<GKFG-1605 instance frame in DORABASE[F] @
  #x1038361162>	group 1 glycosyl transferase (db=KEGG evalue=0.0 bit_score=212.0 identity=33.1 coverage=95.22613065326632) (BLAST) C
Predicted TU 35: TUKFG-313=(GKFG-1616)
#<GKFG-1616 instance frame in DORABASE[F] @
  #x10383612c2>	bfa:Bfae_18570 transcriptional regulator, IclR family (db=KEGG) (RBH) B
Predicted TU 36: TUKFG-314=(GKFG-1627 GKFG-1638)
#<GKFG-1627 instance frame in DORABASE[F] @
  #x1038361422>	cfi:Celf_2457 3-isopropylmalate dehydratase, large subunit; K01703 3-isopropylmalate/(R)-2-methylmalate dehydratase large subunit [EC:4.2.1.33 4.2.1.35] (db=KEGG) (RBH) B
#<GKFG-1638 instance frame in DORABASE[F] @
  #x1038361582>	mcu:HMPREF0573_11190 leuD; 3-isopropylmalate dehydratase (EC:4.2.1.33); K01704 3-isopropylmalate/(R)-2-methylmalate dehydratase small subunit [EC:4.2.1.33 4.2.1.35] (db=KEGG) (RBH) B
Predicted TU 37: TUKFG-315=(GKFG-1649 GKFG-1660 GKFG-1671)
#<GKFG-1649 instance frame in DORABASE[F] @
  #x10383616e2>	ske:Sked_11120 UDP-N-acetylglucosamine 1-carboxyvinyltransferase; K00790 UDP-N-acetylglucosamine 1-carboxyvinyltransferase [EC:2.5.1.7] (db=KEGG) (RBH) B
#<GKFG-1660 instance frame in DORABASE[F] @
  #x1038361842>	phospholipid/glycerol acyltransferase (db=KEGG evalue=0.0 bit_score=215.0 identity=46.2 coverage=77.89473684210526) (BLAST) C
#<GKFG-1671 instance frame in DORABASE[F] @
  #x10383619a2>	xce:Xcel_2292 glycerol-3-phosphate dehydrogenase (NAD(P)(+)) (EC:1.1.1.94); K00057 glycerol-3-phosphate dehydrogenase (NAD(P)+) [EC:1.1.1.94] (db=KEGG) (RBH) B
Predicted TU 38: TUKFG-316=(GKFG-1682 GKFG-1694)
#<GKFG-1682 instance frame in DORABASE[F] @
  #x1038361b02>	D-alanine/D-alanine ligase (EC:6.3.2.4); K01921 D-alanine-D-alanine ligase [EC:6.3.2.4] (db=KEGG evalue=0.0 bit_score=246.0 identity=54.1 coverage=99.12280701754386) (BLAST) C
#<GKFG-1694 instance frame in DORABASE[F] @
  #x1038361c82>	mcu:HMPREF0573_11195 hypothetical protein (db=KEGG) (RBH) B
Predicted TU 39: TUKFG-317=(GKFG-1705 GKFG-1716)
#<GKFG-1705 instance frame in DORABASE[F] @
  #x1038480ed2>	ribosomal protein L21; K02888 large subunit ribosomal protein L21 (db=KEGG evalue=1.1e-32 bit_score=144.0 identity=65.7 coverage=92.03539823008849) (BLAST) C
#<GKFG-1716 instance frame in DORABASE[F] @
  #x1038480ef2>	50S ribosomal protein L27P; K02899 large subunit ribosomal protein L27 (db=KEGG evalue=2.6e-31 bit_score=139.0 identity=77.1 coverage=97.61904761904762) (BLAST) C
Predicted TU 40: TUKFG-318=(GKFG-1727)
#<GKFG-1727 instance frame in DORABASE[F] @
  #x1038362042>	ahe:Arch_1069 GTP-binding protein Obg/CgtA; K03979 GTP-binding protein (db=KEGG) (RBH) B
Predicted TU 41: TUKFG-319=(GKFG-1738 GKFG-1749)
#<GKFG-1738 instance frame in DORABASE[F] @
  #x10383621a2>	nicotinate (nicotinamide) nucleotide adenylyltransferase (EC:2.7.7.18); K00969 nicotinate-nucleotide adenylyltransferase [EC:2.7.7.18] (db=KEGG evalue=0.0 bit_score=275.0 identity=68.9 coverage=91.2621359223301) (BLAST) C
#<GKFG-1749 instance frame in DORABASE[F] @
  #x1038362302>	seg (db=Seg db_id=seg from=4 to=17) (IPRSCAN) D
Predicted TU 42: TUKFG-320=(GKFG-1760 GKFG-1771)
#<GKFG-1760 instance frame in DORABASE[F] @
  #x1038362462>	hypothetical protein; K09710 ribosome-associated protein (db=KEGG evalue=1.2e-26 bit_score=125.0 identity=50.0 coverage=82.43243243243244) (BLAST) C
#<GKFG-1771 instance frame in DORABASE[F] @
  #x10383625c2>	putative phosphoglycerate mutase (EC:5.4.2.1); K15634 probable phosphoglycerate mutase [EC:5.4.2.1] (db=KEGG evalue=0.0 bit_score=193.0 identity=47.8 coverage=94.41860465116278) (BLAST) C
Predicted TU 43: TUKFG-321=(GKFG-1782)
#<GKFG-1782 instance frame in DORABASE[F] @
  #x1038362722>	90482..90994 - ( gc_cont=0.517) (GENE) E
Predicted TU 44: TUKFG-322=(GKFG-1793)
#<GKFG-1793 instance frame in DORABASE[F] @
  #x1038362882>	lipA; lipoyl synthase (EC:2.8.1.8); K03644 lipoic acid synthetase [EC:2.8.1.8] (db=KEGG evalue=1.1e-08 bit_score=65.0 identity=55.9 coverage=50.0) (BLAST) C
Predicted TU 45: TUKFG-323=(GKFG-1805 GKFG-1816)
#<GKFG-1805 instance frame in DORABASE[F] @
  #x1038362a02>	bde:BDP_0224 hypothetical protein (db=KEGG) (RBH) B
#<GKFG-1816 instance frame in DORABASE[F] @
  #x1038362b62>	transcriptional regulator (db=KEGG evalue=0.0 bit_score=219.0 identity=52.1 coverage=94.08866995073892) (BLAST) C
Predicted TU 46: TUKFG-324=(GKFG-1827)
#<GKFG-1827 instance frame in DORABASE[F] @
  #x1038362ca2>	AMP-dependent synthetase and ligase; K00666 fatty-acyl-CoA synthase [EC:6.2.1.-] (db=KEGG evalue=3.2e-18 bit_score=96.0 identity=45.3 coverage=88.67924528301887) (BLAST) C
Predicted TU 47: TUKFG-325=(GKFG-1838)
#<GKFG-1838 instance frame in DORABASE[F] @
  #x1038362e02>	Putative uncharacterized protein n=1 Tax=Actinomyces graevenitzii C83 RepID=G9PFZ2_9ACTO (db=UNIREF evalue=0.0 bit_score=284.0 identity=61.0 coverage=99.13793103448276) (BLAST) C
Predicted TU 48: TUKFG-326=(GKFG-1849)
#<GKFG-1849 instance frame in DORABASE[F] @
  #x1038362f62>	death-on-curing family protein; K07341 death on curing protein (db=KEGG evalue=8.3e-29 bit_score=132.0 identity=51.7 coverage=89.84375) (BLAST) C
Predicted TU 49: TUKFG-327=(GKFG-1860 GKFG-1871)
#<GKFG-1860 instance frame in DORABASE[F] @
  #x10383630c2>	96994..97164 + ( gc_cont=0.468) (GENE) E
#<GKFG-1871 instance frame in DORABASE[F] @
  #x1038363222>	hypothetical protein (db=KEGG evalue=0.0 bit_score=215.0 identity=36.3 coverage=91.66666666666666) (BLAST) C
Predicted TU 50: TUKFG-328=(GKFG-1882)
#<GKFG-1882 instance frame in DORABASE[F] @
  #x1038363382>	pcn:TIB1ST10_03215 oxidoreductase, zinc-binding dehydrogenase family protein (db=KEGG) (RBH) B
Predicted TU 51: TUKFG-329=(GKFG-1893)
#<GKFG-1893 instance frame in DORABASE[F] @
  #x10383634e2>	seg (db=Seg db_id=seg from=54 to=74) (IPRSCAN) D
Predicted TU 52: TUKFG-330=(GKFG-1904)
#<GKFG-1904 instance frame in DORABASE[F] @
  #x1038363642>	gvh:HMPREF9231_0153 sugar-binding domain-containing protein; K05346 deoxyribonucleoside regulator (db=KEGG) (RBH) B
Predicted TU 53: TUKFG-331=(GKFG-1916 GKFG-1927 GKFG-1938 GKFG-1949)
#<GKFG-1916 instance frame in DORABASE[F] @
  #x10383637c2>	deoC; deoxyribose-phosphate aldolase (EC:4.1.2.4); K01619 deoxyribose-phosphate aldolase [EC:4.1.2.4] (db=KEGG evalue=0.0 bit_score=292.0 identity=67.7 coverage=99.08256880733946) (BLAST) C
#<GKFG-1927 instance frame in DORABASE[F] @
  #x1038363922>	gvh:HMPREF9231_0151 fucP; L-fucose:H+ symporter permease; K02429 MFS transporter, FHS family, L-fucose permease (db=KEGG) (RBH) B
#<GKFG-1938 instance frame in DORABASE[F] @
  #x1038363a62>	gvh:HMPREF9231_0150 hypothetical protein (db=KEGG) (RBH) B
#<GKFG-1949 instance frame in DORABASE[F] @
  #x1038363bc2>	gvh:HMPREF9231_0149 rbsK; ribokinase (EC:2.7.1.15); K00852 ribokinase [EC:2.7.1.15] (db=KEGG) (RBH) B
Predicted TU 54: TUKFG-332=(GKFG-1960)
#<GKFG-1960 instance frame in DORABASE[F] @
  #x1038363d22>	mcu:HMPREF0573_10477 adhC; alcohol dehydrogenase (EC:1.1.1.2); K13979 uncharacterized zinc-type alcohol dehydrogenase-like protein [EC:1.-.-.-] (db=KEGG) (RBH) B
Predicted TU 55: TUKFG-333=(GKFG-1971 GKFG-1982)
#<GKFG-1971 instance frame in DORABASE[F] @
  #x1038363e82>	hypothetical protein (db=KEGG evalue=4.2e-07 bit_score=60.0 identity=40.5 coverage=61.48148148148148) (BLAST) C
#<GKFG-1982 instance frame in DORABASE[F] @
  #x1038363fe2>	hypothetical protein (db=KEGG evalue=3.4e-36 bit_score=158.0 identity=32.7 coverage=96.05263157894737) (BLAST) C
Predicted TU 56: TUKFG-334=(GKFG-1993 GKFG-2004)
#<GKFG-1993 instance frame in DORABASE[F] @
  #x1038364142>	xylulokinase; K00854 xylulokinase [EC:2.7.1.17] (db=KEGG evalue=0.0 bit_score=520.0 identity=49.4 coverage=99.01185770750988) (BLAST) C
#<GKFG-2004 instance frame in DORABASE[F] @
  #x10383642a2>	hypothetical protein (db=KEGG evalue=1.1e-28 bit_score=132.0 identity=33.8 coverage=89.42731277533039) (BLAST) C
Predicted TU 57: TUKFG-335=(GKFG-2015)
#<GKFG-2015 instance frame in DORABASE[F] @
  #x1038364402>	seg (db=Seg db_id=seg from=85 to=96) (IPRSCAN) D
Predicted TU 58: TUKFG-336=(GKFG-564 GKFG-575)
#<GKFG-564 instance frame in DORABASE[F] @
  #x10383685a2>	seg (db=Seg db_id=seg from=3 to=24) (IPRSCAN) D
#<GKFG-575 instance frame in DORABASE[F] @
  #x1038368702>	seg (db=Seg db_id=seg from=13 to=31) (IPRSCAN) D
Predicted TU 59: TUKFG-337=(GKFG-586)
#<GKFG-586 instance frame in DORABASE[F] @
  #x1038368862>	seg (db=Seg db_id=seg from=30 to=38) (IPRSCAN) D
Predicted TU 60: TUKFG-338=(GKFG-597 GKFG-608 GKFG-619)
#<GKFG-597 instance frame in DORABASE[F] @
  #x10383689c2>	hypothetical protein (db=KEGG evalue=7.2e-17 bit_score=93.0 identity=29.3 coverage=79.50530035335689) (BLAST) C
#<GKFG-608 instance frame in DORABASE[F] @
  #x1038368b22>	integrase family protein (db=KEGG evalue=5.3e-15 bit_score=87.0 identity=23.6 coverage=93.40277777777779) (BLAST) C
#<GKFG-619 instance frame in DORABASE[F] @
  #x1038368c82>	(db=HMMPfam db_id=PF10874 from=37 to=94 evalue=1.0e-05 interpro_id=IPR022704 interpro_description=Protein of unknown function DUF2746) (IPRSCAN) D
Predicted TU 61: TUKFG-339=(GKFG-630 GKFG-641 GKFG-652)
#<GKFG-630 instance frame in DORABASE[F] @
  #x1038368de2>	seg (db=Seg db_id=seg from=46 to=65) (IPRSCAN) D
#<GKFG-641 instance frame in DORABASE[F] @
  #x1038368f42>	RTX toxin (db=KEGG evalue=2.2e-20 bit_score=105.0 identity=40.4 coverage=52.10727969348659) (BLAST) C
#<GKFG-652 instance frame in DORABASE[F] @
  #x10383690a2>	117275..117427 - ( gc_cont=0.575) (GENE) E
Predicted TU 62: TUKFG-340=(GKFG-663 GKFG-675 GKFG-686 GKFG-697
                            GKFG-708 GKFG-719 GKFG-730 GKFG-741)
#<GKFG-663 instance frame in DORABASE[F] @
  #x10383691c2>	117897..118286 - ( gc_cont=0.533) (GENE) E
#<GKFG-675 instance frame in DORABASE[F] @
  #x1038369342>	118301..118669 - ( gc_cont=0.477) (GENE) E
#<GKFG-686 instance frame in DORABASE[F] @
  #x1038369462>	118694..119344 - ( gc_cont=0.519) (GENE) E
#<GKFG-697 instance frame in DORABASE[F] @
  #x10383695c2>	119351..120019 - ( gc_cont=0.565) (GENE) E
#<GKFG-708 instance frame in DORABASE[F] @
  #x1038369722>	120023..121090 - ( gc_cont=0.562) (GENE) E
#<GKFG-719 instance frame in DORABASE[F] @
  #x1038369882>	121097..121906 - ( gc_cont=0.589) (GENE) E
#<GKFG-730 instance frame in DORABASE[F] @
  #x10383699e2>	121921..122823 - ( gc_cont=0.583) (GENE) E
#<GKFG-741 instance frame in DORABASE[F] @
  #x1038369b42>	hypothetical protein (db=KEGG evalue=0.0 bit_score=292.0 identity=27.7 coverage=76.23363544813697) (BLAST) C
Predicted TU 63: TUKFG-341=(GKFG-752 GKFG-763)
#<GKFG-752 instance frame in DORABASE[F] @
  #x1038369c82>	coiled-coil (db=Coil db_id=coil from=54 to=75 evalue=NA) (IPRSCAN) D
#<GKFG-763 instance frame in DORABASE[F] @
  #x1038369de2>	126480..126776 - ( gc_cont=0.572) (GENE) E
Predicted TU 64: TUKFG-342=(GKFG-774)
#<GKFG-774 instance frame in DORABASE[F] @
  #x1038369f42>	126881..127231 - ( gc_cont=0.467) (GENE) E
Predicted TU 65: TUKFG-343=(GKFG-786 GKFG-797 GKFG-808 GKFG-819
                            GKFG-830 GKFG-841)
#<GKFG-786 instance frame in DORABASE[F] @
  #x103836a0c2>	127479..128087 - ( gc_cont=0.568) (GENE) E
#<GKFG-797 instance frame in DORABASE[F] @
  #x103836a222>	128077..128508 - ( gc_cont=0.549) (GENE) E
#<GKFG-808 instance frame in DORABASE[F] @
  #x103836a382>	Putative uncharacterized protein n=1 Tax=Bifidobacterium longum subsp. infantis CCUG 52486 RepID=C5ECK9_BIFLI (db=UNIREF evalue=1.9e-09 bit_score=67.0 identity=35.8 coverage=95.91836734693877) (BLAST) C
#<GKFG-819 instance frame in DORABASE[F] @
  #x103836a4e2>	128833..129201 - ( gc_cont=0.550) (GENE) E
#<GKFG-830 instance frame in DORABASE[F] @
  #x103836a642>	Putative uncharacterized protein n=1 Tax=Corynebacterium lipophiloflavum DSM 44291 RepID=C0XU10_9CORY (db=UNIREF evalue=6.4e-11 bit_score=73.0 identity=33.3 coverage=69.23076923076923) (BLAST) C
#<GKFG-841 instance frame in DORABASE[F] @
  #x103836a7a2>	seg (db=Seg db_id=seg from=35 to=54) (IPRSCAN) D
Predicted TU 66: TUKFG-344=(GKFG-852 GKFG-863 GKFG-874 GKFG-885
                            GKFG-897)
#<GKFG-852 instance frame in DORABASE[F] @
  #x103836a902>	putative phage capsid protein (db=KEGG evalue=0.0 bit_score=290.0 identity=39.7 coverage=99.0) (BLAST) C
#<GKFG-863 instance frame in DORABASE[F] @
  #x103836aa42>	putative phage prohead protease; K06904 (db=KEGG evalue=0.0 bit_score=228.0 identity=37.4 coverage=81.90709046454768) (BLAST) C
#<GKFG-874 instance frame in DORABASE[F] @
  #x103836aba2>	rer:RER_18960 phage portal protein (db=KEGG) (RBH) B
#<GKFG-885 instance frame in DORABASE[F] @
  #x103836ad02>	srt:Srot_1167 terminase (db=KEGG) (RBH) B
#<GKFG-897 instance frame in DORABASE[F] @
  #x103836ae82>	coiled-coil (db=Coil db_id=coil from=1 to=31 evalue=NA) (IPRSCAN) D
Predicted TU 67: TUKFG-345=(GKFG-908 GKFG-919)
#<GKFG-908 instance frame in DORABASE[F] @
  #x103836afe2>	hypothetical protein (db=KEGG evalue=1.0e-10 bit_score=71.0 identity=51.7 coverage=58.76288659793815) (BLAST) C
#<GKFG-919 instance frame in DORABASE[F] @
  #x103836b142>	136803..137807 - ( gc_cont=0.549) (GENE) E
Predicted TU 68: TUKFG-346=(GKFG-930 GKFG-941 GKFG-952 GKFG-963
                            GKFG-974 GKFG-985 GKFG-996 GKFG-1008
                            GKFG-1019 GKFG-1030 GKFG-1041 GKFG-1052
                            GKFG-1063 GKFG-1074 GKFG-1080)
#<GKFG-930 instance frame in DORABASE[F] @
  #x103836b2a2>	seg (db=Seg db_id=seg from=2 to=14) (IPRSCAN) D
#<GKFG-941 instance frame in DORABASE[F] @
  #x103836b402>	seg (db=Seg db_id=seg from=85 to=104) (IPRSCAN) D
#<GKFG-952 instance frame in DORABASE[F] @
  #x103836b422>	139334..139609 - ( gc_cont=0.587) (GENE) E
#<GKFG-963 instance frame in DORABASE[F] @
  #x103836b522>	seg (db=Seg db_id=seg from=158 to=169) (IPRSCAN) D
#<GKFG-974 instance frame in DORABASE[F] @
  #x103836b682>	seg (db=Seg db_id=seg from=13 to=32) (IPRSCAN) D
#<GKFG-985 instance frame in DORABASE[F] @
  #x103836b7e2>	140414..140605 - ( gc_cont=0.479) (GENE) E
#<GKFG-996 instance frame in DORABASE[F] @
  #x103836b942>	seg (db=Seg db_id=seg from=219 to=230) (IPRSCAN) D
#<GKFG-1008 instance frame in DORABASE[F] @
  #x103836bac2>	141281..141610 - ( gc_cont=0.512) (GENE) E
#<GKFG-1019 instance frame in DORABASE[F] @
  #x1038364742>	141603..141941 - ( gc_cont=0.516) (GENE) E
#<GKFG-1030 instance frame in DORABASE[F] @
  #x10383648a2>	141934..142215 - ( gc_cont=0.518) (GENE) E
#<GKFG-1041 instance frame in DORABASE[F] @
  #x1038364a02>	coiled-coil (db=Coil db_id=coil from=56 to=77 evalue=NA) (IPRSCAN) D
#<GKFG-1052 instance frame in DORABASE[F] @
  #x1038364b62>	142523..142807 - ( gc_cont=0.442) (GENE) E
#<GKFG-1063 instance frame in DORABASE[F] @
  #x1038364cc2>	seg (db=Seg db_id=seg from=9 to=21) (IPRSCAN) D
#<GKFG-1074 instance frame in DORABASE[F] @
  #x1038364e22>	coiled-coil (db=Coil db_id=coil from=87 to=108 evalue=NA) (IPRSCAN) D
#<GKFG-1080 instance frame in DORABASE[F] @
  #x1038364ee2>	ssb; single-strand DNA-binding protein; K03111 single-strand DNA-binding protein (db=KEGG evalue=5.1e-10 bit_score=70.0 identity=31.1 coverage=85.11904761904762) (BLAST) C
Predicted TU 69: TUKFG-347=(GKFG-1081 GKFG-1082 GKFG-1084 GKFG-1085
                            GKFG-1086)
#<GKFG-1081 instance frame in DORABASE[F] @
  #x1038364f02>	144179..144490 - ( gc_cont=0.561) (GENE) E
#<GKFG-1082 instance frame in DORABASE[F] @
  #x1038364f22>	144487..144945 - ( gc_cont=0.545) (GENE) E
#<GKFG-1084 instance frame in DORABASE[F] @
  #x1038364f62>	hypothetical protein (db=KEGG evalue=1.6e-07 bit_score=62.0 identity=31.5 coverage=37.160120845921455) (BLAST) C
#<GKFG-1085 instance frame in DORABASE[F] @
  #x1038364f82>	145879..146106 - ( gc_cont=0.342) (GENE) E
#<GKFG-1086 instance frame in DORABASE[F] @
  #x1038364fa2>	Holliday junction resolvase RusA (db=superfamily db_id=SSF103084 from=9 to=158 evalue=1.3e-07 interpro_id=IPR008822 interpro_description=Endodeoxyribonuclease, RusA-like GO=Molecular Function: magnesium ion binding (GO:0000287), Biological Process: DNA repair (GO:0006281), Biological Process: DNA recombination (GO:0006310)) (IPRSCAN) D
Predicted TU 70: TUKFG-348=(GKFG-1087 GKFG-1088 GKFG-1089 GKFG-1090
                            GKFG-1091 GKFG-1092 GKFG-1093 GKFG-1095)
#<GKFG-1087 instance frame in DORABASE[F] @
  #x1038364fc2>	146999..147151 - ( gc_cont=0.516) (GENE) E
#<GKFG-1088 instance frame in DORABASE[F] @
  #x1038364fe2>	hypothetical protein (db=KEGG evalue=2.1e-32 bit_score=145.0 identity=33.5 coverage=91.25874125874127) (BLAST) C
#<GKFG-1089 instance frame in DORABASE[F] @
  #x1038365002>	147998..148516 - ( gc_cont=0.545) (GENE) E
#<GKFG-1090 instance frame in DORABASE[F] @
  #x1038365022>	transmembrane_regions (db=TMHMM db_id=tmhmm from=4 to=26) (IPRSCAN) D
#<GKFG-1091 instance frame in DORABASE[F] @
  #x1038365042>	seg (db=Seg db_id=seg from=35 to=46) (IPRSCAN) D
#<GKFG-1092 instance frame in DORABASE[F] @
  #x1038365062>	seg (db=Seg db_id=seg from=12 to=20) (IPRSCAN) D
#<GKFG-1093 instance frame in DORABASE[F] @
  #x1038365082>	149103..149555 - ( gc_cont=0.554) (GENE) E
#<GKFG-1095 instance frame in DORABASE[F] @
  #x10383650c2>	149558..149800 - ( gc_cont=0.547) (GENE) E
Predicted TU 71: TUKFG-349=(GKFG-1096 GKFG-1097)
#<GKFG-1096 instance frame in DORABASE[F] @
  #x10383650e2>	lambda repressor-like DNA-binding domains (db=superfamily db_id=SSF47413 from=8 to=75 evalue=2.2e-09 interpro_id=IPR010982 interpro_description=Lambda repressor-like, DNA-binding GO=Molecular Function: DNA binding (GO:0003677)) (IPRSCAN) D
#<GKFG-1097 instance frame in DORABASE[F] @
  #x1038365102>	seg (db=Seg db_id=seg from=70 to=81) (IPRSCAN) D
Predicted TU 72: TUKFG-350=(GKFG-1098 GKFG-1099)
#<GKFG-1098 instance frame in DORABASE[F] @
  #x1038365122>	hypothetical protein (db=KEGG evalue=2.8e-12 bit_score=78.0 identity=34.7 coverage=53.6) (BLAST) C
#<GKFG-1099 instance frame in DORABASE[F] @
  #x1038365142>	integrase, Lambda phage type (db=KEGG evalue=4.7e-40 bit_score=171.0 identity=32.2 coverage=95.17426273458445) (BLAST) C
Predicted TU 73: TUKFG-351=(GKFG-1100 GKFG-1101)
#<GKFG-1100 instance frame in DORABASE[F] @
  #x1038365162>	ahe:Arch_1646 DNA polymerase III subunits gamma/tau; K02343 DNA polymerase III subunit gamma/tau [EC:2.7.7.7] (db=KEGG) (RBH) B
#<GKFG-1101 instance frame in DORABASE[F] @
  #x1038365182>	recombination protein RecR; K06187 recombination protein RecR (db=KEGG evalue=0.0 bit_score=294.0 identity=71.3 coverage=97.48743718592965) (BLAST) C
Predicted TU 74: TUKFG-352=(GKFG-1102 GKFG-1103)
#<GKFG-1102 instance frame in DORABASE[F] @
  #x10383651a2>	mcu:HMPREF0573_10651 ask; aspartate kinase (EC:2.7.2.4); K00928 aspartate kinase [EC:2.7.2.4] (db=KEGG) (RBH) B
#<GKFG-1103 instance frame in DORABASE[F] @
  #x10383651c2>	asd:AS9A_0235 aspartate-semialdehyde dehydrogenase; K00133 aspartate-semialdehyde dehydrogenase [EC:1.2.1.11] (db=KEGG) (RBH) B
Predicted TU 75: TUKFG-353=(GKFG-1104)
#<GKFG-1104 instance frame in DORABASE[F] @
  #x10383651e2>	hypothetical protein (db=KEGG evalue=7.9e-12 bit_score=77.0 identity=28.7 coverage=45.32374100719424) (BLAST) C
Predicted TU 76: TUKFG-354=(GKFG-1106)
#<GKFG-1106 instance frame in DORABASE[F] @
  #x1038365222>	TetR family transcriptional regulator (db=KEGG evalue=0.0 bit_score=201.0 identity=50.0 coverage=82.91666666666667) (BLAST) C
Predicted TU 77: TUKFG-355=(GKFG-1107)
#<GKFG-1107 instance frame in DORABASE[F] @
  #x1038365242>	bpo:BP951000_0356 major facilitator superfamily protein (db=KEGG) (RBH) B
Predicted TU 78: TUKFG-356=(GKFG-1108)
#<GKFG-1108 instance frame in DORABASE[F] @
  #x1038365262>	cation permease; K07243 high-affinity iron transporter (db=KEGG evalue=0.0 bit_score=236.0 identity=40.8 coverage=90.27355623100304) (BLAST) C
Predicted TU 79: TUKFG-357=(GKFG-1109)
#<GKFG-1109 instance frame in DORABASE[F] @
  #x1038365282>	lxx:Lxx16270 lipoprotein; K07224 putative lipoprotein (db=KEGG) (RBH) B
Predicted TU 80: TUKFG-358=(GKFG-1110)
#<GKFG-1110 instance frame in DORABASE[F] @
  #x10383652a2>	mph:MLP_51590 putative peroxidase (EC:1.11.1.-); K15733 dye decolorizing peroxidase [EC:1.11.1.19] (db=KEGG) (RBH) B
Predicted TU 81: TUKFG-359=(GKFG-1111 GKFG-1112 GKFG-1113)
#<GKFG-1111 instance frame in DORABASE[F] @
  #x10383652c2>	UniRef90_B1R0P7 Major facilitator superfamily MFS_1 n=2 Tax=Clostridium butyricum RepID=B1R0P7_CLOBU (db=UNIREF) (RBH) B
#<GKFG-1112 instance frame in DORABASE[F] @
  #x10383652e2>	jde:Jden_1798 iron-containing alcohol dehydrogenase; K04072 acetaldehyde dehydrogenase / alcohol dehydrogenase [EC:1.2.1.10 1.1.1.1] (db=KEGG) (RBH) B
#<GKFG-1113 instance frame in DORABASE[F] @
  #x1038365302>	mcu:HMPREF0573_11505 putative fructokinase; K00847 fructokinase [EC:2.7.1.4] (db=KEGG) (RBH) B
Predicted TU 82: TUKFG-360=(GKFG-1114 GKFG-1115 GKFG-1117)
#<GKFG-1114 instance frame in DORABASE[F] @
  #x1038365322>	UniRef90_C0VY75 Mn2+, Zn2+ ABC superfamily ATP binding cassette transporter, membrane protein n=1 Tax=Actinomyces coleocanis DSM 15436 RepID=C0VY75_9ACTO (db=UNIREF) (RBH) B
#<GKFG-1115 instance frame in DORABASE[F] @
  #x1038365342>	UniRef90_G4CWJ5 Mn2+, Zn2+ ABC superfamily ATP binding cassette transporter, membrane protein n=1 Tax=Propionibacterium avidum ATCC 25577 RepID=G4CWJ5_9ACTO (db=UNIREF) (RBH) B
#<GKFG-1117 instance frame in DORABASE[F] @
  #x1038365382>	ABC transporter; K11710 manganese/zinc/iron transport system ATP- binding protein (db=KEGG evalue=0.0 bit_score=269.0 identity=58.3 coverage=86.69201520912547) (BLAST) C
Predicted TU 83: TUKFG-361=(GKFG-1118)
#<GKFG-1118 instance frame in DORABASE[F] @
  #x10383653a2>	cdz:CD31A_0171 iutA; iron ABC transporter substrate-binding protein; K11707 manganese/zinc/iron transport system substrate-binding protein (db=KEGG) (RBH) B
Predicted TU 84: TUKFG-362=(GKFG-1119 GKFG-1120 GKFG-1121)
#<GKFG-1119 instance frame in DORABASE[F] @
  #x10383653c2>	176503..176706 + ( gc_cont=0.480) (GENE) E
#<GKFG-1120 instance frame in DORABASE[F] @
  #x10383653e2>	kse:Ksed_07190 permease (db=KEGG) (RBH) B
#<GKFG-1121 instance frame in DORABASE[F] @
  #x1038365402>	UniRef90_H5UW39 Putative ABC transporter ATP-binding protein n=1 Tax=Mobilicoccus pelagius NBRC 104925 RepID=H5UW39_9MICO (db=UNIREF) (RBH) B
Predicted TU 85: TUKFG-363=(GKFG-1122)
#<GKFG-1122 instance frame in DORABASE[F] @
  #x1038365422>	mcu:HMPREF0573_10567 ABC transporter ATP-binding protein (db=KEGG) (RBH) B
Predicted TU 86: TUKFG-364=(GKFG-1123 GKFG-1124 GKFG-1125 GKFG-1126)
#<GKFG-1123 instance frame in DORABASE[F] @
  #x1038365442>	RelB/DinJ family addiction module antitoxin; K07473 DNA-damage-inducible protein J (db=KEGG evalue=9.6e-09 bit_score=65.0 identity=39.7 coverage=72.72727272727273) (BLAST) C
#<GKFG-1124 instance frame in DORABASE[F] @
  #x1038365462>	transmembrane_regions (db=TMHMM db_id=tmhmm from=9 to=31) (IPRSCAN) D
#<GKFG-1125 instance frame in DORABASE[F] @
  #x1038365482>	hypothetical protein (db=KEGG evalue=1.7e-31 bit_score=140.0 identity=69.6 coverage=95.78947368421052) (BLAST) C
#<GKFG-1126 instance frame in DORABASE[F] @
  #x10383654a2>	hypothetical protein; K07473 DNA-damage-inducible protein J (db=KEGG evalue=5.0e-14 bit_score=82.0 identity=47.6 coverage=95.29411764705881) (BLAST) C
Predicted TU 87: TUKFG-365=(GKFG-1128 GKFG-1129)
#<GKFG-1128 instance frame in DORABASE[F] @
  #x10383654e2>	RelE/StbE family addiction module toxin; K06218 RelE protein (db=KEGG evalue=2.2e-20 bit_score=103.0 identity=48.9 coverage=97.75280898876404) (BLAST) C
#<GKFG-1129 instance frame in DORABASE[F] @
  #x1038365502>	hypothetical protein; K07473 DNA-damage-inducible protein J (db=KEGG evalue=6.6e-12 bit_score=75.0 identity=64.7 coverage=54.347826086956516) (BLAST) C
Predicted TU 88: TUKFG-366=(GKFG-1130 GKFG-1131)
#<GKFG-1130 instance frame in DORABASE[F] @
  #x1038365522>	Putative uncharacterized protein n=1 Tax=Actinomyces coleocanis DSM 15436 RepID=C0W1R7_9ACTO (db=UNIREF evalue=1.1e-26 bit_score=127.0 identity=21.1 coverage=89.05109489051095) (BLAST) C
#<GKFG-1131 instance frame in DORABASE[F] @
  #x1038365542>	ABC transporter (db=KEGG evalue=0.0 bit_score=223.0 identity=53.4 coverage=96.27906976744185) (BLAST) C
Predicted TU 89: TUKFG-367=(GKFG-1132)
#<GKFG-1132 instance frame in DORABASE[F] @
  #x1038365562>	seg (db=Seg db_id=seg from=40 to=57) (IPRSCAN) D
Predicted TU 90: TUKFG-368=(GKFG-1133 GKFG-1134)
#<GKFG-1133 instance frame in DORABASE[F] @
  #x1038365582>	hypothetical protein (db=KEGG evalue=4.7e-10 bit_score=70.0 identity=28.4 coverage=62.68656716417911) (BLAST) C
#<GKFG-1134 instance frame in DORABASE[F] @
  #x10383655a2>	seg (db=Seg db_id=seg from=10 to=24) (IPRSCAN) D
Predicted TU 91: TUKFG-369=(GKFG-1135)
#<GKFG-1135 instance frame in DORABASE[F] @
  #x10383655c2>	bacteriophage-type DNA polymerase (EC:2.7.7.7) (db=KEGG evalue=5.6e-41 bit_score=172.0 identity=84.7 coverage=97.97979797979798) (BLAST) C
Predicted TU 92: TUKFG-370=(GKFG-1136)
#<GKFG-1136 instance frame in DORABASE[F] @
  #x10383655e2>	UniRef90_C2KNZ3 Putative uncharacterized protein n=4 Tax=Mobiluncus RepID=C2KNZ3_9ACTO (db=UNIREF) (RBH) B
Predicted TU 93: TUKFG-371=(GKFG-1137 GKFG-1140 GKFG-1141)
#<GKFG-1137 instance frame in DORABASE[F] @
  #x1038365602>	pac:PPA1598 Bro family antirepressor (db=KEGG) (RBH) B
#<GKFG-1140 instance frame in DORABASE[F] @
  #x1038365662>	phage protein (db=KEGG evalue=0.0 bit_score=191.0 identity=64.2 coverage=91.02564102564102) (BLAST) C
#<GKFG-1141 instance frame in DORABASE[F] @
  #x1038365682>	pac:PPA1596 phage-associated protein (db=KEGG) (RBH) B
Predicted TU 94: TUKFG-372=(GKFG-1142 GKFG-1143 GKFG-1144)
#<GKFG-1142 instance frame in DORABASE[F] @
  #x10383656a2>	hypothetical protein (db=KEGG evalue=6.9e-33 bit_score=145.0 identity=75.0 coverage=97.84946236559139) (BLAST) C
#<GKFG-1143 instance frame in DORABASE[F] @
  #x10383656c2>	pcn:TIB1ST10_08175 phage-associated protein (db=KEGG) (RBH) B
#<GKFG-1144 instance frame in DORABASE[F] @
  #x10383656e2>	UniRef90_E0N3W5 Phage-associated protein n=4 Tax=Mobiluncus RepID=E0N3W5_9ACTO (db=UNIREF) (RBH) B
Predicted TU 95: TUKFG-373=(GKFG-1145)
#<GKFG-1145 instance frame in DORABASE[F] @
  #x1038365702>	putative bacteriophage holin protein (db=KEGG evalue=0.0 bit_score=262.0 identity=90.4 coverage=98.4126984126984) (BLAST) C
Predicted TU 96: TUKFG-374=(GKFG-1146 GKFG-1147 GKFG-1148)
#<GKFG-1146 instance frame in DORABASE[F] @
  #x1038365722>	pcn:TIB1ST10_08160 hypothetical protein (db=KEGG) (RBH) B
#<GKFG-1147 instance frame in DORABASE[F] @
  #x1038365742>	Putative uncharacterized protein n=3 Tax=Mobiluncus RepID=C2KNY3_9ACTO (db=UNIREF evalue=0.0 bit_score=283.0 identity=96.1 coverage=96.73202614379085) (BLAST) C
#<GKFG-1148 instance frame in DORABASE[F] @
  #x1038365762>	hypothetical protein (db=KEGG evalue=7.5e-29 bit_score=132.0 identity=52.4 coverage=61.111111111111114) (BLAST) C
Predicted TU 97: TUKFG-375=(GKFG-1149)
#<GKFG-1149 instance frame in DORABASE[F] @
  #x1038365782>	pac:PPA1589 hypothetical protein (db=KEGG) (RBH) B
Predicted TU 98: TUKFG-376=(GKFG-1151 GKFG-1152)
#<GKFG-1151 instance frame in DORABASE[F] @
  #x10383657c2>	mcu:HMPREF0573_11248 S-adenosylmethionine synthetase (EC:2.5.1.6); K00789 S-adenosylmethionine synthetase [EC:2.5.1.6] (db=KEGG) (RBH) B
#<GKFG-1152 instance frame in DORABASE[F] @
  #x10383657e2>	pcn:TIB1ST10_08140 ParB family DNA methylase (db=KEGG) (RBH) B
Predicted TU 99: TUKFG-377=(GKFG-1153)
#<GKFG-1153 instance frame in DORABASE[F] @
  #x1038365802>	UniRef90_E0N2I2 Cytosine-specific methyltransferase n=2 Tax=Mobiluncus curtisii RepID=E0N2I2_9ACTO (db=UNIREF) (RBH) B
Predicted TU 100: TUKFG-378=(GKFG-1154 GKFG-1155)
#<GKFG-1154 instance frame in DORABASE[F] @
  #x1038365822>	phage protein (db=KEGG evalue=4.5e-09 bit_score=65.0 identity=50.9 coverage=91.80327868852459) (BLAST) C
#<GKFG-1155 instance frame in DORABASE[F] @
  #x1038365842>	UniRef90_E6M3E4 Phage-associated protein n=1 Tax=Mobiluncus curtisii subsp. holmesii ATCC 35242 RepID=E6M3E4_9ACTO (db=UNIREF) (RBH) B
Predicted TU 101: TUKFG-379=(GKFG-1156)
#<GKFG-1156 instance frame in DORABASE[F] @
  #x1038365862>	Nucleotidyltransferase n=1 Tax=Mobiluncus curtisii subsp. holmesii ATCC 35242 RepID=E6M3E3_9ACTO (db=UNIREF evalue=3.3e-40 bit_score=169.0 identity=90.0 coverage=97.8021978021978) (BLAST) C
Predicted TU 102: TUKFG-380=(GKFG-1157)
#<GKFG-1157 instance frame in DORABASE[F] @
  #x1038365882>	Putative uncharacterized protein n=1 Tax=Mobiluncus curtisii subsp. holmesii ATCC 35242 RepID=E6M3E2_9ACTO (db=UNIREF evalue=3.5e-20 bit_score=102.0 identity=78.1 coverage=96.92307692307692) (BLAST) C
Predicted TU 103: TUKFG-381=(GKFG-1158)
#<GKFG-1158 instance frame in DORABASE[F] @
  #x10383658a2>	ahe:Arch_0521 terminase (db=KEGG) (RBH) B
Predicted TU 104: TUKFG-382=(GKFG-1159 GKFG-1160 GKFG-1162 GKFG-1163
                             GKFG-1164 GKFG-1165 GKFG-1166 GKFG-1167
                             GKFG-1168)
#<GKFG-1159 instance frame in DORABASE[F] @
  #x10383658c2>	ahe:Arch_1550 phage portal protein, HK97 family (db=KEGG) (RBH) B
#<GKFG-1160 instance frame in DORABASE[F] @
  #x10383658e2>	mcu:HMPREF0573_11238 ATP-dependent Clp protease proteolytic subunit ClpP; K01358 ATP-dependent Clp protease, protease subunit [EC:3.4.21.92] (db=KEGG) (RBH) B
#<GKFG-1162 instance frame in DORABASE[F] @
  #x1038365922>	crd:CRES_1563 major capsid protein (db=KEGG) (RBH) B
#<GKFG-1163 instance frame in DORABASE[F] @
  #x1038365942>	phage protein (db=KEGG evalue=6.4e-35 bit_score=152.0 identity=68.3 coverage=94.33962264150944) (BLAST) C
#<GKFG-1164 instance frame in DORABASE[F] @
  #x1038365962>	phage head-tail adaptor (db=KEGG evalue=8.1e-33 bit_score=145.0 identity=65.7 coverage=97.27272727272728) (BLAST) C
#<GKFG-1165 instance frame in DORABASE[F] @
  #x1038365982>	phage protein, HK97 gp10 family (db=KEGG evalue=0.0 bit_score=225.0 identity=76.6 coverage=98.63013698630137) (BLAST) C
#<GKFG-1166 instance frame in DORABASE[F] @
  #x10383659a2>	hypothetical protein (db=KEGG evalue=1.4e-35 bit_score=154.0 identity=66.1 coverage=93.91304347826087) (BLAST) C
#<GKFG-1167 instance frame in DORABASE[F] @
  #x10383659c2>	mcu:HMPREF0573_11231 phi13 family phage major tail protein (db=KEGG) (RBH) B
#<GKFG-1168 instance frame in DORABASE[F] @
  #x10383659e2>	phage protein (db=KEGG evalue=0.0 bit_score=211.0 identity=80.5 coverage=94.24460431654677) (BLAST) C
Predicted TU 105: TUKFG-383=(GKFG-1169 GKFG-1170)
#<GKFG-1169 instance frame in DORABASE[F] @
  #x1038365a02>	UniRef90_E6M3C9 Acyl-CoA thioester hydrolase n=1 Tax=Mobiluncus curtisii subsp. holmesii ATCC 35242 RepID=E6M3C9_9ACTO (db=UNIREF) (RBH) B
#<GKFG-1170 instance frame in DORABASE[F] @
  #x1038365a22>	transmembrane_regions (db=TMHMM db_id=tmhmm from=12 to=34) (IPRSCAN) D
Predicted TU 106: TUKFG-384=(GKFG-1171 GKFG-1173)
#<GKFG-1171 instance frame in DORABASE[F] @
  #x1038365a42>	crd:CRES_1569 minor tail protein (db=KEGG) (RBH) B
#<GKFG-1173 instance frame in DORABASE[F] @
  #x1038365a82>	UniRef90_C2KNW0 Conserved bacteriophage protein n=3 Tax=Mobiluncus RepID=C2KNW0_9ACTO (db=UNIREF) (RBH) B
Predicted TU 107: TUKFG-385=(GKFG-1174)
#<GKFG-1174 instance frame in DORABASE[F] @
  #x1038365aa2>	219654..220100 - ( gc_cont=0.611) (GENE) E
Predicted TU 108: TUKFG-386=(GKFG-1175 GKFG-1176 GKFG-1177 GKFG-1178)
#<GKFG-1175 instance frame in DORABASE[F] @
  #x1038365ac2>	Phage endopeptidase n=3 Tax=Mobiluncus RepID=E0QMM3_9ACTO (db=UNIREF evalue=3.2e-17 bit_score=93.0 identity=97.9 coverage=64.86486486486487) (BLAST) C
#<GKFG-1176 instance frame in DORABASE[F] @
  #x1038365ae2>	crd:CRES_0871 phage endopeptidase (db=KEGG) (RBH) B
#<GKFG-1177 instance frame in DORABASE[F] @
  #x1038365b02>	hypothetical protein (db=KEGG evalue=3.6e-41 bit_score=173.0 identity=63.0 coverage=95.0354609929078) (BLAST) C
#<GKFG-1178 instance frame in DORABASE[F] @
  #x1038365b22>	Putative uncharacterized protein n=1 Tax=Mobiluncus curtisii subsp. holmesii ATCC 35242 RepID=E6M3C4_9ACTO (db=UNIREF evalue=8.4e-26 bit_score=121.0 identity=79.5 coverage=97.2972972972973) (BLAST) C
Predicted TU 109: TUKFG-387=(GKFG-1179 GKFG-1180)
#<GKFG-1179 instance frame in DORABASE[F] @
  #x1038365b42>	holin protein (db=KEGG evalue=0.0 bit_score=209.0 identity=67.5 coverage=97.38562091503267) (BLAST) C
#<GKFG-1180 instance frame in DORABASE[F] @
  #x1038365b62>	cde:CDHC02_1634 N-acetylmuramoyl-L-alanine amidase (db=KEGG) (RBH) B
Predicted TU 110: TUKFG-388=(GKFG-1181)
#<GKFG-1181 instance frame in DORABASE[F] @
  #x1038365b82>	Putative uncharacterized protein n=1 Tax=Mobiluncus curtisii subsp. holmesii ATCC 35242 RepID=E6M3C1_9ACTO (db=UNIREF evalue=4.6e-26 bit_score=122.0 identity=81.2 coverage=97.14285714285714) (BLAST) C
Predicted TU 111: TUKFG-389=(GKFG-1182 GKFG-1184)
#<GKFG-1182 instance frame in DORABASE[F] @
  #x1038365ba2>	pak:HMPREF0675_3130 recombinase (db=KEGG) (RBH) B
#<GKFG-1184 instance frame in DORABASE[F] @
  #x1038365be2>	ahe:Arch_1578 resolvase (db=KEGG) (RBH) B
Predicted TU 112: TUKFG-390=(GKFG-1185 GKFG-1186 GKFG-1187)
#<GKFG-1185 instance frame in DORABASE[F] @
  #x1038365c02>	ele:Elen_1490 ABC transporter-like protein; K06147 ATP-binding cassette, subfamily B, bacterial (db=KEGG) (RBH) B
#<GKFG-1186 instance frame in DORABASE[F] @
  #x1038365c22>	ele:Elen_1491 ABC transporter-like protein (db=KEGG) (RBH) B
#<GKFG-1187 instance frame in DORABASE[F] @
  #x1038365c42>	UniRef90_C0W5F7 ABC superfamily ATP binding cassette transporter, permease protein n=2 Tax=Actinomycetales RepID=C0W5F7_9ACTO (db=UNIREF) (RBH) B
Predicted TU 113: TUKFG-391=(GKFG-1188 GKFG-1189)
#<GKFG-1188 instance frame in DORABASE[F] @
  #x1038365c62>	UniRef90_C0W5F8 ABC superfamily ATP binding cassette transporter, permease protein n=2 Tax=Actinomycetales RepID=C0W5F8_9ACTO (db=UNIREF) (RBH) B
#<GKFG-1189 instance frame in DORABASE[F] @
  #x1038365c82>	car:cauri_0786 ABC transport system, ATP-binding protein; K02006 cobalt/nickel transport system ATP-binding protein (db=KEGG) (RBH) B
Predicted TU 114: TUKFG-392=(GKFG-1190)
#<GKFG-1190 instance frame in DORABASE[F] @
  #x1038365ca2>	NUDIX hydrolase (db=KEGG evalue=3.5e-17 bit_score=93.0 identity=39.1 coverage=89.78102189781022) (BLAST) C
Predicted TU 115: TUKFG-393=(GKFG-1191 GKFG-1192 GKFG-1193)
#<GKFG-1191 instance frame in DORABASE[F] @
  #x1038365cc2>	pfr:PFREUD_12970 glpC; anaerobic glycerol-3-phosphate dehydrogenase subunit C (EC:1.1.5.3); K00113 glycerol-3-phosphate dehydrogenase subunit C [EC:1.1.5.3] (db=KEGG) (RBH) B
#<GKFG-1192 instance frame in DORABASE[F] @
  #x1038365ce2>	pfr:PFREUD_12980 glpB; anaerobic glycerol-3-phosphate dehydrogenase subunit B (EC:1.1.5.3); K00112 glycerol-3-phosphate dehydrogenase subunit B [EC:1.1.5.3] (db=KEGG) (RBH) B
#<GKFG-1193 instance frame in DORABASE[F] @
  #x1038365d02>	pfr:PFREUD_12990 glpA; anaerobic glycerol-3-phosphate dehydrogenase subunit A (EC:1.1.5.3); K00111 glycerol-3-phosphate dehydrogenase [EC:1.1.5.3] (db=KEGG) (RBH) B
Predicted TU 116: TUKFG-394=(GKFG-1195 GKFG-1196 GKFG-1197 GKFG-1198)
#<GKFG-1195 instance frame in DORABASE[F] @
  #x1038365d42>	UniRef90_E3B8B0 ABC transporter, ATP-binding protein n=1 Tax=Dermacoccus sp. Ellin185 RepID=E3B8B0_9MICO (db=UNIREF) (RBH) B
#<GKFG-1196 instance frame in DORABASE[F] @
  #x1038365d62>	rha:RHA1_ro05116 sugar ABC transporter solute-binding component; K05813 sn-glycerol 3-phosphate transport system substrate-binding protein (db=KEGG) (RBH) B
#<GKFG-1197 instance frame in DORABASE[F] @
  #x1038365d82>	rer:RER_49670 ABC transporter permease; K05815 sn-glycerol 3-phosphate transport system permease protein (db=KEGG) (RBH) B
#<GKFG-1198 instance frame in DORABASE[F] @
  #x1038365da2>	gpo:GPOL_c35380 ABC transporter permease; K05814 sn-glycerol 3-phosphate transport system permease protein (db=KEGG) (RBH) B
Predicted TU 117: TUKFG-395=(GKFG-1199 GKFG-1200)
#<GKFG-1199 instance frame in DORABASE[F] @
  #x1038365dc2>	mcu:HMPREF0573_10559 dcd; deoxycytidine triphosphate deaminase (EC:3.5.4.13); K01494 dCTP deaminase [EC:3.5.4.13] (db=KEGG) (RBH) B
#<GKFG-1200 instance frame in DORABASE[F] @
  #x1038365de2>	Putative uncharacterized protein n=1 Tax=Actinomyces sp. oral taxon 180 str. F0310 RepID=E6KTM8_9ACTO (db=UNIREF evalue=1.6e-43 bit_score=183.0 identity=32.0 coverage=97.39583333333334) (BLAST) C
Predicted TU 118: TUKFG-396=(GKFG-1201)
#<GKFG-1201 instance frame in DORABASE[F] @
  #x1038365e02>	bcv:Bcav_0466 EmrB/QacA subfamily drug resistance transporter (db=KEGG) (RBH) B
Predicted TU 119: TUKFG-397=(GKFG-1202)
#<GKFG-1202 instance frame in DORABASE[F] @
  #x1038365e22>	Putative uncharacterized protein n=1 Tax=Actinomyces urogenitalis DSM 15434 RepID=C0W4A8_9ACTO (db=UNIREF evalue=7.3e-08 bit_score=62.0 identity=33.8 coverage=83.33333333333334) (BLAST) C
Predicted TU 120: TUKFG-398=(GKFG-1203 GKFG-1204 GKFG-1206 GKFG-1207)
#<GKFG-1203 instance frame in DORABASE[F] @
  #x1038365e42>	ahe:Arch_0155 thiamine ABC transporter periplasmic protein; K02064 thiamine transport system substrate-binding protein (db=KEGG) (RBH) B
#<GKFG-1204 instance frame in DORABASE[F] @
  #x1038365e62>	iva:Isova_2823 ABC transporter; K02063 thiamine transport system permease protein (db=KEGG) (RBH) B
#<GKFG-1206 instance frame in DORABASE[F] @
  #x1038365ea2>	ABC transporter-like protein; K02010 iron(III) transport system ATP-binding protein [EC:3.6.3.30] (db=KEGG evalue=0.0 bit_score=277.0 identity=43.4 coverage=97.12643678160919) (BLAST) C
#<GKFG-1207 instance frame in DORABASE[F] @
  #x1038365ec2>	no description (db=HMMSmart db_id=SM00564 from=351 to=382 evalue=9.1 interpro_id=IPR018391 interpro_description=Pyrrolo-quinoline quinone beta-propeller repeat) (IPRSCAN) D
Predicted TU 121: TUKFG-399=(GKFG-1208 GKFG-1209)
#<GKFG-1208 instance frame in DORABASE[F] @
  #x1038365ee2>	glycosyl transferase family protein (db=KEGG evalue=0.0 bit_score=287.0 identity=60.3 coverage=90.39145907473309) (BLAST) C
#<GKFG-1209 instance frame in DORABASE[F] @
  #x1038365f02>	hypothetical protein (db=KEGG evalue=0.0 bit_score=220.0 identity=29.0 coverage=31.486310299869626) (BLAST) C
Predicted TU 122: TUKFG-400=(GKFG-1210)
#<GKFG-1210 instance frame in DORABASE[F] @
  #x1038365f22>	cfl:Cfla_3187 Prephenate dehydratase (EC:4.2.1.51); K04518 prephenate dehydratase [EC:4.2.1.51] (db=KEGG) (RBH) B
Predicted TU 123: TUKFG-401=(GKFG-1211)
#<GKFG-1211 instance frame in DORABASE[F] @
  #x1038365f42>	diacylglycerol kinase catalytic subunit; K07029 (db=KEGG evalue=0.0 bit_score=212.0 identity=31.7 coverage=99.17127071823204) (BLAST) C
Predicted TU 124: TUKFG-402=(GKFG-1212 GKFG-1213 GKFG-1214)
#<GKFG-1212 instance frame in DORABASE[F] @
  #x1038365f62>	ahe:Arch_1752 seryl-tRNA synthetase (EC:6.1.1.11); K01875 seryl-tRNA synthetase [EC:6.1.1.11] (db=KEGG) (RBH) B
#<GKFG-1213 instance frame in DORABASE[F] @
  #x1038365f82>	nicotinate-nucleotide pyrophosphorylase; K00767 nicotinate-nucleotide pyrophosphorylase (carboxylating) [EC:2.4.2.19] (db=KEGG evalue=2.4e-44 bit_score=184.0 identity=41.9 coverage=91.98606271777004) (BLAST) C
#<GKFG-1214 instance frame in DORABASE[F] @
  #x1038365fa2>	bfa:Bfae_19630 N-acyl-D-glucosamine 2-epimerase (db=KEGG) (RBH) B
Predicted TU 125: TUKFG-403=(GKFG-1215)
#<GKFG-1215 instance frame in DORABASE[F] @
  #x1038365fc2>	265472..265687 + ( gc_cont=0.486) (GENE) E
Predicted TU 126: TUKFG-404=(GKFG-1217)
#<GKFG-1217 instance frame in DORABASE[F] @
  #x1038366002>	ske:Sked_04300 LacI family transcriptional regulator (db=KEGG) (RBH) B
Predicted TU 127: TUKFG-405=(GKFG-1218 GKFG-1219)
#<GKFG-1218 instance frame in DORABASE[F] @
  #x1038366022>	mcu:HMPREF0573_10985 lacZ; beta-galactosidase (EC:3.2.1.23); K01190 beta-galactosidase [EC:3.2.1.23] (db=KEGG) (RBH) B
#<GKFG-1219 instance frame in DORABASE[F] @
  #x1038366042>	pfr:PFREUD_02360 galP; Sodium:galactoside symporter (db=KEGG) (RBH) B
Predicted TU 128: TUKFG-406=(GKFG-1220 GKFG-1221 GKFG-1222 GKFG-1223)
#<GKFG-1220 instance frame in DORABASE[F] @
  #x1038366062>	mcu:HMPREF0573_10904 galK; galactokinase (EC:2.7.1.6); K00849 galactokinase [EC:2.7.1.6] (db=KEGG) (RBH) B
#<GKFG-1221 instance frame in DORABASE[F] @
  #x1038366082>	thioredoxin domain-containing protein; K05838 putative thioredoxin (db=KEGG evalue=0.0 bit_score=201.0 identity=38.4 coverage=97.41100323624595) (BLAST) C
#<GKFG-1222 instance frame in DORABASE[F] @
  #x10383660a2>	hypothetical protein (db=KEGG evalue=4.4e-29 bit_score=134.0 identity=29.0 coverage=97.02380952380952) (BLAST) C
#<GKFG-1223 instance frame in DORABASE[F] @
  #x10383660c2>	hypothetical protein (db=KEGG evalue=3.9e-26 bit_score=125.0 identity=26.1 coverage=60.160965794768615) (BLAST) C
Predicted TU 129: TUKFG-407=(GKFG-1224)
#<GKFG-1224 instance frame in DORABASE[F] @
  #x10383660e2>	mcu:HMPREF0573_11111 cellulose-binding protein (db=KEGG) (RBH) B
Predicted TU 130: TUKFG-408=(GKFG-1225)
#<GKFG-1225 instance frame in DORABASE[F] @
  #x1038366102>	mcu:HMPREF0573_11305 hypothetical protein; K09157 hypothetical protein (db=KEGG) (RBH) B
Predicted TU 131: TUKFG-409=(GKFG-1226 GKFG-1228)
#<GKFG-1226 instance frame in DORABASE[F] @
  #x1038366122>	hypothetical protein; K07166 ACT domain-containing protein (db=KEGG evalue=6.6e-22 bit_score=108.0 identity=61.4 coverage=95.34883720930233) (BLAST) C
#<GKFG-1228 instance frame in DORABASE[F] @
  #x1038366162>	cadmium binding protein (db=KEGG evalue=0.0 bit_score=289.0 identity=70.4 coverage=86.86440677966102) (BLAST) C
Predicted TU 132: TUKFG-410=(GKFG-1229)
#<GKFG-1229 instance frame in DORABASE[F] @
  #x1038366182>	hypothetical protein; K09686 antibiotic transport system permease protein (db=KEGG evalue=9.4e-36 bit_score=156.0 identity=25.3 coverage=98.9556135770235) (BLAST) C
Predicted TU 133: TUKFG-411=(GKFG-1230 GKFG-1231)
#<GKFG-1230 instance frame in DORABASE[F] @
  #x10383661a2>	ABC-2 type transporter; K09686 antibiotic transport system permease protein (db=KEGG evalue=3.2e-25 bit_score=121.0 identity=24.9 coverage=81.16343490304709) (BLAST) C
#<GKFG-1231 instance frame in DORABASE[F] @
  #x10383661c2>	fma:FMG_0239 antibiotic ABC transporter ATP-binding protein; K09687 antibiotic transport system ATP-binding protein (db=KEGG) (RBH) B
Predicted TU 134: TUKFG-412=(GKFG-1232)
#<GKFG-1232 instance frame in DORABASE[F] @
  #x10383661e2>	transcriptional regulator; K03976 putative transcription regulator (db=KEGG evalue=8.4e-37 bit_score=159.0 identity=53.5 coverage=90.0) (BLAST) C
Predicted TU 135: TUKFG-413=(GKFG-1233)
#<GKFG-1233 instance frame in DORABASE[F] @
  #x1038366202>	tpr:Tpau_0858 NRAMP family Mn2+/Fe2+ transporter; K03322 manganese transport protein (db=KEGG) (RBH) B
Predicted TU 136: TUKFG-414=(GKFG-1234)
#<GKFG-1234 instance frame in DORABASE[F] @
  #x1038366222>	mcu:HMPREF0573_11119 glgB; 1,4-alpha-glucan branching protein (EC:2.4.1.18); K00700 1,4-alpha-glucan branching enzyme [EC:2.4.1.18] (db=KEGG) (RBH) B
Predicted TU 137: TUKFG-415=(GKFG-1235)
#<GKFG-1235 instance frame in DORABASE[F] @
  #x1038366242>	msm:MSMEG_0582 succinate-semialdehyde dehydrogenase; K00135 succinate-semialdehyde dehydrogenase (NADP+) [EC:1.2.1.16] (db=KEGG) (RBH) B
Predicted TU 138: TUKFG-416=(GKFG-1236)
#<GKFG-1236 instance frame in DORABASE[F] @
  #x1038366262>	mlu:Mlut_00880 glutamate dehydrogenase/leucine dehydrogenase (EC:1.4.1.3); K00261 glutamate dehydrogenase (NAD(P)+) [EC:1.4.1.3] (db=KEGG) (RBH) B
Predicted TU 139: TUKFG-417=(GKFG-1237 GKFG-1239)
#<GKFG-1237 instance frame in DORABASE[F] @
  #x1038366282>	PucR family transcriptional regulator; K09684 purine catabolism regulatory protein (db=KEGG evalue=2.3e-42 bit_score=179.0 identity=30.5 coverage=89.68253968253968) (BLAST) C
#<GKFG-1239 instance frame in DORABASE[F] @
  #x10383662c2>	(db=HMMPfam db_id=PF05738 from=927 to=988 evalue=1.2e-05 interpro_id=IPR008454 interpro_description=Collagen-binding surface protein Cna-like, B-type domain) (IPRSCAN) D
Predicted TU 140: TUKFG-418=(GKFG-1240)
#<GKFG-1240 instance frame in DORABASE[F] @
  #x10383662e2>	hypothetical protein (db=KEGG evalue=0.0 bit_score=265.0 identity=35.2 coverage=93.93258426966293) (BLAST) C
Predicted TU 141: TUKFG-419=(GKFG-1241 GKFG-1242)
#<GKFG-1241 instance frame in DORABASE[F] @
  #x1038366302>	ahe:Arch_0385 trehalose synthase (EC:5.4.99.16); K05343 maltose alpha-D-glucosyltransferase [EC:5.4.99.16] (db=KEGG) (RBH) B
#<GKFG-1242 instance frame in DORABASE[F] @
  #x1038366322>	cfi:Celf_2761 alpha amylase catalytic region (db=KEGG) (RBH) B
Predicted TU 142: TUKFG-420=(GKFG-1243 GKFG-1244)
#<GKFG-1243 instance frame in DORABASE[F] @
  #x1038366342>	hypothetical protein (db=KEGG evalue=1.1e-44 bit_score=185.0 identity=45.8 coverage=95.94594594594594) (BLAST) C
#<GKFG-1244 instance frame in DORABASE[F] @
  #x1038366362>	ahe:Arch_0389 tryptophanyl-tRNA synthetase; K01867 tryptophanyl-tRNA synthetase [EC:6.1.1.2] (db=KEGG) (RBH) B
Predicted TU 143: TUKFG-421=(GKFG-1245)
#<GKFG-1245 instance frame in DORABASE[F] @
  #x1038366382>	UniRef90_C2KU17 Putative uncharacterized protein n=4 Tax=Mobiluncus mulieris RepID=C2KU17_9ACTO (db=UNIREF) (RBH) B
Predicted TU 144: TUKFG-422=(GKFG-1246)
#<GKFG-1246 instance frame in DORABASE[F] @
  #x10383663a2>	asm:MOUSESFB_1050 type I restriction modification DNA specificity domain protein; K01154 type I restriction enzyme, S subunit [EC:3.1.21.3] (db=KEGG) (RBH) B
Predicted TU 145: TUKFG-423=(GKFG-1247)
#<GKFG-1247 instance frame in DORABASE[F] @
  #x10383663c2>	hypothetical protein (db=KEGG evalue=9.6e-15 bit_score=84.0 identity=47.9 coverage=88.88888888888889) (BLAST) C
Predicted TU 146: TUKFG-424=(GKFG-1248)
#<GKFG-1248 instance frame in DORABASE[F] @
  #x10383663e2>	cfi:Celf_2759 glycogen debranching enzyme GlgX; K02438 glycogen operon protein GlgX [EC:3.2.1.-] (db=KEGG) (RBH) B
Predicted TU 147: TUKFG-425=(GKFG-1251 GKFG-1252)
#<GKFG-1251 instance frame in DORABASE[F] @
  #x1038366442>	Electron transfer flavoprotein alpha/beta-subunit; K03521 electron transfer flavoprotein beta subunit (db=KEGG evalue=0.0 bit_score=216.0 identity=46.3 coverage=96.95817490494296) (BLAST) C
#<GKFG-1252 instance frame in DORABASE[F] @
  #x1038366462>	Electron transfer flavoprotein alpha subunit; K03522 electron transfer flavoprotein alpha subunit (db=KEGG evalue=0.0 bit_score=207.0 identity=36.3 coverage=96.64634146341463) (BLAST) C
Predicted TU 148: TUKFG-426=(GKFG-1253 GKFG-1254)
#<GKFG-1253 instance frame in DORABASE[F] @
  #x1038366482>	cysteine desulfurase; K04487 cysteine desulfurase [EC:2.8.1.7] (db=KEGG evalue=0.0 bit_score=196.0 identity=38.4 coverage=91.91616766467065) (BLAST) C
#<GKFG-1254 instance frame in DORABASE[F] @
  #x10383664a2>	iva:Isova_2216 tRNA-specific 2-thiouridylase mnmA; K00566 tRNA-specific 2-thiouridylase [EC:2.8.1.-] (db=KEGG) (RBH) B
Predicted TU 149: TUKFG-427=(GKFG-1255)
#<GKFG-1255 instance frame in DORABASE[F] @
  #x10383664c2>	alkyl hydroperoxide reductase/thiol specific antioxidant/Mal allergen; K03564 peroxiredoxin Q/BCP [EC:1.11.1.15] (db=KEGG evalue=0.0 bit_score=228.0 identity=68.4 coverage=98.74213836477988) (BLAST) C
Predicted TU 150: TUKFG-428=(GKFG-1256)
#<GKFG-1256 instance frame in DORABASE[F] @
  #x10383664e2>	hypothetical protein (db=KEGG evalue=1.7e-27 bit_score=127.0 identity=83.8 coverage=89.02439024390245) (BLAST) C
Predicted TU 151: TUKFG-429=(GKFG-1257)
#<GKFG-1257 instance frame in DORABASE[F] @
  #x1038366502>	minor tail protein Gp26 (db=KEGG evalue=1.3e-09 bit_score=67.0 identity=79.5 coverage=74.50980392156863) (BLAST) C
Predicted TU 152: TUKFG-430=(GKFG-1258 GKFG-1259)
#<GKFG-1258 instance frame in DORABASE[F] @
  #x1038366522>	ABC transporter; K02003 putative ABC transport system ATP-binding protein (db=KEGG evalue=1.1e-36 bit_score=159.0 identity=38.1 coverage=93.91304347826087) (BLAST) C
#<GKFG-1259 instance frame in DORABASE[F] @
  #x1038366542>	seg (db=Seg db_id=seg from=233 to=245) (IPRSCAN) D
Predicted TU 153: TUKFG-431=(GKFG-1260)
#<GKFG-1260 instance frame in DORABASE[F] @
  #x1038366562>	jde:Jden_1086 DNA polymerase III subunit alpha (EC:2.7.7.7); K02337 DNA polymerase III subunit alpha [EC:2.7.7.7] (db=KEGG) (RBH) B
Predicted TU 154: TUKFG-432=(GKFG-1262)
#<GKFG-1262 instance frame in DORABASE[F] @
  #x10383665a2>	RNA-binding S4 domain-containing protein; K14761 ribosome-associated protein (db=KEGG evalue=1.1e-13 bit_score=81.0 identity=62.3 coverage=74.07407407407408) (BLAST) C
Predicted TU 155: TUKFG-433=(GKFG-1263)
#<GKFG-1263 instance frame in DORABASE[F] @
  #x10383665c2>	seg (db=Seg db_id=seg from=27 to=52) (IPRSCAN) D
Predicted TU 156: TUKFG-434=(GKFG-1264 GKFG-1265)
#<GKFG-1264 instance frame in DORABASE[F] @
  #x10383665e2>	bcv:Bcav_2396 hisD; histidinol dehydrogenase (EC:1.1.1.23) (db=KEGG) (RBH) B
#<GKFG-1265 instance frame in DORABASE[F] @
  #x1038366602>	ahe:Arch_0471 sodium:dicarboxylate symporter (db=KEGG) (RBH) B
Predicted TU 157: TUKFG-435=(GKFG-1266 GKFG-1267 GKFG-1268 GKFG-1269
                             GKFG-1270 GKFG-1271 GKFG-1273 GKFG-1274
                             GKFG-1275)
#<GKFG-1266 instance frame in DORABASE[F] @
  #x1038366622>	bcv:Bcav_2393 histidinol-phosphate aminotransferase; K00817 histidinol-phosphate aminotransferase [EC:2.6.1.9] (db=KEGG) (RBH) B
#<GKFG-1267 instance frame in DORABASE[F] @
  #x1038366642>	bcv:Bcav_2392 imidazoleglycerol-phosphate dehydratase (EC:4.2.1.19); K01693 imidazoleglycerol-phosphate dehydratase [EC:4.2.1.19] (db=KEGG) (RBH) B
#<GKFG-1268 instance frame in DORABASE[F] @
  #x1038366662>	hypothetical protein (db=KEGG evalue=4.2e-08 bit_score=64.0 identity=30.8 coverage=52.34375) (BLAST) C
#<GKFG-1269 instance frame in DORABASE[F] @
  #x1038366682>	hisH; Imidazole glycerol phosphate synthase subunit hisH,glutamine amidotransferase subunit; K02501 glutamine amidotransferase [EC:2.4.2.-] (db=KEGG evalue=0.0 bit_score=280.0 identity=66.0 coverage=96.24413145539906) (BLAST) C
#<GKFG-1270 instance frame in DORABASE[F] @
  #x10383666a2>	jde:Jden_1096 bifunctional HisA/TrpF protein (EC:5.3.1.24); K01814 phosphoribosylformimino-5-aminoimidazole carboxamide ribotide isomerase [EC:5.3.1.16]; K01817 phosphoribosylanthranilate isomerase [EC:5.3.1.24] (db=KEGG) (RBH) B
#<GKFG-1271 instance frame in DORABASE[F] @
  #x10383666c2>	seg (db=Seg db_id=seg from=23 to=36) (IPRSCAN) D
#<GKFG-1273 instance frame in DORABASE[F] @
  #x1038366702>	cfi:Celf_2327 ABC-3 protein; K09816 zinc transport system permease protein (db=KEGG) (RBH) B
#<GKFG-1274 instance frame in DORABASE[F] @
  #x1038366722>	ABC transporter-like protein; K09817 zinc transport system ATP-binding protein [EC:3.6.3.-] (db=KEGG evalue=0.0 bit_score=197.0 identity=46.8 coverage=92.6829268292683) (BLAST) C
#<GKFG-1275 instance frame in DORABASE[F] @
  #x1038366742>	metal ion ABC transporter periplasmic protein/surface adhesin; K09815 zinc transport system substrate-binding protein (db=KEGG evalue=0.0 bit_score=277.0 identity=44.5 coverage=94.70404984423676) (BLAST) C
Predicted TU 158: TUKFG-436=(GKFG-1276 GKFG-1277 GKFG-1278 GKFG-1279)
#<GKFG-1276 instance frame in DORABASE[F] @
  #x1038366762>	mcu:HMPREF0573_10234 glyQS; glycine--tRNA ligase (EC:6.1.1.14); K01880 glycyl-tRNA synthetase [EC:6.1.1.14] (db=KEGG) (RBH) B
#<GKFG-1277 instance frame in DORABASE[F] @
  #x1038366782>	bcv:Bcav_1777 hypothetical protein (db=KEGG) (RBH) B
#<GKFG-1278 instance frame in DORABASE[F] @
  #x10383667a2>	ahe:Arch_0694 hypothetical protein (db=KEGG) (RBH) B
#<GKFG-1279 instance frame in DORABASE[F] @
  #x10383667c2>	cfl:Cfla_2171 deoxyguanosinetriphosphate triphosphohydrolase; K01129 dGTPase [EC:3.1.5.1] (db=KEGG) (RBH) B
Predicted TU 159: TUKFG-437=(GKFG-1280)
#<GKFG-1280 instance frame in DORABASE[F] @
  #x10383667e2>	bcv:Bcav_1788 dnaG; DNA primase; K02316 DNA primase [EC:2.7.7.-] (db=KEGG) (RBH) B
Predicted TU 160: TUKFG-438=(GKFG-1281)
#<GKFG-1281 instance frame in DORABASE[F] @
  #x1038366802>	bpb:bpr_I0298 diaminopimelate dehydrogenase (EC:1.4.1.16); K03340 diaminopimelate dehydrogenase [EC:1.4.1.16] (db=KEGG) (RBH) B
Predicted TU 161: TUKFG-439=(GKFG-1282)
#<GKFG-1282 instance frame in DORABASE[F] @
  #x1038366822>	glucosamine/galactosamine-6-phosphate isomerase (EC:3.5.99.6); K02564 glucosamine-6-phosphate deaminase [EC:3.5.99.6] (db=KEGG evalue=0.0 bit_score=282.0 identity=56.6 coverage=95.80152671755725) (BLAST) C
Predicted TU 162: TUKFG-440=(GKFG-1284)
#<GKFG-1284 instance frame in DORABASE[F] @
  #x1038366862>	LacI family transcriptional regulator (db=KEGG evalue=0.0 bit_score=253.0 identity=39.9 coverage=93.96551724137932) (BLAST) C
Predicted TU 163: TUKFG-441=(GKFG-1285 GKFG-1286 GKFG-1287 GKFG-1288)
#<GKFG-1285 instance frame in DORABASE[F] @
  #x1038366882>	gan:UMN179_01454 MFS protein (db=KEGG) (RBH) B
#<GKFG-1286 instance frame in DORABASE[F] @
  #x10383668a2>	major facilitator transporter (db=KEGG evalue=8.4e-45 bit_score=185.0 identity=58.6 coverage=96.81528662420382) (BLAST) C
#<GKFG-1287 instance frame in DORABASE[F] @
  #x10383668c2>	phosphatidylinositol-specific phospholipase C, X domain containing protein; K01771 1-phosphatidylinositol phosphodiesterase [EC:4.6.1.13] (db=KEGG evalue=0.0 bit_score=244.0 identity=47.9 coverage=93.26241134751773) (BLAST) C
#<GKFG-1288 instance frame in DORABASE[F] @
  #x10383668e2>	ahe:Arch_0546 inositol monophosphatase; K01092 myo-inositol-1(or 4)-monophosphatase [EC:3.1.3.25] (db=KEGG) (RBH) B
Predicted TU 164: TUKFG-442=(GKFG-1289)
#<GKFG-1289 instance frame in DORABASE[F] @
  #x1038366902>	cpg:Cp316_1400 glgP; glycogen phosphorylase; K00688 starch phosphorylase [EC:2.4.1.1] (db=KEGG) (RBH) B
Predicted TU 165: TUKFG-443=(GKFG-1290 GKFG-1291)
#<GKFG-1290 instance frame in DORABASE[F] @
  #x1038366922>	vma:VAB18032_29276 alpha amylase catalytic subunit; K01187 alpha-glucosidase [EC:3.2.1.20] (db=KEGG) (RBH) B
#<GKFG-1291 instance frame in DORABASE[F] @
  #x1038366942>	ahe:Arch_1234 DEAD/DEAH box helicase (db=KEGG) (RBH) B
Predicted TU 166: TUKFG-444=(GKFG-1292 GKFG-1293)
#<GKFG-1292 instance frame in DORABASE[F] @
  #x1038366962>	hypothetical protein (db=KEGG evalue=5.9e-21 bit_score=106.0 identity=32.5 coverage=96.03960396039604) (BLAST) C
#<GKFG-1293 instance frame in DORABASE[F] @
  #x1038366982>	(db=HMMPfam db_id=PF11305 from=1 to=73 evalue=5.0e-18 interpro_id=IPR021456 interpro_description=Protein of unknown function DUF3107) (IPRSCAN) D
Predicted TU 167: TUKFG-445=(GKFG-1295 GKFG-1296 GKFG-1297)
#<GKFG-1295 instance frame in DORABASE[F] @
  #x10383669c2>	ATP-dependent DNA helicase (EC:3.6.1.-) (db=KEGG evalue=0.0 bit_score=243.0 identity=24.4 coverage=96.16087751371116) (BLAST) C
#<GKFG-1296 instance frame in DORABASE[F] @
  #x10383669e2>	bcv:Bcav_2901 UvrD/REP helicase; K03657 DNA helicase II / ATP-dependent DNA helicase PcrA [EC:3.6.4.12] (db=KEGG) (RBH) B
#<GKFG-1297 instance frame in DORABASE[F] @
  #x1038366a02>	aminoglycoside phosphotransferase (db=KEGG evalue=6.9e-44 bit_score=183.0 identity=36.0 coverage=81.0958904109589) (BLAST) C
Predicted TU 168: TUKFG-446=(GKFG-1298)
#<GKFG-1298 instance frame in DORABASE[F] @
  #x1038366a22>	seg (db=Seg db_id=seg from=11 to=28) (IPRSCAN) D
Predicted TU 169: TUKFG-447=(GKFG-1299 GKFG-1300)
#<GKFG-1299 instance frame in DORABASE[F] @
  #x1038366a42>	membrane-flanked domain-containing protein; K09167 hypothetical protein (db=KEGG evalue=1.6e-32 bit_score=144.0 identity=44.6 coverage=98.20359281437125) (BLAST) C
#<GKFG-1300 instance frame in DORABASE[F] @
  #x1038366a62>	membrane-flanked domain-containing protein; K08981 putative membrane protein (db=KEGG evalue=0.0 bit_score=295.0 identity=33.6 coverage=82.20640569395017) (BLAST) C
Predicted TU 170: TUKFG-448=(GKFG-1301)
#<GKFG-1301 instance frame in DORABASE[F] @
  #x1038366a82>	mcu:HMPREF0573_10206 esterase of the alpha-beta hydrolase superfamily protein (db=KEGG) (RBH) B
Predicted TU 171: TUKFG-449=(GKFG-1302 GKFG-1303)
#<GKFG-1302 instance frame in DORABASE[F] @
  #x1038366aa2>	mcu:HMPREF0573_10205 phage infection protein; K01421 putative membrane protein (db=KEGG) (RBH) B
#<GKFG-1303 instance frame in DORABASE[F] @
  #x1038366ac2>	mcu:HMPREF0573_10204 phage infection protein; K01421 putative membrane protein (db=KEGG) (RBH) B
Predicted TU 172: TUKFG-450=(GKFG-1304 GKFG-1306 GKFG-1307 GKFG-1308)
#<GKFG-1304 instance frame in DORABASE[F] @
  #x1038366ae2>	UniRef90_UPI000051013A hypothetical protein BlinB_14173 n=1 Tax=Brevibacterium linens BL2 RepID=UPI000051013A (db=UNIREF) (RBH) B
#<GKFG-1306 instance frame in DORABASE[F] @
  #x1038366b22>	putative dihydrofolate reductase; K00287 dihydrofolate reductase [EC:1.5.1.3] (db=KEGG evalue=4.6e-38 bit_score=163.0 identity=53.0 coverage=92.0) (BLAST) C
#<GKFG-1307 instance frame in DORABASE[F] @
  #x1038366b42>	cfl:Cfla_1527 thymidylate synthase (EC:2.1.1.45); K00560 thymidylate synthase [EC:2.1.1.45] (db=KEGG) (RBH) B
#<GKFG-1308 instance frame in DORABASE[F] @
  #x1038366b62>	hypothetical protein (db=KEGG evalue=5.8e-35 bit_score=153.0 identity=35.9 coverage=71.11913357400722) (BLAST) C
Predicted TU 173: TUKFG-451=(GKFG-1309)
#<GKFG-1309 instance frame in DORABASE[F] @
  #x1038366b82>	(db=HMMPfam db_id=PF10698 from=4 to=167 evalue=1.9e-24 interpro_id=IPR019639 interpro_description=Protein of unknown function DUF2505) (IPRSCAN) D
Predicted TU 174: TUKFG-452=(GKFG-1310 GKFG-1311)
#<GKFG-1310 instance frame in DORABASE[F] @
  #x1038366ba2>	bcv:Bcav_2829 signal transduction histidine kinase (db=KEGG) (RBH) B
#<GKFG-1311 instance frame in DORABASE[F] @
  #x1038366bc2>	UniRef90_E6KRL9 Deoxyribonuclease n=1 Tax=Actinomyces sp. oral taxon 180 str. F0310 RepID=E6KRL9_9ACTO (db=UNIREF) (RBH) B
Predicted TU 175: TUKFG-453=(GKFG-1312)
#<GKFG-1312 instance frame in DORABASE[F] @
  #x1038366be2>	G5 domain-containing protein (db=KEGG evalue=0.0 bit_score=209.0 identity=34.0 coverage=97.25274725274726) (BLAST) C
Predicted TU 176: TUKFG-454=(GKFG-1313 GKFG-1314)
#<GKFG-1313 instance frame in DORABASE[F] @
  #x1038366c02>	ispE; 4-diphosphocytidyl-2-C-methyl-D-erythritol kinase (EC:2.7.1.148); K00919 4-diphosphocytidyl-2-C-methyl-D-erythritol kinase [EC:2.7.1.148] (db=KEGG evalue=1.7e-21 bit_score=108.0 identity=42.4 coverage=82.63473053892216) (BLAST) C
#<GKFG-1314 instance frame in DORABASE[F] @
  #x1038366c22>	ahe:Arch_1586 ABC transporter (db=KEGG) (RBH) B
Predicted TU 177: TUKFG-455=(GKFG-1315)
#<GKFG-1315 instance frame in DORABASE[F] @
  #x1038366c42>	MarR family transcriptional regulator (db=KEGG evalue=0.0 bit_score=203.0 identity=62.3 coverage=89.94413407821229) (BLAST) C
Predicted TU 178: TUKFG-456=(GKFG-1317)
#<GKFG-1317 instance frame in DORABASE[F] @
  #x1038366c82>	bfa:Bfae_13380 UDP-N-acetylglucosamine pyrophosphorylase/glucosamine-1-phosphate N-acetyltransferase; K04042 bifunctional UDP-N-acetylglucosamine pyrophosphorylase / Glucosamine-1-phosphate N-acetyltransferase [EC:2.7.7.23 2.3.1.157] (db=KEGG) (RBH) B
Predicted TU 179: TUKFG-457=(GKFG-1318)
#<GKFG-1318 instance frame in DORABASE[F] @
  #x1038366ca2>	bcv:Bcav_0987 ribose-phosphate pyrophosphokinase (EC:2.7.6.1); K00948 ribose-phosphate pyrophosphokinase [EC:2.7.6.1] (db=KEGG) (RBH) B
Predicted TU 180: TUKFG-458=(GKFG-1319)
#<GKFG-1319 instance frame in DORABASE[F] @
  #x1038481592>	rplY; 50S ribosomal protein L25; K02897 large subunit ribosomal protein L25 (db=KEGG evalue=1.4e-45 bit_score=188.0 identity=48.3 coverage=96.63461538461539) (BLAST) C
Predicted TU 181: TUKFG-459=(GKFG-1320 GKFG-1321)
#<GKFG-1320 instance frame in DORABASE[F] @
  #x1038366cc2>	aminoacyl-tRNA hydrolase (EC:3.1.1.29); K01056 peptidyl-tRNA hydrolase, PTH1 family [EC:3.1.1.29] (db=KEGG evalue=0.0 bit_score=204.0 identity=50.8 coverage=98.49246231155779) (BLAST) C
#<GKFG-1321 instance frame in DORABASE[F] @
  #x1038366ce2>	394701..395837 - ( gc_cont=0.524) (GENE) E
Predicted TU 182: TUKFG-460=(GKFG-1322 GKFG-1323)
#<GKFG-1322 instance frame in DORABASE[F] @
  #x1038366d02>	hypothetical protein; K09748 ribosome maturation factor RimP (db=KEGG evalue=2.3e-25 bit_score=121.0 identity=46.9 coverage=90.32258064516128) (BLAST) C
#<GKFG-1323 instance frame in DORABASE[F] @
  #x1038366d22>	nca:Noca_3192 nusA; transcription elongation factor NusA; K02600 N utilization substance protein A (db=KEGG) (RBH) B
Predicted TU 183: TUKFG-461=(GKFG-1324)
#<GKFG-1324 instance frame in DORABASE[F] @
  #x1038366d42>	translation initiation factor 2; K02519 translation initiation factor IF-2 (db=KEGG evalue=0.0 bit_score=228.0 identity=42.8 coverage=91.22257053291536) (BLAST) C
Predicted TU 184: TUKFG-462=(GKFG-1325)
#<GKFG-1325 instance frame in DORABASE[F] @
  #x1038366d62>	mcu:HMPREF0573_10136 infB; translation initiation factor IF-2; K02519 translation initiation factor IF-2 (db=KEGG) (RBH) B
Predicted TU 185: TUKFG-463=(GKFG-1326 GKFG-1328)
#<GKFG-1326 instance frame in DORABASE[F] @
  #x1038366d82>	ribosome-binding factor A; K02834 ribosome-binding factor A (db=KEGG evalue=2.0e-42 bit_score=178.0 identity=61.6 coverage=71.35416666666666) (BLAST) C
#<GKFG-1328 instance frame in DORABASE[F] @
  #x1038366dc2>	putative tRNA-pseudouridine synthase I (EC:5.4.99.12); K03177 tRNA pseudouridine55 synthase [EC:5.4.99.25] (db=KEGG evalue=0.0 bit_score=244.0 identity=41.6 coverage=89.51841359773371) (BLAST) C
Predicted TU 186: TUKFG-464=(GKFG-1329 GKFG-1330)
#<GKFG-1329 instance frame in DORABASE[F] @
  #x1038366de2>	carbohydrate ABC transporter membrane protein 2; K02026 multiple sugar transport system permease protein (db=KEGG evalue=0.0 bit_score=288.0 identity=53.4 coverage=97.39776951672863) (BLAST) C
#<GKFG-1330 instance frame in DORABASE[F] @
  #x1038366e02>	bfa:Bfae_00850 carbohydrate ABC transporter membrane protein; K02025 multiple sugar transport system permease protein (db=KEGG) (RBH) B
Predicted TU 187: TUKFG-465=(GKFG-1331 GKFG-1332)
#<GKFG-1331 instance frame in DORABASE[F] @
  #x1038366e22>	ica:Intca_0417 carbohydrate ABC transporter substrate-binding protein; K02027 multiple sugar transport system substrate-binding protein (db=KEGG) (RBH) B
#<GKFG-1332 instance frame in DORABASE[F] @
  #x1038366e42>	SCC77.07c; carbohydrate kinase (db=KEGG evalue=5.1e-40 bit_score=170.0 identity=35.5 coverage=92.60450160771704) (BLAST) C
Predicted TU 188: TUKFG-466=(GKFG-1333 GKFG-1334)
#<GKFG-1333 instance frame in DORABASE[F] @
  #x1038366e62>	DeoR family transcriptional regulator (db=KEGG evalue=0.0 bit_score=215.0 identity=49.2 coverage=99.1869918699187) (BLAST) C
#<GKFG-1334 instance frame in DORABASE[F] @
  #x1038366e82>	bfa:Bfae_00830 family 4 glycosyl hydrolase, alpha-galactosidase/6-phospho-beta-glucosidase; K01222 6-phospho-beta-glucosidase [EC:3.2.1.86] (db=KEGG) (RBH) B
Predicted TU 189: TUKFG-467=(GKFG-1335 GKFG-1336 GKFG-1337)
#<GKFG-1335 instance frame in DORABASE[F] @
  #x1038366ea2>	seg (db=Seg db_id=seg from=6 to=24) (IPRSCAN) D
#<GKFG-1336 instance frame in DORABASE[F] @
  #x1038366ec2>	ahe:Arch_0626 riboflavin biosynthesis protein RibF; K11753 riboflavin kinase / FMN adenylyltransferase [EC:2.7.1.26 2.7.7.2] (db=KEGG) (RBH) B
#<GKFG-1337 instance frame in DORABASE[F] @
  #x1038366ee2>	UniRef90_C0VTP3 YidE/YbjL family protein n=2 Tax=Corynebacterium glucuronolyticum RepID=C0VTP3_9CORY (db=UNIREF) (RBH) B
Predicted TU 190: TUKFG-468=(GKFG-1339)
#<GKFG-1339 instance frame in DORABASE[F] @
  #x1038366f22>	TetR family transcriptional regulator (db=KEGG evalue=4.7e-22 bit_score=111.0 identity=28.9 coverage=69.63696369636963) (BLAST) C
Predicted TU 191: TUKFG-469=(GKFG-1340)
#<GKFG-1340 instance frame in DORABASE[F] @
  #x1038366f42>	pfr:PFREUD_21700 hypothetical protein (db=KEGG) (RBH) B
Predicted TU 192: TUKFG-470=(GKFG-1341 GKFG-1342)
#<GKFG-1341 instance frame in DORABASE[F] @
  #x1038366f62>	hypothetical protein (db=KEGG evalue=4.8e-11 bit_score=72.0 identity=36.4 coverage=85.29411764705883) (BLAST) C
#<GKFG-1342 instance frame in DORABASE[F] @
  #x1038366f82>	RelB/DinJ family addiction module antitoxin; K07473 DNA-damage-inducible protein J (db=KEGG evalue=2.6e-09 bit_score=67.0 identity=43.0 coverage=75.0) (BLAST) C
Predicted TU 193: TUKFG-471=(GKFG-1343 GKFG-1344 GKFG-1345)
#<GKFG-1343 instance frame in DORABASE[F] @
  #x1038366fa2>	hypothetical protein (db=KEGG evalue=2.4e-29 bit_score=133.0 identity=81.0 coverage=96.29629629629629) (BLAST) C
#<GKFG-1344 instance frame in DORABASE[F] @
  #x1038366fc2>	PilT protein family protein (db=KEGG evalue=2.6e-11 bit_score=72.0 identity=89.7 coverage=67.85714285714286) (BLAST) C
#<GKFG-1345 instance frame in DORABASE[F] @
  #x1038366fe2>	seg (db=Seg db_id=seg from=86 to=106) (IPRSCAN) D
Predicted TU 194: TUKFG-472=(GKFG-1346 GKFG-1347)
#<GKFG-1346 instance frame in DORABASE[F] @
  #x1038367002>	tsu:Tresu_0921 ATPase AAA central domain-containing protein (db=KEGG) (RBH) B
#<GKFG-1347 instance frame in DORABASE[F] @
  #x1038367022>	aur:HMPREF9243_0883 hypothetical protein (db=KEGG) (RBH) B
Predicted TU 195: TUKFG-473=(GKFG-1348 GKFG-1350)
#<GKFG-1348 instance frame in DORABASE[F] @
  #x1038367042>	mcu:HMPREF0573_11288 DNA-binding protein (db=KEGG) (RBH) B
#<GKFG-1350 instance frame in DORABASE[F] @
  #x10384815b2>	rpsO; 30S ribosomal protein S15; K02956 small subunit ribosomal protein S15 (db=KEGG evalue=9.0e-38 bit_score=161.0 identity=87.6 coverage=97.77777777777777) (BLAST) C
Predicted TU 196: TUKFG-474=(GKFG-1351)
#<GKFG-1351 instance frame in DORABASE[F] @
  #x1038367082>	mcu:HMPREF0573_10125 pnp; polynucleotide phosphorylase/polyadenylase (EC:2.7.7.8); K00962 polyribonucleotide nucleotidyltransferase [EC:2.7.7.8] (db=KEGG) (RBH) B
Predicted TU 197: TUKFG-475=(GKFG-1352)
#<GKFG-1352 instance frame in DORABASE[F] @
  #x10383670a2>	seg (db=Seg db_id=seg from=13 to=25) (IPRSCAN) D
Predicted TU 198: TUKFG-476=(GKFG-1353 GKFG-1354 GKFG-1355 GKFG-1356)
#<GKFG-1353 instance frame in DORABASE[F] @
  #x10383670c2>	apn:Asphe3_14210 Zn-dependent peptidase (db=KEGG) (RBH) B
#<GKFG-1354 instance frame in DORABASE[F] @
  #x10383670e2>	PROKAR_LIPOPROTEIN (db=ProfileScan db_id=PS51257 from=1 to=19 evalue=7.0) (IPRSCAN) D
#<GKFG-1355 instance frame in DORABASE[F] @
  #x1038367102>	dihydrodipicolinate reductase (EC:1.3.1.26); K00215 dihydrodipicolinate reductase [EC:1.3.1.26] (db=KEGG evalue=0.0 bit_score=261.0 identity=54.3 coverage=96.82539682539682) (BLAST) C
#<GKFG-1356 instance frame in DORABASE[F] @
  #x1038367122>	acyltransferase (db=KEGG evalue=2.3e-14 bit_score=84.0 identity=28.9 coverage=90.0) (BLAST) C
Predicted TU 199: TUKFG-477=(GKFG-1357)
#<GKFG-1357 instance frame in DORABASE[F] @
  #x1038367142>	UniRef90_E7NAM3 Dihydrodipicolinate synthase n=6 Tax=Actinomyces RepID=E7NAM3_9ACTO (db=UNIREF) (RBH) B
Predicted TU 200: TUKFG-478=(GKFG-1358 GKFG-1359 GKFG-1362)
#<GKFG-1358 instance frame in DORABASE[F] @
  #x1038367162>	mcu:HMPREF0573_11416 putative metal-dependent hydrolase; K12574 ribonuclease J [EC:3.1.-.-] (db=KEGG) (RBH) B
#<GKFG-1359 instance frame in DORABASE[F] @
  #x1038367182>	tpr:Tpau_1737 lysyl-tRNA synthetase (EC:6.1.1.6); K04567 lysyl-tRNA synthetase, class II [EC:6.1.1.6] (db=KEGG) (RBH) B
#<GKFG-1362 instance frame in DORABASE[F] @
  #x10383671e2>	carbohydrate kinase (db=KEGG evalue=1.2e-39 bit_score=169.0 identity=32.8 coverage=95.26813880126183) (BLAST) C
Predicted TU 201: TUKFG-479=(GKFG-1363)
#<GKFG-1363 instance frame in DORABASE[F] @
  #x1038367202>	cell division protein FtsK/SpoIIIE; K03466 DNA segregation ATPase FtsK/SpoIIIE, S-DNA-T family (db=KEGG evalue=1.1e-24 bit_score=119.0 identity=30.1 coverage=83.07086614173228) (BLAST) C
Predicted TU 202: TUKFG-480=(GKFG-1364 GKFG-1365)
#<GKFG-1364 instance frame in DORABASE[F] @
  #x1038367222>	bcv:Bcav_2461 cell division protein FtsK; K03466 DNA segregation ATPase FtsK/SpoIIIE, S-DNA-T family (db=KEGG) (RBH) B
#<GKFG-1365 instance frame in DORABASE[F] @
  #x1038367242>	pgsA2; hypothetical protein; K00995 CDP-diacylglycerol--glycerol-3-phosphate 3-phosphatidyltransferase [EC:2.7.8.5] (db=KEGG evalue=1.2e-36 bit_score=159.0 identity=45.9 coverage=42.78959810874704) (BLAST) C
Predicted TU 203: TUKFG-481=(GKFG-1366 GKFG-1367)
#<GKFG-1366 instance frame in DORABASE[F] @
  #x1038367262>	helix-turn-helix domain-containing protein (db=KEGG evalue=2.7e-25 bit_score=120.0 identity=72.9 coverage=78.50467289719626) (BLAST) C
#<GKFG-1367 instance frame in DORABASE[F] @
  #x1038367282>	Putative uncharacterized protein n=1 Tax=Actinomyces sp. oral taxon 180 str. F0310 RepID=E6KPW1_9ACTO (db=UNIREF evalue=8.7e-11 bit_score=72.0 identity=50.7 coverage=81.17647058823529) (BLAST) C
Predicted TU 204: TUKFG-482=(GKFG-1368 GKFG-1369 GKFG-1370)
#<GKFG-1368 instance frame in DORABASE[F] @
  #x10383672a2>	bfa:Bfae_10530 recombination protein RecA; K03553 recombination protein RecA (db=KEGG) (RBH) B
#<GKFG-1369 instance frame in DORABASE[F] @
  #x10383672c2>	hypothetical protein; K03565 regulatory protein (db=KEGG evalue=7.9e-23 bit_score=112.0 identity=36.0 coverage=87.6923076923077) (BLAST) C
#<GKFG-1370 instance frame in DORABASE[F] @
  #x10383672e2>	CinA domain-containing protein; K03743 (db=KEGG evalue=1.4e-30 bit_score=138.0 identity=49.0 coverage=93.75) (BLAST) C
Predicted TU 205: TUKFG-483=(GKFG-1371)
#<GKFG-1371 instance frame in DORABASE[F] @
  #x1038367302>	krh:KRH_09340 prfB; peptide chain release factor 2; K02836 peptide chain release factor 2 (db=KEGG) (RBH) B
Predicted TU 206: TUKFG-484=(GKFG-1373 GKFG-1374 GKFG-1375 GKFG-1376
                             GKFG-1377)
#<GKFG-1373 instance frame in DORABASE[F] @
  #x1038367342>	mcu:HMPREF0573_11379 ABC transporter ATP-binding protein; K09812 cell division transport system ATP-binding protein (db=KEGG) (RBH) B
#<GKFG-1374 instance frame in DORABASE[F] @
  #x1038367362>	UniRef90_E8JL19 Cell division protein FtsX n=1 Tax=Actinomyces sp. oral taxon 178 str. F0338 RepID=E8JL19_9ACTO (db=UNIREF) (RBH) B
#<GKFG-1375 instance frame in DORABASE[F] @
  #x1038367382>	peptidase M23 (db=KEGG evalue=0.0 bit_score=266.0 identity=33.3 coverage=96.36363636363636) (BLAST) C
#<GKFG-1376 instance frame in DORABASE[F] @
  #x10383673a2>	tmRNA-binding protein; K03664 SsrA-binding protein (db=KEGG evalue=3.3e-13 bit_score=79.0 identity=57.7 coverage=84.88372093023256) (BLAST) C
#<GKFG-1377 instance frame in DORABASE[F] @
  #x10383673c2>	tmRNA-binding protein; K03664 SsrA-binding protein (db=KEGG evalue=5.5e-43 bit_score=179.0 identity=69.8 coverage=95.83333333333334) (BLAST) C
Predicted TU 207: TUKFG-485=(GKFG-1378)
#<GKFG-1378 instance frame in DORABASE[F] @
  #x10383673e2>	transcription factor WhiB (db=KEGG evalue=6.8e-32 bit_score=141.0 identity=76.5 coverage=96.3855421686747) (BLAST) C
Predicted TU 208: TUKFG-486=(GKFG-1379)
#<GKFG-1379 instance frame in DORABASE[F] @
  #x1038367402>	bcv:Bcav_2826 cell division protein FtsK; K03466 DNA segregation ATPase FtsK/SpoIIIE, S-DNA-T family (db=KEGG) (RBH) B
Predicted TU 209: TUKFG-487=(GKFG-1380)
#<GKFG-1380 instance frame in DORABASE[F] @
  #x1038367422>	FtsK/SpoIIIE family protein n=1 Tax=Actinomyces sp. oral taxon 171 str. F0337 RepID=E7NA81_9ACTO (db=UNIREF evalue=1.0e-13 bit_score=84.0 identity=26.8 coverage=68.11224489795919) (BLAST) C
Predicted TU 210: TUKFG-488=(GKFG-1381 GKFG-1382 GKFG-1384 GKFG-1385
                             GKFG-1386 GKFG-1387)
#<GKFG-1381 instance frame in DORABASE[F] @
  #x1038367442>	mlu:Mlut_05940 DNA ligase, NAD-dependent; K01972 DNA ligase (NAD+) [EC:6.5.1.2] (db=KEGG) (RBH) B
#<GKFG-1382 instance frame in DORABASE[F] @
  #x1038367462>	mcu:HMPREF0573_10007 cls; cardiolipin synthetase (EC:2.7.8.-); K06131 cardiolipin synthase [EC:2.7.8.-] (db=KEGG) (RBH) B
#<GKFG-1384 instance frame in DORABASE[F] @
  #x10383674a2>	glutamyl-tRNA(Gln) amidotransferase subunit C; K02435 aspartyl-tRNA(Asn)/glutamyl-tRNA (Gln) amidotransferase subunit C [EC:6.3.5.6 6.3.5.7] (db=KEGG evalue=4.3e-25 bit_score=119.0 identity=63.3 coverage=97.97979797979798) (BLAST) C
#<GKFG-1385 instance frame in DORABASE[F] @
  #x10383674c2>	mcu:HMPREF0573_10005 gatA; aspartyl/glutamyl-tRNA amidotransferase subunit A (EC:3.5.1.4); K02433 aspartyl-tRNA(Asn)/glutamyl-tRNA (Gln) amidotransferase subunit A [EC:6.3.5.6 6.3.5.7] (db=KEGG) (RBH) B
#<GKFG-1386 instance frame in DORABASE[F] @
  #x10383674e2>	gatA; gata; K02433 aspartyl-tRNA(Asn)/glutamyl-tRNA (Gln) amidotransferase subunit A [EC:6.3.5.6 6.3.5.7] (db=KEGG evalue=0.0 bit_score=189.0 identity=67.4 coverage=92.51700680272108) (BLAST) C
#<GKFG-1387 instance frame in DORABASE[F] @
  #x1038367502>	mcu:HMPREF0573_10004 gatB; glutamyl-tRNA amidotransferase subunit B (EC:6.3.5.-); K02434 aspartyl-tRNA(Asn)/glutamyl-tRNA (Gln) amidotransferase subunit B [EC:6.3.5.6 6.3.5.7] (db=KEGG) (RBH) B
Predicted TU 211: TUKFG-489=(GKFG-1388)
#<GKFG-1388 instance frame in DORABASE[F] @
  #x1038367522>	coiled-coil (db=Coil db_id=coil from=67 to=88 evalue=NA) (IPRSCAN) D
Predicted TU 212: TUKFG-490=(GKFG-1389 GKFG-1390 GKFG-1391)
#<GKFG-1389 instance frame in DORABASE[F] @
  #x1038367542>	transmembrane_regions (db=TMHMM db_id=tmhmm from=4 to=22) (IPRSCAN) D
#<GKFG-1390 instance frame in DORABASE[F] @
  #x1038367562>	hypothetical protein (db=KEGG evalue=0.0 bit_score=216.0 identity=62.2 coverage=92.61363636363636) (BLAST) C
#<GKFG-1391 instance frame in DORABASE[F] @
  #x1038367582>	peptide methionine sulfoxide reductase (EC:1.8.4.11); K07304 peptide-methionine (S)-S-oxide reductase [EC:1.8.4.11] (db=KEGG evalue=2.7e-40 bit_score=170.0 identity=51.2 coverage=97.5609756097561) (BLAST) C
Predicted TU 213: TUKFG-491=(GKFG-1392 GKFG-1393 GKFG-1395)
#<GKFG-1392 instance frame in DORABASE[F] @
  #x10384815d2>	30S ribosomal protein S20; K02968 small subunit ribosomal protein S20 (db=KEGG evalue=2.3e-25 bit_score=120.0 identity=68.2 coverage=97.75280898876404) (BLAST) C
#<GKFG-1393 instance frame in DORABASE[F] @
  #x10383675a2>	465647..465934 + ( gc_cont=0.583) (GENE) E
#<GKFG-1395 instance frame in DORABASE[F] @
  #x10383675e2>	RNA-binding S4 domain-containing protein; K04762 ribosome-associated heat shock protein Hsp15 (db=KEGG evalue=1.1e-32 bit_score=145.0 identity=57.7 coverage=83.33333333333334) (BLAST) C
Predicted TU 214: TUKFG-492=(GKFG-1396)
#<GKFG-1396 instance frame in DORABASE[F] @
  #x1038367602>	UniRef90_H5UW33 Putative uncharacterized protein n=1 Tax=Mobilicoccus pelagius NBRC 104925 RepID=H5UW33_9MICO (db=UNIREF) (RBH) B
Predicted TU 215: TUKFG-493=(GKFG-1397 GKFG-1398 GKFG-1399 GKFG-1400
                             GKFG-1401 GKFG-1402 GKFG-1403 GKFG-1404
                             GKFG-1406)
#<GKFG-1397 instance frame in DORABASE[F] @
  #x1038367622>	bcv:Bcav_1744 GTP-binding protein LepA; K03596 GTP-binding protein LepA (db=KEGG) (RBH) B
#<GKFG-1398 instance frame in DORABASE[F] @
  #x1038367642>	UniRef90_A7BDS9 tRNA (guanine-N(7)-)-methyltransferase n=2 Tax=Actinomyces odontolyticus RepID=A7BDS9_9ACTO (db=UNIREF) (RBH) B
#<GKFG-1399 instance frame in DORABASE[F] @
  #x1038367662>	mlu:Mlut_12400 coproporphyrinogen III oxidase, anaerobic; K02495 oxygen-independent coproporphyrinogen III oxidase [EC:1.3.99.22] (db=KEGG) (RBH) B
#<GKFG-1400 instance frame in DORABASE[F] @
  #x1038367682>	xce:Xcel_2196 hypothetical protein (db=KEGG) (RBH) B
#<GKFG-1401 instance frame in DORABASE[F] @
  #x10383676a2>	Gst; glutathione S-transferase; K07393 putative glutathione S-transferase (db=KEGG evalue=8.6e-20 bit_score=103.0 identity=27.9 coverage=95.1492537313433) (BLAST) C
#<GKFG-1402 instance frame in DORABASE[F] @
  #x10383676c2>	riboflavin biosynthesis protein RibD (EC:1.1.1.193 3.5.4.26); K11752 diaminohydroxyphosphoribosylaminopyrimidine deaminase / 5-amino-6-(5-phosphoribosylamino)uracil reductase [EC:3.5.4.26 1.1.1.193] (db=KEGG evalue=0.0 bit_score=281.0 identity=45.1 coverage=92.3943661971831) (BLAST) C
#<GKFG-1403 instance frame in DORABASE[F] @
  #x10383676e2>	riboflavin synthase subunit alpha; K00793 riboflavin synthase [EC:2.5.1.9] (db=KEGG evalue=2.4e-43 bit_score=181.0 identity=46.7 coverage=97.47474747474747) (BLAST) C
#<GKFG-1404 instance frame in DORABASE[F] @
  #x1038367702>	ske:Sked_18160 GTP cyclohydrolase II/3,4-dihydroxy-2-butanone 4-phosphate synthase; K14652 3,4-dihydroxy 2-butanone 4-phosphate synthase / GTP cyclohydrolase II [EC:4.1.99.12 3.5.4.25] (db=KEGG) (RBH) B
#<GKFG-1406 instance frame in DORABASE[F] @
  #x1038367742>	ribH; 6,7-dimethyl-8-ribityllumazine synthase (EC:2.5.1.9); K00794 6,7-dimethyl-8-ribityllumazine synthase [EC:2.5.1.78] (db=KEGG evalue=0.0 bit_score=189.0 identity=60.9 coverage=97.46835443037975) (BLAST) C
Predicted TU 216: TUKFG-494=(GKFG-1407 GKFG-1408 GKFG-1409 GKFG-1410
                             GKFG-1411 GKFG-1412 GKFG-1413)
#<GKFG-1407 instance frame in DORABASE[F] @
  #x1038367762>	cga:Celgi_1232 heat-inducible transcription repressor HrcA; K03705 heat-inducible transcriptional repressor (db=KEGG) (RBH) B
#<GKFG-1408 instance frame in DORABASE[F] @
  #x1038367782>	ske:Sked_13440 chaperone protein DnaJ; K03686 molecular chaperone DnaJ (db=KEGG) (RBH) B
#<GKFG-1409 instance frame in DORABASE[F] @
  #x10383677a2>	hypothetical protein; K09761 16S rRNA (uracil1498-N3)-methyltransferase [EC:2.1.1.193] (db=KEGG evalue=5.6e-45 bit_score=186.0 identity=44.3 coverage=95.01915708812261) (BLAST) C
#<GKFG-1410 instance frame in DORABASE[F] @
  #x10383677c2>	bcv:Bcav_1750 PhoH family protein; K06217 phosphate starvation-inducible protein PhoH and related proteins (db=KEGG) (RBH) B
#<GKFG-1411 instance frame in DORABASE[F] @
  #x10383677e2>	hypothetical protein; K07042 probable rRNA maturation factor (db=KEGG evalue=0.0 bit_score=222.0 identity=69.3 coverage=98.02631578947368) (BLAST) C
#<GKFG-1412 instance frame in DORABASE[F] @
  #x1038367802>	mcu:HMPREF0573_11176 HCC HlyC/CorC family transporter (db=KEGG) (RBH) B
#<GKFG-1413 instance frame in DORABASE[F] @
  #x1038367822>	UniRef90_E8JGI5 GTP-binding protein Era n=1 Tax=Actinomyces sp. oral taxon 178 str. F0338 RepID=E8JGI5_9ACTO (db=UNIREF) (RBH) B
Predicted TU 217: TUKFG-495=(GKFG-1414 GKFG-1415)
#<GKFG-1414 instance frame in DORABASE[F] @
  #x1038367842>	SCC57A.16; LacI family transcriptional regulator; K02529 LacI family transcriptional regulator (db=KEGG evalue=1.9e-07 bit_score=60.0 identity=62.2 coverage=73.77049180327869) (BLAST) C
#<GKFG-1415 instance frame in DORABASE[F] @
  #x1038367862>	LacI family transcriptional regulator; K02529 LacI family transcriptional regulator (db=KEGG evalue=1.0e-32 bit_score=146.0 identity=35.3 coverage=84.33333333333334) (BLAST) C
Predicted TU 218: TUKFG-496=(GKFG-1417 GKFG-1418)
#<GKFG-1417 instance frame in DORABASE[F] @
  #x10383678a2>	mcu:HMPREF0573_11491 leuA; 2-isopropylmalate synthase (EC:2.3.3.13); K01649 2-isopropylmalate synthase [EC:2.3.3.13] (db=KEGG) (RBH) B
#<GKFG-1418 instance frame in DORABASE[F] @
  #x10383678c2>	mcu:HMPREF0573_10758 AAA+ superfamily ATPase; K07133 (db=KEGG) (RBH) B
Predicted TU 219: TUKFG-497=(GKFG-1419 GKFG-1420 GKFG-1421)
#<GKFG-1419 instance frame in DORABASE[F] @
  #x10383678e2>	DNA replication and repair protein RecO; K03584 DNA repair protein RecO (recombination protein O) (db=KEGG evalue=0.0 bit_score=233.0 identity=52.3 coverage=96.72131147540983) (BLAST) C
#<GKFG-1420 instance frame in DORABASE[F] @
  #x1038367902>	mcu:HMPREF0573_11495 uppS2; undecaprenyl phosphate synthetase (EC:2.5.1.31); K00806 undecaprenyl diphosphate synthase [EC:2.5.1.31] (db=KEGG) (RBH) B
#<GKFG-1421 instance frame in DORABASE[F] @
  #x1038367922>	cls:CXIVA_21900 hypothetical protein (db=KEGG) (RBH) B
Predicted TU 220: TUKFG-498=(GKFG-1422)
#<GKFG-1422 instance frame in DORABASE[F] @
  #x1038367942>	UniRef90_C0VZY6 Methicillin resistance protein n=1 Tax=Actinomyces coleocanis DSM 15436 RepID=C0VZY6_9ACTO (db=UNIREF) (RBH) B
Predicted TU 221: TUKFG-499=(GKFG-1423 GKFG-1424)
#<GKFG-1423 instance frame in DORABASE[F] @
  #x1038367962>	ahe:Arch_0651 MiaB family RNA modification protein; K06168 bifunctional enzyme involved in thiolation and methylation of tRNA (db=KEGG) (RBH) B
#<GKFG-1424 instance frame in DORABASE[F] @
  #x1038367982>	kra:Krad_1500 tRNA delta(2)-isopentenylpyrophosphate transferase (EC:2.5.1.75); K00791 tRNA dimethylallyltransferase [EC:2.5.1.75] (db=KEGG) (RBH) B
Predicted TU 222: TUKFG-500=(GKFG-1425)
#<GKFG-1425 instance frame in DORABASE[F] @
  #x10383679a2>	mcu:HMPREF0573_10788 hypD; hydrogenase expression/formation protein HypD; K04654 hydrogenase expression/formation protein HypD (db=KEGG) (RBH) B
Predicted TU 223: TUKFG-501=(GKFG-1426)
#<GKFG-1426 instance frame in DORABASE[F] @
  #x10383679c2>	hypC; hydrogenase expression/formation protein HypC; K04653 hydrogenase expression/formation protein HypC (db=KEGG evalue=1.3e-36 bit_score=157.0 identity=89.7 coverage=96.62921348314607) (BLAST) C
Predicted TU 224: TUKFG-502=(GKFG-1428)
#<GKFG-1428 instance frame in DORABASE[F] @
  #x1038367a02>	mcu:HMPREF0573_10786 hypE; hydrogenase expression/formation protein HypE; K04655 hydrogenase expression/formation protein HypE (db=KEGG) (RBH) B
Predicted TU 225: TUKFG-503=(GKFG-1429)
#<GKFG-1429 instance frame in DORABASE[F] @
  #x1038367a22>	mcu:HMPREF0573_10785 hydrogenase maturation protein (EC:3.4.23.-); K04656 hydrogenase maturation protein HypF (db=KEGG) (RBH) B
Predicted TU 226: TUKFG-504=(GKFG-1430 GKFG-1431)
#<GKFG-1430 instance frame in DORABASE[F] @
  #x1038367a42>	hypA; hydrogenase expression/synthesis HypA; K04651 hydrogenase nickel incorporation protein HypA/HybF (db=KEGG evalue=1.3e-41 bit_score=174.0 identity=74.1 coverage=94.87179487179486) (BLAST) C
#<GKFG-1431 instance frame in DORABASE[F] @
  #x1038367a62>	mcu:HMPREF0573_10783 hypB; hydrogenase accessory protein HypB; K04652 hydrogenase nickel incorporation protein HypB (db=KEGG) (RBH) B
Predicted TU 227: TUKFG-505=(GKFG-1432 GKFG-1433 GKFG-1434 GKFG-1435
                             GKFG-1436)
#<GKFG-1432 instance frame in DORABASE[F] @
  #x1038367a82>	hupA; hydrogenase (EC:1.12.99.6); K06282 hydrogenase small subunit [EC:1.12.99.6] (db=KEGG evalue=0.0 bit_score=287.0 identity=87.7 coverage=95.88235294117648) (BLAST) C
#<GKFG-1433 instance frame in DORABASE[F] @
  #x1038367aa2>	mcu:HMPREF0573_10782 hupA; hydrogenase (EC:1.12.99.6); K06282 hydrogenase small subunit [EC:1.12.99.6] (db=KEGG) (RBH) B
#<GKFG-1434 instance frame in DORABASE[F] @
  #x1038367ac2>	mcu:HMPREF0573_10781 hupB; hydrogenase (EC:1.12.99.6); K06281 hydrogenase large subunit [EC:1.12.99.6] (db=KEGG) (RBH) B
#<GKFG-1435 instance frame in DORABASE[F] @
  #x1038367ae2>	mcu:HMPREF0573_10780 Ni/Fe-hydrogenase B family cytochrome subunit (db=KEGG) (RBH) B
#<GKFG-1436 instance frame in DORABASE[F] @
  #x1038367b02>	hybD; hydrogenase 2 maturation protease (EC:3.4.23.-); K08567 hydrogenase 2 maturation protease [EC:3.4.24.-] (db=KEGG evalue=0.0 bit_score=279.0 identity=74.6 coverage=85.5813953488372) (BLAST) C
Predicted TU 228: TUKFG-506=(GKFG-1437)
#<GKFG-1437 instance frame in DORABASE[F] @
  #x1038367b22>	hybF; hydrogenase nickel incorporation protein; K04651 hydrogenase nickel incorporation protein HypA/HybF (db=KEGG evalue=4.1e-42 bit_score=176.0 identity=78.6 coverage=96.22641509433963) (BLAST) C
Predicted TU 229: TUKFG-507=(GKFG-1439)
#<GKFG-1439 instance frame in DORABASE[F] @
  #x1038367b62>	mcu:HMPREF0573_10777 reducing hydrogenase subunit alpha (EC:1.12.1.-) (db=KEGG) (RBH) B
Predicted TU 230: TUKFG-508=(GKFG-1440)
#<GKFG-1440 instance frame in DORABASE[F] @
  #x1038367b82>	hydrogenase operon protein; K04653 hydrogenase expression/formation protein HypC (db=KEGG evalue=8.1e-32 bit_score=141.0 identity=88.0 coverage=97.36842105263158) (BLAST) C
Predicted TU 231: TUKFG-509=(GKFG-1441 GKFG-1442)
#<GKFG-1441 instance frame in DORABASE[F] @
  #x1038367ba2>	hypothetical protein (db=KEGG evalue=1.6e-40 bit_score=171.0 identity=62.7 coverage=93.07692307692308) (BLAST) C
#<GKFG-1442 instance frame in DORABASE[F] @
  #x1038367bc2>	hypothetical protein (db=KEGG evalue=5.7e-43 bit_score=179.0 identity=76.1 coverage=91.05691056910568) (BLAST) C
Predicted TU 232: TUKFG-510=(GKFG-1443)
#<GKFG-1443 instance frame in DORABASE[F] @
  #x1038367be2>	methyltransferase small (db=KEGG evalue=0.0 bit_score=193.0 identity=50.2 coverage=89.86175115207374) (BLAST) C
Predicted TU 233: TUKFG-511=(GKFG-1444)
#<GKFG-1444 instance frame in DORABASE[F] @
  #x1038367c02>	hypothetical protein (db=KEGG evalue=1.8e-19 bit_score=103.0 identity=22.4 coverage=98.04270462633453) (BLAST) C
Predicted TU 234: TUKFG-512=(GKFG-1445 GKFG-1446 GKFG-1447)
#<GKFG-1445 instance frame in DORABASE[F] @
  #x1038367c22>	PROKAR_LIPOPROTEIN (db=ProfileScan db_id=PS51257 from=1 to=24 evalue=6.0) (IPRSCAN) D
#<GKFG-1446 instance frame in DORABASE[F] @
  #x1038367c42>	putative peptide transport system secreted protein (db=KEGG evalue=0.0 bit_score=372.0 identity=42.7 coverage=97.37991266375546) (BLAST) C
#<GKFG-1447 instance frame in DORABASE[F] @
  #x1038367c62>	krh:KRH_02030 lysP; lysine-specific permease; K03293 amino acid transporter, AAT family (db=KEGG) (RBH) B
Predicted TU 235: TUKFG-513=(GKFG-1448)
#<GKFG-1448 instance frame in DORABASE[F] @
  #x1038367c82>	cdz:CD31A_0959 putative peptide transport system secreted protein (db=KEGG) (RBH) B
Predicted TU 236: TUKFG-514=(GKFG-1450 GKFG-1451 GKFG-1452)
#<GKFG-1450 instance frame in DORABASE[F] @
  #x1038367cc2>	cgl:NCgl1916 Cgl1991; ABC transporter permease; K02033 peptide/nickel transport system permease protein (db=KEGG) (RBH) B
#<GKFG-1451 instance frame in DORABASE[F] @
  #x1038367ce2>	cgt:cgR_1821 hypothetical protein; K02034 peptide/nickel transport system permease protein (db=KEGG) (RBH) B
#<GKFG-1452 instance frame in DORABASE[F] @
  #x1038367d02>	cgl:NCgl1918 Cgl1993; ABC transporter duplicated ATPase; K02031 peptide/nickel transport system ATP-binding protein; K02032 peptide/nickel transport system ATP-binding protein (db=KEGG) (RBH) B
Predicted TU 237: TUKFG-515=(GKFG-1453)
#<GKFG-1453 instance frame in DORABASE[F] @
  #x1038367d22>	mcu:HMPREF0573_11866 amino acid ABC transporter ATP-binding protein (db=KEGG) (RBH) B
Predicted TU 238: TUKFG-516=(GKFG-1454 GKFG-1455 GKFG-1456 GKFG-1457
                             GKFG-1458 GKFG-1459)
#<GKFG-1454 instance frame in DORABASE[F] @
  #x1038367d42>	mcu:HMPREF0573_11867 amino acid ABC transporter membrane protein (db=KEGG) (RBH) B
#<GKFG-1455 instance frame in DORABASE[F] @
  #x1038367d62>	mcu:HMPREF0573_11868 ABC transporter ATP-binding protein (db=KEGG) (RBH) B
#<GKFG-1456 instance frame in DORABASE[F] @
  #x1038367d82>	ahe:Arch_1237 peptidase M24; K01262 Xaa-Pro aminopeptidase [EC:3.4.11.9] (db=KEGG) (RBH) B
#<GKFG-1457 instance frame in DORABASE[F] @
  #x1038367da2>	PHP domain-containing protein; K07053 (db=KEGG evalue=0.0 bit_score=255.0 identity=48.0 coverage=98.23943661971832) (BLAST) C
#<GKFG-1458 instance frame in DORABASE[F] @
  #x1038367dc2>	cfi:Celf_1611 UDP-N-acetylmuramyl-tripeptide synthetase; K01928 UDP-N-acetylmuramoyl-L-alanyl-D-glutamate--2,6-diaminopimelate ligase [EC:6.3.2.13] (db=KEGG) (RBH) B
#<GKFG-1459 instance frame in DORABASE[F] @
  #x1038367de2>	OsmC family protein (db=KEGG evalue=2.6e-20 bit_score=104.0 identity=41.7 coverage=95.55555555555556) (BLAST) C
Predicted TU 239: TUKFG-517=(GKFG-1461 GKFG-1462)
#<GKFG-1461 instance frame in DORABASE[F] @
  #x1038367e22>	LexA family transcriptional regulator (EC:3.4.21.88); K01356 repressor LexA [EC:3.4.21.88] (db=KEGG evalue=0.0 bit_score=239.0 identity=57.7 coverage=91.30434782608695) (BLAST) C
#<GKFG-1462 instance frame in DORABASE[F] @
  #x1038367e42>	seg (db=Seg db_id=seg from=134 to=150) (IPRSCAN) D
Predicted TU 240: TUKFG-518=(GKFG-1463 GKFG-1464 GKFG-1465)
#<GKFG-1463 instance frame in DORABASE[F] @
  #x1038367e62>	transcriptional repressor nrdR; K07738 transcriptional repressor NrdR (db=KEGG evalue=0.0 bit_score=220.0 identity=69.9 coverage=93.25153374233128) (BLAST) C
#<GKFG-1464 instance frame in DORABASE[F] @
  #x1038367e82>	mcu:HMPREF0573_11568 serA2; phosphoglycerate dehydrogenase (EC:1.1.1.95); K00058 D-3-phosphoglycerate dehydrogenase [EC:1.1.1.95] (db=KEGG) (RBH) B
#<GKFG-1465 instance frame in DORABASE[F] @
  #x1038367ea2>	iva:Isova_1268 UvrD/REP helicase (db=KEGG) (RBH) B
Predicted TU 241: TUKFG-519=(GKFG-1466 GKFG-1467)
#<GKFG-1466 instance frame in DORABASE[F] @
  #x1038367ec2>	hypothetical protein (db=KEGG evalue=0.0 bit_score=199.0 identity=32.2 coverage=70.4035874439462) (BLAST) C
#<GKFG-1467 instance frame in DORABASE[F] @
  #x1038367ee2>	bcv:Bcav_2424 DNA-directed DNA polymerase (EC:2.7.7.7); K02346 DNA polymerase IV [EC:2.7.7.7] (db=KEGG) (RBH) B
Predicted TU 242: TUKFG-520=(GKFG-1468)
#<GKFG-1468 instance frame in DORABASE[F] @
  #x1038367f02>	(db=HMMPfam db_id=PF11239 from=1 to=91 evalue=3.6e-11 interpro_id=IPR021401 interpro_description=Protein of unknown function DUF3040) (IPRSCAN) D
Predicted TU 243: TUKFG-521=(GKFG-1469)
#<GKFG-1469 instance frame in DORABASE[F] @
  #x1038367f22>	mraZ; cell division protein MraZ; K03925 MraZ protein (db=KEGG evalue=0.0 bit_score=212.0 identity=68.5 coverage=98.61111111111111) (BLAST) C
Predicted TU 244: TUKFG-522=(GKFG-1470 GKFG-1473 GKFG-1474 GKFG-1475
                             GKFG-1476 GKFG-1477 GKFG-1478 GKFG-1479
                             GKFG-1480 GKFG-1481 GKFG-1482)
#<GKFG-1470 instance frame in DORABASE[F] @
  #x1038367f42>	xce:Xcel_1276 S-adenosyl-methyltransferase MraW; K03438 16S rRNA (cytosine1402-N4)-methyltransferase [EC:2.1.1.199] (db=KEGG) (RBH) B
#<GKFG-1473 instance frame in DORABASE[F] @
  #x1038367fa2>	hypothetical protein (db=KEGG evalue=9.5e-10 bit_score=69.0 identity=27.9 coverage=93.61702127659575) (BLAST) C
#<GKFG-1474 instance frame in DORABASE[F] @
  #x1038367fc2>	mcu:HMPREF0573_11576 peptidoglycan glycosyltransferase (EC:2.4.1.129); K03587 cell division protein FtsI (penicillin-binding protein 3) [EC:2.4.1.129] (db=KEGG) (RBH) B
#<GKFG-1475 instance frame in DORABASE[F] @
  #x1038367fe2>	UDP-N-acetylmuramoyl-tripeptide--D-alanyl-D-alanine ligase; K01929 UDP-N-acetylmuramoyl-tripeptide--D-alanyl-D-alanine ligase [EC:6.3.2.10] (db=KEGG evalue=0.0 bit_score=287.0 identity=37.6 coverage=88.4313725490196) (BLAST) C
#<GKFG-1476 instance frame in DORABASE[F] @
  #x1038368002>	bcv:Bcav_2413 mraY; phospho-N-acetylmuramoyl-pentapeptide-transferase (EC:2.7.8.13); K01000 phospho-N-acetylmuramoyl-pentapeptide-transferase [EC:2.7.8.13] (db=KEGG) (RBH) B
#<GKFG-1477 instance frame in DORABASE[F] @
  #x1038368022>	cfl:Cfla_1594 UDP-N-acetylmuramoylalanine--D-glutamate ligase; K01925 UDP-N-acetylmuramoylalanine--D-glutamate ligase [EC:6.3.2.9] (db=KEGG) (RBH) B
#<GKFG-1478 instance frame in DORABASE[F] @
  #x1038368042>	spoVE; stage V sporulation protein E; K03588 cell division protein FtsW (db=KEGG evalue=0.0 bit_score=289.0 identity=37.2 coverage=94.88888888888889) (BLAST) C
#<GKFG-1479 instance frame in DORABASE[F] @
  #x1038368062>	ske:Sked_22800 UDP-N-acetylglucosamine--N-acetylmuramyl-(pentapeptide) pyrophosphoryl-undecaprenol N-acetylglucosamine transferase; K02563 UDP-N-acetylglucosamine--N-acetylmuramyl-(pentapeptide) pyrophosphoryl-undecaprenol N-acetylglucosamine transferase [EC:2.4.1.227] (db=KEGG) (RBH) B
#<GKFG-1480 instance frame in DORABASE[F] @
  #x1038368082>	UDP-N-acetylmuramate--L-alanine ligase; K01924 UDP-N-acetylmuramate--alanine ligase [EC:6.3.2.8] (db=KEGG evalue=0.0 bit_score=258.0 identity=49.3 coverage=76.61538461538461) (BLAST) C
#<GKFG-1481 instance frame in DORABASE[F] @
  #x10383680a2>	UDP-N-acetylmuramate--L-alanine ligase; K01924 UDP-N-acetylmuramate--alanine ligase [EC:6.3.2.8] (db=KEGG evalue=5.9e-29 bit_score=132.0 identity=58.3 coverage=94.9579831932773) (BLAST) C
#<GKFG-1482 instance frame in DORABASE[F] @
  #x10383680c2>	ftsQ; cell division protein FtsQ; K03589 cell division protein FtsQ (db=KEGG evalue=1.5e-20 bit_score=106.0 identity=27.6 coverage=92.56756756756756) (BLAST) C
Predicted TU 245: TUKFG-523=(GKFG-1484 GKFG-1485)
#<GKFG-1484 instance frame in DORABASE[F] @
  #x1038368102>	mcu:HMPREF0573_11157 leuS; leucine--tRNA ligase (EC:6.1.1.4); K01869 leucyl-tRNA synthetase [EC:6.1.1.4] (db=KEGG) (RBH) B
#<GKFG-1485 instance frame in DORABASE[F] @
  #x1038368122>	aldose epimerase (db=KEGG evalue=1.0e-30 bit_score=139.0 identity=29.3 coverage=87.20238095238095) (BLAST) C
Predicted TU 246: TUKFG-524=(GKFG-1486)
#<GKFG-1486 instance frame in DORABASE[F] @
  #x1038368142>	bbi:BBIF_1317 alpha-L-fucosidase; K01206 alpha-L-fucosidase [EC:3.2.1.51] (db=KEGG) (RBH) B
Predicted TU 247: TUKFG-525=(GKFG-1487)
#<GKFG-1487 instance frame in DORABASE[F] @
  #x1038368162>	sro:Sros_3060 beta-N-acetylhexosaminidase (EC:3.2.1.52) (db=KEGG) (RBH) B
Predicted TU 248: TUKFG-526=(GKFG-1488)
#<GKFG-1488 instance frame in DORABASE[F] @
  #x1038368182>	bbi:BBIF_0963 nagZ; beta_N-acetylhexosaminidase (db=KEGG) (RBH) B
Predicted TU 249: TUKFG-527=(GKFG-1489 GKFG-1490)
#<GKFG-1489 instance frame in DORABASE[F] @
  #x10383681a2>	lacto-N-biosidase (EC:3.2.1.52); K12373 hexosaminidase [EC:3.2.1.52] (db=KEGG evalue=0.0 bit_score=460.0 identity=30.8 coverage=51.38813282525857) (BLAST) C
#<GKFG-1490 instance frame in DORABASE[F] @
  #x10383681c2>	ahe:Arch_1772 hypothetical protein (db=KEGG) (RBH) B
Predicted TU 250: TUKFG-528=(GKFG-1491 GKFG-1492 GKFG-1493)
#<GKFG-1491 instance frame in DORABASE[F] @
  #x10383681e2>	bbv:HMPREF9228_0173 thiazole biosynthesis protein ThiG-like protein; K01788 N-acylglucosamine-6-phosphate 2-epimerase [EC:5.1.3.9] (db=KEGG) (RBH) B
#<GKFG-1492 instance frame in DORABASE[F] @
  #x1038368202>	ROK family protein; K00845 glucokinase [EC:2.7.1.2] (db=KEGG evalue=0.0 bit_score=262.0 identity=41.5 coverage=95.87301587301587) (BLAST) C
#<GKFG-1493 instance frame in DORABASE[F] @
  #x1038368222>	gvh:HMPREF9231_0059 dihydrodipicolinate synthase (EC:4.2.1.52); K01714 dihydrodipicolinate synthase [EC:4.2.1.52] (db=KEGG) (RBH) B
Predicted TU 251: TUKFG-529=(GKFG-1495)
#<GKFG-1495 instance frame in DORABASE[F] @
  #x1038368262>	lpl:lp_3563 sodium-coupled N-acetylneuraminate transporter; K03307 solute:Na+ symporter, SSS family (db=KEGG) (RBH) B
Predicted TU 252: TUKFG-530=(GKFG-1496)
#<GKFG-1496 instance frame in DORABASE[F] @
  #x1038368282>	hydrolase, alpha/beta domain protein (db=KEGG evalue=0.0 bit_score=278.0 identity=50.2 coverage=99.25650557620817) (BLAST) C
Predicted TU 253: TUKFG-531=(GKFG-1497)
#<GKFG-1497 instance frame in DORABASE[F] @
  #x10383682a2>	regulatory protein GntR HTH (db=KEGG evalue=0.0 bit_score=228.0 identity=51.8 coverage=85.60311284046692) (BLAST) C
Predicted TU 254: TUKFG-532=(GKFG-1498 GKFG-1499 GKFG-1500)
#<GKFG-1498 instance frame in DORABASE[F] @
  #x10383682c2>	UniRef90_E7NAG4 MFS transporter, sugar porter family protein n=1 Tax=Actinomyces sp. oral taxon 171 str. F0337 RepID=E7NAG4_9ACTO (db=UNIREF) (RBH) B
#<GKFG-1499 instance frame in DORABASE[F] @
  #x10383682e2>	alpha/beta hydrolase (db=KEGG evalue=1.5e-40 bit_score=172.0 identity=36.8 coverage=92.98892988929889) (BLAST) C
#<GKFG-1500 instance frame in DORABASE[F] @
  #x1038368302>	UniRef90_E7NAG6 Alpha/beta hydrolase fold protein n=1 Tax=Actinomyces sp. oral taxon 171 str. F0337 RepID=E7NAG6_9ACTO (db=UNIREF) (RBH) B
Predicted TU 255: TUKFG-533=(GKFG-1501)
#<GKFG-1501 instance frame in DORABASE[F] @
  #x1038368322>	Putative uncharacterized protein (Fragment) n=2 Tax=Scardovia inopinata F0304 RepID=D6KSD2_SCAIO (db=UNIREF evalue=3.8e-12 bit_score=77.0 identity=48.8 coverage=37.12871287128713) (BLAST) C
Predicted TU 256: TUKFG-534=(GKFG-1502)
#<GKFG-1502 instance frame in DORABASE[F] @
  #x1038368342>	593666..593806 + ( gc_cont=0.560) (GENE) E
Predicted TU 257: TUKFG-535=(GKFG-1503)
#<GKFG-1503 instance frame in DORABASE[F] @
  #x1038368362>	hypothetical protein (db=KEGG evalue=1.8e-13 bit_score=80.0 identity=55.1 coverage=96.25) (BLAST) C
Predicted TU 258: TUKFG-536=(GKFG-1504 GKFG-1506 GKFG-1507)
#<GKFG-1504 instance frame in DORABASE[F] @
  #x1038368382>	hypothetical protein (db=KEGG evalue=2.9e-08 bit_score=65.0 identity=38.5 coverage=24.681933842239186) (BLAST) C
#<GKFG-1506 instance frame in DORABASE[F] @
  #x10383683c2>	3'-5' exonuclease; K03684 ribonuclease D [EC:3.1.13.5] (db=KEGG evalue=0.0 bit_score=284.0 identity=40.5 coverage=94.25) (BLAST) C
#<GKFG-1507 instance frame in DORABASE[F] @
  #x10383683e2>	hypothetical protein (db=KEGG evalue=2.3e-30 bit_score=138.0 identity=40.5 coverage=88.08290155440415) (BLAST) C
Predicted TU 259: TUKFG-537=(GKFG-1508)
#<GKFG-1508 instance frame in DORABASE[F] @
  #x1038368402>	mcu:HMPREF0573_10124 ATP-grasp superfamily protein (db=KEGG) (RBH) B
Predicted TU 260: TUKFG-538=(GKFG-1509 GKFG-1510 GKFG-1511)
#<GKFG-1509 instance frame in DORABASE[F] @
  #x1038368422>	iva:Isova_2028 malto-oligosyltrehalose trehalohydrolase (EC:3.2.1.141); K01236 maltooligosyltrehalose trehalohydrolase [EC:3.2.1.141] (db=KEGG) (RBH) B
#<GKFG-1510 instance frame in DORABASE[F] @
  #x1038368442>	iva:Isova_2027 malto-oligosyltrehalose synthase (EC:5.4.99.15); K06044 (1->4)-alpha-D-glucan 1-alpha-D-glucosylmutase [EC:5.4.99.15] (db=KEGG) (RBH) B
#<GKFG-1511 instance frame in DORABASE[F] @
  #x1038368462>	cga:Celgi_1503 glycogen debranching enzyme GlgX; K02438 glycogen operon protein GlgX [EC:3.2.1.-] (db=KEGG) (RBH) B
Predicted TU 261: TUKFG-539=(GKFG-1512)
#<GKFG-1512 instance frame in DORABASE[F] @
  #x1038368482>	glycogen debranching protein GlgX; K02438 glycogen operon protein GlgX [EC:3.2.1.-] (db=KEGG evalue=1.7e-44 bit_score=184.0 identity=65.1 coverage=82.23684210526315) (BLAST) C
Predicted TU 262: TUKFG-540=(GKFG-1513)
#<GKFG-1513 instance frame in DORABASE[F] @
  #x10383684a2>	seg (db=Seg db_id=seg from=74 to=91) (IPRSCAN) D
Predicted TU 263: TUKFG-541=(GKFG-1514)
#<GKFG-1514 instance frame in DORABASE[F] @
  #x10383684c2>	mcu:HMPREF0573_10837 aminotransferase (db=KEGG) (RBH) B
Predicted TU 264: TUKFG-542=(GKFG-1515)
#<GKFG-1515 instance frame in DORABASE[F] @
  #x10383684e2>	seg (db=Seg db_id=seg from=37 to=48) (IPRSCAN) D
Predicted TU 265: TUKFG-543=(GKFG-1517)
#<GKFG-1517 instance frame in DORABASE[F] @
  #x1038368522>	RNA-directed DNA polymerase (db=KEGG evalue=5.9e-24 bit_score=116.0 identity=37.9 coverage=84.28571428571429) (BLAST) C
Predicted TU 266: TUKFG-544=(GKFG-1518)
#<GKFG-1518 instance frame in DORABASE[F] @
  #x1038368542>	surA; cell surface protein (db=KEGG evalue=1.2e-19 bit_score=104.0 identity=31.2 coverage=32.410423452768725) (BLAST) C
Predicted TU 267: TUKFG-545=(GKFG-1519 GKFG-1520)
#<GKFG-1519 instance frame in DORABASE[F] @
  #x10383606a2>	ahe:Arch_1059 methyltransferase type 11 (db=KEGG) (RBH) B
#<GKFG-1520 instance frame in DORABASE[F] @
  #x10383606c2>	hypothetical protein (db=KEGG evalue=0.0 bit_score=215.0 identity=94.7 coverage=98.24561403508771) (BLAST) C
Predicted TU 268: TUKFG-546=(GKFG-1521)
#<GKFG-1521 instance frame in DORABASE[F] @
  #x10383606e2>	ckp:ckrop_1615 arsC; arsenate reductase (EC:3.1.3.48) (db=KEGG) (RBH) B
Predicted TU 269: TUKFG-547=(GKFG-1522 GKFG-1523)
#<GKFG-1522 instance frame in DORABASE[F] @
  #x1038360702>	arsR2; arsenical resistance operon trans-acting repressor (db=KEGG evalue=0.0 bit_score=231.0 identity=90.2 coverage=98.3739837398374) (BLAST) C
#<GKFG-1523 instance frame in DORABASE[F] @
  #x1038360722>	cdz:CD31A_0086 arsA; arsenite-transporting ATPase; K01551 arsenite-transporting ATPase [EC:3.6.3.16] (db=KEGG) (RBH) B
Predicted TU 270: TUKFG-548=(GKFG-1524)
#<GKFG-1524 instance frame in DORABASE[F] @
  #x1038360742>	619369..619518 - ( gc_cont=0.527) (GENE) E
Predicted TU 271: TUKFG-549=(GKFG-1525 GKFG-1526 GKFG-1528 GKFG-1529
                             GKFG-1530)
#<GKFG-1525 instance frame in DORABASE[F] @
  #x1038360762>	sulfite exporter TauE/SafE; K07090 (db=KEGG evalue=0.0 bit_score=239.0 identity=46.8 coverage=90.2439024390244) (BLAST) C
#<GKFG-1526 instance frame in DORABASE[F] @
  #x1038360782>	bbv:HMPREF9228_0352 anaerobic sulfatase maturase (EC:1.1.99.-); K06871 uncharacterized protein (db=KEGG) (RBH) B
#<GKFG-1528 instance frame in DORABASE[F] @
  #x10383607c2>	ROK family protein (db=KEGG evalue=7.4e-17 bit_score=94.0 identity=22.9 coverage=89.92042440318302) (BLAST) C
#<GKFG-1529 instance frame in DORABASE[F] @
  #x10383607e2>	sco:SCO7547 SC5F1.01, SC8G12.23; sulfatase (db=KEGG) (RBH) B
#<GKFG-1530 instance frame in DORABASE[F] @
  #x1038360802>	iva:Isova_1883 sugar transporter (db=KEGG) (RBH) B
Predicted TU 272: TUKFG-550=(GKFG-1531)
#<GKFG-1531 instance frame in DORABASE[F] @
  #x1038360822>	626532..626714 - ( gc_cont=0.514) (GENE) E
Predicted TU 273: TUKFG-551=(GKFG-1532 GKFG-1533 GKFG-1534 GKFG-1535
                             GKFG-1536 GKFG-1537 GKFG-1539 GKFG-1540
                             GKFG-1541 GKFG-1542 GKFG-1543)
#<GKFG-1532 instance frame in DORABASE[F] @
  #x1038360842>	hypothetical protein (db=KEGG evalue=1.2e-22 bit_score=111.0 identity=52.0 coverage=90.19607843137256) (BLAST) C
#<GKFG-1533 instance frame in DORABASE[F] @
  #x1038360862>	mcu:HMPREF0573_10095 pncB; nicotinate phosphoribosyltransferase (EC:2.4.2.11); K00763 nicotinate phosphoribosyltransferase [EC:2.4.2.11] (db=KEGG) (RBH) B
#<GKFG-1534 instance frame in DORABASE[F] @
  #x1038360882>	clpS; ATP-dependent Clp protease adaptor protein ClpS; K06891 ATP-dependent Clp protease adaptor protein ClpS (db=KEGG evalue=1.6e-11 bit_score=74.0 identity=40.2 coverage=76.76767676767676) (BLAST) C
#<GKFG-1535 instance frame in DORABASE[F] @
  #x10383608a2>	(db=HMMPfam db_id=PF09438 from=11 to=190 evalue=1.1e-17 interpro_id=IPR018561 interpro_description=Domain of unknown function DUF2017) (IPRSCAN) D
#<GKFG-1536 instance frame in DORABASE[F] @
  #x10383608c2>	glutamate racemase; K01776 glutamate racemase [EC:5.1.1.3] (db=KEGG evalue=0.0 bit_score=281.0 identity=54.3 coverage=96.69117647058823) (BLAST) C
#<GKFG-1537 instance frame in DORABASE[F] @
  #x10383608e2>	beta-lactamase (db=KEGG evalue=0.0 bit_score=254.0 identity=43.2 coverage=99.23664122137404) (BLAST) C
#<GKFG-1539 instance frame in DORABASE[F] @
  #x1038360922>	non-canonical purine NTP pyrophosphatase, rdgB/HAM1 family; K02428 dITP/XTP pyrophosphatase [EC:3.6.1.19] (db=KEGG evalue=0.0 bit_score=267.0 identity=63.5 coverage=91.81818181818183) (BLAST) C
#<GKFG-1540 instance frame in DORABASE[F] @
  #x1038360942>	rdn:HMPREF0733_11743 rph; tRNA nucleotidyltransferase (EC:2.7.7.56); K00989 ribonuclease PH [EC:2.7.7.56] (db=KEGG) (RBH) B
#<GKFG-1541 instance frame in DORABASE[F] @
  #x1038360962>	NAD(+) diphosphatase (EC:3.6.1.22); K03426 NAD+ diphosphatase [EC:3.6.1.22] (db=KEGG evalue=1.4e-45 bit_score=189.0 identity=47.5 coverage=53.783783783783775) (BLAST) C
#<GKFG-1542 instance frame in DORABASE[F] @
  #x1038360982>	bcv:Bcav_2897 UvrD/REP helicase; K03657 DNA helicase II / ATP-dependent DNA helicase PcrA [EC:3.6.4.12] (db=KEGG) (RBH) B
#<GKFG-1543 instance frame in DORABASE[F] @
  #x10383609a2>	UBA/ThiF-type NAD/FAD binding protein (db=KEGG evalue=4.0e-32 bit_score=144.0 identity=28.8 coverage=98.40764331210191) (BLAST) C
Predicted TU 274: TUKFG-552=(GKFG-1544)
#<GKFG-1544 instance frame in DORABASE[F] @
  #x10383609c2>	bcv:Bcav_2890 hypothetical protein (db=KEGG) (RBH) B
Predicted TU 275: TUKFG-553=(GKFG-1545 GKFG-1546 GKFG-1547)
#<GKFG-1545 instance frame in DORABASE[F] @
  #x10383609e2>	PDZ/DHR/GLGF domain-containing protein; K07177 PDZ domain-containing protein (db=KEGG evalue=0.0 bit_score=258.0 identity=41.5 coverage=90.93406593406593) (BLAST) C
#<GKFG-1546 instance frame in DORABASE[F] @
  #x1038360a02>	639910..640107 - ( gc_cont=0.551) (GENE) E
#<GKFG-1547 instance frame in DORABASE[F] @
  #x1038360a22>	seg (db=Seg db_id=seg from=112 to=124) (IPRSCAN) D
Predicted TU 276: TUKFG-554=(GKFG-1548)
#<GKFG-1548 instance frame in DORABASE[F] @
  #x1038360a42>	bcv:Bcav_2885 hypothetical protein; K09118 hypothetical protein (db=KEGG) (RBH) B
Predicted TU 277: TUKFG-555=(GKFG-1550 GKFG-1551)
#<GKFG-1550 instance frame in DORABASE[F] @
  #x1038360a82>	UniRef90_C0W1B4 Threonine ammonia-lyase n=1 Tax=Actinomyces coleocanis DSM 15436 RepID=C0W1B4_9ACTO (db=UNIREF) (RBH) B
#<GKFG-1551 instance frame in DORABASE[F] @
  #x1038360aa2>	threonine dehydratase (EC:4.3.1.19); K01754 threonine dehydratase [EC:4.3.1.19] (db=KEGG evalue=2.5e-34 bit_score=151.0 identity=56.8 coverage=70.05347593582889) (BLAST) C
Predicted TU 278: TUKFG-556=(GKFG-1552)
#<GKFG-1552 instance frame in DORABASE[F] @
  #x1038360ac2>	orn; exoribonuclease II (EC:3.1.-.-); K13288 oligoribonuclease [EC:3.1.-.-] (db=KEGG evalue=0.0 bit_score=253.0 identity=60.9 coverage=95.21531100478468) (BLAST) C
Predicted TU 279: TUKFG-557=(GKFG-1553)
#<GKFG-1553 instance frame in DORABASE[F] @
  #x1038360ae2>	phage integrase (db=KEGG evalue=0.0 bit_score=214.0 identity=43.0 coverage=96.72727272727273) (BLAST) C
Predicted TU 280: TUKFG-558=(GKFG-1554)
#<GKFG-1554 instance frame in DORABASE[F] @
  #x1038360b02>	transmembrane_regions (db=TMHMM db_id=tmhmm from=5 to=22) (IPRSCAN) D
Predicted TU 281: TUKFG-559=(GKFG-1555 GKFG-1556 GKFG-1557)
#<GKFG-1555 instance frame in DORABASE[F] @
  #x1038360b22>	647515..647805 - ( gc_cont=0.536) (GENE) E
#<GKFG-1556 instance frame in DORABASE[F] @
  #x1038360b42>	hypothetical protein (db=KEGG evalue=1.2e-12 bit_score=77.0 identity=51.4 coverage=80.0) (BLAST) C
#<GKFG-1557 instance frame in DORABASE[F] @
  #x1038360b62>	N-acetylmuramoyl-L-alanine amidase (EC:3.5.1.28) (db=KEGG evalue=0.0 bit_score=354.0 identity=60.8 coverage=98.16176470588235) (BLAST) C
Predicted TU 282: TUKFG-560=(GKFG-1558 GKFG-1559)
#<GKFG-1558 instance frame in DORABASE[F] @
  #x1038360b82>	seg (db=Seg db_id=seg from=155 to=163) (IPRSCAN) D
#<GKFG-1559 instance frame in DORABASE[F] @
  #x1038360ba2>	hypothetical protein (db=KEGG evalue=0.0 bit_score=277.0 identity=28.7 coverage=87.92401628222524) (BLAST) C
Predicted TU 283: TUKFG-561=(GKFG-1561 GKFG-1562 GKFG-1563 GKFG-1564
                             GKFG-1565 GKFG-1566 GKFG-1567)
#<GKFG-1561 instance frame in DORABASE[F] @
  #x1038360be2>	seg (db=Seg db_id=seg from=71 to=81) (IPRSCAN) D
#<GKFG-1562 instance frame in DORABASE[F] @
  #x1038360c02>	(db=HMMPfam db_id=PF04883 from=16 to=129 evalue=0.00024 interpro_id=IPR010064 interpro_description=Bacteriophage HK97, Gp10) (IPRSCAN) D
#<GKFG-1563 instance frame in DORABASE[F] @
  #x1038360c22>	hypothetical protein (db=KEGG evalue=8.2e-12 bit_score=75.0 identity=30.5 coverage=83.78378378378379) (BLAST) C
#<GKFG-1564 instance frame in DORABASE[F] @
  #x1038360c42>	seg (db=Seg db_id=seg from=31 to=42) (IPRSCAN) D
#<GKFG-1565 instance frame in DORABASE[F] @
  #x1038360c62>	655076..655387 - ( gc_cont=0.599) (GENE) E
#<GKFG-1566 instance frame in DORABASE[F] @
  #x1038360c82>	hypothetical protein; K06904 (db=KEGG evalue=0.0 bit_score=209.0 identity=30.0 coverage=93.83429672447014) (BLAST) C
#<GKFG-1567 instance frame in DORABASE[F] @
  #x1038360ca2>	hypothetical protein (db=KEGG evalue=0.0 bit_score=258.0 identity=39.4 coverage=92.1259842519685) (BLAST) C
Predicted TU 284: TUKFG-562=(GKFG-1568 GKFG-1569)
#<GKFG-1568 instance frame in DORABASE[F] @
  #x1038360cc2>	phage terminase protein (db=KEGG evalue=9.4e-41 bit_score=173.0 identity=28.8 coverage=94.61697722567288) (BLAST) C
#<GKFG-1569 instance frame in DORABASE[F] @
  #x1038360ce2>	659625..659972 - ( gc_cont=0.497) (GENE) E
Predicted TU 285: TUKFG-563=(GKFG-1570 GKFG-1572 GKFG-1573)
#<GKFG-1570 instance frame in DORABASE[F] @
  #x1038360d02>	(db=HMMPfam db_id=PF01844 from=25 to=79 evalue=9.8e-12 interpro_id=IPR002711 interpro_description=HNH endonuclease GO=Molecular Function: nucleic acid binding (GO:0003676), Molecular Function: endonuclease activity (GO:0004519)) (IPRSCAN) D
#<GKFG-1572 instance frame in DORABASE[F] @
  #x1038360d42>	660374..660574 - ( gc_cont=0.552) (GENE) E
#<GKFG-1573 instance frame in DORABASE[F] @
  #x1038360d62>	Putative uncharacterized protein n=1 Tax=Mobiluncus mulieris 28-1 RepID=D0YR10_9ACTO (db=UNIREF evalue=2.2e-13 bit_score=82.0 identity=29.4 coverage=52.770448548812666) (BLAST) C
Predicted TU 286: TUKFG-564=(GKFG-1574 GKFG-1575 GKFG-1576)
#<GKFG-1574 instance frame in DORABASE[F] @
  #x1038360d82>	661806..662060 - ( gc_cont=0.557) (GENE) E
#<GKFG-1575 instance frame in DORABASE[F] @
  #x1038360da2>	662053..662493 - ( gc_cont=0.517) (GENE) E
#<GKFG-1576 instance frame in DORABASE[F] @
  #x1038360dc2>	662496..662708 - ( gc_cont=0.446) (GENE) E
Predicted TU 287: TUKFG-565=(GKFG-1577)
#<GKFG-1577 instance frame in DORABASE[F] @
  #x1038360de2>	lambda repressor-like DNA-binding domains (db=superfamily db_id=SSF47413 from=4 to=71 evalue=2.9e-08 interpro_id=IPR010982 interpro_description=Lambda repressor-like, DNA-binding GO=Molecular Function: DNA binding (GO:0003677)) (IPRSCAN) D
Predicted TU 288: TUKFG-566=(GKFG-1578)
#<GKFG-1578 instance frame in DORABASE[F] @
  #x1038360e02>	single-strand binding protein; K03111 single-strand DNA-binding protein (db=KEGG evalue=7.3e-15 bit_score=86.0 identity=29.3 coverage=87.2340425531915) (BLAST) C
Predicted TU 289: TUKFG-567=(GKFG-1579 GKFG-1580 GKFG-1581 GKFG-1584)
#<GKFG-1579 instance frame in DORABASE[F] @
  #x1038360e22>	rmu:RMDY18_08500 ABC transporter ATPase (db=KEGG) (RBH) B
#<GKFG-1580 instance frame in DORABASE[F] @
  #x1038360e42>	4-alpha-glucanotransferase; K00705 4-alpha-glucanotransferase [EC:2.4.1.25] (db=KEGG evalue=0.0 bit_score=245.0 identity=51.0 coverage=95.16129032258065) (BLAST) C
#<GKFG-1581 instance frame in DORABASE[F] @
  #x1038360e62>	phosphatase/phosphohexomutase (db=KEGG evalue=2.0e-18 bit_score=98.0 identity=31.8 coverage=66.27450980392156) (BLAST) C
#<GKFG-1584 instance frame in DORABASE[F] @
  #x1038360ec2>	phosphotransferase system EIIB/cysteine, phosphorylation protein (db=KEGG evalue=6.3e-16 bit_score=88.0 identity=55.3 coverage=97.40259740259741) (BLAST) C
Predicted TU 290: TUKFG-568=(GKFG-1585)
#<GKFG-1585 instance frame in DORABASE[F] @
  #x1038360ee2>	ogt1; methylated-DNA--protein-cysteine methyltransferase 1; K00567 methylated-DNA-[protein]-cysteine S-methyltransferase [EC:2.1.1.63] (db=KEGG evalue=1.4e-45 bit_score=188.0 identity=51.7 coverage=88.77551020408163) (BLAST) C
Predicted TU 291: TUKFG-569=(GKFG-1586)
#<GKFG-1586 instance frame in DORABASE[F] @
  #x1038360f02>	seg (db=Seg db_id=seg from=58 to=67) (IPRSCAN) D
Predicted TU 292: TUKFG-570=(GKFG-1587)
#<GKFG-1587 instance frame in DORABASE[F] @
  #x1038360f22>	nitroreductase family protein; K00540 [EC:1.-.-.-] (db=KEGG evalue=0.0 bit_score=247.0 identity=51.0 coverage=96.06299212598425) (BLAST) C
Predicted TU 293: TUKFG-571=(GKFG-1588)
#<GKFG-1588 instance frame in DORABASE[F] @
  #x1038360f42>	AMP-dependent synthetase and ligase; K00666 fatty-acyl-CoA synthase [EC:6.2.1.-] (db=KEGG evalue=0.0 bit_score=275.0 identity=32.5 coverage=91.93857965451056) (BLAST) C
Predicted TU 294: TUKFG-572=(GKFG-1589 GKFG-1590 GKFG-1591 GKFG-1592)
#<GKFG-1589 instance frame in DORABASE[F] @
  #x1038360f62>	cfi:Celf_2219 lipoic acid synthetase (EC:2.8.1.8); K03644 lipoic acid synthetase [EC:2.8.1.8] (db=KEGG) (RBH) B
#<GKFG-1590 instance frame in DORABASE[F] @
  #x1038360f82>	lipoate-protein ligase B (EC:2.3.1.181); K03801 lipoyl(octanoyl) transferase [EC:2.3.1.181] (db=KEGG evalue=5.6e-45 bit_score=186.0 identity=46.1 coverage=87.89237668161435) (BLAST) C
#<GKFG-1591 instance frame in DORABASE[F] @
  #x1038360fa2>	bcv:Bcav_0691 homoserine O-acetyltransferase (EC:2.3.1.31); K00641 homoserine O-acetyltransferase [EC:2.3.1.31] (db=KEGG) (RBH) B
#<GKFG-1592 instance frame in DORABASE[F] @
  #x1038360fc2>	iva:Isova_2663 O-acetylhomoserine/O-acetylserine sulfhydrylase (EC:2.5.1.47); K01740 O-acetylhomoserine (thiol)-lyase [EC:2.5.1.49] (db=KEGG) (RBH) B
Predicted TU 295: TUKFG-573=(GKFG-1593)
#<GKFG-1593 instance frame in DORABASE[F] @
  #x1038360fe2>	Conserved domain protein n=6 Tax=Actinomyces RepID=F3PBP3_9ACTO (db=UNIREF evalue=1.2e-33 bit_score=150.0 identity=29.5 coverage=88.04878048780488) (BLAST) C
Predicted TU 296: TUKFG-574=(GKFG-1595)
#<GKFG-1595 instance frame in DORABASE[F] @
  #x1038361022>	ribonuclease BN; K07058 membrane protein (db=KEGG evalue=0.0 bit_score=274.0 identity=42.4 coverage=87.90931989924434) (BLAST) C
Predicted TU 297: TUKFG-575=(GKFG-1596)
#<GKFG-1596 instance frame in DORABASE[F] @
  #x1038361042>	DeoR family transcriptional regulator (db=KEGG evalue=2.2e-28 bit_score=131.0 identity=32.7 coverage=93.93939393939394) (BLAST) C
Predicted TU 298: TUKFG-576=(GKFG-1597 GKFG-1598 GKFG-1599)
#<GKFG-1597 instance frame in DORABASE[F] @
  #x1038361062>	mannose-1-phosphate guanylyltransferase (db=KEGG evalue=0.0 bit_score=269.0 identity=44.9 coverage=94.26229508196722) (BLAST) C
#<GKFG-1598 instance frame in DORABASE[F] @
  #x1038361082>	PROKAR_LIPOPROTEIN (db=ProfileScan db_id=PS51257 from=1 to=20 evalue=6.0) (IPRSCAN) D
#<GKFG-1599 instance frame in DORABASE[F] @
  #x10383610a2>	coiled-coil (db=Coil db_id=coil from=90 to=111 evalue=NA) (IPRSCAN) D
Predicted TU 299: TUKFG-577=(GKFG-1600)
#<GKFG-1600 instance frame in DORABASE[F] @
  #x10383610c2>	(db=HMMPfam db_id=PF11314 from=4 to=58 evalue=1.3e-18 interpro_id=IPR021465 interpro_description=Protein of unknown function DUF3117) (IPRSCAN) D
Predicted TU 300: TUKFG-578=(GKFG-1601)
#<GKFG-1601 instance frame in DORABASE[F] @
  #x10383610e2>	cfi:Celf_2888 hypothetical protein; K06966 (db=KEGG) (RBH) B
Predicted TU 301: TUKFG-579=(GKFG-1602)
#<GKFG-1602 instance frame in DORABASE[F] @
  #x1038361102>	O-methyltransferase (db=KEGG evalue=0.0 bit_score=197.0 identity=49.1 coverage=90.30837004405286) (BLAST) C
Predicted TU 302: TUKFG-580=(GKFG-1603)
#<GKFG-1603 instance frame in DORABASE[F] @
  #x1038361122>	xce:Xcel_0763 hypothetical protein; K03593 ATP-binding protein involved in chromosome partitioning (db=KEGG) (RBH) B
Predicted TU 303: TUKFG-581=(GKFG-1604 GKFG-1606)
#<GKFG-1604 instance frame in DORABASE[F] @
  #x1038361142>	hypothetical protein (db=KEGG evalue=0.0 bit_score=220.0 identity=62.7 coverage=98.23529411764706) (BLAST) C
#<GKFG-1606 instance frame in DORABASE[F] @
  #x1038361182>	bcv:Bcav_2913 MgtE integral membrane protein (db=KEGG) (RBH) B
Predicted TU 304: TUKFG-582=(GKFG-1607)
#<GKFG-1607 instance frame in DORABASE[F] @
  #x10383611a2>	Putative uncharacterized protein n=1 Tax=Actinomyces urogenitalis DSM 15434 RepID=C0W6Y2_9ACTO (db=UNIREF evalue=2.1e-15 bit_score=89.0 identity=28.5 coverage=81.3953488372093) (BLAST) C
Predicted TU 305: TUKFG-583=(GKFG-1608 GKFG-1609 GKFG-1610)
#<GKFG-1608 instance frame in DORABASE[F] @
  #x10383611c2>	cfl:Cfla_0987 GTP-binding protein TypA; K06207 GTP-binding protein (db=KEGG) (RBH) B
#<GKFG-1609 instance frame in DORABASE[F] @
  #x10383611e2>	2-hydroxymuconic semialdehyde dehydrogenase n=2 Tax=Actinomyces odontolyticus RepID=D4TWS1_9ACTO (db=UNIREF evalue=1.0e-18 bit_score=98.0 identity=64.2 coverage=84.61538461538461) (BLAST) C
#<GKFG-1610 instance frame in DORABASE[F] @
  #x1038361202>	ferredoxin (db=KEGG evalue=0.0 bit_score=191.0 identity=75.9 coverage=96.3302752293578) (BLAST) C
Predicted TU 306: TUKFG-584=(GKFG-1611)
#<GKFG-1611 instance frame in DORABASE[F] @
  #x1038361222>	nda:Ndas_3902 succinyldiaminopimelate transaminase (db=KEGG) (RBH) B
Predicted TU 307: TUKFG-585=(GKFG-1612)
#<GKFG-1612 instance frame in DORABASE[F] @
  #x1038361242>	mcu:HMPREF0573_10956 gltA; type II citrate synthase (EC:2.3.3.1); K01647 citrate synthase [EC:2.3.3.1] (db=KEGG) (RBH) B
Predicted TU 308: TUKFG-586=(GKFG-1613 GKFG-1614 GKFG-1615 GKFG-1617
                             GKFG-1618 GKFG-1619 GKFG-1620 GKFG-1621
                             GKFG-1622)
#<GKFG-1613 instance frame in DORABASE[F] @
  #x1038361262>	hypothetical protein (db=KEGG evalue=3.1e-23 bit_score=114.0 identity=31.9 coverage=80.71748878923766) (BLAST) C
#<GKFG-1614 instance frame in DORABASE[F] @
  #x1038361282>	DtxR family iron dependent repressor; K03709 DtxR family transcriptional regulator, Mn-dependent transcriptional regulator (db=KEGG evalue=0.0 bit_score=193.0 identity=45.1 coverage=91.37931034482759) (BLAST) C
#<GKFG-1615 instance frame in DORABASE[F] @
  #x10383612a2>	ica:Intca_0241 exonuclease; K03546 exonuclease SbcC (db=KEGG) (RBH) B
#<GKFG-1617 instance frame in DORABASE[F] @
  #x10383612e2>	exodeoxyribonuclease I subunit D; K03547 exonuclease SbcD (db=KEGG evalue=0.0 bit_score=287.0 identity=42.7 coverage=87.01923076923077) (BLAST) C
#<GKFG-1618 instance frame in DORABASE[F] @
  #x1038361302>	3-dehydroquinate dehydratase; K03785 3-dehydroquinate dehydratase I [EC:4.2.1.10] (db=KEGG evalue=4.5e-10 bit_score=70.0 identity=27.3 coverage=87.35177865612648) (BLAST) C
#<GKFG-1619 instance frame in DORABASE[F] @
  #x1038361322>	histidinol-phosphate phosphatase; K05602 histidinol-phosphatase [EC:3.1.3.15] (db=KEGG evalue=0.0 bit_score=299.0 identity=59.8 coverage=97.72727272727273) (BLAST) C
#<GKFG-1620 instance frame in DORABASE[F] @
  #x1038361342>	bcv:Bcav_1262 GTPase EngC; K06949 ribosome biogenesis GTPase [EC:3.6.1.-] (db=KEGG) (RBH) B
#<GKFG-1621 instance frame in DORABASE[F] @
  #x1038361362>	tcu:Tcur_3714 3-phosphoshikimate 1-carboxyvinyltransferase; K00800 3-phosphoshikimate 1-carboxyvinyltransferase [EC:2.5.1.19] (db=KEGG) (RBH) B
#<GKFG-1622 instance frame in DORABASE[F] @
  #x1038361382>	705523..705861 - ( gc_cont=0.504) (GENE) E
Predicted TU 309: TUKFG-587=(GKFG-1623 GKFG-1624 GKFG-1625)
#<GKFG-1623 instance frame in DORABASE[F] @
  #x10383613a2>	sigH; ECF-family sigma factor H; K03088 RNA polymerase sigma-70 factor, ECF subfamily (db=KEGG evalue=0.0 bit_score=232.0 identity=60.1 coverage=77.11864406779661) (BLAST) C
#<GKFG-1624 instance frame in DORABASE[F] @
  #x10383613c2>	seg (db=Seg db_id=seg from=85 to=100) (IPRSCAN) D
#<GKFG-1625 instance frame in DORABASE[F] @
  #x10383613e2>	cga:Celgi_2334 2-oxoglutarate dehydrogenase E1; K00164 2-oxoglutarate dehydrogenase E1 component [EC:1.2.4.2] (db=KEGG) (RBH) B
Predicted TU 310: TUKFG-588=(GKFG-1626 GKFG-1628)
#<GKFG-1626 instance frame in DORABASE[F] @
  #x1038361402>	cga:Celgi_2328 hypothetical protein (db=KEGG) (RBH) B
#<GKFG-1628 instance frame in DORABASE[F] @
  #x1038361442>	cfi:Celf_2649 hypothetical protein (db=KEGG) (RBH) B
Predicted TU 311: TUKFG-589=(GKFG-1629 GKFG-1630 GKFG-1631)
#<GKFG-1629 instance frame in DORABASE[F] @
  #x1038361462>	hypothetical protein (db=KEGG evalue=1.4e-33 bit_score=149.0 identity=38.9 coverage=68.97810218978103) (BLAST) C
#<GKFG-1630 instance frame in DORABASE[F] @
  #x1038361482>	glycerophosphoryl diester phosphodiesterase; K01126 glycerophosphoryl diester phosphodiesterase [EC:3.1.4.46] (db=KEGG evalue=2.0e-26 bit_score=125.0 identity=34.0 coverage=97.16599190283401) (BLAST) C
#<GKFG-1631 instance frame in DORABASE[F] @
  #x10383614a2>	ribose 5-phosphate isomerase; K01808 ribose 5-phosphate isomerase B [EC:5.3.1.6] (db=KEGG evalue=0.0 bit_score=205.0 identity=63.1 coverage=98.66666666666667) (BLAST) C
Predicted TU 312: TUKFG-590=(GKFG-1632 GKFG-1633)
#<GKFG-1632 instance frame in DORABASE[F] @
  #x10383614c2>	ahe:Arch_1316 acetate kinase (EC:2.7.2.1); K00925 acetate kinase [EC:2.7.2.1] (db=KEGG) (RBH) B
#<GKFG-1633 instance frame in DORABASE[F] @
  #x10383614e2>	mcu:HMPREF0573_10221 pta; phosphate acetyltransferase (EC:2.3.1.8); K13788 phosphate acetyltransferase [EC:2.3.1.8] (db=KEGG) (RBH) B
Predicted TU 313: TUKFG-591=(GKFG-1634)
#<GKFG-1634 instance frame in DORABASE[F] @
  #x1038361502>	rdn:HMPREF0733_10234 guaA; GMP synthase (EC:6.3.5.2); K01951 GMP synthase (glutamine-hydrolysing) [EC:6.3.5.2] (db=KEGG) (RBH) B
Predicted TU 314: TUKFG-592=(GKFG-1635 GKFG-1636)
#<GKFG-1635 instance frame in DORABASE[F] @
  #x1038361522>	fbl:Fbal_3251 hypothetical protein (db=KEGG) (RBH) B
#<GKFG-1636 instance frame in DORABASE[F] @
  #x1038361542>	transcriptional regulator (db=KEGG evalue=9.1e-25 bit_score=117.0 identity=70.4 coverage=97.22222222222221) (BLAST) C
Predicted TU 315: TUKFG-593=(GKFG-1637 GKFG-1639)
#<GKFG-1637 instance frame in DORABASE[F] @
  #x1038361562>	mcu:HMPREF0573_10208 hypothetical protein; K07459 putative ATP-dependent endonuclease of the OLD family (db=KEGG) (RBH) B
#<GKFG-1639 instance frame in DORABASE[F] @
  #x10383615a2>	mcu:HMPREF0573_10207 ATP-dependent DNA helicase PcrA (EC:3.6.1.-); K03657 DNA helicase II / ATP-dependent DNA helicase PcrA [EC:3.6.4.12] (db=KEGG) (RBH) B
Predicted TU 316: TUKFG-594=(GKFG-1640 GKFG-1641)
#<GKFG-1640 instance frame in DORABASE[F] @
  #x10383615c2>	prevent-host-death family protein (db=KEGG evalue=7.6e-24 bit_score=114.0 identity=77.1 coverage=97.1830985915493) (BLAST) C
#<GKFG-1641 instance frame in DORABASE[F] @
  #x10383615e2>	hypothetical protein; K07341 death on curing protein (db=KEGG evalue=1.2e-32 bit_score=144.0 identity=57.8 coverage=89.84375) (BLAST) C
Predicted TU 317: TUKFG-595=(GKFG-1642)
#<GKFG-1642 instance frame in DORABASE[F] @
  #x1038361602>	hypothetical protein (db=KEGG evalue=2.1e-11 bit_score=75.0 identity=23.8 coverage=56.62337662337662) (BLAST) C
Predicted TU 318: TUKFG-596=(GKFG-1643)
#<GKFG-1643 instance frame in DORABASE[F] @
  #x1038361622>	seg (db=Seg db_id=seg from=85 to=99) (IPRSCAN) D
Predicted TU 319: TUKFG-597=(GKFG-1644 GKFG-1645)
#<GKFG-1644 instance frame in DORABASE[F] @
  #x1038361642>	DNA-binding domain-containing protein (db=KEGG evalue=7.6e-14 bit_score=81.0 identity=50.7 coverage=97.36842105263158) (BLAST) C
#<GKFG-1645 instance frame in DORABASE[F] @
  #x1038361662>	plasmid addiction system poison protein (db=KEGG evalue=1.7e-23 bit_score=114.0 identity=60.5 coverage=92.3913043478261) (BLAST) C
Predicted TU 320: TUKFG-598=(GKFG-1646)
#<GKFG-1646 instance frame in DORABASE[F] @
  #x1038361682>	cupin domain-containing protein (db=KEGG evalue=0.0 bit_score=250.0 identity=74.2 coverage=98.68421052631578) (BLAST) C
Predicted TU 321: TUKFG-599=(GKFG-1647)
#<GKFG-1647 instance frame in DORABASE[F] @
  #x10383616a2>	hypothetical protein (db=KEGG evalue=1.4e-33 bit_score=148.0 identity=70.3 coverage=83.19327731092437) (BLAST) C
Predicted TU 322: TUKFG-600=(GKFG-1648 GKFG-1650 GKFG-1651 GKFG-1652
                             GKFG-1653 GKFG-1654 GKFG-1655)
#<GKFG-1648 instance frame in DORABASE[F] @
  #x10383616c2>	str:Sterm_2106 phosphoribosylformylglycinamidine synthase (EC:6.3.5.3); K01952 phosphoribosylformylglycinamidine synthase [EC:6.3.5.3] (db=KEGG) (RBH) B
#<GKFG-1650 instance frame in DORABASE[F] @
  #x1038361702>	phosphoribosylaminoimidazole carboxylase catalytic subunit; K01588 5-(carboxyamino)imidazole ribonucleotide mutase [EC:5.4.99.18] (db=KEGG evalue=0.0 bit_score=199.0 identity=65.8 coverage=96.17834394904459) (BLAST) C
#<GKFG-1651 instance frame in DORABASE[F] @
  #x1038361722>	cbt:CLH_1039 purC; phosphoribosylaminoimidazole-succinocarboxamide synthase; K01923 phosphoribosylaminoimidazole-succinocarboxamide synthase [EC:6.3.2.6] (db=KEGG) (RBH) B
#<GKFG-1652 instance frame in DORABASE[F] @
  #x1038361742>	str:Sterm_2110 phosphoribosylformylglycinamidine cyclo-ligase (EC:6.3.3.1); K01933 phosphoribosylformylglycinamidine cyclo-ligase [EC:6.3.3.1] (db=KEGG) (RBH) B
#<GKFG-1653 instance frame in DORABASE[F] @
  #x1038361762>	bpo:BP951000_1113 purD; phosphoribosylamine glycine ligase; K01945 phosphoribosylamine--glycine ligase [EC:6.3.4.13] (db=KEGG) (RBH) B
#<GKFG-1654 instance frame in DORABASE[F] @
  #x1038361782>	lba:Lebu_1535 amidophosphoribosyltransferase; K00764 amidophosphoribosyltransferase [EC:2.4.2.14] (db=KEGG) (RBH) B
#<GKFG-1655 instance frame in DORABASE[F] @
  #x10383617a2>	putative permease, DMT superfamily (db=KEGG evalue=0.0 bit_score=268.0 identity=48.4 coverage=92.64214046822742) (BLAST) C
Predicted TU 323: TUKFG-601=(GKFG-1656 GKFG-1657)
#<GKFG-1656 instance frame in DORABASE[F] @
  #x10383617c2>	pfr:PFREUD_17440 pyrB; aspartate carbamoyltransferase (EC:2.1.3.2); K00609 aspartate carbamoyltransferase catalytic subunit [EC:2.1.3.2] (db=KEGG) (RBH) B
#<GKFG-1657 instance frame in DORABASE[F] @
  #x10383617e2>	cur:cur_0538 hypothetical protein (db=KEGG) (RBH) B
Predicted TU 324: TUKFG-602=(GKFG-1658 GKFG-1659 GKFG-1661)
#<GKFG-1658 instance frame in DORABASE[F] @
  #x1038361802>	hypothetical protein (db=KEGG evalue=0.0 bit_score=277.0 identity=54.3 coverage=94.52554744525547) (BLAST) C
#<GKFG-1659 instance frame in DORABASE[F] @
  #x1038361822>	hypothetical protein; K07164 (db=KEGG evalue=2.8e-33 bit_score=148.0 identity=33.3 coverage=97.95081967213115) (BLAST) C
#<GKFG-1661 instance frame in DORABASE[F] @
  #x1038361862>	aau:AAur_3325 gdhA; glutamate dehydrogenase (EC:1.4.1.4); K00262 glutamate dehydrogenase (NADP+) [EC:1.4.1.4] (db=KEGG) (RBH) B
Predicted TU 325: TUKFG-603=(GKFG-1662 GKFG-1663 GKFG-1664)
#<GKFG-1662 instance frame in DORABASE[F] @
  #x1038361882>	iva:Isova_1483 UvrABC system protein C; K03703 excinuclease ABC subunit C (db=KEGG) (RBH) B
#<GKFG-1663 instance frame in DORABASE[F] @
  #x10383618a2>	mcu:HMPREF0573_11819 ATP-binding protein; K06958 UPF0042 nucleotide-binding protein (db=KEGG) (RBH) B
#<GKFG-1664 instance frame in DORABASE[F] @
  #x10383618c2>	iva:Isova_1485 hypothetical protein (db=KEGG) (RBH) B
Predicted TU 326: TUKFG-604=(GKFG-1665)
#<GKFG-1665 instance frame in DORABASE[F] @
  #x10383618e2>	xce:Xcel_1547 hypothetical protein; K09762 hypothetical protein (db=KEGG) (RBH) B
Predicted TU 327: TUKFG-605=(GKFG-1666 GKFG-1667 GKFG-1668)
#<GKFG-1666 instance frame in DORABASE[F] @
  #x1038361902>	cda:CDHC04_1220 gapA; glyceraldehyde-3-phosphate dehydrogenase; K00134 glyceraldehyde 3-phosphate dehydrogenase [EC:1.2.1.12] (db=KEGG) (RBH) B
#<GKFG-1667 instance frame in DORABASE[F] @
  #x1038361922>	mcu:HMPREF0573_11609 pgk; phosphoglycerate kinase (EC:2.7.2.3); K00927 phosphoglycerate kinase [EC:2.7.2.3] (db=KEGG) (RBH) B
#<GKFG-1668 instance frame in DORABASE[F] @
  #x1038361942>	mcu:HMPREF0573_11610 tpiA; triose-phosphate isomerase (EC:5.3.1.1); K01803 triosephosphate isomerase (TIM) [EC:5.3.1.1] (db=KEGG) (RBH) B
Predicted TU 328: TUKFG-606=(GKFG-1669)
#<GKFG-1669 instance frame in DORABASE[F] @
  #x1038361962>	protein translocase subunit secG; K03075 preprotein translocase subunit SecG (db=KEGG evalue=7.0e-21 bit_score=105.0 identity=68.4 coverage=90.36144578313254) (BLAST) C
Predicted TU 329: TUKFG-607=(GKFG-1670)
#<GKFG-1670 instance frame in DORABASE[F] @
  #x1038361982>	mcu:HMPREF0573_10130 putative lipoprotein; K07282 poly-gamma-glutamate synthesis protein (capsule biosynthesis protein) (db=KEGG) (RBH) B
Predicted TU 330: TUKFG-608=(GKFG-1672)
#<GKFG-1672 instance frame in DORABASE[F] @
  #x10383619c2>	iva:Isova_1092 trigger factor Tig; K03545 trigger factor (db=KEGG) (RBH) B
Predicted TU 331: TUKFG-609=(GKFG-1673 GKFG-1674)
#<GKFG-1673 instance frame in DORABASE[F] @
  #x10383619e2>	endopeptidase Clp (EC:3.4.21.92); K01358 ATP-dependent Clp protease, protease subunit [EC:3.4.21.92] (db=KEGG evalue=0.0 bit_score=296.0 identity=69.7 coverage=95.63106796116504) (BLAST) C
#<GKFG-1674 instance frame in DORABASE[F] @
  #x1038361a02>	mcu:HMPREF0573_11428 endopeptidase Clp (EC:3.4.21.92); K01358 ATP-dependent Clp protease, protease subunit [EC:3.4.21.92] (db=KEGG) (RBH) B
Predicted TU 332: TUKFG-610=(GKFG-1675)
#<GKFG-1675 instance frame in DORABASE[F] @
  #x1038361a22>	mcu:HMPREF0573_11430 ATP-dependent protease ATP-binding subunit; K03544 ATP-dependent Clp protease ATP-binding subunit ClpX (db=KEGG) (RBH) B
Predicted TU 333: TUKFG-611=(GKFG-1676 GKFG-1677 GKFG-1678)
#<GKFG-1676 instance frame in DORABASE[F] @
  #x1038361a42>	chorismate mutase; K04092 chorismate mutase [EC:5.4.99.5] (db=KEGG evalue=9.7e-31 bit_score=138.0 identity=74.4 coverage=83.17757009345794) (BLAST) C
#<GKFG-1677 instance frame in DORABASE[F] @
  #x1038361a62>	cfl:Cfla_1398 AMP-dependent synthetase and ligase; K01897 long-chain acyl-CoA synthetase [EC:6.2.1.3] (db=KEGG) (RBH) B
#<GKFG-1678 instance frame in DORABASE[F] @
  #x1038361a82>	mcu:HMPREF0573_11450 valS; valine--tRNA ligase (EC:6.1.1.9); K01873 valyl-tRNA synthetase [EC:6.1.1.9] (db=KEGG) (RBH) B
Predicted TU 334: TUKFG-612=(GKFG-1679 GKFG-1680)
#<GKFG-1679 instance frame in DORABASE[F] @
  #x1038361aa2>	ahe:Arch_0340 hypothetical protein (db=KEGG) (RBH) B
#<GKFG-1680 instance frame in DORABASE[F] @
  #x1038361ac2>	ahe:Arch_0339 hypothetical protein (db=KEGG) (RBH) B
Predicted TU 335: TUKFG-613=(GKFG-1681)
#<GKFG-1681 instance frame in DORABASE[F] @
  #x1038361ae2>	cul:CULC22_00376 hypothetical protein (db=KEGG) (RBH) B
Predicted TU 336: TUKFG-614=(GKFG-1683)
#<GKFG-1683 instance frame in DORABASE[F] @
  #x1038361b22>	mcu:HMPREF0573_11684 excision endonuclease subunit A; K03701 excinuclease ABC subunit A (db=KEGG) (RBH) B
Predicted TU 337: TUKFG-615=(GKFG-1684)
#<GKFG-1684 instance frame in DORABASE[F] @
  #x1038361b42>	spe:Spro_4465 major facilitator transporter; K08173 MFS transporter, MHS family, metabolite:H+ symporter (db=KEGG) (RBH) B
Predicted TU 338: TUKFG-616=(GKFG-1685 GKFG-1686)
#<GKFG-1685 instance frame in DORABASE[F] @
  #x1038361b62>	LacI family transcriptional regulator; K02529 LacI family transcriptional regulator (db=KEGG evalue=0.0 bit_score=217.0 identity=35.2 coverage=89.59537572254335) (BLAST) C
#<GKFG-1686 instance frame in DORABASE[F] @
  #x1038361b82>	nucleoside hydrolase (db=KEGG evalue=3.9e-44 bit_score=184.0 identity=34.6 coverage=87.70949720670392) (BLAST) C
Predicted TU 339: TUKFG-617=(GKFG-1687)
#<GKFG-1687 instance frame in DORABASE[F] @
  #x1038361ba2>	hypothetical protein; K07507 putative Mg2+ transporter-C (MgtC) family protein (db=KEGG evalue=2.9e-43 bit_score=181.0 identity=43.2 coverage=91.48936170212765) (BLAST) C
Predicted TU 340: TUKFG-618=(GKFG-1688 GKFG-1689 GKFG-1690 GKFG-1691
                             GKFG-1692 GKFG-1695)
#<GKFG-1688 instance frame in DORABASE[F] @
  #x1038361bc2>	fadD2; putative long-subunit-fatty-acid--CoA ligase (EC:6.2.1.3); K01897 long-chain acyl-CoA synthetase [EC:6.2.1.3] (db=KEGG evalue=8.8e-37 bit_score=159.0 identity=39.6 coverage=83.2618025751073) (BLAST) C
#<GKFG-1689 instance frame in DORABASE[F] @
  #x1038361be2>	AMP-dependent synthetase and ligase; K01897 long-chain acyl-CoA synthetase [EC:6.2.1.3] (db=KEGG evalue=0.0 bit_score=379.0 identity=50.7 coverage=91.68704156479217) (BLAST) C
#<GKFG-1690 instance frame in DORABASE[F] @
  #x1038361c02>	RNA binding protein; K07566 tRNA threonylcarbamoyladenosine biosynthesis protein (db=KEGG evalue=9.1e-29 bit_score=131.0 identity=63.7 coverage=85.04672897196261) (BLAST) C
#<GKFG-1691 instance frame in DORABASE[F] @
  #x1038361c22>	Sua5/YciO/YrdC/YwlC family protein; K07566 tRNA threonylcarbamoyladenosine biosynthesis protein (db=KEGG evalue=1.2e-25 bit_score=121.0 identity=58.8 coverage=88.88888888888889) (BLAST) C
#<GKFG-1692 instance frame in DORABASE[F] @
  #x1038361c42>	cga:Celgi_1600 ATPase AAA; K07478 putative ATPase (db=KEGG) (RBH) B
#<GKFG-1695 instance frame in DORABASE[F] @
  #x1038361ca2>	AAA ATPase central domain-containing protein; K07478 putative ATPase (db=KEGG evalue=0.0 bit_score=267.0 identity=70.8 coverage=94.94949494949495) (BLAST) C
Predicted TU 341: TUKFG-619=(GKFG-1696)
#<GKFG-1696 instance frame in DORABASE[F] @
[truncated: 161,178 more chars]
