# Supplementary material for: Genome resolved analysis of a premature infant gut microbial community reveals a Varibaculum cambriense genome and a shift towards fermentation-based metabolism during the third week of life
Source: Microbiome. 2013 Dec 17;1:30. doi: 10.1186/2049-2618-1-30 (PMC4177395; doi:10.1186/2049-2618-1-30)
Supplement: Additional file 5 — KEGG annotations. [file 2049-2618-1-30-S5.zip › af5_V_cambriense_pathway_tools/1.0/reports/pathways-report.txt]

Pathway Name | Pathway Frame-id | Pathway Class | Pathway Class Frame-id | Pathway Frequency Score | Pathway Score | Pathway URL

(R)-cysteate degradation|PWY-6642|||0.25|0.25|http://biocyc.org/META/new-image?type=PATHWAY&object=PWY-6642
1,4-dihydroxy-2-naphthoate biosynthesis I|PWY-5837|1,4-Dihydroxy-2-Naphthoate Biosynthesis|DHNA-Biosynthesis|0.71428573|0.71428573|http://biocyc.org/META/new-image?type=PATHWAY&object=PWY-5837
2-ketoglutarate dehydrogenase complex|PWY-5084|||1.0|1.0|http://biocyc.org/META/new-image?type=PATHWAY&object=PWY-5084
3-amino-5-hydroxybenzoate biosynthesis|PWY-5979|||0.14285715|0.14285715|http://biocyc.org/META/new-image?type=PATHWAY&object=PWY-5979
3-dehydroquinate biosynthesis I|PWY-6164|3-Dehydroquinate Biosynthesis|3-Dehydroquinate-Biosynthesis|1.0|1.0|http://biocyc.org/META/new-image?type=PATHWAY&object=PWY-6164
5-aminoimidazole ribonucleotide biosynthesis I|PWY-6121|5-Aminoimidazole Ribonucleotide Biosynthesis|AIR-Biosynthesis|1.0|1.0|http://biocyc.org/META/new-image?type=PATHWAY&object=PWY-6121
6-hydroxymethyl-dihydropterin diphosphate biosynthesis I|PWY-6147|6-Hydroxymethyl-dihydropterin diphosphate Biosynthesis|6-HM-Dihydropterin-PP-Biosynthesis|0.8|0.4|http://biocyc.org/META/new-image?type=PATHWAY&object=PWY-6147
N-acetylglucosamine degradation I|GLUAMCAT-PWY|N-acetylglucosamine degradation|N-Acetylglucosamine-Degradation|1.5|1.0|http://biocyc.org/META/new-image?type=PATHWAY&object=GLUAMCAT-PWY
N-acetylneuraminate and N-acetylmannosamine degradation|PWY0-1324|||0.33333334|0.33333334|http://biocyc.org/META/new-image?type=PATHWAY&object=PWY0-1324
cis-dodecenoyl biosynthesis|PWY0-862|Fatty Acid Biosynthesis|Fatty-acid-biosynthesis|0.16666667|0.16666667|http://biocyc.org/META/new-image?type=PATHWAY&object=PWY0-862
cis-vaccenate biosynthesis|PWY-5973|Fatty Acid Biosynthesis|Fatty-acid-biosynthesis|0.2|0.2|http://biocyc.org/META/new-image?type=PATHWAY&object=PWY-5973
trans, trans-farnesyl diphosphate biosynthesis|PWY-5123|All-Trans-Farnesyl-PP-Biosynthesis|All-Trans-Farnesyl-PP-Biosynthesis|0.6666667|0.6666667|http://biocyc.org/META/new-image?type=PATHWAY&object=PWY-5123
CDP-diacylglycerol biosynthesis I|PWY-5667|CDP-diacylglycerol Biosynthesis|CDP-diacylglycerol-Biosynthesis|1.5|0.75|http://biocyc.org/META/new-image?type=PATHWAY&object=PWY-5667
CMP-N-acetylneuraminate biosynthesis II (bacteria)|PWY-6139|CMP-N-Acetylneuraminate Biosynthesis|CMP-N-Acetylneuraminate-Biosynthesis|0.33333334|0.33333334|http://biocyc.org/META/new-image?type=PATHWAY&object=PWY-6139
D-mannose degradation|MANNCAT-PWY|||1.0|1.0|http://biocyc.org/META/new-image?type=PATHWAY&object=MANNCAT-PWY
GDP-mannose biosynthesis|PWY-5659|GDP Mannose Biosynthesis|GDP-Mannose-Biosynthesis|1.0|1.0|http://biocyc.org/META/new-image?type=PATHWAY&object=PWY-5659
L-arabinose degradation I|ARABCAT-PWY|L-arabinose Degradation|L-Arabinose-Degradation|0.6666667|0.6666667|http://biocyc.org/META/new-image?type=PATHWAY&object=ARABCAT-PWY
L-glutamine biosynthesis II (tRNA-dependent)|PWY-5921|Glutamine Biosynthesis|GLUTAMINE-SYN|2.0|0.5|http://biocyc.org/META/new-image?type=PATHWAY&object=PWY-5921
NAD biosynthesis I (from aspartate)|PYRIDNUCSYN-PWY|NAD Biosynthesis|NAD-SYN|0.8333333|0.6666667|http://biocyc.org/META/new-image?type=PATHWAY&object=PYRIDNUCSYN-PWY
NAD phosphorylation and dephosphorylation|NADPHOS-DEPHOS-PWY|||0.6666667|0.33333334|http://biocyc.org/META/new-image?type=PATHWAY&object=NADPHOS-DEPHOS-PWY
NAD salvage pathway I|PYRIDNUCSAL-PWY|NAD Biosynthesis|NAD-SYN|0.625|0.5|http://biocyc.org/META/new-image?type=PATHWAY&object=PYRIDNUCSAL-PWY
PRPP biosynthesis I|PWY0-662|PRPP Biosynthesis|PRPP-Biosynthesis|1.0|1.0|http://biocyc.org/META/new-image?type=PATHWAY&object=PWY0-662
S-adenosyl-L-methionine biosynthesis|SAM-PWY|||2.0|1.0|http://biocyc.org/META/new-image?type=PATHWAY&object=SAM-PWY
TCA cycle I (prokaryotic)|TCA|TCA cycle|TCA-VARIANTS|0.8|0.7|http://biocyc.org/META/new-image?type=PATHWAY&object=TCA
TCA cycle V (2-oxoglutarate:ferredoxin oxidoreductase)|PWY-6969|TCA cycle|TCA-VARIANTS|0.75|0.5833333|http://biocyc.org/META/new-image?type=PATHWAY&object=PWY-6969
UDP-N-acetyl-D-glucosamine biosynthesis I|UDPNAGSYN-PWY|UDP-N-acetyl-D-glucosamine Biosynthesis|UDP-NAc-Glucosamine-Biosynthesis|1.0|1.0|http://biocyc.org/META/new-image?type=PATHWAY&object=UDPNAGSYN-PWY
UDP-N-acetylmuramoyl-pentapeptide biosynthesis II (lysine-containing)|PWY-6386|UDP-N-Acetylmuramoyl-Pentapeptide Biosynthesis|Acetylmuramoyl-Pentapeptide-Biosynthesis|1.0|0.875|http://biocyc.org/META/new-image?type=PATHWAY&object=PWY-6386
UDP-N-acetylmuramoyl-pentapeptide biosynthesis III (meso-DAP-containing)|PWY-6387|UDP-N-Acetylmuramoyl-Pentapeptide Biosynthesis|Acetylmuramoyl-Pentapeptide-Biosynthesis|1.125|1.0|http://biocyc.org/META/new-image?type=PATHWAY&object=PWY-6387
acetate formation from acetyl-CoA I|PWY0-1312|Acetate Formation|Acetate-Formation|1.0|1.0|http://biocyc.org/META/new-image?type=PATHWAY&object=PWY0-1312
acetoacetate degradation (to acetyl CoA)|ACETOACETATE-DEG-PWY|||0.5|0.5|http://biocyc.org/META/new-image?type=PATHWAY&object=ACETOACETATE-DEG-PWY
acetyl-CoA biosynthesis I (pyruvate dehydrogenase complex)|PYRUVDEHYD-PWY|||0.6666667|0.6666667|http://biocyc.org/META/new-image?type=PATHWAY&object=PYRUVDEHYD-PWY
acrylate degradation|PWY-6373|||0.25|0.25|http://biocyc.org/META/new-image?type=PATHWAY&object=PWY-6373
acrylonitrile degradation|P344-PWY|||0.33333334|0.33333334|http://biocyc.org/META/new-image?type=PATHWAY&object=P344-PWY
acyl-CoA hydrolysis|PWY-5148|||2.0|1.0|http://biocyc.org/META/new-image?type=PATHWAY&object=PWY-5148
adenosine nucleotides de novo biosynthesis|PWY-6126|Purine Nucleotide De Novo Biosynthesis|Purine-Nucleotide-De-Novo-Biosynthesis|1.625|0.625|http://biocyc.org/META/new-image?type=PATHWAY&object=PWY-6126
aerobic respiration (cytochrome c)|PWY-3781|||3.5|0.25|http://biocyc.org/META/new-image?type=PATHWAY&object=PWY-3781
alanine biosynthesis I|ALANINE-VALINESYN-PWY|Alanine Biosynthesis|ALANINE-SYN|0.6666667|0.6666667|http://biocyc.org/META/new-image?type=PATHWAY&object=ALANINE-VALINESYN-PWY
alanine biosynthesis III|PWY0-1021|Alanine Biosynthesis|ALANINE-SYN|2.0|1.0|http://biocyc.org/META/new-image?type=PATHWAY&object=PWY0-1021
androstenedione degradation|PWY-6944|||0.26666668|0.06666667|http://biocyc.org/META/new-image?type=PATHWAY&object=PWY-6944
arginine biosynthesis II (acetyl cycle)|ARGSYNBSUB-PWY|Arginine Biosynthesis|ARGININE-SYN|1.3333334|1.0|http://biocyc.org/META/new-image?type=PATHWAY&object=ARGSYNBSUB-PWY
arginine degradation X (arginine monooxygenase pathway)|ARGDEG-V-PWY|Arginine Degradation|ARGININE-DEG|0.33333334|0.33333334|http://biocyc.org/META/new-image?type=PATHWAY&object=ARGDEG-V-PWY
asparagine biosynthesis III (tRNA-dependent)|PWY490-4|Asparagine Biosynthesis|ASPARAGINE-SYN|1.6666666|0.6666667|http://biocyc.org/META/new-image?type=PATHWAY&object=PWY490-4
aspartate biosynthesis|ASPARTATESYN-PWY|Aspartate Biosynthesis|ASPARTATE-SYN|1.0|1.0|http://biocyc.org/META/new-image?type=PATHWAY&object=ASPARTATESYN-PWY
aspartate degradation II|MALATE-ASPARTATE-SHUTTLE-PWY|Aspartate Degradation|ASPARTATE-DEG|1.0|1.0|http://biocyc.org/META/new-image?type=PATHWAY&object=MALATE-ASPARTATE-SHUTTLE-PWY
autoinducer AI-2 biosynthesis I|PWY-6153|||0.4|0.4|http://biocyc.org/META/new-image?type=PATHWAY&object=PWY-6153
cholesterol degradation to androstenedione I (cholesterol oxidase)|PWY-6945|Cholesterol Degradation|Cholesterol-Degradation|0.23529412|0.05882353|http://biocyc.org/META/new-image?type=PATHWAY&object=PWY-6945
cholesterol degradation to androstenedione II (cholesterol dehydrogenase)|PWY-6946|Cholesterol Degradation|Cholesterol-Degradation|0.23529412|0.05882353|http://biocyc.org/META/new-image?type=PATHWAY&object=PWY-6946
chorismate biosynthesis from 3-dehydroquinate|PWY-6163|Chorismate Biosynthesis|Chorismate-Biosynthesis|1.0|0.8333333|http://biocyc.org/META/new-image?type=PATHWAY&object=PWY-6163
citrulline degradation|CITRULLINE-DEG-PWY|||0.5|0.5|http://biocyc.org/META/new-image?type=PATHWAY&object=CITRULLINE-DEG-PWY
coenzyme A biosynthesis|COA-PWY|Coenzyme A Biosynthesis|CoA-Biosynthesis|1.0|1.0|http://biocyc.org/META/new-image?type=PATHWAY&object=COA-PWY
copper transport II|PWY-6137|||1.0|1.0|http://biocyc.org/META/new-image?type=PATHWAY&object=PWY-6137
cysteine biosynthesis I|CYSTSYN-PWY|Cysteine Biosynthesis|CYSTEINE-SYN|1.5|1.0|http://biocyc.org/META/new-image?type=PATHWAY&object=CYSTSYN-PWY
demethylmenaquinol-6 biosynthesis|PWY-5853|||1.0|1.0|http://biocyc.org/META/new-image?type=PATHWAY&object=PWY-5853
demethylmenaquinol-8 biosynthesis I|PWY-5852|Demethylmenaquinol-8 Biosynthesis|Demethylmenaquinol-8-Biosynthesis|1.0|1.0|http://biocyc.org/META/new-image?type=PATHWAY&object=PWY-5852
demethylmenaquinol-9 biosynthesis|PWY-5851|||1.0|1.0|http://biocyc.org/META/new-image?type=PATHWAY&object=PWY-5851
di-trans,poly-cis-undecaprenyl phosphate biosynthesis|PWY-5785|||2.0|1.0|http://biocyc.org/META/new-image?type=PATHWAY&object=PWY-5785
ethanol degradation I|ETOH-ACETYLCOA-ANA-PWY|Ethanol Degradation|Ethanol-Degradation|1.5|1.0|http://biocyc.org/META/new-image?type=PATHWAY&object=ETOH-ACETYLCOA-ANA-PWY
ethanol degradation II|PWY66-21|Ethanol Degradation|Ethanol-Degradation|1.0|0.6666667|http://biocyc.org/META/new-image?type=PATHWAY&object=PWY66-21
fatty acid beta-oxidation I|FAO-PWY|Fatty Acids Degradation|Fatty-Acid-Degradation|0.5714286|0.14285715|http://biocyc.org/META/new-image?type=PATHWAY&object=FAO-PWY
fatty acid activation|PWY-5143|||4.0|1.0|http://biocyc.org/META/new-image?type=PATHWAY&object=PWY-5143
fatty acid elongation -- saturated|FASYN-ELONG-PWY|Fatty Acid Biosynthesis|Fatty-acid-biosynthesis|0.2|0.2|http://biocyc.org/META/new-image?type=PATHWAY&object=FASYN-ELONG-PWY
flavin biosynthesis I (bacteria and plants)|RIBOSYN2-PWY|Flavin Biosynthesis|Flavin-Biosynthesis|1.0|0.8888889|http://biocyc.org/META/new-image?type=PATHWAY&object=RIBOSYN2-PWY
folate polyglutamylation|PWY-2161|Folate Biosynthesis|Folate-Biosynthesis|0.6|0.6|http://biocyc.org/META/new-image?type=PATHWAY&object=PWY-2161
folate transformations I|PWY-2201|Folate Biosynthesis|Folate-Biosynthesis|0.41666666|0.41666666|http://biocyc.org/META/new-image?type=PATHWAY&object=PWY-2201
formaldehyde oxidation II (glutathione-dependent)|PWY-1801|Formaldehyde Oxidation|Formaldehyde-Oxidation|0.33333334|0.33333334|http://biocyc.org/META/new-image?type=PATHWAY&object=PWY-1801
formylTHF biosynthesis I|1CMET2-PWY|Folate Biosynthesis|Folate-Biosynthesis|0.6363636|0.6363636|http://biocyc.org/META/new-image?type=PATHWAY&object=1CMET2-PWY
galactose degradation I (Leloir pathway)|PWY-6317|Galactose Degradation|GALACTOSE-DEGRADATION|0.5|0.5|http://biocyc.org/META/new-image?type=PATHWAY&object=PWY-6317
geranyl diphosphate biosynthesis|PWY-5122|||1.0|1.0|http://biocyc.org/META/new-image?type=PATHWAY&object=PWY-5122
geranylgeranyldiphosphate biosynthesis|PWY-5120|||1.0|1.0|http://biocyc.org/META/new-image?type=PATHWAY&object=PWY-5120
gluconeogenesis I|GLUCONEO-PWY|Gluconeogenesis|Gluconeogenesis|0.7692308|0.53846157|http://biocyc.org/META/new-image?type=PATHWAY&object=GLUCONEO-PWY
glucose and glucose-1-phosphate degradation|GLUCOSE1PMETAB-PWY|||0.5|0.5|http://biocyc.org/META/new-image?type=PATHWAY&object=GLUCOSE1PMETAB-PWY
glutamate biosynthesis I|GLUTSYN-PWY|Glutamate Biosynthesis|GLUTAMATE-SYN|1.0|1.0|http://biocyc.org/META/new-image?type=PATHWAY&object=GLUTSYN-PWY
glutamate biosynthesis II|GLUTAMATE-SYN2-PWY|Glutamate Biosynthesis|GLUTAMATE-SYN|1.0|1.0|http://biocyc.org/META/new-image?type=PATHWAY&object=GLUTAMATE-SYN2-PWY
glutamate biosynthesis III|GLUTSYNIII-PWY|Glutamate Biosynthesis|GLUTAMATE-SYN|2.0|1.0|http://biocyc.org/META/new-image?type=PATHWAY&object=GLUTSYNIII-PWY
glutamate degradation X|PWY-5766|Glutamate Degradation|GLUTAMATE-DEG|1.0|1.0|http://biocyc.org/META/new-image?type=PATHWAY&object=PWY-5766
glutamine biosynthesis I|GLNSYN-PWY|Glutamine Biosynthesis|GLUTAMINE-SYN|2.0|1.0|http://biocyc.org/META/new-image?type=PATHWAY&object=GLNSYN-PWY
glutamine degradation I|GLUTAMINDEG-PWY|Glutamine Degradation|GLUTAMINE-DEG|1.0|1.0|http://biocyc.org/META/new-image?type=PATHWAY&object=GLUTAMINDEG-PWY
glutamine degradation II|GLUTAMINEFUM-PWY|Glutamine Degradation|GLUTAMINE-DEG|1.0|1.0|http://biocyc.org/META/new-image?type=PATHWAY&object=GLUTAMINEFUM-PWY
glutaryl-CoA degradation|PWY-5177|||0.2|0.2|http://biocyc.org/META/new-image?type=PATHWAY&object=PWY-5177
glycerol degradation I|PWY-4261|Glycerol Degradation|GLYCEROL-DEG|0.5|0.5|http://biocyc.org/META/new-image?type=PATHWAY&object=PWY-4261
glycine biosynthesis I|GLYSYN-PWY|Glycine Biosynthesis|GLYCINE-SYN|1.0|1.0|http://biocyc.org/META/new-image?type=PATHWAY&object=GLYSYN-PWY
glycogen degradation II|PWY-5941|Glycogen Degradation|Glycogen-Degradation|0.8|0.8|http://biocyc.org/META/new-image?type=PATHWAY&object=PWY-5941
glycolysis III (glucokinase)|ANAGLYCOLYSIS-PWY|Glycolysis|GLYCOLYSIS-VARIANTS|1.3|1.0|http://biocyc.org/META/new-image?type=PATHWAY&object=ANAGLYCOLYSIS-PWY
guanine and guanosine salvage II|PWY-6599|Guanine and Guanosine Salvage|Guanine-Guanosine-Salvage|1.5|1.0|http://biocyc.org/META/new-image?type=PATHWAY&object=PWY-6599
guanosine nucleotides de novo biosynthesis|PWY-6125|Purine Nucleotide De Novo Biosynthesis|Purine-Nucleotide-De-Novo-Biosynthesis|0.8888889|0.5555556|http://biocyc.org/META/new-image?type=PATHWAY&object=PWY-6125
heme biosynthesis from uroporphyrinogen-III II|HEMESYN2-PWY|Heme Biosynthesis|HEME-SYN|1.0|1.0|http://biocyc.org/META/new-image?type=PATHWAY&object=HEMESYN2-PWY
heptaprenyl diphosphate biosynthesis|PWY-5807|||1.0|1.0|http://biocyc.org/META/new-image?type=PATHWAY&object=PWY-5807
histidine biosynthesis|HISTSYN-PWY|Histidine Biosynthesis|HISTIDINE-SYN|1.0|0.9|http://biocyc.org/META/new-image?type=PATHWAY&object=HISTSYN-PWY
homocysteine biosynthesis|PWY-5344|||1.0|1.0|http://biocyc.org/META/new-image?type=PATHWAY&object=PWY-5344
homoserine biosynthesis|HOMOSERSYN-PWY|||1.0|1.0|http://biocyc.org/META/new-image?type=PATHWAY&object=HOMOSERSYN-PWY
hydrogen oxidation I (aerobic)|P283-PWY|Hydrogen Oxidation|Hydrogen-Oxidation|3.0|1.0|http://biocyc.org/META/new-image?type=PATHWAY&object=P283-PWY
inosine-5'-phosphate biosynthesis I|PWY-6123|Inosine-5'-phosphate Biosynthesis|IMP-Biosynthesis|1.0|0.8333333|http://biocyc.org/META/new-image?type=PATHWAY&object=PWY-6123
isoleucine biosynthesis I (from threonine)|ILEUSYN-PWY|Isoleucine Biosynthesis|ISOLEUCINE-SYN|1.4|1.0|http://biocyc.org/META/new-image?type=PATHWAY&object=ILEUSYN-PWY
isoleucine degradation I|ILEUDEG-PWY|Isoleucine Degradation|ISOLEUCINE-DEG|0.33333334|0.33333334|http://biocyc.org/META/new-image?type=PATHWAY&object=ILEUDEG-PWY
lactose degradation III|BGALACT-PWY|Lactose Degradation|LACTOSE-DEG|2.0|1.0|http://biocyc.org/META/new-image?type=PATHWAY&object=BGALACT-PWY
leucine biosynthesis|LEUSYN-PWY|Leucine Biosynthesis|LEUCINE-SYN|1.1666666|0.8333333|http://biocyc.org/META/new-image?type=PATHWAY&object=LEUSYN-PWY
lipoate biosynthesis and incorporation I|PWY0-501|Lipoate Biosynthesis|Lipoate-Biosynthesis|1.5|1.0|http://biocyc.org/META/new-image?type=PATHWAY&object=PWY0-501
lysine biosynthesis I|DAPLYSINESYN-PWY|Lysine Biosynthesis|LYSINE-SYN|0.6666667|0.6666667|http://biocyc.org/META/new-image?type=PATHWAY&object=DAPLYSINESYN-PWY
lysine biosynthesis III|PWY-2942|Lysine Biosynthesis|LYSINE-SYN|0.85714287|0.85714287|http://biocyc.org/META/new-image?type=PATHWAY&object=PWY-2942
melibiose degradation|PWY0-1301|||1.0|1.0|http://biocyc.org/META/new-image?type=PATHWAY&object=PWY0-1301
menaquinol-10 biosynthesis|PWY-5890|||1.0|1.0|http://biocyc.org/META/new-image?type=PATHWAY&object=PWY-5890
menaquinol-11 biosynthesis|PWY-5891|||1.0|1.0|http://biocyc.org/META/new-image?type=PATHWAY&object=PWY-5891
menaquinol-12 biosynthesis|PWY-5892|||1.0|1.0|http://biocyc.org/META/new-image?type=PATHWAY&object=PWY-5892
menaquinol-13 biosynthesis|PWY-5895|||1.0|1.0|http://biocyc.org/META/new-image?type=PATHWAY&object=PWY-5895
menaquinol-6 biosynthesis|PWY-5849|||1.0|1.0|http://biocyc.org/META/new-image?type=PATHWAY&object=PWY-5849
menaquinol-7 biosynthesis|PWY-5839|||1.0|1.0|http://biocyc.org/META/new-image?type=PATHWAY&object=PWY-5839
menaquinol-8 biosynthesis|MENAQUINONESYN-PWY|||1.0|1.0|http://biocyc.org/META/new-image?type=PATHWAY&object=MENAQUINONESYN-PWY
menaquinol-9 biosynthesis|PWY-5844|||1.0|1.0|http://biocyc.org/META/new-image?type=PATHWAY&object=PWY-5844
methionine biosynthesis III|HSERMETANA-PWY|Methionine Biosynthesis|METHIONINE-SYN|0.5|0.5|http://biocyc.org/META/new-image?type=PATHWAY&object=HSERMETANA-PWY
methylerythritol phosphate pathway|NONMEVIPP-PWY|||0.8888889|0.8888889|http://biocyc.org/META/new-image?type=PATHWAY&object=NONMEVIPP-PWY
mixed acid fermentation|FERMENTATION-PWY|||0.75|0.6875|http://biocyc.org/META/new-image?type=PATHWAY&object=FERMENTATION-PWY
molybdenum cofactor biosynthesis|PWY-6823|Molybdenum Cofactor Biosynthesis|Molybdenum-Cofactor-Biosynthesis|0.85714287|0.2857143|http://biocyc.org/META/new-image?type=PATHWAY&object=PWY-6823
ornithine biosynthesis|GLUTORN-PWY|||0.8|0.8|http://biocyc.org/META/new-image?type=PATHWAY&object=GLUTORN-PWY
ornithine degradation II (Stickland reaction)|PWY-6344|||0.11111111|0.11111111|http://biocyc.org/META/new-image?type=PATHWAY&object=PWY-6344
palmitate biosynthesis II (bacteria and plants)|PWY-5971|Palmitate Biosynthesis|Palmitate-Biosynthesis|0.2413793|0.2413793|http://biocyc.org/META/new-image?type=PATHWAY&object=PWY-5971
palmitoleate biosynthesis I|PWY-6282|Palmitoleate Biosynthesis|Palmitoleate-Biosynthesis|0.22222222|0.22222222|http://biocyc.org/META/new-image?type=PATHWAY&object=PWY-6282
pentose phosphate pathway (non-oxidative branch)|NONOXIPENT-PWY|||1.2|1.0|http://biocyc.org/META/new-image?type=PATHWAY&object=NONOXIPENT-PWY
pentose phosphate pathway (oxidative branch)|OXIDATIVEPENT-PWY|||0.33333334|0.33333334|http://biocyc.org/META/new-image?type=PATHWAY&object=OXIDATIVEPENT-PWY
pentose phosphate pathway (partial)|P21-PWY|||1.0|1.0|http://biocyc.org/META/new-image?type=PATHWAY&object=P21-PWY
phenylethanol biosynthesis|PWY-5751|||0.5|0.25|http://biocyc.org/META/new-image?type=PATHWAY&object=PWY-5751
phosphatidylcholine biosynthesis VI|PWY-6826|Phosphatidylcholine Biosynthesis|PhosphatidylcholineBiosynthesis|1.0|1.0|http://biocyc.org/META/new-image?type=PATHWAY&object=PWY-6826
phosphopantothenate biosynthesis I|PANTO-PWY|Pantothenate Biosynthesis|Pantothenate-Biosynthesis|0.5|0.5|http://biocyc.org/META/new-image?type=PATHWAY&object=PANTO-PWY
photosynthesis light reactions|PWY-101|||0.25|0.25|http://biocyc.org/META/new-image?type=PATHWAY&object=PWY-101
ppGpp biosynthesis|PPGPPMET-PWY|||0.6666667|0.6666667|http://biocyc.org/META/new-image?type=PATHWAY&object=PPGPPMET-PWY
proline degradation|PROUT-PWY|Proline Degradation|PROLINE-DEG|0.5|0.5|http://biocyc.org/META/new-image?type=PATHWAY&object=PROUT-PWY
purine and pyrimidine metabolism|P1-PWY|Purine Nucleotide Salvage|Purine-Nucleotides-Salvage|0.5294118|0.47058824|http://biocyc.org/META/new-image?type=PATHWAY&object=P1-PWY
purine deoxyribonucleosides degradation|PWY0-1297|||0.2857143|0.2857143|http://biocyc.org/META/new-image?type=PATHWAY&object=PWY0-1297
pyridoxal 5'-phosphate biosynthesis I|PYRIDOXSYN-PWY|Vitamin B6 Biosynthesis|Vitamin-B6-Biosynthesis|0.25|0.25|http://biocyc.org/META/new-image?type=PATHWAY&object=PYRIDOXSYN-PWY
pyrimidine deoxyribonucleosides degradation|PWY0-1298|||0.33333334|0.33333334|http://biocyc.org/META/new-image?type=PATHWAY&object=PWY0-1298
pyrimidine deoxyribonucleotides de novo biosynthesis I|PWY0-166|Pyrimidine Deoxyribonucleotides De Novo Biosynthesis|Pyrimid-Deoxyribonucleot-De-Novo-Biosyn|0.61538464|0.53846157|http://biocyc.org/META/new-image?type=PATHWAY&object=PWY0-166
pyrimidine ribonucleotides interconversion|PWY-5687|||0.27272728|0.27272728|http://biocyc.org/META/new-image?type=PATHWAY&object=PWY-5687
pyruvate fermentation to ethanol III|PWY-6587|Pyruvate Fermentation|Pyruvate-Degradation|2.0|1.0|http://biocyc.org/META/new-image?type=PATHWAY&object=PWY-6587
pyruvate fermentation to lactate|PWY-5481|Pyruvate Fermentation|Pyruvate-Degradation|1.0|1.0|http://biocyc.org/META/new-image?type=PATHWAY&object=PWY-5481
queuosine biosynthesis|PWY-6700|||0.25|0.25|http://biocyc.org/META/new-image?type=PATHWAY&object=PWY-6700
reductive monocarboxylic acid cycle|PWY-5493|CO2 Fixation|CO2-Fixation|1.5|0.5|http://biocyc.org/META/new-image?type=PATHWAY&object=PWY-5493
respiration (anaerobic)|ANARESP1-PWY|||0.61538464|0.61538464|http://biocyc.org/META/new-image?type=PATHWAY&object=ANARESP1-PWY
salvage pathways of pyrimidine ribonucleotides|PWY0-163|||0.25|0.25|http://biocyc.org/META/new-image?type=PATHWAY&object=PWY0-163
serine biosynthesis|SERSYN-PWY|||0.6666667|0.6666667|http://biocyc.org/META/new-image?type=PATHWAY&object=SERSYN-PWY
stearate biosynthesis II (plants)|PWY-5989|Stearate Biosynthesis|Stearate-Biosynthesis|0.2|0.2|http://biocyc.org/META/new-image?type=PATHWAY&object=PWY-5989
streptomycin biosynthesis|PWY-5940|||0.36842105|0.21052632|http://biocyc.org/META/new-image?type=PATHWAY&object=PWY-5940
sucrose degradation IV|PWY-5384|Sucrose Degradation|SUCROSE-DEG|0.8|0.8|http://biocyc.org/META/new-image?type=PATHWAY&object=PWY-5384
sulfate activation for sulfonation|PWY-5340|||0.5|0.5|http://biocyc.org/META/new-image?type=PATHWAY&object=PWY-5340
sulfolactate degradation III|PWY-6638|Sulfolactate Degradation|Sulfolactate-Degradation|0.25|0.25|http://biocyc.org/META/new-image?type=PATHWAY&object=PWY-6638
superoxide radicals degradation|DETOX1-PWY|||0.5|0.5|http://biocyc.org/META/new-image?type=PATHWAY&object=DETOX1-PWY
tRNA charging|TRNA-CHARGING-PWY|||1.05|0.9|http://biocyc.org/META/new-image?type=PATHWAY&object=TRNA-CHARGING-PWY
tRNA processing pathway I|PWY0-1479|||0.4|0.4|http://biocyc.org/META/new-image?type=PATHWAY&object=PWY0-1479
tetrahydrofolate biosynthesis|PWY-6614|Folate Biosynthesis|Folate-Biosynthesis|1.3333334|1.0|http://biocyc.org/META/new-image?type=PATHWAY&object=PWY-6614
tetrahydrofolate salvage from 5,10-methenyltetrahydrofolate|PWY-6613|Folate Biosynthesis|Folate-Biosynthesis|1.0|1.0|http://biocyc.org/META/new-image?type=PATHWAY&object=PWY-6613
thiamin diphosphate biosynthesis I (E. coli)|PWY-6894|Thiamin Biosynthesis|Thiamine-Biosynthesis|0.5|0.5|http://biocyc.org/META/new-image?type=PATHWAY&object=PWY-6894
thiamin diphosphate biosynthesis II (Bacillus)|PWY-6893|Thiamin Biosynthesis|Thiamine-Biosynthesis|0.5|0.5|http://biocyc.org/META/new-image?type=PATHWAY&object=PWY-6893
thioredoxin pathway|THIOREDOX-PWY|||0.5|0.5|http://biocyc.org/META/new-image?type=PATHWAY&object=THIOREDOX-PWY
threonine biosynthesis from homoserine|HOMOSER-THRESYN-PWY|Threonine Biosynthesis|THREONINE-BIOSYNTHESIS|1.0|1.0|http://biocyc.org/META/new-image?type=PATHWAY&object=HOMOSER-THRESYN-PWY
trehalose biosynthesis IV|PWY-2622|Trehalose Biosynthesis|Trehalose-biosynthesis|1.0|1.0|http://biocyc.org/META/new-image?type=PATHWAY&object=PWY-2622
trehalose biosynthesis V|PWY-2661|Trehalose Biosynthesis|Trehalose-biosynthesis|0.6666667|0.6666667|http://biocyc.org/META/new-image?type=PATHWAY&object=PWY-2661
tryptophan biosynthesis|TRPSYN-PWY|Tryptophan Biosynthesis|TRYPTOPHAN-BIOSYNTHESIS|0.16666667|0.16666667|http://biocyc.org/META/new-image?type=PATHWAY&object=TRPSYN-PWY
tyrosine biosynthesis I|TYRSYN|Tyrosine Biosynthesis|TYROSINE-SYN|0.6666667|0.6666667|http://biocyc.org/META/new-image?type=PATHWAY&object=TYRSYN
ubiquinol-8 biosynthesis (prokaryotic)|PWY-6708|||0.125|0.125|http://biocyc.org/META/new-image?type=PATHWAY&object=PWY-6708
urate biosynthesis/inosine 5'-phosphate degradation|PWY-5695|Purine Nucleotides Degradation|Purine-Degradation|1.0|0.5|http://biocyc.org/META/new-image?type=PATHWAY&object=PWY-5695
uridine-5'-phosphate biosynthesis|PWY-5686|||1.3333334|0.8333333|http://biocyc.org/META/new-image?type=PATHWAY&object=PWY-5686
valine biosynthesis|VALSYN-PWY|Valine Biosynthesis|VALINE-BIOSYNTHESIS|1.5|1.0|http://biocyc.org/META/new-image?type=PATHWAY&object=VALSYN-PWY
valine degradation II|PWY-5057|Valine Degradation|VALINE-DEG|1.0|0.6666667|http://biocyc.org/META/new-image?type=PATHWAY&object=PWY-5057
xylose degradation I|XYLCAT-PWY|Xylose Degradation|Xylose-Degradation|2.5|1.0|http://biocyc.org/META/new-image?type=PATHWAY&object=XYLCAT-PWY
