# Supplementary material for: Genome resolved analysis of a premature infant gut microbial community reveals a Varibaculum cambriense genome and a shift towards fermentation-based metabolism during the third week of life
Source: Microbiome. 2013 Dec 17;1:30. doi: 10.1186/2049-2618-1-30 (PMC4177395; doi:10.1186/2049-2618-1-30)
Supplement: Additional file 5 — KEGG annotations. [file 2049-2618-1-30-S5.zip › af5_V_cambriense_pathway_tools/1.0/reports/pwy-evidence-list.dat~]

;;;  Pathway Tools version 16.0  2013-01-18 at 16:31:48
;;;
;;; This file contains all inferred pathways and the list of reactions in each pathway for
;;; which there is evidence for that reaction (an enzyme is present for the reaction).
;;;
(PWY-5143 RXN-7904)
(PWY-5340 ADENYLYLSULFKIN-RXN SULFATE-ADENYLYLTRANS-RXN)
(PWY-5114 ALDOSE1EPIM-RXN UDPGLUCEPIM-RXN GALACTOKIN-RXN)
(ARGORNPROST-PWY PYRROLINECARBREDUCT-RXN ARGININE-DEIMINASE-RXN ORNCARBAMTRANSFER-RXN)
(PWY-6146 RXN0-5224 PEPDEPHOS-RXN 2PGADEHYDRAT-RXN 3PGAREARR-RXN TRIOSEPISOMERIZATION-RXN F16ALDOLASE-RXN PGLUCISOM-RXN PYRUFLAVREDUCT-RXN ASPAMINOTRANS-RXN FARNESYLTRANSTRANSFERASE-RXN FPPSYN-RXN GPPSYN-RXN)
(PWY-6164 DAHPSYN-RXN 3-DEHYDROQUINATE-SYNTHASE-RXN)
(ARO-PWY 3-DEHYDROQUINATE-DEHYDRATASE-RXN SHIKIMATE-5-DEHYDROGENASE-RXN SHIKIMATE-KINASE-RXN 2.5.1.19-RXN CHORISMATE-SYNTHASE-RXN DAHPSYN-RXN 3-DEHYDROQUINATE-SYNTHASE-RXN)
(PWY-6163 3-DEHYDROQUINATE-DEHYDRATASE-RXN SHIKIMATE-5-DEHYDROGENASE-RXN SHIKIMATE-KINASE-RXN 2.5.1.19-RXN CHORISMATE-SYNTHASE-RXN)
(PWY-821 HOMOSERINE-O-ACETYLTRANSFERASE-RXN ACETYLHOMOSER-CYS-RXN ADENYLYLSULFKIN-RXN SULFATE-ADENYLYLTRANS-RXN)
(COMPLETE-ARO-PWY CHORISMATEMUT-RXN PREPHENATEDEHYDROG-RXN PRAISOM-RXN IGPSYN-RXN 3-DEHYDROQUINATE-DEHYDRATASE-RXN SHIKIMATE-5-DEHYDROGENASE-RXN SHIKIMATE-KINASE-RXN 2.5.1.19-RXN CHORISMATE-SYNTHASE-RXN DAHPSYN-RXN 3-DEHYDROQUINATE-SYNTHASE-RXN)
(PWY-6628 3-DEHYDROQUINATE-DEHYDRATASE-RXN SHIKIMATE-5-DEHYDROGENASE-RXN SHIKIMATE-KINASE-RXN 2.5.1.19-RXN CHORISMATE-SYNTHASE-RXN DAHPSYN-RXN 3-DEHYDROQUINATE-SYNTHASE-RXN)
(PWY-6630 CHORISMATEMUT-RXN PREPHENATEDEHYDROG-RXN 3-DEHYDROQUINATE-DEHYDRATASE-RXN SHIKIMATE-5-DEHYDROGENASE-RXN SHIKIMATE-KINASE-RXN 2.5.1.19-RXN CHORISMATE-SYNTHASE-RXN DAHPSYN-RXN 3-DEHYDROQUINATE-SYNTHASE-RXN)
(PWY-6629 PRAISOM-RXN IGPSYN-RXN 3-DEHYDROQUINATE-DEHYDRATASE-RXN SHIKIMATE-5-DEHYDROGENASE-RXN SHIKIMATE-KINASE-RXN 2.5.1.19-RXN CHORISMATE-SYNTHASE-RXN DAHPSYN-RXN 3-DEHYDROQUINATE-SYNTHASE-RXN)
(ASPASN-PWY ASPAMINOTRANS-RXN)
(P4-PWY O-SUCCHOMOSERLYASE-RXN CYSTATHIONINE-BETA-LYASE-RXN HOMOCYSMET-RXN ASPARTATEKIN-RXN ASPARTATE-SEMIALDEHYDE-DEHYDROGENASE-RXN DIHYDRODIPICSYN-RXN DIHYDROPICRED-RXN TETHYDPICSUCC-RXN DIAMINOPIMDECARB-RXN)
(SER-GLYSYN-PWY GLYOHMETRANS-RXN PGLYCDEHYDROG-RXN PSERTRANSAM-RXN)
(BRANCHED-CHAIN-AA-SYN-PWY THREDEHYD-RXN ACETOOHBUTSYN-RXN ACETOOHBUTREDUCTOISOM-RXN BRANCHED-CHAINAMINOTRANSFERILEU-RXN DIHYDROXYMETVALDEHYDRAT-RXN ACETOLACTSYN-RXN ACETOLACTREDUCTOISOM-RXN BRANCHED-CHAINAMINOTRANSFERVAL-RXN DIHYDROXYISOVALDEHYDRAT-RXN RXN-8991 2-ISOPROPYLMALATESYN-RXN 3-ISOPROPYLMALISOM-RXN BRANCHED-CHAINAMINOTRANSFERLEU-RXN 3-ISOPROPYLMALDEHYDROG-RXN)
(PWY-724 HOMOSERDEHYDROG-RXN ASPARTATE-SEMIALDEHYDE-DEHYDROGENASE-RXN ASPARTATEKIN-RXN HOMOCYSMET-RXN CYSTATHIONINE-BETA-LYASE-RXN CYSPH-RXN THRESYN-RXN HOMOSERKIN-RXN)
(PWY-3481)
(PWY0-1061 RXN0-308 ALARACECAT-RXN BRANCHED-CHAINAMINOTRANSFERVAL-RXN)
(PWY0-1021 RXN0-308)
(ALANINE-VALINESYN-PWY ALARACECAT-RXN BRANCHED-CHAINAMINOTRANSFERVAL-RXN)
(ARGSYNBSUB-PWY N-ACETYLTRANSFER-RXN CARBPSYN-RXN GLUTAMATE-N-ACETYLTRANSFERASE-RXN ACETYLGLUTKIN-RXN N-ACETYLGLUTPREDUCT-RXN ACETYLORNTRANSAM-RXN ORNCARBAMTRANSFER-RXN ARGSUCCINLYA-RXN ARGSUCCINSYN-RXN)
(ARGSYN-PWY ACETYLORNDEACET-RXN ACETYLORNTRANSAM-RXN N-ACETYLGLUTPREDUCT-RXN ACETYLGLUTKIN-RXN N-ACETYLTRANSFER-RXN CARBPSYN-RXN ORNCARBAMTRANSFER-RXN ARGSUCCINLYA-RXN ARGSUCCINSYN-RXN)
(PWY490-4 RXN-12460 6.3.5.6-RXN)
(ASPARTATESYN-PWY ASPAMINOTRANS-RXN)
(PWY-6293 HOMOSERINE-O-ACETYLTRANSFERASE-RXN ACETYLHOMOSER-CYS-RXN)
(CYSTSYN-PWY ACSERLY-RXN SERINE-O-ACETTRAN-RXN)
(PWY-5505 GLUTAMINESYN-RXN GLUTAMATESYN-RXN GLUTDEHYD-RXN GLUTAMATE-DEHYDROGENASE-NADP+-RXN)
(GLUTAMATE-SYN2-PWY GLUTAMATE-DEHYDROGENASE-NADP+-RXN)
(GLUTSYNIII-PWY GLUTDEHYD-RXN)
(GLUTSYN-PWY GLUTAMATESYN-RXN)
(GLNSYN-PWY GLUTAMINESYN-RXN)
(PWY-5921 6.3.5.7-RXN RXN-9386)
(THREOCAT-PWY THREDEHYD-RXN ACETOOHBUTSYN-RXN ACETOOHBUTREDUCTOISOM-RXN BRANCHED-CHAINAMINOTRANSFERILEU-RXN DIHYDROXYMETVALDEHYDRAT-RXN)
(GLYSYN-PWY GLYOHMETRANS-RXN)
(HISTSYN-PWY ATPPHOSPHORIBOSYLTRANS-RXN HISTCYCLOHYD-RXN HISTPRATPHYD-RXN PRIBFAICARPISOM-RXN GLUTAMIDOTRANS-RXN IMIDPHOSDEHYD-RXN HISTAMINOTRANS-RXN HISTIDPHOS-RXN HISTOLDEHYD-RXN HISTALDEHYD-RXN)
(PWY-3001 THREDEHYD-RXN ACETOOHBUTSYN-RXN ACETOOHBUTREDUCTOISOM-RXN BRANCHED-CHAINAMINOTRANSFERILEU-RXN DIHYDROXYMETVALDEHYDRAT-RXN THRESYN-RXN HOMOSERKIN-RXN HOMOSERDEHYDROG-RXN ASPARTATE-SEMIALDEHYDE-DEHYDROGENASE-RXN ASPARTATEKIN-RXN ASPAMINOTRANS-RXN)
(ILEUSYN-PWY THREDEHYD-RXN ACETOOHBUTSYN-RXN ACETOOHBUTREDUCTOISOM-RXN BRANCHED-CHAINAMINOTRANSFERILEU-RXN DIHYDROXYMETVALDEHYDRAT-RXN)
(LEUSYN-PWY RXN-8991 2-ISOPROPYLMALATESYN-RXN 3-ISOPROPYLMALISOM-RXN BRANCHED-CHAINAMINOTRANSFERLEU-RXN 3-ISOPROPYLMALDEHYDROG-RXN)
(PWY-2942 DIAMINOPIMELATE-DEHYDROGENASE-RXN DIAMINOPIMDECARB-RXN DIHYDROPICRED-RXN DIHYDRODIPICSYN-RXN ASPARTATE-SEMIALDEHYDE-DEHYDROGENASE-RXN ASPARTATEKIN-RXN)
(DAPLYSINESYN-PWY ASPARTATEKIN-RXN ASPARTATE-SEMIALDEHYDE-DEHYDROGENASE-RXN DIHYDRODIPICSYN-RXN DIHYDROPICRED-RXN TETHYDPICSUCC-RXN DIAMINOPIMDECARB-RXN)
(PWY-5345 ADENYLYLSULFKIN-RXN SULFATE-ADENYLYLTRANS-RXN HOMOCYSMET-RXN HOMOSERINE-O-ACETYLTRANSFERASE-RXN ACETYLHOMOSER-CYS-RXN HOMOSERDEHYDROG-RXN ASPARTATE-SEMIALDEHYDE-DEHYDROGENASE-RXN ASPARTATEKIN-RXN ASPAMINOTRANS-RXN)
(PWY-5347 O-SUCCHOMOSERLYASE-RXN CYSTATHIONINE-BETA-LYASE-RXN HOMOCYSMET-RXN HOMOSERDEHYDROG-RXN ASPARTATE-SEMIALDEHYDE-DEHYDROGENASE-RXN ASPARTATEKIN-RXN ASPAMINOTRANS-RXN)
(MET-SAM-PWY S-ADENMETSYN-RXN HOMOSERDEHYDROG-RXN ASPARTATE-SEMIALDEHYDE-DEHYDROGENASE-RXN ASPARTATEKIN-RXN O-SUCCHOMOSERLYASE-RXN CYSTATHIONINE-BETA-LYASE-RXN HOMOCYSMET-RXN)
(METSYN-PWY HOMOSERDEHYDROG-RXN ASPARTATE-SEMIALDEHYDE-DEHYDROGENASE-RXN ASPARTATEKIN-RXN O-SUCCHOMOSERLYASE-RXN CYSTATHIONINE-BETA-LYASE-RXN HOMOCYSMET-RXN)
(HSERMETANA-PWY HOMOCYSMET-RXN)
(HOMOSER-METSYN-PWY O-SUCCHOMOSERLYASE-RXN CYSTATHIONINE-BETA-LYASE-RXN HOMOCYSMET-RXN)
(PWY-702 HOMOCYSMET-RXN CYSTATHIONINE-BETA-LYASE-RXN CYSPH-RXN HOMOSERKIN-RXN)
(PWY-6151 HOMOCYSMET-RXN S-ADENMETSYN-RXN RIBOSYLHOMOCYSTEINASE-RXN ADENOSYLHOMOCYSTEINE-NUCLEOSIDASE-RXN)
(PWY-6395 SERINE-O-ACETTRAN-RXN RXN-12730 RXN-12728 RXN-12726)
(HOMOSERSYN-PWY HOMOSERDEHYDROG-RXN ASPARTATE-SEMIALDEHYDE-DEHYDROGENASE-RXN ASPARTATEKIN-RXN)
(PWY-5344 HOMOSERINE-O-ACETYLTRANSFERASE-RXN ACETYLHOMOSER-CYS-RXN)
(GLUTORN-PWY ACETYLORNDEACET-RXN ACETYLORNTRANSAM-RXN N-ACETYLGLUTPREDUCT-RXN ACETYLGLUTKIN-RXN N-ACETYLTRANSFER-RXN)
(PWY-5004)
(PWY-4981 PYRROLINECARBREDUCT-RXN ORNCARBAMTRANSFER-RXN ARGININE-DEIMINASE-RXN)
(SERSYN-PWY PGLYCDEHYDROG-RXN PSERTRANSAM-RXN)
(THRESYN-PWY ASPAMINOTRANS-RXN THRESYN-RXN HOMOSERKIN-RXN HOMOSERDEHYDROG-RXN ASPARTATE-SEMIALDEHYDE-DEHYDROGENASE-RXN ASPARTATEKIN-RXN)
(HOMOSER-THRESYN-PWY THRESYN-RXN HOMOSERKIN-RXN)
(TRPSYN-PWY PRAISOM-RXN IGPSYN-RXN)
(TYRSYN CHORISMATEMUT-RXN PREPHENATEDEHYDROG-RXN)
(VALSYN-PWY ACETOLACTSYN-RXN ACETOLACTREDUCTOISOM-RXN BRANCHED-CHAINAMINOTRANSFERVAL-RXN DIHYDROXYISOVALDEHYDRAT-RXN)
(TRNA-CHARGING-PWY GLYCINE--TRNA-LIGASE-RXN HISTIDINE--TRNA-LIGASE-RXN LYSINE--TRNA-LIGASE-RXN METHIONINE--TRNA-LIGASE-RXN PHENYLALANINE--TRNA-LIGASE-RXN PROLINE--TRNA-LIGASE-RXN SERINE--TRNA-LIGASE-RXN THREONINE--TRNA-LIGASE-RXN TRYPTOPHAN--TRNA-LIGASE-RXN TYROSINE--TRNA-LIGASE-RXN ASPARTATE--TRNA-LIGASE-RXN ALANINE--TRNA-LIGASE-RXN VALINE--TRNA-LIGASE-RXN LEUCINE--TRNA-LIGASE-RXN ISOLEUCINE--TRNA-LIGASE-RXN GLURS-RXN CYSTEINE--TRNA-LIGASE-RXN ARGININE--TRNA-LIGASE-RXN)
(GLYCOCAT-PWY GLUCOKIN-RXN RXN0-5183 RXN0-5182 RXN0-5146 PHOSPHOGLUCMUT-RXN GLYCOPHOSPHORYL-RXN AMYLOMALT-RXN)
(PWY-6142 RXN0-5224 PEPDEPHOS-RXN 2PGADEHYDRAT-RXN 3PGAREARR-RXN TRIOSEPISOMERIZATION-RXN F16ALDOLASE-RXN PGLUCISOM-RXN PYRUFLAVREDUCT-RXN)
(GLUCONEO-PWY MALATE-DEH-RXN PEPSYNTH-RXN 2PGADEHYDRAT-RXN 3PGAREARR-RXN PHOSGLYPHOS-RXN GAPOXNPHOSPHN-RXN F16ALDOLASE-RXN PGLUCISOM-RXN)
(PWY-6145 RXN-9987)
(PWY-6139 RXN-9987)
(PWY-5659 2.7.7.13-RXN PHOSMANMUT-RXN MANNPISOM-RXN PGLUCISOM-RXN)
(PWY-2622 5.4.99.16-RXN)
(PWY-2661 RXN-4301 3.2.1.141-RXN 5.4.99.15-RXN)
(GLYCOGENSYNTH-PWY GLUC1PADENYLTRANS-RXN GLYCOGEN-BRANCH-RXN GLYCOGENSYN-RXN)
(PWY-622 RXN-7710 GLUCOSE-6-PHOSPHATE-1-EPIMERASE-RXN GLYCOGENSYN-RXN GLUC1PADENYLTRANS-RXN PHOSPHOGLUCMUT-RXN PGLUCISOM-RXN)
(PWY-6936 SERINE-O-ACETTRAN-RXN RXN-12730 RXN-12728 RXN-12726)
(PWY-6153 RIBOSYLHOMOCYSTEINASE-RXN ADENOSYLHOMOCYSTEINE-NUCLEOSIDASE-RXN)
(PWY0-662 PRPPSYN-RXN)
(COLANSYN-PWY 2.7.7.13-RXN PHOSMANMUT-RXN MANNPISOM-RXN PGLUCISOM-RXN UGD-RXN GLUC1PURIDYLTRANS-RXN UDPGLUCEPIM-RXN GALACTOKIN-RXN)
(PWY-6387 DALADALALIG-RXN UDP-NACMURALGLDAPLIG-RXN GLUTRACE-RXN UDP-NACMURALA-GLU-LIG-RXN UDP-NACMUR-ALA-LIG-RXN UDP-NACMURALGLDAPAALIG-RXN UDPNACETYLMURAMATEDEHYDROG-RXN UDPNACETYLGLUCOSAMENOLPYRTRANS-RXN)
(PWY-6386 6.3.2.10-RXN DALADALALIG-RXN GLUTRACE-RXN UDP-NACMURALA-GLU-LIG-RXN UDP-NACMUR-ALA-LIG-RXN UDPNACETYLMURAMATEDEHYDROG-RXN UDPNACETYLGLUCOSAMENOLPYRTRANS-RXN)
(PWY-6404 5.4.2.10-RXN L-GLN-FRUCT-6-P-AMINOTRANS-RXN 2.3.1.157-RXN NAG1P-URIDYLTRANS-RXN PRPPSYN-RXN)
(PWY-6471 2.4.1.129-RXN RXN-11351 RXN-11350 RXN-8976 RXN-8975 6.3.2.10-RXN DALADALALIG-RXN GLUTRACE-RXN UDP-NACMURALA-GLU-LIG-RXN UDP-NACMUR-ALA-LIG-RXN UDPNACETYLMURAMATEDEHYDROG-RXN UDPNACETYLGLUCOSAMENOLPYRTRANS-RXN)
(PWY-5265 RXN-11291 RXN-11065 6.3.2.10-RXN DALADALALIG-RXN GLUTRACE-RXN UDP-NACMURALA-GLU-LIG-RXN UDP-NACMUR-ALA-LIG-RXN UDPNACETYLMURAMATEDEHYDROG-RXN UDPNACETYLGLUCOSAMENOLPYRTRANS-RXN 2.4.1.129-RXN RXN-8976 RXN-8975)
(PWY-6385 2.4.1.129-RXN RXN-11301 RXN-11031 DALADALALIG-RXN UDP-NACMURALGLDAPLIG-RXN GLUTRACE-RXN UDP-NACMURALA-GLU-LIG-RXN UDP-NACMUR-ALA-LIG-RXN UDP-NACMURALGLDAPAALIG-RXN UDPNACETYLMURAMATEDEHYDROG-RXN UDPNACETYLGLUCOSAMENOLPYRTRANS-RXN RXN-11029)
(PWY-6470 2.4.1.129-RXN RXN-11348 RXN-11346 RXN-11347 6.3.2.10-RXN DALADALALIG-RXN GLUTRACE-RXN UDP-NACMURALA-GLU-LIG-RXN UDP-NACMUR-ALA-LIG-RXN UDPNACETYLMURAMATEDEHYDROG-RXN UDPNACETYLGLUCOSAMENOLPYRTRANS-RXN)
(PEPTIDOGLYCANSYN-PWY RXN-11302 2.4.1.129-RXN RXN0-5405 PHOSNACMURPENTATRANS-RXN DALADALALIG-RXN UDP-NACMURALGLDAPLIG-RXN GLUTRACE-RXN UDP-NACMURALA-GLU-LIG-RXN UDP-NACMUR-ALA-LIG-RXN UDP-NACMURALGLDAPAALIG-RXN NACGLCTRANS-RXN UDPNACETYLMURAMATEDEHYDROG-RXN UDPNACETYLGLUCOSAMENOLPYRTRANS-RXN)
(OANTIGEN-PWY 5.4.2.10-RXN L-GLN-FRUCT-6-P-AMINOTRANS-RXN 2.3.1.157-RXN NAG1P-URIDYLTRANS-RXN GALPMUT-RXN)
(UDPNAGSYN-PWY 5.4.2.10-RXN L-GLN-FRUCT-6-P-AMINOTRANS-RXN 2.3.1.157-RXN NAG1P-URIDYLTRANS-RXN)
(SAM-PWY S-ADENMETSYN-RXN)
(PWY-4221 PANTOTHENATE-KIN-RXN PANTOATE-BETA-ALANINE-LIG-RXN P-PANTOCYSLIG-RXN P-PANTOCYSDECARB-RXN DEPHOSPHOCOAKIN-RXN PANTEPADENYLYLTRAN-RXN)
(PANTOSYN-PWY P-PANTOCYSLIG-RXN P-PANTOCYSDECARB-RXN DEPHOSPHOCOAKIN-RXN PANTEPADENYLYLTRAN-RXN PANTOTHENATE-KIN-RXN PANTOATE-BETA-ALANINE-LIG-RXN)
(PWY-4242 P-PANTOCYSLIG-RXN P-PANTOCYSDECARB-RXN DEPHOSPHOCOAKIN-RXN PANTEPADENYLYLTRAN-RXN)
(COA-PWY P-PANTOCYSLIG-RXN P-PANTOCYSDECARB-RXN DEPHOSPHOCOAKIN-RXN PANTEPADENYLYLTRAN-RXN)
(PWY0-501 RXN0-947 RXN0-949)
(PWY-6823 RXN0-308 RXN-8348)
(NADPHOS-DEPHOS-PWY TRANS-RXN0-277 NAD-KIN-RXN)
(NAD-BIOSYNTHESIS-II RXN-5841 NADPYROPHOSPHAT-RXN)
(PYRIDNUCSYN-PWY L-ASPARTATE-OXID-RXN QUINOPRIBOTRANS-RXN NAD-SYNTH-NH3-RXN NAD-SYNTH-GLN-RXN NICONUCADENYLYLTRAN-RXN)
(PYRIDNUCSAL-PWY NAD-SYNTH-GLN-RXN NICOTINATEPRIBOSYLTRANS-RXN NADPYROPHOSPHAT-RXN NICONUCADENYLYLTRAN-RXN)
(POLYISOPRENSYN-PWY RXN-8999 FPPSYN-RXN GPPSYN-RXN)
(PWY-5785 RXN-8999)
(PWY-5807 TRANS-HEXAPRENYLTRANSTRANSFERASE-RXN)
(NONMEVIPP-PWY 2.7.7.60-RXN 2.7.1.148-RXN ISPH2-RXN RXN0-884 RXN0-882 RXN0-302 DXPREDISOM-RXN DXS-RXN)
(PWY-5122 GPPSYN-RXN)
(PWY-5123 FPPSYN-RXN GPPSYN-RXN)
(PWY-5910 FARNESYLTRANSTRANSFERASE-RXN FPPSYN-RXN GPPSYN-RXN)
(PWY-5121 FARNESYLTRANSTRANSFERASE-RXN FPPSYN-RXN GPPSYN-RXN 2.7.7.60-RXN 2.7.1.148-RXN ISPH2-RXN RXN0-884 RXN0-882 RXN0-302 DXPREDISOM-RXN DXS-RXN)
(PWY-5120 FARNESYLTRANSTRANSFERASE-RXN)
(PWY-5529)
(PWY-5918 GLURS-RXN GLUTRNAREDUCT-RXN GSAAMINOTRANS-RXN PORPHOBILSYNTH-RXN OHMETHYLBILANESYN-RXN)
(PWY-5920)
(PWY0-1415 PROTOHEMEFERROCHELAT-RXN UROGENDECARBOX-RXN)
(HEMESYN2-PWY RXN0-6259 HEMN-RXN UROGENDECARBOX-RXN PROTOHEMEFERROCHELAT-RXN)
(PWY-5837 NAPHTHOATE-SYN-RXN 2.5.1.64-RXN ISOCHORSYN-RXN O-SUCCINYLBENZOATE-COA-SYN-RXN O-SUCCINYLBENZOATE-COA-LIG-RXN)
(PWY-5860 RXN-9217 NAPHTHOATE-SYN-RXN 2.5.1.64-RXN ISOCHORSYN-RXN O-SUCCINYLBENZOATE-COA-SYN-RXN O-SUCCINYLBENZOATE-COA-LIG-RXN)
(PWY-5861 DMK-RXN NAPHTHOATE-SYN-RXN 2.5.1.64-RXN ISOCHORSYN-RXN O-SUCCINYLBENZOATE-COA-SYN-RXN O-SUCCINYLBENZOATE-COA-LIG-RXN)
(PWY-5862 RXN-9204 NAPHTHOATE-SYN-RXN 2.5.1.64-RXN ISOCHORSYN-RXN O-SUCCINYLBENZOATE-COA-SYN-RXN O-SUCCINYLBENZOATE-COA-LIG-RXN)
(PWY-5851 RXN-9204)
(PWY-5853 RXN-9217)
(PWY-5852 DMK-RXN)
(PWY-5850 RXN-9217 NAPHTHOATE-SYN-RXN 2.5.1.64-RXN ISOCHORSYN-RXN O-SUCCINYLBENZOATE-COA-SYN-RXN O-SUCCINYLBENZOATE-COA-LIG-RXN RXN-9220)
(PWY-5838 DMK-RXN ADOMET-DMK-METHYLTRANSFER-RXN NAPHTHOATE-SYN-RXN 2.5.1.64-RXN ISOCHORSYN-RXN O-SUCCINYLBENZOATE-COA-SYN-RXN O-SUCCINYLBENZOATE-COA-LIG-RXN)
(PWY-5845 RXN-9204 RXN-9205 NAPHTHOATE-SYN-RXN 2.5.1.64-RXN ISOCHORSYN-RXN O-SUCCINYLBENZOATE-COA-SYN-RXN O-SUCCINYLBENZOATE-COA-LIG-RXN)
(PWY-5896 RXN-9361 RXN-9358 NAPHTHOATE-SYN-RXN 2.5.1.64-RXN ISOCHORSYN-RXN O-SUCCINYLBENZOATE-COA-SYN-RXN O-SUCCINYLBENZOATE-COA-LIG-RXN)
(PWY-5840 RXN-11847 RXN-9190 TRANS-HEXAPRENYLTRANSTRANSFERASE-RXN NAPHTHOATE-SYN-RXN 2.5.1.64-RXN ISOCHORSYN-RXN O-SUCCINYLBENZOATE-COA-SYN-RXN O-SUCCINYLBENZOATE-COA-LIG-RXN)
(PWY-5897 RXN-9362 RXN-9359 NAPHTHOATE-SYN-RXN 2.5.1.64-RXN ISOCHORSYN-RXN O-SUCCINYLBENZOATE-COA-SYN-RXN O-SUCCINYLBENZOATE-COA-LIG-RXN)
(PWY-5898 RXN-9363 RXN-9360 NAPHTHOATE-SYN-RXN 2.5.1.64-RXN ISOCHORSYN-RXN O-SUCCINYLBENZOATE-COA-SYN-RXN O-SUCCINYLBENZOATE-COA-LIG-RXN)
(PWY-5899 RXN-9366 RXN-9365 NAPHTHOATE-SYN-RXN 2.5.1.64-RXN ISOCHORSYN-RXN O-SUCCINYLBENZOATE-COA-SYN-RXN O-SUCCINYLBENZOATE-COA-LIG-RXN)
(MENAQUINONESYN-PWY ADOMET-DMK-METHYLTRANSFER-RXN)
(PWY-5844 RXN-9205)
(PWY-5849 RXN-9220)
(PWY-5890 RXN-9361 RXN-9358)
(PWY-5891 RXN-9362 RXN-9359)
(PWY-5892 RXN-9363 RXN-9360)
(PWY-5895 RXN-9366 RXN-9365)
(PWY-5839 RXN-11847 RXN-9190)
(PWY-5863 FARNESYLTRANSTRANSFERASE-RXN)
(UBISYN-PWY 2-OCTAPRENYL-METHOXY-BENZOQ-METH-RXN)
(PWY-6708 2-OCTAPRENYL-METHOXY-BENZOQ-METH-RXN)
(PWY-4041 RXN-6622)
(THIOREDOX-PWY THIOREDOXIN-REDUCT-NADPH-RXN)
(PWY-5188 GLURS-RXN GLUTRNAREDUCT-RXN GSAAMINOTRANS-RXN PORPHOBILSYNTH-RXN OHMETHYLBILANESYN-RXN)
(RIBOSYN2-PWY GTP-CYCLOHYDRO-II-RXN RIBOFLAVINSYNDEAM-RXN RIBOFLAVINSYNREDUC-RXN DIOHBUTANONEPSYN-RXN LUMAZINESYN-RXN RIBOFLAVIN-SYN-RXN FADSYN-RXN RIBOFLAVINKIN-RXN)
(PWY-6612 GTP-CYCLOHYDRO-I-RXN H2PTERIDINEPYROPHOSPHOKIN-RXN DIHYDROFOLATEREDUCT-RXN DIHYDROFOLATESYNTH-RXN H2PTEROATESYNTH-RXN)
(1CMET2-PWY DIHYDROFOLATESYNTH-RXN THYMIDYLATESYN-RXN METHYLENETHFDEHYDROG-NADP-RXN GLYOHMETRANS-RXN DIHYDROFOLATEREDUCT-RXN FORMYLTHFDEFORMYL-RXN METHENYLTHFCYCLOHYDRO-RXN)
(PWY-2161 FORMYLTHFGLUSYNTH-RXN RXN0-2921 FOLYLPOLYGLUTAMATESYNTH-RXN GLYOHMETRANS-RXN)
(PWY-2201 5-FORMYL-THF-CYCLO-LIGASE-RXN METHYLENETHFDEHYDROG-NADP-RXN GLYOHMETRANS-RXN FORMYLTHFDEFORMYL-RXN METHENYLTHFCYCLOHYDRO-RXN)
(PWY-6614 DIHYDROFOLATEREDUCT-RXN DIHYDROFOLATESYNTH-RXN H2PTEROATESYNTH-RXN)
(PWY-6613 GART-RXN METHENYLTHFCYCLOHYDRO-RXN)
(PWY-6147 GTP-CYCLOHYDRO-I-RXN H2PTERIDINEPYROPHOSPHOKIN-RXN)
(PANTO-PWY PANTOTHENATE-KIN-RXN PANTOATE-BETA-ALANINE-LIG-RXN)
(PWY-6895 THI-P-KIN-RXN)
(THISYN-PWY THI-P-KIN-RXN)
(PWY-6894 THI-P-KIN-RXN)
(PWY-6893 THI-P-KIN-RXN)
(PWY-6897 THI-P-KIN-RXN)
(PYRIDOXSYN-PWY PSERTRANSAMPYR-RXN ERYTHRON4PDEHYDROG-RXN DXS-RXN)
(PWY-5751 RXN-7700)
(PWY-5979 RXN-9584 RXN-9583)
(PWY-5940 GLUCOSE-6-PHOSPHATE-1-EPIMERASE-RXN PHOSPHOGLUCMUT-RXN 2.6.1.50-RXN MYO-INOSITOL-2-DEHYDROGENASE-RXN)
(PWY-5148 THIOESTER-RXN)
(PWY-5156 RXN-9540 RXN-9536 RXN-9532 RXN-9528 RXN-9524 RXN-9514 RXN-9518 RXN-9633)
(PWY-6113 RXN-9540 RXN-9536 RXN-9532 RXN-9528 RXN-9524 RXN-9514 RXN-9518 RXN-9633)
(PWY-6285 RXN-9556 RXN-10655 RXN-10659 RXN0-2142 RXN-9540 RXN-9536 RXN-9532 RXN-9528 RXN-9524 RXN-9514 RXN-9518)
(PWY-6284 RXN-9556 RXN-10655 RXN-10659 RXN0-2142)
(FASYN-ELONG-PWY 3-OXOACYL-ACP-REDUCT-RXN)
(PWY-5973 RXN-9556)
(PWY0-862 RXN0-2142)
(PWY-5971 RXN-9540 RXN-9536 RXN-9532 RXN-9528 RXN-9524 RXN-9514 RXN-9518)
(PWY-6282 RXN-10655 RXN-10659)
(PWY-5989 RXN-9633)
(PHOSLIPSYN-PWY 1-ACYLGLYCEROL-3-P-ACYLTRANSFER-RXN GLYC3PDEHYDROGBIOSYN-RXN RXN-1623 CDPDIGLYSYN-RXN)
(PHOSLIPSYN2-PWY PHOSPHAGLYPSYN-RXN RXN-1623 1-ACYLGLYCEROL-3-P-ACYLTRANSFER-RXN GLYC3PDEHYDROGBIOSYN-RXN CDPDIGLYSYN-RXN)
(PWY-6141)
(PWY0-1319 1-ACYLGLYCEROL-3-P-ACYLTRANSFER-RXN GLYC3PDEHYDROGBIOSYN-RXN CDPDIGLYSYN-RXN)
(PWY-5667 GLYC3PDEHYDROGBIOSYN-RXN RXN-1623 CDPDIGLYSYN-RXN)
(PWY-6826 2.7.8.24-RXN)
(PWY4FS-7 PHOSPHAGLYPSYN-RXN 1-ACYLGLYCEROL-3-P-ACYLTRANSFER-RXN GLYC3PDEHYDROGBIOSYN-RXN CDPDIGLYSYN-RXN)
(PWY4FS-8 PHOSPHAGLYPSYN-RXN GLYC3PDEHYDROGBIOSYN-RXN RXN-1623 CDPDIGLYSYN-RXN)
(ERGOSTEROL-SYN-PWY FPPSYN-RXN GPPSYN-RXN)
(PWY66-5 FPPSYN-RXN GPPSYN-RXN)
(PWY66-341)
(PWY66-3)
(PWY66-4)
(PPGPPMET-PWY GDPKIN-RXN RXN0-6427 GDPPYPHOSKIN-RXN GTPPYPHOSKIN-RXN PPGPPSYN-RXN PPPGPPHYDRO-RXN)
(PWY-6277 GART-RXN AIRS-RXN FGAMSYN-RXN GLYRIBONUCSYN-RXN PRPPAMIDOTRANS-RXN)
(PWY-6121 AIRS-RXN FGAMSYN-RXN GART-RXN GLYRIBONUCSYN-RXN PRPPAMIDOTRANS-RXN)
(PWY0-1479 RXN0-6481 RXN0-6483 RXN0-6484 RXN0-6482)
(PWY-6700 RXN0-1321)
(PWY-841 AIRS-RXN FGAMSYN-RXN GART-RXN GLYRIBONUCSYN-RXN PRPPAMIDOTRANS-RXN GMP-SYN-GLUT-RXN IMP-DEHYDROG-RXN AMPSYN-RXN ADENYLOSUCCINATE-SYNTHASE-RXN)
(DENOVOPURINE2-PWY ATPSYN-RXN DADPKIN-RXN RXN0-747 ADPREDUCT-RXN ADENYL-KIN-RXN AMPSYN-RXN ADENYLOSUCCINATE-SYNTHASE-RXN DGDPKIN-RXN RXN0-748 GDPREDUCT-RXN GDPKIN-RXN GUANYL-KIN-RXN GMP-SYN-GLUT-RXN IMP-DEHYDROG-RXN RXN0-743 IMPCYCLOHYDROLASE-RXN AICARTRANSFORM-RXN AICARSYN-RXN SAICARSYN-RXN)
(PWY-6126 ATPSYN-RXN DADPKIN-RXN RXN0-747 ADPREDUCT-RXN ADENYL-KIN-RXN AMPSYN-RXN ADENYLOSUCCINATE-SYNTHASE-RXN)
(PWY-6125 DGDPKIN-RXN RXN0-748 GDPREDUCT-RXN GDPKIN-RXN GUANYL-KIN-RXN GMP-SYN-GLUT-RXN IMP-DEHYDROG-RXN)
(PWY-6123 RXN0-743 IMPCYCLOHYDROLASE-RXN AICARTRANSFORM-RXN AICARSYN-RXN SAICARSYN-RXN)
(PWY-5043 RXN0-366 GUANPRIBOSYLTRAN-RXN)
(P1-PWY 2.7.4.22-RXN GUANYL-KIN-RXN GUANPRIBOSYLTRAN-RXN URACIL-PRIBOSYLTRANS-RXN THYMIDYLATESYN-RXN DTMPKI-RXN ADENYL-KIN-RXN ADENPRIBOSYLTRAN-RXN)
(PWY-6599 RXN0-366 GUANPRIBOSYLTRAN-RXN)
(PWY-5687 CMPKI-RXN 2.7.4.22-RXN CDPKIN-RXN UDPKIN-RXN)
(PWY0-166 RIBONUCLEOSIDE-DIP-REDUCTII-RXN RXN0-722 CDPREDUCT-RXN UDPREDUCT-RXN DTDPKIN-RXN DTMPKI-RXN THYMIDYLATESYN-RXN DUTP-PYROP-RXN DUDPKIN-RXN DCTP-DEAM-RXN DCDPKIN-RXN)
(PWY0-162 CMPKI-RXN 2.7.4.22-RXN CDPKIN-RXN UDPKIN-RXN RXN0-6491 OROTPDECARB-RXN OROPRIBTRANS-RXN DIHYDROOROT-RXN ASPCARBTRANS-RXN CARBPSYN-RXN)
(PWY-5686 RXN0-6491 OROTPDECARB-RXN OROPRIBTRANS-RXN DIHYDROOROT-RXN ASPCARBTRANS-RXN CARBPSYN-RXN)
(PWY0-163 CDPKIN-RXN URACIL-PRIBOSYLTRANS-RXN)
(PWY-6565)
(PWY-5695 XMPXAN-RXN IMP-DEHYDROG-RXN)
(PWY-3722 BADH-RXN RXN-6021)
(ENTBACSYN-PWY)
(GLCMANNANAUT-PWY NANK-RXN ACNEULY-RXN NANE-RXN NAG6PDEACET-RXN GLUCOSAMINE-6-P-DEAMIN-RXN)
(PWY0-1324 NANK-RXN ACNEULY-RXN NANE-RXN)
(PWY-5692 UREIDOGLYCOLATE-HYDROLASE-RXN)
(GLUAMCAT-PWY NAG6PDEACET-RXN GLUCOSAMINE-6-P-DEAMIN-RXN)
(PWY-6517 N-ACETYLGLUCOSAMINE-KINASE-RXN NAG6PDEACET-RXN GLUCOSAMINE-6-P-DEAMIN-RXN)
(KETOGLUCONMET-PWY 1.1.1.274-RXN)
(P461-PWY ACETATEKIN-RXN PHOSACETYLTRANS-RXN L-LACTATE-DEHYDROGENASE-RXN)
(PWY-5257 RXN0-5116 RIBULPEPIM-RXN XYLISOM-RXN XYLULOKIN-RXN)
(P562-PWY RXN-2902 5-DEHYDRO-2-DEOXYGLUCONOKINASE-RXN MYO-INOSOSE-2-DEHYDRATASE-RXN MYO-INOSITOL-2-DEHYDROGENASE-RXN)
(PWY-2504)
(PWY-6954)
(PWY66-21 ACETATE--COA-LIGASE-RXN RXN66-3 ALCOHOL-DEHYDROG-RXN)
(ETOH-ACETYLCOA-ANA-PWY ACETALD-DEHYDROG-RXN ALCOHOL-DEHYDROG-RXN)
(PWY0-381 RXN0-5258 GLYCEROL-KIN-RXN)
(PWY-4261 RXN0-5258 GLYCEROL-KIN-RXN)
(PWY-6344 PYRROLINECARBREDUCT-RXN)
(PWY-5084 RXN-7716 RXN0-1147 2OXOGLUTDECARB-RXN)
(ARGDEG-V-PWY GUANIDINOBUTANAMIDE-NH3-RXN)
(ARGDEGRAD-PWY ARGININE-DEIMINASE-RXN ORNCARBAMTRANSFER-RXN)
(MALATE-ASPARTATE-SHUTTLE-PWY MALATE-DEH-RXN ASPAMINOTRANS-RXN)
(PWY-5088)
(GLUDEG-II-PWY PYRUFLAVREDUCT-RXN ACETATE--COA-LIGASE-RXN)
(PWY-5766 GLUTAMATE-DEHYDROGENASE-NADP+-RXN)
(GLUTAMINEFUM-PWY GLUTAMATESYN-RXN)
(GLUTAMINDEG-PWY GLUTAMIN-RXN)
(ILEUDEG-PWY 2-METHYLACYL-COA-DEHYDROGENASE-RXN METHYLACETOACETYLCOATHIOL-RXN BRANCHED-CHAINAMINOTRANSFERILEU-RXN)
(PWY-5328)
(CITRULLINE-DEG-PWY ORNCARBAMTRANSFER-RXN)
(PROUT-PWY RXN-821 PYRROLINECARBDEHYDROG-RXN)
(PWY-5057 RXN-7657 BRANCHED-CHAINAMINOTRANSFERVAL-RXN)
(PWY-1882 RXN-2962)
(PWY-5493 PYRUFLAVREDUCT-RXN)
(PWY-1801 RXN-2962)
(PWY-1701)
(P441-PWY ACETATEKIN-RXN PHOSACETYLTRANS-RXN NAG6PDEACET-RXN GLUCOSAMINE-6-P-DEAMIN-RXN NANK-RXN ACNEULY-RXN NANE-RXN)
(ACETATEUTIL-PWY PHOSACETYLTRANS-RXN ACETATEKIN-RXN ACETATE--COA-LIGASE-RXN)
(PYRUVDEHYD-PWY RXN0-1134 RXN0-1132)
(PWY0-1313 ACETATE--COA-LIGASE-RXN)
(PWY-6373 RXN-9958)
(PWY-5130)
(PWY0-1312 PHOSACETYLTRANS-RXN ACETATEKIN-RXN)
(PWY0-1309 N-ACETYLGLUCOSAMINE-KINASE-RXN)
(PWY-5941 PHOSPHOGLUCMUT-RXN RXN-9025 RXN-9023 GLYCOPHOSPHORYL-RXN)
(PWY-6737 GLUCOSE-6-PHOSPHATE-1-EPIMERASE-RXN RXN-12193 PHOSPHOGLUCMUT-RXN RXN-12171 RXN-12190)
(MANNCAT-PWY MANNPISOM-RXN)
(GLUCOSE1PMETAB-PWY GLUCOSE-6-PHOSPHATE-1-EPIMERASE-RXN GLUCOKIN-RXN PHOSPHOGLUCMUT-RXN)
(PWY0-1301 ALPHAGALACTOSID-RXN)
(PWY-6317 ALDOSE1EPIM-RXN UDPGLUCEPIM-RXN GALACTOKIN-RXN)
(ARABCAT-PWY RXN0-5116 RIBULPEPIM-RXN)
(BGALACT-PWY BETAGALACTOSID-RXN)
(PWY-3801 L-LACTATE-DEHYDROGENASE-RXN RXN-6182 PHOSPHOGLUCMUT-RXN FRUCTOKINASE-RXN GLUC1PURIDYLTRANS-RXN)
(PWY-5384 PGLUCISOM-RXN GLUCOSE-6-PHOSPHATE-1-EPIMERASE-RXN PHOSPHOGLUCMUT-RXN FRUCTOKINASE-RXN)
(PWY-6901 6PGLUCONDEHYDROG-RXN RIB5PISOM-RXN RIBULP3EPIM-RXN 1TRANSKETO-RXN TRANSALDOL-RXN 2TRANSKETO-RXN DLACTDEHYDROGNAD-RXN L-LACTATE-DEHYDROGENASE-RXN PEPDEPHOS-RXN 2PGADEHYDRAT-RXN 3PGAREARR-RXN PHOSGLYPHOS-RXN GAPOXNPHOSPHN-RXN XYLISOM-RXN XYLULOKIN-RXN)
(XYLCAT-PWY XYLISOM-RXN XYLULOKIN-RXN)
(ACETOACETATE-DEG-PWY ACETOACETYL-COA-TRANSFER-RXN ACETYL-COA-ACETYLTRANSFER-RXN)
(FAO-PWY ACYLCOASYN-RXN KETOACYLCOATHIOL-RXN OHACYL-COA-DEHYDROG-RXN)
(PWY0-1297 ACETALD-DEHYDROG-RXN DEOXYRIBOSE-P-ALD-RXN)
(PWY-6353 XMPXAN-RXN IMP-DEHYDROG-RXN)
(PWY-6595)
(PWY0-1298 ACETALD-DEHYDROG-RXN DEOXYRIBOSE-P-ALD-RXN)
(AMMASSIM-PWY GLUTAMATESYN-RXN GLUTAMINESYN-RXN)
(PWY-3282)
(PWY-6642 RXN-11737)
(SO4ASSIM-PWY ADENYLYLSULFKIN-RXN SULFATE-ADENYLYLTRANS-RXN)
(PWY-6641 RXN-11737)
(PWY-6638 RXN-11737)
(P344-PWY R311-RXN)
(PWY-6944 RXN-12746)
(PWY-6948 RXN-12710 RXN-12706)
(PWY-6928 RXN-12710 RXN-12706 RXN-12702 RXN-12746)
(PWY-6947 RXN-12710 RXN-12706 RXN-12702 RXN-12746)
(PWY-6945 RXN-12710 RXN-12706 RXN-12702)
(PWY-6946 RXN-12710 RXN-12706 RXN-12702)
(DETOX1-PWY SUPEROX-DISMUT-RXN)
(PWY-5464 MALATE-DEH-RXN ISOCITRATE-DEHYDROGENASE-NAD+-RXN SUCCINATE-DEHYDROGENASE-UBIQUINONE-RXN ACONITATEDEHYDR-RXN CITSYN-RXN ACONITATEHYDR-RXN 2OXOGLUTARATEDEH-RXN SUCCCOASYN-RXN FUMHYDR-RXN RXN0-1134 RXN0-1132)
(PWY-561 MAL-DEH-GLYOX-RXN FUMHYDR-RXN SUCCINATE-DEHYDROGENASE-UBIQUINONE-RXN)
(P283-PWY RXN0-4141)
(PROPFERM-PWY PHOSACETYLTRANS-RXN ACETATEKIN-RXN PYRUFLAVREDUCT-RXN)
(ANAEROFRUCAT-PWY GLUCOKIN-RXN PGLUCISOM-RXN L-LACTATE-DEHYDROGENASE-RXN)
(FERMENTATION-PWY ISOCITDEH-RXN ACONITATEHYDR-RXN ACONITATEDEHYDR-RXN CITSYN-RXN R601-RXN MALATE-DEH-RXN FUMHYDR-RXN DLACTDEHYDROGNAD-RXN PEPDEPHOS-RXN ALCOHOL-DEHYDROG-RXN ACETALD-DEHYDROG-RXN ACETATEKIN-RXN PHOSACETYLTRANS-RXN)
(PWY-5676 BUTYRYL-COA-DEHYDROGENASE-RXN RXN-5901 PHOSACETYLTRANS-RXN ACETATEKIN-RXN ACETYL-COA-ACETYLTRANSFER-RXN)
(P125-PWY)
(PWY-5100 L-LACTATE-DEHYDROGENASE-RXN PHOSACETYLTRANS-RXN ACETATEKIN-RXN PYRUFLAVREDUCT-RXN)
(PWY-6590 PHOSACETYLTRANS-RXN ACETATEKIN-RXN PYRUFLAVREDUCT-RXN)
(PWY-6594 PYRUFLAVREDUCT-RXN ALCOHOL-DEHYDROG-RXN ACETALD-DEHYDROG-RXN)
(P41-PWY L-LACTATE-DEHYDROGENASE-RXN)
(PWY-5537 SUCCCOASYN-RXN)
(PWY-5483 PYRUFLAVREDUCT-RXN)
(PWY-5538 PYRUFLAVREDUCT-RXN SUCCCOASYN-RXN)
(PWY-6587 PYRUFLAVREDUCT-RXN ALCOHOL-DEHYDROG-RXN ACETALD-DEHYDROG-RXN)
(PWY-5485 ACETATEKIN-RXN PHOSACETYLTRANS-RXN)
(P142-PWY PHOSACETYLTRANS-RXN ACETATEKIN-RXN PYRUFLAVREDUCT-RXN)
(PWY-5600 PHOSACETYLTRANS-RXN ACETATEKIN-RXN PYRUFLAVREDUCT-RXN)
(PWY-5481 L-LACTATE-DEHYDROGENASE-RXN)
(GLYCOLYSIS PEPSYNTH-RXN PGLUCISOM-RXN 6PFRUCTPHOS-RXN F16ALDOLASE-RXN TRIOSEPISOMERIZATION-RXN GAPOXNPHOSPHN-RXN PHOSGLYPHOS-RXN 3PGAREARR-RXN 2PGADEHYDRAT-RXN PEPDEPHOS-RXN)
(ANAGLYCOLYSIS-PWY PEPDEPHOS-RXN 2PGADEHYDRAT-RXN 3PGAREARR-RXN PHOSGLYPHOS-RXN GAPOXNPHOSPHN-RXN TRIOSEPISOMERIZATION-RXN F16ALDOLASE-RXN 6PFRUCTPHOS-RXN PGLUCISOM-RXN GLUCOKIN-RXN)
(PENTOSE-P-PWY 6PGLUCONDEHYDROG-RXN RIB5PISOM-RXN RIBULP3EPIM-RXN 1TRANSKETO-RXN 2TRANSKETO-RXN TRANSALDOL-RXN)
(OXIDATIVEPENT-PWY 6PGLUCONDEHYDROG-RXN)
(P21-PWY 2TRANSKETO-RXN 1TRANSKETO-RXN RIBULP3EPIM-RXN)
(NONOXIPENT-PWY RIB5PISOM-RXN RIBULP3EPIM-RXN 1TRANSKETO-RXN 2TRANSKETO-RXN TRANSALDOL-RXN)
(PHOTOALL-PWY 1.18.1.2-RXN)
(PWY-101 1.18.1.2-RXN)
(PWY-3781 NADH-DEHYDROG-A-RXN SUCCINATE-DEHYDROGENASE-UBIQUINONE-RXN)
(ANARESP1-PWY ISOCITDEH-RXN MALATE-DEH-RXN R601-RXN 2PGADEHYDRAT-RXN FUMHYDR-RXN ACONITATEHYDR-RXN ACONITATEDEHYDR-RXN CITSYN-RXN PEPDEPHOS-RXN)
(TCA-GLYOX-BYPASS ISOCITDEH-RXN MALATE-DEH-RXN SUCCINATE-DEHYDROGENASE-UBIQUINONE-RXN ACONITATEDEHYDR-RXN CITSYN-RXN ACONITATEHYDR-RXN 2OXOGLUTARATEDEH-RXN SUCCCOASYN-RXN FUMHYDR-RXN)
(PWY-5690 MALATE-DEH-RXN ISOCITRATE-DEHYDROGENASE-NAD+-RXN SUCCINATE-DEHYDROGENASE-UBIQUINONE-RXN ACONITATEDEHYDR-RXN CITSYN-RXN ACONITATEHYDR-RXN 2OXOGLUTARATEDEH-RXN SUCCCOASYN-RXN FUMHYDR-RXN)
(PWY-6969 ISOCITDEH-RXN MALATE-DEH-RXN FUMHYDR-RXN SUCC-FUM-OXRED-RXN ACONITATEHYDR-RXN ACONITATEDEHYDR-RXN CITSYN-RXN)
(TCA ISOCITDEH-RXN MALATE-DEH-RXN SUCCINATE-DEHYDROGENASE-UBIQUINONE-RXN ACONITATEDEHYDR-RXN CITSYN-RXN ACONITATEHYDR-RXN 2OXOGLUTARATEDEH-RXN SUCCCOASYN-RXN FUMHYDR-RXN)
(SULFATE-CYS-PWY PGLYCDEHYDROG-RXN PSERTRANSAM-RXN ACSERLY-RXN SERINE-O-ACETTRAN-RXN ADENYLYLSULFKIN-RXN SULFATE-ADENYLYLTRANS-RXN)
(ALL-CHORISMATE-PWY GTP-CYCLOHYDRO-I-RXN H2PTERIDINEPYROPHOSPHOKIN-RXN DIHYDROFOLATEREDUCT-RXN DIHYDROFOLATESYNTH-RXN H2PTEROATESYNTH-RXN ADOMET-DMK-METHYLTRANSFER-RXN DMK-RXN NAPHTHOATE-SYN-RXN 2.5.1.64-RXN ISOCHORSYN-RXN O-SUCCINYLBENZOATE-COA-SYN-RXN O-SUCCINYLBENZOATE-COA-LIG-RXN CHORISMATEMUT-RXN PREPHENATEDEHYDROG-RXN PRAISOM-RXN IGPSYN-RXN 3-DEHYDROQUINATE-DEHYDRATASE-RXN SHIKIMATE-5-DEHYDROGENASE-RXN SHIKIMATE-KINASE-RXN 2.5.1.19-RXN CHORISMATE-SYNTHASE-RXN DAHPSYN-RXN 3-DEHYDROQUINATE-SYNTHASE-RXN 2-OCTAPRENYL-METHOXY-BENZOQ-METH-RXN)
(PWY0-781 S-ADENMETSYN-RXN L-ASPARTATE-OXID-RXN QUINOPRIBOTRANS-RXN NAD-SYNTH-NH3-RXN NAD-SYNTH-GLN-RXN NICONUCADENYLYLTRAN-RXN ASPAMINOTRANS-RXN)
(PRPP-PWY PRPPSYN-RXN CMPKI-RXN 2.7.4.22-RXN CDPKIN-RXN UDPKIN-RXN RXN0-6491 OROTPDECARB-RXN OROPRIBTRANS-RXN DIHYDROOROT-RXN ASPCARBTRANS-RXN CARBPSYN-RXN ATPSYN-RXN DADPKIN-RXN RXN0-747 ADPREDUCT-RXN ADENYL-KIN-RXN AMPSYN-RXN ADENYLOSUCCINATE-SYNTHASE-RXN DGDPKIN-RXN RXN0-748 GDPREDUCT-RXN GDPKIN-RXN GUANYL-KIN-RXN GMP-SYN-GLUT-RXN IMP-DEHYDROG-RXN RXN0-743 IMPCYCLOHYDROLASE-RXN AICARTRANSFORM-RXN AICARSYN-RXN SAICARSYN-RXN ATPPHOSPHORIBOSYLTRANS-RXN HISTCYCLOHYD-RXN HISTPRATPHYD-RXN PRIBFAICARPISOM-RXN GLUTAMIDOTRANS-RXN IMIDPHOSDEHYD-RXN HISTAMINOTRANS-RXN HISTIDPHOS-RXN HISTOLDEHYD-RXN HISTALDEHYD-RXN)
(PWY-6137 3.6.3.4-RXN)
