# Supplementary material for: Genome resolved analysis of a premature infant gut microbial community reveals a Varibaculum cambriense genome and a shift towards fermentation-based metabolism during the third week of life
Source: Microbiome. 2013 Dec 17;1:30. doi: 10.1186/2049-2618-1-30 (PMC4177395; doi:10.1186/2049-2618-1-30)
Supplement: Additional file 5 — KEGG annotations. [file 2049-2618-1-30-S5.zip › af5_V_cambriense_pathway_tools/1.0/reports/pwy-rescoring-report.txt~]

There are 207 pathways currently in the PGDB.  Of these, 200 pathways were 
previously inferred and their status has not changed.  The remainder are either
newly inferred or require(d) manual confirmation for the various reasons stated
below.  Pathways in the lists below that are marked with an X have been 
interactively deleted.  All other pathways in the various lists below were 
present in the PGDB at report generation time.  
This report was generated on 18-Jan-2013  00:07:29.

0 Pathways that were previously deleted manually now have evidence for additional or different reactions.


7 Pathways that were previously inferred but which now would be pruned due to insufficient evidence.
You will probably want to delete most or all of these.
 	HSERMETANA-PWY	methionine biosynthesis III	
 	P562-PWY	<I>myo</I>-inositol degradation	
 	PWY-4981	proline biosynthesis II (from arginine)	
 	PWY-5188	tetrapyrrole biosynthesis I	
 	PWY-6936	seleno-amino acid biosynthesis	
 	PWY-702	methionine biosynthesis II	
 	PWY0-1319	CDP-diacylglycerol biosynthesis II	


0 Pathways that were added since PathoLogic was last run but which now would be pruned.
You should consider deleting most or all of these.


0 Pathways are not present in MetaCyc.  If any of these pathways have been created specifically for your
organism and have experimental evidence and comments, please consider submitting them for inclusion into
MetaCyc.  If not, these are probably pathways that have been deleted from Metacyc (and possibly replaced
with others).  You should consider carefully whether these pathways should be kept or deleted.


0 Pathways have been newly inferred in this organism.
You should check the list for false positives, but otherwise you will want to keep most of these.
