# Supplementary material for: Genome resolved analysis of a premature infant gut microbial community reveals a Varibaculum cambriense genome and a shift towards fermentation-based metabolism during the third week of life
Source: Microbiome. 2013 Dec 17;1:30. doi: 10.1186/2049-2618-1-30 (PMC4177395; doi:10.1186/2049-2618-1-30)
Supplement: Additional file 5 — KEGG annotations. [file 2049-2618-1-30-S5.zip › af5_V_cambriense_pathway_tools/1.0/reports/transport-summary.txt]

Accepted   GKFG-278-MONOMER    glycine betaine          UNKNOWN   
           gob:gobs_1709 choline/carnitine/betaine transporter; k02168 high-affinity choline transport protein (db=kegg) (rbh) b
           glycine betaine[extracellular space]  ->  glycine betaine[cytosol]
Accepted   GKFG-278-MONOMER    L-carnitine              UNKNOWN   
           gob:gobs_1709 choline/carnitine/betaine transporter; k02168 high-affinity choline transport protein (db=kegg) (rbh) b
           L-carnitine[extracellular space]  ->  L-carnitine[cytosol]
Accepted   GKFG-278-MONOMER    choline                  UNKNOWN   
           gob:gobs_1709 choline/carnitine/betaine transporter; k02168 high-affinity choline transport protein (db=kegg) (rbh) b
           choline[extracellular space]  ->  choline[cytosol]
Accepted   GKFG-235-MONOMER    myo-inositol             UNKNOWN   
           pfr:pfreud_19110 iolt3; myo-inositol transporter iolt3 (db=kegg) (rbh) b
           myo-inositol[extracellular space]  ->  myo-inositol[cytosol]
Accepted   GKFG-194-MONOMER    a sugar                  UNKNOWN   
           clj:clju_c18280 sugar transporter (db=kegg) (rbh) b
           a sugar[extracellular space]  ->  a sugar[cytosol]
Accepted   GKFG-148-MONOMER    C4-dicarboxylate         UNKNOWN   
           cul:culc22_02029 hypothetical protein; k11103 aerobic c4-dicarboxylate transport protein (db=kegg) (rbh) b
           C4-dicarboxylate[extracellular space]  ->  C4-dicarboxylate[cytosol]
Accepted   GKFG-104-MONOMER    a cation                 UNKNOWN   
           mcu:hmpref0573_10595 ncs2 family nucleobase:cation symporter-2 (db=kegg) (rbh) b
           a cation[extracellular space]  ->  a cation[cytosol]
Accepted   GKFG-92-MONOMER     an aminoglycoside        PTS       
           aminoglycoside phosphotransferase (db=kegg evalue=0.0 bit_score=221.0 identity=44.6 coverage=91.55405405405406) (blast) c
           an aminoglycoside[extracellular space] + phosphoenolpyruvate  ->  an aminoglycoside[cytosol] + pyruvate
Accepted   GKFG-470-MONOMER    Fructose                 UNKNOWN   
           putative fructose transport system kinase (db=kegg evalue=4.0e-39 bit_score=167.0 identity=42.2 coverage=83.78378378378379) (blast) c
           Fructose[extracellular space]  ->  Fructose[cytosol]
Accepted   GKFG-1984-MONOMER    glycine betaine          UNKNOWN   
           krh:krh_03970 betp; glycine betaine transporter (db=kegg) (rbh) b
           glycine betaine[extracellular space]  ->  glycine betaine[cytosol]
Accepted   GKFG-1884-MONOMER    K+                       UNKNOWN   
           apn:asphe3_31120 trkh family potassium uptake protein (db=kegg) (rbh) b
           K+[extracellular space]  ->  K+[cytosol]
Accepted   GKFG-1739-MONOMER    uracil                   SECONDARY 
           bfa:bfae_03150 uracil-xanthine permease (db=kegg) (rbh) b
           uracil[extracellular space] + xanthine[extracellular space]  ->  uracil[cytosol] + xanthine[cytosol]
Accepted   GKFG-1655-MONOMER    3,5-dimethoxy toluene    SECONDARY 
           putative permease, dmt superfamily (db=kegg evalue=0.0 bit_score=268.0 identity=48.4 coverage=92.64214046822742) (blast) c
           3,5-dimethoxy toluene[extracellular space] + H+[extracellular space]  ->  3,5-dimethoxy toluene[cytosol] + H+[cytosol]
Accepted   GKFG-1584-MONOMER    L-cysteine               PTS       
           phosphotransferase system eiib/cysteine, phosphorylation protein (db=kegg evalue=6.3e-16 bit_score=88.0 identity=55.3 coverage=97.40259740259741) (blast) c
           L-cysteine-6-phosphate + pyruvate  <-  L-cysteine + phosphoenolpyruvate
Accepted   GKFG-1530-MONOMER    a sugar                  UNKNOWN   
           iva:isova_1883 sugar transporter (db=kegg) (rbh) b
           a sugar[extracellular space]  ->  a sugar[cytosol]
Accepted   GKFG-1525-MONOMER    sulfite                  UNKNOWN   
           sulfite exporter taue/safe; k07090 (db=kegg evalue=0.0 bit_score=239.0 identity=46.8 coverage=90.2439024390244) (blast) c
           sulfite[cytosol]  ->  sulfite[extracellular space]
Accepted   GKFG-1454-MONOMER    a standard alpha amino acid ATP       
           mcu:hmpref0573_11867 amino acid abc transporter membrane protein (db=kegg) (rbh) b
           a standard alpha amino acid[extracellular space] + ATP + H2O  ->  a standard alpha amino acid[cytosol] + ADP + phosphate
Accepted   GKFG-1453-MONOMER    a standard alpha amino acid ATP       
           mcu:hmpref0573_11866 amino acid abc transporter atp-binding protein (db=kegg) (rbh) b
           a standard alpha amino acid[extracellular space] + ATP + H2O  ->  a standard alpha amino acid[cytosol] + ADP + phosphate
Accepted   GKFG-1412-MONOMER    6-hydroxy-2-cyclohexen-one-carboxylate UNKNOWN   
           mcu:hmpref0573_11176 hcc hlyc/corc family transporter (db=kegg) (rbh) b
           6-hydroxy-2-cyclohexen-one-carboxylate[extracellular space]  ->  6-hydroxy-2-cyclohexen-one-carboxylate[cytosol]
Accepted   GKFG-1297-MONOMER    an aminoglycoside        PTS       
           aminoglycoside phosphotransferase (db=kegg evalue=6.9e-44 bit_score=183.0 identity=36.0 coverage=81.0958904109589) (blast) c
           an aminoglycoside[extracellular space] + phosphoenolpyruvate  ->  an aminoglycoside[cytosol] + pyruvate
Accepted   GKFG-1265-MONOMER    a dicarboxylate          SECONDARY 
           ahe:arch_0471 sodium:dicarboxylate symporter (db=kegg) (rbh) b
           a dicarboxylate[extracellular space] + Na+[extracellular space]  ->  a dicarboxylate[cytosol] + Na+[cytosol]
Accepted   GKFG-1219-MONOMER    galactoside              SECONDARY 
           pfr:pfreud_02360 galp; sodium:galactoside symporter (db=kegg) (rbh) b
           galactoside[extracellular space] + Na+[extracellular space]  ->  galactoside[cytosol] + Na+[cytosol]
Accepted   GKFG-940-MONOMER    a sugar                  UNKNOWN   
           sugar transporter (db=kegg evalue=4.5e-38 bit_score=163.0 identity=64.5 coverage=70.58823529411765) (blast) c
           a sugar[extracellular space]  ->  a sugar[cytosol]
Accepted   GKFG-939-MONOMER    a sugar                  UNKNOWN   
           sugar transporter (db=kegg evalue=0.0 bit_score=519.0 identity=63.4 coverage=99.25373134328358) (blast) c
           a sugar[extracellular space]  ->  a sugar[cytosol]
Accepted   GKFG-937-MONOMER    a sugar                  UNKNOWN   
           ahe:arch_0039 sugar transporter (db=kegg) (rbh) b
           a sugar[extracellular space]  ->  a sugar[cytosol]
Accepted   GKFG-917-MONOMER    glycine                  UNKNOWN   
           rer:rer_44720 cyca; d-serine/d-alanine/glycine transporter; k11737 d-serine/d-alanine/glycine transporter (db=kegg) (rbh) b
           glycine[extracellular space]  ->  glycine[cytosol]
Accepted   GKFG-917-MONOMER    D-alanine                UNKNOWN   
           rer:rer_44720 cyca; d-serine/d-alanine/glycine transporter; k11737 d-serine/d-alanine/glycine transporter (db=kegg) (rbh) b
           D-alanine[extracellular space]  ->  D-alanine[cytosol]
Accepted   GKFG-917-MONOMER    D-serine                 UNKNOWN   
           rer:rer_44720 cyca; d-serine/d-alanine/glycine transporter; k11737 d-serine/d-alanine/glycine transporter (db=kegg) (rbh) b
           D-serine[extracellular space]  <-  D-serine[cytosol]
Accepted   GKFG-889-MONOMER    an antibiotic            ATP       
           cdh:cdb402_1641 antibiotic abc transporter (db=kegg) (rbh) b
           an antibiotic[extracellular space] + ATP + H2O  ->  an antibiotic[cytosol] + ADP + phosphate
Accepted   GKFG-851-MONOMER    UDP                      UNKNOWN   
           ske:sked_09950 udp-n-acetylmuramyl pentapeptide phosphotransferase/udp-n-acetylglucosamine-1-phosphate transferase (db=kegg) (rbh) b
           UDP[extracellular space]  ->  UDP[cytosol]
Accepted   GKFG-603-MONOMER    phosphate                UNKNOWN   
           jde:jden_1438 phosphofructokinase; k00895 pyrophosphate--fructose-6-phosphate 1-phosphotransferase [ec:2.7.1.90] (db=kegg) (rbh) b
           phosphate[extracellular space]  <-  phosphate[cytosol]
Accepted   GKFG-603-MONOMER    Fructose                 UNKNOWN   
           jde:jden_1438 phosphofructokinase; k00895 pyrophosphate--fructose-6-phosphate 1-phosphotransferase [ec:2.7.1.90] (db=kegg) (rbh) b
           Fructose[extracellular space]  ->  Fructose[cytosol]
Accepted   GKFG-603-MONOMER    diphosphate              UNKNOWN   
           jde:jden_1438 phosphofructokinase; k00895 pyrophosphate--fructose-6-phosphate 1-phosphotransferase [ec:2.7.1.90] (db=kegg) (rbh) b
           diphosphate[extracellular space]  ->  diphosphate[cytosol]


Unreviewed GKFG-24-MONOMER   (no substrate identified)
Unreviewed GKFG-100-MONOMER  (no substrate identified)
Unreviewed GKFG-102-MONOMER  (no substrate identified)
Unreviewed GKFG-109-MONOMER  (no substrate identified)
Unreviewed GKFG-137-MONOMER  (no substrate identified)
Unreviewed GKFG-138-MONOMER  (no substrate identified)
Unreviewed GKFG-204-MONOMER  (no substrate identified)
Unreviewed GKFG-210-MONOMER  (no substrate identified)
Unreviewed GKFG-211-MONOMER  (no substrate identified)
Unreviewed GKFG-215-MONOMER  (no substrate identified)
Unreviewed GKFG-218-MONOMER  (no substrate identified)
Unreviewed GKFG-221-MONOMER  (no substrate identified)
Unreviewed GKFG-222-MONOMER  (no substrate identified)
Unreviewed GKFG-230-MONOMER  (no substrate identified)
Unreviewed GKFG-256-MONOMER  (no substrate identified)
Unreviewed GKFG-258-MONOMER  (no substrate identified)
Unreviewed GKFG-259-MONOMER  (no substrate identified)
Unreviewed GKFG-260-MONOMER  (no substrate identified)
Unreviewed GKFG-261-MONOMER  (no substrate identified)
Unreviewed GKFG-265-MONOMER  (no substrate identified)
Unreviewed GKFG-266-MONOMER  (no substrate identified)
Unreviewed GKFG-267-MONOMER  (no substrate identified)
Unreviewed GKFG-272-MONOMER  (no substrate identified)
Unreviewed GKFG-274-MONOMER  (no substrate identified)
Unreviewed GKFG-285-MONOMER  (no substrate identified)
Unreviewed GKFG-299-MONOMER  (no substrate identified)
Unreviewed GKFG-300-MONOMER  (no substrate identified)
Unreviewed GKFG-317-MONOMER  (no substrate identified)
Unreviewed GKFG-329-MONOMER  (no substrate identified)
Unreviewed GKFG-339-MONOMER  (no substrate identified)
Unreviewed GKFG-340-MONOMER  (no substrate identified)
Unreviewed GKFG-343-MONOMER  (no substrate identified)
Unreviewed GKFG-346-MONOMER  (no substrate identified)
Unreviewed GKFG-349-MONOMER  (no substrate identified)
Unreviewed GKFG-350-MONOMER  (no substrate identified)
Unreviewed GKFG-351-MONOMER  (no substrate identified)
Unreviewed GKFG-354-MONOMER  (no substrate identified)
Unreviewed GKFG-370-MONOMER  (no substrate identified)
Unreviewed GKFG-372-MONOMER  (no substrate identified)
Unreviewed GKFG-374-MONOMER  (no substrate identified)
Unreviewed GKFG-385-MONOMER  (no substrate identified)
Unreviewed GKFG-386-MONOMER  (no substrate identified)
Unreviewed GKFG-403-MONOMER  (no substrate identified)
Unreviewed GKFG-452-MONOMER  (no substrate identified)
Unreviewed GKFG-453-MONOMER  (no substrate identified)
Unreviewed GKFG-454-MONOMER  (no substrate identified)
Unreviewed GKFG-473-MONOMER  (no substrate identified)
Unreviewed GKFG-474-MONOMER  (no substrate identified)
Unreviewed GKFG-475-MONOMER  (no substrate identified)
Unreviewed GKFG-482-MONOMER  (no substrate identified)
Unreviewed GKFG-483-MONOMER  (no substrate identified)
Unreviewed GKFG-484-MONOMER  (no substrate identified)
Unreviewed GKFG-485-MONOMER  (no substrate identified)
Unreviewed GKFG-486-MONOMER  (no substrate identified)
Unreviewed GKFG-490-MONOMER  (no substrate identified)
Unreviewed GKFG-513-MONOMER  (no substrate identified)
Unreviewed GKFG-537-MONOMER  (no substrate identified)
Unreviewed GKFG-539-MONOMER  (no substrate identified)
Unreviewed GKFG-567-MONOMER  (no substrate identified)
Unreviewed GKFG-571-MONOMER  (no substrate identified)
Unreviewed GKFG-572-MONOMER  (no substrate identified)
Unreviewed GKFG-573-MONOMER  (no substrate identified)
Unreviewed GKFG-583-MONOMER  (no substrate identified)
Unreviewed GKFG-584-MONOMER  (no substrate identified)
Unreviewed GKFG-626-MONOMER  (no substrate identified)
Unreviewed GKFG-627-MONOMER  (no substrate identified)
Unreviewed GKFG-628-MONOMER  (no substrate identified)
Unreviewed GKFG-639-MONOMER  (no substrate identified)
Unreviewed GKFG-691-MONOMER  (no substrate identified)
Unreviewed GKFG-693-MONOMER  (no substrate identified)
Unreviewed GKFG-716-MONOMER  (no substrate identified)
Unreviewed GKFG-781-MONOMER  (no substrate identified)
Unreviewed GKFG-793-MONOMER  (no substrate identified)
Unreviewed GKFG-794-MONOMER  (no substrate identified)
Unreviewed GKFG-870-MONOMER  (no substrate identified)
Unreviewed GKFG-871-MONOMER  (no substrate identified)
Unreviewed GKFG-872-MONOMER  (no substrate identified)
Unreviewed GKFG-873-MONOMER  (no substrate identified)
Unreviewed GKFG-876-MONOMER  (no substrate identified)
Unreviewed GKFG-918-MONOMER  (no substrate identified)
Unreviewed GKFG-967-MONOMER  (no substrate identified)
Unreviewed GKFG-968-MONOMER  (no substrate identified)
Unreviewed GKFG-969-MONOMER  (no substrate identified)
Unreviewed GKFG-984-MONOMER  (no substrate identified)
Unreviewed GKFG-1007-MONOMER  (no substrate identified)
Unreviewed GKFG-1013-MONOMER  (no substrate identified)
Unreviewed GKFG-1108-MONOMER  (no substrate identified)
Unreviewed GKFG-1114-MONOMER  (no substrate identified)
Unreviewed GKFG-1115-MONOMER  (no substrate identified)
Unreviewed GKFG-1117-MONOMER  (no substrate identified)
Unreviewed GKFG-1118-MONOMER  (no substrate identified)
Unreviewed GKFG-1120-MONOMER  (no substrate identified)
Unreviewed GKFG-1121-MONOMER  (no substrate identified)
Unreviewed GKFG-1122-MONOMER  (no substrate identified)
Unreviewed GKFG-1131-MONOMER  (no substrate identified)
Unreviewed GKFG-1150-MONOMER  (no substrate identified)
Unreviewed GKFG-1185-MONOMER  (no substrate identified)
Unreviewed GKFG-1186-MONOMER  (no substrate identified)
Unreviewed GKFG-1187-MONOMER  (no substrate identified)
Unreviewed GKFG-1188-MONOMER  (no substrate identified)
Unreviewed GKFG-1189-MONOMER  (no substrate identified)
Unreviewed GKFG-1195-MONOMER  (no substrate identified)
Unreviewed GKFG-1196-MONOMER  (no substrate identified)
Unreviewed GKFG-1197-MONOMER  (no substrate identified)
Unreviewed GKFG-1198-MONOMER  (no substrate identified)
Unreviewed GKFG-1201-MONOMER  (no substrate identified)
Unreviewed GKFG-1203-MONOMER  (no substrate identified)
Unreviewed GKFG-1204-MONOMER  (no substrate identified)
Unreviewed GKFG-1229-MONOMER  (no substrate identified)
Unreviewed GKFG-1230-MONOMER  (no substrate identified)
Unreviewed GKFG-1231-MONOMER  (no substrate identified)
Unreviewed GKFG-1233-MONOMER  (no substrate identified)
Unreviewed GKFG-1250-MONOMER  (no substrate identified)
Unreviewed GKFG-1258-MONOMER  (no substrate identified)
Unreviewed GKFG-1273-MONOMER  (no substrate identified)
Unreviewed GKFG-1274-MONOMER  (no substrate identified)
Unreviewed GKFG-1275-MONOMER  (no substrate identified)
Unreviewed GKFG-1283-MONOMER  (no substrate identified)
Unreviewed GKFG-1286-MONOMER  (no substrate identified)
Unreviewed GKFG-1314-MONOMER  (no substrate identified)
Unreviewed GKFG-1329-MONOMER  (no substrate identified)
Unreviewed GKFG-1330-MONOMER  (no substrate identified)
Unreviewed GKFG-1331-MONOMER  (no substrate identified)
Unreviewed GKFG-1373-MONOMER  (no substrate identified)
Unreviewed GKFG-1394-MONOMER  (no substrate identified)
Unreviewed GKFG-1446-MONOMER  (no substrate identified)
Unreviewed GKFG-1447-MONOMER  (no substrate identified)
Unreviewed GKFG-1448-MONOMER  (no substrate identified)
Unreviewed GKFG-1450-MONOMER  (no substrate identified)
Unreviewed GKFG-1451-MONOMER  (no substrate identified)
Unreviewed GKFG-1452-MONOMER  (no substrate identified)
Unreviewed GKFG-1455-MONOMER  (no substrate identified)
Unreviewed GKFG-1471-MONOMER  (no substrate identified)
Unreviewed GKFG-1495-MONOMER  (no substrate identified)
Unreviewed GKFG-1498-MONOMER  (no substrate identified)
Unreviewed GKFG-1538-MONOMER  (no substrate identified)
Unreviewed GKFG-1579-MONOMER  (no substrate identified)
Unreviewed GKFG-1582-MONOMER  (no substrate identified)
Unreviewed GKFG-1684-MONOMER  (no substrate identified)
Unreviewed GKFG-1687-MONOMER  (no substrate identified)
Unreviewed GKFG-1693-MONOMER  (no substrate identified)
Unreviewed GKFG-1740-MONOMER  (no substrate identified)
Unreviewed GKFG-1741-MONOMER  (no substrate identified)
Unreviewed GKFG-1742-MONOMER  (no substrate identified)
Unreviewed GKFG-1743-MONOMER  (no substrate identified)
Unreviewed GKFG-1744-MONOMER  (no substrate identified)
Unreviewed GKFG-1792-MONOMER  (no substrate identified)
Unreviewed GKFG-1802-MONOMER  (no substrate identified)
Unreviewed GKFG-1803-MONOMER  (no substrate identified)
Unreviewed GKFG-1873-MONOMER  (no substrate identified)
Unreviewed GKFG-1885-MONOMER  (no substrate identified)
Unreviewed GKFG-1888-MONOMER  (no substrate identified)
Unreviewed GKFG-1889-MONOMER  (no substrate identified)
Unreviewed GKFG-1890-MONOMER  (no substrate identified)
Unreviewed GKFG-1891-MONOMER  (no substrate identified)
Unreviewed GKFG-1892-MONOMER  (no substrate identified)
Unreviewed GKFG-1899-MONOMER  (no substrate identified)
Unreviewed GKFG-1925-MONOMER  (no substrate identified)
Unreviewed GKFG-1927-MONOMER  (no substrate identified)
Unreviewed GKFG-1928-MONOMER  (no substrate identified)
Unreviewed GKFG-1936-MONOMER  (no substrate identified)
Unreviewed GKFG-1937-MONOMER  (no substrate identified)
Unreviewed GKFG-1939-MONOMER  (no substrate identified)
Unreviewed GKFG-1940-MONOMER  (no substrate identified)
Unreviewed GKFG-1974-MONOMER  (no substrate identified)
Unreviewed GKFG-1996-MONOMER  (no substrate identified)
Unreviewed GKFG-2009-MONOMER  (no substrate identified)
Unreviewed GKFG-2012-MONOMER  (no substrate identified)
