# Supplementary material for: Genome resolved analysis of a premature infant gut microbial community reveals a Varibaculum cambriense genome and a shift towards fermentation-based metabolism during the third week of life
Source: Microbiome. 2013 Dec 17;1:30. doi: 10.1186/2049-2618-1-30 (PMC4177395; doi:10.1186/2049-2618-1-30)
Supplement: Additional file 6 — EMIRGE reconstructed 16S rRNA gene sequences. [file 2049-2618-1-30-S6.zip]

Archive with 19 entries (18 files):
- af6_kegg_annotations/
- af6_kegg_annotations/Actinomyces_urogenitalis.ko
- af6_kegg_annotations/Clostridium_bartlettii.ko
- af6_kegg_annotations/Clostridium_butyricum.ko
- af6_kegg_annotations/Enterococcus_faecalis.ko
- af6_kegg_annotations/Escherichia_coli_-_Strain_A.ko
- af6_kegg_annotations/Escherichia_coli_-_Strain_B.ko
- af6_kegg_annotations/Leuconostoc_sp..ko
- af6_kegg_annotations/Negativicoccus_succinicivorans.ko
- af6_kegg_annotations/Propionibacterium_sp..ko
- af6_kegg_annotations/Staphylococcus_sp..ko
- af6_kegg_annotations/Streptococcus_anginosus.ko
- af6_kegg_annotations/Streptococcus_parasanguinis.ko
- af6_kegg_annotations/Streptococcus_sp..ko
- af6_kegg_annotations/Varibaculum_cambriense.ko
- af6_kegg_annotations/Varibaculum_cambriense.manual.ko
- af6_kegg_annotations/Veillonella_dispar.ko
- af6_kegg_annotations/Veillonella_sp._-_Species_A.ko
- af6_kegg_annotations/Veillonella_sp._-_Species_B.ko
