# Supplementary material for: Genome resolved analysis of a premature infant gut microbial community reveals a Varibaculum cambriense genome and a shift towards fermentation-based metabolism during the third week of life
Source: Microbiome. 2013 Dec 17;1:30. doi: 10.1186/2049-2618-1-30 (PMC4177395; doi:10.1186/2049-2618-1-30)
Supplement: Additional file 6 — EMIRGE reconstructed 16S rRNA gene sequences. [file 2049-2618-1-30-S6.zip › af6_kegg_annotations/Actinomyces_urogenitalis.ko]

I1.NODE_125_length_2399_cov_243.884949_1 
I1.NODE_459_length_1667_cov_269.355743.2.1755_1 
I1.NODE_459_length_1667_cov_269.355743.2.1755_2 
I1.NODE_586_length_2130_cov_303.583099_1 
I1.NODE_692_length_4256_cov_218.813675.2.4344_1 
I1.NODE_692_length_4256_cov_218.813675.2.4344_2 
I1.NODE_692_length_4256_cov_218.813675.2.4344_3 
I1.NODE_692_length_4256_cov_218.813675.2.4344_4 
I1.NODE_692_length_4256_cov_218.813675.2.4344_5 
I1.NODE_716_length_413_cov_250.259079_1 
I1.NODE_716_length_413_cov_250.259079_2 
I10.NODE_1025_length_383_cov_156.584854.24.431_1 
I10.NODE_1025_length_383_cov_156.584854.24.431_2 
I10.NODE_1028_length_1449_cov_119.679779.6.1478_1 
I10.NODE_1028_length_1449_cov_119.679779.6.1478_2 
I10.NODE_1088_length_563_cov_117.085258_1 
I10.NODE_1109_length_2892_cov_123.661827.1.2936_1 
I10.NODE_1109_length_2892_cov_123.661827.1.2936_2 
I10.NODE_1128_length_2185_cov_155.863159_1 
I10.NODE_1128_length_2185_cov_155.863159_2 
I10.NODE_1137_length_580_cov_75.303452_1 
I10.NODE_1161_length_1144_cov_140.342651_1 
I10.NODE_1161_length_1144_cov_140.342651_2 K01599
I10.NODE_1188_length_811_cov_124.346489_1 
I10.NODE_1213_length_624_cov_115.190704.1.661_1 
I10.NODE_122_length_4946_cov_150.665390.1.4990_1 
I10.NODE_122_length_4946_cov_150.665390.1.4990_2 K03820
I10.NODE_122_length_4946_cov_150.665390.1.4990_3 K09781
I10.NODE_122_length_4946_cov_150.665390.1.4990_4 K03727
I10.NODE_1234_length_352_cov_92.204544_1 
I10.NODE_1236_length_503_cov_57.757454_1 
I10.NODE_1236_length_503_cov_57.757454_2 
I10.NODE_1252_length_1301_cov_103.767868_1 
I10.NODE_1252_length_1301_cov_103.767868_2 
I10.NODE_125_length_1628_cov_145.275177_1 
I10.NODE_125_length_1628_cov_145.275177_2 K00281
I10.NODE_1260_length_1194_cov_128.172531.4.1242_1 K02015
I10.NODE_1260_length_1194_cov_128.172531.4.1242_2 
I10.NODE_1261_length_2420_cov_126.381409.24.2468_1 
I10.NODE_1261_length_2420_cov_126.381409.24.2468_2 
I10.NODE_1358_length_452_cov_80.030975_1 K13038
I10.NODE_1428_length_1071_cov_100.893555.18.1119_1 K01515
I10.NODE_1428_length_1071_cov_100.893555.18.1119_2 
I10.NODE_142_length_734_cov_143.799728_1 
I10.NODE_142_length_734_cov_143.799728_2 K02015
I10.NODE_1431_length_1058_cov_91.009453.29.1106_1 
I10.NODE_1431_length_1058_cov_91.009453.29.1106_2 
I10.NODE_1445_length_1212_cov_140.899338_1 
I10.NODE_1445_length_1212_cov_140.899338_2 
I10.NODE_144_length_2488_cov_113.327171.9.2536_1 
I10.NODE_144_length_2488_cov_113.327171.9.2536_2 K06883
I10.NODE_1472_length_598_cov_77.493309_1 K00602
I10.NODE_147_length_1564_cov_137.022385_1 K03327
I10.NODE_147_length_1564_cov_137.022385_2 
I10.NODE_1487_length_456_cov_78.232452_1 
I10.NODE_1487_length_456_cov_78.232452_2 
I10.NODE_1498_length_795_cov_124.139626_1 
I10.NODE_1516_length_1193_cov_125.577538_1 
I10.NODE_151_length_1471_cov_119.133919.1.1498_1 K07693
I10.NODE_151_length_1471_cov_119.133919.1.1498_2 K07778
I10.NODE_1528_length_1050_cov_170.273331.1.1095_1 
I10.NODE_1536_length_461_cov_98.555313_1 
I10.NODE_162_length_1838_cov_113.049507_1 K02549
I10.NODE_162_length_1838_cov_113.049507_2 K02551
I10.NODE_164_length_1469_cov_144.339005_1 K00599
I10.NODE_164_length_1469_cov_144.339005_2 
I10.NODE_164_length_1469_cov_144.339005_3 
I10.NODE_1669_length_764_cov_85.314133_1 
I10.NODE_1669_length_764_cov_85.314133_2 K05810
I10.NODE_1686_length_1618_cov_102.325096.1.1632_1 
I10.NODE_1686_length_1618_cov_102.325096.1.1632_2 
I10.NODE_1686_length_1618_cov_102.325096.1.1632_3 
I10.NODE_1722_length_1042_cov_89.638199_1 K07053
I10.NODE_1722_length_1042_cov_89.638199_2 
I10.NODE_1757_length_1079_cov_123.643188_1 
I10.NODE_1793_length_598_cov_104.008362.26.646_1 
I10.NODE_2074_length_380_cov_116.289474_1 
I10.NODE_2080_length_504_cov_75.767860_1 
I10.NODE_2084_length_728_cov_84.037086_1 
I10.NODE_2505_length_463_cov_99.440605_1 
I10.NODE_2505_length_463_cov_99.440605_2 
I10.NODE_2527_length_490_cov_52.897961_1 
I10.NODE_2527_length_490_cov_52.897961_2 
I10.NODE_2584_length_1417_cov_131.441772_1 
I10.NODE_2584_length_1417_cov_131.441772_2 
I10.NODE_258_length_3147_cov_120.638382_1 K03980
I10.NODE_258_length_3147_cov_120.638382_2 
I10.NODE_258_length_3147_cov_120.638382_3 
I10.NODE_2606_length_406_cov_102.906403.28.454_1 
I10.NODE_2621_length_805_cov_114.363976_1 
I10.NODE_2621_length_805_cov_114.363976_2 
I10.NODE_2622_length_1185_cov_108.325737.1.1184_1 
I10.NODE_2622_length_1185_cov_108.325737.1.1184_2 K01496
I10.NODE_2671_length_1056_cov_126.110794_1 K07029
I10.NODE_2671_length_1056_cov_126.110794_2 
I10.NODE_2709_length_805_cov_93.767700.24.845_1 K00231
I10.NODE_2767_length_458_cov_72.679039_1 
I10.NODE_2787_length_897_cov_80.121513.27.945_1 
I10.NODE_2787_length_897_cov_80.121513.27.945_2 
I10.NODE_2869_length_453_cov_99.386314_1 K09761
I10.NODE_3010_length_929_cov_66.679222_1 
I10.NODE_3145_length_416_cov_103.492790_1 
I10.NODE_314_length_1460_cov_122.026024_1 K03466
I10.NODE_3152_length_501_cov_69.642715.1.512_1 
I10.NODE_3152_length_501_cov_69.642715.1.512_2 
I10.NODE_315_length_610_cov_136.806564_1 
I10.NODE_364_length_528_cov_70.931816_1 
I10.NODE_3693_length_368_cov_107.456520_1 
I10.NODE_3697_length_821_cov_79.334961.43.869_1 
I10.NODE_3741_length_398_cov_85.577888_1 
I10.NODE_3791_length_536_cov_131.819031_1 
I10.NODE_379_length_3423_cov_138.183167.1.3469_1 
I10.NODE_379_length_3423_cov_138.183167.1.3469_2 K00599
I10.NODE_379_length_3423_cov_138.183167.1.3469_3 K01842
I10.NODE_379_length_3423_cov_138.183167.1.3469_4 K00982
I10.NODE_3813_length_523_cov_97.340347.52.571_1 
I10.NODE_3823_length_374_cov_102.855614_1 
I10.NODE_387_length_684_cov_99.039474_1 
I10.NODE_39_length_1086_cov_112.895950_1 
I10.NODE_4312_length_543_cov_46.141804_1 
I10.NODE_4335_length_467_cov_44.995716_1 
I10.NODE_4335_length_467_cov_44.995716_2 
I10.NODE_445_length_2563_cov_117.939911_1 
I10.NODE_445_length_2563_cov_117.939911_2 K00859
I10.NODE_445_length_2563_cov_117.939911_3 
I10.NODE_495_length_360_cov_123.730553_1 
I10.NODE_499_length_2474_cov_139.316498.8.2522_1 K00641
I10.NODE_499_length_2474_cov_139.316498.8.2522_2 
I10.NODE_4_length_4796_cov_161.421600_1 
I10.NODE_4_length_4796_cov_161.421600_2 K01972
I10.NODE_4_length_4796_cov_161.421600_3 
I10.NODE_507_length_3127_cov_129.121841_1 
I10.NODE_507_length_3127_cov_129.121841_2 K03639
I10.NODE_507_length_3127_cov_129.121841_3 
I10.NODE_507_length_3127_cov_129.121841_4 K03635
I10.NODE_507_length_3127_cov_129.121841_5 
I10.NODE_522_length_1482_cov_118.699059.5.1522_1 
I10.NODE_553_length_846_cov_69.373520_1 
I10.NODE_553_length_846_cov_69.373520_2 
I10.NODE_553_length_846_cov_69.373520_3 
I10.NODE_561_length_398_cov_197.620605_1 
I10.NODE_561_length_398_cov_197.620605_2 
I10.NODE_571_length_567_cov_70.483246_1 
I10.NODE_576_length_401_cov_85.483788_1 
I10.NODE_583_length_578_cov_100.865051_1 
I10.NODE_583_length_578_cov_100.865051_2 
I10.NODE_62_length_865_cov_126.373413_1 K02493
I10.NODE_62_length_865_cov_126.373413_2 
I10.NODE_65_length_1888_cov_130.973511_1 K12952
I10.NODE_662_length_531_cov_110.335220.1.506_1 
I10.NODE_6_length_6158_cov_144.276062_1 
I10.NODE_6_length_6158_cov_144.276062_2 
I10.NODE_6_length_6158_cov_144.276062_3 K01845
I10.NODE_6_length_6158_cov_144.276062_4 K01698
I10.NODE_6_length_6158_cov_144.276062_5 
I10.NODE_6_length_6158_cov_144.276062_6 K01749
I10.NODE_6_length_6158_cov_144.276062_7 
I10.NODE_729_length_3400_cov_134.296463_1 
I10.NODE_729_length_3400_cov_134.296463_2 
I10.NODE_729_length_3400_cov_134.296463_3 
I10.NODE_74_length_1386_cov_73.559883_1 
I10.NODE_74_length_1386_cov_73.559883_2 
I10.NODE_759_length_1906_cov_120.911858_1 K06065
I10.NODE_766_length_786_cov_170.856232_1 
I10.NODE_766_length_786_cov_170.856232_2 
I10.NODE_811_length_988_cov_114.512146_1 
I10.NODE_811_length_988_cov_114.512146_2 
I10.NODE_817_length_1616_cov_131.678833_1 
I10.NODE_817_length_1616_cov_131.678833_2 
I10.NODE_820_length_576_cov_76.753471_1 
I10.NODE_820_length_576_cov_76.753471_2 
I10.NODE_823_length_743_cov_83.087486_1 K00971
I10.NODE_838_length_663_cov_609.684753.8.711_1 
I10.NODE_838_length_663_cov_609.684753.8.711_2 
I10.NODE_86_length_4298_cov_128.135178.3.4346_1 
I10.NODE_86_length_4298_cov_128.135178.3.4346_2 K01079
I10.NODE_86_length_4298_cov_128.135178.3.4346_3 
I10.NODE_86_length_4298_cov_128.135178.3.4346_4 
I10.NODE_86_length_4298_cov_128.135178.3.4346_5 
I10.NODE_883_length_1086_cov_82.162064.20.1127_1 
I10.NODE_883_length_1086_cov_82.162064.20.1127_2 
I10.NODE_883_length_1086_cov_82.162064.20.1127_3 K11753
I10.NODE_887_length_858_cov_125.590912.1.868_1 
I10.NODE_887_length_858_cov_125.590912.1.868_2 K02008
I10.NODE_901_length_2830_cov_119.161484_1 
I10.NODE_901_length_2830_cov_119.161484_2 
I10.NODE_901_length_2830_cov_119.161484_3 K01255
I10.NODE_916_length_2496_cov_85.883812_1 K02237
I10.NODE_916_length_2496_cov_85.883812_2 K02238
I10.NODE_965_length_943_cov_138.826080_1 K00605
I10.NODE_971_length_1262_cov_161.694138_1 
I10.NODE_971_length_1262_cov_161.694138_2 
I10.NODE_971_length_1262_cov_161.694138_3 
I10.NODE_971_length_1262_cov_161.694138_4 
I11.NODE_1831_length_394_cov_498.842651_1 
I11.NODE_1831_length_394_cov_498.842651_2 
I11.NODE_2050_length_391_cov_210.877243_1 
I11.NODE_2106_length_427_cov_252.051529.35.455_1 K01938
I11.NODE_2513_length_449_cov_552.434326.18.443_1 
I11.NODE_2513_length_449_cov_552.434326.18.443_2 
I11.NODE_279_length_435_cov_423.880463.20.447_1 
I11.NODE_2973_length_479_cov_398.632568.27.507_1 
I11.NODE_3192_length_392_cov_358.859680.1.402_1 
I11.NODE_3223_length_421_cov_109.684082_1 
I11.NODE_358_length_522_cov_526.404236.1.450_1 
I11.NODE_3671_length_415_cov_291.595184_1 
I11.NODE_3973_length_434_cov_973.359436_1 
I11.NODE_547_length_7764_cov_37.653530_1 K05346
I11.NODE_547_length_7764_cov_37.653530_2 
I11.NODE_547_length_7764_cov_37.653530_3 K01803
I11.NODE_547_length_7764_cov_37.653530_4 K08302
I11.NODE_547_length_7764_cov_37.653530_5 
I11.NODE_547_length_7764_cov_37.653530_6 
I11.NODE_547_length_7764_cov_37.653530_7 
I11.NODE_547_length_7764_cov_37.653530_8 
I11.NODE_547_length_7764_cov_37.653530_9 
I11.NODE_6071_length_408_cov_418.362732.1.405_1 
I11.NODE_609_length_372_cov_536.126343_1 
I11.NODE_6160_length_390_cov_270.338470_1 
I11.NODE_6160_length_390_cov_270.338470_2 
I11.NODE_6163_length_382_cov_261.947632_1 
I11.NODE_6724_length_374_cov_129.131012_1 
I11.NODE_6879_length_436_cov_187.729355_1 
I11.NODE_7421_length_727_cov_88.667122.1.705_1 
I11.NODE_7421_length_727_cov_88.667122.1.705_2 
I11.NODE_7455_length_482_cov_386.211609_1 
I11.NODE_7456_length_379_cov_167.453827_1 
I11.NODE_8163_length_447_cov_276.843414_1 
I12.NODE_2662_length_561_cov_177.973267_1 
I12.NODE_2810_length_1594_cov_58.014431_1 K00260
I12.NODE_8507_length_456_cov_392.975891.1.457_1 K10232
I13.NODE_112216_length_517_cov_11.114120_1 
I13.NODE_12549_length_487_cov_5.494866_1 
I13.NODE_13206_length_572_cov_72.050697.14.594_1 
I13.NODE_13206_length_572_cov_72.050697.14.594_2 
I13.NODE_16625_length_651_cov_12.287251.62.673_1 
I13.NODE_22023_length_505_cov_5.132673_1 
I13.NODE_22078_length_506_cov_170.608688_1 
I13.NODE_50757_length_484_cov_7.566116.1.483_1 
I13.NODE_54448_length_388_cov_5.541237_1 
I13.NODE_57524_length_426_cov_12.582160_1 
I13.NODE_58012_length_380_cov_44.807896_1 
I13.NODE_60346_length_397_cov_5.057934_1 
I13.NODE_6131_length_386_cov_23.935234_1 
I13.NODE_62396_length_514_cov_10.338521_1 
I13.NODE_64335_length_576_cov_11.218750_1 
I13.NODE_65635_length_416_cov_11.475962_1 K00648
I13.NODE_66879_length_602_cov_10.024917.1.525_1 
I13.NODE_67999_length_633_cov_16.050552_1 
I13.NODE_7092_length_449_cov_5.073497.37.471_1 
I13.NODE_82653_length_639_cov_8.915493_1 
I2.NODE_267_length_3710_cov_191.322647.1.3796_1 
I2.NODE_322_length_4408_cov_182.978897_1 
I2.NODE_423_length_1154_cov_168.309357_1 
I2.NODE_680_length_315_cov_303.638092.1.400_1 
I2.NODE_755_length_405_cov_501.466675_1 
I3.NODE_345_length_3079_cov_149.248138.1.3164_1 
I3.NODE_345_length_3079_cov_149.248138.1.3164_2 
I3.NODE_500_length_2998_cov_159.022018_1 
I3.NODE_500_length_2998_cov_159.022018_2 
I3.NODE_500_length_2998_cov_159.022018_3 
I4.NODE_111_length_4915_cov_115.775383.1.4982_1 
I4.NODE_111_length_4915_cov_115.775383.1.4982_2 
I4.NODE_111_length_4915_cov_115.775383.1.4982_3 K03427
I4.NODE_111_length_4915_cov_115.775383.1.4982_4 K01154
I4.NODE_111_length_4915_cov_115.775383.1.4982_5 
I4.NODE_111_length_4915_cov_115.775383.1.4982_6 
I4.NODE_179_length_1092_cov_146.103485_1 
I4.NODE_179_length_1092_cov_146.103485_2 
I4.NODE_335_length_1920_cov_110.946877_1 
I4.NODE_335_length_1920_cov_110.946877_2 
I4.NODE_335_length_1920_cov_110.946877_3 
I4.NODE_534_length_353_cov_119.855522_1 
I4.NODE_534_length_353_cov_119.855522_2 
I4.NODE_591_length_883_cov_126.152885_1 
I4.NODE_614_length_2015_cov_115.484367_1 K07497
I4.NODE_614_length_2015_cov_115.484367_2 
I4.NODE_620_length_627_cov_119.339714.2.715_1 
I4.NODE_650_length_602_cov_113.405319_1 
I4.NODE_650_length_602_cov_113.405319_2 
I4.NODE_680_length_584_cov_121.522263.3.672_1 
I4.NODE_680_length_584_cov_121.522263.3.672_2 
I5.NODE_103_length_4583_cov_105.710892_1 
I5.NODE_103_length_4583_cov_105.710892_2 
I5.NODE_103_length_4583_cov_105.710892_3 
I5.NODE_103_length_4583_cov_105.710892_4 K02026
I5.NODE_103_length_4583_cov_105.710892_5 
I5.NODE_167_length_4910_cov_95.231163.9.4998_1 
I5.NODE_167_length_4910_cov_95.231163.9.4998_2 
I5.NODE_167_length_4910_cov_95.231163.9.4998_3 K01447
I5.NODE_167_length_4910_cov_95.231163.9.4998_4 
I5.NODE_167_length_4910_cov_95.231163.9.4998_5 
I5.NODE_167_length_4910_cov_95.231163.9.4998_6 K01002
I5.NODE_271_length_4718_cov_104.670624_1 
I5.NODE_271_length_4718_cov_104.670624_2 
I5.NODE_271_length_4718_cov_104.670624_3 
I5.NODE_271_length_4718_cov_104.670624_4 
I5.NODE_271_length_4718_cov_104.670624_5 
I5.NODE_323_length_881_cov_109.584564.4.963_1 
I5.NODE_341_length_1521_cov_95.279419.3.1609_1 
I5.NODE_341_length_1521_cov_95.279419.3.1609_2 
I5.NODE_401_length_2181_cov_103.630905.1.2255_1 
I5.NODE_401_length_2181_cov_103.630905.1.2255_2 
I5.NODE_401_length_2181_cov_103.630905.1.2255_3 
I5.NODE_401_length_2181_cov_103.630905.1.2255_4 
I5.NODE_410_length_1133_cov_91.439545_1 
I5.NODE_499_length_3189_cov_99.607712.9.3277_1 
I5.NODE_499_length_3189_cov_99.607712.9.3277_2 
I5.NODE_511_length_696_cov_112.306038_1 
I5.NODE_516_length_662_cov_88.212990_1 
I5.NODE_522_length_1111_cov_102.743477.1.1193_1 
I5.NODE_522_length_1111_cov_102.743477.1.1193_2 
I5.NODE_522_length_1111_cov_102.743477.1.1193_3 
I5.NODE_547_length_812_cov_102.426109_1 
I5.NODE_547_length_812_cov_102.426109_2 
I5.NODE_55_length_1302_cov_94.934715_1 
I5.NODE_55_length_1302_cov_94.934715_2 
I5.NODE_583_length_493_cov_102.677483_1 
I5.NODE_583_length_493_cov_102.677483_2 
I5.NODE_608_length_876_cov_90.261414_1 
I5.NODE_615_length_319_cov_98.661446_1 
I5.NODE_615_length_319_cov_98.661446_2 
I6.NODE_116_length_804_cov_80.235077.2.892_1 
I6.NODE_201_length_332_cov_83.873497_1 
I6.NODE_246_length_1568_cov_72.579079.3.1656_1 K10189
I6.NODE_246_length_1568_cov_72.579079.3.1656_2 
I6.NODE_279_length_971_cov_81.405769.9.1059_1 
I6.NODE_367_length_742_cov_82.765495_1 
I6.NODE_367_length_742_cov_82.765495_2 
I6.NODE_423_length_563_cov_73.953819_1 
I6.NODE_423_length_563_cov_73.953819_2 
I6.NODE_466_length_2125_cov_87.091766_1 
I6.NODE_466_length_2125_cov_87.091766_2 K07271
I6.NODE_471_length_4577_cov_82.276161.29.4665_1 
I6.NODE_471_length_4577_cov_82.276161.29.4665_2 K10117
I6.NODE_471_length_4577_cov_82.276161.29.4665_3 K10118
I6.NODE_471_length_4577_cov_82.276161.29.4665_4 K10119
I6.NODE_471_length_4577_cov_82.276161.29.4665_5 K01187
I6.NODE_514_length_2179_cov_78.919228.1.2256_1 
I6.NODE_514_length_2179_cov_78.919228.1.2256_2 
I6.NODE_514_length_2179_cov_78.919228.1.2256_3 K03892
I6.NODE_514_length_2179_cov_78.919228.1.2256_4 
I6.NODE_514_length_2179_cov_78.919228.1.2256_5 
I6.NODE_531_length_2817_cov_73.503014_1 K06609
I6.NODE_531_length_2817_cov_73.503014_2 K03335
I6.NODE_532_length_6459_cov_74.629356_1 
I6.NODE_532_length_6459_cov_74.629356_2 
I6.NODE_532_length_6459_cov_74.629356_3 
I6.NODE_532_length_6459_cov_74.629356_4 
I6.NODE_532_length_6459_cov_74.629356_5 
I6.NODE_532_length_6459_cov_74.629356_6 
I6.NODE_532_length_6459_cov_74.629356_7 
I6.NODE_549_length_1587_cov_86.654068_1 K02025
I6.NODE_549_length_1587_cov_86.654068_2 
I6.NODE_56_length_708_cov_77.252823_1 
I6.NODE_602_length_597_cov_82.284760_1 K00527
I6.NODE_608_length_3361_cov_81.282951.1.3446_1 
I6.NODE_608_length_3361_cov_81.282951.1.3446_2 
I6.NODE_608_length_3361_cov_81.282951.1.3446_3 
I6.NODE_608_length_3361_cov_81.282951.1.3446_4 
I6.NODE_614_length_7186_cov_83.235039.1.7272_1 K01190
I6.NODE_614_length_7186_cov_83.235039.1.7272_2 K07718
I6.NODE_614_length_7186_cov_83.235039.1.7272_3 K07720
I6.NODE_614_length_7186_cov_83.235039.1.7272_4 K10119
I6.NODE_614_length_7186_cov_83.235039.1.7272_5 K10118
I6.NODE_614_length_7186_cov_83.235039.1.7272_6 
I6.NODE_614_length_7186_cov_83.235039.1.7272_7 
I6.NODE_616_length_4145_cov_85.083229_1 
I6.NODE_616_length_4145_cov_85.083229_2 
I6.NODE_616_length_4145_cov_85.083229_3 
I6.NODE_616_length_4145_cov_85.083229_4 
I6.NODE_616_length_4145_cov_85.083229_5 K07644
I6.NODE_634_length_1313_cov_74.096725_1 
I6.NODE_634_length_1313_cov_74.096725_2 K00526
I6.NODE_657_length_699_cov_84.397713_1 
I6.NODE_657_length_699_cov_84.397713_2 
I6.NODE_672_length_604_cov_76.326157.1.688_1 
I6.NODE_91_length_946_cov_84.365753_1 
I6.NODE_91_length_946_cov_84.365753_2 
I7.NODE_102_length_1448_cov_60.290745.3.1534_1 
I7.NODE_1037_length_1415_cov_69.711662.1.1492_1 K02913
I7.NODE_1037_length_1415_cov_69.711662.1.1492_2 K09767
I7.NODE_106_length_368_cov_95.565216_1 K03602
I7.NODE_1100_length_1236_cov_65.325241.7.1322_1 
I7.NODE_1100_length_1236_cov_65.325241.7.1322_2 
I7.NODE_1127_length_1435_cov_64.176308.1.1517_1 
I7.NODE_1127_length_1435_cov_64.176308.1.1517_2 
I7.NODE_124_length_742_cov_68.314018_1 
I7.NODE_124_length_742_cov_68.314018_2 
I7.NODE_127_length_1456_cov_76.088600.2.1542_1 K06346
I7.NODE_127_length_1456_cov_76.088600.2.1542_2 K03217
I7.NODE_136_length_998_cov_63.751503_1 
I7.NODE_168_length_867_cov_69.878891_1 
I7.NODE_168_length_867_cov_69.878891_2 
I7.NODE_168_length_867_cov_69.878891_3 
I7.NODE_168_length_867_cov_69.878891_4 
I7.NODE_187_length_3364_cov_71.556183.1.3431_1 
I7.NODE_187_length_3364_cov_71.556183.1.3431_2 K02026
I7.NODE_187_length_3364_cov_71.556183.1.3431_3 K02027
I7.NODE_187_length_3364_cov_71.556183.1.3431_4 
I7.NODE_189_length_3568_cov_65.614067.7.3646_1 K02358
I7.NODE_189_length_3568_cov_65.614067.7.3646_2 K02355
I7.NODE_189_length_3568_cov_65.614067.7.3646_3 
I7.NODE_200_length_1689_cov_107.548256.1.1765_1 
I7.NODE_207_length_856_cov_68.952103_1 K05366
I7.NODE_208_length_1313_cov_72.568924.10.1399_1 K02033
I7.NODE_208_length_1313_cov_72.568924.10.1399_2 
I7.NODE_216_length_3552_cov_67.763794_1 
I7.NODE_216_length_3552_cov_67.763794_2 
I7.NODE_216_length_3552_cov_67.763794_3 K02027
I7.NODE_252_length_1635_cov_76.373703_1 K04043
I7.NODE_259_length_1008_cov_74.619049.1.1090_1 
I7.NODE_259_length_1008_cov_74.619049.1.1090_2 
I7.NODE_273_length_796_cov_64.131912_1 K02904
I7.NODE_273_length_796_cov_64.131912_2 K02961
I7.NODE_278_length_809_cov_60.176762.6.895_1 
I7.NODE_296_length_910_cov_72.561539_1 K03073
I7.NODE_296_length_910_cov_72.561539_2 K02601
I7.NODE_304_length_2910_cov_88.336769_1 
I7.NODE_304_length_2910_cov_88.336769_2 
I7.NODE_304_length_2910_cov_88.336769_3 
I7.NODE_304_length_2910_cov_88.336769_4 
I7.NODE_319_length_421_cov_60.890736.1.487_1 
I7.NODE_319_length_421_cov_60.890736.1.487_2 
I7.NODE_360_length_2541_cov_64.754036_1 
I7.NODE_360_length_2541_cov_64.754036_2 
I7.NODE_360_length_2541_cov_64.754036_3 K07741
I7.NODE_360_length_2541_cov_64.754036_4 
I7.NODE_360_length_2541_cov_64.754036_5 
I7.NODE_361_length_3365_cov_64.732246.2.3451_1 
I7.NODE_361_length_3365_cov_64.732246.2.3451_2 
I7.NODE_361_length_3365_cov_64.732246.2.3451_3 
I7.NODE_361_length_3365_cov_64.732246.2.3451_4 
I7.NODE_37_length_690_cov_109.544930_1 
I7.NODE_460_length_1329_cov_69.357414_1 
I7.NODE_460_length_1329_cov_69.357414_2 K00845
I7.NODE_491_length_613_cov_76.892334_1 K02004
I7.NODE_503_length_493_cov_108.776878_1 
I7.NODE_503_length_493_cov_108.776878_2 
I7.NODE_51_length_2237_cov_85.462227.1.2317_1 K06605
I7.NODE_51_length_2237_cov_85.462227.1.2317_2 K00010
I7.NODE_551_length_1674_cov_87.026283_1 
I7.NODE_551_length_1674_cov_87.026283_2 
I7.NODE_570_length_4436_cov_72.531784_1 
I7.NODE_570_length_4436_cov_72.531784_2 
I7.NODE_570_length_4436_cov_72.531784_3 K02025
I7.NODE_570_length_4436_cov_72.531784_4 K02027
I7.NODE_570_length_4436_cov_72.531784_5 
I7.NODE_576_length_1419_cov_66.558846.2.1505_1 
I7.NODE_576_length_1419_cov_66.558846.2.1505_2 
I7.NODE_594_length_8376_cov_66.225403_1 
I7.NODE_594_length_8376_cov_66.225403_10 K00067
I7.NODE_594_length_8376_cov_66.225403_2 
I7.NODE_594_length_8376_cov_66.225403_3 
I7.NODE_594_length_8376_cov_66.225403_4 K03857
I7.NODE_594_length_8376_cov_66.225403_5 
I7.NODE_594_length_8376_cov_66.225403_6 K00786
I7.NODE_594_length_8376_cov_66.225403_7 
I7.NODE_594_length_8376_cov_66.225403_8 
I7.NODE_594_length_8376_cov_66.225403_9 
I7.NODE_597_length_391_cov_60.777493.1.469_1 
I7.NODE_597_length_391_cov_60.777493.1.469_2 
I7.NODE_612_length_406_cov_128.640396_1 K02025
I7.NODE_615_length_4308_cov_62.814995_1 
I7.NODE_615_length_4308_cov_62.814995_2 
I7.NODE_615_length_4308_cov_62.814995_3 
I7.NODE_615_length_4308_cov_62.814995_4 K01191
I7.NODE_636_length_1275_cov_64.665886_1 
I7.NODE_663_length_1976_cov_66.660423_1 
I7.NODE_663_length_1976_cov_66.660423_2 
I7.NODE_677_length_778_cov_66.931877_1 
I7.NODE_677_length_778_cov_66.931877_2 
I7.NODE_718_length_390_cov_61.676922_1 
I7.NODE_725_length_3012_cov_65.231743_1 
I7.NODE_725_length_3012_cov_65.231743_2 
I7.NODE_725_length_3012_cov_65.231743_3 
I7.NODE_725_length_3012_cov_65.231743_4 
I7.NODE_729_length_806_cov_62.882133_1 
I7.NODE_760_length_476_cov_74.628151.24.562_1 
I7.NODE_760_length_476_cov_74.628151.24.562_2 K02864
I7.NODE_772_length_898_cov_60.834076_1 
I7.NODE_778_length_3251_cov_62.408180.1.3334_1 
I7.NODE_778_length_3251_cov_62.408180.1.3334_2 
I7.NODE_778_length_3251_cov_62.408180.1.3334_3 
I7.NODE_779_length_402_cov_60.273632_1 
I7.NODE_835_length_3590_cov_79.401115_1 
I7.NODE_835_length_3590_cov_79.401115_2 K06191
I7.NODE_835_length_3590_cov_79.401115_3 K03647
I7.NODE_835_length_3590_cov_79.401115_4 K00525
I7.NODE_842_length_314_cov_76.643311_1 
I7.NODE_854_length_397_cov_64.891685_1 
I7.NODE_867_length_5949_cov_63.663639_1 
I7.NODE_867_length_5949_cov_63.663639_2 K07272
I7.NODE_867_length_5949_cov_63.663639_3 
I7.NODE_867_length_5949_cov_63.663639_4 K09690
I7.NODE_867_length_5949_cov_63.663639_5 K09691
I7.NODE_878_length_584_cov_67.477737_1 
I7.NODE_881_length_342_cov_68.400581_1 K02907
I7.NODE_881_length_342_cov_68.400581_2 K02876
I7.NODE_889_length_848_cov_69.319572.4.934_1 
I7.NODE_889_length_848_cov_69.319572.4.934_2 
I7.NODE_893_length_640_cov_116.110939_1 K02026
I7.NODE_899_length_965_cov_77.366837_1 
I7.NODE_899_length_965_cov_77.366837_2 
I7.NODE_902_length_4707_cov_67.963036.1.4787_1 
I7.NODE_902_length_4707_cov_67.963036.1.4787_2 K02026
I7.NODE_902_length_4707_cov_67.963036.1.4787_3 K02025
I7.NODE_902_length_4707_cov_67.963036.1.4787_4 K02027
I7.NODE_902_length_4707_cov_67.963036.1.4787_5 
I7.NODE_902_length_4707_cov_67.963036.1.4787_6 
I7.NODE_913_length_8431_cov_68.702286.9.8517_1 
I7.NODE_913_length_8431_cov_68.702286.9.8517_10 
I7.NODE_913_length_8431_cov_68.702286.9.8517_11 
I7.NODE_913_length_8431_cov_68.702286.9.8517_2 
I7.NODE_913_length_8431_cov_68.702286.9.8517_3 
I7.NODE_913_length_8431_cov_68.702286.9.8517_4 
I7.NODE_913_length_8431_cov_68.702286.9.8517_5 
I7.NODE_913_length_8431_cov_68.702286.9.8517_6 
I7.NODE_913_length_8431_cov_68.702286.9.8517_7 
I7.NODE_913_length_8431_cov_68.702286.9.8517_8 
I7.NODE_913_length_8431_cov_68.702286.9.8517_9 
I7.NODE_936_length_344_cov_61.555233_1 
I7.NODE_936_length_344_cov_61.555233_2 
I7.NODE_94_length_2765_cov_76.884628.2.2840_1 
I7.NODE_94_length_2765_cov_76.884628.2.2840_2 
I7.NODE_94_length_2765_cov_76.884628.2.2840_3 
I7.NODE_94_length_2765_cov_76.884628.2.2840_4 
I7.NODE_954_length_532_cov_81.124062_1 
I7.NODE_954_length_532_cov_81.124062_2 
I7.NODE_955_length_3185_cov_60.737835_1 
I7.NODE_955_length_3185_cov_60.737835_2 K00845
I7.NODE_955_length_3185_cov_60.737835_3 
I7.NODE_955_length_3185_cov_60.737835_4 
I7.NODE_964_length_1319_cov_61.734646.33.1402_1 
I7.NODE_964_length_1319_cov_61.734646.33.1402_2 K12988
I7.NODE_997_length_3893_cov_70.239403_1 
I7.NODE_997_length_3893_cov_70.239403_2 K02025
I7.NODE_997_length_3893_cov_70.239403_3 K10190
I7.NODE_997_length_3893_cov_70.239403_4 K02027
I8.NODE_1013_length_1800_cov_52.861111_1 K02003 K02004
I8.NODE_1013_length_1800_cov_52.861111_2 K00567
I8.NODE_1015_length_813_cov_56.193111_1 K02959
I8.NODE_1015_length_813_cov_56.193111_2 
I8.NODE_1029_length_4505_cov_51.477470.3.4585_1 
I8.NODE_1029_length_4505_cov_51.477470.3.4585_2 
I8.NODE_1029_length_4505_cov_51.477470.3.4585_3 K01870
I8.NODE_1034_length_2382_cov_62.984047_1 K02115
I8.NODE_1034_length_2382_cov_62.984047_2 K02112
I8.NODE_1034_length_2382_cov_62.984047_3 
I8.NODE_1039_length_1294_cov_52.321484_1 
I8.NODE_1039_length_1294_cov_52.321484_2 K00970
I8.NODE_1046_length_5031_cov_52.043926_1 
I8.NODE_1046_length_5031_cov_52.043926_2 
I8.NODE_1046_length_5031_cov_52.043926_3 K03702
I8.NODE_1046_length_5031_cov_52.043926_4 K05794
I8.NODE_1046_length_5031_cov_52.043926_5 
I8.NODE_1046_length_5031_cov_52.043926_6 
I8.NODE_1047_length_561_cov_81.475937_1 
I8.NODE_1049_length_2854_cov_66.542397.2.2934_1 K03070
I8.NODE_1050_length_9464_cov_73.698433.38.9544_1 
I8.NODE_1050_length_9464_cov_73.698433.38.9544_10 
I8.NODE_1050_length_9464_cov_73.698433.38.9544_2 K03501
I8.NODE_1050_length_9464_cov_73.698433.38.9544_3 K03496
I8.NODE_1050_length_9464_cov_73.698433.38.9544_4 K03497
I8.NODE_1050_length_9464_cov_73.698433.38.9544_5 K01921
I8.NODE_1050_length_9464_cov_73.698433.38.9544_6 K00837
I8.NODE_1050_length_9464_cov_73.698433.38.9544_7 K01733
I8.NODE_1050_length_9464_cov_73.698433.38.9544_8 K03671
I8.NODE_1050_length_9464_cov_73.698433.38.9544_9 K00384
I8.NODE_1070_length_731_cov_57.017784_1 
I8.NODE_1070_length_731_cov_57.017784_2 
I8.NODE_1071_length_796_cov_52.738693.25.876_1 
I8.NODE_1071_length_796_cov_52.738693.25.876_2 K13019
I8.NODE_1074_length_4356_cov_55.169651_1 
I8.NODE_1074_length_4356_cov_55.169651_2 K02906
I8.NODE_1074_length_4356_cov_55.169651_3 K02946
I8.NODE_1074_length_4356_cov_55.169651_4 
I8.NODE_1074_length_4356_cov_55.169651_5 
I8.NODE_1074_length_4356_cov_55.169651_6 
I8.NODE_1074_length_4356_cov_55.169651_7 
I8.NODE_1080_length_1355_cov_51.006641_1 
I8.NODE_1080_length_1355_cov_51.006641_2 
I8.NODE_1094_length_2024_cov_53.417984_1 K01805
I8.NODE_1094_length_2024_cov_53.417984_2 
I8.NODE_1099_length_3547_cov_58.787426_1 
I8.NODE_1099_length_3547_cov_58.787426_2 
I8.NODE_1099_length_3547_cov_58.787426_3 
I8.NODE_1099_length_3547_cov_58.787426_4 
I8.NODE_1099_length_3547_cov_58.787426_5 
I8.NODE_1099_length_3547_cov_58.787426_6 
I8.NODE_1099_length_3547_cov_58.787426_7 
I8.NODE_1100_length_3381_cov_65.526474.1.3457_1 
I8.NODE_1100_length_3381_cov_65.526474.1.3457_2 
I8.NODE_1100_length_3381_cov_65.526474.1.3457_3 
I8.NODE_1100_length_3381_cov_65.526474.1.3457_4 
I8.NODE_1100_length_3381_cov_65.526474.1.3457_5 
I8.NODE_1100_length_3381_cov_65.526474.1.3457_6 
I8.NODE_1100_length_3381_cov_65.526474.1.3457_7 
I8.NODE_1107_length_1579_cov_56.195061_1 
I8.NODE_1107_length_1579_cov_56.195061_2 
I8.NODE_110_length_931_cov_110.241676.13.1011_1 K10189
I8.NODE_1112_length_1299_cov_64.009239.1.1375_1 K02986
I8.NODE_1112_length_1299_cov_64.009239.1.1375_2 K01872
I8.NODE_1113_length_466_cov_67.210297_1 K03466
I8.NODE_1116_length_1638_cov_90.330894_1 K07485
I8.NODE_1121_length_1170_cov_52.140171.3.1250_1 
I8.NODE_1121_length_1170_cov_52.140171.3.1250_2 
I8.NODE_1121_length_1170_cov_52.140171.3.1250_3 K02356
I8.NODE_1141_length_350_cov_50.628571_1 
I8.NODE_1145_length_846_cov_68.320328_1 K03925
I8.NODE_1145_length_846_cov_68.320328_2 
I8.NODE_1153_length_656_cov_120.625000_1 
I8.NODE_1153_length_656_cov_120.625000_2 
I8.NODE_1156_length_6224_cov_68.892509_1 K03442
I8.NODE_1156_length_6224_cov_68.892509_2 
I8.NODE_1156_length_6224_cov_68.892509_3 
I8.NODE_1156_length_6224_cov_68.892509_4 K07306
I8.NODE_1156_length_6224_cov_68.892509_5 K07307
I8.NODE_1156_length_6224_cov_68.892509_6 K07308
I8.NODE_1157_length_611_cov_81.369888_1 K01939
I8.NODE_1160_length_9844_cov_68.426552.2.9924_1 K02935
I8.NODE_1160_length_9844_cov_68.426552.2.9924_2 K07486
I8.NODE_1160_length_9844_cov_68.426552.2.9924_3 K03043
I8.NODE_1160_length_9844_cov_68.426552.2.9924_4 K03046
I8.NODE_1165_length_713_cov_55.124825_1 
I8.NODE_1165_length_713_cov_55.124825_2 
I8.NODE_1168_length_2461_cov_67.351486.2.2541_1 K01209
I8.NODE_1168_length_2461_cov_67.351486.2.2541_2 
I8.NODE_1171_length_2290_cov_54.834499.1.2367_1 
I8.NODE_1174_length_2049_cov_56.519279_1 
I8.NODE_1174_length_2049_cov_56.519279_2 
I8.NODE_1174_length_2049_cov_56.519279_3 
I8.NODE_1181_length_2790_cov_52.099281_1 K00371
I8.NODE_1181_length_2790_cov_52.099281_2 K00370
I8.NODE_1195_length_1793_cov_59.635250.11.1873_1 K01754
I8.NODE_1195_length_1793_cov_59.635250.11.1873_2 
I8.NODE_1196_length_3076_cov_55.941158.2.3156_1 K06898
I8.NODE_1196_length_3076_cov_55.941158.2.3156_2 
I8.NODE_1196_length_3076_cov_55.941158.2.3156_3 K02440
I8.NODE_1196_length_3076_cov_55.941158.2.3156_4 K09121
I8.NODE_1203_length_777_cov_53.469757.9.857_1 K11189
I8.NODE_1207_length_4523_cov_60.525757.1.4601_1 
I8.NODE_1207_length_4523_cov_60.525757.1.4601_2 K02108
I8.NODE_1207_length_4523_cov_60.525757.1.4601_3 K02110
I8.NODE_1207_length_4523_cov_60.525757.1.4601_4 K02109
I8.NODE_1207_length_4523_cov_60.525757.1.4601_5 K02109 K02113
I8.NODE_1207_length_4523_cov_60.525757.1.4601_6 K02111
I8.NODE_1216_length_7650_cov_59.187450.1.7689_1 
I8.NODE_1216_length_7650_cov_59.187450.1.7689_2 
I8.NODE_1216_length_7650_cov_59.187450.1.7689_3 K05521
I8.NODE_1216_length_7650_cov_59.187450.1.7689_4 K01811
I8.NODE_1216_length_7650_cov_59.187450.1.7689_5 
I8.NODE_1216_length_7650_cov_59.187450.1.7689_6 
I8.NODE_1216_length_7650_cov_59.187450.1.7689_7 
I8.NODE_121_length_2266_cov_102.112091.5.2346_1 
I8.NODE_1221_length_2208_cov_60.706974.2.2288_1 
I8.NODE_1221_length_2208_cov_60.706974.2.2288_2 
I8.NODE_1222_length_1447_cov_61.308914_1 K06149
I8.NODE_1236_length_1208_cov_57.969372_1 K00611
I8.NODE_1236_length_1208_cov_57.969372_2 
I8.NODE_1244_length_3314_cov_60.296619.1.3388_1 
I8.NODE_1244_length_3314_cov_60.296619.1.3388_2 K02314
I8.NODE_1244_length_3314_cov_60.296619.1.3388_3 K00941
I8.NODE_1246_length_698_cov_51.021488_1 K00560
I8.NODE_1250_length_2468_cov_55.707455.8.2544_1 
I8.NODE_1250_length_2468_cov_55.707455.8.2544_2 K03696
I8.NODE_1258_length_651_cov_82.901688.1.725_1 K06187
I8.NODE_1258_length_651_cov_82.901688.1.725_2 
I8.NODE_1261_length_6374_cov_62.606056_1 
I8.NODE_1261_length_6374_cov_62.606056_2 K03101
I8.NODE_1261_length_6374_cov_62.606056_3 K06180
I8.NODE_1261_length_6374_cov_62.606056_4 
I8.NODE_1261_length_6374_cov_62.606056_5 K02337
I8.NODE_1267_length_1540_cov_66.317535_1 K02575
I8.NODE_1268_length_1757_cov_52.943085_1 
I8.NODE_1268_length_1757_cov_52.943085_2 
I8.NODE_1273_length_1311_cov_65.417236_1 K07223
I8.NODE_1276_length_1602_cov_74.187889_1 
I8.NODE_1276_length_1602_cov_74.187889_2 
I8.NODE_1276_length_1602_cov_74.187889_3 
I8.NODE_1279_length_3307_cov_65.827339_1 
I8.NODE_1279_length_3307_cov_65.827339_2 
I8.NODE_1284_length_4741_cov_65.840118_1 
I8.NODE_1284_length_4741_cov_65.840118_2 K05814
I8.NODE_1284_length_4741_cov_65.840118_3 K05815
I8.NODE_1284_length_4741_cov_65.840118_4 
I8.NODE_1284_length_4741_cov_65.840118_5 
I8.NODE_1289_length_594_cov_51.651516_1 K09162
I8.NODE_1294_length_728_cov_67.313187_1 
I8.NODE_1294_length_728_cov_67.313187_2 
I8.NODE_1297_length_1669_cov_53.022770_1 
I8.NODE_1297_length_1669_cov_53.022770_2 
I8.NODE_1297_length_1669_cov_53.022770_3 
I8.NODE_1299_length_2906_cov_70.874054_1 K02031 K02032
I8.NODE_1299_length_2906_cov_70.874054_2 K02034
I8.NODE_1322_length_562_cov_54.886120_1 K01885
I8.NODE_1327_length_2824_cov_65.169617_1 
I8.NODE_1327_length_2824_cov_65.169617_2 
I8.NODE_1327_length_2824_cov_65.169617_3 
I8.NODE_132_length_456_cov_59.416668.1.533_1 
I8.NODE_1332_length_2272_cov_56.174736_1 
I8.NODE_1332_length_2272_cov_56.174736_2 
I8.NODE_1333_length_2747_cov_53.412086_1 K01952
I8.NODE_1333_length_2747_cov_53.412086_2 
I8.NODE_1333_length_2747_cov_53.412086_3 
I8.NODE_1338_length_5514_cov_53.846390.16.5594_1 K00886
I8.NODE_1338_length_5514_cov_53.846390.16.5594_2 
I8.NODE_1338_length_5514_cov_53.846390.16.5594_3 K00002
I8.NODE_1338_length_5514_cov_53.846390.16.5594_4 K03784
I8.NODE_1338_length_5514_cov_53.846390.16.5594_5 K03308
I8.NODE_1338_length_5514_cov_53.846390.16.5594_6 
I8.NODE_1344_length_3485_cov_50.912483_1 
I8.NODE_1344_length_3485_cov_50.912483_2 
I8.NODE_1344_length_3485_cov_50.912483_3 
I8.NODE_1353_length_1465_cov_50.750854_1 
I8.NODE_1353_length_1465_cov_50.750854_2 
I8.NODE_1358_length_3747_cov_58.005604.3.3825_1 K02034
I8.NODE_1358_length_3747_cov_58.005604.3.3825_2 K02033
I8.NODE_1358_length_3747_cov_58.005604.3.3825_3 K02035
I8.NODE_1361_length_6454_cov_53.576233_1 K03086
I8.NODE_1361_length_6454_cov_53.576233_2 
I8.NODE_1361_length_6454_cov_53.576233_3 
I8.NODE_1361_length_6454_cov_53.576233_4 
I8.NODE_1361_length_6454_cov_53.576233_5 
I8.NODE_1368_length_2436_cov_56.077587.5.2516_1 K00600
I8.NODE_1368_length_2436_cov_56.077587.5.2516_2 
I8.NODE_1368_length_2436_cov_56.077587.5.2516_3 K07012
I8.NODE_1373_length_748_cov_53.989304.4.828_1 
I8.NODE_1373_length_748_cov_53.989304.4.828_2 
I8.NODE_1381_length_2231_cov_57.573284.1.2307_1 
I8.NODE_1381_length_2231_cov_57.573284.1.2307_2 K00615
I8.NODE_1381_length_2231_cov_57.573284.1.2307_3 
I8.NODE_1384_length_3693_cov_56.929325.2.3773_1 K02926
I8.NODE_1384_length_3693_cov_56.929325.2.3773_2 K02892
I8.NODE_1384_length_3693_cov_56.929325.2.3773_3 K02886
I8.NODE_1384_length_3693_cov_56.929325.2.3773_4 K02965
I8.NODE_1384_length_3693_cov_56.929325.2.3773_5 K02890
I8.NODE_1384_length_3693_cov_56.929325.2.3773_6 K02982
I8.NODE_1384_length_3693_cov_56.929325.2.3773_7 K02878
I8.NODE_139_length_750_cov_54.844002.9.830_1 
I8.NODE_1400_length_375_cov_96.813332_1 
I8.NODE_1400_length_375_cov_96.813332_2 
I8.NODE_1411_length_4360_cov_54.047478.5.4440_1 
I8.NODE_1411_length_4360_cov_54.047478.5.4440_2 K12112
I8.NODE_1411_length_4360_cov_54.047478.5.4440_3 K12111
I8.NODE_1411_length_4360_cov_54.047478.5.4440_4 
I8.NODE_1412_length_3443_cov_57.148998.2.3523_1 
I8.NODE_1412_length_3443_cov_57.148998.2.3523_2 
I8.NODE_1412_length_3443_cov_57.148998.2.3523_3 K10243
I8.NODE_1412_length_3443_cov_57.148998.2.3523_4 
I8.NODE_1418_length_1115_cov_58.285202.32.1195_1 K02035
I8.NODE_1418_length_1115_cov_58.285202.32.1195_2 
I8.NODE_1434_length_487_cov_61.371662_1 K04069
I8.NODE_1435_length_2124_cov_50.928436_1 
I8.NODE_1435_length_2124_cov_50.928436_2 
I8.NODE_1435_length_2124_cov_50.928436_3 K00633
I8.NODE_1438_length_1602_cov_61.219727_1 
I8.NODE_1438_length_1602_cov_61.219727_2 
I8.NODE_1438_length_1602_cov_61.219727_3 
I8.NODE_1439_length_6469_cov_53.578762_1 
I8.NODE_1439_length_6469_cov_53.578762_2 K01744
I8.NODE_1439_length_6469_cov_53.578762_3 
I8.NODE_1439_length_6469_cov_53.578762_4 
I8.NODE_1439_length_6469_cov_53.578762_5 
I8.NODE_1439_length_6469_cov_53.578762_6 
I8.NODE_1440_length_1366_cov_58.597366.1.1440_1 
I8.NODE_1440_length_1366_cov_58.597366.1.1440_2 
I8.NODE_1442_length_3911_cov_52.844028.4.3991_1 
I8.NODE_1442_length_3911_cov_52.844028.4.3991_2 K02598
I8.NODE_1442_length_3911_cov_52.844028.4.3991_3 
I8.NODE_1442_length_3911_cov_52.844028.4.3991_4 
I8.NODE_1442_length_3911_cov_52.844028.4.3991_5 
I8.NODE_1445_length_1964_cov_51.504074_1 
I8.NODE_1445_length_1964_cov_51.504074_2 
I8.NODE_1446_length_1645_cov_76.167778.2.1723_1 
I8.NODE_1446_length_1645_cov_76.167778.2.1723_2 K04047
I8.NODE_1446_length_1645_cov_76.167778.2.1723_3 
I8.NODE_1446_length_1645_cov_76.167778.2.1723_4 
I8.NODE_1467_length_2282_cov_52.373795_1 
I8.NODE_1467_length_2282_cov_52.373795_2 K03664
I8.NODE_1467_length_2282_cov_52.373795_3 
I8.NODE_1467_length_2282_cov_52.373795_4 
I8.NODE_1467_length_2282_cov_52.373795_5 
I8.NODE_1469_length_2843_cov_60.786140_1 
I8.NODE_1469_length_2843_cov_60.786140_2 K00656
I8.NODE_1469_length_2843_cov_60.786140_3 
I8.NODE_1477_length_691_cov_55.209843.1.758_1 
I8.NODE_1477_length_691_cov_55.209843.1.758_2 
I8.NODE_1487_length_2223_cov_56.450291.1.2297_1 
I8.NODE_1487_length_2223_cov_56.450291.1.2297_2 
I8.NODE_1504_length_4107_cov_68.378868.1.4140_1 K05799
I8.NODE_1504_length_4107_cov_68.378868.1.4140_2 K12368
I8.NODE_1504_length_4107_cov_68.378868.1.4140_3 K02033
I8.NODE_1504_length_4107_cov_68.378868.1.4140_4 
I8.NODE_1508_length_327_cov_59.455658_1 
I8.NODE_150_length_1558_cov_92.858795.1.1635_1 
I8.NODE_150_length_1558_cov_92.858795.1.1635_2 
I8.NODE_150_length_1558_cov_92.858795.1.1635_3 
I8.NODE_1512_length_5253_cov_62.967068.23.5333_1 K00239
I8.NODE_1512_length_5253_cov_62.967068.23.5333_2 K00245
I8.NODE_1512_length_5253_cov_62.967068.23.5333_3 K01409
I8.NODE_1512_length_5253_cov_62.967068.23.5333_4 
I8.NODE_1512_length_5253_cov_62.967068.23.5333_5 K06048
I8.NODE_1514_length_4826_cov_54.837959_1 K01652
I8.NODE_1514_length_4826_cov_54.837959_2 K01653
I8.NODE_1514_length_4826_cov_54.837959_3 K00053
I8.NODE_1514_length_4826_cov_54.837959_4 K00052
I8.NODE_1521_length_1314_cov_54.453575_1 
I8.NODE_1521_length_1314_cov_54.453575_2 K07335
I8.NODE_1525_length_1262_cov_52.205231.1.1332_1 K07552
I8.NODE_1531_length_453_cov_78.699776_1 
I8.NODE_1533_length_2417_cov_58.782375.1.2487_1 
I8.NODE_1533_length_2417_cov_58.782375.1.2487_2 
I8.NODE_1533_length_2417_cov_58.782375.1.2487_3 
I8.NODE_1542_length_421_cov_71.140144.6.501_1 
I8.NODE_1544_length_3118_cov_57.308853_1 
I8.NODE_1544_length_3118_cov_57.308853_2 K02990
I8.NODE_1544_length_3118_cov_57.308853_3 K03111
I8.NODE_1544_length_3118_cov_57.308853_4 K02963
I8.NODE_1544_length_3118_cov_57.308853_5 K02939
I8.NODE_1547_length_3150_cov_51.989525_1 
I8.NODE_1547_length_3150_cov_51.989525_2 K11741
I8.NODE_1547_length_3150_cov_51.989525_3 K02945
I8.NODE_1550_length_6559_cov_59.604057.3.6630_1 
I8.NODE_1550_length_6559_cov_59.604057.3.6630_2 
I8.NODE_1550_length_6559_cov_59.604057.3.6630_3 K03545
I8.NODE_1550_length_6559_cov_59.604057.3.6630_4 K01358
I8.NODE_1550_length_6559_cov_59.604057.3.6630_5 K01358
I8.NODE_1550_length_6559_cov_59.604057.3.6630_6 K03544
I8.NODE_1550_length_6559_cov_59.604057.3.6630_7 K04092
I8.NODE_1550_length_6559_cov_59.604057.3.6630_8 
I8.NODE_1551_length_4408_cov_50.978901.8.4488_1 K00937
I8.NODE_1551_length_4408_cov_50.978901.8.4488_2 K01567
I8.NODE_1551_length_4408_cov_50.978901.8.4488_3 K02040
I8.NODE_1552_length_4117_cov_53.899197_1 K10805
I8.NODE_1552_length_4117_cov_53.899197_2 
I8.NODE_1552_length_4117_cov_53.899197_3 
I8.NODE_1552_length_4117_cov_53.899197_4 K02836
I8.NODE_1553_length_551_cov_59.083485_1 
I8.NODE_1553_length_551_cov_59.083485_2 
I8.NODE_1558_length_1630_cov_60.563190.5.1703_1 
I8.NODE_1558_length_1630_cov_60.563190.5.1703_2 
I8.NODE_1559_length_2100_cov_61.098095_1 
I8.NODE_1559_length_2100_cov_61.098095_2 K01834
I8.NODE_1559_length_2100_cov_61.098095_3 K02039
I8.NODE_155_length_561_cov_66.049911_1 
I8.NODE_155_length_561_cov_66.049911_2 
I8.NODE_1566_length_3778_cov_61.239544.15.3858_1 
I8.NODE_1566_length_3778_cov_61.239544.15.3858_2 
I8.NODE_1568_length_5669_cov_61.662373_1 K03076
I8.NODE_1568_length_5669_cov_61.662373_2 K00939
I8.NODE_1568_length_5669_cov_61.662373_3 K01265
I8.NODE_1568_length_5669_cov_61.662373_4 K02518
I8.NODE_1568_length_5669_cov_61.662373_5 K02919
I8.NODE_1568_length_5669_cov_61.662373_6 K03040
I8.NODE_1568_length_5669_cov_61.662373_7 K02879
I8.NODE_1569_length_371_cov_103.770889.1.447_1 
I8.NODE_1571_length_691_cov_124.874092.4.753_1 
I8.NODE_1572_length_1923_cov_61.277691_1 
I8.NODE_1572_length_1923_cov_61.277691_2 K01990
I8.NODE_1572_length_1923_cov_61.277691_3 K07979
I8.NODE_1574_length_1174_cov_59.751278_1 
I8.NODE_1574_length_1174_cov_59.751278_2 
I8.NODE_1576_length_1470_cov_54.024490.38.1550_1 K01866
I8.NODE_1588_length_3631_cov_51.087856.8.3711_1 
I8.NODE_1588_length_3631_cov_51.087856.8.3711_2 
I8.NODE_1593_length_1126_cov_60.566608_1 
I8.NODE_1593_length_1126_cov_60.566608_2 K00969
I8.NODE_1593_length_1126_cov_60.566608_3 
I8.NODE_1594_length_4772_cov_65.284370.2.4826_1 
I8.NODE_1594_length_4772_cov_65.284370.2.4826_2 
I8.NODE_1594_length_4772_cov_65.284370.2.4826_3 
I8.NODE_1594_length_4772_cov_65.284370.2.4826_4 K03319
I8.NODE_159_length_3187_cov_75.989647_1 
I8.NODE_159_length_3187_cov_75.989647_2 
I8.NODE_159_length_3187_cov_75.989647_3 
I8.NODE_159_length_3187_cov_75.989647_4 
I8.NODE_159_length_3187_cov_75.989647_5 K02511
I8.NODE_159_length_3187_cov_75.989647_6 
I8.NODE_1600_length_1651_cov_78.222893.4.1731_1 
I8.NODE_1600_length_1651_cov_78.222893.4.1731_2 
I8.NODE_1600_length_1651_cov_78.222893.4.1731_3 
I8.NODE_1601_length_888_cov_66.351349_1 K03596
I8.NODE_1608_length_1827_cov_70.149422_1 
I8.NODE_1608_length_1827_cov_70.149422_2 
I8.NODE_1608_length_1827_cov_70.149422_3 
I8.NODE_1614_length_1133_cov_60.571049.7.1211_1 
I8.NODE_1617_length_5038_cov_54.024414.1.5102_1 
I8.NODE_1617_length_5038_cov_54.024414.1.5102_2 K01126
I8.NODE_1617_length_5038_cov_54.024414.1.5102_3 K01950
I8.NODE_1628_length_4256_cov_73.810387_1 
I8.NODE_1628_length_4256_cov_73.810387_2 K07790
I8.NODE_1628_length_4256_cov_73.810387_3 
I8.NODE_1628_length_4256_cov_73.810387_4 
I8.NODE_1628_length_4256_cov_73.810387_5 K02026
I8.NODE_1630_length_4011_cov_53.262779.1.4089_1 
I8.NODE_1630_length_4011_cov_53.262779.1.4089_2 K02013
I8.NODE_1630_length_4011_cov_53.262779.1.4089_3 
I8.NODE_1630_length_4011_cov_53.262779.1.4089_4 K04087
I8.NODE_1630_length_4011_cov_53.262779.1.4089_5 
I8.NODE_1632_length_364_cov_56.502747.13.444_1 
I8.NODE_1632_length_364_cov_56.502747.13.444_2 
I8.NODE_1642_length_841_cov_58.542213.1.918_1 
I8.NODE_1643_length_1239_cov_55.849072.4.1319_1 
I8.NODE_1643_length_1239_cov_55.849072.4.1319_2 K03110
I8.NODE_1644_length_3100_cov_58.065483.1.3120_1 
I8.NODE_1644_length_3100_cov_58.065483.1.3120_2 
I8.NODE_1644_length_3100_cov_58.065483.1.3120_3 
I8.NODE_1645_length_2861_cov_66.535477_1 
I8.NODE_1645_length_2861_cov_66.535477_2 
I8.NODE_1645_length_2861_cov_66.535477_3 
I8.NODE_1645_length_2861_cov_66.535477_4 
I8.NODE_1646_length_1007_cov_71.431976_1 
I8.NODE_1646_length_1007_cov_71.431976_2 
I8.NODE_1652_length_643_cov_112.508553_1 K00058
I8.NODE_1654_length_1640_cov_63.657318.1.1711_1 
I8.NODE_1654_length_1640_cov_63.657318.1.1711_2 K03118
I8.NODE_1654_length_1640_cov_63.657318.1.1711_3 K03116
I8.NODE_1659_length_4492_cov_55.823463_1 
I8.NODE_1659_length_4492_cov_55.823463_2 K07862
I8.NODE_1659_length_4492_cov_55.823463_3 K00024
I8.NODE_1678_length_5229_cov_58.653473.1.5304_1 K02026
I8.NODE_1678_length_5229_cov_58.653473.1.5304_2 K02025
I8.NODE_1678_length_5229_cov_58.653473.1.5304_3 K05813
I8.NODE_1678_length_5229_cov_58.653473.1.5304_4 
I8.NODE_167_length_1405_cov_90.059784_1 K00337
I8.NODE_167_length_1405_cov_90.059784_2 
I8.NODE_1686_length_406_cov_53.120689_1 K01992
I8.NODE_1687_length_1834_cov_54.130863_1 
I8.NODE_1687_length_1834_cov_54.130863_2 
I8.NODE_1687_length_1834_cov_54.130863_3 
I8.NODE_1692_length_1653_cov_53.686630_1 K02343
I8.NODE_1692_length_1653_cov_53.686630_2 
I8.NODE_171_length_2002_cov_53.116882.1.2080_1 K02755 K02756 K02757
I8.NODE_1732_length_6248_cov_57.916294_1 
I8.NODE_1732_length_6248_cov_57.916294_2 
I8.NODE_1734_length_2516_cov_57.280205.1.2587_1 
I8.NODE_1734_length_2516_cov_57.280205.1.2587_2 K01687
I8.NODE_1741_length_1326_cov_66.560333.668.1382_1 K06131
I8.NODE_1744_length_1042_cov_59.630520_1 
I8.NODE_1744_length_1042_cov_59.630520_2 
I8.NODE_1744_length_1042_cov_59.630520_3 
I8.NODE_1747_length_2213_cov_50.477631_1 
I8.NODE_1747_length_2213_cov_50.477631_2 K11923
I8.NODE_1747_length_2213_cov_50.477631_3 
I8.NODE_1747_length_2213_cov_50.477631_4 
I8.NODE_1756_length_1966_cov_55.847916_1 K07736
I8.NODE_1756_length_1966_cov_55.847916_2 
I8.NODE_1756_length_1966_cov_55.847916_3 
I8.NODE_1766_length_4547_cov_62.892017_1 
I8.NODE_1766_length_4547_cov_62.892017_2 
I8.NODE_1766_length_4547_cov_62.892017_3 
I8.NODE_1766_length_4547_cov_62.892017_4 
I8.NODE_1766_length_4547_cov_62.892017_5 
I8.NODE_1766_length_4547_cov_62.892017_6 K09819
I8.NODE_1766_length_4547_cov_62.892017_7 
I8.NODE_1767_length_1161_cov_61.082687.5.1241_1 
I8.NODE_1767_length_1161_cov_61.082687.5.1241_2 
I8.NODE_1780_length_2205_cov_56.407711.1.2282_1 
I8.NODE_1780_length_2205_cov_56.407711.1.2282_2 K09017
I8.NODE_1780_length_2205_cov_56.407711.1.2282_3 
I8.NODE_1800_length_5809_cov_56.892406_1 
I8.NODE_1800_length_5809_cov_56.892406_2 
I8.NODE_1800_length_5809_cov_56.892406_3 
I8.NODE_1800_length_5809_cov_56.892406_4 
I8.NODE_1800_length_5809_cov_56.892406_5 
I8.NODE_1800_length_5809_cov_56.892406_6 
I8.NODE_180_length_3105_cov_62.016102_1 
I8.NODE_180_length_3105_cov_62.016102_2 K03726
I8.NODE_1814_length_5389_cov_53.835590_1 
I8.NODE_1814_length_5389_cov_53.835590_2 
I8.NODE_1814_length_5389_cov_53.835590_3 
I8.NODE_1814_length_5389_cov_53.835590_4 
I8.NODE_1814_length_5389_cov_53.835590_5 K06400
I8.NODE_1814_length_5389_cov_53.835590_6 K06400
I8.NODE_1814_length_5389_cov_53.835590_7 
I8.NODE_1815_length_5412_cov_56.428307.2.5490_1 K07098
I8.NODE_1815_length_5412_cov_56.428307.2.5490_2 K05366
I8.NODE_1815_length_5412_cov_56.428307.2.5490_3 
I8.NODE_1815_length_5412_cov_56.428307.2.5490_4 
I8.NODE_1815_length_5412_cov_56.428307.2.5490_5 K10773
I8.NODE_1816_length_11616_cov_64.343407.3.11696_1 K00010
I8.NODE_1816_length_11616_cov_64.343407.3.11696_10 
I8.NODE_1816_length_11616_cov_64.343407.3.11696_2 K00616
I8.NODE_1816_length_11616_cov_64.343407.3.11696_3 
I8.NODE_1816_length_11616_cov_64.343407.3.11696_4 K03338
I8.NODE_1816_length_11616_cov_64.343407.3.11696_5 
I8.NODE_1816_length_11616_cov_64.343407.3.11696_6 
I8.NODE_1816_length_11616_cov_64.343407.3.11696_7 K00140
I8.NODE_1816_length_11616_cov_64.343407.3.11696_8 
I8.NODE_1816_length_11616_cov_64.343407.3.11696_9 
I8.NODE_1824_length_817_cov_53.659729.1.885_1 
I8.NODE_184_length_1276_cov_57.605015_1 
I8.NODE_184_length_1276_cov_57.605015_2 
I8.NODE_18_length_2347_cov_101.118446.21.2427_1 
I8.NODE_18_length_2347_cov_101.118446.21.2427_2 K02027
I8.NODE_194_length_1244_cov_53.651928.8.1317_1 
I8.NODE_194_length_1244_cov_53.651928.8.1317_2 K04518
I8.NODE_195_length_478_cov_50.979080_1 
I8.NODE_195_length_478_cov_50.979080_2 
I8.NODE_207_length_1804_cov_65.584259_1 
I8.NODE_207_length_1804_cov_65.584259_2 K02520
I8.NODE_207_length_1804_cov_65.584259_3 K02916
I8.NODE_207_length_1804_cov_65.584259_4 K02887
I8.NODE_210_length_2115_cov_59.808983_1 
I8.NODE_210_length_2115_cov_59.808983_2 
I8.NODE_210_length_2115_cov_59.808983_3 
I8.NODE_210_length_2115_cov_59.808983_4 
I8.NODE_213_length_2681_cov_54.605370_1 K02030
I8.NODE_213_length_2681_cov_54.605370_2 K02029
I8.NODE_213_length_2681_cov_54.605370_3 
I8.NODE_216_length_1780_cov_90.624161.11.1847_1 K02313
I8.NODE_216_length_1780_cov_90.624161.11.1847_2 K02338
I8.NODE_220_length_516_cov_51.430233.1.575_1 
I8.NODE_226_length_4171_cov_58.875568_1 K01689
I8.NODE_226_length_4171_cov_58.875568_2 
I8.NODE_226_length_4171_cov_58.875568_3 K03723
I8.NODE_227_length_2693_cov_58.248795_1 K01679
I8.NODE_227_length_2693_cov_58.248795_2 K08177
I8.NODE_240_length_811_cov_51.749691_1 
I8.NODE_240_length_811_cov_51.749691_2 
I8.NODE_242_length_1016_cov_62.462597_1 K01874
I8.NODE_261_length_920_cov_52.566303.1.997_1 K07682
I8.NODE_262_length_1581_cov_53.199242_1 
I8.NODE_264_length_1151_cov_67.676804_1 
I8.NODE_266_length_1699_cov_123.243675.11.1779_1 
I8.NODE_266_length_1699_cov_123.243675.11.1779_2 K07448
I8.NODE_276_length_1241_cov_61.596294.1.1318_1 K01802
I8.NODE_276_length_1241_cov_61.596294.1.1318_2 
I8.NODE_286_length_3494_cov_55.651974.32.3534_1 
I8.NODE_286_length_3494_cov_55.651974.32.3534_2 K01784
I8.NODE_286_length_3494_cov_55.651974.32.3534_3 
I8.NODE_286_length_3494_cov_55.651974.32.3534_4 
I8.NODE_286_length_3494_cov_55.651974.32.3534_5 K07644
I8.NODE_286_length_3494_cov_55.651974.32.3534_6 
I8.NODE_303_length_2298_cov_56.894691.29.2375_1 
I8.NODE_303_length_2298_cov_56.894691.29.2375_2 K00857
I8.NODE_303_length_2298_cov_56.894691.29.2375_3 
I8.NODE_307_length_2601_cov_58.926567_1 
I8.NODE_307_length_2601_cov_58.926567_2 
I8.NODE_307_length_2601_cov_58.926567_3 
I8.NODE_307_length_2601_cov_58.926567_4 
I8.NODE_311_length_1735_cov_59.569454_1 K02863
I8.NODE_311_length_1735_cov_59.569454_2 K02867
I8.NODE_311_length_1735_cov_59.569454_3 
I8.NODE_314_length_1297_cov_78.577484.1.1373_1 K05349
I8.NODE_316_length_2692_cov_89.722885.28.2772_1 K01153
I8.NODE_324_length_1118_cov_68.902504_1 K01647
I8.NODE_327_length_3261_cov_58.348358.5.3341_1 K01478
I8.NODE_327_length_3261_cov_58.348358.5.3341_2 
I8.NODE_327_length_3261_cov_58.348358.5.3341_3 
I8.NODE_327_length_3261_cov_58.348358.5.3341_4 
I8.NODE_339_length_782_cov_53.529411.19.862_1 
I8.NODE_340_length_2327_cov_68.122047.1.2403_1 K01811
I8.NODE_340_length_2327_cov_68.122047.1.2403_2 
I8.NODE_349_length_2006_cov_63.438683.2.2086_1 
I8.NODE_349_length_2006_cov_63.438683.2.2086_2 
I8.NODE_349_length_2006_cov_63.438683.2.2086_3 
I8.NODE_360_length_3205_cov_122.424957.1.3259_1 
I8.NODE_360_length_3205_cov_122.424957.1.3259_2 
I8.NODE_360_length_3205_cov_122.424957.1.3259_3 
I8.NODE_361_length_1719_cov_64.045959_1 
I8.NODE_361_length_1719_cov_64.045959_2 
I8.NODE_368_length_1171_cov_101.878738_1 K03789
I8.NODE_368_length_1171_cov_101.878738_2 
I8.NODE_371_length_4527_cov_69.406670.1.4604_1 
I8.NODE_371_length_4527_cov_69.406670.1.4604_2 
I8.NODE_371_length_4527_cov_69.406670.1.4604_3 K00426
I8.NODE_371_length_4527_cov_69.406670.1.4604_4 K00425
I8.NODE_371_length_4527_cov_69.406670.1.4604_5 
I8.NODE_383_length_1682_cov_82.089180.1.1751_1 
I8.NODE_394_length_2554_cov_62.285435_1 
I8.NODE_394_length_2554_cov_62.285435_2 K09811
I8.NODE_394_length_2554_cov_62.285435_3 K09812
I8.NODE_394_length_2554_cov_62.285435_4 
I8.NODE_400_length_5020_cov_55.657570_1 
I8.NODE_400_length_5020_cov_55.657570_2 
I8.NODE_400_length_5020_cov_55.657570_3 K02470
I8.NODE_400_length_5020_cov_55.657570_4 
I8.NODE_402_length_1229_cov_56.313263.8.1309_1 
I8.NODE_402_length_1229_cov_56.313263.8.1309_2 
I8.NODE_403_length_3724_cov_80.066055_1 
I8.NODE_403_length_3724_cov_80.066055_2 
I8.NODE_403_length_3724_cov_80.066055_3 K00948
I8.NODE_403_length_3724_cov_80.066055_4 K04042
I8.NODE_420_length_1549_cov_68.426079_1 
I8.NODE_420_length_1549_cov_68.426079_2 
I8.NODE_423_length_2434_cov_81.712410_1 K01710
I8.NODE_423_length_2434_cov_81.712410_2 
I8.NODE_425_length_1411_cov_72.735649.1.1489_1 
I8.NODE_426_length_657_cov_116.742767_1 
I8.NODE_446_length_731_cov_51.172367_1 
I8.NODE_458_length_692_cov_72.241333_1 
I8.NODE_461_length_322_cov_54.826088_1 
I8.NODE_472_length_2563_cov_97.701912_1 K02895
I8.NODE_472_length_2563_cov_97.701912_2 K02931
I8.NODE_472_length_2563_cov_97.701912_3 K02954
I8.NODE_472_length_2563_cov_97.701912_4 K02994
I8.NODE_472_length_2563_cov_97.701912_5 K02933
I8.NODE_472_length_2563_cov_97.701912_6 K02881
I8.NODE_472_length_2563_cov_97.701912_7 
I8.NODE_475_length_772_cov_52.386009.1.846_1 
I8.NODE_475_length_772_cov_52.386009.1.846_2 
I8.NODE_478_length_423_cov_53.011822_1 K00008
I8.NODE_478_length_423_cov_53.011822_2 
I8.NODE_481_length_1143_cov_84.335960.1.1214_1 
I8.NODE_481_length_1143_cov_84.335960.1.1214_2 K11175
I8.NODE_481_length_1143_cov_84.335960.1.1214_3 
I8.NODE_491_length_3520_cov_59.795738.1.3598_1 K03075
I8.NODE_491_length_3520_cov_59.795738.1.3598_2 K01803
I8.NODE_491_length_3520_cov_59.795738.1.3598_3 K00927
I8.NODE_491_length_3520_cov_59.795738.1.3598_4 K00134
I8.NODE_495_length_1799_cov_85.754311.1.1870_1 K01175
I8.NODE_495_length_1799_cov_85.754311.1.1870_2 
I8.NODE_495_length_1799_cov_85.754311.1.1870_3 
I8.NODE_509_length_1632_cov_89.184433_1 
I8.NODE_509_length_1632_cov_89.184433_2 
I8.NODE_509_length_1632_cov_89.184433_3 
I8.NODE_509_length_1632_cov_89.184433_4 
I8.NODE_509_length_1632_cov_89.184433_5 
I8.NODE_509_length_1632_cov_89.184433_6 
I8.NODE_512_length_3326_cov_61.176487.4.3403_1 K03526
I8.NODE_527_length_1311_cov_61.994659_1 
I8.NODE_527_length_1311_cov_61.994659_2 
I8.NODE_527_length_1311_cov_61.994659_3 
I8.NODE_531_length_1321_cov_53.931870.1.1380_1 
I8.NODE_534_length_3260_cov_69.734352.1.3319_1 
I8.NODE_534_length_3260_cov_69.734352.1.3319_2 
I8.NODE_534_length_3260_cov_69.734352.1.3319_3 
I8.NODE_561_length_1168_cov_57.368149_1 
I8.NODE_568_length_846_cov_106.751770.3.926_1 
I8.NODE_572_length_2633_cov_56.060387.1.2711_1 
I8.NODE_572_length_2633_cov_56.060387.1.2711_2 K00831
I8.NODE_584_length_1602_cov_91.598000.8.1646_1 
I8.NODE_584_length_1602_cov_91.598000.8.1646_2 
I8.NODE_584_length_1602_cov_91.598000.8.1646_3 
I8.NODE_588_length_1805_cov_60.669250_1 K01880
I8.NODE_588_length_1805_cov_60.669250_2 
I8.NODE_589_length_1234_cov_73.465157_1 
I8.NODE_590_length_1346_cov_61.519318.1.1424_1 
I8.NODE_590_length_1346_cov_61.519318.1.1424_2 
I8.NODE_590_length_1346_cov_61.519318.1.1424_3 
I8.NODE_592_length_731_cov_57.696308_1 K00925
I8.NODE_594_length_504_cov_82.013885.5.584_1 
I8.NODE_598_length_948_cov_68.050636.3.1028_1 
I8.NODE_598_length_948_cov_68.050636.3.1028_2 
I8.NODE_61_length_3143_cov_69.103722.3.3221_1 K02027
I8.NODE_61_length_3143_cov_69.103722.3.3221_2 K02026
I8.NODE_61_length_3143_cov_69.103722.3.3221_3 K02025
I8.NODE_61_length_3143_cov_69.103722.3.3221_4 
I8.NODE_623_length_1761_cov_55.440090_1 K04077
I8.NODE_623_length_1761_cov_55.440090_2 
I8.NODE_628_length_3106_cov_66.490982.1.3168_1 
I8.NODE_628_length_3106_cov_66.490982.1.3168_2 
I8.NODE_628_length_3106_cov_66.490982.1.3168_3 
I8.NODE_628_length_3106_cov_66.490982.1.3168_4 
I8.NODE_634_length_2455_cov_64.481468_1 
I8.NODE_634_length_2455_cov_64.481468_2 K02483
I8.NODE_634_length_2455_cov_64.481468_3 
I8.NODE_635_length_1053_cov_74.399811.1.1092_1 K01624
I8.NODE_665_length_401_cov_144.204483_1 
I8.NODE_665_length_401_cov_144.204483_2 
I8.NODE_66_length_1385_cov_108.748734_1 
I8.NODE_678_length_1684_cov_59.214966.1.1757_1 
I8.NODE_678_length_1684_cov_59.214966.1.1757_2 
I8.NODE_678_length_1684_cov_59.214966.1.1757_3 
I8.NODE_683_length_398_cov_54.447235.1.436_1 
I8.NODE_696_length_2240_cov_53.980358.1.2316_1 
I8.NODE_696_length_2240_cov_53.980358.1.2316_2 
I8.NODE_696_length_2240_cov_53.980358.1.2316_3 
I8.NODE_696_length_2240_cov_53.980358.1.2316_4 
I8.NODE_69_length_1637_cov_74.311546_1 K03776
I8.NODE_69_length_1637_cov_74.311546_2 
I8.NODE_701_length_1858_cov_72.446182_1 
I8.NODE_701_length_1858_cov_72.446182_2 K01596
I8.NODE_710_length_2274_cov_53.390503.1.2324_1 K00951
I8.NODE_715_length_332_cov_79.608437_1 
I8.NODE_722_length_992_cov_77.320564_1 
I8.NODE_722_length_992_cov_77.320564_2 
I8.NODE_722_length_992_cov_77.320564_3 
I8.NODE_722_length_992_cov_77.320564_4 
I8.NODE_723_length_3051_cov_68.678795_1 K02036
I8.NODE_723_length_3051_cov_68.678795_2 K02038
I8.NODE_723_length_3051_cov_68.678795_3 K02037
I8.NODE_72_length_2144_cov_109.430504.15.2224_1 
I8.NODE_732_length_926_cov_64.724625.2.1006_1 K06942
I8.NODE_741_length_1953_cov_56.742958_1 K02519
I8.NODE_745_length_924_cov_63.489178_1 K03762
I8.NODE_74_length_545_cov_71.376144_1 
I8.NODE_753_length_774_cov_57.642120_1 K01629
I8.NODE_753_length_774_cov_57.642120_2 
I8.NODE_758_length_735_cov_52.282993_1 
I8.NODE_766_length_1084_cov_53.550739.6.1164_1 K01937
I8.NODE_779_length_2800_cov_52.050358.2.2880_1 K00962
I8.NODE_779_length_2800_cov_52.050358.2.2880_2 K02956
I8.NODE_782_length_358_cov_63.812851.1.434_1 
I8.NODE_787_length_3733_cov_66.587730.2.3813_1 
I8.NODE_787_length_3733_cov_66.587730.2.3813_2 
I8.NODE_787_length_3733_cov_66.587730.2.3813_3 K00688
I8.NODE_792_length_5348_cov_72.742706_1 K02469
I8.NODE_792_length_5348_cov_72.742706_2 
I8.NODE_792_length_5348_cov_72.742706_3 
I8.NODE_792_length_5348_cov_72.742706_4 K02441
I8.NODE_792_length_5348_cov_72.742706_5 K03767
I8.NODE_792_length_5348_cov_72.742706_6 
I8.NODE_799_length_560_cov_54.417858_1 
I8.NODE_812_length_480_cov_55.750000_1 
I8.NODE_812_length_480_cov_55.750000_2 
I8.NODE_815_length_2230_cov_75.916595_1 
I8.NODE_815_length_2230_cov_75.916595_2 K08972
I8.NODE_815_length_2230_cov_75.916595_3 K01372
I8.NODE_817_length_2223_cov_55.755737.1.2296_1 
I8.NODE_817_length_2223_cov_55.755737.1.2296_2 K13634
I8.NODE_821_length_1035_cov_66.443481_1 
I8.NODE_821_length_1035_cov_66.443481_2 
I8.NODE_821_length_1035_cov_66.443481_3 
I8.NODE_826_length_2356_cov_51.367149.1.2434_1 
I8.NODE_826_length_2356_cov_51.367149.1.2434_2 K01868
I8.NODE_837_length_2388_cov_53.077888.12.2468_1 K06147
I8.NODE_846_length_1690_cov_53.406509.1.1765_1 K00382
I8.NODE_846_length_1690_cov_53.406509.1.1765_2 
I8.NODE_84_length_915_cov_52.522404_1 
I8.NODE_84_length_915_cov_52.522404_2 
I8.NODE_852_length_3651_cov_55.140236.2.3731_1 
I8.NODE_852_length_3651_cov_55.140236.2.3731_2 
I8.NODE_852_length_3651_cov_55.140236.2.3731_3 
I8.NODE_852_length_3651_cov_55.140236.2.3731_4 
I8.NODE_852_length_3651_cov_55.140236.2.3731_5 
I8.NODE_855_length_1708_cov_53.052109.3.1788_1 
I8.NODE_855_length_1708_cov_53.052109.3.1788_2 
I8.NODE_860_length_2247_cov_58.106808_1 
I8.NODE_860_length_2247_cov_58.106808_2 
I8.NODE_861_length_2090_cov_77.574165.3.2170_1 K00973
I8.NODE_861_length_2090_cov_77.574165.3.2170_2 K01809
I8.NODE_862_length_1197_cov_57.827904_1 K01889
I8.NODE_862_length_1197_cov_57.827904_2 
I8.NODE_874_length_522_cov_117.940613.4.602_1 
I8.NODE_878_length_5033_cov_55.114246.2.5113_1 K03709
I8.NODE_878_length_5033_cov_55.114246.2.5113_2 
I8.NODE_878_length_5033_cov_55.114246.2.5113_3 K06901
I8.NODE_878_length_5033_cov_55.114246.2.5113_4 
I8.NODE_878_length_5033_cov_55.114246.2.5113_5 K00058
I8.NODE_878_length_5033_cov_55.114246.2.5113_6 
I8.NODE_885_length_476_cov_80.000000.1.552_1 
I8.NODE_885_length_476_cov_80.000000.1.552_2 
I8.NODE_892_length_817_cov_51.621788_1 K03924
I8.NODE_892_length_817_cov_51.621788_2 
I8.NODE_893_length_2453_cov_56.270687.4.2533_1 
I8.NODE_893_length_2453_cov_56.270687.4.2533_2 
I8.NODE_893_length_2453_cov_56.270687.4.2533_3 
I8.NODE_900_length_1486_cov_69.734856_1 
I8.NODE_900_length_1486_cov_69.734856_2 K05685 K05686
I8.NODE_910_length_681_cov_51.756241_1 
I8.NODE_911_length_594_cov_57.351852_1 
I8.NODE_917_length_3373_cov_52.820042.1.3448_1 K00001
I8.NODE_917_length_3373_cov_52.820042.1.3448_2 
I8.NODE_917_length_3373_cov_52.820042.1.3448_3 
I8.NODE_917_length_3373_cov_52.820042.1.3448_4 
I8.NODE_924_length_4685_cov_50.544289_1 
I8.NODE_924_length_4685_cov_50.544289_2 K01188
I8.NODE_924_length_4685_cov_50.544289_3 
I8.NODE_924_length_4685_cov_50.544289_4 
I8.NODE_931_length_4284_cov_52.006302_1 
I8.NODE_931_length_4284_cov_52.006302_2 K00330
I8.NODE_931_length_4284_cov_52.006302_3 K00331
I8.NODE_931_length_4284_cov_52.006302_4 K00332
I8.NODE_931_length_4284_cov_52.006302_5 K00333
I8.NODE_931_length_4284_cov_52.006302_6 K00334
I8.NODE_934_length_1304_cov_51.791412_1 K00864
I8.NODE_935_length_1463_cov_50.425838.9.1543_1 
I8.NODE_935_length_1463_cov_50.425838.9.1543_2 K01940
I8.NODE_941_length_321_cov_60.785046_1 
I8.NODE_942_length_346_cov_54.239883.1.417_1 
I8.NODE_942_length_346_cov_54.239883.1.417_2 
I8.NODE_943_length_651_cov_82.397850.1.727_1 
I8.NODE_943_length_651_cov_82.397850.1.727_2 
I8.NODE_956_length_516_cov_54.238373_1 K03431
I8.NODE_961_length_601_cov_116.179703.5.671_1 K01446
I8.NODE_962_length_1070_cov_51.320560_1 
I8.NODE_965_length_1205_cov_53.377594_1 
I8.NODE_965_length_1205_cov_53.377594_2 
I8.NODE_970_length_1290_cov_52.506203_1 
I8.NODE_970_length_1290_cov_52.506203_2 
I8.NODE_970_length_1290_cov_52.506203_3 
I8.NODE_972_length_2206_cov_78.679054_1 K07021
I8.NODE_972_length_2206_cov_78.679054_2 
I8.NODE_976_length_1989_cov_65.773758.26.2069_1 K02027
I8.NODE_976_length_1989_cov_65.773758.26.2069_2 
I8.NODE_976_length_1989_cov_65.773758.26.2069_3 
I8.NODE_979_length_1579_cov_57.415451_1 
I8.NODE_979_length_1579_cov_57.415451_2 
I8.NODE_979_length_1579_cov_57.415451_3 
I8.NODE_980_length_769_cov_65.581276_1 
I8.NODE_980_length_769_cov_65.581276_2 
I8.NODE_988_length_6955_cov_54.875343.20.7035_1 
I8.NODE_988_length_6955_cov_54.875343.20.7035_2 
I8.NODE_988_length_6955_cov_54.875343.20.7035_3 
I8.NODE_988_length_6955_cov_54.875343.20.7035_4 
I8.NODE_988_length_6955_cov_54.875343.20.7035_5 
I8.NODE_988_length_6955_cov_54.875343.20.7035_6 
I8.NODE_988_length_6955_cov_54.875343.20.7035_7 
I8.NODE_988_length_6955_cov_54.875343.20.7035_8 
I8.NODE_991_length_3654_cov_57.034210.6.3734_1 
I8.NODE_991_length_3654_cov_57.034210.6.3734_2 
I8.NODE_991_length_3654_cov_57.034210.6.3734_3 
I8.NODE_991_length_3654_cov_57.034210.6.3734_4 K03553
I8.NODE_991_length_3654_cov_57.034210.6.3734_5 K03565
I8.NODE_991_length_3654_cov_57.034210.6.3734_6 
I8.NODE_999_length_2310_cov_52.382252_1 
I8.NODE_999_length_2310_cov_52.382252_2 
I9.NODE_1003_length_2927_cov_77.128120.1.2988_1 
I9.NODE_1003_length_2927_cov_77.128120.1.2988_2 
I9.NODE_1003_length_2927_cov_77.128120.1.2988_3 K00849
I9.NODE_100_length_2108_cov_143.085861.3.2129_1 
I9.NODE_100_length_2108_cov_143.085861.3.2129_2 
I9.NODE_1011_length_791_cov_179.657394.2.852_1 K12032
I9.NODE_1013_length_493_cov_65.752533_1 
I9.NODE_1015_length_1156_cov_130.385818_1 K07105
I9.NODE_1015_length_1156_cov_130.385818_2 
I9.NODE_1017_length_453_cov_178.077255_1 
I9.NODE_101_length_1751_cov_130.029694.5.1815_1 K07224
I9.NODE_101_length_1751_cov_130.029694.5.1815_2 K07243
I9.NODE_1020_length_1905_cov_53.385826_1 
I9.NODE_1020_length_1905_cov_53.385826_2 
I9.NODE_1020_length_1905_cov_53.385826_3 K02500
I9.NODE_1027_length_1682_cov_76.926277.9.1736_1 K00014
I9.NODE_1027_length_1682_cov_76.926277.9.1736_2 K07082
I9.NODE_1035_length_8650_cov_85.113411_1 K01661
I9.NODE_1035_length_8650_cov_85.113411_2 K08996
I9.NODE_1035_length_8650_cov_85.113411_3 K02548
I9.NODE_1035_length_8650_cov_85.113411_4 K01911
I9.NODE_1035_length_8650_cov_85.113411_5 
I9.NODE_1035_length_8650_cov_85.113411_6 
I9.NODE_1035_length_8650_cov_85.113411_7 
I9.NODE_1035_length_8650_cov_85.113411_8 K00674
I9.NODE_1039_length_924_cov_109.785713_1 K01835
I9.NODE_1042_length_592_cov_69.089523.1.639_1 
I9.NODE_1042_length_592_cov_69.089523.1.639_2 
I9.NODE_1046_length_3152_cov_134.961929.1.3213_1 
I9.NODE_1046_length_3152_cov_134.961929.1.3213_2 
I9.NODE_1046_length_3152_cov_134.961929.1.3213_3 
I9.NODE_1049_length_5025_cov_68.970749.1.5087_1 
I9.NODE_1049_length_5025_cov_68.970749.1.5087_2 
I9.NODE_1049_length_5025_cov_68.970749.1.5087_3 
I9.NODE_1049_length_5025_cov_68.970749.1.5087_4 
I9.NODE_1049_length_5025_cov_68.970749.1.5087_5 
I9.NODE_1050_length_602_cov_158.393692_1 
I9.NODE_1052_length_2080_cov_56.107212_1 
I9.NODE_1052_length_2080_cov_56.107212_2 
I9.NODE_1055_length_2356_cov_91.351021_1 
I9.NODE_1055_length_2356_cov_91.351021_2 
I9.NODE_1055_length_2356_cov_91.351021_3 
I9.NODE_1055_length_2356_cov_91.351021_4 
I9.NODE_1058_length_941_cov_105.301804.1.1001_1 
I9.NODE_1059_length_4238_cov_67.924728.6.4304_1 K01586
I9.NODE_1059_length_4238_cov_67.924728.6.4304_2 K01887
I9.NODE_1059_length_4238_cov_67.924728.6.4304_3 K03322
I9.NODE_1072_length_1131_cov_99.725021_1 
I9.NODE_1072_length_1131_cov_99.725021_2 
I9.NODE_1073_length_931_cov_148.969925_1 K02064
I9.NODE_107_length_1031_cov_97.266731_1 
I9.NODE_1080_length_1368_cov_150.279236_1 K01690
I9.NODE_1080_length_1368_cov_150.279236_2 
I9.NODE_1088_length_1017_cov_104.242874.15.1047_1 K01421
I9.NODE_108_length_3899_cov_100.100029.3.3965_1 
I9.NODE_108_length_3899_cov_100.100029.3.3965_2 K00120
I9.NODE_108_length_3899_cov_100.100029.3.3965_3 K02529
I9.NODE_108_length_3899_cov_100.100029.3.3965_4 
I9.NODE_1100_length_993_cov_70.109772_1 
I9.NODE_1102_length_4762_cov_60.439312_1 K01662
I9.NODE_1102_length_4762_cov_60.439312_2 
I9.NODE_1102_length_4762_cov_60.439312_3 
I9.NODE_1102_length_4762_cov_60.439312_4 
I9.NODE_1115_length_3599_cov_100.838013_1 
I9.NODE_1115_length_3599_cov_100.838013_2 K03750
I9.NODE_1115_length_3599_cov_100.838013_3 K01934
I9.NODE_1115_length_3599_cov_100.838013_4 
I9.NODE_1117_length_1243_cov_147.720840.9.1309_1 K00975
I9.NODE_1117_length_1243_cov_147.720840.9.1309_2 
I9.NODE_1118_length_1632_cov_60.004288.12.1694_1 
I9.NODE_1118_length_1632_cov_60.004288.12.1694_2 
I9.NODE_111_length_5019_cov_122.675232.1.5083_1 K00963
I9.NODE_111_length_5019_cov_122.675232.1.5083_2 K03701
I9.NODE_111_length_5019_cov_122.675232.1.5083_3 
I9.NODE_112_length_2059_cov_70.949974.1.2106_1 K03699
I9.NODE_112_length_2059_cov_70.949974.1.2106_2 
I9.NODE_1139_length_788_cov_71.600250_1 K07024
I9.NODE_1145_length_1015_cov_100.111328_1 
I9.NODE_1146_length_593_cov_74.035416_1 
I9.NODE_1146_length_593_cov_74.035416_2 
I9.NODE_1152_length_675_cov_104.943703_1 K07566
I9.NODE_1153_length_3704_cov_66.984612_1 
I9.NODE_1153_length_3704_cov_66.984612_2 
I9.NODE_1153_length_3704_cov_66.984612_3 K03924
I9.NODE_1157_length_4359_cov_93.844917.3.4425_1 
I9.NODE_1157_length_4359_cov_93.844917.3.4425_2 
I9.NODE_1157_length_4359_cov_93.844917.3.4425_3 
I9.NODE_1170_length_864_cov_112.506943.1.910_1 
I9.NODE_1173_length_2741_cov_102.829262_1 K11068
I9.NODE_1173_length_2741_cov_102.829262_2 K12503
I9.NODE_1173_length_2741_cov_102.829262_3 K07175
I9.NODE_1175_length_1255_cov_124.961754_1 K01495
I9.NODE_1175_length_1255_cov_124.961754_2 
I9.NODE_1176_length_1703_cov_121.946564_1 
I9.NODE_1176_length_1703_cov_121.946564_2 
I9.NODE_1183_length_9178_cov_74.555130_1 
I9.NODE_1183_length_9178_cov_74.555130_2 K00373
I9.NODE_1183_length_9178_cov_74.555130_3 
I9.NODE_1183_length_9178_cov_74.555130_4 K02020
I9.NODE_1183_length_9178_cov_74.555130_5 K02017
I9.NODE_1183_length_9178_cov_74.555130_6 K00001
I9.NODE_1183_length_9178_cov_74.555130_7 K00599
I9.NODE_1183_length_9178_cov_74.555130_8 
I9.NODE_1185_length_1904_cov_106.237396_1 
I9.NODE_1185_length_1904_cov_106.237396_2 
I9.NODE_1191_length_2438_cov_86.823219.1.2502_1 
I9.NODE_1191_length_2438_cov_86.823219.1.2502_2 
I9.NODE_1191_length_2438_cov_86.823219.1.2502_3 K01193
I9.NODE_1197_length_1665_cov_101.507507.1.1727_1 K01463
I9.NODE_1197_length_1665_cov_101.507507.1.1727_2 K01649
I9.NODE_1198_length_2333_cov_112.894554.3.2399_1 K11189
I9.NODE_1198_length_2333_cov_112.894554.3.2399_2 
I9.NODE_1198_length_2333_cov_112.894554.3.2399_3 
I9.NODE_1199_length_1025_cov_103.681953.1.1081_1 
I9.NODE_1199_length_1025_cov_103.681953.1.1081_2 K01462
I9.NODE_1199_length_1025_cov_103.681953.1.1081_3 
I9.NODE_1203_length_1001_cov_65.381615.3.1067_1 
I9.NODE_1208_length_5495_cov_76.359055_1 K00145
I9.NODE_1208_length_5495_cov_76.359055_2 K00620
I9.NODE_1208_length_5495_cov_76.359055_3 K00930
I9.NODE_1208_length_5495_cov_76.359055_4 K00818
I9.NODE_1208_length_5495_cov_76.359055_5 
I9.NODE_1210_length_1505_cov_83.980728_1 
I9.NODE_1210_length_1505_cov_83.980728_2 
I9.NODE_1219_length_1439_cov_114.628906_1 
I9.NODE_1219_length_1439_cov_114.628906_2 K05595
I9.NODE_1225_length_584_cov_54.015411.15.650_1 
I9.NODE_1225_length_584_cov_54.015411.15.650_2 
I9.NODE_1226_length_1482_cov_64.381920_1 K03783
I9.NODE_1226_length_1482_cov_64.381920_2 
I9.NODE_1231_length_4078_cov_66.024033.3.4144_1 K01192
I9.NODE_1231_length_4078_cov_66.024033.3.4144_2 K00845
I9.NODE_1233_length_2036_cov_119.674362_1 
I9.NODE_1233_length_2036_cov_119.674362_2 
I9.NODE_1233_length_2036_cov_119.674362_3 
I9.NODE_1233_length_2036_cov_119.674362_4 
I9.NODE_123_length_1947_cov_99.746788_1 
I9.NODE_123_length_1947_cov_99.746788_2 K06871
I9.NODE_123_length_1947_cov_99.746788_3 K00599
I9.NODE_1245_length_850_cov_76.337646_1 
I9.NODE_1245_length_850_cov_76.337646_2 
I9.NODE_124_length_1766_cov_104.464890_1 
I9.NODE_124_length_1766_cov_104.464890_2 
I9.NODE_1250_length_1571_cov_107.185867_1 K07147
I9.NODE_1250_length_1571_cov_107.185867_2 K05786
I9.NODE_1251_length_2995_cov_106.081139.1.3059_1 K03438
I9.NODE_1251_length_2995_cov_106.081139.1.3059_2 
I9.NODE_1251_length_2995_cov_106.081139.1.3059_3 K03587
I9.NODE_1253_length_4543_cov_61.415585_1 
I9.NODE_1253_length_4543_cov_61.415585_2 
I9.NODE_1253_length_4543_cov_61.415585_3 
I9.NODE_1253_length_4543_cov_61.415585_4 K08194
I9.NODE_1253_length_4543_cov_61.415585_5 
I9.NODE_1258_length_4209_cov_108.721077.5.4275_1 
I9.NODE_1258_length_4209_cov_108.721077.5.4275_2 
I9.NODE_1258_length_4209_cov_108.721077.5.4275_3 K05571
I9.NODE_1258_length_4209_cov_108.721077.5.4275_4 
I9.NODE_1258_length_4209_cov_108.721077.5.4275_5 K05562
I9.NODE_1258_length_4209_cov_108.721077.5.4275_6 K05568
I9.NODE_1261_length_3388_cov_64.810806_1 K01619
I9.NODE_1261_length_3388_cov_64.810806_2 K01258
I9.NODE_1261_length_3388_cov_64.810806_3 K00758
I9.NODE_1263_length_639_cov_104.687012_1 
I9.NODE_1267_length_2517_cov_69.065948_1 K00075
I9.NODE_1267_length_2517_cov_69.065948_2 
I9.NODE_1267_length_2517_cov_69.065948_3 K01488
I9.NODE_1269_length_770_cov_99.557144.3.836_1 
I9.NODE_1269_length_770_cov_99.557144.3.836_2 
I9.NODE_1270_length_874_cov_97.932495_1 K07768
I9.NODE_1272_length_1395_cov_93.566307_1 K03695
I9.NODE_1274_length_1042_cov_57.509598_1 
I9.NODE_1274_length_1042_cov_57.509598_2 K02340
I9.NODE_1281_length_3431_cov_81.541824.1.3495_1 K01322
I9.NODE_1281_length_3431_cov_81.541824.1.3495_2 
I9.NODE_1281_length_3431_cov_81.541824.1.3495_3 K13640
I9.NODE_1281_length_3431_cov_81.541824.1.3495_4 K05516
I9.NODE_1285_length_819_cov_131.715500_1 
I9.NODE_1286_length_940_cov_83.355316_1 
I9.NODE_1286_length_940_cov_83.355316_2 
I9.NODE_1287_length_2160_cov_76.193054.1.2221_1 K02825
I9.NODE_1287_length_2160_cov_76.193054.1.2221_2 K00609
I9.NODE_1287_length_2160_cov_76.193054.1.2221_3 K01465
I9.NODE_1292_length_776_cov_141.051544_1 K01923
I9.NODE_1295_length_1895_cov_104.762535.19.1959_1 K03284
I9.NODE_1295_length_1895_cov_104.762535.19.1959_2 
I9.NODE_1296_length_3906_cov_110.727341_1 
I9.NODE_1296_length_3906_cov_110.727341_2 K03455
I9.NODE_1296_length_3906_cov_110.727341_3 
I9.NODE_12_length_2836_cov_121.190765.1.2894_1 
I9.NODE_12_length_2836_cov_121.190765.1.2894_2 K00997
I9.NODE_12_length_2836_cov_121.190765.1.2894_3 K00820
I9.NODE_1301_length_1613_cov_86.371361.5.1679_1 
I9.NODE_1301_length_1613_cov_86.371361.5.1679_2 
I9.NODE_1302_length_2209_cov_100.673607.3.2275_1 
I9.NODE_1302_length_2209_cov_100.673607.3.2275_2 
I9.NODE_1307_length_923_cov_113.158180_1 
I9.NODE_1308_length_728_cov_76.145607_1 
I9.NODE_1308_length_728_cov_76.145607_2 K09772
I9.NODE_1308_length_728_cov_76.145607_3 
I9.NODE_1313_length_2873_cov_64.531151_1 
I9.NODE_1313_length_2873_cov_64.531151_2 K00215
I9.NODE_1313_length_2873_cov_64.531151_3 K01417
I9.NODE_1319_length_1883_cov_61.727562.21.1949_1 K03578
I9.NODE_131_length_477_cov_106.784065_1 
I9.NODE_1320_length_1088_cov_108.357536.4.1154_1 K02434
I9.NODE_1320_length_1088_cov_108.357536.4.1154_2 
I9.NODE_1323_length_936_cov_135.523499.1.999_1 
I9.NODE_1323_length_936_cov_135.523499.1.999_2 
I9.NODE_1325_length_2986_cov_61.429337.22.3031_1 K01929
I9.NODE_1325_length_2986_cov_61.429337.22.3031_2 K01928
I9.NODE_1328_length_4484_cov_85.482162.1.4523_1 
I9.NODE_1328_length_4484_cov_85.482162.1.4523_2 
I9.NODE_1328_length_4484_cov_85.482162.1.4523_3 K03328
I9.NODE_1328_length_4484_cov_85.482162.1.4523_4 K03810
I9.NODE_1328_length_4484_cov_85.482162.1.4523_5 
I9.NODE_1330_length_681_cov_73.157120.1.744_1 K00991
I9.NODE_1334_length_1409_cov_73.398865_1 
I9.NODE_1334_length_1409_cov_73.398865_2 
I9.NODE_1336_length_1190_cov_58.724369_1 
I9.NODE_1336_length_1190_cov_58.724369_2 
I9.NODE_1338_length_1421_cov_106.543983.16.1487_1 
I9.NODE_1338_length_1421_cov_106.543983.16.1487_2 
I9.NODE_1345_length_4705_cov_82.013176.1.4765_1 
I9.NODE_1345_length_4705_cov_82.013176.1.4765_2 K13787
I9.NODE_1345_length_4705_cov_82.013176.1.4765_3 
I9.NODE_1345_length_4705_cov_82.013176.1.4765_4 K01626
I9.NODE_1346_length_10829_cov_74.056885.1.10887_1 
I9.NODE_1346_length_10829_cov_74.056885.1.10887_2 K00661
I9.NODE_1346_length_10829_cov_74.056885.1.10887_3 K12373
I9.NODE_1346_length_10829_cov_74.056885.1.10887_4 K09704
I9.NODE_1346_length_10829_cov_74.056885.1.10887_5 K01222
I9.NODE_1346_length_10829_cov_74.056885.1.10887_6 
I9.NODE_1346_length_10829_cov_74.056885.1.10887_7 K03657
I9.NODE_1346_length_10829_cov_74.056885.1.10887_8 K07229
I9.NODE_1348_length_2379_cov_68.173599.1.2424_1 K13057
I9.NODE_1348_length_2379_cov_68.173599.1.2424_2 
I9.NODE_1353_length_1687_cov_62.775341.1.1737_1 
I9.NODE_1353_length_1687_cov_62.775341.1.1737_2 K06148
I9.NODE_1358_length_1646_cov_105.478737_1 
I9.NODE_1358_length_1646_cov_105.478737_2 
I9.NODE_1360_length_3075_cov_55.539837.1.3137_1 K01735
I9.NODE_1360_length_3075_cov_55.539837.1.3137_2 K01736
I9.NODE_1360_length_3075_cov_55.539837.1.3137_3 
I9.NODE_1362_length_746_cov_66.113937.1.804_1 
I9.NODE_1362_length_746_cov_66.113937.1.804_2 
I9.NODE_1374_length_543_cov_104.480659.1.574_1 K04078
I9.NODE_1384_length_573_cov_74.209427.4.639_1 
I9.NODE_1389_length_7843_cov_64.817291_1 K06976
I9.NODE_1389_length_7843_cov_64.817291_2 
I9.NODE_1389_length_7843_cov_64.817291_3 K01881
I9.NODE_1389_length_7843_cov_64.817291_4 
I9.NODE_1389_length_7843_cov_64.817291_5 
I9.NODE_138_length_1795_cov_110.031754.1.1855_1 K03710
I9.NODE_138_length_1795_cov_110.031754.1.1855_2 
I9.NODE_138_length_1795_cov_110.031754.1.1855_3 K02777
I9.NODE_1390_length_2023_cov_53.486900_1 K01890
I9.NODE_1392_length_730_cov_58.227398_1 
I9.NODE_1392_length_730_cov_58.227398_2 
I9.NODE_1393_length_1900_cov_78.585793_1 
I9.NODE_1393_length_1900_cov_78.585793_2 
I9.NODE_1395_length_5692_cov_67.244202.15.5758_1 
I9.NODE_1395_length_5692_cov_67.244202.15.5758_2 K07695
I9.NODE_1395_length_5692_cov_67.244202.15.5758_3 K10563
I9.NODE_1395_length_5692_cov_67.244202.15.5758_4 K03685
I9.NODE_1395_length_5692_cov_67.244202.15.5758_5 K07040
I9.NODE_1395_length_5692_cov_67.244202.15.5758_6 
I9.NODE_1395_length_5692_cov_67.244202.15.5758_7 K00954
I9.NODE_1395_length_5692_cov_67.244202.15.5758_8 
I9.NODE_1396_length_8160_cov_88.830391_1 K01417
I9.NODE_1396_length_8160_cov_88.830391_2 K07465
I9.NODE_1396_length_8160_cov_88.830391_3 
I9.NODE_1396_length_8160_cov_88.830391_4 
I9.NODE_1396_length_8160_cov_88.830391_5 
I9.NODE_1396_length_8160_cov_88.830391_6 K01284
I9.NODE_1396_length_8160_cov_88.830391_7 K00156
I9.NODE_1398_length_856_cov_90.870331.1.919_1 K00854
I9.NODE_13_length_1216_cov_109.027962_1 K00549
I9.NODE_1400_length_532_cov_66.058273_1 
I9.NODE_1400_length_532_cov_66.058273_2 K00847
I9.NODE_1401_length_2933_cov_56.968975_1 
I9.NODE_1401_length_2933_cov_56.968975_2 K01772
I9.NODE_1401_length_2933_cov_56.968975_3 K02492
I9.NODE_1405_length_5188_cov_88.305702_1 
I9.NODE_1405_length_5188_cov_88.305702_2 
I9.NODE_1405_length_5188_cov_88.305702_3 
I9.NODE_1405_length_5188_cov_88.305702_4 K13288
I9.NODE_1405_length_5188_cov_88.305702_5 
I9.NODE_1410_length_5145_cov_78.045677.1.5202_1 K01439
I9.NODE_1410_length_5145_cov_78.045677.1.5202_2 
I9.NODE_1410_length_5145_cov_78.045677.1.5202_3 K04883
I9.NODE_1410_length_5145_cov_78.045677.1.5202_4 
I9.NODE_1410_length_5145_cov_78.045677.1.5202_5 K00226
I9.NODE_1415_length_3886_cov_67.261192.1.3943_1 
I9.NODE_1415_length_3886_cov_67.261192.1.3943_2 
I9.NODE_1415_length_3886_cov_67.261192.1.3943_3 K02035
I9.NODE_1415_length_3886_cov_67.261192.1.3943_4 
I9.NODE_1419_length_460_cov_169.589127_1 
I9.NODE_1429_length_1658_cov_58.395657_1 
I9.NODE_1429_length_1658_cov_58.395657_2 K00520
I9.NODE_1438_length_1436_cov_125.311981_1 
I9.NODE_1438_length_1436_cov_125.311981_2 
I9.NODE_1440_length_1816_cov_112.123901.1.1879_1 
I9.NODE_1440_length_1816_cov_112.123901.1.1879_2 K02566
I9.NODE_1444_length_1421_cov_123.807175.1.1484_1 
I9.NODE_1444_length_1421_cov_123.807175.1.1484_2 
I9.NODE_1449_length_4883_cov_67.870369.9.4949_1 K00766
I9.NODE_1449_length_4883_cov_67.870369.9.4949_2 K01696
I9.NODE_1449_length_4883_cov_67.870369.9.4949_3 K01695
I9.NODE_1449_length_4883_cov_67.870369.9.4949_4 
I9.NODE_1454_length_3635_cov_61.070427_1 K01657
I9.NODE_1454_length_3635_cov_61.070427_2 
I9.NODE_1454_length_3635_cov_61.070427_3 
I9.NODE_1454_length_3635_cov_61.070427_4 
I9.NODE_1465_length_764_cov_137.725128.1.824_1 
I9.NODE_1465_length_764_cov_137.725128.1.824_2 
I9.NODE_1466_length_752_cov_108.593086_1 
I9.NODE_1467_length_1081_cov_78.111008.1.1145_1 K06199
I9.NODE_1467_length_1081_cov_78.111008.1.1145_2 
I9.NODE_146_length_1595_cov_157.100311.1.1656_1 
I9.NODE_146_length_1595_cov_157.100311.1.1656_2 K02357
I9.NODE_146_length_1595_cov_157.100311.1.1656_3 
I9.NODE_1471_length_2195_cov_67.931206.17.2249_1 
I9.NODE_1471_length_2195_cov_67.931206.17.2249_2 K00886
I9.NODE_1471_length_2195_cov_67.931206.17.2249_3 K06173
I9.NODE_1474_length_8185_cov_85.702873.7.8251_1 
I9.NODE_1474_length_8185_cov_85.702873.7.8251_2 K00036
I9.NODE_1474_length_8185_cov_85.702873.7.8251_3 K00033
I9.NODE_1474_length_8185_cov_85.702873.7.8251_4 K01256
I9.NODE_1474_length_8185_cov_85.702873.7.8251_5 
I9.NODE_1474_length_8185_cov_85.702873.7.8251_6 
I9.NODE_1476_length_2435_cov_102.328133_1 
I9.NODE_1476_length_2435_cov_102.328133_2 
I9.NODE_1476_length_2435_cov_102.328133_3 
I9.NODE_147_length_2617_cov_84.701569_1 K13821
I9.NODE_147_length_2617_cov_84.701569_2 
I9.NODE_1483_length_504_cov_133.908737.47.570_1 K07183
I9.NODE_1484_length_5400_cov_59.380184_1 
I9.NODE_1484_length_5400_cov_59.380184_2 
I9.NODE_1484_length_5400_cov_59.380184_3 
I9.NODE_1484_length_5400_cov_59.380184_4 K00059
I9.NODE_1484_length_5400_cov_59.380184_5 K11611
I9.NODE_1484_length_5400_cov_59.380184_6 K08296
I9.NODE_1484_length_5400_cov_59.380184_7 K01079
I9.NODE_1484_length_5400_cov_59.380184_8 
I9.NODE_1489_length_1002_cov_110.923157_1 
I9.NODE_1489_length_1002_cov_110.923157_2 K07806
I9.NODE_148_length_1829_cov_78.645706_1 
I9.NODE_148_length_1829_cov_78.645706_2 K01494
I9.NODE_148_length_1829_cov_78.645706_3 
I9.NODE_1499_length_2945_cov_57.222412_1 
I9.NODE_1499_length_2945_cov_57.222412_2 
I9.NODE_1499_length_2945_cov_57.222412_3 
I9.NODE_1499_length_2945_cov_57.222412_4 
I9.NODE_149_length_1665_cov_133.509903_1 
I9.NODE_149_length_1665_cov_133.509903_2 K02077
I9.NODE_149_length_1665_cov_133.509903_3 
I9.NODE_1506_length_2087_cov_91.017731.1.2122_1 
I9.NODE_1506_length_2087_cov_91.017731.1.2122_2 K01207
I9.NODE_1506_length_2087_cov_91.017731.1.2122_3 
I9.NODE_1511_length_2779_cov_56.332134.1.2842_1 
I9.NODE_1511_length_2779_cov_56.332134.1.2842_2 
I9.NODE_1514_length_1821_cov_107.305328_1 
I9.NODE_1514_length_1821_cov_107.305328_2 K00027
I9.NODE_1515_length_1202_cov_78.496674.4.1268_1 
I9.NODE_1515_length_1202_cov_78.496674.4.1268_2 
I9.NODE_1518_length_1836_cov_64.222221_1 
I9.NODE_1518_length_1836_cov_64.222221_2 
I9.NODE_1519_length_1176_cov_146.230438_1 
I9.NODE_1519_length_1176_cov_146.230438_2 
I9.NODE_1523_length_15307_cov_70.127258.9.15360_1 
I9.NODE_1523_length_15307_cov_70.127258.9.15360_10 K03499
I9.NODE_1523_length_15307_cov_70.127258.9.15360_11 
I9.NODE_1523_length_15307_cov_70.127258.9.15360_12 
I9.NODE_1523_length_15307_cov_70.127258.9.15360_2 
I9.NODE_1523_length_15307_cov_70.127258.9.15360_3 
I9.NODE_1523_length_15307_cov_70.127258.9.15360_4 
I9.NODE_1523_length_15307_cov_70.127258.9.15360_5 
I9.NODE_1523_length_15307_cov_70.127258.9.15360_6 
I9.NODE_1523_length_15307_cov_70.127258.9.15360_7 
I9.NODE_1523_length_15307_cov_70.127258.9.15360_8 
I9.NODE_1523_length_15307_cov_70.127258.9.15360_9 K03499
I9.NODE_1525_length_1018_cov_142.102158_1 
I9.NODE_1525_length_1018_cov_142.102158_2 K03687
I9.NODE_1525_length_1018_cov_142.102158_3 
I9.NODE_1533_length_5051_cov_79.997627.4.5117_1 
I9.NODE_1533_length_5051_cov_79.997627.4.5117_2 K07001
I9.NODE_1533_length_5051_cov_79.997627.4.5117_3 
I9.NODE_1533_length_5051_cov_79.997627.4.5117_4 K13617
I9.NODE_1533_length_5051_cov_79.997627.4.5117_5 
I9.NODE_1535_length_2781_cov_58.350594_1 
I9.NODE_1535_length_2781_cov_58.350594_2 K07241
I9.NODE_1535_length_2781_cov_58.350594_3 
I9.NODE_1535_length_2781_cov_58.350594_4 
I9.NODE_1539_length_1043_cov_85.245445.1.1107_1 
I9.NODE_1539_length_1043_cov_85.245445.1.1107_2 
I9.NODE_1541_length_7970_cov_72.851440.1.8034_1 
I9.NODE_1541_length_7970_cov_72.851440.1.8034_2 K03088
I9.NODE_1541_length_7970_cov_72.851440.1.8034_3 
I9.NODE_1541_length_7970_cov_72.851440.1.8034_4 K00031
I9.NODE_1541_length_7970_cov_72.851440.1.8034_5 K00800
I9.NODE_1541_length_7970_cov_72.851440.1.8034_6 K06949
I9.NODE_1541_length_7970_cov_72.851440.1.8034_7 
I9.NODE_1543_length_657_cov_141.252670.1.692_1 
I9.NODE_1558_length_595_cov_100.531090_1 K07024
I9.NODE_1565_length_4070_cov_70.210075.1.4127_1 K00989
I9.NODE_1565_length_4070_cov_70.210075.1.4127_2 K01516
I9.NODE_1565_length_4070_cov_70.210075.1.4127_3 
I9.NODE_1565_length_4070_cov_70.210075.1.4127_4 K00784
I9.NODE_1565_length_4070_cov_70.210075.1.4127_5 K01776
I9.NODE_1565_length_4070_cov_70.210075.1.4127_6 
I9.NODE_1569_length_983_cov_68.056969_1 
I9.NODE_156_length_3071_cov_118.879517_1 K01609
I9.NODE_156_length_3071_cov_118.879517_2 K13292
I9.NODE_156_length_3071_cov_118.879517_3 K00873
I9.NODE_1570_length_724_cov_99.091164.1.780_1 
I9.NODE_1571_length_1906_cov_68.257607_1 
I9.NODE_1571_length_1906_cov_68.257607_2 K02167
I9.NODE_1571_length_1906_cov_68.257607_3 K01990
I9.NODE_1571_length_1906_cov_68.257607_4 
I9.NODE_1572_length_8383_cov_81.297150_1 
I9.NODE_1572_length_8383_cov_81.297150_10 
I9.NODE_1572_length_8383_cov_81.297150_11 
I9.NODE_1572_length_8383_cov_81.297150_12 
I9.NODE_1572_length_8383_cov_81.297150_13 
I9.NODE_1572_length_8383_cov_81.297150_2 
I9.NODE_1572_length_8383_cov_81.297150_3 
I9.NODE_1572_length_8383_cov_81.297150_4 
I9.NODE_1572_length_8383_cov_81.297150_5 
I9.NODE_1572_length_8383_cov_81.297150_6 
I9.NODE_1572_length_8383_cov_81.297150_7 
I9.NODE_1572_length_8383_cov_81.297150_8 
I9.NODE_1572_length_8383_cov_81.297150_9 
I9.NODE_1578_length_1528_cov_105.892670.1.1592_1 K01808
I9.NODE_1578_length_1528_cov_105.892670.1.1592_2 
I9.NODE_1579_length_1164_cov_106.760307.5.1230_1 K00728
I9.NODE_1590_length_880_cov_65.865906_1 
I9.NODE_1590_length_880_cov_65.865906_2 
I9.NODE_1592_length_1689_cov_58.103020_1 
I9.NODE_1593_length_2889_cov_60.605053_1 K06877
I9.NODE_1593_length_2889_cov_60.605053_2 
I9.NODE_1596_length_1686_cov_87.295967.8.1752_1 K11754
I9.NODE_1596_length_1686_cov_87.295967.8.1752_2 
I9.NODE_1600_length_4979_cov_57.779274.1.5041_1 
I9.NODE_1600_length_4979_cov_57.779274.1.5041_2 
I9.NODE_1604_length_1335_cov_75.786514.1.1396_1 K03969
I9.NODE_1604_length_1335_cov_75.786514.1.1396_2 K12741
I9.NODE_1610_length_3221_cov_57.706924_1 
I9.NODE_1610_length_3221_cov_57.706924_2 
I9.NODE_1610_length_3221_cov_57.706924_3 K00872
I9.NODE_1610_length_3221_cov_57.706924_4 K00003
I9.NODE_161_length_6250_cov_103.005760_1 K04759
I9.NODE_161_length_6250_cov_103.005760_2 K04758
I9.NODE_161_length_6250_cov_103.005760_3 
I9.NODE_161_length_6250_cov_103.005760_4 K07009
I9.NODE_161_length_6250_cov_103.005760_5 K01928
I9.NODE_161_length_6250_cov_103.005760_6 
I9.NODE_1621_length_982_cov_84.098778_1 
I9.NODE_1626_length_5444_cov_62.906136_1 K09687
I9.NODE_1626_length_5444_cov_62.906136_2 K07560
I9.NODE_1626_length_5444_cov_62.906136_3 
I9.NODE_1626_length_5444_cov_62.906136_4 K06980
I9.NODE_1626_length_5444_cov_62.906136_5 
I9.NODE_1626_length_5444_cov_62.906136_6 K03306
I9.NODE_1626_length_5444_cov_62.906136_7 
I9.NODE_1628_length_5805_cov_82.095093.1.5821_1 
I9.NODE_1628_length_5805_cov_82.095093.1.5821_2 
I9.NODE_1628_length_5805_cov_82.095093.1.5821_3 
I9.NODE_1628_length_5805_cov_82.095093.1.5821_4 K02031 K02032
I9.NODE_1628_length_5805_cov_82.095093.1.5821_5 
I9.NODE_1629_length_935_cov_53.833157.1.988_1 K00865
I9.NODE_1632_length_2445_cov_68.902252.5.2511_1 
I9.NODE_1632_length_2445_cov_68.902252.5.2511_2 K01589
I9.NODE_1632_length_2445_cov_68.902252.5.2511_3 K01588
I9.NODE_1633_length_353_cov_82.985832_1 K00060
I9.NODE_1635_length_1322_cov_97.729958_1 K09687
I9.NODE_1635_length_1322_cov_97.729958_2 
I9.NODE_1640_length_2043_cov_53.800785_1 K00848
I9.NODE_1640_length_2043_cov_53.800785_2 
I9.NODE_1640_length_2043_cov_53.800785_3 
I9.NODE_1643_length_530_cov_82.420753_1 
I9.NODE_1643_length_530_cov_82.420753_2 
I9.NODE_1644_length_771_cov_78.300911.1.790_1 K03436
I9.NODE_1645_length_5941_cov_79.173035.1.6002_1 K01739
I9.NODE_1645_length_5941_cov_79.173035.1.6002_2 K00842
I9.NODE_1645_length_5941_cov_79.173035.1.6002_3 
I9.NODE_1645_length_5941_cov_79.173035.1.6002_4 
I9.NODE_1647_length_1357_cov_64.392776.1.1420_1 K06236
I9.NODE_164_length_1854_cov_122.922333_1 
I9.NODE_1651_length_9776_cov_76.599426.17.9842_1 
I9.NODE_1651_length_9776_cov_76.599426.17.9842_2 
I9.NODE_1651_length_9776_cov_76.599426.17.9842_3 
I9.NODE_1651_length_9776_cov_76.599426.17.9842_4 
I9.NODE_1651_length_9776_cov_76.599426.17.9842_5 K03212
I9.NODE_1651_length_9776_cov_76.599426.17.9842_6 K01770
I9.NODE_1651_length_9776_cov_76.599426.17.9842_7 K01883
I9.NODE_1651_length_9776_cov_76.599426.17.9842_8 K03218
I9.NODE_1651_length_9776_cov_76.599426.17.9842_9 
I9.NODE_1656_length_2442_cov_108.485260_1 K02071
I9.NODE_1656_length_2442_cov_108.485260_2 K02072
I9.NODE_1656_length_2442_cov_108.485260_3 K02073
I9.NODE_1657_length_543_cov_68.779007_1 
I9.NODE_1659_length_1217_cov_142.125717.1.1280_1 K02871
I9.NODE_1659_length_1217_cov_142.125717.1.1280_2 K02996
I9.NODE_165_length_2689_cov_107.489029.1.2752_1 
I9.NODE_165_length_2689_cov_107.489029.1.2752_2 
I9.NODE_1664_length_3543_cov_53.854362_1 K02495
I9.NODE_1664_length_3543_cov_53.854362_2 K03449
I9.NODE_1664_length_3543_cov_53.854362_3 K03439
I9.NODE_166_length_1053_cov_59.582146_1 K05878
I9.NODE_1672_length_2447_cov_84.637108_1 K12949
I9.NODE_1677_length_626_cov_119.102234_1 K01575
I9.NODE_1678_length_4757_cov_63.255203_1 
I9.NODE_1678_length_4757_cov_63.255203_2 K06915
I9.NODE_1678_length_4757_cov_63.255203_3 K12373
I9.NODE_1678_length_4757_cov_63.255203_4 K01060
I9.NODE_167_length_2913_cov_108.023346.1.2975_1 
I9.NODE_167_length_2913_cov_108.023346.1.2975_2 K01750
I9.NODE_167_length_2913_cov_108.023346.1.2975_3 K01234
I9.NODE_167_length_2913_cov_108.023346.1.2975_4 
I9.NODE_1681_length_730_cov_78.279449.1.783_1 
I9.NODE_1681_length_730_cov_78.279449.1.783_2 
I9.NODE_1681_length_730_cov_78.279449.1.783_3 
I9.NODE_1682_length_1582_cov_198.037292.2.1648_1 K01201
I9.NODE_1682_length_1582_cov_198.037292.2.1648_2 
I9.NODE_1693_length_2585_cov_89.346230.8.2651_1 
I9.NODE_1693_length_2585_cov_89.346230.8.2651_2 K02472
I9.NODE_1693_length_2585_cov_89.346230.8.2651_3 
I9.NODE_1697_length_5803_cov_61.902119.8.5843_1 
I9.NODE_1697_length_5803_cov_61.902119.8.5843_2 K07305
I9.NODE_1697_length_5803_cov_61.902119.8.5843_3 
I9.NODE_1697_length_5803_cov_61.902119.8.5843_4 K07088
I9.NODE_1697_length_5803_cov_61.902119.8.5843_5 K11939
I9.NODE_1697_length_5803_cov_61.902119.8.5843_6 K11927
I9.NODE_1698_length_1501_cov_65.869423.1.1564_1 K05592
I9.NODE_1701_length_1108_cov_117.877258_1 K02967
I9.NODE_1704_length_3062_cov_55.175377.10.3128_1 
I9.NODE_1704_length_3062_cov_55.175377.10.3128_2 K06864
I9.NODE_1704_length_3062_cov_55.175377.10.3128_3 
I9.NODE_1704_length_3062_cov_55.175377.10.3128_4 
I9.NODE_1708_length_2283_cov_87.999565_1 
I9.NODE_1708_length_2283_cov_87.999565_2 
I9.NODE_1708_length_2283_cov_87.999565_3 
I9.NODE_1708_length_2283_cov_87.999565_4 
I9.NODE_1709_length_7736_cov_59.470528_1 K03977
I9.NODE_1709_length_7736_cov_59.470528_2 K06178
I9.NODE_1709_length_7736_cov_59.470528_3 K06024
I9.NODE_1709_length_7736_cov_59.470528_4 K05896
I9.NODE_1709_length_7736_cov_59.470528_5 K03496
I9.NODE_1709_length_7736_cov_59.470528_6 K04763
I9.NODE_170_length_2078_cov_87.672279.5.2127_1 K13668
I9.NODE_170_length_2078_cov_87.672279.5.2127_2 K07738
I9.NODE_170_length_2078_cov_87.672279.5.2127_3 
I9.NODE_171_length_3682_cov_111.739815.1.3746_1 K01952
I9.NODE_171_length_3682_cov_111.739815.1.3746_2 K01952
I9.NODE_171_length_3682_cov_111.739815.1.3746_3 
I9.NODE_171_length_3682_cov_111.739815.1.3746_4 
I9.NODE_171_length_3682_cov_111.739815.1.3746_5 
I9.NODE_1721_length_4042_cov_73.322609.1.4087_1 
I9.NODE_1721_length_4042_cov_73.322609.1.4087_2 K05524
I9.NODE_1721_length_4042_cov_73.322609.1.4087_3 
I9.NODE_1722_length_1609_cov_66.268486.1.1666_1 K03457
I9.NODE_1722_length_1609_cov_66.268486.1.1666_2 
I9.NODE_1724_length_598_cov_56.764214_1 
I9.NODE_1727_length_2369_cov_65.193756_1 
I9.NODE_1727_length_2369_cov_65.193756_2 
I9.NODE_1728_length_424_cov_73.259438_1 
I9.NODE_1728_length_424_cov_73.259438_2 
I9.NODE_1731_length_3444_cov_62.073170.1.3494_1 K01188
I9.NODE_1731_length_3444_cov_62.073170.1.3494_2 K00013
I9.NODE_1734_length_2445_cov_54.407772.6.2501_1 
I9.NODE_1734_length_2445_cov_54.407772.6.2501_2 
I9.NODE_1734_length_2445_cov_54.407772.6.2501_3 K03637
I9.NODE_1734_length_2445_cov_54.407772.6.2501_4 
I9.NODE_1735_length_574_cov_456.080139.1.638_1 
I9.NODE_1744_length_3419_cov_90.199768.21.3485_1 
I9.NODE_1744_length_3419_cov_90.199768.21.3485_2 
I9.NODE_1744_length_3419_cov_90.199768.21.3485_3 K04567
I9.NODE_1748_length_2168_cov_91.035980.1.2208_1 
I9.NODE_174_length_6353_cov_106.725327_1 
I9.NODE_174_length_6353_cov_106.725327_2 K01918
I9.NODE_174_length_6353_cov_106.725327_3 K01579
I9.NODE_174_length_6353_cov_106.725327_4 
I9.NODE_174_length_6353_cov_106.725327_5 K04567
I9.NODE_174_length_6353_cov_106.725327_6 K00045
I9.NODE_1757_length_1230_cov_62.105690_1 
I9.NODE_1757_length_1230_cov_62.105690_2 K13570
I9.NODE_1757_length_1230_cov_62.105690_3 K13571
I9.NODE_1758_length_4905_cov_57.263607.1.4963_1 
I9.NODE_1758_length_4905_cov_57.263607.1.4963_2 K01990
I9.NODE_1758_length_4905_cov_57.263607.1.4963_3 K01066
I9.NODE_1758_length_4905_cov_57.263607.1.4963_4 K03529
I9.NODE_1763_length_954_cov_103.569183.18.1009_1 
I9.NODE_1766_length_844_cov_52.914692_1 
I9.NODE_1767_length_1548_cov_65.009041_1 K00760
I9.NODE_1767_length_1548_cov_65.009041_2 K07259
I9.NODE_176_length_3819_cov_128.756744.2.3885_1 K12994
I9.NODE_176_length_3819_cov_128.756744.2.3885_2 
I9.NODE_176_length_3819_cov_128.756744.2.3885_3 
I9.NODE_176_length_3819_cov_128.756744.2.3885_4 
I9.NODE_1771_length_9907_cov_66.746338_1 
I9.NODE_1771_length_9907_cov_66.746338_2 
I9.NODE_1771_length_9907_cov_66.746338_3 
I9.NODE_1771_length_9907_cov_66.746338_4 
I9.NODE_1771_length_9907_cov_66.746338_5 
I9.NODE_1771_length_9907_cov_66.746338_6 
I9.NODE_1771_length_9907_cov_66.746338_7 
I9.NODE_1771_length_9907_cov_66.746338_8 
I9.NODE_1774_length_2449_cov_54.390770.6.2509_1 K01447
I9.NODE_1774_length_2449_cov_54.390770.6.2509_2 
I9.NODE_1774_length_2449_cov_54.390770.6.2509_3 
I9.NODE_1774_length_2449_cov_54.390770.6.2509_4 
I9.NODE_1779_length_3500_cov_74.781143.8.3566_1 K01238
I9.NODE_1779_length_3500_cov_74.781143.8.3566_2 
I9.NODE_1781_length_5795_cov_72.940125_1 
I9.NODE_1781_length_5795_cov_72.940125_2 K06147
I9.NODE_1781_length_5795_cov_72.940125_3 
I9.NODE_1781_length_5795_cov_72.940125_4 
I9.NODE_1781_length_5795_cov_72.940125_5 
I9.NODE_1781_length_5795_cov_72.940125_6 
I9.NODE_1788_length_4938_cov_54.312473.1.2146_1 K02647
I9.NODE_1788_length_4938_cov_54.312473.1.2146_2 K00645
I9.NODE_1788_length_4938_cov_54.312473.1.2146_3 
I9.NODE_1788_length_4938_cov_54.312473.2477.5004_1 K11609
I9.NODE_1788_length_4938_cov_54.312473.2477.5004_2 
I9.NODE_1788_length_4938_cov_54.312473.2477.5004_3 
I9.NODE_1794_length_2563_cov_71.111198_1 K07279
I9.NODE_1795_length_1914_cov_89.641586.1.1970_1 K00705
I9.NODE_1797_length_765_cov_58.769936_1 
I9.NODE_1798_length_484_cov_72.214874.12.540_1 
I9.NODE_1799_length_8479_cov_61.253330_1 K00057
I9.NODE_1799_length_8479_cov_61.253330_2 
I9.NODE_1799_length_8479_cov_61.253330_3 K01921
I9.NODE_1799_length_8479_cov_61.253330_4 
I9.NODE_1799_length_8479_cov_61.253330_5 K02902
I9.NODE_1799_length_8479_cov_61.253330_6 K07030
I9.NODE_1799_length_8479_cov_61.253330_7 K03655
I9.NODE_179_length_1759_cov_115.880615.20.1825_1 K01810
I9.NODE_17_length_1141_cov_116.184929.1.1205_1 
I9.NODE_17_length_1141_cov_116.184929.1.1205_2 K07025
I9.NODE_17_length_1141_cov_116.184929.1.1205_3 
I9.NODE_1803_length_4244_cov_75.730209.1.4303_1 
I9.NODE_1803_length_4244_cov_75.730209.1.4303_2 K09687
I9.NODE_1803_length_4244_cov_75.730209.1.4303_3 K01992
I9.NODE_1803_length_4244_cov_75.730209.1.4303_4 
I9.NODE_1809_length_1350_cov_108.069626_1 
I9.NODE_1809_length_1350_cov_108.069626_2 
I9.NODE_1809_length_1350_cov_108.069626_3 K00133
I9.NODE_1810_length_2901_cov_76.268875_1 
I9.NODE_1810_length_2901_cov_76.268875_2 
I9.NODE_1814_length_3830_cov_66.403656.1.3876_1 K03801
I9.NODE_1814_length_3830_cov_66.403656.1.3876_2 
I9.NODE_1814_length_3830_cov_66.403656.1.3876_3 
I9.NODE_1814_length_3830_cov_66.403656.1.3876_4 
I9.NODE_1818_length_7278_cov_78.202667.5.7344_1 K00540
I9.NODE_1818_length_7278_cov_78.202667.5.7344_2 
I9.NODE_1818_length_7278_cov_78.202667.5.7344_3 K07090
I9.NODE_1818_length_7278_cov_78.202667.5.7344_4 
I9.NODE_1818_length_7278_cov_78.202667.5.7344_5 
I9.NODE_1818_length_7278_cov_78.202667.5.7344_6 K01951
I9.NODE_181_length_2804_cov_107.767471_1 
I9.NODE_181_length_2804_cov_107.767471_2 K05567
I9.NODE_181_length_2804_cov_107.767471_3 K05559
I9.NODE_1820_length_7200_cov_58.905834_1 
I9.NODE_1820_length_7200_cov_58.905834_2 
I9.NODE_1820_length_7200_cov_58.905834_3 K01897
I9.NODE_1820_length_7200_cov_58.905834_4 K01897
I9.NODE_1820_length_7200_cov_58.905834_5 K01714
I9.NODE_1828_length_481_cov_72.638252_1 K09488
I9.NODE_1829_length_5837_cov_69.768028_1 
I9.NODE_1829_length_5837_cov_69.768028_2 K06217
I9.NODE_1829_length_5837_cov_69.768028_3 K07042
I9.NODE_1829_length_5837_cov_69.768028_4 
I9.NODE_1829_length_5837_cov_69.768028_5 K03595
I9.NODE_1829_length_5837_cov_69.768028_6 
I9.NODE_182_length_6955_cov_125.228897_1 
I9.NODE_182_length_6955_cov_125.228897_2 K11625
I9.NODE_182_length_6955_cov_125.228897_3 
I9.NODE_182_length_6955_cov_125.228897_4 K01243
I9.NODE_182_length_6955_cov_125.228897_5 
I9.NODE_182_length_6955_cov_125.228897_6 K03577
I9.NODE_182_length_6955_cov_125.228897_7 K03446
I9.NODE_1831_length_500_cov_107.816002_1 K02874
I9.NODE_1831_length_500_cov_107.816002_2 
I9.NODE_184_length_2476_cov_116.259689_1 
I9.NODE_184_length_2476_cov_116.259689_2 
I9.NODE_184_length_2476_cov_116.259689_3 
I9.NODE_184_length_2476_cov_116.259689_4 
I9.NODE_1856_length_707_cov_66.574257.5.773_1 
I9.NODE_1858_length_7465_cov_87.016609.5.7524_1 
I9.NODE_1858_length_7465_cov_87.016609.5.7524_2 K03424
I9.NODE_1858_length_7465_cov_87.016609.5.7524_3 
I9.NODE_1858_length_7465_cov_87.016609.5.7524_4 
I9.NODE_1858_length_7465_cov_87.016609.5.7524_5 K02528
I9.NODE_1858_length_7465_cov_87.016609.5.7524_6 K00919
I9.NODE_1858_length_7465_cov_87.016609.5.7524_7 
I9.NODE_185_length_1925_cov_103.567795_1 K06384
I9.NODE_185_length_1925_cov_103.567795_2 
I9.NODE_1865_length_4257_cov_81.209305_1 K13018
I9.NODE_1865_length_4257_cov_81.209305_2 K01043
I9.NODE_1865_length_4257_cov_81.209305_3 K09153
I9.NODE_1865_length_4257_cov_81.209305_4 K07011
I9.NODE_1865_length_4257_cov_81.209305_5 
I9.NODE_1866_length_3569_cov_64.973099_1 
I9.NODE_1866_length_3569_cov_64.973099_2 
I9.NODE_1866_length_3569_cov_64.973099_3 
I9.NODE_1866_length_3569_cov_64.973099_4 K05349
I9.NODE_1878_length_4323_cov_56.231091.6.4389_1 
I9.NODE_1878_length_4323_cov_56.231091.6.4389_2 
I9.NODE_1878_length_4323_cov_56.231091.6.4389_3 K13671
I9.NODE_188_length_1226_cov_78.213699.9.1292_1 K06148
I9.NODE_188_length_1226_cov_78.213699.9.1292_2 
I9.NODE_1895_length_6807_cov_68.896873_1 K01421
I9.NODE_1895_length_6807_cov_68.896873_2 K01175
I9.NODE_1895_length_6807_cov_68.896873_3 K03182
I9.NODE_1895_length_6807_cov_68.896873_4 
I9.NODE_1895_length_6807_cov_68.896873_5 K07173
I9.NODE_1895_length_6807_cov_68.896873_6 
I9.NODE_1903_length_1985_cov_66.036774_1 
I9.NODE_1903_length_1985_cov_66.036774_2 
I9.NODE_1908_length_1564_cov_71.730820.1.1620_1 
I9.NODE_1908_length_1564_cov_71.730820.1.1620_2 K09710
I9.NODE_1908_length_1564_cov_71.730820.1.1620_3 
I9.NODE_1913_length_474_cov_75.978905_1 
I9.NODE_1913_length_474_cov_75.978905_2 
I9.NODE_1918_length_1399_cov_75.043602.1.1446_1 
I9.NODE_1918_length_1399_cov_75.043602.1.1446_2 
I9.NODE_1920_length_3192_cov_70.756577_1 
I9.NODE_1920_length_3192_cov_70.756577_2 
I9.NODE_1920_length_3192_cov_70.756577_3 
I9.NODE_1920_length_3192_cov_70.756577_4 
I9.NODE_1920_length_3192_cov_70.756577_5 
I9.NODE_1920_length_3192_cov_70.756577_6 
I9.NODE_1923_length_4192_cov_80.027672_1 K00336
I9.NODE_1923_length_4192_cov_80.027672_2 K00335
I9.NODE_1923_length_4192_cov_80.027672_3 
I9.NODE_1930_length_505_cov_52.148514.1.527_1 
I9.NODE_1931_length_1489_cov_68.809937.29.1537_1 
I9.NODE_1931_length_1489_cov_68.809937.29.1537_2 K06338
I9.NODE_1940_length_923_cov_83.707474_1 
I9.NODE_1941_length_2268_cov_58.417988.23.2334_1 
I9.NODE_1941_length_2268_cov_58.417988.23.2334_2 K06168
I9.NODE_1948_length_567_cov_66.656082_1 K08320
I9.NODE_194_length_8975_cov_85.466072.1.9015_1 K01681
I9.NODE_194_length_8975_cov_85.466072.1.9015_2 
I9.NODE_194_length_8975_cov_85.466072.1.9015_3 K00520
I9.NODE_194_length_8975_cov_85.466072.1.9015_4 K03216
I9.NODE_194_length_8975_cov_85.466072.1.9015_5 
I9.NODE_194_length_8975_cov_85.466072.1.9015_6 K06910
I9.NODE_194_length_8975_cov_85.466072.1.9015_7 
I9.NODE_194_length_8975_cov_85.466072.1.9015_8 
I9.NODE_194_length_8975_cov_85.466072.1.9015_9 
I9.NODE_1955_length_3004_cov_74.152130.39.3030_1 K02316
I9.NODE_1955_length_3004_cov_74.152130.39.3030_2 K01129
I9.NODE_1956_length_3233_cov_80.184967.1.3297_1 
I9.NODE_1956_length_3233_cov_80.184967.1.3297_2 
I9.NODE_1956_length_3233_cov_80.184967.1.3297_3 
I9.NODE_1956_length_3233_cov_80.184967.1.3297_4 
I9.NODE_195_length_4343_cov_100.870598_1 
I9.NODE_195_length_4343_cov_100.870598_2 
I9.NODE_195_length_4343_cov_100.870598_3 K01703
I9.NODE_195_length_4343_cov_100.870598_4 K01704
I9.NODE_195_length_4343_cov_100.870598_5 K00790
I9.NODE_1965_length_770_cov_52.342857.38.813_1 
I9.NODE_1966_length_1308_cov_70.408257.10.1370_1 
I9.NODE_1966_length_1308_cov_70.408257.10.1370_2 K04488
I9.NODE_1966_length_1308_cov_70.408257.10.1370_3 
I9.NODE_1973_length_6648_cov_78.944794_1 
I9.NODE_1973_length_6648_cov_78.944794_2 K01433
I9.NODE_1973_length_6648_cov_78.944794_3 K01673
I9.NODE_1973_length_6648_cov_78.944794_4 K01443
I9.NODE_1973_length_6648_cov_78.944794_5 
I9.NODE_1973_length_6648_cov_78.944794_6 K07503
I9.NODE_1973_length_6648_cov_78.944794_7 
I9.NODE_1973_length_6648_cov_78.944794_8 K02114
I9.NODE_1976_length_2160_cov_61.824535_1 
I9.NODE_1976_length_2160_cov_61.824535_2 
I9.NODE_1981_length_729_cov_128.916321_1 
I9.NODE_1982_length_362_cov_99.792816_1 K00615
I9.NODE_1984_length_1286_cov_61.155521_1 
I9.NODE_1985_length_594_cov_107.680138_1 K00658
I9.NODE_1986_length_3677_cov_66.435410_1 
I9.NODE_1986_length_3677_cov_66.435410_2 K01897
I9.NODE_1990_length_6169_cov_74.716644.1.6230_1 K00763
I9.NODE_1990_length_6169_cov_74.716644.1.6230_2 
I9.NODE_1990_length_6169_cov_74.716644.1.6230_3 
I9.NODE_1990_length_6169_cov_74.716644.1.6230_4 
I9.NODE_1990_length_6169_cov_74.716644.1.6230_5 
I9.NODE_1993_length_3516_cov_55.952217_1 
I9.NODE_1993_length_3516_cov_55.952217_2 K09167
I9.NODE_1993_length_3516_cov_55.952217_3 
I9.NODE_1993_length_3516_cov_55.952217_4 K00950
I9.NODE_1993_length_3516_cov_55.952217_5 
I9.NODE_1994_length_565_cov_126.589378_1 
I9.NODE_1994_length_565_cov_126.589378_2 
I9.NODE_1996_length_1259_cov_147.280380.7.1308_1 
I9.NODE_1996_length_1259_cov_147.280380.7.1308_2 K06221
I9.NODE_199_length_2856_cov_125.280464.11.2922_1 
I9.NODE_199_length_2856_cov_125.280464.11.2922_2 K06147
I9.NODE_199_length_2856_cov_125.280464.11.2922_3 
I9.NODE_2000_length_1474_cov_56.820217.90.1506_1 
I9.NODE_2000_length_1474_cov_56.820217.90.1506_2 
I9.NODE_2000_length_1474_cov_56.820217.90.1506_3 
I9.NODE_2000_length_1474_cov_56.820217.90.1506_4 
I9.NODE_2001_length_854_cov_108.042152_1 
I9.NODE_2001_length_854_cov_108.042152_2 K02016
I9.NODE_2002_length_2111_cov_69.289436.1.1591_1 K10440
I9.NODE_2002_length_2111_cov_69.289436.1.1591_2 
I9.NODE_2002_length_2111_cov_69.289436.1.1591_3 K02058
I9.NODE_2016_length_800_cov_60.853748_1 
I9.NODE_2017_length_1543_cov_144.448471_1 
I9.NODE_2017_length_1543_cov_144.448471_2 
I9.NODE_2017_length_1543_cov_144.448471_3 
I9.NODE_2018_length_426_cov_64.650238.1.486_1 K09820
I9.NODE_2024_length_8393_cov_76.734421.3.8459_1 
I9.NODE_2024_length_8393_cov_76.734421.3.8459_10 
I9.NODE_2024_length_8393_cov_76.734421.3.8459_11 
I9.NODE_2024_length_8393_cov_76.734421.3.8459_2 K02342
I9.NODE_2024_length_8393_cov_76.734421.3.8459_3 K00540
I9.NODE_2024_length_8393_cov_76.734421.3.8459_4 
I9.NODE_2024_length_8393_cov_76.734421.3.8459_5 K08869
I9.NODE_2024_length_8393_cov_76.734421.3.8459_6 
I9.NODE_2024_length_8393_cov_76.734421.3.8459_7 K11065
I9.NODE_2024_length_8393_cov_76.734421.3.8459_8 K00762
I9.NODE_2024_length_8393_cov_76.734421.3.8459_9 
I9.NODE_2029_length_1717_cov_61.463600_1 
I9.NODE_2029_length_1717_cov_61.463600_2 
I9.NODE_2029_length_1717_cov_61.463600_3 
I9.NODE_2029_length_1717_cov_61.463600_4 
I9.NODE_202_length_699_cov_76.824036_1 
I9.NODE_2036_length_477_cov_170.979034_1 K00067
I9.NODE_2037_length_2596_cov_73.563171_1 
I9.NODE_2037_length_2596_cov_73.563171_2 K01126
I9.NODE_2037_length_2596_cov_73.563171_3 K01417
I9.NODE_2039_length_1972_cov_101.122719_1 K06207
I9.NODE_2039_length_1972_cov_101.122719_2 
I9.NODE_2049_length_6599_cov_85.794968.1.6633_1 
I9.NODE_2049_length_6599_cov_85.794968.1.6633_2 K03060
I9.NODE_2049_length_6599_cov_85.794968.1.6633_3 K00942
I9.NODE_2049_length_6599_cov_85.794968.1.6633_4 K01591
I9.NODE_2049_length_6599_cov_85.794968.1.6633_5 K01955
I9.NODE_2049_length_6599_cov_85.794968.1.6633_6 K01956
I9.NODE_204_length_1287_cov_87.212898.20.1353_1 K00088
I9.NODE_2056_length_797_cov_149.309906_1 
I9.NODE_2056_length_797_cov_149.309906_2 
I9.NODE_2059_length_15727_cov_55.935715.19.15793_1 K05881
I9.NODE_2059_length_15727_cov_55.935715.19.15793_2 K05879
I9.NODE_2059_length_15727_cov_55.935715.19.15793_3 K05878
I9.NODE_2059_length_15727_cov_55.935715.19.15793_4 K11533
I9.NODE_2059_length_15727_cov_55.935715.19.15793_5 
I9.NODE_2059_length_15727_cov_55.935715.19.15793_6 K01604
I9.NODE_2059_length_15727_cov_55.935715.19.15793_7 K11263
I9.NODE_2060_length_4376_cov_63.875916.1.4437_1 
I9.NODE_2060_length_4376_cov_63.875916.1.4437_2 K13527
I9.NODE_2060_length_4376_cov_63.875916.1.4437_3 K07442
I9.NODE_2060_length_4376_cov_63.875916.1.4437_4 
I9.NODE_2067_length_503_cov_142.713715_1 
I9.NODE_2068_length_1691_cov_56.050266.5.1757_1 
I9.NODE_2068_length_1691_cov_56.050266.5.1757_2 K01625
I9.NODE_2068_length_1691_cov_56.050266.5.1757_3 
I9.NODE_2072_length_709_cov_88.605080.1.764_1 
I9.NODE_2072_length_709_cov_88.605080.1.764_2 K02988
I9.NODE_2077_length_3714_cov_65.964188_1 
I9.NODE_2077_length_3714_cov_65.964188_2 
I9.NODE_2077_length_3714_cov_65.964188_3 K11476
I9.NODE_2077_length_3714_cov_65.964188_4 K08987
I9.NODE_2078_length_390_cov_85.469231_1 
I9.NODE_207_length_1590_cov_126.299370.37.1656_1 K03106
I9.NODE_2080_length_1617_cov_69.627090_1 
I9.NODE_2080_length_1617_cov_69.627090_2 
I9.NODE_2080_length_1617_cov_69.627090_3 
I9.NODE_2086_length_568_cov_100.797539.1.607_1 
I9.NODE_2087_length_1995_cov_60.434086.4.2061_1 
I9.NODE_2087_length_1995_cov_60.434086.4.2061_2 
I9.NODE_2107_length_2544_cov_78.651726_1 K03652
I9.NODE_2107_length_2544_cov_78.651726_2 K01755
I9.NODE_2107_length_2544_cov_78.651726_3 
I9.NODE_2113_length_1935_cov_66.562271.1.1998_1 
I9.NODE_2113_length_1935_cov_66.562271.1.1998_2 K00287
I9.NODE_2113_length_1935_cov_66.562271.1.1998_3 
I9.NODE_2115_length_894_cov_74.050339_1 
I9.NODE_2116_length_1761_cov_89.616127_1 K00078
I9.NODE_2116_length_1761_cov_89.616127_2 K03564
I9.NODE_2116_length_1761_cov_89.616127_3 
I9.NODE_2119_length_5870_cov_76.887054_1 
I9.NODE_2119_length_5870_cov_76.887054_2 K03521
I9.NODE_2119_length_5870_cov_76.887054_3 K03522
I9.NODE_2119_length_5870_cov_76.887054_4 
I9.NODE_2119_length_5870_cov_76.887054_5 
I9.NODE_211_length_3416_cov_75.095436_1 
I9.NODE_211_length_3416_cov_75.095436_2 K07304
I9.NODE_211_length_3416_cov_75.095436_3 K06924
I9.NODE_211_length_3416_cov_75.095436_4 
I9.NODE_2123_length_361_cov_128.554016_1 
I9.NODE_2125_length_2558_cov_58.143864.5.2624_1 
I9.NODE_2125_length_2558_cov_58.143864.5.2624_2 
I9.NODE_2125_length_2558_cov_58.143864.5.2624_3 
I9.NODE_2130_length_707_cov_52.789249_1 K01424
I9.NODE_2133_length_7120_cov_69.552391.1.5795_1 
I9.NODE_2133_length_7120_cov_69.552391.1.5795_2 
I9.NODE_2133_length_7120_cov_69.552391.1.5795_3 
I9.NODE_2133_length_7120_cov_69.552391.1.5795_4 K00297
I9.NODE_2133_length_7120_cov_69.552391.6120.7181_1 
I9.NODE_2134_length_843_cov_68.028473.1.904_1 
I9.NODE_2141_length_6533_cov_64.336296_1 K06213
I9.NODE_2141_length_6533_cov_64.336296_2 
I9.NODE_2141_length_6533_cov_64.336296_3 
I9.NODE_2141_length_6533_cov_64.336296_4 K03295
I9.NODE_2141_length_6533_cov_64.336296_5 
I9.NODE_2141_length_6533_cov_64.336296_6 K01262
I9.NODE_2146_length_3628_cov_59.289692.1.3206_1 
I9.NODE_2146_length_3628_cov_59.289692.1.3206_2 K06442
I9.NODE_2146_length_3628_cov_59.289692.1.3206_3 
I9.NODE_2146_length_3628_cov_59.289692.1.3206_4 
I9.NODE_2146_length_3628_cov_59.289692.1.3206_5 
I9.NODE_2154_length_4332_cov_63.781395_1 
I9.NODE_2154_length_4332_cov_63.781395_2 K01529
I9.NODE_2158_length_541_cov_129.293900.7.607_1 K03282
I9.NODE_2159_length_8019_cov_75.674149.3.8080_1 
I9.NODE_2159_length_8019_cov_75.674149.3.8080_2 K06287
I9.NODE_2159_length_8019_cov_75.674149.3.8080_3 
I9.NODE_2159_length_8019_cov_75.674149.3.8080_4 K01768
I9.NODE_2159_length_8019_cov_75.674149.3.8080_5 
I9.NODE_2159_length_8019_cov_75.674149.3.8080_6 
I9.NODE_2159_length_8019_cov_75.674149.3.8080_7 K09687
I9.NODE_2159_length_8019_cov_75.674149.3.8080_8 K09686
I9.NODE_2164_length_4029_cov_92.668655_1 
I9.NODE_2164_length_4029_cov_92.668655_2 
I9.NODE_2164_length_4029_cov_92.668655_3 
I9.NODE_2164_length_4029_cov_92.668655_4 K03593
I9.NODE_2164_length_4029_cov_92.668655_5 
I9.NODE_2168_length_616_cov_98.540581_1 
I9.NODE_2168_length_616_cov_98.540581_2 
I9.NODE_2170_length_5411_cov_54.323601_1 
I9.NODE_2170_length_5411_cov_54.323601_2 
I9.NODE_2170_length_5411_cov_54.323601_3 K13283
I9.NODE_2170_length_5411_cov_54.323601_4 
I9.NODE_2173_length_2800_cov_59.888214_1 K01362
I9.NODE_2173_length_2800_cov_59.888214_2 K02361
I9.NODE_2174_length_7570_cov_80.843857_1 
I9.NODE_2174_length_7570_cov_80.843857_2 K02337
I9.NODE_2174_length_7570_cov_80.843857_3 K03548
I9.NODE_2174_length_7570_cov_80.843857_4 K01091
I9.NODE_2174_length_7570_cov_80.843857_5 K01792
I9.NODE_218_length_365_cov_120.736984_1 
I9.NODE_218_length_365_cov_120.736984_2 
I9.NODE_2190_length_339_cov_139.690262_1 
I9.NODE_2192_length_873_cov_65.301262.63.939_1 
I9.NODE_2192_length_873_cov_65.301262.63.939_2 
I9.NODE_2195_length_347_cov_70.677231_1 
I9.NODE_2196_length_2983_cov_55.545761.15.3049_1 K00604
I9.NODE_2196_length_2983_cov_55.545761.15.3049_2 
I9.NODE_2196_length_2983_cov_55.545761.15.3049_3 K03500
I9.NODE_2196_length_2983_cov_55.545761.15.3049_4 K01783
I9.NODE_2199_length_1055_cov_74.049286_1 
I9.NODE_21_length_3061_cov_85.895462_1 
I9.NODE_21_length_3061_cov_85.895462_2 
I9.NODE_21_length_3061_cov_85.895462_3 K03684
I9.NODE_2200_length_3453_cov_90.958588.12.3519_1 K07708
I9.NODE_2200_length_3453_cov_90.958588.12.3519_2 
I9.NODE_2200_length_3453_cov_90.958588.12.3519_3 K02069
I9.NODE_2205_length_1122_cov_57.718361.44.1188_1 
I9.NODE_2205_length_1122_cov_57.718361.44.1188_2 K06902
I9.NODE_2207_length_1324_cov_61.491692.12.1388_1 
I9.NODE_2207_length_1324_cov_61.491692.12.1388_2 
I9.NODE_2208_length_5882_cov_68.171204.1.5936_1 K01933
I9.NODE_2208_length_5882_cov_68.171204.1.5936_2 K00764
I9.NODE_2208_length_5882_cov_68.171204.1.5936_3 K00882
I9.NODE_2208_length_5882_cov_68.171204.1.5936_4 
I9.NODE_2208_length_5882_cov_68.171204.1.5936_5 K00262
I9.NODE_2215_length_890_cov_111.465172.1.949_1 
I9.NODE_2215_length_890_cov_111.465172.1.949_2 
I9.NODE_2217_length_664_cov_65.254517.6.730_1 
I9.NODE_221_length_709_cov_105.286316.19.775_1 
I9.NODE_221_length_709_cov_105.286316.19.775_2 K02013
I9.NODE_2220_length_656_cov_64.884148_1 
I9.NODE_2220_length_656_cov_64.884148_2 
I9.NODE_2228_length_7301_cov_59.264210.12.7367_1 
I9.NODE_2228_length_7301_cov_59.264210.12.7367_2 K03927
I9.NODE_2228_length_7301_cov_59.264210.12.7367_3 K01198
I9.NODE_2228_length_7301_cov_59.264210.12.7367_4 
I9.NODE_2232_length_3330_cov_61.719219.8.3396_1 
I9.NODE_2232_length_3330_cov_61.719219.8.3396_2 
I9.NODE_2232_length_3330_cov_61.719219.8.3396_3 
I9.NODE_2232_length_3330_cov_61.719219.8.3396_4 K03742
I9.NODE_2235_length_1943_cov_55.460114_1 
I9.NODE_2235_length_1943_cov_55.460114_2 K03705
I9.NODE_2241_length_479_cov_122.070984_1 K02433
I9.NODE_2245_length_1563_cov_61.329494.106.1598_1 
I9.NODE_2245_length_1563_cov_61.329494.106.1598_2 
I9.NODE_2246_length_2699_cov_65.734718_1 
I9.NODE_2246_length_2699_cov_65.734718_2 K01514
I9.NODE_2246_length_2699_cov_65.734718_3 K09009
I9.NODE_2246_length_2699_cov_65.734718_4 
I9.NODE_2248_length_1853_cov_71.854294.25.1898_1 
I9.NODE_2248_length_1853_cov_71.854294.25.1898_2 K00842
I9.NODE_2249_length_6793_cov_77.066246.17.6859_1 
I9.NODE_2249_length_6793_cov_77.066246.17.6859_2 K01814 K01817
I9.NODE_2249_length_6793_cov_77.066246.17.6859_3 K02501
I9.NODE_2249_length_6793_cov_77.066246.17.6859_4 
I9.NODE_2249_length_6793_cov_77.066246.17.6859_5 K01693
I9.NODE_2249_length_6793_cov_77.066246.17.6859_6 K00817
I9.NODE_2249_length_6793_cov_77.066246.17.6859_7 K03316
I9.NODE_2249_length_6793_cov_77.066246.17.6859_8 
I9.NODE_224_length_4469_cov_111.066681_1 
I9.NODE_224_length_4469_cov_111.066681_2 
I9.NODE_224_length_4469_cov_111.066681_3 K00011
I9.NODE_224_length_4469_cov_111.066681_4 K03152
I9.NODE_224_length_4469_cov_111.066681_5 
I9.NODE_2251_length_853_cov_59.950764.1.910_1 K03437
I9.NODE_2252_length_6540_cov_53.791897.1.6592_1 
I9.NODE_2252_length_6540_cov_53.791897.1.6592_2 
I9.NODE_2252_length_6540_cov_53.791897.1.6592_3 K03426
I9.NODE_2252_length_6540_cov_53.791897.1.6592_4 K03657
I9.NODE_2257_length_463_cov_76.712746_1 
I9.NODE_2264_length_15629_cov_73.504829.5.15687_1 
I9.NODE_2264_length_15629_cov_73.504829.5.15687_10 K00564
I9.NODE_2264_length_15629_cov_73.504829.5.15687_11 K03665
I9.NODE_2264_length_15629_cov_73.504829.5.15687_12 K03722
I9.NODE_2264_length_15629_cov_73.504829.5.15687_13 K00016
I9.NODE_2264_length_15629_cov_73.504829.5.15687_14 K01356
I9.NODE_2264_length_15629_cov_73.504829.5.15687_2 K02480
I9.NODE_2264_length_15629_cov_73.504829.5.15687_3 
I9.NODE_2264_length_15629_cov_73.504829.5.15687_4 
I9.NODE_2264_length_15629_cov_73.504829.5.15687_5 
I9.NODE_2264_length_15629_cov_73.504829.5.15687_6 
I9.NODE_2264_length_15629_cov_73.504829.5.15687_7 K00791
I9.NODE_2264_length_15629_cov_73.504829.5.15687_8 K01778
I9.NODE_2264_length_15629_cov_73.504829.5.15687_9 K03311
I9.NODE_2266_length_12354_cov_66.245262.47.12420_1 K00615
I9.NODE_2266_length_12354_cov_66.245262.47.12420_2 K03077
I9.NODE_2266_length_12354_cov_66.245262.47.12420_3 K04485
I9.NODE_2266_length_12354_cov_66.245262.47.12420_4 K07067
I9.NODE_2266_length_12354_cov_66.245262.47.12420_5 
I9.NODE_2266_length_12354_cov_66.245262.47.12420_6 K03575
I9.NODE_2266_length_12354_cov_66.245262.47.12420_7 K00619
I9.NODE_2266_length_12354_cov_66.245262.47.12420_8 
I9.NODE_2266_length_12354_cov_66.245262.47.12420_9 K00111
I9.NODE_2270_length_372_cov_76.626343_1 
I9.NODE_2279_length_6781_cov_66.048225.1.6845_1 
I9.NODE_2279_length_6781_cov_66.048225.1.6845_2 K05838
I9.NODE_2279_length_6781_cov_66.048225.1.6845_3 
I9.NODE_2279_length_6781_cov_66.048225.1.6845_4 
I9.NODE_2279_length_6781_cov_66.048225.1.6845_5 K10388
I9.NODE_2279_length_6781_cov_66.048225.1.6845_6 
I9.NODE_2279_length_6781_cov_66.048225.1.6845_7 
I9.NODE_227_length_4249_cov_118.600609_1 
I9.NODE_227_length_4249_cov_118.600609_2 
I9.NODE_227_length_4249_cov_118.600609_3 K10947
I9.NODE_227_length_4249_cov_118.600609_4 
I9.NODE_2288_length_886_cov_59.449211_1 
I9.NODE_2288_length_886_cov_59.449211_2 
I9.NODE_2288_length_886_cov_59.449211_3 
I9.NODE_228_length_2101_cov_121.343170_1 K04761
I9.NODE_228_length_2101_cov_121.343170_2 K01875
I9.NODE_2295_length_443_cov_82.812637_1 
I9.NODE_2296_length_1249_cov_58.337070_1 
I9.NODE_2296_length_1249_cov_58.337070_2 
I9.NODE_2297_length_3517_cov_66.971565.1.3492_1 
I9.NODE_2297_length_3517_cov_66.971565.1.3492_2 K05753
I9.NODE_2298_length_530_cov_74.698112.17.596_1 
I9.NODE_2299_length_577_cov_91.199310.1.627_1 
I9.NODE_2299_length_577_cov_91.199310.1.627_2 
I9.NODE_229_length_2004_cov_133.996002.2.2070_1 K03299
I9.NODE_229_length_2004_cov_133.996002.2.2070_2 K00851
I9.NODE_229_length_2004_cov_133.996002.2.2070_3 
I9.NODE_2302_length_470_cov_75.342552_1 K00344
I9.NODE_2303_length_385_cov_82.935066_1 K03183
I9.NODE_2309_length_1870_cov_59.926205.1.1453_1 
I9.NODE_2309_length_1870_cov_59.926205.1.1453_2 K07085
I9.NODE_2311_length_5774_cov_66.227402_1 
I9.NODE_2311_length_5774_cov_66.227402_2 K08289
I9.NODE_2311_length_5774_cov_66.227402_3 K06958
I9.NODE_2311_length_5774_cov_66.227402_4 
I9.NODE_2311_length_5774_cov_66.227402_5 K09762
I9.NODE_2325_length_5735_cov_57.754143.30.5801_1 
I9.NODE_2325_length_5735_cov_57.754143.30.5801_2 
I9.NODE_2325_length_5735_cov_57.754143.30.5801_3 K01775
I9.NODE_2325_length_5735_cov_57.754143.30.5801_4 K06925
I9.NODE_2325_length_5735_cov_57.754143.30.5801_5 
I9.NODE_2325_length_5735_cov_57.754143.30.5801_6 
I9.NODE_2326_length_2824_cov_83.724152.131.2885_1 K01768
I9.NODE_2326_length_2824_cov_83.724152.131.2885_2 
I9.NODE_2326_length_2824_cov_83.724152.131.2885_3 K01090
I9.NODE_2328_length_787_cov_61.649300_1 
I9.NODE_2328_length_787_cov_61.649300_2 
I9.NODE_2330_length_409_cov_79.303177_1 
I9.NODE_2332_length_6520_cov_72.823006_1 
I9.NODE_2332_length_6520_cov_72.823006_2 
I9.NODE_2332_length_6520_cov_72.823006_3 
I9.NODE_2332_length_6520_cov_72.823006_4 
I9.NODE_2333_length_3157_cov_71.516945.1.2396_1 
I9.NODE_2333_length_3157_cov_71.516945.1.2396_2 
I9.NODE_2333_length_3157_cov_71.516945.1.2396_3 
I9.NODE_2333_length_3157_cov_71.516945.2760.3223_1 
I9.NODE_234_length_3401_cov_95.186119_1 
I9.NODE_234_length_3401_cov_95.186119_2 K07104
I9.NODE_234_length_3401_cov_95.186119_3 
I9.NODE_234_length_3401_cov_95.186119_4 
I9.NODE_2359_length_531_cov_69.252357_1 
I9.NODE_2361_length_397_cov_83.876572_1 
I9.NODE_2376_length_360_cov_65.438889_1 
I9.NODE_2376_length_360_cov_65.438889_2 
I9.NODE_2377_length_530_cov_61.911320_1 
I9.NODE_2380_length_4792_cov_71.596825.551.4846_1 
I9.NODE_2380_length_4792_cov_71.596825.551.4846_2 K01902
I9.NODE_2380_length_4792_cov_71.596825.551.4846_3 K01903
I9.NODE_2380_length_4792_cov_71.596825.551.4846_4 
I9.NODE_238_length_3278_cov_143.234894_1 
I9.NODE_238_length_3278_cov_143.234894_2 
I9.NODE_238_length_3278_cov_143.234894_3 
I9.NODE_238_length_3278_cov_143.234894_4 
I9.NODE_238_length_3278_cov_143.234894_5 K11647
I9.NODE_246_length_934_cov_102.597427.32.1000_1 K07177
I9.NODE_247_length_4188_cov_98.839066_1 K01417
I9.NODE_247_length_4188_cov_98.839066_2 K00099
I9.NODE_247_length_4188_cov_98.839066_3 
I9.NODE_247_length_4188_cov_98.839066_4 K06941
I9.NODE_247_length_4188_cov_98.839066_5 K00981
I9.NODE_24_length_2837_cov_122.428619_1 K06148
I9.NODE_24_length_2837_cov_122.428619_2 
I9.NODE_24_length_2837_cov_122.428619_3 K02006
I9.NODE_252_length_3083_cov_104.810898.3.3149_1 
I9.NODE_252_length_3083_cov_104.810898.3.3149_2 K05993
I9.NODE_252_length_3083_cov_104.810898.3.3149_3 K00358
I9.NODE_252_length_3083_cov_104.810898.3.3149_4 
I9.NODE_254_length_1376_cov_100.518898.1.1433_1 K09955
I9.NODE_261_length_2818_cov_112.172821_1 
I9.NODE_261_length_2818_cov_112.172821_2 
I9.NODE_261_length_2818_cov_112.172821_3 
I9.NODE_261_length_2818_cov_112.172821_4 
I9.NODE_261_length_2818_cov_112.172821_5 
I9.NODE_261_length_2818_cov_112.172821_6 
I9.NODE_2680_length_2478_cov_60.066181_1 
I9.NODE_2680_length_2478_cov_60.066181_2 
I9.NODE_2680_length_2478_cov_60.066181_3 
I9.NODE_2680_length_2478_cov_60.066181_4 
I9.NODE_2692_length_337_cov_81.563797_1 
I9.NODE_2708_length_502_cov_71.250999_1 K07118
I9.NODE_2729_length_2154_cov_63.258125_1 
I9.NODE_2729_length_2154_cov_63.258125_2 
I9.NODE_2729_length_2154_cov_63.258125_3 
I9.NODE_2729_length_2154_cov_63.258125_4 
I9.NODE_2729_length_2154_cov_63.258125_5 
I9.NODE_2729_length_2154_cov_63.258125_6 
I9.NODE_2729_length_2154_cov_63.258125_7 
I9.NODE_272_length_2174_cov_111.541397_1 
I9.NODE_272_length_2174_cov_111.541397_2 
I9.NODE_272_length_2174_cov_111.541397_3 
I9.NODE_2734_length_475_cov_89.195793_1 
I9.NODE_2768_length_1585_cov_71.619560.1.1628_1 
I9.NODE_2768_length_1585_cov_71.619560.1.1628_2 
I9.NODE_2775_length_792_cov_72.541664_1 
I9.NODE_2775_length_792_cov_72.541664_2 
I9.NODE_2790_length_2146_cov_61.258156.1.2204_1 K07567
I9.NODE_2790_length_2146_cov_61.258156.1.2204_2 
I9.NODE_2790_length_2146_cov_61.258156.1.2204_3 
I9.NODE_286_length_6880_cov_120.914680_1 
I9.NODE_286_length_6880_cov_120.914680_2 
I9.NODE_286_length_6880_cov_120.914680_3 K03601
I9.NODE_286_length_6880_cov_120.914680_4 K03527
I9.NODE_286_length_6880_cov_120.914680_5 K09760
I9.NODE_286_length_6880_cov_120.914680_6 
I9.NODE_292_length_2849_cov_120.220779.1.2911_1 
I9.NODE_292_length_2849_cov_120.220779.1.2911_2 K01259
I9.NODE_292_length_2849_cov_120.220779.1.2911_3 
I9.NODE_292_length_2849_cov_120.220779.1.2911_4 
I9.NODE_293_length_767_cov_104.365059_1 K13788
I9.NODE_294_length_760_cov_65.507896_1 K07654
I9.NODE_2970_length_1316_cov_53.155014.14.1364_1 
I9.NODE_2970_length_1316_cov_53.155014.14.1364_2 
I9.NODE_2970_length_1316_cov_53.155014.14.1364_3 
I9.NODE_304_length_1893_cov_105.923401.1.1957_1 K00826
I9.NODE_304_length_1893_cov_105.923401.1.1957_2 
I9.NODE_310_length_4695_cov_101.557404.9.4761_1 K00124
I9.NODE_310_length_4695_cov_101.557404.9.4761_2 K00123
I9.NODE_310_length_4695_cov_101.557404.9.4761_3 
I9.NODE_311_length_682_cov_114.033722_1 K03625
I9.NODE_311_length_682_cov_114.033722_2 
I9.NODE_312_length_1677_cov_56.460346_1 
I9.NODE_312_length_1677_cov_56.460346_2 K07675
I9.NODE_312_length_1677_cov_56.460346_3 
I9.NODE_315_length_2118_cov_72.685081.1.2182_1 
I9.NODE_315_length_2118_cov_72.685081.1.2182_2 K02283
I9.NODE_315_length_2118_cov_72.685081.1.2182_3 
I9.NODE_319_length_733_cov_65.263298.1.794_1 
I9.NODE_321_length_4061_cov_103.793648.1.4122_1 K06610
I9.NODE_321_length_4061_cov_103.793648.1.4122_2 K01805
I9.NODE_321_length_4061_cov_103.793648.1.4122_3 K00879
I9.NODE_323_length_4793_cov_96.556229_1 
I9.NODE_323_length_4793_cov_96.556229_2 K07670
I9.NODE_323_length_4793_cov_96.556229_3 
I9.NODE_323_length_4793_cov_96.556229_4 
I9.NODE_323_length_4793_cov_96.556229_5 
I9.NODE_326_length_1500_cov_90.780670_1 
I9.NODE_326_length_1500_cov_90.780670_2 
I9.NODE_333_length_3943_cov_108.891708_1 K09014
I9.NODE_333_length_3943_cov_108.891708_2 K09015
I9.NODE_333_length_3943_cov_108.891708_3 K09013
I9.NODE_333_length_3943_cov_108.891708_4 K11717
I9.NODE_335_length_2767_cov_104.979759_1 K01804
I9.NODE_335_length_2767_cov_104.979759_2 
I9.NODE_336_length_4459_cov_103.631981.1.4512_1 K01362
I9.NODE_336_length_4459_cov_103.631981.1.4512_2 
I9.NODE_342_length_5232_cov_115.978592.3.5298_1 K00342
I9.NODE_342_length_5232_cov_115.978592.3.5298_2 K00341
I9.NODE_342_length_5232_cov_115.978592.3.5298_3 K00340
I9.NODE_342_length_5232_cov_115.978592.3.5298_4 K00339
I9.NODE_342_length_5232_cov_115.978592.3.5298_5 K00338
I9.NODE_342_length_5232_cov_115.978592.3.5298_6 
I9.NODE_346_length_1987_cov_111.927528_1 K03307
I9.NODE_346_length_1987_cov_111.927528_2 K00997
I9.NODE_351_length_1538_cov_123.201561_1 
I9.NODE_351_length_1538_cov_123.201561_2 K03546
I9.NODE_352_length_520_cov_120.501923_1 
I9.NODE_352_length_520_cov_120.501923_2 
I9.NODE_359_length_2468_cov_119.033226.2.2529_1 K00320
I9.NODE_359_length_2468_cov_119.033226.2.2529_2 K03453
I9.NODE_359_length_2468_cov_119.033226.2.2529_3 K03523
I9.NODE_361_length_1127_cov_99.228043_1 
I9.NODE_366_length_3035_cov_135.894562.11.3081_1 
I9.NODE_366_length_3035_cov_135.894562.11.3081_2 
I9.NODE_366_length_3035_cov_135.894562.11.3081_3 K02483
I9.NODE_366_length_3035_cov_135.894562.11.3081_4 K02484
I9.NODE_367_length_8507_cov_110.227341_1 
I9.NODE_367_length_8507_cov_110.227341_2 K07284
I9.NODE_367_length_8507_cov_110.227341_3 
I9.NODE_367_length_8507_cov_110.227341_4 K08884
I9.NODE_367_length_8507_cov_110.227341_5 K08884
I9.NODE_367_length_8507_cov_110.227341_6 K05515
I9.NODE_367_length_8507_cov_110.227341_7 K03588
I9.NODE_367_length_8507_cov_110.227341_8 
I9.NODE_368_length_2884_cov_158.433075_1 
I9.NODE_368_length_2884_cov_158.433075_2 
I9.NODE_368_length_2884_cov_158.433075_3 K03798
I9.NODE_369_length_2061_cov_68.083458_1 K03631
I9.NODE_369_length_2061_cov_68.083458_2 
I9.NODE_374_length_596_cov_88.996643.8.652_1 
I9.NODE_376_length_1648_cov_102.005463_1 
I9.NODE_376_length_1648_cov_102.005463_2 
I9.NODE_376_length_1648_cov_102.005463_3 
I9.NODE_378_length_1393_cov_116.768127_1 
I9.NODE_381_length_5005_cov_91.655746.1.5068_1 K05522
I9.NODE_381_length_5005_cov_91.655746.1.5068_2 
I9.NODE_381_length_5005_cov_91.655746.1.5068_3 K00640
I9.NODE_381_length_5005_cov_91.655746.1.5068_4 K01738
I9.NODE_381_length_5005_cov_91.655746.1.5068_5 
I9.NODE_382_length_1376_cov_113.003632_1 K00761
I9.NODE_382_length_1376_cov_113.003632_2 K01500
I9.NODE_391_length_4700_cov_91.963829_1 K02056
I9.NODE_391_length_4700_cov_91.963829_2 K02057
I9.NODE_391_length_4700_cov_91.963829_3 K02057
I9.NODE_391_length_4700_cov_91.963829_4 K01489
I9.NODE_392_length_1955_cov_152.396423.7.2021_1 
I9.NODE_392_length_1955_cov_152.396423.7.2021_2 K09012
I9.NODE_392_length_1955_cov_152.396423.7.2021_3 
I9.NODE_396_length_1439_cov_62.002781_1 
I9.NODE_397_length_2766_cov_110.743309.1.2800_1 
I9.NODE_397_length_2766_cov_110.743309.1.2800_2 K03657
I9.NODE_3_length_1421_cov_86.576355.1.1478_1 
I9.NODE_401_length_2954_cov_111.649292.3.3020_1 
I9.NODE_401_length_2954_cov_111.649292.3.3020_2 
I9.NODE_405_length_3534_cov_80.633560.19.3596_1 K04066
I9.NODE_405_length_3534_cov_80.633560.19.3596_2 K00789
I9.NODE_405_length_3534_cov_80.633560.19.3596_3 
I9.NODE_411_length_759_cov_81.624504.4.825_1 
I9.NODE_411_length_759_cov_81.624504.4.825_2 
I9.NODE_412_length_2028_cov_123.369331_1 K01867
I9.NODE_416_length_2249_cov_105.292130_1 K00928
I9.NODE_416_length_2249_cov_105.292130_2 
I9.NODE_418_length_1842_cov_150.562973_1 K04756
I9.NODE_418_length_1842_cov_150.562973_2 K03386
I9.NODE_418_length_1842_cov_150.562973_3 
I9.NODE_421_length_698_cov_155.060165_1 
I9.NODE_426_length_3861_cov_145.136749.1.3918_1 
I9.NODE_426_length_3861_cov_145.136749.1.3918_2 K00874
I9.NODE_426_length_3861_cov_145.136749.1.3918_3 
I9.NODE_426_length_3861_cov_145.136749.1.3918_4 
I9.NODE_426_length_3861_cov_145.136749.1.3918_5 K06199
I9.NODE_427_length_3739_cov_69.890343_1 
I9.NODE_427_length_3739_cov_69.890343_2 K01142
I9.NODE_427_length_3739_cov_69.890343_3 K00926
I9.NODE_427_length_3739_cov_69.890343_4 K01491
I9.NODE_427_length_3739_cov_69.890343_5 
I9.NODE_428_length_969_cov_106.670792_1 
I9.NODE_429_length_3506_cov_81.901596.4.3572_1 K09815
I9.NODE_429_length_3506_cov_81.901596.4.3572_2 K11710
I9.NODE_429_length_3506_cov_81.901596.4.3572_3 K09816
I9.NODE_429_length_3506_cov_81.901596.4.3572_4 K03711
I9.NODE_429_length_3506_cov_81.901596.4.3572_5 K00806
I9.NODE_433_length_1826_cov_119.593102_1 
I9.NODE_433_length_1826_cov_119.593102_2 
I9.NODE_433_length_1826_cov_119.593102_3 K00368
I9.NODE_436_length_3120_cov_87.837181_1 K01175
I9.NODE_436_length_3120_cov_87.837181_2 K02335
I9.NODE_437_length_4723_cov_139.729202_1 K01873
I9.NODE_437_length_4723_cov_139.729202_2 
I9.NODE_437_length_4723_cov_139.729202_3 K07574
I9.NODE_437_length_4723_cov_139.729202_4 
I9.NODE_439_length_2021_cov_86.319145.1.2078_1 
I9.NODE_439_length_2021_cov_86.319145.1.2078_2 K06960
I9.NODE_439_length_2021_cov_86.319145.1.2078_3 K02860
I9.NODE_439_length_2021_cov_86.319145.1.2078_4 K00554
I9.NODE_43_length_1938_cov_166.865326.1.1993_1 
I9.NODE_43_length_1938_cov_166.865326.1.1993_2 
I9.NODE_43_length_1938_cov_166.865326.1.1993_3 
I9.NODE_43_length_1938_cov_166.865326.1.1993_4 
I9.NODE_440_length_671_cov_126.836067_1 
I9.NODE_440_length_671_cov_126.836067_2 K01834
I9.NODE_443_length_1253_cov_106.412613_1 
I9.NODE_443_length_1253_cov_106.412613_2 
I9.NODE_448_length_5624_cov_83.068810.3.5680_1 
I9.NODE_448_length_5624_cov_83.068810.3.5680_2 
I9.NODE_448_length_5624_cov_83.068810.3.5680_3 
I9.NODE_448_length_5624_cov_83.068810.3.5680_4 K01269
I9.NODE_448_length_5624_cov_83.068810.3.5680_5 K09858
I9.NODE_448_length_5624_cov_83.068810.3.5680_6 K00540
I9.NODE_44_length_1700_cov_68.105293_1 
I9.NODE_44_length_1700_cov_68.105293_2 
I9.NODE_451_length_2769_cov_124.637772_1 K03644
I9.NODE_451_length_2769_cov_124.637772_2 
I9.NODE_451_length_2769_cov_124.637772_3 K01915
I9.NODE_456_length_4711_cov_110.344086.1.4771_1 
I9.NODE_456_length_4711_cov_110.344086.1.4771_2 
I9.NODE_456_length_4711_cov_110.344086.1.4771_3 K00299
I9.NODE_456_length_4711_cov_110.344086.1.4771_4 K03628
I9.NODE_456_length_4711_cov_110.344086.1.4771_5 K02909
I9.NODE_456_length_4711_cov_110.344086.1.4771_6 K02835
I9.NODE_458_length_651_cov_84.215057.49.717_1 K00286
I9.NODE_459_length_2530_cov_137.609085_1 
I9.NODE_459_length_2530_cov_137.609085_2 K02834
I9.NODE_459_length_2530_cov_137.609085_3 K03177
I9.NODE_460_length_1284_cov_85.343460_1 K03785
I9.NODE_460_length_1284_cov_85.343460_2 K02897
I9.NODE_471_length_1709_cov_118.776474_1 
I9.NODE_471_length_1709_cov_118.776474_2 
I9.NODE_485_length_2252_cov_140.844131.1.2311_1 
I9.NODE_485_length_2252_cov_140.844131.1.2311_2 K02529
I9.NODE_487_length_1074_cov_102.843575.1.1110_1 K07386
I9.NODE_487_length_1074_cov_102.843575.1.1110_2 
I9.NODE_493_length_2334_cov_114.176094.1.2397_1 K05340
I9.NODE_493_length_2334_cov_114.176094.1.2397_2 K03469
I9.NODE_495_length_1814_cov_136.296036_1 
I9.NODE_495_length_1814_cov_136.296036_2 
I9.NODE_495_length_1814_cov_136.296036_3 K03574
I9.NODE_495_length_1814_cov_136.296036_4 
I9.NODE_496_length_961_cov_114.347557.6.1027_1 
I9.NODE_498_length_1543_cov_61.278030.1.1602_1 
I9.NODE_498_length_1543_cov_61.278030.1.1602_2 
I9.NODE_499_length_4461_cov_83.696701.9.4520_1 
I9.NODE_499_length_4461_cov_83.696701.9.4520_2 K01892
I9.NODE_499_length_4461_cov_83.696701.9.4520_3 
I9.NODE_499_length_4461_cov_83.696701.9.4520_4 K02379
I9.NODE_499_length_4461_cov_83.696701.9.4520_5 
I9.NODE_499_length_4461_cov_83.696701.9.4520_6 
I9.NODE_4_length_2724_cov_144.813507.1.2779_1 
I9.NODE_4_length_2724_cov_144.813507.1.2779_2 
I9.NODE_4_length_2724_cov_144.813507.1.2779_3 
I9.NODE_505_length_1979_cov_109.635674.13.2045_1 K01056
I9.NODE_505_length_1979_cov_109.635674.13.2045_2 K02479
I9.NODE_505_length_1979_cov_109.635674.13.2045_3 
I9.NODE_516_length_755_cov_81.731125.3.819_1 
I9.NODE_517_length_4063_cov_64.031013.5.4122_1 K06994
I9.NODE_517_length_4063_cov_64.031013.5.4122_2 K07478
I9.NODE_517_length_4063_cov_64.031013.5.4122_3 K07090
I9.NODE_521_length_744_cov_85.853493_1 
I9.NODE_521_length_744_cov_85.853493_2 
I9.NODE_531_length_990_cov_104.624245_1 
I9.NODE_531_length_990_cov_104.624245_2 K00796
I9.NODE_533_length_5436_cov_120.009567_1 K01112
I9.NODE_533_length_5436_cov_120.009567_2 
I9.NODE_533_length_5436_cov_120.009567_3 K06153
I9.NODE_533_length_5436_cov_120.009567_4 K03547
I9.NODE_533_length_5436_cov_120.009567_5 K03546
I9.NODE_539_length_5226_cov_112.797356.5.5292_1 
I9.NODE_539_length_5226_cov_112.797356.5.5292_2 K00850
I9.NODE_539_length_5226_cov_112.797356.5.5292_3 K00655
I9.NODE_539_length_5226_cov_112.797356.5.5292_4 K02342
I9.NODE_539_length_5226_cov_112.797356.5.5292_5 
I9.NODE_539_length_5226_cov_112.797356.5.5292_6 K04564
I9.NODE_54_length_3961_cov_112.263573_1 
I9.NODE_54_length_3961_cov_112.263573_2 K10973
I9.NODE_54_length_3961_cov_112.263573_3 
I9.NODE_54_length_3961_cov_112.263573_4 
I9.NODE_54_length_3961_cov_112.263573_5 
I9.NODE_554_length_8120_cov_89.789780.1.8174_1 K03168
I9.NODE_554_length_8120_cov_89.789780.1.8174_2 K00943
I9.NODE_554_length_8120_cov_89.789780.1.8174_3 K02341
I9.NODE_554_length_8120_cov_89.789780.1.8174_4 
I9.NODE_554_length_8120_cov_89.789780.1.8174_5 K01423
I9.NODE_554_length_8120_cov_89.789780.1.8174_6 K01424
I9.NODE_558_length_2474_cov_99.037590_1 K03703
I9.NODE_558_length_2474_cov_99.037590_2 
I9.NODE_558_length_2474_cov_99.037590_3 
I9.NODE_562_length_769_cov_134.622894_1 
I9.NODE_562_length_769_cov_134.622894_2 K02435
I9.NODE_569_length_836_cov_135.293060.1.900_1 
I9.NODE_573_length_3037_cov_88.743164_1 
I9.NODE_573_length_3037_cov_88.743164_2 K06158
I9.NODE_573_length_3037_cov_88.743164_3 K13628
I9.NODE_574_length_581_cov_66.046471_1 
I9.NODE_57_length_1155_cov_136.485718_1 
I9.NODE_57_length_1155_cov_136.485718_2 K09687
I9.NODE_580_length_3370_cov_101.138573_1 
I9.NODE_580_length_3370_cov_101.138573_2 
I9.NODE_580_length_3370_cov_101.138573_3 
I9.NODE_580_length_3370_cov_101.138573_4 
I9.NODE_582_length_3074_cov_67.864998_1 
I9.NODE_582_length_3074_cov_67.864998_2 
I9.NODE_582_length_3074_cov_67.864998_3 
I9.NODE_582_length_3074_cov_67.864998_4 
I9.NODE_583_length_444_cov_125.907661_1 K03648
I9.NODE_584_length_2872_cov_98.468315.12.2933_1 
I9.NODE_584_length_2872_cov_98.468315.12.2933_2 K01000
I9.NODE_584_length_2872_cov_98.468315.12.2933_3 K01925
I9.NODE_591_length_1598_cov_84.869209.1.1658_1 K03320
I9.NODE_591_length_1598_cov_84.869209.1.1658_2 K01077
I9.NODE_592_length_1457_cov_158.120117.2.1519_1 
I9.NODE_592_length_1457_cov_158.120117.2.1519_2 
I9.NODE_592_length_1457_cov_158.120117.2.1519_3 
I9.NODE_594_length_868_cov_113.244240_1 
I9.NODE_597_length_749_cov_136.612823_1 
I9.NODE_598_length_958_cov_121.021919.1.1001_1 
I9.NODE_598_length_958_cov_121.021919.1.1001_2 K11738
I9.NODE_600_length_525_cov_133.963806_1 
I9.NODE_600_length_525_cov_133.963806_2 
I9.NODE_601_length_2499_cov_61.831932_1 
I9.NODE_601_length_2499_cov_61.831932_2 K02063
I9.NODE_605_length_1960_cov_141.177551.3.2024_1 
I9.NODE_605_length_1960_cov_141.177551.3.2024_2 K01915
I9.NODE_605_length_1960_cov_141.177551.3.2024_3 
I9.NODE_609_length_3439_cov_115.366676_1 K03584
I9.NODE_609_length_3439_cov_115.366676_2 
I9.NODE_609_length_3439_cov_115.366676_3 
I9.NODE_609_length_3439_cov_115.366676_4 K01649
I9.NODE_60_length_2009_cov_131.916382.1.2053_1 K03498
I9.NODE_60_length_2009_cov_131.916382.1.2053_2 K03499
I9.NODE_610_length_533_cov_109.874298.21.599_1 K00847
I9.NODE_614_length_3126_cov_104.545105_1 K03458
I9.NODE_614_length_3126_cov_104.545105_2 
I9.NODE_618_length_1964_cov_100.764259.5.2030_1 
I9.NODE_618_length_1964_cov_100.764259.5.2030_2 K01876
I9.NODE_61_length_843_cov_109.562279_1 
I9.NODE_61_length_843_cov_109.562279_2 
I9.NODE_622_length_2336_cov_106.657959_1 K07149
I9.NODE_622_length_2336_cov_106.657959_2 K02334
I9.NODE_622_length_2336_cov_106.657959_3 
I9.NODE_623_length_2368_cov_128.902878_1 
I9.NODE_623_length_2368_cov_128.902878_2 K00700
I9.NODE_626_length_1956_cov_84.722389_1 
I9.NODE_626_length_1956_cov_84.722389_2 K01265
I9.NODE_626_length_1956_cov_84.722389_3 K00606
I9.NODE_629_length_541_cov_70.526802_1 K02173
I9.NODE_630_length_761_cov_76.674110.25.821_1 
I9.NODE_630_length_761_cov_76.674110.25.821_2 
I9.NODE_632_length_1725_cov_126.817390.4.1782_1 K01238
I9.NODE_632_length_1725_cov_126.817390.4.1782_2 
I9.NODE_633_length_760_cov_55.322369.1.820_1 
I9.NODE_636_length_1749_cov_90.321899.12.1815_1 
I9.NODE_636_length_1749_cov_90.321899.12.1815_2 K00008
I9.NODE_637_length_2630_cov_96.768440_1 
I9.NODE_637_length_2630_cov_96.768440_2 K00812
I9.NODE_639_length_531_cov_119.794724.1.560_1 K00858
I9.NODE_63_length_2884_cov_103.828018.17.2950_1 K00850
I9.NODE_641_length_1512_cov_123.750664.1.1573_1 K01187
I9.NODE_641_length_1512_cov_123.750664.1.1573_2 K01752
I9.NODE_648_length_1699_cov_99.294289_1 
I9.NODE_648_length_1699_cov_99.294289_2 K02437
I9.NODE_651_length_490_cov_101.281631.1.539_1 
I9.NODE_651_length_490_cov_101.281631.1.539_2 
I9.NODE_653_length_1821_cov_92.950027.1.1876_1 K00639
I9.NODE_653_length_1821_cov_92.950027.1.1876_2 K03293
I9.NODE_656_length_757_cov_119.258919_1 
I9.NODE_656_length_757_cov_119.258919_2 
I9.NODE_656_length_757_cov_119.258919_3 
I9.NODE_661_length_1644_cov_60.130779.33.1710_1 
I9.NODE_661_length_1644_cov_60.130779.33.1710_2 
I9.NODE_661_length_1644_cov_60.130779.33.1710_3 
I9.NODE_662_length_2163_cov_88.408691_1 
I9.NODE_662_length_2163_cov_88.408691_2 K00936
I9.NODE_668_length_1161_cov_127.232559.1.1196_1 
I9.NODE_668_length_1161_cov_127.232559.1.1196_2 
I9.NODE_669_length_2813_cov_60.782795_1 K09861
I9.NODE_669_length_2813_cov_60.782795_2 
I9.NODE_669_length_2813_cov_60.782795_3 
I9.NODE_66_length_987_cov_104.382980_1 
I9.NODE_670_length_2110_cov_103.173462.53.2159_1 
I9.NODE_670_length_2110_cov_103.173462.53.2159_2 K03531
I9.NODE_675_length_3398_cov_69.170097.1.3459_1 K07407
I9.NODE_675_length_3398_cov_69.170097.1.3459_2 
I9.NODE_686_length_1030_cov_99.746605.7.1094_1 
I9.NODE_69_length_2360_cov_107.437286_1 K03523
I9.NODE_69_length_2360_cov_107.437286_2 K01175
I9.NODE_69_length_2360_cov_107.437286_3 
I9.NODE_702_length_3794_cov_79.714020.3.3860_1 
I9.NODE_702_length_3794_cov_79.714020.3.3860_2 
I9.NODE_702_length_3794_cov_79.714020.3.3860_3 K01869
I9.NODE_706_length_3231_cov_66.593315_1 
I9.NODE_706_length_3231_cov_66.593315_2 K01142
I9.NODE_706_length_3231_cov_66.593315_3 K07124
I9.NODE_706_length_3231_cov_66.593315_4 
I9.NODE_710_length_5114_cov_105.052994.11.5180_1 
I9.NODE_710_length_5114_cov_105.052994.11.5180_2 K07027
I9.NODE_710_length_5114_cov_105.052994.11.5180_3 K01092
I9.NODE_710_length_5114_cov_105.052994.11.5180_4 
I9.NODE_713_length_1027_cov_74.099319.1.1076_1 
I9.NODE_723_length_2355_cov_130.002121.4.2405_1 
I9.NODE_723_length_2355_cov_130.002121.4.2405_2 K02884
I9.NODE_723_length_2355_cov_130.002121.4.2405_3 K03100
I9.NODE_723_length_2355_cov_130.002121.4.2405_4 K03470
I9.NODE_724_length_3717_cov_99.284370_1 K11414
I9.NODE_724_length_3717_cov_99.284370_2 
I9.NODE_724_length_3717_cov_99.284370_3 
I9.NODE_724_length_3717_cov_99.284370_4 K09016
I9.NODE_72_length_2329_cov_103.607559_1 
I9.NODE_72_length_2329_cov_103.607559_2 K01788
I9.NODE_72_length_2329_cov_103.607559_3 K03530
I9.NODE_72_length_2329_cov_103.607559_4 
I9.NODE_730_length_1710_cov_88.497078.1.1770_1 K03686
I9.NODE_730_length_1710_cov_88.497078.1.1770_2 K06997
I9.NODE_730_length_1710_cov_88.497078.1.1770_3 
I9.NODE_735_length_2588_cov_126.100075.1.2618_1 K02438
I9.NODE_735_length_2588_cov_126.100075.1.2618_2 
I9.NODE_741_length_402_cov_98.497513_1 
I9.NODE_742_length_506_cov_95.083000.1.551_1 
I9.NODE_748_length_5788_cov_95.246201_1 
I9.NODE_748_length_5788_cov_95.246201_2 K00343
I9.NODE_748_length_5788_cov_95.246201_3 K00805
I9.NODE_748_length_5788_cov_95.246201_4 K00528
I9.NODE_748_length_5788_cov_95.246201_5 K03799
I9.NODE_750_length_1270_cov_112.829918_1 
I9.NODE_750_length_1270_cov_112.829918_2 
I9.NODE_758_length_4004_cov_77.863388_1 K01924
I9.NODE_758_length_4004_cov_77.863388_2 K02563
I9.NODE_758_length_4004_cov_77.863388_3 
I9.NODE_758_length_4004_cov_77.863388_4 
I9.NODE_75_length_3796_cov_132.454956_1 K00382
I9.NODE_75_length_3796_cov_132.454956_2 
I9.NODE_75_length_3796_cov_132.454956_3 
I9.NODE_75_length_3796_cov_132.454956_4 K06966
I9.NODE_75_length_3796_cov_132.454956_5 
I9.NODE_75_length_3796_cov_132.454956_6 K00599
I9.NODE_767_length_3959_cov_123.770393_1 
I9.NODE_767_length_3959_cov_123.770393_2 
I9.NODE_767_length_3959_cov_123.770393_3 
I9.NODE_767_length_3959_cov_123.770393_4 K03484
I9.NODE_769_length_1923_cov_107.563179.1.1983_1 
I9.NODE_769_length_1923_cov_107.563179.1.1983_2 K00940
I9.NODE_769_length_1923_cov_107.563179.1.1983_3 K01992
I9.NODE_770_length_4510_cov_105.431488.1.4573_1 
I9.NODE_770_length_4510_cov_105.431488.1.4573_2 
I9.NODE_776_length_9564_cov_86.501884.21.9628_1 
I9.NODE_776_length_9564_cov_86.501884.21.9628_10 K03751
I9.NODE_776_length_9564_cov_86.501884.21.9628_2 K04762
I9.NODE_776_length_9564_cov_86.501884.21.9628_3 K01066
I9.NODE_776_length_9564_cov_86.501884.21.9628_4 K07024
I9.NODE_776_length_9564_cov_86.501884.21.9628_5 
I9.NODE_776_length_9564_cov_86.501884.21.9628_6 K07318
I9.NODE_776_length_9564_cov_86.501884.21.9628_7 K08225
I9.NODE_776_length_9564_cov_86.501884.21.9628_8 
I9.NODE_776_length_9564_cov_86.501884.21.9628_9 
I9.NODE_777_length_1506_cov_107.907036.40.1572_1 K01840
I9.NODE_77_length_5180_cov_72.813705_1 
I9.NODE_77_length_5180_cov_72.813705_2 
I9.NODE_77_length_5180_cov_72.813705_3 
I9.NODE_77_length_5180_cov_72.813705_4 K07566
I9.NODE_77_length_5180_cov_72.813705_5 K13685
I9.NODE_77_length_5180_cov_72.813705_6 
I9.NODE_783_length_1776_cov_105.862053_1 K01756
I9.NODE_783_length_1776_cov_105.862053_2 
I9.NODE_786_length_1494_cov_108.985947_1 
I9.NODE_786_length_1494_cov_108.985947_2 K06891
I9.NODE_786_length_1494_cov_108.985947_3 
I9.NODE_790_length_4173_cov_69.329742.3.4232_1 
I9.NODE_790_length_4173_cov_69.329742.3.4232_2 
I9.NODE_790_length_4173_cov_69.329742.3.4232_3 
I9.NODE_790_length_4173_cov_69.329742.3.4232_4 K03709
I9.NODE_790_length_4173_cov_69.329742.3.4232_5 K02503
I9.NODE_795_length_1369_cov_85.126373.21.1435_1 
I9.NODE_795_length_1369_cov_85.126373.21.1435_2 
I9.NODE_796_length_1139_cov_93.072868.1.1196_1 
I9.NODE_796_length_1139_cov_93.072868.1.1196_2 
I9.NODE_796_length_1139_cov_93.072868.1.1196_3 
I9.NODE_796_length_1139_cov_93.072868.1.1196_4 
I9.NODE_797_length_2597_cov_103.634193_1 
I9.NODE_797_length_2597_cov_103.634193_2 K06201
I9.NODE_797_length_2597_cov_103.634193_3 
I9.NODE_800_length_3028_cov_109.105682.85.3094_1 
I9.NODE_800_length_3028_cov_109.105682.85.3094_2 
I9.NODE_800_length_3028_cov_109.105682.85.3094_3 
I9.NODE_80_length_951_cov_121.493164_1 
I9.NODE_811_length_3297_cov_77.525024_1 K03654
I9.NODE_811_length_3297_cov_77.525024_2 
I9.NODE_811_length_3297_cov_77.525024_3 
I9.NODE_815_length_8183_cov_75.304657.1.8244_1 
I9.NODE_815_length_8183_cov_75.304657.1.8244_2 K01104
I9.NODE_815_length_8183_cov_75.304657.1.8244_3 
I9.NODE_815_length_8183_cov_75.304657.1.8244_4 K01463
I9.NODE_815_length_8183_cov_75.304657.1.8244_5 K03579
I9.NODE_821_length_1212_cov_140.959564_1 
I9.NODE_821_length_1212_cov_140.959564_2 
I9.NODE_821_length_1212_cov_140.959564_3 
I9.NODE_827_length_441_cov_69.024940_1 
I9.NODE_831_length_5215_cov_101.947266.1.5267_1 
I9.NODE_831_length_5215_cov_101.947266.1.5267_2 
I9.NODE_831_length_5215_cov_101.947266.1.5267_3 K10843
I9.NODE_851_length_1819_cov_82.433754.1.1878_1 
I9.NODE_851_length_1819_cov_82.433754.1.1878_2 K00867
I9.NODE_851_length_1819_cov_82.433754.1.1878_3 
I9.NODE_856_length_619_cov_134.731827.3.685_1 
I9.NODE_856_length_619_cov_134.731827.3.685_2 K07742
I9.NODE_857_length_1860_cov_113.109680_1 
I9.NODE_857_length_1860_cov_113.109680_2 K09748
I9.NODE_857_length_1860_cov_113.109680_3 K02600
I9.NODE_86_length_1369_cov_85.100075_1 K07604
I9.NODE_86_length_1369_cov_85.100075_2 K00540
I9.NODE_875_length_622_cov_206.842438_1 
I9.NODE_876_length_2501_cov_65.483406_1 K03976
I9.NODE_876_length_2501_cov_65.483406_2 
I9.NODE_888_length_2044_cov_67.906555_1 
I9.NODE_888_length_2044_cov_67.906555_2 
I9.NODE_888_length_2044_cov_67.906555_3 K07056
I9.NODE_88_length_1263_cov_89.792557.1.1324_1 
I9.NODE_890_length_2032_cov_126.592522.7.2091_1 
I9.NODE_890_length_2032_cov_126.592522.7.2091_2 K01200
I9.NODE_892_length_3824_cov_89.156639.1.3885_1 K01616
I9.NODE_892_length_3824_cov_89.156639.1.3885_2 
I9.NODE_895_length_6851_cov_64.147568_1 K13573
I9.NODE_895_length_6851_cov_64.147568_2 K13572
I9.NODE_895_length_6851_cov_64.147568_3 
I9.NODE_895_length_6851_cov_64.147568_4 K01523
I9.NODE_895_length_6851_cov_64.147568_5 K00765
I9.NODE_895_length_6851_cov_64.147568_6 K02050
I9.NODE_901_length_3515_cov_53.463726_1 K03733
I9.NODE_901_length_3515_cov_53.463726_2 K04096
I9.NODE_901_length_3515_cov_53.463726_3 K07391
I9.NODE_902_length_784_cov_61.485970_1 
I9.NODE_902_length_784_cov_61.485970_2 
I9.NODE_904_length_1956_cov_87.231087_1 K06400
I9.NODE_904_length_1956_cov_87.231087_2 
I9.NODE_904_length_1956_cov_87.231087_3 
I9.NODE_904_length_1956_cov_87.231087_4 
I9.NODE_906_length_2014_cov_115.444885.11.2080_1 
I9.NODE_906_length_2014_cov_115.444885.11.2080_2 K01006
I9.NODE_911_length_4364_cov_90.659714_1 K09118
I9.NODE_911_length_4364_cov_90.659714_2 
I9.NODE_911_length_4364_cov_90.659714_3 
I9.NODE_911_length_4364_cov_90.659714_4 
I9.NODE_913_length_7695_cov_75.729301_1 K00147
I9.NODE_913_length_7695_cov_75.729301_2 K00931
I9.NODE_913_length_7695_cov_75.729301_3 K03979
I9.NODE_913_length_7695_cov_75.729301_4 K02899
I9.NODE_913_length_7695_cov_75.729301_5 K02888
I9.NODE_913_length_7695_cov_75.729301_6 K08300
I9.NODE_91_length_2640_cov_110.250000_1 K02005
I9.NODE_91_length_2640_cov_110.250000_2 
I9.NODE_91_length_2640_cov_110.250000_3 
I9.NODE_921_length_926_cov_123.866089.1.983_1 
I9.NODE_921_length_926_cov_123.866089.1.983_2 K02911
I9.NODE_921_length_926_cov_123.866089.1.983_3 
I9.NODE_926_length_1654_cov_64.722488.1.1707_1 
I9.NODE_926_length_1654_cov_64.722488.1.1707_2 K01945
I9.NODE_930_length_649_cov_97.808937.1.710_1 
I9.NODE_932_length_898_cov_152.851898.13.964_1 K03624
I9.NODE_932_length_898_cov_152.851898.13.964_2 
I9.NODE_939_length_13257_cov_73.258728_1 K02503
I9.NODE_939_length_13257_cov_73.258728_10 
I9.NODE_939_length_13257_cov_73.258728_11 K01159
I9.NODE_939_length_13257_cov_73.258728_12 K03550
I9.NODE_939_length_13257_cov_73.258728_13 K03551
I9.NODE_939_length_13257_cov_73.258728_14 
I9.NODE_939_length_13257_cov_73.258728_15 K03072
I9.NODE_939_length_13257_cov_73.258728_2 K00995
I9.NODE_939_length_13257_cov_73.258728_3 K02517
I9.NODE_939_length_13257_cov_73.258728_4 K08256
I9.NODE_939_length_13257_cov_73.258728_5 
I9.NODE_939_length_13257_cov_73.258728_6 
I9.NODE_939_length_13257_cov_73.258728_7 
I9.NODE_939_length_13257_cov_73.258728_8 K06215
I9.NODE_939_length_13257_cov_73.258728_9 K08681
I9.NODE_941_length_1070_cov_110.610283_1 K05808
I9.NODE_942_length_865_cov_82.121384.4.931_1 
I9.NODE_942_length_865_cov_82.121384.4.931_2 
I9.NODE_947_length_4570_cov_123.329323.2.4604_1 
I9.NODE_947_length_4570_cov_123.329323.2.4604_2 
I9.NODE_947_length_4570_cov_123.329323.2.4604_3 K00782
I9.NODE_947_length_4570_cov_123.329323.2.4604_4 K00104
I9.NODE_947_length_4570_cov_123.329323.2.4604_5 K02550
I9.NODE_958_length_1155_cov_86.391342.1.1215_1 
I9.NODE_960_length_945_cov_103.497353.1.980_1 
I9.NODE_960_length_945_cov_103.497353.1.980_2 
I9.NODE_962_length_1817_cov_109.901489_1 K02057
I9.NODE_962_length_1817_cov_109.901489_2 K10441
I9.NODE_966_length_2032_cov_99.486221.1.2093_1 
I9.NODE_966_length_2032_cov_99.486221.1.2093_2 K02763 K02764 K02765
I9.NODE_967_length_1906_cov_116.419724_1 K09903
I9.NODE_967_length_1906_cov_116.419724_2 K02838
I9.NODE_967_length_1906_cov_116.419724_3 
I9.NODE_968_length_2355_cov_94.870064_1 K02992
I9.NODE_968_length_2355_cov_94.870064_2 K02950
I9.NODE_968_length_2355_cov_94.870064_3 
I9.NODE_968_length_2355_cov_94.870064_4 
I9.NODE_971_length_876_cov_138.977173_1 
I9.NODE_971_length_876_cov_138.977173_2 K03975
I9.NODE_973_length_1062_cov_75.626175_1 
I9.NODE_973_length_1062_cov_75.626175_2 
I9.NODE_975_length_2766_cov_140.811996.1.2817_1 
I9.NODE_975_length_2766_cov_140.811996.1.2817_2 K00088
I9.NODE_975_length_2766_cov_140.811996.1.2817_3 
I9.NODE_978_length_721_cov_134.791962.1.785_1 
I9.NODE_978_length_721_cov_134.791962.1.785_2 
I9.NODE_983_length_2293_cov_68.005669_1 
I9.NODE_983_length_2293_cov_68.005669_2 K05592
I9.NODE_988_length_1588_cov_89.157433.1.1652_1 
I9.NODE_988_length_1588_cov_89.157433.1.1652_2 
I9.NODE_989_length_2509_cov_115.884811_1 
I9.NODE_989_length_2509_cov_115.884811_2 K07101
I9.NODE_989_length_2509_cov_115.884811_3 
I9.NODE_995_length_1325_cov_114.132072_1 
I9.NODE_995_length_1325_cov_114.132072_2 
I9.NODE_996_length_959_cov_60.148071.6.1025_1 
I9.NODE_996_length_959_cov_60.148071.6.1025_2 
I9.NODE_999_length_750_cov_54.473331.10.816_1 K00759
I9.NODE_999_length_750_cov_54.473331.10.816_2 
I9.NODE_99_length_6266_cov_111.166138_1 
I9.NODE_99_length_6266_cov_111.166138_2 K01828
I9.NODE_99_length_6266_cov_111.166138_3 K03310
I9.NODE_99_length_6266_cov_111.166138_4 
I9.NODE_99_length_6266_cov_111.166138_5 
I9.NODE_99_length_6266_cov_111.166138_6 
