# Supplementary material for: Genome resolved analysis of a premature infant gut microbial community reveals a Varibaculum cambriense genome and a shift towards fermentation-based metabolism during the third week of life
Source: Microbiome. 2013 Dec 17;1:30. doi: 10.1186/2049-2618-1-30 (PMC4177395; doi:10.1186/2049-2618-1-30)
Supplement: Additional file 6 — EMIRGE reconstructed 16S rRNA gene sequences. [file 2049-2618-1-30-S6.zip › af6_kegg_annotations/Clostridium_bartlettii.ko]

I1.NODE_904_length_474_cov_221.639236_1 
I1.NODE_904_length_474_cov_221.639236_2 
I10.NODE_1136_length_7543_cov_39.415352_1 K00951
I10.NODE_1136_length_7543_cov_39.415352_2 K07560
I10.NODE_1136_length_7543_cov_39.415352_3 K01069
I10.NODE_1136_length_7543_cov_39.415352_4 K02495
I10.NODE_1136_length_7543_cov_39.415352_5 K01892
I10.NODE_1136_length_7543_cov_39.415352_6 K01876
I10.NODE_1353_length_371_cov_41.318058_1 K07273
I10.NODE_149_length_1322_cov_40.090015_1 
I10.NODE_1537_length_19011_cov_40.105885.13.19059_1 K02946
I10.NODE_1537_length_19011_cov_40.105885.13.19059_10 K02904
I10.NODE_1537_length_19011_cov_40.105885.13.19059_11 K02961
I10.NODE_1537_length_19011_cov_40.105885.13.19059_12 K02874
I10.NODE_1537_length_19011_cov_40.105885.13.19059_13 K02895
I10.NODE_1537_length_19011_cov_40.105885.13.19059_14 K02931
I10.NODE_1537_length_19011_cov_40.105885.13.19059_15 K02954
I10.NODE_1537_length_19011_cov_40.105885.13.19059_16 K02994
I10.NODE_1537_length_19011_cov_40.105885.13.19059_17 K02933
I10.NODE_1537_length_19011_cov_40.105885.13.19059_18 K02881
I10.NODE_1537_length_19011_cov_40.105885.13.19059_19 K02988
I10.NODE_1537_length_19011_cov_40.105885.13.19059_2 K02906
I10.NODE_1537_length_19011_cov_40.105885.13.19059_20 K02907
I10.NODE_1537_length_19011_cov_40.105885.13.19059_21 K02876
I10.NODE_1537_length_19011_cov_40.105885.13.19059_22 K03076
I10.NODE_1537_length_19011_cov_40.105885.13.19059_23 K00939
I10.NODE_1537_length_19011_cov_40.105885.13.19059_24 K01265
I10.NODE_1537_length_19011_cov_40.105885.13.19059_25 K02518
I10.NODE_1537_length_19011_cov_40.105885.13.19059_26 K02919
I10.NODE_1537_length_19011_cov_40.105885.13.19059_27 K02952
I10.NODE_1537_length_19011_cov_40.105885.13.19059_28 K02948
I10.NODE_1537_length_19011_cov_40.105885.13.19059_29 K02986
I10.NODE_1537_length_19011_cov_40.105885.13.19059_3 K02926
I10.NODE_1537_length_19011_cov_40.105885.13.19059_30 K03040
I10.NODE_1537_length_19011_cov_40.105885.13.19059_31 K02879
I10.NODE_1537_length_19011_cov_40.105885.13.19059_32 K02006
I10.NODE_1537_length_19011_cov_40.105885.13.19059_33 K02006
I10.NODE_1537_length_19011_cov_40.105885.13.19059_34 K02008
I10.NODE_1537_length_19011_cov_40.105885.13.19059_4 K02892
I10.NODE_1537_length_19011_cov_40.105885.13.19059_5 K02886
I10.NODE_1537_length_19011_cov_40.105885.13.19059_6 K02965
I10.NODE_1537_length_19011_cov_40.105885.13.19059_7 K02890
I10.NODE_1537_length_19011_cov_40.105885.13.19059_8 K02982
I10.NODE_1537_length_19011_cov_40.105885.13.19059_9 K02878
I10.NODE_1594_length_429_cov_63.906761_1 
I10.NODE_1949_length_356_cov_75.497192_1 
I10.NODE_2168_length_7000_cov_38.923286.12.7048_1 K11810
I10.NODE_2168_length_7000_cov_38.923286.12.7048_2 K03296
I10.NODE_2168_length_7000_cov_38.923286.12.7048_3 K04079
I10.NODE_2354_length_5176_cov_39.707882_1 
I10.NODE_2354_length_5176_cov_39.707882_2 K07487
I10.NODE_2354_length_5176_cov_39.707882_3 
I10.NODE_2354_length_5176_cov_39.707882_4 K02782 K02783
I10.NODE_2354_length_5176_cov_39.707882_5 K02783
I10.NODE_2354_length_5176_cov_39.707882_6 
I10.NODE_2463_length_380_cov_40.026318_1 
I10.NODE_2637_length_2238_cov_39.974529_1 
I10.NODE_2637_length_2238_cov_39.974529_2 
I10.NODE_333_length_17874_cov_61.486515.8.17908_1 
I10.NODE_333_length_17874_cov_61.486515.8.17908_10 
I10.NODE_333_length_17874_cov_61.486515.8.17908_11 
I10.NODE_333_length_17874_cov_61.486515.8.17908_12 
I10.NODE_333_length_17874_cov_61.486515.8.17908_13 
I10.NODE_333_length_17874_cov_61.486515.8.17908_14 
I10.NODE_333_length_17874_cov_61.486515.8.17908_15 
I10.NODE_333_length_17874_cov_61.486515.8.17908_16 K07132
I10.NODE_333_length_17874_cov_61.486515.8.17908_17 
I10.NODE_333_length_17874_cov_61.486515.8.17908_18 K07461
I10.NODE_333_length_17874_cov_61.486515.8.17908_19 
I10.NODE_333_length_17874_cov_61.486515.8.17908_2 
I10.NODE_333_length_17874_cov_61.486515.8.17908_20 
I10.NODE_333_length_17874_cov_61.486515.8.17908_21 
I10.NODE_333_length_17874_cov_61.486515.8.17908_22 
I10.NODE_333_length_17874_cov_61.486515.8.17908_3 
I10.NODE_333_length_17874_cov_61.486515.8.17908_4 
I10.NODE_333_length_17874_cov_61.486515.8.17908_5 
I10.NODE_333_length_17874_cov_61.486515.8.17908_6 
I10.NODE_333_length_17874_cov_61.486515.8.17908_7 
I10.NODE_333_length_17874_cov_61.486515.8.17908_8 
I10.NODE_333_length_17874_cov_61.486515.8.17908_9 
I10.NODE_457_length_14765_cov_38.978462_1 K02913
I10.NODE_457_length_14765_cov_38.978462_10 K02950
I10.NODE_457_length_14765_cov_38.978462_11 K02992
I10.NODE_457_length_14765_cov_38.978462_12 K02355
I10.NODE_457_length_14765_cov_38.978462_13 
I10.NODE_457_length_14765_cov_38.978462_2 
I10.NODE_457_length_14765_cov_38.978462_3 K02601
I10.NODE_457_length_14765_cov_38.978462_4 K02867
I10.NODE_457_length_14765_cov_38.978462_5 K02863
I10.NODE_457_length_14765_cov_38.978462_6 K02864
I10.NODE_457_length_14765_cov_38.978462_7 K02935
I10.NODE_457_length_14765_cov_38.978462_8 K03043
I10.NODE_457_length_14765_cov_38.978462_9 K03046
I10.NODE_565_length_2682_cov_39.699104.1.2719_1 
I10.NODE_565_length_2682_cov_39.699104.1.2719_2 K00527
I10.NODE_769_length_1362_cov_39.433922_1 K06871
I10.NODE_769_length_1362_cov_39.433922_2 K02617
I10.NODE_848_length_744_cov_41.040321_1 K01448
I10.NODE_986_length_1265_cov_44.622135.1.1277_1 K03856
I10.NODE_986_length_1265_cov_44.622135.1.1277_2 
I11.NODE_1006_length_1953_cov_45.900665_1 
I11.NODE_1029_length_6008_cov_35.817909_1 
I11.NODE_1029_length_6008_cov_35.817909_2 
I11.NODE_1029_length_6008_cov_35.817909_3 
I11.NODE_1029_length_6008_cov_35.817909_4 K00558
I11.NODE_1033_length_34029_cov_45.352287.1.34046_1 
I11.NODE_1033_length_34029_cov_45.352287.1.34046_10 
I11.NODE_1033_length_34029_cov_45.352287.1.34046_11 K03496
I11.NODE_1033_length_34029_cov_45.352287.1.34046_12 
I11.NODE_1033_length_34029_cov_45.352287.1.34046_13 
I11.NODE_1033_length_34029_cov_45.352287.1.34046_14 
I11.NODE_1033_length_34029_cov_45.352287.1.34046_15 
I11.NODE_1033_length_34029_cov_45.352287.1.34046_16 
I11.NODE_1033_length_34029_cov_45.352287.1.34046_17 
I11.NODE_1033_length_34029_cov_45.352287.1.34046_18 
I11.NODE_1033_length_34029_cov_45.352287.1.34046_19 K03111
I11.NODE_1033_length_34029_cov_45.352287.1.34046_2 
I11.NODE_1033_length_34029_cov_45.352287.1.34046_20 
I11.NODE_1033_length_34029_cov_45.352287.1.34046_21 
I11.NODE_1033_length_34029_cov_45.352287.1.34046_22 
I11.NODE_1033_length_34029_cov_45.352287.1.34046_23 
I11.NODE_1033_length_34029_cov_45.352287.1.34046_24 
I11.NODE_1033_length_34029_cov_45.352287.1.34046_25 
I11.NODE_1033_length_34029_cov_45.352287.1.34046_26 
I11.NODE_1033_length_34029_cov_45.352287.1.34046_27 
I11.NODE_1033_length_34029_cov_45.352287.1.34046_28 
I11.NODE_1033_length_34029_cov_45.352287.1.34046_29 
I11.NODE_1033_length_34029_cov_45.352287.1.34046_3 
I11.NODE_1033_length_34029_cov_45.352287.1.34046_30 
I11.NODE_1033_length_34029_cov_45.352287.1.34046_31 
I11.NODE_1033_length_34029_cov_45.352287.1.34046_32 
I11.NODE_1033_length_34029_cov_45.352287.1.34046_33 
I11.NODE_1033_length_34029_cov_45.352287.1.34046_34 
I11.NODE_1033_length_34029_cov_45.352287.1.34046_35 
I11.NODE_1033_length_34029_cov_45.352287.1.34046_36 
I11.NODE_1033_length_34029_cov_45.352287.1.34046_37 
I11.NODE_1033_length_34029_cov_45.352287.1.34046_38 
I11.NODE_1033_length_34029_cov_45.352287.1.34046_39 
I11.NODE_1033_length_34029_cov_45.352287.1.34046_4 
I11.NODE_1033_length_34029_cov_45.352287.1.34046_40 
I11.NODE_1033_length_34029_cov_45.352287.1.34046_41 
I11.NODE_1033_length_34029_cov_45.352287.1.34046_42 
I11.NODE_1033_length_34029_cov_45.352287.1.34046_43 
I11.NODE_1033_length_34029_cov_45.352287.1.34046_44 
I11.NODE_1033_length_34029_cov_45.352287.1.34046_45 
I11.NODE_1033_length_34029_cov_45.352287.1.34046_46 
I11.NODE_1033_length_34029_cov_45.352287.1.34046_47 
I11.NODE_1033_length_34029_cov_45.352287.1.34046_5 
I11.NODE_1033_length_34029_cov_45.352287.1.34046_6 
I11.NODE_1033_length_34029_cov_45.352287.1.34046_7 
I11.NODE_1033_length_34029_cov_45.352287.1.34046_8 
I11.NODE_1033_length_34029_cov_45.352287.1.34046_9 
I11.NODE_1040_length_17679_cov_35.758469.1.5578_1 
I11.NODE_1040_length_17679_cov_35.758469.1.5578_2 
I11.NODE_1040_length_17679_cov_35.758469.1.5578_3 
I11.NODE_1040_length_17679_cov_35.758469.1.5578_4 
I11.NODE_1040_length_17679_cov_35.758469.1.5578_5 K06409
I11.NODE_1040_length_17679_cov_35.758469.1.5578_6 
I11.NODE_1040_length_17679_cov_35.758469.5821.17707_1 K00385
I11.NODE_1040_length_17679_cov_35.758469.5821.17707_10 
I11.NODE_1040_length_17679_cov_35.758469.5821.17707_11 
I11.NODE_1040_length_17679_cov_35.758469.5821.17707_2 
I11.NODE_1040_length_17679_cov_35.758469.5821.17707_3 
I11.NODE_1040_length_17679_cov_35.758469.5821.17707_4 K10914
I11.NODE_1040_length_17679_cov_35.758469.5821.17707_5 
I11.NODE_1040_length_17679_cov_35.758469.5821.17707_6 
I11.NODE_1040_length_17679_cov_35.758469.5821.17707_7 
I11.NODE_1040_length_17679_cov_35.758469.5821.17707_8 K01893
I11.NODE_1040_length_17679_cov_35.758469.5821.17707_9 
I11.NODE_1052_length_4623_cov_43.772011.14.4651_1 
I11.NODE_1052_length_4623_cov_43.772011.14.4651_2 
I11.NODE_1052_length_4623_cov_43.772011.14.4651_3 K00058
I11.NODE_1052_length_4623_cov_43.772011.14.4651_4 K00839
I11.NODE_1057_length_29316_cov_43.077774_1 
I11.NODE_1057_length_29316_cov_43.077774_10 K03177
I11.NODE_1057_length_29316_cov_43.077774_11 K11753
I11.NODE_1057_length_29316_cov_43.077774_12 K02956
I11.NODE_1057_length_29316_cov_43.077774_13 
I11.NODE_1057_length_29316_cov_43.077774_14 
I11.NODE_1057_length_29316_cov_43.077774_15 K00962
I11.NODE_1057_length_29316_cov_43.077774_16 
I11.NODE_1057_length_29316_cov_43.077774_17 K01417
I11.NODE_1057_length_29316_cov_43.077774_18 
I11.NODE_1057_length_29316_cov_43.077774_19 K00928
I11.NODE_1057_length_29316_cov_43.077774_2 K03763
I11.NODE_1057_length_29316_cov_43.077774_20 K04773
I11.NODE_1057_length_29316_cov_43.077774_21 K03466
I11.NODE_1057_length_29316_cov_43.077774_22 
I11.NODE_1057_length_29316_cov_43.077774_23 K00995
I11.NODE_1057_length_29316_cov_43.077774_24 K03553
I11.NODE_1057_length_29316_cov_43.077774_25 K06950
I11.NODE_1057_length_29316_cov_43.077774_26 
I11.NODE_1057_length_29316_cov_43.077774_3 K09748
I11.NODE_1057_length_29316_cov_43.077774_4 K02600
I11.NODE_1057_length_29316_cov_43.077774_5 K07742
I11.NODE_1057_length_29316_cov_43.077774_6 
I11.NODE_1057_length_29316_cov_43.077774_7 K02519
I11.NODE_1057_length_29316_cov_43.077774_8 K02834
I11.NODE_1057_length_29316_cov_43.077774_9 K06881
I11.NODE_1059_length_2493_cov_43.931408_1 K00378
I11.NODE_1059_length_2493_cov_43.931408_2 
I11.NODE_1074_length_16857_cov_43.679241.1.13831_1 K02945 K03527
I11.NODE_1074_length_16857_cov_43.679241.1.13831_10 
I11.NODE_1074_length_16857_cov_43.679241.1.13831_11 K00974
I11.NODE_1074_length_16857_cov_43.679241.1.13831_12 K07033
I11.NODE_1074_length_16857_cov_43.679241.1.13831_13 K09013
I11.NODE_1074_length_16857_cov_43.679241.1.13831_2 
I11.NODE_1074_length_16857_cov_43.679241.1.13831_3 K00945
I11.NODE_1074_length_16857_cov_43.679241.1.13831_4 
I11.NODE_1074_length_16857_cov_43.679241.1.13831_5 K01834
I11.NODE_1074_length_16857_cov_43.679241.1.13831_6 
I11.NODE_1074_length_16857_cov_43.679241.1.13831_7 
I11.NODE_1074_length_16857_cov_43.679241.1.13831_8 
I11.NODE_1074_length_16857_cov_43.679241.1.13831_9 K03695
I11.NODE_1074_length_16857_cov_43.679241.13984.16885_1 K03592
I11.NODE_1074_length_16857_cov_43.679241.13984.16885_2 K03568
I11.NODE_1074_length_16857_cov_43.679241.13984.16885_3 
I11.NODE_1075_length_8555_cov_37.214493.59.8583_1 K00823
I11.NODE_1075_length_8555_cov_37.214493.59.8583_2 
I11.NODE_1075_length_8555_cov_37.214493.59.8583_3 
I11.NODE_1075_length_8555_cov_37.214493.59.8583_4 K02483
I11.NODE_1075_length_8555_cov_37.214493.59.8583_5 
I11.NODE_1078_length_3285_cov_40.561035_1 
I11.NODE_1078_length_3285_cov_40.561035_2 K01552
I11.NODE_1086_length_1908_cov_34.797695_1 
I11.NODE_1086_length_1908_cov_34.797695_2 
I11.NODE_1086_length_1908_cov_34.797695_3 
I11.NODE_1149_length_5893_cov_41.437298_1 
I11.NODE_1149_length_5893_cov_41.437298_2 K00954
I11.NODE_1149_length_5893_cov_41.437298_3 K08316
I11.NODE_1149_length_5893_cov_41.437298_4 K03655
I11.NODE_1149_length_5893_cov_41.437298_5 K07030
I11.NODE_1149_length_5893_cov_41.437298_6 
I11.NODE_1150_length_10085_cov_43.133366_1 K07098
I11.NODE_1150_length_10085_cov_43.133366_2 K07003
I11.NODE_1150_length_10085_cov_43.133366_3 
I11.NODE_1150_length_10085_cov_43.133366_4 
I11.NODE_1150_length_10085_cov_43.133366_5 K11928
I11.NODE_1150_length_10085_cov_43.133366_6 
I11.NODE_1150_length_10085_cov_43.133366_7 K01421
I11.NODE_1169_length_6665_cov_43.303677_1 
I11.NODE_1169_length_6665_cov_43.303677_2 
I11.NODE_1169_length_6665_cov_43.303677_3 K10797
I11.NODE_1169_length_6665_cov_43.303677_4 
I11.NODE_1169_length_6665_cov_43.303677_5 
I11.NODE_1209_length_25243_cov_47.079704_1 K01042
I11.NODE_1209_length_25243_cov_47.079704_10 K03574
I11.NODE_1209_length_25243_cov_47.079704_11 K09762
I11.NODE_1209_length_25243_cov_47.079704_12 K02337
I11.NODE_1209_length_25243_cov_47.079704_13 
I11.NODE_1209_length_25243_cov_47.079704_14 
I11.NODE_1209_length_25243_cov_47.079704_15 K00850
I11.NODE_1209_length_25243_cov_47.079704_16 K00873
I11.NODE_1209_length_25243_cov_47.079704_17 
I11.NODE_1209_length_25243_cov_47.079704_18 
I11.NODE_1209_length_25243_cov_47.079704_19 
I11.NODE_1209_length_25243_cov_47.079704_2 K03833
I11.NODE_1209_length_25243_cov_47.079704_20 K00599
I11.NODE_1209_length_25243_cov_47.079704_3 K01008
I11.NODE_1209_length_25243_cov_47.079704_4 
I11.NODE_1209_length_25243_cov_47.079704_5 K06212
I11.NODE_1209_length_25243_cov_47.079704_6 K00075
I11.NODE_1209_length_25243_cov_47.079704_7 K02347
I11.NODE_1209_length_25243_cov_47.079704_8 K06958
I11.NODE_1209_length_25243_cov_47.079704_9 
I11.NODE_1211_length_13468_cov_40.802345.1.13482_1 K02967
I11.NODE_1211_length_13468_cov_40.802345.1.13482_10 K03526
I11.NODE_1211_length_13468_cov_40.802345.1.13482_11 
I11.NODE_1211_length_13468_cov_40.802345.1.13482_12 
I11.NODE_1211_length_13468_cov_40.802345.1.13482_13 
I11.NODE_1211_length_13468_cov_40.802345.1.13482_14 
I11.NODE_1211_length_13468_cov_40.802345.1.13482_2 K02357
I11.NODE_1211_length_13468_cov_40.802345.1.13482_3 K09903
I11.NODE_1211_length_13468_cov_40.802345.1.13482_4 K02838
I11.NODE_1211_length_13468_cov_40.802345.1.13482_5 
I11.NODE_1211_length_13468_cov_40.802345.1.13482_6 K00806
I11.NODE_1211_length_13468_cov_40.802345.1.13482_7 K00981
I11.NODE_1211_length_13468_cov_40.802345.1.13482_8 K00099
I11.NODE_1211_length_13468_cov_40.802345.1.13482_9 K01417
I11.NODE_1225_length_3819_cov_32.635246_1 
I11.NODE_1225_length_3819_cov_32.635246_2 
I11.NODE_1225_length_3819_cov_32.635246_3 K01269
I11.NODE_1225_length_3819_cov_32.635246_4 
I11.NODE_1233_length_3488_cov_34.599197.66.3516_1 
I11.NODE_1233_length_3488_cov_34.599197.66.3516_2 
I11.NODE_1233_length_3488_cov_34.599197.66.3516_3 
I11.NODE_1233_length_3488_cov_34.599197.66.3516_4 K07149
I11.NODE_1233_length_3488_cov_34.599197.66.3516_5 
I11.NODE_1233_length_3488_cov_34.599197.66.3516_6 
I11.NODE_1246_length_993_cov_44.158108_1 
I11.NODE_1247_length_4876_cov_37.608902.1.4880_1 
I11.NODE_1247_length_4876_cov_37.608902.1.4880_2 
I11.NODE_1247_length_4876_cov_37.608902.1.4880_3 
I11.NODE_1247_length_4876_cov_37.608902.1.4880_4 K00599
I11.NODE_1247_length_4876_cov_37.608902.1.4880_5 K07082
I11.NODE_12604_length_12453_cov_36.408897_1 K03893
I11.NODE_12604_length_12453_cov_36.408897_10 
I11.NODE_12604_length_12453_cov_36.408897_11 
I11.NODE_12604_length_12453_cov_36.408897_12 K03315
I11.NODE_12604_length_12453_cov_36.408897_13 
I11.NODE_12604_length_12453_cov_36.408897_2 
I11.NODE_12604_length_12453_cov_36.408897_3 
I11.NODE_12604_length_12453_cov_36.408897_4 
I11.NODE_12604_length_12453_cov_36.408897_5 K00384
I11.NODE_12604_length_12453_cov_36.408897_6 K03671
I11.NODE_12604_length_12453_cov_36.408897_7 K00936
I11.NODE_12604_length_12453_cov_36.408897_8 
I11.NODE_12604_length_12453_cov_36.408897_9 
I11.NODE_1262_length_11050_cov_40.164162_1 K07716
I11.NODE_1262_length_11050_cov_40.164162_2 K03327
I11.NODE_1262_length_11050_cov_40.164162_3 K03885
I11.NODE_1262_length_11050_cov_40.164162_4 K06956
I11.NODE_1262_length_11050_cov_40.164162_5 
I11.NODE_1262_length_11050_cov_40.164162_6 
I11.NODE_1262_length_11050_cov_40.164162_7 K01304
I11.NODE_1262_length_11050_cov_40.164162_8 
I11.NODE_1270_length_8034_cov_48.496513_1 K00179
I11.NODE_1270_length_8034_cov_48.496513_2 K00180
I11.NODE_1270_length_8034_cov_48.496513_3 
I11.NODE_1270_length_8034_cov_48.496513_4 
I11.NODE_1270_length_8034_cov_48.496513_5 
I11.NODE_1270_length_8034_cov_48.496513_6 K03455
I11.NODE_1270_length_8034_cov_48.496513_7 K11105
I11.NODE_1276_length_25521_cov_48.180714.13.25549_1 
I11.NODE_1276_length_25521_cov_48.180714.13.25549_10 K01889
I11.NODE_1276_length_25521_cov_48.180714.13.25549_11 K03437
I11.NODE_1276_length_25521_cov_48.180714.13.25549_12 K03499
I11.NODE_1276_length_25521_cov_48.180714.13.25549_13 K03498
I11.NODE_1276_length_25521_cov_48.180714.13.25549_14 K02887
I11.NODE_1276_length_25521_cov_48.180714.13.25549_15 K02916
I11.NODE_1276_length_25521_cov_48.180714.13.25549_16 K02520
I11.NODE_1276_length_25521_cov_48.180714.13.25549_17 
I11.NODE_1276_length_25521_cov_48.180714.13.25549_2 K09779
I11.NODE_1276_length_25521_cov_48.180714.13.25549_3 
I11.NODE_1276_length_25521_cov_48.180714.13.25549_4 
I11.NODE_1276_length_25521_cov_48.180714.13.25549_5 K08303
I11.NODE_1276_length_25521_cov_48.180714.13.25549_6 K08643
I11.NODE_1276_length_25521_cov_48.180714.13.25549_7 K01269
I11.NODE_1276_length_25521_cov_48.180714.13.25549_8 K09888
I11.NODE_1276_length_25521_cov_48.180714.13.25549_9 K01890
I11.NODE_12785_length_23508_cov_35.814617.1.7662_1 K00615
I11.NODE_12785_length_23508_cov_35.814617.1.7662_2 K00616
I11.NODE_12785_length_23508_cov_35.814617.1.7662_3 K07139
I11.NODE_12785_length_23508_cov_35.814617.1.7662_4 
I11.NODE_12785_length_23508_cov_35.814617.1.7662_5 K03152
I11.NODE_12785_length_23508_cov_35.814617.1.7662_6 
I11.NODE_12785_length_23508_cov_35.814617.1.7662_7 K09686
I11.NODE_12785_length_23508_cov_35.814617.1.7662_8 
I11.NODE_12785_length_23508_cov_35.814617.7667.9410_1 K09687
I11.NODE_12785_length_23508_cov_35.814617.7667.9410_2 
I11.NODE_12785_length_23508_cov_35.814617.7667.9410_3 
I11.NODE_12785_length_23508_cov_35.814617.9630.23536_1 K03742
I11.NODE_12785_length_23508_cov_35.814617.9630.23536_10 
I11.NODE_12785_length_23508_cov_35.814617.9630.23536_11 
I11.NODE_12785_length_23508_cov_35.814617.9630.23536_12 
I11.NODE_12785_length_23508_cov_35.814617.9630.23536_2 
I11.NODE_12785_length_23508_cov_35.814617.9630.23536_3 K01921
I11.NODE_12785_length_23508_cov_35.814617.9630.23536_4 K00375
I11.NODE_12785_length_23508_cov_35.814617.9630.23536_5 K01929
I11.NODE_12785_length_23508_cov_35.814617.9630.23536_6 
I11.NODE_12785_length_23508_cov_35.814617.9630.23536_7 
I11.NODE_12785_length_23508_cov_35.814617.9630.23536_8 K01126
I11.NODE_12785_length_23508_cov_35.814617.9630.23536_9 
I11.NODE_1278_length_3661_cov_46.357281_1 
I11.NODE_1278_length_3661_cov_46.357281_2 
I11.NODE_1278_length_3661_cov_46.357281_3 K06942
I11.NODE_12860_length_48919_cov_50.307980.1.22303_1 K03530
I11.NODE_12860_length_48919_cov_50.307980.1.22303_10 K00948
I11.NODE_12860_length_48919_cov_50.307980.1.22303_11 K04042
I11.NODE_12860_length_48919_cov_50.307980.1.22303_12 K06412
I11.NODE_12860_length_48919_cov_50.307980.1.22303_13 K09685
I11.NODE_12860_length_48919_cov_50.307980.1.22303_14 K01924
I11.NODE_12860_length_48919_cov_50.307980.1.22303_15 
I11.NODE_12860_length_48919_cov_50.307980.1.22303_16 K01529
I11.NODE_12860_length_48919_cov_50.307980.1.22303_17 
I11.NODE_12860_length_48919_cov_50.307980.1.22303_18 K02528
I11.NODE_12860_length_48919_cov_50.307980.1.22303_19 K05985
I11.NODE_12860_length_48919_cov_50.307980.1.22303_2 K02499
I11.NODE_12860_length_48919_cov_50.307980.1.22303_3 K06409
I11.NODE_12860_length_48919_cov_50.307980.1.22303_4 K04769
I11.NODE_12860_length_48919_cov_50.307980.1.22303_5 
I11.NODE_12860_length_48919_cov_50.307980.1.22303_6 K03723
I11.NODE_12860_length_48919_cov_50.307980.1.22303_7 K01056
I11.NODE_12860_length_48919_cov_50.307980.1.22303_8 
I11.NODE_12860_length_48919_cov_50.307980.1.22303_9 K02669
I11.NODE_12860_length_48919_cov_50.307980.22577.48947_1 
I11.NODE_12860_length_48919_cov_50.307980.22577.48947_10 
I11.NODE_12860_length_48919_cov_50.307980.22577.48947_11 K07056
I11.NODE_12860_length_48919_cov_50.307980.22577.48947_12 
I11.NODE_12860_length_48919_cov_50.307980.22577.48947_13 
I11.NODE_12860_length_48919_cov_50.307980.22577.48947_14 K02341
I11.NODE_12860_length_48919_cov_50.307980.22577.48947_15 K00943
I11.NODE_12860_length_48919_cov_50.307980.22577.48947_16 K01582
I11.NODE_12860_length_48919_cov_50.307980.22577.48947_17 
I11.NODE_12860_length_48919_cov_50.307980.22577.48947_18 K10112
I11.NODE_12860_length_48919_cov_50.307980.22577.48947_19 K02529
I11.NODE_12860_length_48919_cov_50.307980.22577.48947_2 
I11.NODE_12860_length_48919_cov_50.307980.22577.48947_20 K00705
I11.NODE_12860_length_48919_cov_50.307980.22577.48947_21 K10119
I11.NODE_12860_length_48919_cov_50.307980.22577.48947_22 K10118
I11.NODE_12860_length_48919_cov_50.307980.22577.48947_23 K10117
I11.NODE_12860_length_48919_cov_50.307980.22577.48947_24 K00688
I11.NODE_12860_length_48919_cov_50.307980.22577.48947_3 K03424
I11.NODE_12860_length_48919_cov_50.307980.22577.48947_4 K01874
I11.NODE_12860_length_48919_cov_50.307980.22577.48947_5 
I11.NODE_12860_length_48919_cov_50.307980.22577.48947_6 K06374
I11.NODE_12860_length_48919_cov_50.307980.22577.48947_7 K06373
I11.NODE_12860_length_48919_cov_50.307980.22577.48947_8 K00763
I11.NODE_12860_length_48919_cov_50.307980.22577.48947_9 K03719
I11.NODE_12872_length_717_cov_41.186890_1 
I11.NODE_12941_length_8963_cov_43.299118_1 K06207
I11.NODE_12941_length_8963_cov_43.299118_2 
I11.NODE_12941_length_8963_cov_43.299118_3 K02016
I11.NODE_12941_length_8963_cov_43.299118_4 
I11.NODE_12941_length_8963_cov_43.299118_5 
I11.NODE_12941_length_8963_cov_43.299118_6 K02588
I11.NODE_12941_length_8963_cov_43.299118_7 K02015
I11.NODE_1294_length_6935_cov_42.707283_1 K03616
I11.NODE_1294_length_6935_cov_42.707283_2 K03617
I11.NODE_1294_length_6935_cov_42.707283_3 K03613
I11.NODE_1294_length_6935_cov_42.707283_4 
I11.NODE_1294_length_6935_cov_42.707283_5 K03614
I11.NODE_1294_length_6935_cov_42.707283_6 K03615
I11.NODE_1294_length_6935_cov_42.707283_7 
I11.NODE_1294_length_6935_cov_42.707283_8 
I11.NODE_12988_length_6864_cov_39.121651.1.5715_1 K03839
I11.NODE_12988_length_6864_cov_39.121651.1.5715_2 K00854
I11.NODE_12988_length_6864_cov_39.121651.1.5715_3 
I11.NODE_12988_length_6864_cov_39.121651.1.5715_4 K07729
I11.NODE_12988_length_6864_cov_39.121651.1.5715_5 
I11.NODE_12988_length_6864_cov_39.121651.1.5715_6 
I11.NODE_12988_length_6864_cov_39.121651.1.5715_7 
I11.NODE_129_length_6953_cov_43.097942_1 
I11.NODE_129_length_6953_cov_43.097942_10 K01838
I11.NODE_129_length_6953_cov_43.097942_11 
I11.NODE_129_length_6953_cov_43.097942_2 K09457
I11.NODE_129_length_6953_cov_43.097942_3 K06920
I11.NODE_129_length_6953_cov_43.097942_4 K10026
I11.NODE_129_length_6953_cov_43.097942_5 K01737
I11.NODE_129_length_6953_cov_43.097942_6 
I11.NODE_129_length_6953_cov_43.097942_7 
I11.NODE_129_length_6953_cov_43.097942_8 K00878
I11.NODE_129_length_6953_cov_43.097942_9 
I11.NODE_13058_length_2281_cov_34.392372.189.2309_1 
I11.NODE_13058_length_2281_cov_34.392372.189.2309_2 
I11.NODE_13058_length_2281_cov_34.392372.189.2309_3 K07027
I11.NODE_13152_length_20050_cov_42.990974.1.15829_1 
I11.NODE_13152_length_20050_cov_42.990974.1.15829_10 K00688
I11.NODE_13152_length_20050_cov_42.990974.1.15829_11 K01200
I11.NODE_13152_length_20050_cov_42.990974.1.15829_12 
I11.NODE_13152_length_20050_cov_42.990974.1.15829_2 
I11.NODE_13152_length_20050_cov_42.990974.1.15829_3 
I11.NODE_13152_length_20050_cov_42.990974.1.15829_4 
I11.NODE_13152_length_20050_cov_42.990974.1.15829_5 K04088
I11.NODE_13152_length_20050_cov_42.990974.1.15829_6 K00700
I11.NODE_13152_length_20050_cov_42.990974.1.15829_7 K00975
I11.NODE_13152_length_20050_cov_42.990974.1.15829_8 K00975
I11.NODE_13152_length_20050_cov_42.990974.1.15829_9 K00703
I11.NODE_13152_length_20050_cov_42.990974.16231.20078_1 
I11.NODE_13152_length_20050_cov_42.990974.16231.20078_2 K03593
I11.NODE_13152_length_20050_cov_42.990974.16231.20078_3 K06933
I11.NODE_13152_length_20050_cov_42.990974.16231.20078_4 
I11.NODE_13181_length_23073_cov_36.511375_1 
I11.NODE_13181_length_23073_cov_36.511375_10 K01962
I11.NODE_13181_length_23073_cov_36.511375_11 
I11.NODE_13181_length_23073_cov_36.511375_12 
I11.NODE_13181_length_23073_cov_36.511375_13 
I11.NODE_13181_length_23073_cov_36.511375_14 K02078
I11.NODE_13181_length_23073_cov_36.511375_15 
I11.NODE_13181_length_23073_cov_36.511375_16 
I11.NODE_13181_length_23073_cov_36.511375_17 
I11.NODE_13181_length_23073_cov_36.511375_18 
I11.NODE_13181_length_23073_cov_36.511375_19 K06133
I11.NODE_13181_length_23073_cov_36.511375_2 
I11.NODE_13181_length_23073_cov_36.511375_20 
I11.NODE_13181_length_23073_cov_36.511375_21 
I11.NODE_13181_length_23073_cov_36.511375_22 K00666
I11.NODE_13181_length_23073_cov_36.511375_23 
I11.NODE_13181_length_23073_cov_36.511375_24 
I11.NODE_13181_length_23073_cov_36.511375_3 
I11.NODE_13181_length_23073_cov_36.511375_4 
I11.NODE_13181_length_23073_cov_36.511375_5 K01961
I11.NODE_13181_length_23073_cov_36.511375_6 
I11.NODE_13181_length_23073_cov_36.511375_7 
I11.NODE_13181_length_23073_cov_36.511375_8 
I11.NODE_13181_length_23073_cov_36.511375_9 K00645
I11.NODE_1318_length_6511_cov_41.737366.1.6525_1 K04763
I11.NODE_1318_length_6511_cov_41.737366.1.6525_2 
I11.NODE_1318_length_6511_cov_41.737366.1.6525_3 K01515
I11.NODE_1318_length_6511_cov_41.737366.1.6525_4 
I11.NODE_1318_length_6511_cov_41.737366.1.6525_5 
I11.NODE_1318_length_6511_cov_41.737366.1.6525_6 K00721
I11.NODE_1318_length_6511_cov_41.737366.1.6525_7 
I11.NODE_1318_length_6511_cov_41.737366.1.6525_8 
I11.NODE_13205_length_62505_cov_42.726376.1.24278_1 
I11.NODE_13205_length_62505_cov_42.726376.1.24278_10 K01338
I11.NODE_13205_length_62505_cov_42.726376.1.24278_11 K03978
I11.NODE_13205_length_62505_cov_42.726376.1.24278_12 
I11.NODE_13205_length_62505_cov_42.726376.1.24278_13 K08681
I11.NODE_13205_length_62505_cov_42.726376.1.24278_14 K06215
I11.NODE_13205_length_62505_cov_42.726376.1.24278_15 K02454
I11.NODE_13205_length_62505_cov_42.726376.1.24278_16 K02653
I11.NODE_13205_length_62505_cov_42.726376.1.24278_17 
I11.NODE_13205_length_62505_cov_42.726376.1.24278_18 
I11.NODE_13205_length_62505_cov_42.726376.1.24278_19 
I11.NODE_13205_length_62505_cov_42.726376.1.24278_2 
I11.NODE_13205_length_62505_cov_42.726376.1.24278_20 
I11.NODE_13205_length_62505_cov_42.726376.1.24278_21 
I11.NODE_13205_length_62505_cov_42.726376.1.24278_22 
I11.NODE_13205_length_62505_cov_42.726376.1.24278_3 
I11.NODE_13205_length_62505_cov_42.726376.1.24278_4 K01972
I11.NODE_13205_length_62505_cov_42.726376.1.24278_5 K00989
I11.NODE_13205_length_62505_cov_42.726376.1.24278_6 K07095
I11.NODE_13205_length_62505_cov_42.726376.1.24278_7 K03545
I11.NODE_13205_length_62505_cov_42.726376.1.24278_8 K01358
I11.NODE_13205_length_62505_cov_42.726376.1.24278_9 K03544
I11.NODE_13205_length_62505_cov_42.726376.24304.62533_1 K02755 K02756 K02757
I11.NODE_13205_length_62505_cov_42.726376.24304.62533_10 
I11.NODE_13205_length_62505_cov_42.726376.24304.62533_11 K04759
I11.NODE_13205_length_62505_cov_42.726376.24304.62533_12 K04758
I11.NODE_13205_length_62505_cov_42.726376.24304.62533_13 
I11.NODE_13205_length_62505_cov_42.726376.24304.62533_14 
I11.NODE_13205_length_62505_cov_42.726376.24304.62533_15 K07507
I11.NODE_13205_length_62505_cov_42.726376.24304.62533_16 K08602
I11.NODE_13205_length_62505_cov_42.726376.24304.62533_17 
I11.NODE_13205_length_62505_cov_42.726376.24304.62533_18 
I11.NODE_13205_length_62505_cov_42.726376.24304.62533_19 K00262
I11.NODE_13205_length_62505_cov_42.726376.24304.62533_2 K01223
I11.NODE_13205_length_62505_cov_42.726376.24304.62533_20 K01873
I11.NODE_13205_length_62505_cov_42.726376.24304.62533_21 K01930
I11.NODE_13205_length_62505_cov_42.726376.24304.62533_22 K03429
I11.NODE_13205_length_62505_cov_42.726376.24304.62533_23 
I11.NODE_13205_length_62505_cov_42.726376.24304.62533_24 
I11.NODE_13205_length_62505_cov_42.726376.24304.62533_25 
I11.NODE_13205_length_62505_cov_42.726376.24304.62533_26 
I11.NODE_13205_length_62505_cov_42.726376.24304.62533_27 
I11.NODE_13205_length_62505_cov_42.726376.24304.62533_28 
I11.NODE_13205_length_62505_cov_42.726376.24304.62533_29 K02584
I11.NODE_13205_length_62505_cov_42.726376.24304.62533_3 K00674
I11.NODE_13205_length_62505_cov_42.726376.24304.62533_30 
I11.NODE_13205_length_62505_cov_42.726376.24304.62533_31 
I11.NODE_13205_length_62505_cov_42.726376.24304.62533_32 
I11.NODE_13205_length_62505_cov_42.726376.24304.62533_4 
I11.NODE_13205_length_62505_cov_42.726376.24304.62533_5 K07137
I11.NODE_13205_length_62505_cov_42.726376.24304.62533_6 
I11.NODE_13205_length_62505_cov_42.726376.24304.62533_7 K01810
I11.NODE_13205_length_62505_cov_42.726376.24304.62533_8 K01362
I11.NODE_13205_length_62505_cov_42.726376.24304.62533_9 
I11.NODE_1321_length_5695_cov_45.861984_1 K03699
I11.NODE_1321_length_5695_cov_45.861984_2 K07095
I11.NODE_1321_length_5695_cov_45.861984_3 K00858
I11.NODE_1321_length_5695_cov_45.861984_4 
I11.NODE_1321_length_5695_cov_45.861984_5 K06180
I11.NODE_1321_length_5695_cov_45.861984_6 
I11.NODE_1326_length_15388_cov_36.714191_1 K03722
I11.NODE_1326_length_15388_cov_36.714191_10 
I11.NODE_1326_length_15388_cov_36.714191_11 
I11.NODE_1326_length_15388_cov_36.714191_12 
I11.NODE_1326_length_15388_cov_36.714191_13 
I11.NODE_1326_length_15388_cov_36.714191_2 K07301
I11.NODE_1326_length_15388_cov_36.714191_3 K07088
I11.NODE_1326_length_15388_cov_36.714191_4 
I11.NODE_1326_length_15388_cov_36.714191_5 
I11.NODE_1326_length_15388_cov_36.714191_6 K03386
I11.NODE_1326_length_15388_cov_36.714191_7 
I11.NODE_1326_length_15388_cov_36.714191_8 
I11.NODE_1326_length_15388_cov_36.714191_9 
I11.NODE_13278_length_5443_cov_43.093147.1.1875_1 
I11.NODE_13278_length_5443_cov_43.093147.1.1875_2 
I11.NODE_13278_length_5443_cov_43.093147.1889.5471_1 
I11.NODE_13278_length_5443_cov_43.093147.1889.5471_2 
I11.NODE_13278_length_5443_cov_43.093147.1889.5471_3 
I11.NODE_13278_length_5443_cov_43.093147.1889.5471_4 
I11.NODE_1327_length_3480_cov_46.374424_1 
I11.NODE_1327_length_3480_cov_46.374424_2 
I11.NODE_1327_length_3480_cov_46.374424_3 
I11.NODE_1327_length_3480_cov_46.374424_4 
I11.NODE_1332_length_415_cov_65.595184_1 
I11.NODE_13369_length_1682_cov_33.329369_1 
I11.NODE_13369_length_1682_cov_33.329369_2 
I11.NODE_13397_length_39656_cov_39.921173.1.7678_1 
I11.NODE_13397_length_39656_cov_39.921173.1.7678_2 
I11.NODE_13397_length_39656_cov_39.921173.1.7678_3 
I11.NODE_13397_length_39656_cov_39.921173.1.7678_4 
I11.NODE_13397_length_39656_cov_39.921173.1.7678_5 
I11.NODE_13397_length_39656_cov_39.921173.1.7678_6 K12581
I11.NODE_13397_length_39656_cov_39.921173.20906.39684_1 
I11.NODE_13397_length_39656_cov_39.921173.20906.39684_10 K07636
I11.NODE_13397_length_39656_cov_39.921173.20906.39684_11 K02040
I11.NODE_13397_length_39656_cov_39.921173.20906.39684_12 K02037
I11.NODE_13397_length_39656_cov_39.921173.20906.39684_13 K02038
I11.NODE_13397_length_39656_cov_39.921173.20906.39684_14 K02036
I11.NODE_13397_length_39656_cov_39.921173.20906.39684_15 K02039
I11.NODE_13397_length_39656_cov_39.921173.20906.39684_16 
I11.NODE_13397_length_39656_cov_39.921173.20906.39684_17 K03523
I11.NODE_13397_length_39656_cov_39.921173.20906.39684_18 
I11.NODE_13397_length_39656_cov_39.921173.20906.39684_2 
I11.NODE_13397_length_39656_cov_39.921173.20906.39684_3 
I11.NODE_13397_length_39656_cov_39.921173.20906.39684_4 K02071
I11.NODE_13397_length_39656_cov_39.921173.20906.39684_5 K02072
I11.NODE_13397_length_39656_cov_39.921173.20906.39684_6 K02073
I11.NODE_13397_length_39656_cov_39.921173.20906.39684_7 K01514
I11.NODE_13397_length_39656_cov_39.921173.20906.39684_8 K00937
I11.NODE_13397_length_39656_cov_39.921173.20906.39684_9 K07658
I11.NODE_13397_length_39656_cov_39.921173.7994.8556_1 
I11.NODE_13397_length_39656_cov_39.921173.7994.8556_2 
I11.NODE_13397_length_39656_cov_39.921173.8608.20850_1 
I11.NODE_13397_length_39656_cov_39.921173.8608.20850_10 K03686
I11.NODE_13397_length_39656_cov_39.921173.8608.20850_11 
I11.NODE_13397_length_39656_cov_39.921173.8608.20850_2 
I11.NODE_13397_length_39656_cov_39.921173.8608.20850_3 
I11.NODE_13397_length_39656_cov_39.921173.8608.20850_4 K03654
I11.NODE_13397_length_39656_cov_39.921173.8608.20850_5 
I11.NODE_13397_length_39656_cov_39.921173.8608.20850_6 K02379
I11.NODE_13397_length_39656_cov_39.921173.8608.20850_7 K00120
I11.NODE_13397_length_39656_cov_39.921173.8608.20850_8 
I11.NODE_13397_length_39656_cov_39.921173.8608.20850_9 
I11.NODE_13402_length_72911_cov_47.500061.1.11796_1 
I11.NODE_13402_length_72911_cov_47.500061.1.11796_10 K02006
I11.NODE_13402_length_72911_cov_47.500061.1.11796_11 K02008
I11.NODE_13402_length_72911_cov_47.500061.1.11796_2 K06400
I11.NODE_13402_length_72911_cov_47.500061.1.11796_3 K03657
I11.NODE_13402_length_72911_cov_47.500061.1.11796_4 K01992
I11.NODE_13402_length_72911_cov_47.500061.1.11796_5 K01990
I11.NODE_13402_length_72911_cov_47.500061.1.11796_6 
I11.NODE_13402_length_72911_cov_47.500061.1.11796_7 
I11.NODE_13402_length_72911_cov_47.500061.1.11796_8 
I11.NODE_13402_length_72911_cov_47.500061.1.11796_9 
I11.NODE_13402_length_72911_cov_47.500061.12064.57257_1 K02007
I11.NODE_13402_length_72911_cov_47.500061.12064.57257_10 K00930
I11.NODE_13402_length_72911_cov_47.500061.12064.57257_11 K00620
I11.NODE_13402_length_72911_cov_47.500061.12064.57257_12 K00145
I11.NODE_13402_length_72911_cov_47.500061.12064.57257_13 K02304
I11.NODE_13402_length_72911_cov_47.500061.12064.57257_14 K07862
I11.NODE_13402_length_72911_cov_47.500061.12064.57257_15 K01698
I11.NODE_13402_length_72911_cov_47.500061.12064.57257_16 K13542
I11.NODE_13402_length_72911_cov_47.500061.12064.57257_17 K01749
I11.NODE_13402_length_72911_cov_47.500061.12064.57257_18 K03394
I11.NODE_13402_length_72911_cov_47.500061.12064.57257_19 K02190
I11.NODE_13402_length_72911_cov_47.500061.12064.57257_2 
I11.NODE_13402_length_72911_cov_47.500061.12064.57257_20 K05895
I11.NODE_13402_length_72911_cov_47.500061.12064.57257_21 K05934
I11.NODE_13402_length_72911_cov_47.500061.12064.57257_22 K02189
I11.NODE_13402_length_72911_cov_47.500061.12064.57257_23 K05936
I11.NODE_13402_length_72911_cov_47.500061.12064.57257_24 K02191
I11.NODE_13402_length_72911_cov_47.500061.12064.57257_25 K03399
I11.NODE_13402_length_72911_cov_47.500061.12064.57257_26 K02188
I11.NODE_13402_length_72911_cov_47.500061.12064.57257_27 K06042
I11.NODE_13402_length_72911_cov_47.500061.12064.57257_28 
I11.NODE_13402_length_72911_cov_47.500061.12064.57257_29 K00817
I11.NODE_13402_length_72911_cov_47.500061.12064.57257_3 
I11.NODE_13402_length_72911_cov_47.500061.12064.57257_30 K02227
I11.NODE_13402_length_72911_cov_47.500061.12064.57257_31 K02224
I11.NODE_13402_length_72911_cov_47.500061.12064.57257_32 K02232
I11.NODE_13402_length_72911_cov_47.500061.12064.57257_33 
I11.NODE_13402_length_72911_cov_47.500061.12064.57257_34 K02233
I11.NODE_13402_length_72911_cov_47.500061.12064.57257_35 K02231
I11.NODE_13402_length_72911_cov_47.500061.12064.57257_36 K00768
I11.NODE_13402_length_72911_cov_47.500061.12064.57257_37 K01845
I11.NODE_13402_length_72911_cov_47.500061.12064.57257_38 K02492
I11.NODE_13402_length_72911_cov_47.500061.12064.57257_4 
I11.NODE_13402_length_72911_cov_47.500061.12064.57257_5 K00266
I11.NODE_13402_length_72911_cov_47.500061.12064.57257_6 K00265
I11.NODE_13402_length_72911_cov_47.500061.12064.57257_7 
I11.NODE_13402_length_72911_cov_47.500061.12064.57257_8 
I11.NODE_13402_length_72911_cov_47.500061.12064.57257_9 K00821
I11.NODE_13402_length_72911_cov_47.500061.57310.67599_1 
I11.NODE_13402_length_72911_cov_47.500061.57310.67599_10 K00278
I11.NODE_13402_length_72911_cov_47.500061.57310.67599_11 K00767
I11.NODE_13402_length_72911_cov_47.500061.57310.67599_2 K03429
I11.NODE_13402_length_72911_cov_47.500061.57310.67599_3 
I11.NODE_13402_length_72911_cov_47.500061.57310.67599_4 K06187
I11.NODE_13402_length_72911_cov_47.500061.57310.67599_5 K09747
I11.NODE_13402_length_72911_cov_47.500061.57310.67599_6 K02343
I11.NODE_13402_length_72911_cov_47.500061.57310.67599_7 K11991
I11.NODE_13402_length_72911_cov_47.500061.57310.67599_8 K07105
I11.NODE_13402_length_72911_cov_47.500061.57310.67599_9 K03517
I11.NODE_13402_length_72911_cov_47.500061.67629.72751_1 K04068
I11.NODE_13402_length_72911_cov_47.500061.67629.72751_2 K00527
I11.NODE_13402_length_72911_cov_47.500061.67629.72751_3 K00812
I11.NODE_13412_length_16283_cov_39.778912_1 
I11.NODE_13412_length_16283_cov_39.778912_10 
I11.NODE_13412_length_16283_cov_39.778912_11 K07444
I11.NODE_13412_length_16283_cov_39.778912_12 K06864
I11.NODE_13412_length_16283_cov_39.778912_13 
I11.NODE_13412_length_16283_cov_39.778912_14 
I11.NODE_13412_length_16283_cov_39.778912_2 
I11.NODE_13412_length_16283_cov_39.778912_3 K06168
I11.NODE_13412_length_16283_cov_39.778912_4 
I11.NODE_13412_length_16283_cov_39.778912_5 K01940
I11.NODE_13412_length_16283_cov_39.778912_6 K06173
I11.NODE_13412_length_16283_cov_39.778912_7 K02484
I11.NODE_13412_length_16283_cov_39.778912_8 
I11.NODE_13412_length_16283_cov_39.778912_9 
I11.NODE_1342_length_4735_cov_42.809925_1 
I11.NODE_1342_length_4735_cov_42.809925_2 
I11.NODE_1342_length_4735_cov_42.809925_3 
I11.NODE_1342_length_4735_cov_42.809925_4 K03768
I11.NODE_1342_length_4735_cov_42.809925_5 K01507
I11.NODE_13507_length_1785_cov_44.851540.198.1813_1 K06001
I11.NODE_1350_length_3084_cov_37.900131.18.3112_1 
I11.NODE_1350_length_3084_cov_37.900131.18.3112_2 
I11.NODE_1350_length_3084_cov_37.900131.18.3112_3 
I11.NODE_1350_length_3084_cov_37.900131.18.3112_4 
I11.NODE_1370_length_9510_cov_43.251209_1 
I11.NODE_1370_length_9510_cov_43.251209_2 K06922
I11.NODE_1370_length_9510_cov_43.251209_3 
I11.NODE_1370_length_9510_cov_43.251209_4 
I11.NODE_1370_length_9510_cov_43.251209_5 K07445
I11.NODE_1370_length_9510_cov_43.251209_6 
I11.NODE_138_length_5590_cov_55.694454_1 
I11.NODE_138_length_5590_cov_55.694454_2 
I11.NODE_138_length_5590_cov_55.694454_3 
I11.NODE_1396_length_11595_cov_44.389652_1 
I11.NODE_1396_length_11595_cov_44.389652_10 
I11.NODE_1396_length_11595_cov_44.389652_2 K00441
I11.NODE_1396_length_11595_cov_44.389652_3 
I11.NODE_1396_length_11595_cov_44.389652_4 K07282
I11.NODE_1396_length_11595_cov_44.389652_5 
I11.NODE_1396_length_11595_cov_44.389652_6 
I11.NODE_1396_length_11595_cov_44.389652_7 K08483
I11.NODE_1396_length_11595_cov_44.389652_8 K11189
I11.NODE_1396_length_11595_cov_44.389652_9 K07001
I11.NODE_13_length_12067_cov_44.517860_1 K03798
I11.NODE_13_length_12067_cov_44.517860_10 K06436
I11.NODE_13_length_12067_cov_44.517860_11 
I11.NODE_13_length_12067_cov_44.517860_12 
I11.NODE_13_length_12067_cov_44.517860_13 
I11.NODE_13_length_12067_cov_44.517860_2 K04075
I11.NODE_13_length_12067_cov_44.517860_3 
I11.NODE_13_length_12067_cov_44.517860_4 K01449
I11.NODE_13_length_12067_cov_44.517860_5 K06387
I11.NODE_13_length_12067_cov_44.517860_6 
I11.NODE_13_length_12067_cov_44.517860_7 K00919
I11.NODE_13_length_12067_cov_44.517860_8 
I11.NODE_13_length_12067_cov_44.517860_9 
I11.NODE_1408_length_4752_cov_45.276516.21.4780_1 
I11.NODE_1408_length_4752_cov_45.276516.21.4780_2 K03976
I11.NODE_1408_length_4752_cov_45.276516.21.4780_3 K01677
I11.NODE_1408_length_4752_cov_45.276516.21.4780_4 K01678
I11.NODE_1408_length_4752_cov_45.276516.21.4780_5 K00027
I11.NODE_1408_length_4752_cov_45.276516.21.4780_6 
I11.NODE_1408_length_4752_cov_45.276516.21.4780_7 
I11.NODE_1413_length_3012_cov_39.425301_1 
I11.NODE_1413_length_3012_cov_39.425301_2 
I11.NODE_1413_length_3012_cov_39.425301_3 K03282
I11.NODE_1413_length_3012_cov_39.425301_4 
I11.NODE_1413_length_3012_cov_39.425301_5 
I11.NODE_1421_length_1103_cov_55.656391_1 K05020
I11.NODE_1462_length_12211_cov_40.575794_1 
I11.NODE_1462_length_12211_cov_40.575794_10 K01091
I11.NODE_1462_length_12211_cov_40.575794_11 K01776
I11.NODE_1462_length_12211_cov_40.575794_12 K01258
I11.NODE_1462_length_12211_cov_40.575794_13 
I11.NODE_1462_length_12211_cov_40.575794_2 
I11.NODE_1462_length_12211_cov_40.575794_3 
I11.NODE_1462_length_12211_cov_40.575794_4 K07979
I11.NODE_1462_length_12211_cov_40.575794_5 K01990
I11.NODE_1462_length_12211_cov_40.575794_6 
I11.NODE_1462_length_12211_cov_40.575794_7 K03488
I11.NODE_1462_length_12211_cov_40.575794_8 K02763 K02764 K02765
I11.NODE_1462_length_12211_cov_40.575794_9 
I11.NODE_1466_length_6370_cov_43.549606_1 K06147
I11.NODE_1466_length_6370_cov_43.549606_2 K06147
I11.NODE_1466_length_6370_cov_43.549606_3 
I11.NODE_1466_length_6370_cov_43.549606_4 K07047
I11.NODE_1508_length_6286_cov_41.379257_1 
I11.NODE_1508_length_6286_cov_41.379257_2 
I11.NODE_1508_length_6286_cov_41.379257_3 
I11.NODE_1508_length_6286_cov_41.379257_4 
I11.NODE_1508_length_6286_cov_41.379257_5 K07720
I11.NODE_1508_length_6286_cov_41.379257_6 
I11.NODE_1516_length_3338_cov_33.653984_1 
I11.NODE_1516_length_3338_cov_33.653984_2 K01509
I11.NODE_1526_length_3013_cov_39.524395_1 
I11.NODE_1526_length_3013_cov_39.524395_2 
I11.NODE_1526_length_3013_cov_39.524395_3 K02477
I11.NODE_1526_length_3013_cov_39.524395_4 K02478
I11.NODE_1532_length_3476_cov_42.079975_1 K03784
I11.NODE_1532_length_3476_cov_42.079975_2 
I11.NODE_1532_length_3476_cov_42.079975_3 K00936
I11.NODE_1532_length_3476_cov_42.079975_4 K07775
I11.NODE_1545_length_26041_cov_48.238548.14.26069_1 
I11.NODE_1545_length_26041_cov_48.238548.14.26069_10 
I11.NODE_1545_length_26041_cov_48.238548.14.26069_11 K01448
I11.NODE_1545_length_26041_cov_48.238548.14.26069_12 K01114
I11.NODE_1545_length_26041_cov_48.238548.14.26069_13 
I11.NODE_1545_length_26041_cov_48.238548.14.26069_14 
I11.NODE_1545_length_26041_cov_48.238548.14.26069_15 K07162
I11.NODE_1545_length_26041_cov_48.238548.14.26069_16 K07126
I11.NODE_1545_length_26041_cov_48.238548.14.26069_17 
I11.NODE_1545_length_26041_cov_48.238548.14.26069_18 K03665
I11.NODE_1545_length_26041_cov_48.238548.14.26069_19 
I11.NODE_1545_length_26041_cov_48.238548.14.26069_2 K06378
I11.NODE_1545_length_26041_cov_48.238548.14.26069_20 
I11.NODE_1545_length_26041_cov_48.238548.14.26069_21 K09667
I11.NODE_1545_length_26041_cov_48.238548.14.26069_22 K07090
I11.NODE_1545_length_26041_cov_48.238548.14.26069_23 K07090
I11.NODE_1545_length_26041_cov_48.238548.14.26069_24 K01916
I11.NODE_1545_length_26041_cov_48.238548.14.26069_25 
I11.NODE_1545_length_26041_cov_48.238548.14.26069_3 K06379
I11.NODE_1545_length_26041_cov_48.238548.14.26069_4 K03091
I11.NODE_1545_length_26041_cov_48.238548.14.26069_5 K06405
I11.NODE_1545_length_26041_cov_48.238548.14.26069_6 K06406
I11.NODE_1545_length_26041_cov_48.238548.14.26069_7 
I11.NODE_1545_length_26041_cov_48.238548.14.26069_8 K05366
I11.NODE_1545_length_26041_cov_48.238548.14.26069_9 
I11.NODE_15_length_1522_cov_45.555847_1 
I11.NODE_15_length_1522_cov_45.555847_2 K01465
I11.NODE_1631_length_1548_cov_41.934753_1 K00832
I11.NODE_1631_length_1548_cov_41.934753_2 
I11.NODE_1653_length_591_cov_39.263958_1 
I11.NODE_1653_length_591_cov_39.263958_2 
I11.NODE_1674_length_17707_cov_42.590332.40.17735_1 K03531
I11.NODE_1674_length_17707_cov_42.590332.40.17735_10 
I11.NODE_1674_length_17707_cov_42.590332.40.17735_11 K05739
I11.NODE_1674_length_17707_cov_42.590332.40.17735_12 
I11.NODE_1674_length_17707_cov_42.590332.40.17735_13 
I11.NODE_1674_length_17707_cov_42.590332.40.17735_14 K03977
I11.NODE_1674_length_17707_cov_42.590332.40.17735_15 K08591
I11.NODE_1674_length_17707_cov_42.590332.40.17735_16 K00057
I11.NODE_1674_length_17707_cov_42.590332.40.17735_17 K06398
I11.NODE_1674_length_17707_cov_42.590332.40.17735_18 
I11.NODE_1674_length_17707_cov_42.590332.40.17735_2 
I11.NODE_1674_length_17707_cov_42.590332.40.17735_3 K03091
I11.NODE_1674_length_17707_cov_42.590332.40.17735_4 K03091
I11.NODE_1674_length_17707_cov_42.590332.40.17735_5 
I11.NODE_1674_length_17707_cov_42.590332.40.17735_6 K07738
I11.NODE_1674_length_17707_cov_42.590332.40.17735_7 K05810
I11.NODE_1674_length_17707_cov_42.590332.40.17735_8 
I11.NODE_1674_length_17707_cov_42.590332.40.17735_9 
I11.NODE_1678_length_1165_cov_35.606869_1 
I11.NODE_1678_length_1165_cov_35.606869_2 
I11.NODE_1683_length_5870_cov_45.157753_1 
I11.NODE_1683_length_5870_cov_45.157753_2 
I11.NODE_1683_length_5870_cov_45.157753_3 
I11.NODE_1683_length_5870_cov_45.157753_4 K01463
I11.NODE_1683_length_5870_cov_45.157753_5 K01295
I11.NODE_1700_length_3574_cov_44.804981_1 K06200
I11.NODE_1700_length_3574_cov_44.804981_2 K03453
I11.NODE_1700_length_3574_cov_44.804981_3 K01918
I11.NODE_1701_length_4418_cov_41.374378_1 
I11.NODE_1701_length_4418_cov_41.374378_2 K03320
I11.NODE_1701_length_4418_cov_41.374378_3 K01915
I11.NODE_1714_length_21517_cov_37.454201.1.2179_1 K00889
I11.NODE_1714_length_21517_cov_37.454201.1.2179_2 
I11.NODE_1714_length_21517_cov_37.454201.1.2179_3 
I11.NODE_1714_length_21517_cov_37.454201.2271.21545_1 K02316
I11.NODE_1714_length_21517_cov_37.454201.2271.21545_10 
I11.NODE_1714_length_21517_cov_37.454201.2271.21545_11 
I11.NODE_1714_length_21517_cov_37.454201.2271.21545_12 K09759
I11.NODE_1714_length_21517_cov_37.454201.2271.21545_13 K02435
I11.NODE_1714_length_21517_cov_37.454201.2271.21545_14 K02433
I11.NODE_1714_length_21517_cov_37.454201.2271.21545_15 K02434
I11.NODE_1714_length_21517_cov_37.454201.2271.21545_16 K06131
I11.NODE_1714_length_21517_cov_37.454201.2271.21545_2 K03086
I11.NODE_1714_length_21517_cov_37.454201.2271.21545_3 K06967
I11.NODE_1714_length_21517_cov_37.454201.2271.21545_4 
I11.NODE_1714_length_21517_cov_37.454201.2271.21545_5 
I11.NODE_1714_length_21517_cov_37.454201.2271.21545_6 
I11.NODE_1714_length_21517_cov_37.454201.2271.21545_7 
I11.NODE_1714_length_21517_cov_37.454201.2271.21545_8 
I11.NODE_1714_length_21517_cov_37.454201.2271.21545_9 
I11.NODE_1715_length_3636_cov_40.875687_1 
I11.NODE_1715_length_3636_cov_40.875687_2 K03294
I11.NODE_1766_length_3552_cov_37.075169_1 
I11.NODE_1766_length_3552_cov_37.075169_2 K06997
I11.NODE_1766_length_3552_cov_37.075169_3 K09772
I11.NODE_1766_length_3552_cov_37.075169_4 K02221
I11.NODE_1766_length_3552_cov_37.075169_5 
I11.NODE_1766_length_3552_cov_37.075169_6 K04074
I11.NODE_1782_length_6324_cov_44.586021_1 K05823
I11.NODE_1782_length_6324_cov_44.586021_2 K01752
I11.NODE_1782_length_6324_cov_44.586021_3 K00133
I11.NODE_1782_length_6324_cov_44.586021_4 K01714
I11.NODE_1782_length_6324_cov_44.586021_5 K00215
I11.NODE_1818_length_594_cov_64.313133_1 
I11.NODE_1821_length_6067_cov_40.303776_1 K02547
I11.NODE_1821_length_6067_cov_40.303776_2 
I11.NODE_1821_length_6067_cov_40.303776_3 K02016
I11.NODE_1821_length_6067_cov_40.303776_4 K02013
I11.NODE_1821_length_6067_cov_40.303776_5 K02015
I11.NODE_1821_length_6067_cov_40.303776_6 K02015
I11.NODE_1843_length_29170_cov_47.636784.1.18117_1 
I11.NODE_1843_length_29170_cov_47.636784.1.18117_10 K02782 K02783
I11.NODE_1843_length_29170_cov_47.636784.1.18117_11 K02783
I11.NODE_1843_length_29170_cov_47.636784.1.18117_12 K02781
I11.NODE_1843_length_29170_cov_47.636784.1.18117_13 
I11.NODE_1843_length_29170_cov_47.636784.1.18117_14 
I11.NODE_1843_length_29170_cov_47.636784.1.18117_15 K03491
I11.NODE_1843_length_29170_cov_47.636784.1.18117_2 
I11.NODE_1843_length_29170_cov_47.636784.1.18117_3 K09698
I11.NODE_1843_length_29170_cov_47.636784.1.18117_4 K01881
I11.NODE_1843_length_29170_cov_47.636784.1.18117_5 K01770
I11.NODE_1843_length_29170_cov_47.636784.1.18117_6 K00991
I11.NODE_1843_length_29170_cov_47.636784.1.18117_7 K00162
I11.NODE_1843_length_29170_cov_47.636784.1.18117_8 K00161
I11.NODE_1843_length_29170_cov_47.636784.1.18117_9 K05346
I11.NODE_1843_length_29170_cov_47.636784.18305.29198_1 K00567
I11.NODE_1843_length_29170_cov_47.636784.18305.29198_2 K06865
I11.NODE_1843_length_29170_cov_47.636784.18305.29198_3 K07067
I11.NODE_1843_length_29170_cov_47.636784.18305.29198_4 K04485
I11.NODE_1843_length_29170_cov_47.636784.18305.29198_5 K03696
I11.NODE_1843_length_29170_cov_47.636784.18305.29198_6 K00936
I11.NODE_1843_length_29170_cov_47.636784.18305.29198_7 
I11.NODE_1843_length_29170_cov_47.636784.18305.29198_8 
I11.NODE_1844_length_3069_cov_39.411209_1 
I11.NODE_1844_length_3069_cov_39.411209_2 
I11.NODE_1863_length_7936_cov_35.351437_1 
I11.NODE_1863_length_7936_cov_35.351437_10 K00640
I11.NODE_1863_length_7936_cov_35.351437_11 
I11.NODE_1863_length_7936_cov_35.351437_12 
I11.NODE_1863_length_7936_cov_35.351437_2 
I11.NODE_1863_length_7936_cov_35.351437_3 K00788
I11.NODE_1863_length_7936_cov_35.351437_4 
I11.NODE_1863_length_7936_cov_35.351437_5 K03707
I11.NODE_1863_length_7936_cov_35.351437_6 
I11.NODE_1863_length_7936_cov_35.351437_7 K00877 K00941
I11.NODE_1863_length_7936_cov_35.351437_8 K07461
I11.NODE_1863_length_7936_cov_35.351437_9 K05337
I11.NODE_1871_length_6480_cov_38.656483_1 
I11.NODE_1871_length_6480_cov_38.656483_2 K07533
I11.NODE_1871_length_6480_cov_38.656483_3 
I11.NODE_1871_length_6480_cov_38.656483_4 
I11.NODE_1871_length_6480_cov_38.656483_5 K09471
I11.NODE_1872_length_1321_cov_55.440575_1 
I11.NODE_1872_length_1321_cov_55.440575_2 K03216
I11.NODE_1875_length_12427_cov_45.805584.37.11819_1 K06075
I11.NODE_1875_length_12427_cov_45.805584.37.11819_2 K06147
I11.NODE_1875_length_12427_cov_45.805584.37.11819_3 K06147
I11.NODE_1875_length_12427_cov_45.805584.37.11819_4 
I11.NODE_1875_length_12427_cov_45.805584.37.11819_5 K08384
I11.NODE_1875_length_12427_cov_45.805584.37.11819_6 K01000
I11.NODE_1875_length_12427_cov_45.805584.37.11819_7 K01925
I11.NODE_1875_length_12427_cov_45.805584.37.11819_8 K03588
I11.NODE_1875_length_12427_cov_45.805584.37.11819_9 K02563
I11.NODE_1883_length_15791_cov_47.502819_1 
I11.NODE_1883_length_15791_cov_47.502819_10 K04069
I11.NODE_1883_length_15791_cov_47.502819_11 K00656
I11.NODE_1883_length_15791_cov_47.502819_12 K07301
I11.NODE_1883_length_15791_cov_47.502819_13 K05592
I11.NODE_1883_length_15791_cov_47.502819_2 
I11.NODE_1883_length_15791_cov_47.502819_3 
I11.NODE_1883_length_15791_cov_47.502819_4 
I11.NODE_1883_length_15791_cov_47.502819_5 
I11.NODE_1883_length_15791_cov_47.502819_6 K07497
I11.NODE_1883_length_15791_cov_47.502819_7 K04487
I11.NODE_1883_length_15791_cov_47.502819_8 K03151
I11.NODE_1883_length_15791_cov_47.502819_9 K06199
I11.NODE_1887_length_28738_cov_44.773819.15.28766_1 
I11.NODE_1887_length_28738_cov_44.773819.15.28766_10 
I11.NODE_1887_length_28738_cov_44.773819.15.28766_11 
I11.NODE_1887_length_28738_cov_44.773819.15.28766_12 
I11.NODE_1887_length_28738_cov_44.773819.15.28766_13 K13770
I11.NODE_1887_length_28738_cov_44.773819.15.28766_14 
I11.NODE_1887_length_28738_cov_44.773819.15.28766_15 
I11.NODE_1887_length_28738_cov_44.773819.15.28766_16 
I11.NODE_1887_length_28738_cov_44.773819.15.28766_17 K01159
I11.NODE_1887_length_28738_cov_44.773819.15.28766_18 K03550
I11.NODE_1887_length_28738_cov_44.773819.15.28766_19 K03551
I11.NODE_1887_length_28738_cov_44.773819.15.28766_2 K00176
I11.NODE_1887_length_28738_cov_44.773819.15.28766_20 K07568
I11.NODE_1887_length_28738_cov_44.773819.15.28766_21 
I11.NODE_1887_length_28738_cov_44.773819.15.28766_22 K00773
I11.NODE_1887_length_28738_cov_44.773819.15.28766_23 K03210
I11.NODE_1887_length_28738_cov_44.773819.15.28766_24 
I11.NODE_1887_length_28738_cov_44.773819.15.28766_25 
I11.NODE_1887_length_28738_cov_44.773819.15.28766_26 K07219
I11.NODE_1887_length_28738_cov_44.773819.15.28766_27 K02020
I11.NODE_1887_length_28738_cov_44.773819.15.28766_28 
I11.NODE_1887_length_28738_cov_44.773819.15.28766_29 K02018
I11.NODE_1887_length_28738_cov_44.773819.15.28766_3 K00174
I11.NODE_1887_length_28738_cov_44.773819.15.28766_30 
I11.NODE_1887_length_28738_cov_44.773819.15.28766_4 K00175
I11.NODE_1887_length_28738_cov_44.773819.15.28766_5 K00177
I11.NODE_1887_length_28738_cov_44.773819.15.28766_6 K13634
I11.NODE_1887_length_28738_cov_44.773819.15.28766_7 K00634
I11.NODE_1887_length_28738_cov_44.773819.15.28766_8 K00929
I11.NODE_1887_length_28738_cov_44.773819.15.28766_9 K01950
I11.NODE_1893_length_7488_cov_45.547810_1 
I11.NODE_1893_length_7488_cov_45.547810_2 K07213
I11.NODE_1893_length_7488_cov_45.547810_3 
I11.NODE_1893_length_7488_cov_45.547810_4 K08309
I11.NODE_1893_length_7488_cov_45.547810_5 K00859
I11.NODE_1893_length_7488_cov_45.547810_6 K02335
I11.NODE_1893_length_7488_cov_45.547810_7 
I11.NODE_1916_length_1839_cov_35.202282_1 
I11.NODE_1916_length_1839_cov_35.202282_2 
I11.NODE_1943_length_10019_cov_34.841900_1 
I11.NODE_1943_length_10019_cov_34.841900_10 K00759
I11.NODE_1943_length_10019_cov_34.841900_11 
I11.NODE_1943_length_10019_cov_34.841900_2 
I11.NODE_1943_length_10019_cov_34.841900_3 
I11.NODE_1943_length_10019_cov_34.841900_4 K11261
I11.NODE_1943_length_10019_cov_34.841900_5 K02016
I11.NODE_1943_length_10019_cov_34.841900_6 K02015
I11.NODE_1943_length_10019_cov_34.841900_7 K02013
I11.NODE_1943_length_10019_cov_34.841900_8 
I11.NODE_1943_length_10019_cov_34.841900_9 K07462
I11.NODE_1951_length_6465_cov_34.299614.236.6493_1 
I11.NODE_1951_length_6465_cov_34.299614.236.6493_2 
I11.NODE_1951_length_6465_cov_34.299614.236.6493_3 
I11.NODE_1951_length_6465_cov_34.299614.236.6493_4 K03439
I11.NODE_1951_length_6465_cov_34.299614.236.6493_5 
I11.NODE_1951_length_6465_cov_34.299614.236.6493_6 K03790
I11.NODE_1951_length_6465_cov_34.299614.236.6493_7 
I11.NODE_1951_length_6465_cov_34.299614.236.6493_8 
I11.NODE_1959_length_8817_cov_37.465351_1 
I11.NODE_1959_length_8817_cov_37.465351_2 
I11.NODE_1959_length_8817_cov_37.465351_3 K00351
I11.NODE_1959_length_8817_cov_37.465351_4 
I11.NODE_1959_length_8817_cov_37.465351_5 
I11.NODE_1959_length_8817_cov_37.465351_6 K02234
I11.NODE_1959_length_8817_cov_37.465351_7 K02099
I11.NODE_1969_length_6031_cov_46.892887_1 K06987
I11.NODE_1969_length_6031_cov_46.892887_2 K01534
I11.NODE_1969_length_6031_cov_46.892887_3 K03892
I11.NODE_1969_length_6031_cov_46.892887_4 
I11.NODE_1984_length_2604_cov_48.665897.1.2614_1 
I11.NODE_1984_length_2604_cov_48.665897.1.2614_2 K02029
I11.NODE_1984_length_2604_cov_48.665897.1.2614_3 K02030
I11.NODE_1984_length_2604_cov_48.665897.1.2614_4 
I11.NODE_1994_length_10534_cov_47.690620_1 K08600
I11.NODE_1994_length_10534_cov_47.690620_2 
I11.NODE_1994_length_10534_cov_47.690620_3 K02006
I11.NODE_1994_length_10534_cov_47.690620_4 
I11.NODE_1994_length_10534_cov_47.690620_5 
I11.NODE_1994_length_10534_cov_47.690620_6 
I11.NODE_1994_length_10534_cov_47.690620_7 K05916
I11.NODE_1994_length_10534_cov_47.690620_8 
I11.NODE_1996_length_1563_cov_42.205376_1 
I11.NODE_2013_length_620_cov_46.001614_1 
I11.NODE_2013_length_620_cov_46.001614_2 
I11.NODE_2023_length_9035_cov_40.463753.1.9050_1 K02004
I11.NODE_2023_length_9035_cov_40.463753.1.9050_2 
I11.NODE_2023_length_9035_cov_40.463753.1.9050_3 K02003
I11.NODE_2023_length_9035_cov_40.463753.1.9050_4 
I11.NODE_2023_length_9035_cov_40.463753.1.9050_5 
I11.NODE_2023_length_9035_cov_40.463753.1.9050_6 K07130
I11.NODE_2023_length_9035_cov_40.463753.1.9050_7 
I11.NODE_2027_length_3957_cov_31.826637_1 K03312
I11.NODE_2027_length_3957_cov_31.826637_2 
I11.NODE_2027_length_3957_cov_31.826637_3 K05786
I11.NODE_2027_length_3957_cov_31.826637_4 
I11.NODE_2044_length_7644_cov_33.590919.1.1797_1 
I11.NODE_2044_length_7644_cov_33.590919.1909.7672_1 K12251
I11.NODE_2044_length_7644_cov_33.590919.1909.7672_2 
I11.NODE_2044_length_7644_cov_33.590919.1909.7672_3 
I11.NODE_2044_length_7644_cov_33.590919.1909.7672_4 
I11.NODE_2044_length_7644_cov_33.590919.1909.7672_5 K00936
I11.NODE_2044_length_7644_cov_33.590919.1909.7672_6 
I11.NODE_2077_length_2471_cov_33.276001_1 
I11.NODE_2077_length_2471_cov_33.276001_2 
I11.NODE_2077_length_2471_cov_33.276001_3 
I11.NODE_2077_length_2471_cov_33.276001_4 
I11.NODE_2085_length_15046_cov_39.573574.3668.15074_1 K01012
I11.NODE_2085_length_15046_cov_39.573574.3668.15074_10 K01758
I11.NODE_2085_length_15046_cov_39.573574.3668.15074_11 K06153
I11.NODE_2085_length_15046_cov_39.573574.3668.15074_12 
I11.NODE_2085_length_15046_cov_39.573574.3668.15074_2 K01738
I11.NODE_2085_length_15046_cov_39.573574.3668.15074_3 
I11.NODE_2085_length_15046_cov_39.573574.3668.15074_4 
I11.NODE_2085_length_15046_cov_39.573574.3668.15074_5 
I11.NODE_2085_length_15046_cov_39.573574.3668.15074_6 
I11.NODE_2085_length_15046_cov_39.573574.3668.15074_7 
I11.NODE_2085_length_15046_cov_39.573574.3668.15074_8 
I11.NODE_2085_length_15046_cov_39.573574.3668.15074_9 
I11.NODE_2085_length_15046_cov_39.573574.41.3492_1 
I11.NODE_2085_length_15046_cov_39.573574.41.3492_2 
I11.NODE_2085_length_15046_cov_39.573574.41.3492_3 
I11.NODE_2109_length_883_cov_63.645527_1 
I11.NODE_2109_length_883_cov_63.645527_2 
I11.NODE_2135_length_7258_cov_39.275284_1 
I11.NODE_2135_length_7258_cov_39.275284_2 K00651
I11.NODE_2135_length_7258_cov_39.275284_3 K03313
I11.NODE_2135_length_7258_cov_39.275284_4 
I11.NODE_2135_length_7258_cov_39.275284_5 
I11.NODE_2135_length_7258_cov_39.275284_6 
I11.NODE_2135_length_7258_cov_39.275284_7 
I11.NODE_2138_length_2929_cov_34.883579_1 
I11.NODE_2138_length_2929_cov_34.883579_2 
I11.NODE_2138_length_2929_cov_34.883579_3 K07035
I11.NODE_213_length_1114_cov_36.122082_1 K01151
I11.NODE_2155_length_21352_cov_45.672115_1 K01687
I11.NODE_2155_length_21352_cov_45.672115_10 K00134
I11.NODE_2155_length_21352_cov_45.672115_11 K05311
I11.NODE_2155_length_21352_cov_45.672115_12 K03092
I11.NODE_2155_length_21352_cov_45.672115_13 
I11.NODE_2155_length_21352_cov_45.672115_14 
I11.NODE_2155_length_21352_cov_45.672115_15 
I11.NODE_2155_length_21352_cov_45.672115_16 K04083
I11.NODE_2155_length_21352_cov_45.672115_17 K00599
I11.NODE_2155_length_21352_cov_45.672115_18 
I11.NODE_2155_length_21352_cov_45.672115_2 K07088
I11.NODE_2155_length_21352_cov_45.672115_3 
I11.NODE_2155_length_21352_cov_45.672115_4 K09686
I11.NODE_2155_length_21352_cov_45.672115_5 K01992
I11.NODE_2155_length_21352_cov_45.672115_6 K01689
I11.NODE_2155_length_21352_cov_45.672115_7 K01834
I11.NODE_2155_length_21352_cov_45.672115_8 K01803
I11.NODE_2155_length_21352_cov_45.672115_9 K00927
I11.NODE_2164_length_2729_cov_35.643093.126.2757_1 
I11.NODE_2164_length_2729_cov_35.643093.126.2757_2 K03716
I11.NODE_2164_length_2729_cov_35.643093.126.2757_3 
I11.NODE_2177_length_4218_cov_38.927929.36.4246_1 K03596
I11.NODE_2177_length_4218_cov_38.927929.36.4246_2 
I11.NODE_2177_length_4218_cov_38.927929.36.4246_3 
I11.NODE_2178_length_4586_cov_34.888138_1 K03824
I11.NODE_2178_length_4586_cov_34.888138_2 
I11.NODE_2178_length_4586_cov_34.888138_3 
I11.NODE_2178_length_4586_cov_34.888138_4 K11260
I11.NODE_2178_length_4586_cov_34.888138_5 K11717
I11.NODE_2178_length_4586_cov_34.888138_6 
I11.NODE_219_length_6472_cov_37.282757.1.6487_1 K07816
I11.NODE_219_length_6472_cov_37.282757.1.6487_2 K06890
I11.NODE_219_length_6472_cov_37.282757.1.6487_3 K03147
I11.NODE_219_length_6472_cov_37.282757.1.6487_4 
I11.NODE_219_length_6472_cov_37.282757.1.6487_5 
I11.NODE_219_length_6472_cov_37.282757.1.6487_6 
I11.NODE_219_length_6472_cov_37.282757.1.6487_7 K01990
I11.NODE_219_length_6472_cov_37.282757.1.6487_8 K01992
I11.NODE_2201_length_20435_cov_42.195007_1 K03327
I11.NODE_2201_length_20435_cov_42.195007_10 
I11.NODE_2201_length_20435_cov_42.195007_11 K07024
I11.NODE_2201_length_20435_cov_42.195007_12 K04072
I11.NODE_2201_length_20435_cov_42.195007_13 K01914
I11.NODE_2201_length_20435_cov_42.195007_14 
I11.NODE_2201_length_20435_cov_42.195007_2 
I11.NODE_2201_length_20435_cov_42.195007_3 
I11.NODE_2201_length_20435_cov_42.195007_4 
I11.NODE_2201_length_20435_cov_42.195007_5 
I11.NODE_2201_length_20435_cov_42.195007_6 
I11.NODE_2201_length_20435_cov_42.195007_7 K02003
I11.NODE_2201_length_20435_cov_42.195007_8 
I11.NODE_2201_length_20435_cov_42.195007_9 
I11.NODE_2257_length_4553_cov_35.503403_1 
I11.NODE_2257_length_4553_cov_35.503403_2 
I11.NODE_2257_length_4553_cov_35.503403_3 
I11.NODE_2257_length_4553_cov_35.503403_4 K03310
I11.NODE_2292_length_13755_cov_48.067974_1 
I11.NODE_2292_length_13755_cov_48.067974_2 
I11.NODE_2292_length_13755_cov_48.067974_3 K01529
I11.NODE_2292_length_13755_cov_48.067974_4 K06766
I11.NODE_2292_length_13755_cov_48.067974_5 
I11.NODE_2292_length_13755_cov_48.067974_6 
I11.NODE_2292_length_13755_cov_48.067974_7 
I11.NODE_2300_length_3202_cov_31.026546.29.3230_1 
I11.NODE_2300_length_3202_cov_31.026546.29.3230_2 K01273
I11.NODE_2300_length_3202_cov_31.026546.29.3230_3 
I11.NODE_2300_length_3202_cov_31.026546.29.3230_4 
I11.NODE_2335_length_1678_cov_49.226460_1 K03941
I11.NODE_2341_length_8557_cov_36.671730_1 
I11.NODE_2341_length_8557_cov_36.671730_2 
I11.NODE_2341_length_8557_cov_36.671730_3 
I11.NODE_2341_length_8557_cov_36.671730_4 
I11.NODE_2341_length_8557_cov_36.671730_5 
I11.NODE_2341_length_8557_cov_36.671730_6 
I11.NODE_234_length_5259_cov_41.546303_1 K00123
I11.NODE_234_length_5259_cov_41.546303_2 
I11.NODE_234_length_5259_cov_41.546303_3 K00334
I11.NODE_2359_length_1843_cov_31.017363.59.1871_1 K00655
I11.NODE_2359_length_1843_cov_31.017363.59.1871_2 
I11.NODE_2359_length_1843_cov_31.017363.59.1871_3 
I11.NODE_2364_length_5764_cov_37.130985.16.5792_1 
I11.NODE_2364_length_5764_cov_37.130985.16.5792_2 K01439
I11.NODE_2364_length_5764_cov_37.130985.16.5792_3 
I11.NODE_2364_length_5764_cov_37.130985.16.5792_4 
I11.NODE_2364_length_5764_cov_37.130985.16.5792_5 
I11.NODE_2399_length_2833_cov_51.642429_1 
I11.NODE_2399_length_2833_cov_51.642429_2 K01434
I11.NODE_2407_length_4456_cov_35.484291.214.4484_1 K00003
I11.NODE_2407_length_4456_cov_35.484291.214.4484_2 K00013
I11.NODE_2407_length_4456_cov_35.484291.214.4484_3 K00134
I11.NODE_2412_length_4192_cov_32.345181.1.2951_1 
I11.NODE_2412_length_4192_cov_32.345181.1.2951_2 K09686
I11.NODE_2412_length_4192_cov_32.345181.1.2951_3 K09687
I11.NODE_2412_length_4192_cov_32.345181.1.2951_4 
I11.NODE_2412_length_4192_cov_32.345181.3125.4220_1 
I11.NODE_2412_length_4192_cov_32.345181.3125.4220_2 K03088
I11.NODE_2420_length_10687_cov_42.552727_1 
I11.NODE_2420_length_10687_cov_42.552727_10 
I11.NODE_2420_length_10687_cov_42.552727_2 K09716
I11.NODE_2420_length_10687_cov_42.552727_3 K01751
I11.NODE_2420_length_10687_cov_42.552727_4 
I11.NODE_2420_length_10687_cov_42.552727_5 
I11.NODE_2420_length_10687_cov_42.552727_6 K02016
I11.NODE_2420_length_10687_cov_42.552727_7 K02015
I11.NODE_2420_length_10687_cov_42.552727_8 K02015
I11.NODE_2420_length_10687_cov_42.552727_9 K02013
I11.NODE_2434_length_1632_cov_41.101715.20.1660_1 
I11.NODE_2434_length_1632_cov_41.101715.20.1660_2 
I11.NODE_2448_length_7318_cov_32.627220.1.6005_1 
I11.NODE_2448_length_7318_cov_32.627220.1.6005_2 
I11.NODE_2448_length_7318_cov_32.627220.1.6005_3 K01153
I11.NODE_2448_length_7318_cov_32.627220.1.6005_4 K07076
I11.NODE_2448_length_7318_cov_32.627220.1.6005_5 
I11.NODE_2466_length_10054_cov_43.734833_1 
I11.NODE_2466_length_10054_cov_43.734833_2 K03292
I11.NODE_2466_length_10054_cov_43.734833_3 
I11.NODE_2466_length_10054_cov_43.734833_4 
I11.NODE_2466_length_10054_cov_43.734833_5 K00622
I11.NODE_2466_length_10054_cov_43.734833_6 K03712
I11.NODE_2466_length_10054_cov_43.734833_7 
I11.NODE_2466_length_10054_cov_43.734833_8 
I11.NODE_2466_length_10054_cov_43.734833_9 K00837
I11.NODE_2470_length_10072_cov_37.131653_1 
I11.NODE_2470_length_10072_cov_37.131653_10 
I11.NODE_2470_length_10072_cov_37.131653_2 
I11.NODE_2470_length_10072_cov_37.131653_3 
I11.NODE_2470_length_10072_cov_37.131653_4 
I11.NODE_2470_length_10072_cov_37.131653_5 
I11.NODE_2470_length_10072_cov_37.131653_6 
I11.NODE_2470_length_10072_cov_37.131653_7 
I11.NODE_2470_length_10072_cov_37.131653_8 K03548
I11.NODE_2470_length_10072_cov_37.131653_9 
I11.NODE_2496_length_5244_cov_37.749809_1 
I11.NODE_2496_length_5244_cov_37.749809_2 K06927
I11.NODE_2496_length_5244_cov_37.749809_3 K01937
I11.NODE_2496_length_5244_cov_37.749809_4 
I11.NODE_2496_length_5244_cov_37.749809_5 K01915
I11.NODE_2499_length_10523_cov_40.309608.1.8588_1 K03315
I11.NODE_2499_length_10523_cov_40.309608.1.8588_2 K03800
I11.NODE_2499_length_10523_cov_40.309608.1.8588_3 
I11.NODE_2499_length_10523_cov_40.309608.1.8588_4 
I11.NODE_2499_length_10523_cov_40.309608.1.8588_5 
I11.NODE_2499_length_10523_cov_40.309608.8817.10551_1 K01866
I11.NODE_2501_length_33556_cov_42.406544_1 K06287
I11.NODE_2501_length_33556_cov_42.406544_10 K05837
I11.NODE_2501_length_33556_cov_42.406544_11 
I11.NODE_2501_length_33556_cov_42.406544_12 
I11.NODE_2501_length_33556_cov_42.406544_13 K08301
I11.NODE_2501_length_33556_cov_42.406544_14 K02888
I11.NODE_2501_length_33556_cov_42.406544_15 K07584
I11.NODE_2501_length_33556_cov_42.406544_16 K02899
I11.NODE_2501_length_33556_cov_42.406544_17 K03979
I11.NODE_2501_length_33556_cov_42.406544_18 K07574
I11.NODE_2501_length_33556_cov_42.406544_19 K00784
I11.NODE_2501_length_33556_cov_42.406544_2 K03630
I11.NODE_2501_length_33556_cov_42.406544_20 
I11.NODE_2501_length_33556_cov_42.406544_21 K00839
I11.NODE_2501_length_33556_cov_42.406544_22 
I11.NODE_2501_length_33556_cov_42.406544_23 K03565
I11.NODE_2501_length_33556_cov_42.406544_24 K00969
I11.NODE_2501_length_33556_cov_42.406544_25 
I11.NODE_2501_length_33556_cov_42.406544_26 K09710
I11.NODE_2501_length_33556_cov_42.406544_27 K01869
I11.NODE_2501_length_33556_cov_42.406544_28 K01463
I11.NODE_2501_length_33556_cov_42.406544_29 K03101
I11.NODE_2501_length_33556_cov_42.406544_3 K03569
I11.NODE_2501_length_33556_cov_42.406544_30 K06180
I11.NODE_2501_length_33556_cov_42.406544_31 K02825
I11.NODE_2501_length_33556_cov_42.406544_32 K02824
I11.NODE_2501_length_33556_cov_42.406544_33 
I11.NODE_2501_length_33556_cov_42.406544_4 K03570
I11.NODE_2501_length_33556_cov_42.406544_5 
I11.NODE_2501_length_33556_cov_42.406544_6 K05515
I11.NODE_2501_length_33556_cov_42.406544_7 K03610
I11.NODE_2501_length_33556_cov_42.406544_8 K03609
I11.NODE_2501_length_33556_cov_42.406544_9 K03608
I11.NODE_2521_length_6480_cov_44.348148_1 
I11.NODE_2521_length_6480_cov_44.348148_2 K02035
I11.NODE_2521_length_6480_cov_44.348148_3 K02033
I11.NODE_2521_length_6480_cov_44.348148_4 K02034
I11.NODE_2521_length_6480_cov_44.348148_5 
I11.NODE_2521_length_6480_cov_44.348148_6 K02032
I11.NODE_2538_length_8564_cov_44.088509.1.7434_1 K00104
I11.NODE_2538_length_8564_cov_44.088509.1.7434_2 K03522
I11.NODE_2538_length_8564_cov_44.088509.1.7434_3 K03521
I11.NODE_2538_length_8564_cov_44.088509.1.7434_4 
I11.NODE_2538_length_8564_cov_44.088509.1.7434_5 K03303
I11.NODE_2538_length_8564_cov_44.088509.1.7434_6 K05799
I11.NODE_2538_length_8564_cov_44.088509.7610.8592_1 
I11.NODE_253_length_6972_cov_40.738811.87.7000_1 
I11.NODE_253_length_6972_cov_40.738811.87.7000_2 
I11.NODE_253_length_6972_cov_40.738811.87.7000_3 K00794
I11.NODE_253_length_6972_cov_40.738811.87.7000_4 K01497 K02858
I11.NODE_253_length_6972_cov_40.738811.87.7000_5 K00793
I11.NODE_253_length_6972_cov_40.738811.87.7000_6 K11752
I11.NODE_253_length_6972_cov_40.738811.87.7000_7 
I11.NODE_254_length_3266_cov_55.049297.576.3294_1 
I11.NODE_254_length_3266_cov_55.049297.576.3294_2 K05588
I11.NODE_2554_length_2380_cov_41.713024_1 
I11.NODE_2554_length_2380_cov_41.713024_2 K00210
I11.NODE_2554_length_2380_cov_41.713024_3 
I11.NODE_2555_length_476_cov_32.957985_1 K07491
I11.NODE_2559_length_11308_cov_46.220375_1 K03524
I11.NODE_2559_length_11308_cov_46.220375_10 K09815
I11.NODE_2559_length_11308_cov_46.220375_11 K09817
I11.NODE_2559_length_11308_cov_46.220375_12 K09816
I11.NODE_2559_length_11308_cov_46.220375_13 
I11.NODE_2559_length_11308_cov_46.220375_14 
I11.NODE_2559_length_11308_cov_46.220375_2 K01567
I11.NODE_2559_length_11308_cov_46.220375_3 
I11.NODE_2559_length_11308_cov_46.220375_4 
I11.NODE_2559_length_11308_cov_46.220375_5 K03525
I11.NODE_2559_length_11308_cov_46.220375_6 K05540
I11.NODE_2559_length_11308_cov_46.220375_7 K03624
I11.NODE_2559_length_11308_cov_46.220375_8 K04567
I11.NODE_2559_length_11308_cov_46.220375_9 
I11.NODE_2609_length_7524_cov_37.709862_1 K03555
I11.NODE_2609_length_7524_cov_37.709862_2 K03572
I11.NODE_2609_length_7524_cov_37.709862_3 K00791
I11.NODE_2609_length_7524_cov_37.709862_4 K03666
I11.NODE_2609_length_7524_cov_37.709862_5 
I11.NODE_2611_length_34364_cov_41.738682_1 
I11.NODE_2611_length_34364_cov_41.738682_10 K01297
I11.NODE_2611_length_34364_cov_41.738682_11 
I11.NODE_2611_length_34364_cov_41.738682_12 K10947
I11.NODE_2611_length_34364_cov_41.738682_13 
I11.NODE_2611_length_34364_cov_41.738682_14 
I11.NODE_2611_length_34364_cov_41.738682_15 K01463
I11.NODE_2611_length_34364_cov_41.738682_16 
I11.NODE_2611_length_34364_cov_41.738682_17 
I11.NODE_2611_length_34364_cov_41.738682_18 
I11.NODE_2611_length_34364_cov_41.738682_19 
I11.NODE_2611_length_34364_cov_41.738682_2 K12942
I11.NODE_2611_length_34364_cov_41.738682_20 
I11.NODE_2611_length_34364_cov_41.738682_21 
I11.NODE_2611_length_34364_cov_41.738682_22 
I11.NODE_2611_length_34364_cov_41.738682_23 
I11.NODE_2611_length_34364_cov_41.738682_24 
I11.NODE_2611_length_34364_cov_41.738682_25 K03787
I11.NODE_2611_length_34364_cov_41.738682_26 
I11.NODE_2611_length_34364_cov_41.738682_27 K00171
I11.NODE_2611_length_34364_cov_41.738682_28 K01420
I11.NODE_2611_length_34364_cov_41.738682_29 
I11.NODE_2611_length_34364_cov_41.738682_3 K01436
I11.NODE_2611_length_34364_cov_41.738682_4 
I11.NODE_2611_length_34364_cov_41.738682_5 
I11.NODE_2611_length_34364_cov_41.738682_6 K01531
I11.NODE_2611_length_34364_cov_41.738682_7 
I11.NODE_2611_length_34364_cov_41.738682_8 
I11.NODE_2611_length_34364_cov_41.738682_9 K00600
I11.NODE_2629_length_9296_cov_42.213104_1 
I11.NODE_2629_length_9296_cov_42.213104_2 
I11.NODE_2629_length_9296_cov_42.213104_3 K00302
I11.NODE_2629_length_9296_cov_42.213104_4 K00111
I11.NODE_2629_length_9296_cov_42.213104_5 
I11.NODE_2629_length_9296_cov_42.213104_6 
I11.NODE_2629_length_9296_cov_42.213104_7 
I11.NODE_2629_length_9296_cov_42.213104_8 
I11.NODE_2629_length_9296_cov_42.213104_9 
I11.NODE_2643_length_11378_cov_47.622341_1 K04761
I11.NODE_2643_length_11378_cov_47.622341_10 
I11.NODE_2643_length_11378_cov_47.622341_11 
I11.NODE_2643_length_11378_cov_47.622341_2 K07240
I11.NODE_2643_length_11378_cov_47.622341_3 
I11.NODE_2643_length_11378_cov_47.622341_4 K00548
I11.NODE_2643_length_11378_cov_47.622341_5 
I11.NODE_2643_length_11378_cov_47.622341_6 K07173
I11.NODE_2643_length_11378_cov_47.622341_7 
I11.NODE_2643_length_11378_cov_47.622341_8 K02028
I11.NODE_2643_length_11378_cov_47.622341_9 K02029 K02030
I11.NODE_2646_length_7788_cov_42.633667_1 
I11.NODE_2646_length_7788_cov_42.633667_2 
I11.NODE_2646_length_7788_cov_42.633667_3 
I11.NODE_2646_length_7788_cov_42.633667_4 K01487
I11.NODE_2646_length_7788_cov_42.633667_5 
I11.NODE_2646_length_7788_cov_42.633667_6 K09687
I11.NODE_2646_length_7788_cov_42.633667_7 K01992
I11.NODE_2712_length_11212_cov_40.022655.1.4476_1 
I11.NODE_2712_length_11212_cov_40.022655.1.4476_2 K01754
I11.NODE_2712_length_11212_cov_40.022655.1.4476_3 
I11.NODE_2712_length_11212_cov_40.022655.1.4476_4 
I11.NODE_2712_length_11212_cov_40.022655.4730.11240_1 K06147
I11.NODE_2712_length_11212_cov_40.022655.4730.11240_2 K06147
I11.NODE_2712_length_11212_cov_40.022655.4730.11240_3 K09768
I11.NODE_2712_length_11212_cov_40.022655.4730.11240_4 
I11.NODE_2712_length_11212_cov_40.022655.4730.11240_5 
I11.NODE_2716_length_29408_cov_45.816650.15.29383_1 
I11.NODE_2716_length_29408_cov_45.816650.15.29383_10 K00681
I11.NODE_2716_length_29408_cov_45.816650.15.29383_11 K04077
I11.NODE_2716_length_29408_cov_45.816650.15.29383_12 K04078
I11.NODE_2716_length_29408_cov_45.816650.15.29383_13 K03660
I11.NODE_2716_length_29408_cov_45.816650.15.29383_14 
I11.NODE_2716_length_29408_cov_45.816650.15.29383_15 K00756
I11.NODE_2716_length_29408_cov_45.816650.15.29383_16 K01619
I11.NODE_2716_length_29408_cov_45.816650.15.29383_17 K01839
I11.NODE_2716_length_29408_cov_45.816650.15.29383_18 K03317
I11.NODE_2716_length_29408_cov_45.816650.15.29383_19 K03492
I11.NODE_2716_length_29408_cov_45.816650.15.29383_2 
I11.NODE_2716_length_29408_cov_45.816650.15.29383_20 K00762
I11.NODE_2716_length_29408_cov_45.816650.15.29383_21 K00226
I11.NODE_2716_length_29408_cov_45.816650.15.29383_22 K02823
I11.NODE_2716_length_29408_cov_45.816650.15.29383_23 K00609
I11.NODE_2716_length_29408_cov_45.816650.15.29383_24 
I11.NODE_2716_length_29408_cov_45.816650.15.29383_25 
I11.NODE_2716_length_29408_cov_45.816650.15.29383_26 
I11.NODE_2716_length_29408_cov_45.816650.15.29383_3 
I11.NODE_2716_length_29408_cov_45.816650.15.29383_4 
I11.NODE_2716_length_29408_cov_45.816650.15.29383_5 K01951
I11.NODE_2716_length_29408_cov_45.816650.15.29383_6 K00088
I11.NODE_2716_length_29408_cov_45.816650.15.29383_7 
I11.NODE_2716_length_29408_cov_45.816650.15.29383_8 
I11.NODE_2716_length_29408_cov_45.816650.15.29383_9 K06898
I11.NODE_274_length_5951_cov_53.438583_1 
I11.NODE_274_length_5951_cov_53.438583_2 
I11.NODE_274_length_5951_cov_53.438583_3 K03943
I11.NODE_276_length_6263_cov_43.665497_1 
I11.NODE_276_length_6263_cov_43.665497_2 K00950
I11.NODE_276_length_6263_cov_43.665497_3 K01633
I11.NODE_276_length_6263_cov_43.665497_4 K00796
I11.NODE_276_length_6263_cov_43.665497_5 K01495
I11.NODE_276_length_6263_cov_43.665497_6 
I11.NODE_276_length_6263_cov_43.665497_7 K00826
I11.NODE_276_length_6263_cov_43.665497_8 K01657
I11.NODE_276_length_6263_cov_43.665497_9 K01658
I11.NODE_2817_length_4721_cov_40.726963.14.4728_1 K09681
I11.NODE_2817_length_4721_cov_40.726963.14.4728_2 K03785
I11.NODE_2817_length_4721_cov_40.726963.14.4728_3 K05887
I11.NODE_2817_length_4721_cov_40.726963.14.4728_4 
I11.NODE_2817_length_4721_cov_40.726963.14.4728_5 
I11.NODE_2828_length_4656_cov_35.056488_1 
I11.NODE_2828_length_4656_cov_35.056488_2 
I11.NODE_2828_length_4656_cov_35.056488_3 
I11.NODE_2828_length_4656_cov_35.056488_4 K06334
I11.NODE_2828_length_4656_cov_35.056488_5 
I11.NODE_2828_length_4656_cov_35.056488_6 
I11.NODE_2828_length_4656_cov_35.056488_7 K13694
I11.NODE_2834_length_28733_cov_39.662270_1 
I11.NODE_2834_length_28733_cov_39.662270_10 K07258
I11.NODE_2834_length_28733_cov_39.662270_11 K12574
I11.NODE_2834_length_28733_cov_39.662270_12 K03711
I11.NODE_2834_length_28733_cov_39.662270_13 
I11.NODE_2834_length_28733_cov_39.662270_14 K07447
I11.NODE_2834_length_28733_cov_39.662270_15 
I11.NODE_2834_length_28733_cov_39.662270_16 
I11.NODE_2834_length_28733_cov_39.662270_17 K01872
I11.NODE_2834_length_28733_cov_39.662270_18 K00566
I11.NODE_2834_length_28733_cov_39.662270_19 K04488
I11.NODE_2834_length_28733_cov_39.662270_2 K01227
I11.NODE_2834_length_28733_cov_39.662270_20 K04487
I11.NODE_2834_length_28733_cov_39.662270_21 K13643
I11.NODE_2834_length_28733_cov_39.662270_22 
I11.NODE_2834_length_28733_cov_39.662270_23 K07478
I11.NODE_2834_length_28733_cov_39.662270_24 K03706
I11.NODE_2834_length_28733_cov_39.662270_25 K03168
I11.NODE_2834_length_28733_cov_39.662270_26 K04096
I11.NODE_2834_length_28733_cov_39.662270_27 K07391
I11.NODE_2834_length_28733_cov_39.662270_28 K07460
I11.NODE_2834_length_28733_cov_39.662270_3 K12410
I11.NODE_2834_length_28733_cov_39.662270_4 
I11.NODE_2834_length_28733_cov_39.662270_5 
I11.NODE_2834_length_28733_cov_39.662270_6 
I11.NODE_2834_length_28733_cov_39.662270_7 K06024
I11.NODE_2834_length_28733_cov_39.662270_8 K05896
I11.NODE_2834_length_28733_cov_39.662270_9 
I11.NODE_2914_length_6623_cov_34.163067_1 
I11.NODE_2914_length_6623_cov_34.163067_2 K00128
I11.NODE_2914_length_6623_cov_34.163067_3 
I11.NODE_2914_length_6623_cov_34.163067_4 K13275
I11.NODE_2914_length_6623_cov_34.163067_5 
I11.NODE_2914_length_6623_cov_34.163067_6 
I11.NODE_2914_length_6623_cov_34.163067_7 
I11.NODE_2914_length_6623_cov_34.163067_8 K00432
I11.NODE_2966_length_18138_cov_42.878048_1 
I11.NODE_2966_length_18138_cov_42.878048_10 
I11.NODE_2966_length_18138_cov_42.878048_11 
I11.NODE_2966_length_18138_cov_42.878048_12 K00358
I11.NODE_2966_length_18138_cov_42.878048_13 
I11.NODE_2966_length_18138_cov_42.878048_14 K02003
I11.NODE_2966_length_18138_cov_42.878048_15 K02004
I11.NODE_2966_length_18138_cov_42.878048_16 K11382
I11.NODE_2966_length_18138_cov_42.878048_17 K09684
I11.NODE_2966_length_18138_cov_42.878048_18 K13730
I11.NODE_2966_length_18138_cov_42.878048_2 
I11.NODE_2966_length_18138_cov_42.878048_3 K00936
I11.NODE_2966_length_18138_cov_42.878048_4 
I11.NODE_2966_length_18138_cov_42.878048_5 K02574
I11.NODE_2966_length_18138_cov_42.878048_6 
I11.NODE_2966_length_18138_cov_42.878048_7 
I11.NODE_2966_length_18138_cov_42.878048_8 
I11.NODE_2966_length_18138_cov_42.878048_9 
I11.NODE_300_length_10911_cov_42.589588_1 K03324
I11.NODE_300_length_10911_cov_42.589588_2 K04041
I11.NODE_300_length_10911_cov_42.589588_3 K01262
I11.NODE_300_length_10911_cov_42.589588_4 
I11.NODE_300_length_10911_cov_42.589588_5 K04759
I11.NODE_300_length_10911_cov_42.589588_6 K04758
I11.NODE_300_length_10911_cov_42.589588_7 
I11.NODE_300_length_10911_cov_42.589588_8 
I11.NODE_300_length_10911_cov_42.589588_9 
I11.NODE_3069_length_1759_cov_34.799885_1 
I11.NODE_3069_length_1759_cov_34.799885_2 
I11.NODE_3094_length_1275_cov_37.680000_1 
I11.NODE_3094_length_1275_cov_37.680000_2 
I11.NODE_3140_length_3331_cov_44.044731_1 K09157
I11.NODE_3140_length_3331_cov_44.044731_2 K07166
I11.NODE_3140_length_3331_cov_44.044731_3 K01875
I11.NODE_31_length_3526_cov_50.077141_1 
I11.NODE_31_length_3526_cov_50.077141_2 K03325
I11.NODE_31_length_3526_cov_50.077141_3 K01623
I11.NODE_31_length_3526_cov_50.077141_4 
I11.NODE_31_length_3526_cov_50.077141_5 
I11.NODE_327_length_436_cov_38.013760_1 K00868
I11.NODE_330_length_7164_cov_34.307648_1 
I11.NODE_330_length_7164_cov_34.307648_2 
I11.NODE_330_length_7164_cov_34.307648_3 K01756
I11.NODE_330_length_7164_cov_34.307648_4 
I11.NODE_330_length_7164_cov_34.307648_5 K00811
I11.NODE_330_length_7164_cov_34.307648_6 K01142
I11.NODE_330_length_7164_cov_34.307648_7 
I11.NODE_331_length_2156_cov_32.797310_1 
I11.NODE_331_length_2156_cov_32.797310_2 K02902
I11.NODE_333_length_1282_cov_42.604523_1 
I11.NODE_333_length_1282_cov_42.604523_2 K03823
I11.NODE_334_length_51327_cov_49.037857_1 
I11.NODE_334_length_51327_cov_49.037857_10 K02338
I11.NODE_334_length_51327_cov_49.037857_11 K02313
I11.NODE_334_length_51327_cov_49.037857_12 K02914
I11.NODE_334_length_51327_cov_49.037857_13 K03536
I11.NODE_334_length_51327_cov_49.037857_14 K08998
I11.NODE_334_length_51327_cov_49.037857_15 K03217
I11.NODE_334_length_51327_cov_49.037857_16 K06346
I11.NODE_334_length_51327_cov_49.037857_17 K03650
I11.NODE_334_length_51327_cov_49.037857_18 K03495
I11.NODE_334_length_51327_cov_49.037857_19 K03501
I11.NODE_334_length_51327_cov_49.037857_2 K04757
I11.NODE_334_length_51327_cov_49.037857_20 K03497
I11.NODE_334_length_51327_cov_49.037857_21 K03497
I11.NODE_334_length_51327_cov_49.037857_22 
I11.NODE_334_length_51327_cov_49.037857_23 
I11.NODE_334_length_51327_cov_49.037857_24 
I11.NODE_334_length_51327_cov_49.037857_25 K02990
I11.NODE_334_length_51327_cov_49.037857_26 
I11.NODE_334_length_51327_cov_49.037857_27 K02963
I11.NODE_334_length_51327_cov_49.037857_28 
I11.NODE_334_length_51327_cov_49.037857_29 
I11.NODE_334_length_51327_cov_49.037857_3 K04749
I11.NODE_334_length_51327_cov_49.037857_30 
I11.NODE_334_length_51327_cov_49.037857_31 K02939
I11.NODE_334_length_51327_cov_49.037857_32 K02314
I11.NODE_334_length_51327_cov_49.037857_33 K01939
I11.NODE_334_length_51327_cov_49.037857_34 K02315
I11.NODE_334_length_51327_cov_49.037857_35 
I11.NODE_334_length_51327_cov_49.037857_36 K01256
I11.NODE_334_length_51327_cov_49.037857_37 
I11.NODE_334_length_51327_cov_49.037857_38 K01620
I11.NODE_334_length_51327_cov_49.037857_39 K00783
I11.NODE_334_length_51327_cov_49.037857_4 
I11.NODE_334_length_51327_cov_49.037857_40 K05946
I11.NODE_334_length_51327_cov_49.037857_41 K00694
I11.NODE_334_length_51327_cov_49.037857_42 K01791
I11.NODE_334_length_51327_cov_49.037857_43 K13012
I11.NODE_334_length_51327_cov_49.037857_44 K07034
I11.NODE_334_length_51327_cov_49.037857_45 
I11.NODE_334_length_51327_cov_49.037857_46 K07720
I11.NODE_334_length_51327_cov_49.037857_47 K01195
I11.NODE_334_length_51327_cov_49.037857_48 
I11.NODE_334_length_51327_cov_49.037857_49 K00266
I11.NODE_334_length_51327_cov_49.037857_5 
I11.NODE_334_length_51327_cov_49.037857_50 K08997
I11.NODE_334_length_51327_cov_49.037857_51 
I11.NODE_334_length_51327_cov_49.037857_6 K02469
I11.NODE_334_length_51327_cov_49.037857_7 K02470
I11.NODE_334_length_51327_cov_49.037857_8 K03629
I11.NODE_334_length_51327_cov_49.037857_9 
I11.NODE_3391_length_1816_cov_36.446033_1 
I11.NODE_3391_length_1816_cov_36.446033_2 
I11.NODE_33_length_3072_cov_50.805988_1 
I11.NODE_33_length_3072_cov_50.805988_2 
I11.NODE_3411_length_3462_cov_38.609764_1 K06419
I11.NODE_3411_length_3462_cov_38.609764_2 K07007
I11.NODE_3411_length_3462_cov_38.609764_3 K04716
I11.NODE_3411_length_3462_cov_38.609764_4 K00760
I11.NODE_34_length_15721_cov_52.653267.1.15739_1 K03734
I11.NODE_34_length_15721_cov_52.653267.1.15739_10 K01923
I11.NODE_34_length_15721_cov_52.653267.1.15739_11 K01588
I11.NODE_34_length_15721_cov_52.653267.1.15739_2 K02004
I11.NODE_34_length_15721_cov_52.653267.1.15739_3 K02003
I11.NODE_34_length_15721_cov_52.653267.1.15739_4 
I11.NODE_34_length_15721_cov_52.653267.1.15739_5 K01952
I11.NODE_34_length_15721_cov_52.653267.1.15739_6 K01945
I11.NODE_34_length_15721_cov_52.653267.1.15739_7 K11175
I11.NODE_34_length_15721_cov_52.653267.1.15739_8 K01933
I11.NODE_34_length_15721_cov_52.653267.1.15739_9 K00764
I11.NODE_356_length_7282_cov_46.986404_1 
I11.NODE_356_length_7282_cov_46.986404_2 K05795
I11.NODE_356_length_7282_cov_46.986404_3 
I11.NODE_356_length_7282_cov_46.986404_4 K01537
I11.NODE_356_length_7282_cov_46.986404_5 
I11.NODE_356_length_7282_cov_46.986404_6 
I11.NODE_35_length_803_cov_89.960152_1 
I11.NODE_3605_length_1518_cov_31.338604_1 K01567
I11.NODE_3605_length_1518_cov_31.338604_2 
I11.NODE_3641_length_38612_cov_45.668522.1.13048_1 
I11.NODE_3641_length_38612_cov_45.668522.1.13048_10 K02503
I11.NODE_3641_length_38612_cov_45.668522.1.13048_11 K02970
I11.NODE_3641_length_38612_cov_45.668522.1.13048_12 K09117
I11.NODE_3641_length_38612_cov_45.668522.1.13048_13 K07185
I11.NODE_3641_length_38612_cov_45.668522.1.13048_2 K02495
I11.NODE_3641_length_38612_cov_45.668522.1.13048_3 K03705
I11.NODE_3641_length_38612_cov_45.668522.1.13048_4 K03687
I11.NODE_3641_length_38612_cov_45.668522.1.13048_5 K04043
I11.NODE_3641_length_38612_cov_45.668522.1.13048_6 K03686
I11.NODE_3641_length_38612_cov_45.668522.1.13048_7 K02687
I11.NODE_3641_length_38612_cov_45.668522.1.13048_8 K09761
I11.NODE_3641_length_38612_cov_45.668522.1.13048_9 
I11.NODE_3641_length_38612_cov_45.668522.13305.38640_1 
I11.NODE_3641_length_38612_cov_45.668522.13305.38640_10 
I11.NODE_3641_length_38612_cov_45.668522.13305.38640_11 K01878
I11.NODE_3641_length_38612_cov_45.668522.13305.38640_12 K01879
I11.NODE_3641_length_38612_cov_45.668522.13305.38640_13 K06041
I11.NODE_3641_length_38612_cov_45.668522.13305.38640_14 K09773
I11.NODE_3641_length_38612_cov_45.668522.13305.38640_15 K01006
I11.NODE_3641_length_38612_cov_45.668522.13305.38640_16 
I11.NODE_3641_length_38612_cov_45.668522.13305.38640_17 
I11.NODE_3641_length_38612_cov_45.668522.13305.38640_18 
I11.NODE_3641_length_38612_cov_45.668522.13305.38640_19 
I11.NODE_3641_length_38612_cov_45.668522.13305.38640_2 K06438
I11.NODE_3641_length_38612_cov_45.668522.13305.38640_20 
I11.NODE_3641_length_38612_cov_45.668522.13305.38640_21 K09121
I11.NODE_3641_length_38612_cov_45.668522.13305.38640_22 K13638
I11.NODE_3641_length_38612_cov_45.668522.13305.38640_23 K03169
I11.NODE_3641_length_38612_cov_45.668522.13305.38640_24 K01520
I11.NODE_3641_length_38612_cov_45.668522.13305.38640_3 K06217
I11.NODE_3641_length_38612_cov_45.668522.13305.38640_4 K07042
I11.NODE_3641_length_38612_cov_45.668522.13305.38640_5 K00901
I11.NODE_3641_length_38612_cov_45.668522.13305.38640_6 K03595
I11.NODE_3641_length_38612_cov_45.668522.13305.38640_7 K06213
I11.NODE_3641_length_38612_cov_45.668522.13305.38640_8 
I11.NODE_3641_length_38612_cov_45.668522.13305.38640_9 K03584
I11.NODE_364_length_8638_cov_42.343136_1 
I11.NODE_364_length_8638_cov_42.343136_2 
I11.NODE_364_length_8638_cov_42.343136_3 
I11.NODE_364_length_8638_cov_42.343136_4 K07402
I11.NODE_364_length_8638_cov_42.343136_5 
I11.NODE_364_length_8638_cov_42.343136_6 
I11.NODE_364_length_8638_cov_42.343136_7 K12528
I11.NODE_364_length_8638_cov_42.343136_8 K13483
I11.NODE_364_length_8638_cov_42.343136_9 
I11.NODE_36_length_5637_cov_49.061913_1 
I11.NODE_36_length_5637_cov_49.061913_2 
I11.NODE_36_length_5637_cov_49.061913_3 K01779
I11.NODE_36_length_5637_cov_49.061913_4 
I11.NODE_36_length_5637_cov_49.061913_5 
I11.NODE_373_length_12704_cov_37.401447.1.12707_1 K00030
I11.NODE_373_length_12704_cov_37.401447.1.12707_10 
I11.NODE_373_length_12704_cov_37.401447.1.12707_11 
I11.NODE_373_length_12704_cov_37.401447.1.12707_2 K09011
I11.NODE_373_length_12704_cov_37.401447.1.12707_3 K00611
I11.NODE_373_length_12704_cov_37.401447.1.12707_4 K03481
I11.NODE_373_length_12704_cov_37.401447.1.12707_5 K03183
I11.NODE_373_length_12704_cov_37.401447.1.12707_6 K06178
I11.NODE_373_length_12704_cov_37.401447.1.12707_7 
I11.NODE_373_length_12704_cov_37.401447.1.12707_8 K01586
I11.NODE_373_length_12704_cov_37.401447.1.12707_9 K00928
I11.NODE_376_length_718_cov_49.550140.1.568_1 
I11.NODE_3773_length_6343_cov_34.555729_1 
I11.NODE_3773_length_6343_cov_34.555729_2 K02320
I11.NODE_3773_length_6343_cov_34.555729_3 
I11.NODE_3773_length_6343_cov_34.555729_4 
I11.NODE_3773_length_6343_cov_34.555729_5 K07012
I11.NODE_3774_length_12803_cov_36.260174_1 
I11.NODE_3774_length_12803_cov_36.260174_10 
I11.NODE_3774_length_12803_cov_36.260174_11 K01533
I11.NODE_3774_length_12803_cov_36.260174_2 K00016
I11.NODE_3774_length_12803_cov_36.260174_3 
I11.NODE_3774_length_12803_cov_36.260174_4 K01265
I11.NODE_3774_length_12803_cov_36.260174_5 K08303
I11.NODE_3774_length_12803_cov_36.260174_6 K06901
I11.NODE_3774_length_12803_cov_36.260174_7 
I11.NODE_3774_length_12803_cov_36.260174_8 
I11.NODE_3774_length_12803_cov_36.260174_9 
I11.NODE_378_length_1068_cov_34.670410_1 
I11.NODE_378_length_1068_cov_34.670410_2 
I11.NODE_3804_length_2901_cov_41.131680_1 
I11.NODE_3804_length_2901_cov_41.131680_2 K01784
I11.NODE_3804_length_2901_cov_41.131680_3 
I11.NODE_3864_length_7544_cov_33.250530.6598.7572_1 
I11.NODE_38_length_4317_cov_37.141071_1 
I11.NODE_38_length_4317_cov_37.141071_2 
I11.NODE_38_length_4317_cov_37.141071_3 K07452
I11.NODE_38_length_4317_cov_37.141071_4 
I11.NODE_3901_length_4167_cov_31.099592_1 
I11.NODE_3909_length_11323_cov_43.848804_1 K10907
I11.NODE_3909_length_11323_cov_43.848804_10 
I11.NODE_3909_length_11323_cov_43.848804_11 
I11.NODE_3909_length_11323_cov_43.848804_2 K01652
I11.NODE_3909_length_11323_cov_43.848804_3 K01653
I11.NODE_3909_length_11323_cov_43.848804_4 
I11.NODE_3909_length_11323_cov_43.848804_5 
I11.NODE_3909_length_11323_cov_43.848804_6 K03969
I11.NODE_3909_length_11323_cov_43.848804_7 
I11.NODE_3909_length_11323_cov_43.848804_8 
I11.NODE_3909_length_11323_cov_43.848804_9 
I11.NODE_392_length_10510_cov_47.647099.1.10526_1 
I11.NODE_392_length_10510_cov_47.647099.1.10526_10 
I11.NODE_392_length_10510_cov_47.647099.1.10526_2 K06148
I11.NODE_392_length_10510_cov_47.647099.1.10526_3 K06148
I11.NODE_392_length_10510_cov_47.647099.1.10526_4 K09790
I11.NODE_392_length_10510_cov_47.647099.1.10526_5 
I11.NODE_392_length_10510_cov_47.647099.1.10526_6 
I11.NODE_392_length_10510_cov_47.647099.1.10526_7 K02016
I11.NODE_392_length_10510_cov_47.647099.1.10526_8 K07284
I11.NODE_392_length_10510_cov_47.647099.1.10526_9 
I11.NODE_396_length_5872_cov_46.932732_1 
I11.NODE_396_length_5872_cov_46.932732_2 K06969
I11.NODE_396_length_5872_cov_46.932732_3 
I11.NODE_396_length_5872_cov_46.932732_4 
I11.NODE_396_length_5872_cov_46.932732_5 
I11.NODE_396_length_5872_cov_46.932732_6 K01662
I11.NODE_3986_length_18004_cov_46.291767.1.6466_1 
I11.NODE_3986_length_18004_cov_46.291767.1.6466_2 K07150
I11.NODE_3986_length_18004_cov_46.291767.1.6466_3 
I11.NODE_3986_length_18004_cov_46.291767.1.6466_4 K08177
I11.NODE_3986_length_18004_cov_46.291767.1.6466_5 K05586
I11.NODE_3986_length_18004_cov_46.291767.1.6466_6 K05587
I11.NODE_3986_length_18004_cov_46.291767.6863.18032_1 
I11.NODE_3986_length_18004_cov_46.291767.6863.18032_2 K04486
I11.NODE_3986_length_18004_cov_46.291767.6863.18032_3 K06023
I11.NODE_3986_length_18004_cov_46.291767.6863.18032_4 K03703
I11.NODE_3986_length_18004_cov_46.291767.6863.18032_5 K03701
I11.NODE_3986_length_18004_cov_46.291767.6863.18032_6 K03702
I11.NODE_4013_length_1275_cov_49.608627_1 K01867
I11.NODE_4050_length_11369_cov_43.257191_1 
I11.NODE_4050_length_11369_cov_43.257191_10 K01424
I11.NODE_4050_length_11369_cov_43.257191_2 
I11.NODE_4050_length_11369_cov_43.257191_3 K00568
I11.NODE_4050_length_11369_cov_43.257191_4 K03183
I11.NODE_4050_length_11369_cov_43.257191_5 K03281
I11.NODE_4050_length_11369_cov_43.257191_6 K03657
I11.NODE_4050_length_11369_cov_43.257191_7 
I11.NODE_4050_length_11369_cov_43.257191_8 K02029 K02030
I11.NODE_4050_length_11369_cov_43.257191_9 K02028
I11.NODE_406_length_4420_cov_51.129414_1 K01958
I11.NODE_406_length_4420_cov_51.129414_2 
I11.NODE_4235_length_25341_cov_39.415138.1.11284_1 
I11.NODE_4235_length_25341_cov_39.415138.1.11284_10 K03826
I11.NODE_4235_length_25341_cov_39.415138.1.11284_11 
I11.NODE_4235_length_25341_cov_39.415138.1.11284_12 
I11.NODE_4235_length_25341_cov_39.415138.1.11284_2 
I11.NODE_4235_length_25341_cov_39.415138.1.11284_3 
I11.NODE_4235_length_25341_cov_39.415138.1.11284_4 
I11.NODE_4235_length_25341_cov_39.415138.1.11284_5 
I11.NODE_4235_length_25341_cov_39.415138.1.11284_6 
I11.NODE_4235_length_25341_cov_39.415138.1.11284_7 K00525
I11.NODE_4235_length_25341_cov_39.415138.1.11284_8 K00526
I11.NODE_4235_length_25341_cov_39.415138.1.11284_9 
I11.NODE_4235_length_25341_cov_39.415138.11413.25369_1 
I11.NODE_4235_length_25341_cov_39.415138.11413.25369_10 
I11.NODE_4235_length_25341_cov_39.415138.11413.25369_11 K12264
I11.NODE_4235_length_25341_cov_39.415138.11413.25369_12 
I11.NODE_4235_length_25341_cov_39.415138.11413.25369_13 K03310
I11.NODE_4235_length_25341_cov_39.415138.11413.25369_2 
I11.NODE_4235_length_25341_cov_39.415138.11413.25369_3 
I11.NODE_4235_length_25341_cov_39.415138.11413.25369_4 K02773
I11.NODE_4235_length_25341_cov_39.415138.11413.25369_5 K02774
I11.NODE_4235_length_25341_cov_39.415138.11413.25369_6 K02775
I11.NODE_4235_length_25341_cov_39.415138.11413.25369_7 K08302
I11.NODE_4235_length_25341_cov_39.415138.11413.25369_8 K00094
I11.NODE_4235_length_25341_cov_39.415138.11413.25369_9 K00917
I11.NODE_423_length_15617_cov_46.513863_1 K03546
I11.NODE_423_length_15617_cov_46.513863_2 K03547
I11.NODE_423_length_15617_cov_46.513863_3 
I11.NODE_423_length_15617_cov_46.513863_4 
I11.NODE_423_length_15617_cov_46.513863_5 
I11.NODE_423_length_15617_cov_46.513863_6 K03657
I11.NODE_423_length_15617_cov_46.513863_7 
I11.NODE_424_length_3906_cov_49.808754_1 K03664
I11.NODE_424_length_3906_cov_49.808754_2 K01066
I11.NODE_424_length_3906_cov_49.808754_3 K12573
I11.NODE_4342_length_2787_cov_37.630787.213.2815_1 
I11.NODE_4342_length_2787_cov_37.630787.213.2815_2 K03458
I11.NODE_4375_length_10769_cov_38.689663_1 
I11.NODE_4375_length_10769_cov_38.689663_2 K03310
I11.NODE_4375_length_10769_cov_38.689663_3 
I11.NODE_4375_length_10769_cov_38.689663_4 K02483
I11.NODE_4375_length_10769_cov_38.689663_5 
I11.NODE_4375_length_10769_cov_38.689663_6 
I11.NODE_4375_length_10769_cov_38.689663_7 K00384
I11.NODE_4375_length_10769_cov_38.689663_8 
I11.NODE_4375_length_10769_cov_38.689663_9 
I11.NODE_4400_length_4476_cov_42.348526.730.4504_1 
I11.NODE_4400_length_4476_cov_42.348526.730.4504_2 
I11.NODE_4400_length_4476_cov_42.348526.730.4504_3 
I11.NODE_4431_length_7960_cov_39.762062.1.7958_1 
I11.NODE_4431_length_7960_cov_39.762062.1.7958_2 
I11.NODE_4431_length_7960_cov_39.762062.1.7958_3 K03284
I11.NODE_4431_length_7960_cov_39.762062.1.7958_4 
I11.NODE_4431_length_7960_cov_39.762062.1.7958_5 K00872
I11.NODE_4431_length_7960_cov_39.762062.1.7958_6 K01733
I11.NODE_4459_length_11108_cov_40.440853.17.11102_1 
I11.NODE_4459_length_11108_cov_40.440853.17.11102_10 K11070
I11.NODE_4459_length_11108_cov_40.440853.17.11102_11 K11069
I11.NODE_4459_length_11108_cov_40.440853.17.11102_2 
I11.NODE_4459_length_11108_cov_40.440853.17.11102_3 
I11.NODE_4459_length_11108_cov_40.440853.17.11102_4 K00243
I11.NODE_4459_length_11108_cov_40.440853.17.11102_5 
I11.NODE_4459_length_11108_cov_40.440853.17.11102_6 
I11.NODE_4459_length_11108_cov_40.440853.17.11102_7 
I11.NODE_4459_length_11108_cov_40.440853.17.11102_8 K11072
I11.NODE_4459_length_11108_cov_40.440853.17.11102_9 K11071
I11.NODE_446_length_5826_cov_55.136627_1 
I11.NODE_446_length_5826_cov_55.136627_2 K01955
I11.NODE_446_length_5826_cov_55.136627_3 K01956
I11.NODE_446_length_5826_cov_55.136627_4 K01591
I11.NODE_448_length_6532_cov_47.607319_1 
I11.NODE_448_length_6532_cov_47.607319_2 K01468
I11.NODE_448_length_6532_cov_47.607319_3 K00603 K01746
I11.NODE_448_length_6532_cov_47.607319_4 K01712
I11.NODE_448_length_6532_cov_47.607319_5 K01745
I11.NODE_4516_length_2941_cov_40.953075.242.2969_1 K05845 K05846
I11.NODE_4516_length_2941_cov_40.953075.242.2969_2 K05847
I11.NODE_4521_length_569_cov_31.810194_1 
I11.NODE_4569_length_4433_cov_37.459732_1 K00286
I11.NODE_4569_length_4433_cov_37.459732_2 K01990
I11.NODE_4569_length_4433_cov_37.459732_3 
I11.NODE_4569_length_4433_cov_37.459732_4 
I11.NODE_456_length_14746_cov_44.432251.1.1405_1 
I11.NODE_456_length_14746_cov_44.432251.1.1405_2 
I11.NODE_456_length_14746_cov_44.432251.1824.14774_1 
I11.NODE_456_length_14746_cov_44.432251.1824.14774_10 K03831
I11.NODE_456_length_14746_cov_44.432251.1824.14774_11 K05796
I11.NODE_456_length_14746_cov_44.432251.1824.14774_12 
I11.NODE_456_length_14746_cov_44.432251.1824.14774_13 
I11.NODE_456_length_14746_cov_44.432251.1824.14774_14 K00123
I11.NODE_456_length_14746_cov_44.432251.1824.14774_2 
I11.NODE_456_length_14746_cov_44.432251.1824.14774_3 K03752
I11.NODE_456_length_14746_cov_44.432251.1824.14774_4 K03750
I11.NODE_456_length_14746_cov_44.432251.1824.14774_5 K03753
I11.NODE_456_length_14746_cov_44.432251.1824.14774_6 K07141
I11.NODE_456_length_14746_cov_44.432251.1824.14774_7 K03637
I11.NODE_456_length_14746_cov_44.432251.1824.14774_8 K03639
I11.NODE_456_length_14746_cov_44.432251.1824.14774_9 
I11.NODE_4694_length_732_cov_35.803280_1 
I11.NODE_472_length_15282_cov_38.023033_1 K07699
I11.NODE_472_length_15282_cov_38.023033_10 K03625
I11.NODE_472_length_15282_cov_38.023033_11 
I11.NODE_472_length_15282_cov_38.023033_12 
I11.NODE_472_length_15282_cov_38.023033_13 K06396
I11.NODE_472_length_15282_cov_38.023033_14 
I11.NODE_472_length_15282_cov_38.023033_15 K06394
I11.NODE_472_length_15282_cov_38.023033_16 K06393
I11.NODE_472_length_15282_cov_38.023033_17 K06392
I11.NODE_472_length_15282_cov_38.023033_18 
I11.NODE_472_length_15282_cov_38.023033_19 K06390
I11.NODE_472_length_15282_cov_38.023033_2 K06399
I11.NODE_472_length_15282_cov_38.023033_3 K03631
I11.NODE_472_length_15282_cov_38.023033_4 K06442
I11.NODE_472_length_15282_cov_38.023033_5 K09775
I11.NODE_472_length_15282_cov_38.023033_6 K00795
I11.NODE_472_length_15282_cov_38.023033_7 K03602
I11.NODE_472_length_15282_cov_38.023033_8 K03601
I11.NODE_472_length_15282_cov_38.023033_9 
I11.NODE_4773_length_1115_cov_40.338116_1 
I11.NODE_4780_length_4517_cov_44.830860_1 K06901
I11.NODE_4780_length_4517_cov_44.830860_2 
I11.NODE_4780_length_4517_cov_44.830860_3 
I11.NODE_4780_length_4517_cov_44.830860_4 
I11.NODE_480_length_10965_cov_40.135887.1.8378_1 
I11.NODE_480_length_10965_cov_40.135887.1.8378_2 
I11.NODE_480_length_10965_cov_40.135887.1.8378_3 K02502
I11.NODE_480_length_10965_cov_40.135887.1.8378_4 K00765
I11.NODE_480_length_10965_cov_40.135887.1.8378_5 K00817
I11.NODE_480_length_10965_cov_40.135887.1.8378_6 K01693
I11.NODE_480_length_10965_cov_40.135887.1.8378_7 K02501
I11.NODE_480_length_10965_cov_40.135887.1.8378_8 K01814
I11.NODE_480_length_10965_cov_40.135887.1.8378_9 K02500
I11.NODE_480_length_10965_cov_40.135887.8597.10993_1 K11755
I11.NODE_480_length_10965_cov_40.135887.8597.10993_2 
I11.NODE_480_length_10965_cov_40.135887.8597.10993_3 
I11.NODE_4859_length_5102_cov_40.403370_1 K03556
I11.NODE_4859_length_5102_cov_40.403370_2 
I11.NODE_4859_length_5102_cov_40.403370_3 
I11.NODE_488_length_10952_cov_44.330170_1 
I11.NODE_488_length_10952_cov_44.330170_2 
I11.NODE_488_length_10952_cov_44.330170_3 K03980
I11.NODE_488_length_10952_cov_44.330170_4 
I11.NODE_488_length_10952_cov_44.330170_5 
I11.NODE_488_length_10952_cov_44.330170_6 
I11.NODE_488_length_10952_cov_44.330170_7 K01448
I11.NODE_488_length_10952_cov_44.330170_8 
I11.NODE_488_length_10952_cov_44.330170_9 K07317
I11.NODE_490_length_19013_cov_40.711460_1 
I11.NODE_490_length_19013_cov_40.711460_10 K06960
I11.NODE_490_length_19013_cov_40.711460_11 K02959
I11.NODE_490_length_19013_cov_40.711460_12 K03106
I11.NODE_490_length_19013_cov_40.711460_13 K09787
I11.NODE_490_length_19013_cov_40.711460_14 K03110
I11.NODE_490_length_19013_cov_40.711460_15 K03529
I11.NODE_490_length_19013_cov_40.711460_16 K07739
I11.NODE_490_length_19013_cov_40.711460_17 K03685
I11.NODE_490_length_19013_cov_40.711460_18 
I11.NODE_490_length_19013_cov_40.711460_19 K02356
I11.NODE_490_length_19013_cov_40.711460_2 
I11.NODE_490_length_19013_cov_40.711460_3 K00104
I11.NODE_490_length_19013_cov_40.711460_4 K03470
I11.NODE_490_length_19013_cov_40.711460_5 K03311
I11.NODE_490_length_19013_cov_40.711460_6 K06948
I11.NODE_490_length_19013_cov_40.711460_7 K02884
I11.NODE_490_length_19013_cov_40.711460_8 K00554
I11.NODE_490_length_19013_cov_40.711460_9 K02860
I11.NODE_491_length_1191_cov_46.961376_1 
I11.NODE_492_length_3828_cov_43.560345_1 K01775
I11.NODE_492_length_3828_cov_43.560345_2 
I11.NODE_492_length_3828_cov_43.560345_3 
I11.NODE_492_length_3828_cov_43.560345_4 K01356
I11.NODE_4969_length_581_cov_37.542168_1 
I11.NODE_497_length_1199_cov_43.632195.1.1212_1 
I11.NODE_4988_length_14573_cov_30.902216.285.4449_1 
I11.NODE_4988_length_14573_cov_30.902216.285.4449_2 
I11.NODE_4988_length_14573_cov_30.902216.285.4449_3 
I11.NODE_4988_length_14573_cov_30.902216.285.4449_4 
I11.NODE_4988_length_14573_cov_30.902216.285.4449_5 
I11.NODE_4988_length_14573_cov_30.902216.285.4449_6 
I11.NODE_5030_length_4313_cov_37.554138_1 
I11.NODE_5030_length_4313_cov_37.554138_2 
I11.NODE_5030_length_4313_cov_37.554138_3 
I11.NODE_5030_length_4313_cov_37.554138_4 K01269
I11.NODE_5030_length_4313_cov_37.554138_5 
I11.NODE_5032_length_8394_cov_33.210030.1113.2109_1 
I11.NODE_5032_length_8394_cov_33.210030.1113.2109_2 
I11.NODE_5032_length_8394_cov_33.210030.2344.8422_1 
I11.NODE_5032_length_8394_cov_33.210030.2344.8422_2 
I11.NODE_5032_length_8394_cov_33.210030.2344.8422_3 
I11.NODE_5032_length_8394_cov_33.210030.2344.8422_4 K08169
I11.NODE_5032_length_8394_cov_33.210030.2344.8422_5 K01554
I11.NODE_5032_length_8394_cov_33.210030.2344.8422_6 K03816
I11.NODE_5032_length_8394_cov_33.210030.2344.8422_7 
I11.NODE_5032_length_8394_cov_33.210030.2344.8422_8 K07727
I11.NODE_5032_length_8394_cov_33.210030.2344.8422_9 
I11.NODE_5131_length_5712_cov_38.240021_1 
I11.NODE_5131_length_5712_cov_38.240021_2 
I11.NODE_5131_length_5712_cov_38.240021_3 
I11.NODE_5131_length_5712_cov_38.240021_4 
I11.NODE_5131_length_5712_cov_38.240021_5 K03088
I11.NODE_5131_length_5712_cov_38.240021_6 
I11.NODE_5131_length_5712_cov_38.240021_7 
I11.NODE_5163_length_1275_cov_38.625881.144.1303_1 
I11.NODE_5216_length_3027_cov_32.884045_1 
I11.NODE_5216_length_3027_cov_32.884045_2 
I11.NODE_5216_length_3027_cov_32.884045_3 K03442
I11.NODE_5216_length_3027_cov_32.884045_4 
I11.NODE_5235_length_24064_cov_37.608753.1.20190_1 K00876
I11.NODE_5235_length_24064_cov_37.608753.1.20190_10 K07024
I11.NODE_5235_length_24064_cov_37.608753.1.20190_11 K05521
I11.NODE_5235_length_24064_cov_37.608753.1.20190_12 
I11.NODE_5235_length_24064_cov_37.608753.1.20190_13 K02483
I11.NODE_5235_length_24064_cov_37.608753.1.20190_14 K00936
I11.NODE_5235_length_24064_cov_37.608753.1.20190_15 K02003
I11.NODE_5235_length_24064_cov_37.608753.1.20190_16 K02004
I11.NODE_5235_length_24064_cov_37.608753.1.20190_2 K03100
I11.NODE_5235_length_24064_cov_37.608753.1.20190_3 K00599
I11.NODE_5235_length_24064_cov_37.608753.1.20190_4 
I11.NODE_5235_length_24064_cov_37.608753.1.20190_5 
I11.NODE_5235_length_24064_cov_37.608753.1.20190_6 
I11.NODE_5235_length_24064_cov_37.608753.1.20190_7 
I11.NODE_5235_length_24064_cov_37.608753.1.20190_8 
I11.NODE_5235_length_24064_cov_37.608753.1.20190_9 
I11.NODE_5235_length_24064_cov_37.608753.20387.24092_1 
I11.NODE_5235_length_24064_cov_37.608753.20387.24092_2 K03535
I11.NODE_5235_length_24064_cov_37.608753.20387.24092_3 
I11.NODE_524_length_6634_cov_49.838860_1 K07592
I11.NODE_524_length_6634_cov_49.838860_2 K02033
I11.NODE_524_length_6634_cov_49.838860_3 K02034
I11.NODE_524_length_6634_cov_49.838860_4 K02035
I11.NODE_524_length_6634_cov_49.838860_5 
I11.NODE_524_length_6634_cov_49.838860_6 K02032
I11.NODE_5281_length_9849_cov_35.391510_1 K01881
I11.NODE_5281_length_9849_cov_35.391510_2 
I11.NODE_5281_length_9849_cov_35.391510_3 K03308
I11.NODE_5281_length_9849_cov_35.391510_4 K07043
I11.NODE_5281_length_9849_cov_35.391510_5 
I11.NODE_5281_length_9849_cov_35.391510_6 
I11.NODE_5281_length_9849_cov_35.391510_7 K00053
I11.NODE_5281_length_9849_cov_35.391510_8 K01652
I11.NODE_5281_length_9849_cov_35.391510_9 K07489
I11.NODE_5360_length_3666_cov_41.115383.17.3448_1 
I11.NODE_5360_length_3666_cov_41.115383.17.3448_2 
I11.NODE_5360_length_3666_cov_41.115383.17.3448_3 
I11.NODE_5360_length_3666_cov_41.115383.17.3448_4 
I11.NODE_536_length_3656_cov_33.337528_1 
I11.NODE_536_length_3656_cov_33.337528_2 K03704
I11.NODE_536_length_3656_cov_33.337528_3 
I11.NODE_536_length_3656_cov_33.337528_4 K03718
I11.NODE_536_length_3656_cov_33.337528_5 K03769
I11.NODE_5478_length_2984_cov_32.517761_1 
I11.NODE_5478_length_2984_cov_32.517761_2 K02021
I11.NODE_5478_length_2984_cov_32.517761_3 
I11.NODE_548_length_6592_cov_46.189472_1 
I11.NODE_548_length_6592_cov_46.189472_2 K01681
I11.NODE_548_length_6592_cov_46.189472_3 K07138
I11.NODE_548_length_6592_cov_46.189472_4 
I11.NODE_548_length_6592_cov_46.189472_5 
I11.NODE_548_length_6592_cov_46.189472_6 
I11.NODE_549_length_1251_cov_56.915268_1 
I11.NODE_549_length_1251_cov_56.915268_2 
I11.NODE_5515_length_1081_cov_34.480110_1 K00891
I11.NODE_5554_length_7412_cov_42.661224_1 
I11.NODE_5554_length_7412_cov_42.661224_2 K01243
I11.NODE_5554_length_7412_cov_42.661224_3 
I11.NODE_5554_length_7412_cov_42.661224_4 K03577
I11.NODE_5554_length_7412_cov_42.661224_5 K01870
I11.NODE_566_length_25849_cov_42.484623.21077.25877_1 
I11.NODE_566_length_25849_cov_42.484623.21077.25877_2 K07052
I11.NODE_566_length_25849_cov_42.484623.21077.25877_3 K04565
I11.NODE_566_length_25849_cov_42.484623.21077.25877_4 K00077
I11.NODE_566_length_25849_cov_42.484623.21077.25877_5 
I11.NODE_566_length_25849_cov_42.484623.36.20818_1 
I11.NODE_566_length_25849_cov_42.484623.36.20818_10 K06941
I11.NODE_566_length_25849_cov_42.484623.36.20818_11 K03500
I11.NODE_566_length_25849_cov_42.484623.36.20818_12 K06973
I11.NODE_566_length_25849_cov_42.484623.36.20818_13 K00604
I11.NODE_566_length_25849_cov_42.484623.36.20818_14 K01462
I11.NODE_566_length_25849_cov_42.484623.36.20818_15 K04066
I11.NODE_566_length_25849_cov_42.484623.36.20818_16 K13038
I11.NODE_566_length_25849_cov_42.484623.36.20818_17 
I11.NODE_566_length_25849_cov_42.484623.36.20818_18 K00942
I11.NODE_566_length_25849_cov_42.484623.36.20818_19 
I11.NODE_566_length_25849_cov_42.484623.36.20818_2 
I11.NODE_566_length_25849_cov_42.484623.36.20818_20 K01778
I11.NODE_566_length_25849_cov_42.484623.36.20818_3 
I11.NODE_566_length_25849_cov_42.484623.36.20818_4 K03574
I11.NODE_566_length_25849_cov_42.484623.36.20818_5 K00949
I11.NODE_566_length_25849_cov_42.484623.36.20818_6 K01783
I11.NODE_566_length_25849_cov_42.484623.36.20818_7 K06949
I11.NODE_566_length_25849_cov_42.484623.36.20818_8 K08884
I11.NODE_566_length_25849_cov_42.484623.36.20818_9 K01090
I11.NODE_5674_length_4330_cov_39.187298_1 
I11.NODE_5674_length_4330_cov_39.187298_2 
I11.NODE_5674_length_4330_cov_39.187298_3 K00014
I11.NODE_56_length_9301_cov_47.364155_1 
I11.NODE_56_length_9301_cov_47.364155_2 
I11.NODE_56_length_9301_cov_47.364155_3 K12950
I11.NODE_56_length_9301_cov_47.364155_4 
I11.NODE_56_length_9301_cov_47.364155_5 
I11.NODE_56_length_9301_cov_47.364155_6 
I11.NODE_56_length_9301_cov_47.364155_7 
I11.NODE_56_length_9301_cov_47.364155_8 K11251
I11.NODE_56_length_9301_cov_47.364155_9 
I11.NODE_5712_length_45748_cov_44.366245.1.20031_1 
I11.NODE_5712_length_45748_cov_44.366245.1.20031_10 
I11.NODE_5712_length_45748_cov_44.366245.1.20031_11 
I11.NODE_5712_length_45748_cov_44.366245.1.20031_12 K00996
I11.NODE_5712_length_45748_cov_44.366245.1.20031_13 K06119
I11.NODE_5712_length_45748_cov_44.366245.1.20031_14 
I11.NODE_5712_length_45748_cov_44.366245.1.20031_2 K02004
I11.NODE_5712_length_45748_cov_44.366245.1.20031_3 K02003
I11.NODE_5712_length_45748_cov_44.366245.1.20031_4 K03327
I11.NODE_5712_length_45748_cov_44.366245.1.20031_5 
I11.NODE_5712_length_45748_cov_44.366245.1.20031_6 K00078
I11.NODE_5712_length_45748_cov_44.366245.1.20031_7 K01462
I11.NODE_5712_length_45748_cov_44.366245.1.20031_8 K07052
I11.NODE_5712_length_45748_cov_44.366245.1.20031_9 K03798
I11.NODE_5712_length_45748_cov_44.366245.20252.45776_1 
I11.NODE_5712_length_45748_cov_44.366245.20252.45776_10 
I11.NODE_5712_length_45748_cov_44.366245.20252.45776_11 
I11.NODE_5712_length_45748_cov_44.366245.20252.45776_12 
I11.NODE_5712_length_45748_cov_44.366245.20252.45776_13 K09690
I11.NODE_5712_length_45748_cov_44.366245.20252.45776_14 K09691
I11.NODE_5712_length_45748_cov_44.366245.20252.45776_15 
I11.NODE_5712_length_45748_cov_44.366245.20252.45776_16 
I11.NODE_5712_length_45748_cov_44.366245.20252.45776_17 K05610
I11.NODE_5712_length_45748_cov_44.366245.20252.45776_18 
I11.NODE_5712_length_45748_cov_44.366245.20252.45776_19 
I11.NODE_5712_length_45748_cov_44.366245.20252.45776_2 
I11.NODE_5712_length_45748_cov_44.366245.20252.45776_20 K02479
I11.NODE_5712_length_45748_cov_44.366245.20252.45776_21 
I11.NODE_5712_length_45748_cov_44.366245.20252.45776_22 K02006
I11.NODE_5712_length_45748_cov_44.366245.20252.45776_23 
I11.NODE_5712_length_45748_cov_44.366245.20252.45776_24 
I11.NODE_5712_length_45748_cov_44.366245.20252.45776_25 
I11.NODE_5712_length_45748_cov_44.366245.20252.45776_3 K04973
I11.NODE_5712_length_45748_cov_44.366245.20252.45776_4 
I11.NODE_5712_length_45748_cov_44.366245.20252.45776_5 K00903
I11.NODE_5712_length_45748_cov_44.366245.20252.45776_6 
I11.NODE_5712_length_45748_cov_44.366245.20252.45776_7 
I11.NODE_5712_length_45748_cov_44.366245.20252.45776_8 
I11.NODE_5712_length_45748_cov_44.366245.20252.45776_9 
I11.NODE_5849_length_2663_cov_36.336838.1.2053_1 
I11.NODE_584_length_1699_cov_42.914066_1 K07720
I11.NODE_584_length_1699_cov_42.914066_2 K02529
I11.NODE_588_length_1966_cov_44.849442.146.1994_1 
I11.NODE_588_length_1966_cov_44.849442.146.1994_2 
I11.NODE_5997_length_7751_cov_40.616566_1 
I11.NODE_5997_length_7751_cov_40.616566_2 
I11.NODE_5997_length_7751_cov_40.616566_3 K00745
I11.NODE_5997_length_7751_cov_40.616566_4 K00798
I11.NODE_5997_length_7751_cov_40.616566_5 K06889
I11.NODE_5997_length_7751_cov_40.616566_6 
I11.NODE_5997_length_7751_cov_40.616566_7 
I11.NODE_5997_length_7751_cov_40.616566_8 K13274
I11.NODE_599_length_17233_cov_40.270817.20.17261_1 
I11.NODE_599_length_17233_cov_40.270817.20.17261_10 K02031
I11.NODE_599_length_17233_cov_40.270817.20.17261_11 
I11.NODE_599_length_17233_cov_40.270817.20.17261_12 
I11.NODE_599_length_17233_cov_40.270817.20.17261_13 
I11.NODE_599_length_17233_cov_40.270817.20.17261_14 
I11.NODE_599_length_17233_cov_40.270817.20.17261_15 
I11.NODE_599_length_17233_cov_40.270817.20.17261_2 K01744
I11.NODE_599_length_17233_cov_40.270817.20.17261_3 
I11.NODE_599_length_17233_cov_40.270817.20.17261_4 
I11.NODE_599_length_17233_cov_40.270817.20.17261_5 
I11.NODE_599_length_17233_cov_40.270817.20.17261_6 K02346
I11.NODE_599_length_17233_cov_40.270817.20.17261_7 
I11.NODE_599_length_17233_cov_40.270817.20.17261_8 K02034
I11.NODE_599_length_17233_cov_40.270817.20.17261_9 K02035
I11.NODE_607_length_7910_cov_40.626041.1.7925_1 
I11.NODE_607_length_7910_cov_40.626041.1.7925_2 K00800
I11.NODE_607_length_7910_cov_40.626041.1.7925_3 K01735
I11.NODE_607_length_7910_cov_40.626041.1.7925_4 K01736
I11.NODE_607_length_7910_cov_40.626041.1.7925_5 
I11.NODE_607_length_7910_cov_40.626041.1.7925_6 K01090
I11.NODE_607_length_7910_cov_40.626041.1.7925_7 
I11.NODE_607_length_7910_cov_40.626041.1.7925_8 
I11.NODE_6081_length_1191_cov_34.079765.1.1199_1 
I11.NODE_618_length_966_cov_40.561077_1 
I11.NODE_618_length_966_cov_40.561077_2 K04095
I11.NODE_618_length_966_cov_40.561077_3 
I11.NODE_636_length_4367_cov_37.112434.103.4395_1 
I11.NODE_636_length_4367_cov_37.112434.103.4395_2 K03498
I11.NODE_636_length_4367_cov_37.112434.103.4395_3 K03499
I11.NODE_637_length_1663_cov_49.472641_1 
I11.NODE_637_length_1663_cov_49.472641_2 
I11.NODE_637_length_1663_cov_49.472641_3 
I11.NODE_63_length_10684_cov_52.574970.1.10699_1 
I11.NODE_63_length_10684_cov_52.574970.1.10699_2 
I11.NODE_63_length_10684_cov_52.574970.1.10699_3 K01270
I11.NODE_63_length_10684_cov_52.574970.1.10699_4 K06147
I11.NODE_63_length_10684_cov_52.574970.1.10699_5 K07456
I11.NODE_63_length_10684_cov_52.574970.1.10699_6 
I11.NODE_63_length_10684_cov_52.574970.1.10699_7 K01887
I11.NODE_641_length_45589_cov_48.886772.13.45617_1 
I11.NODE_641_length_45589_cov_48.886772.13.45617_10 
I11.NODE_641_length_45589_cov_48.886772.13.45617_11 K03577
I11.NODE_641_length_45589_cov_48.886772.13.45617_12 
I11.NODE_641_length_45589_cov_48.886772.13.45617_13 K02003
I11.NODE_641_length_45589_cov_48.886772.13.45617_14 K00633
I11.NODE_641_length_45589_cov_48.886772.13.45617_15 K10439
I11.NODE_641_length_45589_cov_48.886772.13.45617_16 K10440
I11.NODE_641_length_45589_cov_48.886772.13.45617_17 K10441
I11.NODE_641_length_45589_cov_48.886772.13.45617_18 K06726
I11.NODE_641_length_45589_cov_48.886772.13.45617_19 K00852
I11.NODE_641_length_45589_cov_48.886772.13.45617_2 K06959
I11.NODE_641_length_45589_cov_48.886772.13.45617_20 K02529
I11.NODE_641_length_45589_cov_48.886772.13.45617_21 K02242
I11.NODE_641_length_45589_cov_48.886772.13.45617_22 K03581
I11.NODE_641_length_45589_cov_48.886772.13.45617_23 K04045
I11.NODE_641_length_45589_cov_48.886772.13.45617_24 K09553
I11.NODE_641_length_45589_cov_48.886772.13.45617_25 K00789
I11.NODE_641_length_45589_cov_48.886772.13.45617_26 
I11.NODE_641_length_45589_cov_48.886772.13.45617_27 
I11.NODE_641_length_45589_cov_48.886772.13.45617_28 
I11.NODE_641_length_45589_cov_48.886772.13.45617_29 K06283
I11.NODE_641_length_45589_cov_48.886772.13.45617_3 K02836
I11.NODE_641_length_45589_cov_48.886772.13.45617_30 
I11.NODE_641_length_45589_cov_48.886772.13.45617_31 K06381
I11.NODE_641_length_45589_cov_48.886772.13.45617_32 K00790
I11.NODE_641_length_45589_cov_48.886772.13.45617_33 
I11.NODE_641_length_45589_cov_48.886772.13.45617_34 K00009
I11.NODE_641_length_45589_cov_48.886772.13.45617_35 K02798
I11.NODE_641_length_45589_cov_48.886772.13.45617_36 K03483
I11.NODE_641_length_45589_cov_48.886772.13.45617_37 K02799 K02800
I11.NODE_641_length_45589_cov_48.886772.13.45617_4 K03070
I11.NODE_641_length_45589_cov_48.886772.13.45617_5 K09760
I11.NODE_641_length_45589_cov_48.886772.13.45617_6 K05808
I11.NODE_641_length_45589_cov_48.886772.13.45617_7 
I11.NODE_641_length_45589_cov_48.886772.13.45617_8 
I11.NODE_641_length_45589_cov_48.886772.13.45617_9 
I11.NODE_647_length_2347_cov_33.759266_1 K02647
I11.NODE_647_length_2347_cov_33.759266_2 K07790
I11.NODE_650_length_2737_cov_49.309830_1 
I11.NODE_675_length_4847_cov_46.780277_1 
I11.NODE_675_length_4847_cov_46.780277_2 
I11.NODE_675_length_4847_cov_46.780277_3 
I11.NODE_675_length_4847_cov_46.780277_4 
I11.NODE_675_length_4847_cov_46.780277_5 K00681
I11.NODE_694_length_10943_cov_36.478661_1 
I11.NODE_694_length_10943_cov_36.478661_10 
I11.NODE_694_length_10943_cov_36.478661_2 K07050
I11.NODE_694_length_10943_cov_36.478661_3 
I11.NODE_694_length_10943_cov_36.478661_4 K13566
I11.NODE_694_length_10943_cov_36.478661_5 K00656
I11.NODE_694_length_10943_cov_36.478661_6 K04069
I11.NODE_694_length_10943_cov_36.478661_7 
I11.NODE_694_length_10943_cov_36.478661_8 
I11.NODE_694_length_10943_cov_36.478661_9 
I11.NODE_738_length_4509_cov_45.902195.12.4537_1 
I11.NODE_738_length_4509_cov_45.902195.12.4537_2 K03431
I11.NODE_738_length_4509_cov_45.902195.12.4537_3 K00820
I11.NODE_758_length_7118_cov_39.379040_1 
I11.NODE_758_length_7118_cov_39.379040_2 
I11.NODE_758_length_7118_cov_39.379040_3 K03709
I11.NODE_758_length_7118_cov_39.379040_4 K01928
I11.NODE_758_length_7118_cov_39.379040_5 
I11.NODE_758_length_7118_cov_39.379040_6 K01866
I11.NODE_770_length_3006_cov_34.624752.1.537_1 K08978
I11.NODE_770_length_3006_cov_34.624752.675.3034_1 K00876
I11.NODE_770_length_3006_cov_34.624752.675.3034_2 
I11.NODE_770_length_3006_cov_34.624752.675.3034_3 K00598
I11.NODE_771_length_1899_cov_32.837284_1 K04093 K04518
I11.NODE_771_length_1899_cov_32.837284_2 
I11.NODE_774_length_9048_cov_39.151855.1.3779_1 
I11.NODE_774_length_9048_cov_39.151855.1.3779_2 
I11.NODE_774_length_9048_cov_39.151855.1.3779_3 K00001
I11.NODE_774_length_9048_cov_39.151855.3793.9076_1 
I11.NODE_774_length_9048_cov_39.151855.3793.9076_2 
I11.NODE_774_length_9048_cov_39.151855.3793.9076_3 
I11.NODE_774_length_9048_cov_39.151855.3793.9076_4 
I11.NODE_774_length_9048_cov_39.151855.3793.9076_5 K03150
I11.NODE_774_length_9048_cov_39.151855.3793.9076_6 K03149
I11.NODE_774_length_9048_cov_39.151855.3793.9076_7 K03148
I11.NODE_774_length_9048_cov_39.151855.3793.9076_8 K03154
I11.NODE_779_length_7556_cov_44.366333_1 
I11.NODE_779_length_7556_cov_44.366333_2 K06607
I11.NODE_779_length_7556_cov_44.366333_3 K01160
I11.NODE_779_length_7556_cov_44.366333_4 
I11.NODE_779_length_7556_cov_44.366333_5 K04770
I11.NODE_779_length_7556_cov_44.366333_6 K10773
I11.NODE_779_length_7556_cov_44.366333_7 
I11.NODE_788_length_6621_cov_52.605648.1.6615_1 K03093
I11.NODE_788_length_6621_cov_52.605648.1.6615_2 
I11.NODE_788_length_6621_cov_52.605648.1.6615_3 K01883
I11.NODE_788_length_6621_cov_52.605648.1.6615_4 K11145
I11.NODE_788_length_6621_cov_52.605648.1.6615_5 K03465
I11.NODE_788_length_6621_cov_52.605648.1.6615_6 K03218
I11.NODE_788_length_6621_cov_52.605648.1.6615_7 K06962
I11.NODE_788_length_6621_cov_52.605648.1.6615_8 K03091
I11.NODE_788_length_6621_cov_52.605648.1.6615_9 
I11.NODE_798_length_7547_cov_31.313635_1 
I11.NODE_798_length_7547_cov_31.313635_2 
I11.NODE_798_length_7547_cov_31.313635_3 
I11.NODE_798_length_7547_cov_31.313635_4 
I11.NODE_798_length_7547_cov_31.313635_5 
I11.NODE_798_length_7547_cov_31.313635_6 
I11.NODE_798_length_7547_cov_31.313635_7 
I11.NODE_804_length_712_cov_79.386238_1 
I11.NODE_809_length_4118_cov_37.336327_1 
I11.NODE_809_length_4118_cov_37.336327_2 K00925
I11.NODE_809_length_4118_cov_37.336327_3 K07040
I11.NODE_809_length_4118_cov_37.336327_4 K02911
I11.NODE_809_length_4118_cov_37.336327_5 K03621
I11.NODE_810_length_20936_cov_43.520012.99.20964_1 
I11.NODE_810_length_20936_cov_43.520012.99.20964_10 
I11.NODE_810_length_20936_cov_43.520012.99.20964_11 K00196
I11.NODE_810_length_20936_cov_43.520012.99.20964_12 K00198
I11.NODE_810_length_20936_cov_43.520012.99.20964_13 K05524
I11.NODE_810_length_20936_cov_43.520012.99.20964_14 
I11.NODE_810_length_20936_cov_43.520012.99.20964_15 K01926
I11.NODE_810_length_20936_cov_43.520012.99.20964_16 K06158
I11.NODE_810_length_20936_cov_43.520012.99.20964_17 
I11.NODE_810_length_20936_cov_43.520012.99.20964_18 
I11.NODE_810_length_20936_cov_43.520012.99.20964_19 K01409
I11.NODE_810_length_20936_cov_43.520012.99.20964_2 
I11.NODE_810_length_20936_cov_43.520012.99.20964_20 K03789
I11.NODE_810_length_20936_cov_43.520012.99.20964_21 
I11.NODE_810_length_20936_cov_43.520012.99.20964_22 K06925
I11.NODE_810_length_20936_cov_43.520012.99.20964_23 
I11.NODE_810_length_20936_cov_43.520012.99.20964_3 
I11.NODE_810_length_20936_cov_43.520012.99.20964_4 K01734
I11.NODE_810_length_20936_cov_43.520012.99.20964_5 
I11.NODE_810_length_20936_cov_43.520012.99.20964_6 K02217
I11.NODE_810_length_20936_cov_43.520012.99.20964_7 
I11.NODE_810_length_20936_cov_43.520012.99.20964_8 K07149
I11.NODE_810_length_20936_cov_43.520012.99.20964_9 
I11.NODE_830_length_16984_cov_49.146549_1 K04486
I11.NODE_830_length_16984_cov_49.146549_10 K00194
I11.NODE_830_length_16984_cov_49.146549_11 K07321
I11.NODE_830_length_16984_cov_49.146549_12 K00382
I11.NODE_830_length_16984_cov_49.146549_13 
I11.NODE_830_length_16984_cov_49.146549_14 
I11.NODE_830_length_16984_cov_49.146549_15 K01491
I11.NODE_830_length_16984_cov_49.146549_16 
I11.NODE_830_length_16984_cov_49.146549_2 K03775
I11.NODE_830_length_16984_cov_49.146549_3 
I11.NODE_830_length_16984_cov_49.146549_4 
I11.NODE_830_length_16984_cov_49.146549_5 K00523
I11.NODE_830_length_16984_cov_49.146549_6 K02437
I11.NODE_830_length_16984_cov_49.146549_7 K00191 K11174
I11.NODE_830_length_16984_cov_49.146549_8 
I11.NODE_830_length_16984_cov_49.146549_9 K00197
I11.NODE_84_length_9062_cov_41.732731_1 K00847
I11.NODE_84_length_9062_cov_41.732731_2 K01193
I11.NODE_84_length_9062_cov_41.732731_3 
I11.NODE_84_length_9062_cov_41.732731_4 K05815
I11.NODE_84_length_9062_cov_41.732731_5 K10189
I11.NODE_84_length_9062_cov_41.732731_6 K05813
I11.NODE_84_length_9062_cov_41.732731_7 
I11.NODE_84_length_9062_cov_41.732731_8 K03309
I11.NODE_856_length_20290_cov_33.803303_1 
I11.NODE_856_length_20290_cov_33.803303_10 K02414
I11.NODE_856_length_20290_cov_33.803303_11 
I11.NODE_856_length_20290_cov_33.803303_12 
I11.NODE_856_length_20290_cov_33.803303_13 K06919
I11.NODE_856_length_20290_cov_33.803303_14 
I11.NODE_856_length_20290_cov_33.803303_15 
I11.NODE_856_length_20290_cov_33.803303_16 
I11.NODE_856_length_20290_cov_33.803303_17 
I11.NODE_856_length_20290_cov_33.803303_18 
I11.NODE_856_length_20290_cov_33.803303_19 
I11.NODE_856_length_20290_cov_33.803303_2 
I11.NODE_856_length_20290_cov_33.803303_20 
I11.NODE_856_length_20290_cov_33.803303_21 
I11.NODE_856_length_20290_cov_33.803303_22 
I11.NODE_856_length_20290_cov_33.803303_23 
I11.NODE_856_length_20290_cov_33.803303_3 
I11.NODE_856_length_20290_cov_33.803303_4 
I11.NODE_856_length_20290_cov_33.803303_5 
I11.NODE_856_length_20290_cov_33.803303_6 
I11.NODE_856_length_20290_cov_33.803303_7 
I11.NODE_856_length_20290_cov_33.803303_8 
I11.NODE_856_length_20290_cov_33.803303_9 
I11.NODE_85_length_3651_cov_42.476032_1 K02016
I11.NODE_85_length_3651_cov_42.476032_2 K02015
I11.NODE_85_length_3651_cov_42.476032_3 
I11.NODE_85_length_3651_cov_42.476032_4 K07017
I11.NODE_865_length_34192_cov_45.519039.18.34220_1 
I11.NODE_865_length_34192_cov_45.519039.18.34220_10 K07723
I11.NODE_865_length_34192_cov_45.519039.18.34220_11 
I11.NODE_865_length_34192_cov_45.519039.18.34220_12 K00997
I11.NODE_865_length_34192_cov_45.519039.18.34220_13 
I11.NODE_865_length_34192_cov_45.519039.18.34220_14 
I11.NODE_865_length_34192_cov_45.519039.18.34220_15 K02114
I11.NODE_865_length_34192_cov_45.519039.18.34220_16 K02112
I11.NODE_865_length_34192_cov_45.519039.18.34220_17 K02115
I11.NODE_865_length_34192_cov_45.519039.18.34220_18 K02111
I11.NODE_865_length_34192_cov_45.519039.18.34220_19 K02113
I11.NODE_865_length_34192_cov_45.519039.18.34220_2 
I11.NODE_865_length_34192_cov_45.519039.18.34220_20 K02109
I11.NODE_865_length_34192_cov_45.519039.18.34220_21 K02110
I11.NODE_865_length_34192_cov_45.519039.18.34220_22 K02108
I11.NODE_865_length_34192_cov_45.519039.18.34220_23 
I11.NODE_865_length_34192_cov_45.519039.18.34220_24 K00761
I11.NODE_865_length_34192_cov_45.519039.18.34220_25 K01808
I11.NODE_865_length_34192_cov_45.519039.18.34220_26 K07566
I11.NODE_865_length_34192_cov_45.519039.18.34220_27 K07238
I11.NODE_865_length_34192_cov_45.519039.18.34220_28 K02835
I11.NODE_865_length_34192_cov_45.519039.18.34220_29 K02493
I11.NODE_865_length_34192_cov_45.519039.18.34220_3 
I11.NODE_865_length_34192_cov_45.519039.18.34220_30 
I11.NODE_865_length_34192_cov_45.519039.18.34220_31 K02909
I11.NODE_865_length_34192_cov_45.519039.18.34220_32 K03628
I11.NODE_865_length_34192_cov_45.519039.18.34220_33 K02446
I11.NODE_865_length_34192_cov_45.519039.18.34220_34 K00963
I11.NODE_865_length_34192_cov_45.519039.18.34220_35 
I11.NODE_865_length_34192_cov_45.519039.18.34220_36 K06382
I11.NODE_865_length_34192_cov_45.519039.18.34220_37 K01514 K01524
I11.NODE_865_length_34192_cov_45.519039.18.34220_38 
I11.NODE_865_length_34192_cov_45.519039.18.34220_4 K03797
I11.NODE_865_length_34192_cov_45.519039.18.34220_5 K01934
I11.NODE_865_length_34192_cov_45.519039.18.34220_6 
I11.NODE_865_length_34192_cov_45.519039.18.34220_7 K00615
I11.NODE_865_length_34192_cov_45.519039.18.34220_8 K00615
I11.NODE_865_length_34192_cov_45.519039.18.34220_9 K07171
I11.NODE_868_length_3063_cov_43.089127_1 K02340
I11.NODE_868_length_3063_cov_43.089127_2 K02968
I11.NODE_868_length_3063_cov_43.089127_3 K06012
I11.NODE_868_length_3063_cov_43.089127_4 K06385
I11.NODE_891_length_3465_cov_40.961327_1 
I11.NODE_891_length_3465_cov_40.961327_2 
I11.NODE_891_length_3465_cov_40.961327_3 
I11.NODE_891_length_3465_cov_40.961327_4 
I11.NODE_891_length_3465_cov_40.961327_5 
I11.NODE_909_length_3258_cov_40.267956_1 K01755
I11.NODE_909_length_3258_cov_40.267956_2 K07024
I11.NODE_909_length_3258_cov_40.267956_3 K07567
I11.NODE_909_length_3258_cov_40.267956_4 K07260
I11.NODE_921_length_3950_cov_38.267849.29.3978_1 
I11.NODE_921_length_3950_cov_38.267849.29.3978_2 
I11.NODE_921_length_3950_cov_38.267849.29.3978_3 
I11.NODE_923_length_9309_cov_40.709312_1 
I11.NODE_923_length_9309_cov_40.709312_2 
I11.NODE_923_length_9309_cov_40.709312_3 K03182
I11.NODE_923_length_9309_cov_40.709312_4 K03186
I11.NODE_923_length_9309_cov_40.709312_5 
I11.NODE_923_length_9309_cov_40.709312_6 
I11.NODE_923_length_9309_cov_40.709312_7 
I11.NODE_923_length_9309_cov_40.709312_8 K06950
I11.NODE_923_length_9309_cov_40.709312_9 K02897
I11.NODE_946_length_7842_cov_43.978958_1 K07321
I11.NODE_946_length_7842_cov_43.978958_2 
I11.NODE_946_length_7842_cov_43.978958_3 
I11.NODE_946_length_7842_cov_43.978958_4 
I11.NODE_946_length_7842_cov_43.978958_5 K04034
I11.NODE_946_length_7842_cov_43.978958_6 
I11.NODE_946_length_7842_cov_43.978958_7 
I11.NODE_961_length_1936_cov_35.449379_1 
I11.NODE_961_length_1936_cov_35.449379_2 
I11.NODE_978_length_1093_cov_41.527905_1 
I11.NODE_98_length_4345_cov_46.661678.1.4355_1 
I11.NODE_98_length_4345_cov_46.661678.1.4355_2 
I11.NODE_98_length_4345_cov_46.661678.1.4355_3 K00123
I11.NODE_98_length_4345_cov_46.661678.1.4355_4 K00845
I11.NODE_990_length_5265_cov_41.373978_1 
I11.NODE_990_length_5265_cov_41.373978_2 
I11.NODE_990_length_5265_cov_41.373978_3 K03739
I11.NODE_990_length_5265_cov_41.373978_4 
I11.NODE_990_length_5265_cov_41.373978_5 
I11.NODE_990_length_5265_cov_41.373978_6 
I11.NODE_990_length_5265_cov_41.373978_7 
I11.NODE_991_length_20305_cov_42.904705.1.20321_1 
I11.NODE_991_length_20305_cov_42.904705.1.20321_10 
I11.NODE_991_length_20305_cov_42.904705.1.20321_11 K00059
I11.NODE_991_length_20305_cov_42.904705.1.20321_12 K09458
I11.NODE_991_length_20305_cov_42.904705.1.20321_13 K02160
I11.NODE_991_length_20305_cov_42.904705.1.20321_14 K02372
I11.NODE_991_length_20305_cov_42.904705.1.20321_15 
I11.NODE_991_length_20305_cov_42.904705.1.20321_16 K01963
I11.NODE_991_length_20305_cov_42.904705.1.20321_17 
I11.NODE_991_length_20305_cov_42.904705.1.20321_18 K03712
I11.NODE_991_length_20305_cov_42.904705.1.20321_19 
I11.NODE_991_length_20305_cov_42.904705.1.20321_2 K03150
I11.NODE_991_length_20305_cov_42.904705.1.20321_20 K03490
I11.NODE_991_length_20305_cov_42.904705.1.20321_21 
I11.NODE_991_length_20305_cov_42.904705.1.20321_22 K07024
I11.NODE_991_length_20305_cov_42.904705.1.20321_3 K03308
I11.NODE_991_length_20305_cov_42.904705.1.20321_4 
I11.NODE_991_length_20305_cov_42.904705.1.20321_5 K07130
I11.NODE_991_length_20305_cov_42.904705.1.20321_6 K00459
I11.NODE_991_length_20305_cov_42.904705.1.20321_7 K00648
I11.NODE_991_length_20305_cov_42.904705.1.20321_8 K02078
I11.NODE_991_length_20305_cov_42.904705.1.20321_9 K02371
I11.NODE_997_length_6295_cov_38.179985_1 K01104
I11.NODE_997_length_6295_cov_38.179985_2 K13292
I11.NODE_997_length_6295_cov_38.179985_3 K03438
I11.NODE_997_length_6295_cov_38.179985_4 K01740
I11.NODE_997_length_6295_cov_38.179985_5 
I11.NODE_997_length_6295_cov_38.179985_6 K07025
I12.NODE_1013_length_854_cov_21.081966_1 
I12.NODE_1013_length_854_cov_21.081966_2 
I12.NODE_10464_length_894_cov_19.403803.1.862_1 
I12.NODE_10464_length_894_cov_19.403803.1.862_2 
I12.NODE_10469_length_879_cov_24.707623.1.846_1 K11068
I12.NODE_10514_length_630_cov_19.647619_1 
I12.NODE_10528_length_1437_cov_19.828114_1 
I12.NODE_10528_length_1437_cov_19.828114_2 
I12.NODE_106_length_3163_cov_31.878281.29.3185_1 K02050
I12.NODE_106_length_3163_cov_31.878281.29.3185_2 K02049
I12.NODE_106_length_3163_cov_31.878281.29.3185_3 K02769 K02770
I12.NODE_10868_length_3117_cov_24.057747.62.3139_1 
I12.NODE_10868_length_3117_cov_24.057747.62.3139_2 
I12.NODE_10868_length_3117_cov_24.057747.62.3139_3 
I12.NODE_10885_length_422_cov_35.699051_1 
I12.NODE_1104_length_4837_cov_31.148853_1 K07149
I12.NODE_1104_length_4837_cov_31.148853_2 
I12.NODE_1104_length_4837_cov_31.148853_3 
I12.NODE_1104_length_4837_cov_31.148853_4 
I12.NODE_1104_length_4837_cov_31.148853_5 
I12.NODE_1104_length_4837_cov_31.148853_6 
I12.NODE_11141_length_1723_cov_20.680790.43.1745_1 
I12.NODE_11141_length_1723_cov_20.680790.43.1745_2 
I12.NODE_11141_length_1723_cov_20.680790.43.1745_3 
I12.NODE_11962_length_654_cov_24.278288_1 
I12.NODE_1252_length_388_cov_23.641752_1 
I12.NODE_1344_length_1311_cov_21.984745_1 
I12.NODE_1344_length_1311_cov_21.984745_2 
I12.NODE_13732_length_2346_cov_19.744246.43.2292_1 
I12.NODE_13732_length_2346_cov_19.744246.43.2292_2 
I12.NODE_13732_length_2346_cov_19.744246.43.2292_3 
I12.NODE_1409_length_697_cov_25.164993_1 
I12.NODE_14619_length_1842_cov_19.377850_1 
I12.NODE_14619_length_1842_cov_19.377850_2 
I12.NODE_14619_length_1842_cov_19.377850_3 
I12.NODE_14619_length_1842_cov_19.377850_4 
I12.NODE_14619_length_1842_cov_19.377850_5 
I12.NODE_14647_length_589_cov_19.154499_1 
I12.NODE_14647_length_589_cov_19.154499_2 
I12.NODE_1504_length_1768_cov_39.578053.1.1773_1 
I12.NODE_1504_length_1768_cov_39.578053.1.1773_2 K07273
I12.NODE_1773_length_976_cov_20.688524_1 
I12.NODE_1836_length_1658_cov_20.867310_1 
I12.NODE_1836_length_1658_cov_20.867310_2 
I12.NODE_2022_length_1286_cov_24.529549.1.1278_1 
I12.NODE_207_length_3102_cov_23.901031.57.3050_1 
I12.NODE_207_length_3102_cov_23.901031.57.3050_2 
I12.NODE_207_length_3102_cov_23.901031.57.3050_3 
I12.NODE_207_length_3102_cov_23.901031.57.3050_4 
I12.NODE_207_length_3102_cov_23.901031.57.3050_5 
I12.NODE_207_length_3102_cov_23.901031.57.3050_6 
I12.NODE_2192_length_600_cov_32.988335_1 
I12.NODE_2247_length_884_cov_27.020363_1 
I12.NODE_2247_length_884_cov_27.020363_2 
I12.NODE_2248_length_1807_cov_43.080795_1 
I12.NODE_2248_length_1807_cov_43.080795_2 
I12.NODE_2352_length_726_cov_23.333334_1 K02443
I12.NODE_23584_length_906_cov_19.926048_1 
I12.NODE_23584_length_906_cov_19.926048_2 
I12.NODE_23883_length_439_cov_22.649202_1 
I12.NODE_23883_length_439_cov_22.649202_2 K01493
I12.NODE_2414_length_4879_cov_26.376102_1 
I12.NODE_2414_length_4879_cov_26.376102_2 
I12.NODE_2414_length_4879_cov_26.376102_3 
I12.NODE_2414_length_4879_cov_26.376102_4 
I12.NODE_2414_length_4879_cov_26.376102_5 
I12.NODE_2604_length_1376_cov_45.093750_1 
I12.NODE_2604_length_1376_cov_45.093750_2 
I12.NODE_26657_length_415_cov_20.453012_1 
I12.NODE_26661_length_484_cov_18.173553_1 
I12.NODE_26661_length_484_cov_18.173553_2 
I12.NODE_27149_length_748_cov_20.700535_1 
I12.NODE_27487_length_390_cov_22.348719_1 
I12.NODE_27524_length_722_cov_18.105263_1 
I12.NODE_27617_length_2362_cov_24.587214_1 
I12.NODE_27617_length_2362_cov_24.587214_2 K01644
I12.NODE_27617_length_2362_cov_24.587214_3 
I12.NODE_27624_length_598_cov_17.790970_1 
I12.NODE_27624_length_598_cov_17.790970_2 
I12.NODE_27638_length_469_cov_20.594883_1 
I12.NODE_2823_length_6141_cov_30.108778.26.6163_1 
I12.NODE_2823_length_6141_cov_30.108778.26.6163_2 
I12.NODE_2823_length_6141_cov_30.108778.26.6163_3 
I12.NODE_2823_length_6141_cov_30.108778.26.6163_4 
I12.NODE_2823_length_6141_cov_30.108778.26.6163_5 
I12.NODE_2823_length_6141_cov_30.108778.26.6163_6 
I12.NODE_2823_length_6141_cov_30.108778.26.6163_7 
I12.NODE_2823_length_6141_cov_30.108778.26.6163_8 
I12.NODE_2873_length_1052_cov_19.389734.314.1074_1 
I12.NODE_2875_length_1670_cov_22.616167_1 
I12.NODE_2875_length_1670_cov_22.616167_2 
I12.NODE_2966_length_1634_cov_18.016523.363.1656_1 K07058
I12.NODE_307_length_396_cov_24.671717_1 
I12.NODE_3140_length_1824_cov_28.784540_1 
I12.NODE_3140_length_1824_cov_28.784540_2 
I12.NODE_3140_length_1824_cov_28.784540_3 
I12.NODE_3140_length_1824_cov_28.784540_4 
I12.NODE_3378_length_1166_cov_19.627787.118.1188_1 
I12.NODE_3378_length_1166_cov_19.627787.118.1188_2 
I12.NODE_4126_length_727_cov_18.969738_1 
I12.NODE_463_length_3501_cov_27.265068_1 
I12.NODE_463_length_3501_cov_27.265068_2 
I12.NODE_463_length_3501_cov_27.265068_3 
I12.NODE_463_length_3501_cov_27.265068_4 
I12.NODE_463_length_3501_cov_27.265068_5 
I12.NODE_466_length_1983_cov_32.010590_1 
I12.NODE_466_length_1983_cov_32.010590_2 
I12.NODE_466_length_1983_cov_32.010590_3 
I12.NODE_466_length_1983_cov_32.010590_4 
I12.NODE_4670_length_1291_cov_20.009295.76.1313_1 
I12.NODE_4670_length_1291_cov_20.009295.76.1313_2 
I12.NODE_4670_length_1291_cov_20.009295.76.1313_3 
I12.NODE_4680_length_633_cov_18.249605_1 
I12.NODE_4998_length_501_cov_33.798405_1 
I12.NODE_5125_length_1582_cov_32.651073_1 
I12.NODE_5125_length_1582_cov_32.651073_2 K00362
I12.NODE_5196_length_1508_cov_26.133953_1 
I12.NODE_5196_length_1508_cov_26.133953_2 
I12.NODE_5196_length_1508_cov_26.133953_3 
I12.NODE_529_length_2582_cov_25.182804_1 
I12.NODE_529_length_2582_cov_25.182804_2 
I12.NODE_529_length_2582_cov_25.182804_3 
I12.NODE_529_length_2582_cov_25.182804_4 K09729
I12.NODE_600_length_3258_cov_27.980049_1 
I12.NODE_600_length_3258_cov_27.980049_2 
I12.NODE_6101_length_1099_cov_18.082802.625.1121_1 
I12.NODE_626_length_904_cov_24.704645_1 
I12.NODE_6282_length_515_cov_22.745630_1 
I12.NODE_6759_length_992_cov_21.102823_1 K07707
I12.NODE_6759_length_992_cov_21.102823_2 
I12.NODE_7564_length_402_cov_25.393034_1 K03737
I12.NODE_7802_length_4958_cov_27.745462.1.1804_1 
I12.NODE_7802_length_4958_cov_27.745462.1.1804_2 
I12.NODE_7802_length_4958_cov_27.745462.1.1804_3 
I12.NODE_7802_length_4958_cov_27.745462.1.1804_4 
I12.NODE_7802_length_4958_cov_27.745462.1866.4847_1 K11407
I12.NODE_7802_length_4958_cov_27.745462.1866.4847_2 
I12.NODE_819_length_626_cov_22.666134_1 
I12.NODE_819_length_626_cov_22.666134_2 
I12.NODE_8208_length_2496_cov_22.977964.136.2518_1 
I12.NODE_8208_length_2496_cov_22.977964.136.2518_2 
I12.NODE_8208_length_2496_cov_22.977964.136.2518_3 
I12.NODE_8586_length_1300_cov_21.766153_1 
I12.NODE_8586_length_1300_cov_21.766153_2 
I12.NODE_8586_length_1300_cov_21.766153_3 
I12.NODE_8651_length_2302_cov_24.763248.1.1614_1 
I12.NODE_8651_length_2302_cov_24.763248.1.1614_2 
I12.NODE_8651_length_2302_cov_24.763248.1842.2324_1 
I12.NODE_8938_length_1223_cov_23.278822.169.1245_1 
I12.NODE_8938_length_1223_cov_23.278822.169.1245_2 
I12.NODE_9000_length_500_cov_21.172001_1 
I12.NODE_9499_length_1558_cov_19.951860_1 
I12.NODE_9499_length_1558_cov_19.951860_2 
I12.NODE_9601_length_2556_cov_21.991001_1 
I12.NODE_9601_length_2556_cov_21.991001_2 
I12.NODE_9601_length_2556_cov_21.991001_3 K01154
I13.NODE_10038_length_529_cov_9.756144_1 
I13.NODE_10169_length_1247_cov_12.114676_1 K07706
I13.NODE_10243_length_751_cov_8.754993_1 
I13.NODE_10243_length_751_cov_8.754993_2 
I13.NODE_10854_length_815_cov_11.069939_1 
I13.NODE_10854_length_815_cov_11.069939_2 
I13.NODE_10986_length_679_cov_5.468336_1 
I13.NODE_10986_length_679_cov_5.468336_2 
I13.NODE_11190_length_903_cov_12.334441_1 
I13.NODE_11190_length_903_cov_12.334441_2 
I13.NODE_112752_length_796_cov_9.253769_1 
I13.NODE_12133_length_586_cov_4.249147_1 K11065
I13.NODE_12133_length_586_cov_4.249147_2 
I13.NODE_13883_length_748_cov_9.779411_1 
I13.NODE_16404_length_1393_cov_8.907394.1.1140_1 
I13.NODE_19540_length_932_cov_4.174893_1 
I13.NODE_19540_length_932_cov_4.174893_2 
I13.NODE_35779_length_769_cov_8.429129_1 
I13.NODE_35779_length_769_cov_8.429129_2 
I13.NODE_35779_length_769_cov_8.429129_3 
I13.NODE_3966_length_511_cov_9.117416_1 
I13.NODE_404_length_732_cov_9.790983_1 
I13.NODE_404_length_732_cov_9.790983_2 
I13.NODE_404_length_732_cov_9.790983_3 
I13.NODE_40756_length_515_cov_7.351456_1 
I13.NODE_43516_length_669_cov_20.461884_1 
I13.NODE_48199_length_2063_cov_9.177411.72.2085_1 K03657
I13.NODE_50417_length_924_cov_8.538961_1 
I13.NODE_50417_length_924_cov_8.538961_2 
I13.NODE_50417_length_924_cov_8.538961_3 
I13.NODE_5065_length_2212_cov_21.931736_1 
I13.NODE_5065_length_2212_cov_21.931736_2 
I13.NODE_5065_length_2212_cov_21.931736_3 K07464
I13.NODE_5065_length_2212_cov_21.931736_4 
I13.NODE_51997_length_659_cov_11.044006_1 
I13.NODE_51997_length_659_cov_11.044006_2 
I13.NODE_55591_length_404_cov_14.049505_1 
I13.NODE_55591_length_404_cov_14.049505_2 
I13.NODE_55664_length_558_cov_12.883512_1 K01886
I13.NODE_58624_length_468_cov_12.660256_1 
I13.NODE_63827_length_432_cov_16.504629_1 K05884
I13.NODE_6664_length_1022_cov_17.018591_1 
I13.NODE_6664_length_1022_cov_17.018591_2 
I13.NODE_7044_length_502_cov_4.336653_1 
I13.NODE_81011_length_383_cov_9.759791_1 
I13.NODE_81011_length_383_cov_9.759791_2 
I13.NODE_81255_length_395_cov_8.470886_1 
I13.NODE_8239_length_1519_cov_4.878868_1 K01661
I13.NODE_8239_length_1519_cov_4.878868_2 
I13.NODE_86686_length_417_cov_6.479616_1 
I13.NODE_86686_length_417_cov_6.479616_2 
I13.NODE_95210_length_420_cov_9.295238_1 
I13.NODE_9659_length_607_cov_8.429983_1 
I13.NODE_9775_length_610_cov_14.213115_1 
I8.NODE_288_length_1179_cov_54.620865_1 K07498
I8.NODE_883_length_1038_cov_67.004814_1 K07482
I9.NODE_1450_length_1445_cov_53.927334_1 K01938
I9.NODE_2106_length_482_cov_52.209545_1 K02358
