# Supplementary material for: Genome resolved analysis of a premature infant gut microbial community reveals a Varibaculum cambriense genome and a shift towards fermentation-based metabolism during the third week of life
Source: Microbiome. 2013 Dec 17;1:30. doi: 10.1186/2049-2618-1-30 (PMC4177395; doi:10.1186/2049-2618-1-30)
Supplement: Additional file 6 — EMIRGE reconstructed 16S rRNA gene sequences. [file 2049-2618-1-30-S6.zip › af6_kegg_annotations/Clostridium_butyricum.ko]

I1.NODE_1004_length_1365_cov_455.303284_1 K07495
I1.NODE_1009_length_1783_cov_234.464386_1 K07487
I1.NODE_1033_length_1727_cov_280.046326.1.1813_1 K07486
I1.NODE_1038_length_1451_cov_517.074402_1 
I1.NODE_1042_length_2601_cov_267.272217.1.2687_1 
I1.NODE_1043_length_1710_cov_574.431580_1 
I1.NODE_1050_length_1421_cov_223.114716_1 
I1.NODE_1072_length_4157_cov_262.006989.1.2548_1 
I1.NODE_1072_length_4157_cov_262.006989.1.2548_2 
I1.NODE_1072_length_4157_cov_262.006989.1.2548_3 
I1.NODE_1072_length_4157_cov_262.006989.1.2548_4 K07483
I1.NODE_1072_length_4157_cov_262.006989.2559.4243_1 
I1.NODE_1072_length_4157_cov_262.006989.2559.4243_2 K07497
I1.NODE_907_length_1619_cov_756.542908_1 
I10.NODE_2491_length_445_cov_69.074158_1 
I10.NODE_4415_length_382_cov_47.816753_1 
I10.NODE_4415_length_382_cov_47.816753_2 
I10.NODE_4631_length_384_cov_46.283855_1 
I11.NODE_6829_length_401_cov_68.660851_1 
I13.NODE_102186_length_412_cov_9.502427_1 
I13.NODE_102186_length_412_cov_9.502427_2 
I13.NODE_102857_length_455_cov_9.268132_1 
I13.NODE_103173_length_423_cov_7.470449_1 
I13.NODE_103173_length_423_cov_7.470449_2 
I13.NODE_103495_length_1561_cov_9.912876.1.1369_1 
I13.NODE_103495_length_1561_cov_9.912876.1.1369_2 
I13.NODE_103838_length_670_cov_7.480597.1.479_1 
I13.NODE_103838_length_670_cov_7.480597.1.479_2 
I13.NODE_10400_length_436_cov_7.160551_1 
I13.NODE_14471_length_382_cov_12.248692_1 
I13.NODE_14471_length_382_cov_12.248692_2 
I13.NODE_15622_length_379_cov_12.786280_1 
I13.NODE_16483_length_698_cov_9.070201_1 
I13.NODE_16529_length_1185_cov_7.507173.148.1207_1 
I13.NODE_17187_length_1379_cov_5.517766_1 
I13.NODE_17187_length_1379_cov_5.517766_2 
I13.NODE_17252_length_885_cov_7.088136_1 
I13.NODE_17252_length_885_cov_7.088136_2 
I13.NODE_17319_length_434_cov_8.778802_1 
I13.NODE_17578_length_765_cov_7.196078.1.682_1 
I13.NODE_17587_length_2684_cov_5.153130.1.2563_1 
I13.NODE_17587_length_2684_cov_5.153130.1.2563_2 
I13.NODE_17589_length_1430_cov_7.536364.1.905_1 
I13.NODE_17589_length_1430_cov_7.536364.1.905_2 
I13.NODE_17589_length_1430_cov_7.536364.1.905_3 
I13.NODE_18309_length_396_cov_7.583333_1 
I13.NODE_18543_length_1421_cov_6.809289_1 
I13.NODE_18543_length_1421_cov_6.809289_2 
I13.NODE_18638_length_412_cov_10.631068_1 
I13.NODE_18992_length_633_cov_8.377567_1 
I13.NODE_19929_length_662_cov_6.811178_1 
I13.NODE_19929_length_662_cov_6.811178_2 
I13.NODE_19994_length_1126_cov_8.867673.99.1148_1 
I13.NODE_19994_length_1126_cov_8.867673.99.1148_2 
I13.NODE_20348_length_486_cov_8.473251_1 
I13.NODE_20413_length_591_cov_4.448392_1 
I13.NODE_22045_length_521_cov_9.900192_1 
I13.NODE_22045_length_521_cov_9.900192_2 
I13.NODE_22152_length_448_cov_5.680804_1 
I13.NODE_22152_length_448_cov_5.680804_2 
I13.NODE_22599_length_455_cov_12.314285_1 
I13.NODE_22644_length_450_cov_8.644444_1 
I13.NODE_23563_length_411_cov_7.598540_1 
I13.NODE_25461_length_416_cov_7.004807_1 
I13.NODE_30138_length_415_cov_6.390361_1 
I13.NODE_3315_length_5073_cov_10.858270_1 
I13.NODE_3315_length_5073_cov_10.858270_2 
I13.NODE_3315_length_5073_cov_10.858270_3 
I13.NODE_3315_length_5073_cov_10.858270_4 
I13.NODE_3315_length_5073_cov_10.858270_5 K02484
I13.NODE_3315_length_5073_cov_10.858270_6 
I13.NODE_33329_length_502_cov_8.531873_1 
I13.NODE_38236_length_431_cov_10.067286_1 
I13.NODE_38236_length_431_cov_10.067286_2 
I13.NODE_42960_length_507_cov_7.315582_1 
I13.NODE_44945_length_380_cov_27.265789_1 
I13.NODE_45234_length_396_cov_6.232323_1 
I13.NODE_45257_length_434_cov_5.972350_1 
I13.NODE_45375_length_387_cov_35.351421_1 
I13.NODE_45391_length_389_cov_8.416452_1 
I13.NODE_45426_length_515_cov_4.840777_1 
I13.NODE_45599_length_451_cov_4.800444_1 
I13.NODE_48456_length_757_cov_7.661823_1 
I13.NODE_48785_length_407_cov_6.678133_1 
I13.NODE_48785_length_407_cov_6.678133_2 
I13.NODE_48951_length_812_cov_11.295567.1.701_1 
I13.NODE_49190_length_406_cov_6.413793_1 
I13.NODE_49190_length_406_cov_6.413793_2 
I13.NODE_49227_length_661_cov_4.586989_1 
I13.NODE_49227_length_661_cov_4.586989_2 
I13.NODE_50752_length_411_cov_8.107056_1 
I13.NODE_50891_length_447_cov_6.174497_1 
I13.NODE_50891_length_447_cov_6.174497_2 
I13.NODE_51547_length_881_cov_7.408627_1 
I13.NODE_51559_length_417_cov_7.817746_1 
I13.NODE_52145_length_784_cov_7.951530_1 
I13.NODE_52145_length_784_cov_7.951530_2 
I13.NODE_52504_length_402_cov_8.126865_1 
I13.NODE_52504_length_402_cov_8.126865_2 
I13.NODE_52716_length_429_cov_6.818182_1 
I13.NODE_52880_length_829_cov_6.388420_1 
I13.NODE_52880_length_829_cov_6.388420_2 
I13.NODE_56592_length_456_cov_8.350877_1 
I13.NODE_56592_length_456_cov_8.350877_2 
I13.NODE_59169_length_444_cov_7.644144_1 
I13.NODE_59169_length_444_cov_7.644144_2 
I13.NODE_59673_length_400_cov_9.372500_1 
I13.NODE_59683_length_575_cov_10.845218_1 
I13.NODE_60355_length_449_cov_9.821826_1 
I13.NODE_6266_length_2170_cov_10.918433_1 
I13.NODE_6266_length_2170_cov_10.918433_2 K09790
I13.NODE_6266_length_2170_cov_10.918433_3 
I13.NODE_6526_length_417_cov_7.047962_1 
I13.NODE_66278_length_499_cov_9.494990_1 
I13.NODE_66278_length_499_cov_9.494990_2 
I13.NODE_66303_length_413_cov_7.232446_1 
I13.NODE_66371_length_398_cov_4.547739_1 
I13.NODE_66416_length_399_cov_6.395990_1 
I13.NODE_66416_length_399_cov_6.395990_2 
I13.NODE_66416_length_399_cov_6.395990_3 
I13.NODE_66451_length_439_cov_8.717540_1 
I13.NODE_66472_length_508_cov_6.088583_1 
I13.NODE_66562_length_431_cov_6.104408_1 
I13.NODE_66609_length_446_cov_7.298206_1 
I13.NODE_66996_length_514_cov_7.352140_1 
I13.NODE_70402_length_510_cov_7.315686_1 
I13.NODE_70617_length_1347_cov_14.337788_1 
I13.NODE_70617_length_1347_cov_14.337788_2 
I13.NODE_78924_length_432_cov_7.671296_1 
I13.NODE_79048_length_411_cov_6.362530_1 
I13.NODE_79048_length_411_cov_6.362530_2 
I13.NODE_79942_length_407_cov_7.034398_1 
I13.NODE_80705_length_444_cov_6.376126_1 
I13.NODE_80705_length_444_cov_6.376126_2 
I13.NODE_80950_length_388_cov_6.391753_1 
I13.NODE_81016_length_396_cov_5.184343_1 
I13.NODE_81994_length_381_cov_8.753281_1 
I13.NODE_81994_length_381_cov_8.753281_2 
I13.NODE_82387_length_442_cov_6.395927_1 
I13.NODE_82387_length_442_cov_6.395927_2 
I13.NODE_83634_length_501_cov_5.133732_1 
I13.NODE_83634_length_501_cov_5.133732_2 
I13.NODE_84035_length_402_cov_5.888060_1 
I13.NODE_84035_length_402_cov_5.888060_2 
I13.NODE_84035_length_402_cov_5.888060_3 
I13.NODE_84090_length_561_cov_6.729055_1 
I13.NODE_84090_length_561_cov_6.729055_2 
I13.NODE_84236_length_424_cov_6.778302_1 
I13.NODE_84289_length_470_cov_6.965958_1 
I13.NODE_84289_length_470_cov_6.965958_2 
I13.NODE_84310_length_395_cov_7.129114_1 
I13.NODE_84607_length_415_cov_6.253012_1 
I13.NODE_84946_length_407_cov_4.186732_1 
I13.NODE_84946_length_407_cov_4.186732_2 
I13.NODE_84995_length_418_cov_6.488038_1 
I13.NODE_85016_length_457_cov_6.568928_1 
I13.NODE_85039_length_438_cov_4.707763.34.460_1 
I13.NODE_85090_length_381_cov_7.023622_1 
I13.NODE_85090_length_381_cov_7.023622_2 
I13.NODE_85095_length_520_cov_7.211538.1.463_1 
I13.NODE_85133_length_419_cov_5.780429_1 
I13.NODE_85249_length_975_cov_10.003077_1 
I13.NODE_85249_length_975_cov_10.003077_2 
I13.NODE_85302_length_410_cov_8.031708_1 
I13.NODE_85351_length_400_cov_5.660000_1 
I13.NODE_85354_length_443_cov_7.261851_1 
I13.NODE_85354_length_443_cov_7.261851_2 
I13.NODE_85446_length_506_cov_7.505929_1 
I13.NODE_85446_length_506_cov_7.505929_2 
I13.NODE_85622_length_412_cov_8.169903_1 
I13.NODE_85756_length_402_cov_6.199005_1 
I13.NODE_85777_length_482_cov_6.070539_1 
I13.NODE_85845_length_406_cov_7.073892_1 
I13.NODE_86051_length_412_cov_7.458738_1 
I13.NODE_86080_length_405_cov_7.088889_1 
I13.NODE_86115_length_421_cov_6.909739_1 
I13.NODE_86207_length_380_cov_7.692105_1 
I13.NODE_86255_length_412_cov_6.924757_1 
I13.NODE_86255_length_412_cov_6.924757_2 
I13.NODE_86385_length_387_cov_6.979328_1 
I13.NODE_86385_length_387_cov_6.979328_2 
I13.NODE_88532_length_484_cov_8.254132_1 
I13.NODE_88532_length_484_cov_8.254132_2 
I13.NODE_9687_length_390_cov_7.915385_1 
I2.NODE_565_length_1292_cov_180.651703_1 
I2.NODE_788_length_835_cov_174.452698_1 
I2.NODE_793_length_1435_cov_179.640411_1 K07493
I2.NODE_805_length_1011_cov_174.193863_1 
I2.NODE_818_length_1718_cov_199.654251_1 
I2.NODE_818_length_1718_cov_199.654251_2 K07497
I2.NODE_818_length_1718_cov_199.654251_3 
I3.NODE_666_length_941_cov_164.047821_1 
I3.NODE_670_length_1229_cov_162.360458.1.1197_1 K02358
I5.NODE_276_length_26262_cov_90.220695_1 
I5.NODE_276_length_26262_cov_90.220695_10 
I5.NODE_276_length_26262_cov_90.220695_11 K07067
I5.NODE_276_length_26262_cov_90.220695_12 K04485
I5.NODE_276_length_26262_cov_90.220695_13 
I5.NODE_276_length_26262_cov_90.220695_14 K03676
I5.NODE_276_length_26262_cov_90.220695_15 K03676
I5.NODE_276_length_26262_cov_90.220695_16 K00384
I5.NODE_276_length_26262_cov_90.220695_17 K03696
I5.NODE_276_length_26262_cov_90.220695_18 K00936
I5.NODE_276_length_26262_cov_90.220695_19 
I5.NODE_276_length_26262_cov_90.220695_2 K03091
I5.NODE_276_length_26262_cov_90.220695_20 K03708
I5.NODE_276_length_26262_cov_90.220695_21 
I5.NODE_276_length_26262_cov_90.220695_22 
I5.NODE_276_length_26262_cov_90.220695_23 
I5.NODE_276_length_26262_cov_90.220695_24 
I5.NODE_276_length_26262_cov_90.220695_25 K02341
I5.NODE_276_length_26262_cov_90.220695_26 
I5.NODE_276_length_26262_cov_90.220695_27 K00943
I5.NODE_276_length_26262_cov_90.220695_28 
I5.NODE_276_length_26262_cov_90.220695_29 K12941
I5.NODE_276_length_26262_cov_90.220695_3 K06962
I5.NODE_276_length_26262_cov_90.220695_30 K03284
I5.NODE_276_length_26262_cov_90.220695_4 K03218
I5.NODE_276_length_26262_cov_90.220695_5 K11145
I5.NODE_276_length_26262_cov_90.220695_6 K01883
I5.NODE_276_length_26262_cov_90.220695_7 K01881
I5.NODE_276_length_26262_cov_90.220695_8 K00991
I5.NODE_276_length_26262_cov_90.220695_9 
I5.NODE_405_length_41279_cov_90.418251.2.41367_1 
I5.NODE_405_length_41279_cov_90.418251.2.41367_10 K02314
I5.NODE_405_length_41279_cov_90.418251.2.41367_11 K01338
I5.NODE_405_length_41279_cov_90.418251.2.41367_12 K02939
I5.NODE_405_length_41279_cov_90.418251.2.41367_13 K06881
I5.NODE_405_length_41279_cov_90.418251.2.41367_14 
I5.NODE_405_length_41279_cov_90.418251.2.41367_15 K02963
I5.NODE_405_length_41279_cov_90.418251.2.41367_16 K03111
I5.NODE_405_length_41279_cov_90.418251.2.41367_17 K02990
I5.NODE_405_length_41279_cov_90.418251.2.41367_18 
I5.NODE_405_length_41279_cov_90.418251.2.41367_19 K03442
I5.NODE_405_length_41279_cov_90.418251.2.41367_2 K07007
I5.NODE_405_length_41279_cov_90.418251.2.41367_20 
I5.NODE_405_length_41279_cov_90.418251.2.41367_21 
I5.NODE_405_length_41279_cov_90.418251.2.41367_22 K04487
I5.NODE_405_length_41279_cov_90.418251.2.41367_23 
I5.NODE_405_length_41279_cov_90.418251.2.41367_24 
I5.NODE_405_length_41279_cov_90.418251.2.41367_25 K03497
I5.NODE_405_length_41279_cov_90.418251.2.41367_26 K03496
I5.NODE_405_length_41279_cov_90.418251.2.41367_27 K03497
I5.NODE_405_length_41279_cov_90.418251.2.41367_28 K03501
I5.NODE_405_length_41279_cov_90.418251.2.41367_29 K03495
I5.NODE_405_length_41279_cov_90.418251.2.41367_3 K01071
I5.NODE_405_length_41279_cov_90.418251.2.41367_30 K03650
I5.NODE_405_length_41279_cov_90.418251.2.41367_31 K06346
I5.NODE_405_length_41279_cov_90.418251.2.41367_32 K03217
I5.NODE_405_length_41279_cov_90.418251.2.41367_33 K08998
I5.NODE_405_length_41279_cov_90.418251.2.41367_34 K03536
I5.NODE_405_length_41279_cov_90.418251.2.41367_35 K02914
I5.NODE_405_length_41279_cov_90.418251.2.41367_36 K02313
I5.NODE_405_length_41279_cov_90.418251.2.41367_37 K02338
I5.NODE_405_length_41279_cov_90.418251.2.41367_38 
I5.NODE_405_length_41279_cov_90.418251.2.41367_39 K03629
I5.NODE_405_length_41279_cov_90.418251.2.41367_4 K03453
I5.NODE_405_length_41279_cov_90.418251.2.41367_40 
I5.NODE_405_length_41279_cov_90.418251.2.41367_41 K02470
I5.NODE_405_length_41279_cov_90.418251.2.41367_42 K02469
I5.NODE_405_length_41279_cov_90.418251.2.41367_5 
I5.NODE_405_length_41279_cov_90.418251.2.41367_6 K01939
I5.NODE_405_length_41279_cov_90.418251.2.41367_7 K00027
I5.NODE_405_length_41279_cov_90.418251.2.41367_8 K00286
I5.NODE_405_length_41279_cov_90.418251.2.41367_9 
I5.NODE_474_length_84244_cov_90.547531_1 
I5.NODE_474_length_84244_cov_90.547531_10 
I5.NODE_474_length_84244_cov_90.547531_11 
I5.NODE_474_length_84244_cov_90.547531_12 
I5.NODE_474_length_84244_cov_90.547531_13 
I5.NODE_474_length_84244_cov_90.547531_14 
I5.NODE_474_length_84244_cov_90.547531_15 
I5.NODE_474_length_84244_cov_90.547531_16 
I5.NODE_474_length_84244_cov_90.547531_17 K01815
I5.NODE_474_length_84244_cov_90.547531_18 
I5.NODE_474_length_84244_cov_90.547531_19 
I5.NODE_474_length_84244_cov_90.547531_2 K01190
I5.NODE_474_length_84244_cov_90.547531_20 K02745
I5.NODE_474_length_84244_cov_90.547531_21 K02746
I5.NODE_474_length_84244_cov_90.547531_22 
I5.NODE_474_length_84244_cov_90.547531_23 K02747
I5.NODE_474_length_84244_cov_90.547531_24 
I5.NODE_474_length_84244_cov_90.547531_25 
I5.NODE_474_length_84244_cov_90.547531_26 
I5.NODE_474_length_84244_cov_90.547531_27 K00768
I5.NODE_474_length_84244_cov_90.547531_28 K02231
I5.NODE_474_length_84244_cov_90.547531_29 K02233
I5.NODE_474_length_84244_cov_90.547531_3 K11104
I5.NODE_474_length_84244_cov_90.547531_30 
I5.NODE_474_length_84244_cov_90.547531_31 
I5.NODE_474_length_84244_cov_90.547531_32 K02232
I5.NODE_474_length_84244_cov_90.547531_33 
I5.NODE_474_length_84244_cov_90.547531_34 
I5.NODE_474_length_84244_cov_90.547531_35 K02808 K02809 K02810
I5.NODE_474_length_84244_cov_90.547531_36 K03484
I5.NODE_474_length_84244_cov_90.547531_37 K01193
I5.NODE_474_length_84244_cov_90.547531_38 K00847
I5.NODE_474_length_84244_cov_90.547531_39 K02584
I5.NODE_474_length_84244_cov_90.547531_4 
I5.NODE_474_length_84244_cov_90.547531_40 
I5.NODE_474_length_84244_cov_90.547531_41 
I5.NODE_474_length_84244_cov_90.547531_42 
I5.NODE_474_length_84244_cov_90.547531_43 K00266
I5.NODE_474_length_84244_cov_90.547531_44 
I5.NODE_474_length_84244_cov_90.547531_45 
I5.NODE_474_length_84244_cov_90.547531_46 K04072
I5.NODE_474_length_84244_cov_90.547531_47 
I5.NODE_474_length_84244_cov_90.547531_48 K11991
I5.NODE_474_length_84244_cov_90.547531_49 
I5.NODE_474_length_84244_cov_90.547531_5 
I5.NODE_474_length_84244_cov_90.547531_50 K00638
I5.NODE_474_length_84244_cov_90.547531_51 
I5.NODE_474_length_84244_cov_90.547531_52 K00833
I5.NODE_474_length_84244_cov_90.547531_53 K01935
I5.NODE_474_length_84244_cov_90.547531_54 K03523
I5.NODE_474_length_84244_cov_90.547531_55 
I5.NODE_474_length_84244_cov_90.547531_56 
I5.NODE_474_length_84244_cov_90.547531_57 
I5.NODE_474_length_84244_cov_90.547531_58 
I5.NODE_474_length_84244_cov_90.547531_59 
I5.NODE_474_length_84244_cov_90.547531_6 
I5.NODE_474_length_84244_cov_90.547531_60 K01424
I5.NODE_474_length_84244_cov_90.547531_61 K02029 K02030
I5.NODE_474_length_84244_cov_90.547531_62 
I5.NODE_474_length_84244_cov_90.547531_63 K02028
I5.NODE_474_length_84244_cov_90.547531_64 
I5.NODE_474_length_84244_cov_90.547531_65 K01828
I5.NODE_474_length_84244_cov_90.547531_66 K00287
I5.NODE_474_length_84244_cov_90.547531_67 K00560
I5.NODE_474_length_84244_cov_90.547531_68 
I5.NODE_474_length_84244_cov_90.547531_69 K02343
I5.NODE_474_length_84244_cov_90.547531_7 
I5.NODE_474_length_84244_cov_90.547531_70 K09747
I5.NODE_474_length_84244_cov_90.547531_71 K06187
I5.NODE_474_length_84244_cov_90.547531_72 
I5.NODE_474_length_84244_cov_90.547531_73 K06317
I5.NODE_474_length_84244_cov_90.547531_74 
I5.NODE_474_length_84244_cov_90.547531_75 
I5.NODE_474_length_84244_cov_90.547531_76 K00831
I5.NODE_474_length_84244_cov_90.547531_77 K00058
I5.NODE_474_length_84244_cov_90.547531_78 
I5.NODE_474_length_84244_cov_90.547531_79 K01243
I5.NODE_474_length_84244_cov_90.547531_8 
I5.NODE_474_length_84244_cov_90.547531_80 K03751
I5.NODE_474_length_84244_cov_90.547531_81 K03790
I5.NODE_474_length_84244_cov_90.547531_82 K03480
I5.NODE_474_length_84244_cov_90.547531_83 K02763 K02764 K02765
I5.NODE_474_length_84244_cov_90.547531_84 K02777
I5.NODE_474_length_84244_cov_90.547531_9 
I5.NODE_532_length_79978_cov_96.763824.3.80066_1 K04567
I5.NODE_532_length_79978_cov_96.763824.3.80066_10 K07088
I5.NODE_532_length_79978_cov_96.763824.3.80066_11 K07571
I5.NODE_532_length_79978_cov_96.763824.3.80066_12 
I5.NODE_532_length_79978_cov_96.763824.3.80066_13 
I5.NODE_532_length_79978_cov_96.763824.3.80066_14 
I5.NODE_532_length_79978_cov_96.763824.3.80066_15 
I5.NODE_532_length_79978_cov_96.763824.3.80066_16 K03530
I5.NODE_532_length_79978_cov_96.763824.3.80066_17 K02499
I5.NODE_532_length_79978_cov_96.763824.3.80066_18 K06409
I5.NODE_532_length_79978_cov_96.763824.3.80066_19 K04769
I5.NODE_532_length_79978_cov_96.763824.3.80066_2 K03624
I5.NODE_532_length_79978_cov_96.763824.3.80066_20 K07533
I5.NODE_532_length_79978_cov_96.763824.3.80066_21 K03723
I5.NODE_532_length_79978_cov_96.763824.3.80066_22 K01056
I5.NODE_532_length_79978_cov_96.763824.3.80066_23 
I5.NODE_532_length_79978_cov_96.763824.3.80066_24 K07775
I5.NODE_532_length_79978_cov_96.763824.3.80066_25 K00948
I5.NODE_532_length_79978_cov_96.763824.3.80066_26 K04042
I5.NODE_532_length_79978_cov_96.763824.3.80066_27 K06412
I5.NODE_532_length_79978_cov_96.763824.3.80066_28 K09685
I5.NODE_532_length_79978_cov_96.763824.3.80066_29 K01924
I5.NODE_532_length_79978_cov_96.763824.3.80066_3 K05540
I5.NODE_532_length_79978_cov_96.763824.3.80066_30 K01271
I5.NODE_532_length_79978_cov_96.763824.3.80066_31 
I5.NODE_532_length_79978_cov_96.763824.3.80066_32 K01893
I5.NODE_532_length_79978_cov_96.763824.3.80066_33 K03652
I5.NODE_532_length_79978_cov_96.763824.3.80066_34 
I5.NODE_532_length_79978_cov_96.763824.3.80066_35 K04068
I5.NODE_532_length_79978_cov_96.763824.3.80066_36 K01681
I5.NODE_532_length_79978_cov_96.763824.3.80066_37 K09011
I5.NODE_532_length_79978_cov_96.763824.3.80066_38 K00527
I5.NODE_532_length_79978_cov_96.763824.3.80066_39 
I5.NODE_532_length_79978_cov_96.763824.3.80066_4 K03525
I5.NODE_532_length_79978_cov_96.763824.3.80066_40 
I5.NODE_532_length_79978_cov_96.763824.3.80066_41 
I5.NODE_532_length_79978_cov_96.763824.3.80066_42 K05337
I5.NODE_532_length_79978_cov_96.763824.3.80066_43 K03593
I5.NODE_532_length_79978_cov_96.763824.3.80066_44 
I5.NODE_532_length_79978_cov_96.763824.3.80066_45 
I5.NODE_532_length_79978_cov_96.763824.3.80066_46 
I5.NODE_532_length_79978_cov_96.763824.3.80066_47 K03032
I5.NODE_532_length_79978_cov_96.763824.3.80066_48 K02528
I5.NODE_532_length_79978_cov_96.763824.3.80066_49 K05985
I5.NODE_532_length_79978_cov_96.763824.3.80066_5 K01938
I5.NODE_532_length_79978_cov_96.763824.3.80066_50 
I5.NODE_532_length_79978_cov_96.763824.3.80066_51 K03424
I5.NODE_532_length_79978_cov_96.763824.3.80066_52 K01874
I5.NODE_532_length_79978_cov_96.763824.3.80066_53 K01874
I5.NODE_532_length_79978_cov_96.763824.3.80066_54 
I5.NODE_532_length_79978_cov_96.763824.3.80066_55 K03315
I5.NODE_532_length_79978_cov_96.763824.3.80066_56 K01262
I5.NODE_532_length_79978_cov_96.763824.3.80066_57 K06374
I5.NODE_532_length_79978_cov_96.763824.3.80066_58 K06373
I5.NODE_532_length_79978_cov_96.763824.3.80066_59 
I5.NODE_532_length_79978_cov_96.763824.3.80066_6 K03798
I5.NODE_532_length_79978_cov_96.763824.3.80066_60 
I5.NODE_532_length_79978_cov_96.763824.3.80066_61 
I5.NODE_532_length_79978_cov_96.763824.3.80066_62 K02529
I5.NODE_532_length_79978_cov_96.763824.3.80066_63 K01870
I5.NODE_532_length_79978_cov_96.763824.3.80066_64 
I5.NODE_532_length_79978_cov_96.763824.3.80066_65 
I5.NODE_532_length_79978_cov_96.763824.3.80066_66 
I5.NODE_532_length_79978_cov_96.763824.3.80066_67 
I5.NODE_532_length_79978_cov_96.763824.3.80066_68 
I5.NODE_532_length_79978_cov_96.763824.3.80066_7 K00760
I5.NODE_532_length_79978_cov_96.763824.3.80066_8 K04075
I5.NODE_532_length_79978_cov_96.763824.3.80066_9 K06382
I5.NODE_545_length_83661_cov_87.297020_1 
I5.NODE_545_length_83661_cov_87.297020_10 
I5.NODE_545_length_83661_cov_87.297020_11 
I5.NODE_545_length_83661_cov_87.297020_12 
I5.NODE_545_length_83661_cov_87.297020_13 
I5.NODE_545_length_83661_cov_87.297020_14 
I5.NODE_545_length_83661_cov_87.297020_15 
I5.NODE_545_length_83661_cov_87.297020_16 
I5.NODE_545_length_83661_cov_87.297020_17 
I5.NODE_545_length_83661_cov_87.297020_18 K01509
I5.NODE_545_length_83661_cov_87.297020_19 
I5.NODE_545_length_83661_cov_87.297020_2 
I5.NODE_545_length_83661_cov_87.297020_20 
I5.NODE_545_length_83661_cov_87.297020_21 
I5.NODE_545_length_83661_cov_87.297020_22 
I5.NODE_545_length_83661_cov_87.297020_23 
I5.NODE_545_length_83661_cov_87.297020_24 
I5.NODE_545_length_83661_cov_87.297020_25 K12992
I5.NODE_545_length_83661_cov_87.297020_26 
I5.NODE_545_length_83661_cov_87.297020_27 
I5.NODE_545_length_83661_cov_87.297020_28 
I5.NODE_545_length_83661_cov_87.297020_29 K00721
I5.NODE_545_length_83661_cov_87.297020_3 
I5.NODE_545_length_83661_cov_87.297020_30 
I5.NODE_545_length_83661_cov_87.297020_31 
I5.NODE_545_length_83661_cov_87.297020_32 
I5.NODE_545_length_83661_cov_87.297020_33 K09809
I5.NODE_545_length_83661_cov_87.297020_34 K00980
I5.NODE_545_length_83661_cov_87.297020_35 
I5.NODE_545_length_83661_cov_87.297020_36 K09691
I5.NODE_545_length_83661_cov_87.297020_37 K09690
I5.NODE_545_length_83661_cov_87.297020_38 
I5.NODE_545_length_83661_cov_87.297020_39 K12997
I5.NODE_545_length_83661_cov_87.297020_4 
I5.NODE_545_length_83661_cov_87.297020_40 
I5.NODE_545_length_83661_cov_87.297020_41 
I5.NODE_545_length_83661_cov_87.297020_42 K00973
I5.NODE_545_length_83661_cov_87.297020_43 K03606
I5.NODE_545_length_83661_cov_87.297020_44 
I5.NODE_545_length_83661_cov_87.297020_45 
I5.NODE_545_length_83661_cov_87.297020_46 
I5.NODE_545_length_83661_cov_87.297020_47 
I5.NODE_545_length_83661_cov_87.297020_48 
I5.NODE_545_length_83661_cov_87.297020_49 
I5.NODE_545_length_83661_cov_87.297020_5 
I5.NODE_545_length_83661_cov_87.297020_50 
I5.NODE_545_length_83661_cov_87.297020_51 
I5.NODE_545_length_83661_cov_87.297020_52 
I5.NODE_545_length_83661_cov_87.297020_53 
I5.NODE_545_length_83661_cov_87.297020_54 
I5.NODE_545_length_83661_cov_87.297020_55 
I5.NODE_545_length_83661_cov_87.297020_56 
I5.NODE_545_length_83661_cov_87.297020_57 
I5.NODE_545_length_83661_cov_87.297020_58 
I5.NODE_545_length_83661_cov_87.297020_59 
I5.NODE_545_length_83661_cov_87.297020_6 
I5.NODE_545_length_83661_cov_87.297020_60 
I5.NODE_545_length_83661_cov_87.297020_61 
I5.NODE_545_length_83661_cov_87.297020_62 
I5.NODE_545_length_83661_cov_87.297020_63 K13688
I5.NODE_545_length_83661_cov_87.297020_64 
I5.NODE_545_length_83661_cov_87.297020_65 
I5.NODE_545_length_83661_cov_87.297020_66 
I5.NODE_545_length_83661_cov_87.297020_67 
I5.NODE_545_length_83661_cov_87.297020_68 
I5.NODE_545_length_83661_cov_87.297020_69 K01269
I5.NODE_545_length_83661_cov_87.297020_7 
I5.NODE_545_length_83661_cov_87.297020_70 
I5.NODE_545_length_83661_cov_87.297020_8 
I5.NODE_545_length_83661_cov_87.297020_9 
I5.NODE_579_length_53404_cov_92.375008.1.53490_1 
I5.NODE_579_length_53404_cov_92.375008.1.53490_10 
I5.NODE_579_length_53404_cov_92.375008.1.53490_11 
I5.NODE_579_length_53404_cov_92.375008.1.53490_12 
I5.NODE_579_length_53404_cov_92.375008.1.53490_13 
I5.NODE_579_length_53404_cov_92.375008.1.53490_14 
I5.NODE_579_length_53404_cov_92.375008.1.53490_15 K03768
I5.NODE_579_length_53404_cov_92.375008.1.53490_16 K01776
I5.NODE_579_length_53404_cov_92.375008.1.53490_17 
I5.NODE_579_length_53404_cov_92.375008.1.53490_18 
I5.NODE_579_length_53404_cov_92.375008.1.53490_19 
I5.NODE_579_length_53404_cov_92.375008.1.53490_2 
I5.NODE_579_length_53404_cov_92.375008.1.53490_20 K01955
I5.NODE_579_length_53404_cov_92.375008.1.53490_21 K01956
I5.NODE_579_length_53404_cov_92.375008.1.53490_22 
I5.NODE_579_length_53404_cov_92.375008.1.53490_23 K01734
I5.NODE_579_length_53404_cov_92.375008.1.53490_24 K00147
I5.NODE_579_length_53404_cov_92.375008.1.53490_25 K00931
I5.NODE_579_length_53404_cov_92.375008.1.53490_26 
I5.NODE_579_length_53404_cov_92.375008.1.53490_27 K11068
I5.NODE_579_length_53404_cov_92.375008.1.53490_28 
I5.NODE_579_length_53404_cov_92.375008.1.53490_29 K06924
I5.NODE_579_length_53404_cov_92.375008.1.53490_3 
I5.NODE_579_length_53404_cov_92.375008.1.53490_30 
I5.NODE_579_length_53404_cov_92.375008.1.53490_31 
I5.NODE_579_length_53404_cov_92.375008.1.53490_32 
I5.NODE_579_length_53404_cov_92.375008.1.53490_33 K13770
I5.NODE_579_length_53404_cov_92.375008.1.53490_34 K01613
I5.NODE_579_length_53404_cov_92.375008.1.53490_35 
I5.NODE_579_length_53404_cov_92.375008.1.53490_36 
I5.NODE_579_length_53404_cov_92.375008.1.53490_37 
I5.NODE_579_length_53404_cov_92.375008.1.53490_38 
I5.NODE_579_length_53404_cov_92.375008.1.53490_39 
I5.NODE_579_length_53404_cov_92.375008.1.53490_4 
I5.NODE_579_length_53404_cov_92.375008.1.53490_40 
I5.NODE_579_length_53404_cov_92.375008.1.53490_41 K03582
I5.NODE_579_length_53404_cov_92.375008.1.53490_42 
I5.NODE_579_length_53404_cov_92.375008.1.53490_43 
I5.NODE_579_length_53404_cov_92.375008.1.53490_5 
I5.NODE_579_length_53404_cov_92.375008.1.53490_6 K05979
I5.NODE_579_length_53404_cov_92.375008.1.53490_7 K07139
I5.NODE_579_length_53404_cov_92.375008.1.53490_8 K06296
I5.NODE_579_length_53404_cov_92.375008.1.53490_9 K04070
I5.NODE_624_length_219746_cov_92.522110.1.3003_1 
I5.NODE_624_length_219746_cov_92.522110.3334.219832_1 K07095
I5.NODE_624_length_219746_cov_92.522110.3334.219832_10 
I5.NODE_624_length_219746_cov_92.522110.3334.219832_100 
I5.NODE_624_length_219746_cov_92.522110.3334.219832_101 
I5.NODE_624_length_219746_cov_92.522110.3334.219832_102 K07497
I5.NODE_624_length_219746_cov_92.522110.3334.219832_103 
I5.NODE_624_length_219746_cov_92.522110.3334.219832_104 K00820
I5.NODE_624_length_219746_cov_92.522110.3334.219832_105 
I5.NODE_624_length_219746_cov_92.522110.3334.219832_106 
I5.NODE_624_length_219746_cov_92.522110.3334.219832_107 K03296
I5.NODE_624_length_219746_cov_92.522110.3334.219832_108 K02005
I5.NODE_624_length_219746_cov_92.522110.3334.219832_109 
I5.NODE_624_length_219746_cov_92.522110.3334.219832_11 K01972
I5.NODE_624_length_219746_cov_92.522110.3334.219832_110 K06896
I5.NODE_624_length_219746_cov_92.522110.3334.219832_111 K02777 K02778 K02779
I5.NODE_624_length_219746_cov_92.522110.3334.219832_112 K01187
I5.NODE_624_length_219746_cov_92.522110.3334.219832_113 K02529
I5.NODE_624_length_219746_cov_92.522110.3334.219832_114 K00705
I5.NODE_624_length_219746_cov_92.522110.3334.219832_115 K10119
I5.NODE_624_length_219746_cov_92.522110.3334.219832_116 K10118
I5.NODE_624_length_219746_cov_92.522110.3334.219832_117 K10117
I5.NODE_624_length_219746_cov_92.522110.3334.219832_118 K07461
I5.NODE_624_length_219746_cov_92.522110.3334.219832_119 K01652
I5.NODE_624_length_219746_cov_92.522110.3334.219832_12 K03657
I5.NODE_624_length_219746_cov_92.522110.3334.219832_120 K01687
I5.NODE_624_length_219746_cov_92.522110.3334.219832_121 K00052
I5.NODE_624_length_219746_cov_92.522110.3334.219832_122 K01704
I5.NODE_624_length_219746_cov_92.522110.3334.219832_123 K01703
I5.NODE_624_length_219746_cov_92.522110.3334.219832_124 K01649
I5.NODE_624_length_219746_cov_92.522110.3334.219832_125 K01653
I5.NODE_624_length_219746_cov_92.522110.3334.219832_126 
I5.NODE_624_length_219746_cov_92.522110.3334.219832_127 K03431
I5.NODE_624_length_219746_cov_92.522110.3334.219832_128 
I5.NODE_624_length_219746_cov_92.522110.3334.219832_129 
I5.NODE_624_length_219746_cov_92.522110.3334.219832_13 K06183
I5.NODE_624_length_219746_cov_92.522110.3334.219832_130 
I5.NODE_624_length_219746_cov_92.522110.3334.219832_131 
I5.NODE_624_length_219746_cov_92.522110.3334.219832_132 K07737
I5.NODE_624_length_219746_cov_92.522110.3334.219832_133 
I5.NODE_624_length_219746_cov_92.522110.3334.219832_134 K03327
I5.NODE_624_length_219746_cov_92.522110.3334.219832_135 
I5.NODE_624_length_219746_cov_92.522110.3334.219832_136 K00053
I5.NODE_624_length_219746_cov_92.522110.3334.219832_137 K00929
I5.NODE_624_length_219746_cov_92.522110.3334.219832_138 K00634
I5.NODE_624_length_219746_cov_92.522110.3334.219832_139 K07137
I5.NODE_624_length_219746_cov_92.522110.3334.219832_14 
I5.NODE_624_length_219746_cov_92.522110.3334.219832_140 
I5.NODE_624_length_219746_cov_92.522110.3334.219832_141 
I5.NODE_624_length_219746_cov_92.522110.3334.219832_142 K01449
I5.NODE_624_length_219746_cov_92.522110.3334.219832_143 K01305
I5.NODE_624_length_219746_cov_92.522110.3334.219832_144 
I5.NODE_624_length_219746_cov_92.522110.3334.219832_145 K08483
I5.NODE_624_length_219746_cov_92.522110.3334.219832_146 K00526
I5.NODE_624_length_219746_cov_92.522110.3334.219832_147 K00525
I5.NODE_624_length_219746_cov_92.522110.3334.219832_148 
I5.NODE_624_length_219746_cov_92.522110.3334.219832_149 
I5.NODE_624_length_219746_cov_92.522110.3334.219832_15 
I5.NODE_624_length_219746_cov_92.522110.3334.219832_150 
I5.NODE_624_length_219746_cov_92.522110.3334.219832_151 
I5.NODE_624_length_219746_cov_92.522110.3334.219832_152 K01678
I5.NODE_624_length_219746_cov_92.522110.3334.219832_153 K01677
I5.NODE_624_length_219746_cov_92.522110.3334.219832_154 K01448
I5.NODE_624_length_219746_cov_92.522110.3334.219832_155 K03324
I5.NODE_624_length_219746_cov_92.522110.3334.219832_156 K02996
I5.NODE_624_length_219746_cov_92.522110.3334.219832_157 K02871
I5.NODE_624_length_219746_cov_92.522110.3334.219832_158 K06173
I5.NODE_624_length_219746_cov_92.522110.3334.219832_159 K02008
I5.NODE_624_length_219746_cov_92.522110.3334.219832_16 K09768
I5.NODE_624_length_219746_cov_92.522110.3334.219832_160 K02006
I5.NODE_624_length_219746_cov_92.522110.3334.219832_161 K02006
I5.NODE_624_length_219746_cov_92.522110.3334.219832_162 K02879
I5.NODE_624_length_219746_cov_92.522110.3334.219832_163 K03040
I5.NODE_624_length_219746_cov_92.522110.3334.219832_164 K02986
I5.NODE_624_length_219746_cov_92.522110.3334.219832_165 K02948
I5.NODE_624_length_219746_cov_92.522110.3334.219832_166 K02952
I5.NODE_624_length_219746_cov_92.522110.3334.219832_167 K02919
I5.NODE_624_length_219746_cov_92.522110.3334.219832_168 K02518
I5.NODE_624_length_219746_cov_92.522110.3334.219832_169 
I5.NODE_624_length_219746_cov_92.522110.3334.219832_17 K01810
I5.NODE_624_length_219746_cov_92.522110.3334.219832_170 K01265
I5.NODE_624_length_219746_cov_92.522110.3334.219832_171 K00939
I5.NODE_624_length_219746_cov_92.522110.3334.219832_172 K03076
I5.NODE_624_length_219746_cov_92.522110.3334.219832_173 K02876
I5.NODE_624_length_219746_cov_92.522110.3334.219832_174 K02907
I5.NODE_624_length_219746_cov_92.522110.3334.219832_175 K02988
I5.NODE_624_length_219746_cov_92.522110.3334.219832_176 K02881
I5.NODE_624_length_219746_cov_92.522110.3334.219832_177 K02933
I5.NODE_624_length_219746_cov_92.522110.3334.219832_178 K02994
I5.NODE_624_length_219746_cov_92.522110.3334.219832_179 K02954
I5.NODE_624_length_219746_cov_92.522110.3334.219832_18 
I5.NODE_624_length_219746_cov_92.522110.3334.219832_180 K02931
I5.NODE_624_length_219746_cov_92.522110.3334.219832_181 K02895
I5.NODE_624_length_219746_cov_92.522110.3334.219832_182 K02874
I5.NODE_624_length_219746_cov_92.522110.3334.219832_183 K02961
I5.NODE_624_length_219746_cov_92.522110.3334.219832_184 K02904
I5.NODE_624_length_219746_cov_92.522110.3334.219832_185 K02878
I5.NODE_624_length_219746_cov_92.522110.3334.219832_186 K02982
I5.NODE_624_length_219746_cov_92.522110.3334.219832_187 K02890
I5.NODE_624_length_219746_cov_92.522110.3334.219832_188 K02965
I5.NODE_624_length_219746_cov_92.522110.3334.219832_189 K02886
I5.NODE_624_length_219746_cov_92.522110.3334.219832_19 
I5.NODE_624_length_219746_cov_92.522110.3334.219832_190 K02892
I5.NODE_624_length_219746_cov_92.522110.3334.219832_191 K02926
I5.NODE_624_length_219746_cov_92.522110.3334.219832_192 K02906
I5.NODE_624_length_219746_cov_92.522110.3334.219832_193 K02946
I5.NODE_624_length_219746_cov_92.522110.3334.219832_194 
I5.NODE_624_length_219746_cov_92.522110.3334.219832_2 K01516
I5.NODE_624_length_219746_cov_92.522110.3334.219832_20 
I5.NODE_624_length_219746_cov_92.522110.3334.219832_21 K01951
I5.NODE_624_length_219746_cov_92.522110.3334.219832_22 K00088
I5.NODE_624_length_219746_cov_92.522110.3334.219832_23 K02456
I5.NODE_624_length_219746_cov_92.522110.3334.219832_24 K04077
I5.NODE_624_length_219746_cov_92.522110.3334.219832_25 K04078
I5.NODE_624_length_219746_cov_92.522110.3334.219832_26 
I5.NODE_624_length_219746_cov_92.522110.3334.219832_27 
I5.NODE_624_length_219746_cov_92.522110.3334.219832_28 K03660
I5.NODE_624_length_219746_cov_92.522110.3334.219832_29 K00074
I5.NODE_624_length_219746_cov_92.522110.3334.219832_3 K04655
I5.NODE_624_length_219746_cov_92.522110.3334.219832_30 K03522
I5.NODE_624_length_219746_cov_92.522110.3334.219832_31 K03521
I5.NODE_624_length_219746_cov_92.522110.3334.219832_32 K00248
I5.NODE_624_length_219746_cov_92.522110.3334.219832_33 K01715
I5.NODE_624_length_219746_cov_92.522110.3334.219832_34 K01926
I5.NODE_624_length_219746_cov_92.522110.3334.219832_35 
I5.NODE_624_length_219746_cov_92.522110.3334.219832_36 
I5.NODE_624_length_219746_cov_92.522110.3334.219832_37 K01534
I5.NODE_624_length_219746_cov_92.522110.3334.219832_38 K03892
I5.NODE_624_length_219746_cov_92.522110.3334.219832_39 
I5.NODE_624_length_219746_cov_92.522110.3334.219832_4 
I5.NODE_624_length_219746_cov_92.522110.3334.219832_40 
I5.NODE_624_length_219746_cov_92.522110.3334.219832_41 
I5.NODE_624_length_219746_cov_92.522110.3334.219832_42 K09963
I5.NODE_624_length_219746_cov_92.522110.3334.219832_43 K00884
I5.NODE_624_length_219746_cov_92.522110.3334.219832_44 K02759
I5.NODE_624_length_219746_cov_92.522110.3334.219832_45 
I5.NODE_624_length_219746_cov_92.522110.3334.219832_46 
I5.NODE_624_length_219746_cov_92.522110.3334.219832_47 K01443
I5.NODE_624_length_219746_cov_92.522110.3334.219832_48 K03710
I5.NODE_624_length_219746_cov_92.522110.3334.219832_49 K00971
I5.NODE_624_length_219746_cov_92.522110.3334.219832_5 
I5.NODE_624_length_219746_cov_92.522110.3334.219832_50 
I5.NODE_624_length_219746_cov_92.522110.3334.219832_51 
I5.NODE_624_length_219746_cov_92.522110.3334.219832_52 
I5.NODE_624_length_219746_cov_92.522110.3334.219832_53 K00104
I5.NODE_624_length_219746_cov_92.522110.3334.219832_54 K03522
I5.NODE_624_length_219746_cov_92.522110.3334.219832_55 K03521
I5.NODE_624_length_219746_cov_92.522110.3334.219832_56 
I5.NODE_624_length_219746_cov_92.522110.3334.219832_57 K07001
I5.NODE_624_length_219746_cov_92.522110.3334.219832_58 K01012
I5.NODE_624_length_219746_cov_92.522110.3334.219832_59 
I5.NODE_624_length_219746_cov_92.522110.3334.219832_6 
I5.NODE_624_length_219746_cov_92.522110.3334.219832_60 K11931
I5.NODE_624_length_219746_cov_92.522110.3334.219832_61 
I5.NODE_624_length_219746_cov_92.522110.3334.219832_62 
I5.NODE_624_length_219746_cov_92.522110.3334.219832_63 K01770
I5.NODE_624_length_219746_cov_92.522110.3334.219832_64 
I5.NODE_624_length_219746_cov_92.522110.3334.219832_65 
I5.NODE_624_length_219746_cov_92.522110.3334.219832_66 K01868
I5.NODE_624_length_219746_cov_92.522110.3334.219832_67 
I5.NODE_624_length_219746_cov_92.522110.3334.219832_68 
I5.NODE_624_length_219746_cov_92.522110.3334.219832_69 K01934
I5.NODE_624_length_219746_cov_92.522110.3334.219832_7 K02434
I5.NODE_624_length_219746_cov_92.522110.3334.219832_70 
I5.NODE_624_length_219746_cov_92.522110.3334.219832_71 
I5.NODE_624_length_219746_cov_92.522110.3334.219832_72 
I5.NODE_624_length_219746_cov_92.522110.3334.219832_73 K01234
I5.NODE_624_length_219746_cov_92.522110.3334.219832_74 
I5.NODE_624_length_219746_cov_92.522110.3334.219832_75 K00688
I5.NODE_624_length_219746_cov_92.522110.3334.219832_76 
I5.NODE_624_length_219746_cov_92.522110.3334.219832_77 
I5.NODE_624_length_219746_cov_92.522110.3334.219832_78 K04773
I5.NODE_624_length_219746_cov_92.522110.3334.219832_79 K01673
I5.NODE_624_length_219746_cov_92.522110.3334.219832_8 K02433
I5.NODE_624_length_219746_cov_92.522110.3334.219832_80 
I5.NODE_624_length_219746_cov_92.522110.3334.219832_81 
I5.NODE_624_length_219746_cov_92.522110.3334.219832_82 
I5.NODE_624_length_219746_cov_92.522110.3334.219832_83 
I5.NODE_624_length_219746_cov_92.522110.3334.219832_84 K07484
I5.NODE_624_length_219746_cov_92.522110.3334.219832_85 K07484
I5.NODE_624_length_219746_cov_92.522110.3334.219832_86 
I5.NODE_624_length_219746_cov_92.522110.3334.219832_87 
I5.NODE_624_length_219746_cov_92.522110.3334.219832_88 K03724
I5.NODE_624_length_219746_cov_92.522110.3334.219832_89 
I5.NODE_624_length_219746_cov_92.522110.3334.219832_9 K02435
I5.NODE_624_length_219746_cov_92.522110.3334.219832_90 
I5.NODE_624_length_219746_cov_92.522110.3334.219832_91 
I5.NODE_624_length_219746_cov_92.522110.3334.219832_92 
I5.NODE_624_length_219746_cov_92.522110.3334.219832_93 
I5.NODE_624_length_219746_cov_92.522110.3334.219832_94 
I5.NODE_624_length_219746_cov_92.522110.3334.219832_95 
I5.NODE_624_length_219746_cov_92.522110.3334.219832_96 
I5.NODE_624_length_219746_cov_92.522110.3334.219832_97 
I5.NODE_624_length_219746_cov_92.522110.3334.219832_98 K01509
I5.NODE_624_length_219746_cov_92.522110.3334.219832_99 
I5.NODE_630_length_20986_cov_89.946869_1 K08681
I5.NODE_630_length_20986_cov_89.946869_10 
I5.NODE_630_length_20986_cov_89.946869_11 
I5.NODE_630_length_20986_cov_89.946869_12 K06193
I5.NODE_630_length_20986_cov_89.946869_13 K03306
I5.NODE_630_length_20986_cov_89.946869_14 K07220
I5.NODE_630_length_20986_cov_89.946869_15 K09705
I5.NODE_630_length_20986_cov_89.946869_16 K00783
I5.NODE_630_length_20986_cov_89.946869_17 
I5.NODE_630_length_20986_cov_89.946869_18 
I5.NODE_630_length_20986_cov_89.946869_19 K00790
I5.NODE_630_length_20986_cov_89.946869_2 K06215
I5.NODE_630_length_20986_cov_89.946869_20 
I5.NODE_630_length_20986_cov_89.946869_21 
I5.NODE_630_length_20986_cov_89.946869_22 K09936
I5.NODE_630_length_20986_cov_89.946869_23 
I5.NODE_630_length_20986_cov_89.946869_24 
I5.NODE_630_length_20986_cov_89.946869_3 K05350
I5.NODE_630_length_20986_cov_89.946869_4 K03489
I5.NODE_630_length_20986_cov_89.946869_5 K02761
I5.NODE_630_length_20986_cov_89.946869_6 
I5.NODE_630_length_20986_cov_89.946869_7 
I5.NODE_630_length_20986_cov_89.946869_8 K07446
I5.NODE_630_length_20986_cov_89.946869_9 
I5.NODE_648_length_10024_cov_97.157921_1 K00975
I5.NODE_648_length_10024_cov_97.157921_2 K00975
I5.NODE_648_length_10024_cov_97.157921_3 K01200
I5.NODE_648_length_10024_cov_97.157921_4 
I5.NODE_648_length_10024_cov_97.157921_5 K00703
I5.NODE_648_length_10024_cov_97.157921_6 K00700
I5.NODE_651_length_5283_cov_93.820366_1 K01880
I5.NODE_651_length_5283_cov_93.820366_2 K01925
I5.NODE_651_length_5283_cov_93.820366_3 
I5.NODE_653_length_2371_cov_99.355545_1 K02315
I5.NODE_653_length_2371_cov_99.355545_2 
I5.NODE_654_length_1718_cov_101.655411_1 
I5.NODE_656_length_3924_cov_88.707184_1 
I5.NODE_656_length_3924_cov_88.707184_2 K01153
I5.NODE_659_length_14931_cov_100.722054.1.15014_1 
I5.NODE_659_length_14931_cov_100.722054.1.15014_10 K02867
I5.NODE_659_length_14931_cov_100.722054.1.15014_11 K02601
I5.NODE_659_length_14931_cov_100.722054.1.15014_12 K03073
I5.NODE_659_length_14931_cov_100.722054.1.15014_13 K02913
I5.NODE_659_length_14931_cov_100.722054.1.15014_14 
I5.NODE_659_length_14931_cov_100.722054.1.15014_2 K02355
I5.NODE_659_length_14931_cov_100.722054.1.15014_3 K02992
I5.NODE_659_length_14931_cov_100.722054.1.15014_4 K02950
I5.NODE_659_length_14931_cov_100.722054.1.15014_5 K03046
I5.NODE_659_length_14931_cov_100.722054.1.15014_6 K03043
I5.NODE_659_length_14931_cov_100.722054.1.15014_7 K02935
I5.NODE_659_length_14931_cov_100.722054.1.15014_8 K02864
I5.NODE_659_length_14931_cov_100.722054.1.15014_9 K02863
I5.NODE_662_length_319_cov_153.623825_1 
I5.NODE_676_length_31267_cov_87.858665_1 
I5.NODE_676_length_31267_cov_87.858665_10 K02034
I5.NODE_676_length_31267_cov_87.858665_11 K02033
I5.NODE_676_length_31267_cov_87.858665_12 K02035
I5.NODE_676_length_31267_cov_87.858665_13 K01467
I5.NODE_676_length_31267_cov_87.858665_14 
I5.NODE_676_length_31267_cov_87.858665_15 
I5.NODE_676_length_31267_cov_87.858665_16 K02003 K02004
I5.NODE_676_length_31267_cov_87.858665_17 
I5.NODE_676_length_31267_cov_87.858665_18 
I5.NODE_676_length_31267_cov_87.858665_19 
I5.NODE_676_length_31267_cov_87.858665_2 
I5.NODE_676_length_31267_cov_87.858665_20 
I5.NODE_676_length_31267_cov_87.858665_21 
I5.NODE_676_length_31267_cov_87.858665_22 
I5.NODE_676_length_31267_cov_87.858665_23 K01447
I5.NODE_676_length_31267_cov_87.858665_24 
I5.NODE_676_length_31267_cov_87.858665_25 
I5.NODE_676_length_31267_cov_87.858665_26 
I5.NODE_676_length_31267_cov_87.858665_27 
I5.NODE_676_length_31267_cov_87.858665_28 
I5.NODE_676_length_31267_cov_87.858665_29 
I5.NODE_676_length_31267_cov_87.858665_3 
I5.NODE_676_length_31267_cov_87.858665_4 
I5.NODE_676_length_31267_cov_87.858665_5 
I5.NODE_676_length_31267_cov_87.858665_6 
I5.NODE_676_length_31267_cov_87.858665_7 
I5.NODE_676_length_31267_cov_87.858665_8 
I5.NODE_676_length_31267_cov_87.858665_9 K02031
I6.NODE_203_length_19692_cov_79.307587_1 K01872
I6.NODE_203_length_19692_cov_79.307587_10 K05832
I6.NODE_203_length_19692_cov_79.307587_11 K01989
I6.NODE_203_length_19692_cov_79.307587_12 
I6.NODE_203_length_19692_cov_79.307587_13 K01962
I6.NODE_203_length_19692_cov_79.307587_14 K01963
I6.NODE_203_length_19692_cov_79.307587_15 K01961
I6.NODE_203_length_19692_cov_79.307587_16 K02372
I6.NODE_203_length_19692_cov_79.307587_17 K02160
I6.NODE_203_length_19692_cov_79.307587_18 K09458
I6.NODE_203_length_19692_cov_79.307587_19 K00059
I6.NODE_203_length_19692_cov_79.307587_2 K03548
I6.NODE_203_length_19692_cov_79.307587_3 
I6.NODE_203_length_19692_cov_79.307587_4 K00566
I6.NODE_203_length_19692_cov_79.307587_5 K04488
I6.NODE_203_length_19692_cov_79.307587_6 K04487
I6.NODE_203_length_19692_cov_79.307587_7 K13643
I6.NODE_203_length_19692_cov_79.307587_8 K07478
I6.NODE_203_length_19692_cov_79.307587_9 K05833
I6.NODE_224_length_37001_cov_72.235153_1 
I6.NODE_224_length_37001_cov_72.235153_10 
I6.NODE_224_length_37001_cov_72.235153_11 
I6.NODE_224_length_37001_cov_72.235153_12 
I6.NODE_224_length_37001_cov_72.235153_13 
I6.NODE_224_length_37001_cov_72.235153_14 
I6.NODE_224_length_37001_cov_72.235153_15 
I6.NODE_224_length_37001_cov_72.235153_16 K03183
I6.NODE_224_length_37001_cov_72.235153_17 
I6.NODE_224_length_37001_cov_72.235153_18 
I6.NODE_224_length_37001_cov_72.235153_19 
I6.NODE_224_length_37001_cov_72.235153_2 
I6.NODE_224_length_37001_cov_72.235153_20 K09792
I6.NODE_224_length_37001_cov_72.235153_21 K02012
I6.NODE_224_length_37001_cov_72.235153_22 K02011
I6.NODE_224_length_37001_cov_72.235153_23 
I6.NODE_224_length_37001_cov_72.235153_24 
I6.NODE_224_length_37001_cov_72.235153_25 
I6.NODE_224_length_37001_cov_72.235153_26 
I6.NODE_224_length_37001_cov_72.235153_27 K13274
I6.NODE_224_length_37001_cov_72.235153_28 
I6.NODE_224_length_37001_cov_72.235153_29 
I6.NODE_224_length_37001_cov_72.235153_3 K06196
I6.NODE_224_length_37001_cov_72.235153_30 K09811
I6.NODE_224_length_37001_cov_72.235153_31 
I6.NODE_224_length_37001_cov_72.235153_32 K13694
I6.NODE_224_length_37001_cov_72.235153_33 
I6.NODE_224_length_37001_cov_72.235153_34 K01448
I6.NODE_224_length_37001_cov_72.235153_35 
I6.NODE_224_length_37001_cov_72.235153_36 
I6.NODE_224_length_37001_cov_72.235153_37 
I6.NODE_224_length_37001_cov_72.235153_38 
I6.NODE_224_length_37001_cov_72.235153_39 
I6.NODE_224_length_37001_cov_72.235153_4 
I6.NODE_224_length_37001_cov_72.235153_40 
I6.NODE_224_length_37001_cov_72.235153_5 
I6.NODE_224_length_37001_cov_72.235153_6 
I6.NODE_224_length_37001_cov_72.235153_7 K07814
I6.NODE_224_length_37001_cov_72.235153_8 
I6.NODE_224_length_37001_cov_72.235153_9 
I6.NODE_297_length_96715_cov_81.711037_1 
I6.NODE_297_length_96715_cov_81.711037_10 K01409
I6.NODE_297_length_96715_cov_81.711037_11 
I6.NODE_297_length_96715_cov_81.711037_12 K01362
I6.NODE_297_length_96715_cov_81.711037_13 
I6.NODE_297_length_96715_cov_81.711037_14 
I6.NODE_297_length_96715_cov_81.711037_15 
I6.NODE_297_length_96715_cov_81.711037_16 
I6.NODE_297_length_96715_cov_81.711037_17 
I6.NODE_297_length_96715_cov_81.711037_18 
I6.NODE_297_length_96715_cov_81.711037_19 
I6.NODE_297_length_96715_cov_81.711037_2 
I6.NODE_297_length_96715_cov_81.711037_20 K12994
I6.NODE_297_length_96715_cov_81.711037_21 K06331
I6.NODE_297_length_96715_cov_81.711037_22 K06436
I6.NODE_297_length_96715_cov_81.711037_23 
I6.NODE_297_length_96715_cov_81.711037_24 
I6.NODE_297_length_96715_cov_81.711037_25 K13282
I6.NODE_297_length_96715_cov_81.711037_26 K03802
I6.NODE_297_length_96715_cov_81.711037_27 K00919
I6.NODE_297_length_96715_cov_81.711037_28 K06387
I6.NODE_297_length_96715_cov_81.711037_29 K00566
I6.NODE_297_length_96715_cov_81.711037_3 
I6.NODE_297_length_96715_cov_81.711037_30 
I6.NODE_297_length_96715_cov_81.711037_31 
I6.NODE_297_length_96715_cov_81.711037_32 K01937
I6.NODE_297_length_96715_cov_81.711037_33 K03628
I6.NODE_297_length_96715_cov_81.711037_34 K03429
I6.NODE_297_length_96715_cov_81.711037_35 K02909
I6.NODE_297_length_96715_cov_81.711037_36 K00857
I6.NODE_297_length_96715_cov_81.711037_37 K02493
I6.NODE_297_length_96715_cov_81.711037_38 K02835
I6.NODE_297_length_96715_cov_81.711037_39 
I6.NODE_297_length_96715_cov_81.711037_4 K03568
I6.NODE_297_length_96715_cov_81.711037_40 K07566
I6.NODE_297_length_96715_cov_81.711037_41 K01808
I6.NODE_297_length_96715_cov_81.711037_42 K00761
I6.NODE_297_length_96715_cov_81.711037_43 K01493
I6.NODE_297_length_96715_cov_81.711037_44 K01791
I6.NODE_297_length_96715_cov_81.711037_45 K00626
I6.NODE_297_length_96715_cov_81.711037_46 
I6.NODE_297_length_96715_cov_81.711037_47 
I6.NODE_297_length_96715_cov_81.711037_48 K02108
I6.NODE_297_length_96715_cov_81.711037_49 K02110
I6.NODE_297_length_96715_cov_81.711037_5 K03592
I6.NODE_297_length_96715_cov_81.711037_50 K02109
I6.NODE_297_length_96715_cov_81.711037_51 K02113
I6.NODE_297_length_96715_cov_81.711037_52 K02111
I6.NODE_297_length_96715_cov_81.711037_53 K02115
I6.NODE_297_length_96715_cov_81.711037_54 K02112
I6.NODE_297_length_96715_cov_81.711037_55 K02114
I6.NODE_297_length_96715_cov_81.711037_56 
I6.NODE_297_length_96715_cov_81.711037_57 K00790
I6.NODE_297_length_96715_cov_81.711037_58 K06381
I6.NODE_297_length_96715_cov_81.711037_59 
I6.NODE_297_length_96715_cov_81.711037_6 
I6.NODE_297_length_96715_cov_81.711037_60 K06283
I6.NODE_297_length_96715_cov_81.711037_61 K03569
I6.NODE_297_length_96715_cov_81.711037_62 
I6.NODE_297_length_96715_cov_81.711037_63 
I6.NODE_297_length_96715_cov_81.711037_64 K00789
I6.NODE_297_length_96715_cov_81.711037_65 K03581
I6.NODE_297_length_96715_cov_81.711037_66 
I6.NODE_297_length_96715_cov_81.711037_67 K02242
I6.NODE_297_length_96715_cov_81.711037_68 K05808
I6.NODE_297_length_96715_cov_81.711037_69 K03070
I6.NODE_297_length_96715_cov_81.711037_7 
I6.NODE_297_length_96715_cov_81.711037_70 K02836
I6.NODE_297_length_96715_cov_81.711037_71 K01301
I6.NODE_297_length_96715_cov_81.711037_72 
I6.NODE_297_length_96715_cov_81.711037_73 
I6.NODE_297_length_96715_cov_81.711037_74 
I6.NODE_297_length_96715_cov_81.711037_75 K07052
I6.NODE_297_length_96715_cov_81.711037_76 K06959
I6.NODE_297_length_96715_cov_81.711037_77 
I6.NODE_297_length_96715_cov_81.711037_78 
I6.NODE_297_length_96715_cov_81.711037_79 K03789
I6.NODE_297_length_96715_cov_81.711037_8 
I6.NODE_297_length_96715_cov_81.711037_80 
I6.NODE_297_length_96715_cov_81.711037_81 K06925
I6.NODE_297_length_96715_cov_81.711037_82 K02077
I6.NODE_297_length_96715_cov_81.711037_83 K13530
I6.NODE_297_length_96715_cov_81.711037_84 K05546
I6.NODE_297_length_96715_cov_81.711037_85 K07567
I6.NODE_297_length_96715_cov_81.711037_86 K00459
I6.NODE_297_length_96715_cov_81.711037_87 
I6.NODE_297_length_96715_cov_81.711037_88 
I6.NODE_297_length_96715_cov_81.711037_89 
I6.NODE_297_length_96715_cov_81.711037_9 
I6.NODE_31_length_209412_cov_74.716805.1.209498_1 
I6.NODE_31_length_209412_cov_74.716805.1.209498_10 
I6.NODE_31_length_209412_cov_74.716805.1.209498_100 K02519
I6.NODE_31_length_209412_cov_74.716805.1.209498_101 
I6.NODE_31_length_209412_cov_74.716805.1.209498_102 K02834
I6.NODE_31_length_209412_cov_74.716805.1.209498_103 K06881
I6.NODE_31_length_209412_cov_74.716805.1.209498_104 K03177
I6.NODE_31_length_209412_cov_74.716805.1.209498_105 K11753
I6.NODE_31_length_209412_cov_74.716805.1.209498_106 K02956
I6.NODE_31_length_209412_cov_74.716805.1.209498_107 K00962
I6.NODE_31_length_209412_cov_74.716805.1.209498_108 K01417
I6.NODE_31_length_209412_cov_74.716805.1.209498_109 
I6.NODE_31_length_209412_cov_74.716805.1.209498_11 K03091
I6.NODE_31_length_209412_cov_74.716805.1.209498_110 K00928
I6.NODE_31_length_209412_cov_74.716805.1.209498_111 
I6.NODE_31_length_209412_cov_74.716805.1.209498_112 K00633
I6.NODE_31_length_209412_cov_74.716805.1.209498_113 K03488
I6.NODE_31_length_209412_cov_74.716805.1.209498_114 K02755 K02756 K02757
I6.NODE_31_length_209412_cov_74.716805.1.209498_115 
I6.NODE_31_length_209412_cov_74.716805.1.209498_116 K03466
I6.NODE_31_length_209412_cov_74.716805.1.209498_117 
I6.NODE_31_length_209412_cov_74.716805.1.209498_118 K00995
I6.NODE_31_length_209412_cov_74.716805.1.209498_119 K03553
I6.NODE_31_length_209412_cov_74.716805.1.209498_12 K02669
I6.NODE_31_length_209412_cov_74.716805.1.209498_120 K06950
I6.NODE_31_length_209412_cov_74.716805.1.209498_121 K06416
I6.NODE_31_length_209412_cov_74.716805.1.209498_122 K11189
I6.NODE_31_length_209412_cov_74.716805.1.209498_123 
I6.NODE_31_length_209412_cov_74.716805.1.209498_124 K01756
I6.NODE_31_length_209412_cov_74.716805.1.209498_125 
I6.NODE_31_length_209412_cov_74.716805.1.209498_126 
I6.NODE_31_length_209412_cov_74.716805.1.209498_127 K11752
I6.NODE_31_length_209412_cov_74.716805.1.209498_128 K00793
I6.NODE_31_length_209412_cov_74.716805.1.209498_129 K01497 K02858
I6.NODE_31_length_209412_cov_74.716805.1.209498_13 K03590
I6.NODE_31_length_209412_cov_74.716805.1.209498_130 K00794
I6.NODE_31_length_209412_cov_74.716805.1.209498_131 
I6.NODE_31_length_209412_cov_74.716805.1.209498_132 
I6.NODE_31_length_209412_cov_74.716805.1.209498_133 
I6.NODE_31_length_209412_cov_74.716805.1.209498_134 
I6.NODE_31_length_209412_cov_74.716805.1.209498_135 
I6.NODE_31_length_209412_cov_74.716805.1.209498_136 
I6.NODE_31_length_209412_cov_74.716805.1.209498_137 K08161
I6.NODE_31_length_209412_cov_74.716805.1.209498_138 K02574
I6.NODE_31_length_209412_cov_74.716805.1.209498_139 
I6.NODE_31_length_209412_cov_74.716805.1.209498_14 K03531
I6.NODE_31_length_209412_cov_74.716805.1.209498_140 K03734
I6.NODE_31_length_209412_cov_74.716805.1.209498_141 
I6.NODE_31_length_209412_cov_74.716805.1.209498_142 K07650
I6.NODE_31_length_209412_cov_74.716805.1.209498_143 K07149
I6.NODE_31_length_209412_cov_74.716805.1.209498_144 
I6.NODE_31_length_209412_cov_74.716805.1.209498_145 
I6.NODE_31_length_209412_cov_74.716805.1.209498_146 
I6.NODE_31_length_209412_cov_74.716805.1.209498_147 
I6.NODE_31_length_209412_cov_74.716805.1.209498_148 K11071
I6.NODE_31_length_209412_cov_74.716805.1.209498_149 K11070
I6.NODE_31_length_209412_cov_74.716805.1.209498_15 K06383
I6.NODE_31_length_209412_cov_74.716805.1.209498_150 
I6.NODE_31_length_209412_cov_74.716805.1.209498_151 K00130
I6.NODE_31_length_209412_cov_74.716805.1.209498_152 K06153
I6.NODE_31_length_209412_cov_74.716805.1.209498_153 
I6.NODE_31_length_209412_cov_74.716805.1.209498_154 K09251
I6.NODE_31_length_209412_cov_74.716805.1.209498_155 
I6.NODE_31_length_209412_cov_74.716805.1.209498_156 K12251
I6.NODE_31_length_209412_cov_74.716805.1.209498_157 K03298
I6.NODE_31_length_209412_cov_74.716805.1.209498_158 
I6.NODE_31_length_209412_cov_74.716805.1.209498_159 K00837
I6.NODE_31_length_209412_cov_74.716805.1.209498_16 K03091
I6.NODE_31_length_209412_cov_74.716805.1.209498_160 K01091
I6.NODE_31_length_209412_cov_74.716805.1.209498_161 
I6.NODE_31_length_209412_cov_74.716805.1.209498_162 
I6.NODE_31_length_209412_cov_74.716805.1.209498_163 
I6.NODE_31_length_209412_cov_74.716805.1.209498_164 
I6.NODE_31_length_209412_cov_74.716805.1.209498_165 
I6.NODE_31_length_209412_cov_74.716805.1.209498_166 K02478
I6.NODE_31_length_209412_cov_74.716805.1.209498_167 K02477
I6.NODE_31_length_209412_cov_74.716805.1.209498_168 
I6.NODE_31_length_209412_cov_74.716805.1.209498_169 
I6.NODE_31_length_209412_cov_74.716805.1.209498_17 K03091
I6.NODE_31_length_209412_cov_74.716805.1.209498_170 
I6.NODE_31_length_209412_cov_74.716805.1.209498_171 K03455
I6.NODE_31_length_209412_cov_74.716805.1.209498_172 
I6.NODE_31_length_209412_cov_74.716805.1.209498_173 
I6.NODE_31_length_209412_cov_74.716805.1.209498_174 K01919
I6.NODE_31_length_209412_cov_74.716805.1.209498_175 
I6.NODE_31_length_209412_cov_74.716805.1.209498_176 
I6.NODE_31_length_209412_cov_74.716805.1.209498_177 
I6.NODE_31_length_209412_cov_74.716805.1.209498_178 K01273
I6.NODE_31_length_209412_cov_74.716805.1.209498_179 K00059
I6.NODE_31_length_209412_cov_74.716805.1.209498_18 
I6.NODE_31_length_209412_cov_74.716805.1.209498_180 
I6.NODE_31_length_209412_cov_74.716805.1.209498_181 
I6.NODE_31_length_209412_cov_74.716805.1.209498_182 
I6.NODE_31_length_209412_cov_74.716805.1.209498_183 K03565
I6.NODE_31_length_209412_cov_74.716805.1.209498_184 
I6.NODE_31_length_209412_cov_74.716805.1.209498_185 
I6.NODE_31_length_209412_cov_74.716805.1.209498_186 
I6.NODE_31_length_209412_cov_74.716805.1.209498_187 
I6.NODE_31_length_209412_cov_74.716805.1.209498_188 
I6.NODE_31_length_209412_cov_74.716805.1.209498_189 
I6.NODE_31_length_209412_cov_74.716805.1.209498_19 K07738
I6.NODE_31_length_209412_cov_74.716805.1.209498_190 K03327
I6.NODE_31_length_209412_cov_74.716805.1.209498_191 
I6.NODE_31_length_209412_cov_74.716805.1.209498_192 
I6.NODE_31_length_209412_cov_74.716805.1.209498_193 K13281
I6.NODE_31_length_209412_cov_74.716805.1.209498_194 
I6.NODE_31_length_209412_cov_74.716805.1.209498_195 
I6.NODE_31_length_209412_cov_74.716805.1.209498_196 
I6.NODE_31_length_209412_cov_74.716805.1.209498_197 K01041
I6.NODE_31_length_209412_cov_74.716805.1.209498_2 K07447
I6.NODE_31_length_209412_cov_74.716805.1.209498_20 K05810
I6.NODE_31_length_209412_cov_74.716805.1.209498_21 K07658
I6.NODE_31_length_209412_cov_74.716805.1.209498_22 K07636
I6.NODE_31_length_209412_cov_74.716805.1.209498_23 K02040
I6.NODE_31_length_209412_cov_74.716805.1.209498_24 K02037
I6.NODE_31_length_209412_cov_74.716805.1.209498_25 K02038
I6.NODE_31_length_209412_cov_74.716805.1.209498_26 K02036
I6.NODE_31_length_209412_cov_74.716805.1.209498_27 K02039
I6.NODE_31_length_209412_cov_74.716805.1.209498_28 
I6.NODE_31_length_209412_cov_74.716805.1.209498_29 
I6.NODE_31_length_209412_cov_74.716805.1.209498_3 
I6.NODE_31_length_209412_cov_74.716805.1.209498_30 K03977
I6.NODE_31_length_209412_cov_74.716805.1.209498_31 K00057
I6.NODE_31_length_209412_cov_74.716805.1.209498_32 K06398
I6.NODE_31_length_209412_cov_74.716805.1.209498_33 
I6.NODE_31_length_209412_cov_74.716805.1.209498_34 K01424
I6.NODE_31_length_209412_cov_74.716805.1.209498_35 K06901
I6.NODE_31_length_209412_cov_74.716805.1.209498_36 
I6.NODE_31_length_209412_cov_74.716805.1.209498_37 K09777
I6.NODE_31_length_209412_cov_74.716805.1.209498_38 K00942
I6.NODE_31_length_209412_cov_74.716805.1.209498_39 K03060
I6.NODE_31_length_209412_cov_74.716805.1.209498_4 K03711
I6.NODE_31_length_209412_cov_74.716805.1.209498_40 K13038
I6.NODE_31_length_209412_cov_74.716805.1.209498_41 K04066
I6.NODE_31_length_209412_cov_74.716805.1.209498_42 K01462
I6.NODE_31_length_209412_cov_74.716805.1.209498_43 K00604
I6.NODE_31_length_209412_cov_74.716805.1.209498_44 K03500
I6.NODE_31_length_209412_cov_74.716805.1.209498_45 K06941
I6.NODE_31_length_209412_cov_74.716805.1.209498_46 K01090
I6.NODE_31_length_209412_cov_74.716805.1.209498_47 K08884
I6.NODE_31_length_209412_cov_74.716805.1.209498_48 K06949
I6.NODE_31_length_209412_cov_74.716805.1.209498_49 K01783
I6.NODE_31_length_209412_cov_74.716805.1.209498_5 K12574
I6.NODE_31_length_209412_cov_74.716805.1.209498_50 K00949
I6.NODE_31_length_209412_cov_74.716805.1.209498_51 K02902
I6.NODE_31_length_209412_cov_74.716805.1.209498_52 
I6.NODE_31_length_209412_cov_74.716805.1.209498_53 K07030
I6.NODE_31_length_209412_cov_74.716805.1.209498_54 
I6.NODE_31_length_209412_cov_74.716805.1.209498_55 K03655
I6.NODE_31_length_209412_cov_74.716805.1.209498_56 K08316
I6.NODE_31_length_209412_cov_74.716805.1.209498_57 K00954
I6.NODE_31_length_209412_cov_74.716805.1.209498_58 
I6.NODE_31_length_209412_cov_74.716805.1.209498_59 
I6.NODE_31_length_209412_cov_74.716805.1.209498_6 K06207
I6.NODE_31_length_209412_cov_74.716805.1.209498_60 
I6.NODE_31_length_209412_cov_74.716805.1.209498_61 K00625
I6.NODE_31_length_209412_cov_74.716805.1.209498_62 K00925
I6.NODE_31_length_209412_cov_74.716805.1.209498_63 K07040
I6.NODE_31_length_209412_cov_74.716805.1.209498_64 K02911
I6.NODE_31_length_209412_cov_74.716805.1.209498_65 K03621
I6.NODE_31_length_209412_cov_74.716805.1.209498_66 K02078
I6.NODE_31_length_209412_cov_74.716805.1.209498_67 K03685
I6.NODE_31_length_209412_cov_74.716805.1.209498_68 K07739
I6.NODE_31_length_209412_cov_74.716805.1.209498_69 K03529
I6.NODE_31_length_209412_cov_74.716805.1.209498_7 K07082
I6.NODE_31_length_209412_cov_74.716805.1.209498_70 K03110
I6.NODE_31_length_209412_cov_74.716805.1.209498_71 K09787
I6.NODE_31_length_209412_cov_74.716805.1.209498_72 K03106
I6.NODE_31_length_209412_cov_74.716805.1.209498_73 K02959
I6.NODE_31_length_209412_cov_74.716805.1.209498_74 K06960
I6.NODE_31_length_209412_cov_74.716805.1.209498_75 K02860
I6.NODE_31_length_209412_cov_74.716805.1.209498_76 K00554
I6.NODE_31_length_209412_cov_74.716805.1.209498_77 K02884
I6.NODE_31_length_209412_cov_74.716805.1.209498_78 K06948
I6.NODE_31_length_209412_cov_74.716805.1.209498_79 K03470
I6.NODE_31_length_209412_cov_74.716805.1.209498_8 K00599
I6.NODE_31_length_209412_cov_74.716805.1.209498_80 K07460
I6.NODE_31_length_209412_cov_74.716805.1.209498_81 K07391
I6.NODE_31_length_209412_cov_74.716805.1.209498_82 K04096
I6.NODE_31_length_209412_cov_74.716805.1.209498_83 K03168
I6.NODE_31_length_209412_cov_74.716805.1.209498_84 K03706
I6.NODE_31_length_209412_cov_74.716805.1.209498_85 K02967
I6.NODE_31_length_209412_cov_74.716805.1.209498_86 K02357
I6.NODE_31_length_209412_cov_74.716805.1.209498_87 K09903
I6.NODE_31_length_209412_cov_74.716805.1.209498_88 K02838
I6.NODE_31_length_209412_cov_74.716805.1.209498_89 K00806
I6.NODE_31_length_209412_cov_74.716805.1.209498_9 K08303
I6.NODE_31_length_209412_cov_74.716805.1.209498_90 K00981
I6.NODE_31_length_209412_cov_74.716805.1.209498_91 
I6.NODE_31_length_209412_cov_74.716805.1.209498_92 K00099
I6.NODE_31_length_209412_cov_74.716805.1.209498_93 K01417
I6.NODE_31_length_209412_cov_74.716805.1.209498_94 K03526
I6.NODE_31_length_209412_cov_74.716805.1.209498_95 
I6.NODE_31_length_209412_cov_74.716805.1.209498_96 K09748
I6.NODE_31_length_209412_cov_74.716805.1.209498_97 K02600
I6.NODE_31_length_209412_cov_74.716805.1.209498_98 K07742
I6.NODE_31_length_209412_cov_74.716805.1.209498_99 
I6.NODE_387_length_23548_cov_86.590370_1 
I6.NODE_387_length_23548_cov_86.590370_10 K05396
I6.NODE_387_length_23548_cov_86.590370_11 K03328
I6.NODE_387_length_23548_cov_86.590370_12 
I6.NODE_387_length_23548_cov_86.590370_13 
I6.NODE_387_length_23548_cov_86.590370_14 K08251
I6.NODE_387_length_23548_cov_86.590370_15 
I6.NODE_387_length_23548_cov_86.590370_16 K00745
I6.NODE_387_length_23548_cov_86.590370_17 K00633
I6.NODE_387_length_23548_cov_86.590370_18 
I6.NODE_387_length_23548_cov_86.590370_19 K12996
I6.NODE_387_length_23548_cov_86.590370_2 
I6.NODE_387_length_23548_cov_86.590370_20 
I6.NODE_387_length_23548_cov_86.590370_21 
I6.NODE_387_length_23548_cov_86.590370_22 K00903
I6.NODE_387_length_23548_cov_86.590370_23 
I6.NODE_387_length_23548_cov_86.590370_24 K00963
I6.NODE_387_length_23548_cov_86.590370_3 
I6.NODE_387_length_23548_cov_86.590370_4 K01710
I6.NODE_387_length_23548_cov_86.590370_5 K00067
I6.NODE_387_length_23548_cov_86.590370_6 K01790
I6.NODE_387_length_23548_cov_86.590370_7 K00973
I6.NODE_387_length_23548_cov_86.590370_8 
I6.NODE_387_length_23548_cov_86.590370_9 K01955
I6.NODE_413_length_293938_cov_84.753754_1 
I6.NODE_413_length_293938_cov_84.753754_10 
I6.NODE_413_length_293938_cov_84.753754_100 
I6.NODE_413_length_293938_cov_84.753754_101 K07491
I6.NODE_413_length_293938_cov_84.753754_102 
I6.NODE_413_length_293938_cov_84.753754_103 K02406
I6.NODE_413_length_293938_cov_84.753754_104 
I6.NODE_413_length_293938_cov_84.753754_105 
I6.NODE_413_length_293938_cov_84.753754_106 K02407
I6.NODE_413_length_293938_cov_84.753754_107 K02422
I6.NODE_413_length_293938_cov_84.753754_108 
I6.NODE_413_length_293938_cov_84.753754_109 K06603
I6.NODE_413_length_293938_cov_84.753754_11 
I6.NODE_413_length_293938_cov_84.753754_110 K03563
I6.NODE_413_length_293938_cov_84.753754_111 K13626
I6.NODE_413_length_293938_cov_84.753754_112 K02397
I6.NODE_413_length_293938_cov_84.753754_113 K02396
I6.NODE_413_length_293938_cov_84.753754_114 
I6.NODE_413_length_293938_cov_84.753754_115 
I6.NODE_413_length_293938_cov_84.753754_116 
I6.NODE_413_length_293938_cov_84.753754_117 K02417
I6.NODE_413_length_293938_cov_84.753754_118 K02416
I6.NODE_413_length_293938_cov_84.753754_119 K03408
I6.NODE_413_length_293938_cov_84.753754_12 K06967
I6.NODE_413_length_293938_cov_84.753754_120 K03413
I6.NODE_413_length_293938_cov_84.753754_121 K03410
I6.NODE_413_length_293938_cov_84.753754_122 K03407
I6.NODE_413_length_293938_cov_84.753754_123 K00575
I6.NODE_413_length_293938_cov_84.753754_124 K03412
I6.NODE_413_length_293938_cov_84.753754_125 K03411
I6.NODE_413_length_293938_cov_84.753754_126 K03408
I6.NODE_413_length_293938_cov_84.753754_127 K09749
I6.NODE_413_length_293938_cov_84.753754_128 K00826
I6.NODE_413_length_293938_cov_84.753754_129 
I6.NODE_413_length_293938_cov_84.753754_13 K03086
I6.NODE_413_length_293938_cov_84.753754_130 K00812
I6.NODE_413_length_293938_cov_84.753754_131 
I6.NODE_413_length_293938_cov_84.753754_132 K03737
I6.NODE_413_length_293938_cov_84.753754_133 
I6.NODE_413_length_293938_cov_84.753754_134 K02563
I6.NODE_413_length_293938_cov_84.753754_135 K07462
I6.NODE_413_length_293938_cov_84.753754_136 K03152
I6.NODE_413_length_293938_cov_84.753754_137 K02621
I6.NODE_413_length_293938_cov_84.753754_138 K02622
I6.NODE_413_length_293938_cov_84.753754_139 K03429
I6.NODE_413_length_293938_cov_84.753754_14 K02316
I6.NODE_413_length_293938_cov_84.753754_140 K00262
I6.NODE_413_length_293938_cov_84.753754_141 
I6.NODE_413_length_293938_cov_84.753754_142 K01362
I6.NODE_413_length_293938_cov_84.753754_143 K08602
I6.NODE_413_length_293938_cov_84.753754_144 
I6.NODE_413_length_293938_cov_84.753754_145 
I6.NODE_413_length_293938_cov_84.753754_146 K03367
I6.NODE_413_length_293938_cov_84.753754_147 K03739
I6.NODE_413_length_293938_cov_84.753754_148 K03367
I6.NODE_413_length_293938_cov_84.753754_149 K03740
I6.NODE_413_length_293938_cov_84.753754_15 K01129
I6.NODE_413_length_293938_cov_84.753754_150 K09817
I6.NODE_413_length_293938_cov_84.753754_151 K09816
I6.NODE_413_length_293938_cov_84.753754_152 
I6.NODE_413_length_293938_cov_84.753754_153 
I6.NODE_413_length_293938_cov_84.753754_154 K00850
I6.NODE_413_length_293938_cov_84.753754_155 K11717
I6.NODE_413_length_293938_cov_84.753754_156 
I6.NODE_413_length_293938_cov_84.753754_157 
I6.NODE_413_length_293938_cov_84.753754_158 
I6.NODE_413_length_293938_cov_84.753754_159 K06158
I6.NODE_413_length_293938_cov_84.753754_16 
I6.NODE_413_length_293938_cov_84.753754_160 K01520
I6.NODE_413_length_293938_cov_84.753754_161 
I6.NODE_413_length_293938_cov_84.753754_162 
I6.NODE_413_length_293938_cov_84.753754_163 K02824
I6.NODE_413_length_293938_cov_84.753754_164 
I6.NODE_413_length_293938_cov_84.753754_165 
I6.NODE_413_length_293938_cov_84.753754_166 K02488
I6.NODE_413_length_293938_cov_84.753754_167 
I6.NODE_413_length_293938_cov_84.753754_168 
I6.NODE_413_length_293938_cov_84.753754_169 
I6.NODE_413_length_293938_cov_84.753754_17 K01006
I6.NODE_413_length_293938_cov_84.753754_170 
I6.NODE_413_length_293938_cov_84.753754_171 
I6.NODE_413_length_293938_cov_84.753754_172 
I6.NODE_413_length_293938_cov_84.753754_173 K01546
I6.NODE_413_length_293938_cov_84.753754_174 K05881
I6.NODE_413_length_293938_cov_84.753754_175 K05879
I6.NODE_413_length_293938_cov_84.753754_176 K05878
I6.NODE_413_length_293938_cov_84.753754_177 K03695
I6.NODE_413_length_293938_cov_84.753754_178 K07192
I6.NODE_413_length_293938_cov_84.753754_179 
I6.NODE_413_length_293938_cov_84.753754_18 
I6.NODE_413_length_293938_cov_84.753754_180 
I6.NODE_413_length_293938_cov_84.753754_181 
I6.NODE_413_length_293938_cov_84.753754_182 
I6.NODE_413_length_293938_cov_84.753754_183 
I6.NODE_413_length_293938_cov_84.753754_184 K02073
I6.NODE_413_length_293938_cov_84.753754_185 K02072
I6.NODE_413_length_293938_cov_84.753754_186 K02071
I6.NODE_413_length_293938_cov_84.753754_187 K03664
I6.NODE_413_length_293938_cov_84.753754_188 K12573
I6.NODE_413_length_293938_cov_84.753754_189 K01740
I6.NODE_413_length_293938_cov_84.753754_19 K03626
I6.NODE_413_length_293938_cov_84.753754_190 K01507
I6.NODE_413_length_293938_cov_84.753754_191 K03075
I6.NODE_413_length_293938_cov_84.753754_192 
I6.NODE_413_length_293938_cov_84.753754_193 K01689
I6.NODE_413_length_293938_cov_84.753754_194 
I6.NODE_413_length_293938_cov_84.753754_195 K01834
I6.NODE_413_length_293938_cov_84.753754_196 K01803
I6.NODE_413_length_293938_cov_84.753754_197 K00927
I6.NODE_413_length_293938_cov_84.753754_198 K00134
I6.NODE_413_length_293938_cov_84.753754_199 K05311
I6.NODE_413_length_293938_cov_84.753754_2 K04477
I6.NODE_413_length_293938_cov_84.753754_20 K03584
I6.NODE_413_length_293938_cov_84.753754_200 K03092
I6.NODE_413_length_293938_cov_84.753754_201 
I6.NODE_413_length_293938_cov_84.753754_202 K03216
I6.NODE_413_length_293938_cov_84.753754_203 
I6.NODE_413_length_293938_cov_84.753754_204 
I6.NODE_413_length_293938_cov_84.753754_205 
I6.NODE_413_length_293938_cov_84.753754_206 K02483
I6.NODE_413_length_293938_cov_84.753754_207 K01921
I6.NODE_413_length_293938_cov_84.753754_208 K10773
I6.NODE_413_length_293938_cov_84.753754_209 K00655
I6.NODE_413_length_293938_cov_84.753754_21 K03595
I6.NODE_413_length_293938_cov_84.753754_210 
I6.NODE_413_length_293938_cov_84.753754_211 K00640
I6.NODE_413_length_293938_cov_84.753754_212 K01738
I6.NODE_413_length_293938_cov_84.753754_213 
I6.NODE_413_length_293938_cov_84.753754_214 
I6.NODE_413_length_293938_cov_84.753754_215 
I6.NODE_413_length_293938_cov_84.753754_216 
I6.NODE_413_length_293938_cov_84.753754_217 
I6.NODE_413_length_293938_cov_84.753754_218 K07029
I6.NODE_413_length_293938_cov_84.753754_219 K00998
I6.NODE_413_length_293938_cov_84.753754_22 K00901
I6.NODE_413_length_293938_cov_84.753754_220 
I6.NODE_413_length_293938_cov_84.753754_221 
I6.NODE_413_length_293938_cov_84.753754_222 
I6.NODE_413_length_293938_cov_84.753754_223 K06415
I6.NODE_413_length_293938_cov_84.753754_224 K09786
I6.NODE_413_length_293938_cov_84.753754_225 K07180
I6.NODE_413_length_293938_cov_84.753754_226 
I6.NODE_413_length_293938_cov_84.753754_227 
I6.NODE_413_length_293938_cov_84.753754_228 
I6.NODE_413_length_293938_cov_84.753754_229 K07011
I6.NODE_413_length_293938_cov_84.753754_23 K07042
I6.NODE_413_length_293938_cov_84.753754_230 
I6.NODE_413_length_293938_cov_84.753754_231 K01709
I6.NODE_413_length_293938_cov_84.753754_232 K00978
I6.NODE_413_length_293938_cov_84.753754_233 
I6.NODE_413_length_293938_cov_84.753754_234 K05837
I6.NODE_413_length_293938_cov_84.753754_235 
I6.NODE_413_length_293938_cov_84.753754_236 K09155
I6.NODE_413_length_293938_cov_84.753754_237 K07322
I6.NODE_413_length_293938_cov_84.753754_238 K01420
I6.NODE_413_length_293938_cov_84.753754_239 
I6.NODE_413_length_293938_cov_84.753754_24 K07037
I6.NODE_413_length_293938_cov_84.753754_240 K03839
I6.NODE_413_length_293938_cov_84.753754_241 K00131
I6.NODE_413_length_293938_cov_84.753754_242 
I6.NODE_413_length_293938_cov_84.753754_243 
I6.NODE_413_length_293938_cov_84.753754_244 
I6.NODE_413_length_293938_cov_84.753754_245 
I6.NODE_413_length_293938_cov_84.753754_246 
I6.NODE_413_length_293938_cov_84.753754_247 
I6.NODE_413_length_293938_cov_84.753754_248 
I6.NODE_413_length_293938_cov_84.753754_249 K12264
I6.NODE_413_length_293938_cov_84.753754_25 K06438
I6.NODE_413_length_293938_cov_84.753754_250 
I6.NODE_413_length_293938_cov_84.753754_251 
I6.NODE_413_length_293938_cov_84.753754_252 K00549
I6.NODE_413_length_293938_cov_84.753754_253 
I6.NODE_413_length_293938_cov_84.753754_254 
I6.NODE_413_length_293938_cov_84.753754_255 
I6.NODE_413_length_293938_cov_84.753754_256 
I6.NODE_413_length_293938_cov_84.753754_257 K00378
I6.NODE_413_length_293938_cov_84.753754_258 
I6.NODE_413_length_293938_cov_84.753754_259 
I6.NODE_413_length_293938_cov_84.753754_26 
I6.NODE_413_length_293938_cov_84.753754_260 
I6.NODE_413_length_293938_cov_84.753754_261 
I6.NODE_413_length_293938_cov_84.753754_262 
I6.NODE_413_length_293938_cov_84.753754_263 
I6.NODE_413_length_293938_cov_84.753754_264 K01758
I6.NODE_413_length_293938_cov_84.753754_265 
I6.NODE_413_length_293938_cov_84.753754_266 K00366
I6.NODE_413_length_293938_cov_84.753754_267 
I6.NODE_413_length_293938_cov_84.753754_27 K09117
I6.NODE_413_length_293938_cov_84.753754_28 K02970
I6.NODE_413_length_293938_cov_84.753754_29 K02503
I6.NODE_413_length_293938_cov_84.753754_3 K00018
I6.NODE_413_length_293938_cov_84.753754_30 
I6.NODE_413_length_293938_cov_84.753754_31 K09761
I6.NODE_413_length_293938_cov_84.753754_32 K02687
I6.NODE_413_length_293938_cov_84.753754_33 K03439
I6.NODE_413_length_293938_cov_84.753754_34 K00366
I6.NODE_413_length_293938_cov_84.753754_35 
I6.NODE_413_length_293938_cov_84.753754_36 K03686
I6.NODE_413_length_293938_cov_84.753754_37 K04043
I6.NODE_413_length_293938_cov_84.753754_38 K03687
I6.NODE_413_length_293938_cov_84.753754_39 K03705
I6.NODE_413_length_293938_cov_84.753754_4 K00688
I6.NODE_413_length_293938_cov_84.753754_40 K02495
I6.NODE_413_length_293938_cov_84.753754_41 K03596
I6.NODE_413_length_293938_cov_84.753754_42 
I6.NODE_413_length_293938_cov_84.753754_43 K06385
I6.NODE_413_length_293938_cov_84.753754_44 K06012
I6.NODE_413_length_293938_cov_84.753754_45 K02968
I6.NODE_413_length_293938_cov_84.753754_46 K02340
I6.NODE_413_length_293938_cov_84.753754_47 K02238
I6.NODE_413_length_293938_cov_84.753754_48 
I6.NODE_413_length_293938_cov_84.753754_49 K06407
I6.NODE_413_length_293938_cov_84.753754_5 
I6.NODE_413_length_293938_cov_84.753754_50 K06406
I6.NODE_413_length_293938_cov_84.753754_51 K06405
I6.NODE_413_length_293938_cov_84.753754_52 K03091
I6.NODE_413_length_293938_cov_84.753754_53 K06379
I6.NODE_413_length_293938_cov_84.753754_54 K06378
I6.NODE_413_length_293938_cov_84.753754_55 K04770
I6.NODE_413_length_293938_cov_84.753754_56 K02346
I6.NODE_413_length_293938_cov_84.753754_57 
I6.NODE_413_length_293938_cov_84.753754_58 
I6.NODE_413_length_293938_cov_84.753754_59 K01537
I6.NODE_413_length_293938_cov_84.753754_6 
I6.NODE_413_length_293938_cov_84.753754_60 K07489
I6.NODE_413_length_293938_cov_84.753754_61 K01507
I6.NODE_413_length_293938_cov_84.753754_62 K02392
I6.NODE_413_length_293938_cov_84.753754_63 K02392
I6.NODE_413_length_293938_cov_84.753754_64 
I6.NODE_413_length_293938_cov_84.753754_65 
I6.NODE_413_length_293938_cov_84.753754_66 K02405
I6.NODE_413_length_293938_cov_84.753754_67 
I6.NODE_413_length_293938_cov_84.753754_68 K04562
I6.NODE_413_length_293938_cov_84.753754_69 K02404
I6.NODE_413_length_293938_cov_84.753754_7 
I6.NODE_413_length_293938_cov_84.753754_70 K02400
I6.NODE_413_length_293938_cov_84.753754_71 K13820
I6.NODE_413_length_293938_cov_84.753754_72 K02420
I6.NODE_413_length_293938_cov_84.753754_73 K02419
I6.NODE_413_length_293938_cov_84.753754_74 K02418
I6.NODE_413_length_293938_cov_84.753754_75 
I6.NODE_413_length_293938_cov_84.753754_76 
I6.NODE_413_length_293938_cov_84.753754_77 K02556
I6.NODE_413_length_293938_cov_84.753754_78 K02385
I6.NODE_413_length_293938_cov_84.753754_79 
I6.NODE_413_length_293938_cov_84.753754_8 K10112
I6.NODE_413_length_293938_cov_84.753754_80 K02390
I6.NODE_413_length_293938_cov_84.753754_81 
I6.NODE_413_length_293938_cov_84.753754_82 K02389
I6.NODE_413_length_293938_cov_84.753754_83 K02414
I6.NODE_413_length_293938_cov_84.753754_84 K02413
I6.NODE_413_length_293938_cov_84.753754_85 K02412
I6.NODE_413_length_293938_cov_84.753754_86 K02411
I6.NODE_413_length_293938_cov_84.753754_87 K02410
I6.NODE_413_length_293938_cov_84.753754_88 K02409
I6.NODE_413_length_293938_cov_84.753754_89 K02408
I6.NODE_413_length_293938_cov_84.753754_9 
I6.NODE_413_length_293938_cov_84.753754_90 K02388
I6.NODE_413_length_293938_cov_84.753754_91 K02387
I6.NODE_413_length_293938_cov_84.753754_92 K02406
I6.NODE_413_length_293938_cov_84.753754_93 K12984
I6.NODE_413_length_293938_cov_84.753754_94 
I6.NODE_413_length_293938_cov_84.753754_95 
I6.NODE_413_length_293938_cov_84.753754_96 
I6.NODE_413_length_293938_cov_84.753754_97 
I6.NODE_413_length_293938_cov_84.753754_98 
I6.NODE_413_length_293938_cov_84.753754_99 
I6.NODE_465_length_49063_cov_86.544830_1 
I6.NODE_465_length_49063_cov_86.544830_10 
I6.NODE_465_length_49063_cov_86.544830_11 K00873
I6.NODE_465_length_49063_cov_86.544830_12 K01270
I6.NODE_465_length_49063_cov_86.544830_13 
I6.NODE_465_length_49063_cov_86.544830_14 
I6.NODE_465_length_49063_cov_86.544830_15 K06287
I6.NODE_465_length_49063_cov_86.544830_16 K03630
I6.NODE_465_length_49063_cov_86.544830_17 K03569
I6.NODE_465_length_49063_cov_86.544830_18 K03570
I6.NODE_465_length_49063_cov_86.544830_19 
I6.NODE_465_length_49063_cov_86.544830_2 
I6.NODE_465_length_49063_cov_86.544830_20 K05515
I6.NODE_465_length_49063_cov_86.544830_21 K06206
I6.NODE_465_length_49063_cov_86.544830_22 K03610
I6.NODE_465_length_49063_cov_86.544830_23 K03609
I6.NODE_465_length_49063_cov_86.544830_24 K03608
I6.NODE_465_length_49063_cov_86.544830_25 
I6.NODE_465_length_49063_cov_86.544830_26 
I6.NODE_465_length_49063_cov_86.544830_27 K06402
I6.NODE_465_length_49063_cov_86.544830_28 
I6.NODE_465_length_49063_cov_86.544830_29 
I6.NODE_465_length_49063_cov_86.544830_3 
I6.NODE_465_length_49063_cov_86.544830_30 
I6.NODE_465_length_49063_cov_86.544830_31 K08301
I6.NODE_465_length_49063_cov_86.544830_32 K02888
I6.NODE_465_length_49063_cov_86.544830_33 K07584
I6.NODE_465_length_49063_cov_86.544830_34 K02899
I6.NODE_465_length_49063_cov_86.544830_35 K03979
I6.NODE_465_length_49063_cov_86.544830_36 K07574
I6.NODE_465_length_49063_cov_86.544830_37 K00969
I6.NODE_465_length_49063_cov_86.544830_38 
I6.NODE_465_length_49063_cov_86.544830_39 
I6.NODE_465_length_49063_cov_86.544830_4 K09815
I6.NODE_465_length_49063_cov_86.544830_40 K06180
I6.NODE_465_length_49063_cov_86.544830_41 K01286
I6.NODE_465_length_49063_cov_86.544830_42 K02237
I6.NODE_465_length_49063_cov_86.544830_43 
I6.NODE_465_length_49063_cov_86.544830_44 
I6.NODE_465_length_49063_cov_86.544830_45 K00599
I6.NODE_465_length_49063_cov_86.544830_46 
I6.NODE_465_length_49063_cov_86.544830_5 
I6.NODE_465_length_49063_cov_86.544830_6 K06890
I6.NODE_465_length_49063_cov_86.544830_7 
I6.NODE_465_length_49063_cov_86.544830_8 
I6.NODE_465_length_49063_cov_86.544830_9 
I6.NODE_517_length_4534_cov_87.936035_1 K01875
I6.NODE_517_length_4534_cov_87.936035_2 
I6.NODE_517_length_4534_cov_87.936035_3 
I6.NODE_517_length_4534_cov_87.936035_4 K07105
I6.NODE_528_length_77196_cov_86.552048_1 K00599
I6.NODE_528_length_77196_cov_86.552048_10 
I6.NODE_528_length_77196_cov_86.552048_11 K09762
I6.NODE_528_length_77196_cov_86.552048_12 
I6.NODE_528_length_77196_cov_86.552048_13 K06958
I6.NODE_528_length_77196_cov_86.552048_14 K00075
I6.NODE_528_length_77196_cov_86.552048_15 K03703
I6.NODE_528_length_77196_cov_86.552048_16 
I6.NODE_528_length_77196_cov_86.552048_17 
I6.NODE_528_length_77196_cov_86.552048_18 
I6.NODE_528_length_77196_cov_86.552048_19 K03701
I6.NODE_528_length_77196_cov_86.552048_2 
I6.NODE_528_length_77196_cov_86.552048_20 K03702
I6.NODE_528_length_77196_cov_86.552048_21 
I6.NODE_528_length_77196_cov_86.552048_22 K03797
I6.NODE_528_length_77196_cov_86.552048_23 
I6.NODE_528_length_77196_cov_86.552048_24 K09812
I6.NODE_528_length_77196_cov_86.552048_25 
I6.NODE_528_length_77196_cov_86.552048_26 
I6.NODE_528_length_77196_cov_86.552048_27 K00615
I6.NODE_528_length_77196_cov_86.552048_28 K07171
I6.NODE_528_length_77196_cov_86.552048_29 
I6.NODE_528_length_77196_cov_86.552048_3 
I6.NODE_528_length_77196_cov_86.552048_30 
I6.NODE_528_length_77196_cov_86.552048_31 
I6.NODE_528_length_77196_cov_86.552048_32 K00997
I6.NODE_528_length_77196_cov_86.552048_33 
I6.NODE_528_length_77196_cov_86.552048_34 
I6.NODE_528_length_77196_cov_86.552048_35 K07058
I6.NODE_528_length_77196_cov_86.552048_36 
I6.NODE_528_length_77196_cov_86.552048_37 
I6.NODE_528_length_77196_cov_86.552048_38 K13015
I6.NODE_528_length_77196_cov_86.552048_39 K13018
I6.NODE_528_length_77196_cov_86.552048_4 K00873
I6.NODE_528_length_77196_cov_86.552048_40 K13017
I6.NODE_528_length_77196_cov_86.552048_41 K10844
I6.NODE_528_length_77196_cov_86.552048_42 
I6.NODE_528_length_77196_cov_86.552048_43 K06284
I6.NODE_528_length_77196_cov_86.552048_44 K07056
I6.NODE_528_length_77196_cov_86.552048_45 
I6.NODE_528_length_77196_cov_86.552048_46 
I6.NODE_528_length_77196_cov_86.552048_47 K00861
I6.NODE_528_length_77196_cov_86.552048_48 K03769
I6.NODE_528_length_77196_cov_86.552048_49 K03648
I6.NODE_528_length_77196_cov_86.552048_5 K00850
I6.NODE_528_length_77196_cov_86.552048_50 
I6.NODE_528_length_77196_cov_86.552048_51 
I6.NODE_528_length_77196_cov_86.552048_52 K07132
I6.NODE_528_length_77196_cov_86.552048_53 
I6.NODE_528_length_77196_cov_86.552048_54 
I6.NODE_528_length_77196_cov_86.552048_55 
I6.NODE_528_length_77196_cov_86.552048_56 K12410
I6.NODE_528_length_77196_cov_86.552048_57 
I6.NODE_528_length_77196_cov_86.552048_58 K07729
I6.NODE_528_length_77196_cov_86.552048_59 
I6.NODE_528_length_77196_cov_86.552048_6 K02337
I6.NODE_528_length_77196_cov_86.552048_60 
I6.NODE_528_length_77196_cov_86.552048_61 
I6.NODE_528_length_77196_cov_86.552048_62 
I6.NODE_528_length_77196_cov_86.552048_63 
I6.NODE_528_length_77196_cov_86.552048_64 
I6.NODE_528_length_77196_cov_86.552048_65 K03179
I6.NODE_528_length_77196_cov_86.552048_66 K12942
I6.NODE_528_length_77196_cov_86.552048_67 
I6.NODE_528_length_77196_cov_86.552048_68 
I6.NODE_528_length_77196_cov_86.552048_69 
I6.NODE_528_length_77196_cov_86.552048_7 
I6.NODE_528_length_77196_cov_86.552048_8 
I6.NODE_528_length_77196_cov_86.552048_9 
I6.NODE_585_length_29060_cov_79.888268_1 
I6.NODE_585_length_29060_cov_79.888268_10 
I6.NODE_585_length_29060_cov_79.888268_11 
I6.NODE_585_length_29060_cov_79.888268_12 K01788
I6.NODE_585_length_29060_cov_79.888268_13 K01639
I6.NODE_585_length_29060_cov_79.888268_14 K03307
I6.NODE_585_length_29060_cov_79.888268_15 
I6.NODE_585_length_29060_cov_79.888268_16 K00885
I6.NODE_585_length_29060_cov_79.888268_17 
I6.NODE_585_length_29060_cov_79.888268_18 
I6.NODE_585_length_29060_cov_79.888268_19 
I6.NODE_585_length_29060_cov_79.888268_2 K05847
I6.NODE_585_length_29060_cov_79.888268_20 
I6.NODE_585_length_29060_cov_79.888268_21 
I6.NODE_585_length_29060_cov_79.888268_22 
I6.NODE_585_length_29060_cov_79.888268_23 K07281 K07291
I6.NODE_585_length_29060_cov_79.888268_24 
I6.NODE_585_length_29060_cov_79.888268_3 K07228
I6.NODE_585_length_29060_cov_79.888268_4 
I6.NODE_585_length_29060_cov_79.888268_5 
I6.NODE_585_length_29060_cov_79.888268_6 K01188
I6.NODE_585_length_29060_cov_79.888268_7 K03406
I6.NODE_585_length_29060_cov_79.888268_8 
I6.NODE_585_length_29060_cov_79.888268_9 K01188
I6.NODE_586_length_80497_cov_75.313004.1.80582_1 
I6.NODE_586_length_80497_cov_75.313004.1.80582_10 
I6.NODE_586_length_80497_cov_75.313004.1.80582_11 K05946
I6.NODE_586_length_80497_cov_75.313004.1.80582_12 K03980
I6.NODE_586_length_80497_cov_75.313004.1.80582_13 
I6.NODE_586_length_80497_cov_75.313004.1.80582_14 K03429
I6.NODE_586_length_80497_cov_75.313004.1.80582_15 
I6.NODE_586_length_80497_cov_75.313004.1.80582_16 K00603 K01746
I6.NODE_586_length_80497_cov_75.313004.1.80582_17 
I6.NODE_586_length_80497_cov_75.313004.1.80582_18 
I6.NODE_586_length_80497_cov_75.313004.1.80582_19 K01567
I6.NODE_586_length_80497_cov_75.313004.1.80582_2 
I6.NODE_586_length_80497_cov_75.313004.1.80582_20 K06942
I6.NODE_586_length_80497_cov_75.313004.1.80582_21 K03350
I6.NODE_586_length_80497_cov_75.313004.1.80582_22 
I6.NODE_586_length_80497_cov_75.313004.1.80582_23 K06153
I6.NODE_586_length_80497_cov_75.313004.1.80582_24 K00850
I6.NODE_586_length_80497_cov_75.313004.1.80582_25 
I6.NODE_586_length_80497_cov_75.313004.1.80582_26 K00609
I6.NODE_586_length_80497_cov_75.313004.1.80582_27 K00610
I6.NODE_586_length_80497_cov_75.313004.1.80582_28 K01465
I6.NODE_586_length_80497_cov_75.313004.1.80582_29 K01591
I6.NODE_586_length_80497_cov_75.313004.1.80582_3 
I6.NODE_586_length_80497_cov_75.313004.1.80582_30 K02823
I6.NODE_586_length_80497_cov_75.313004.1.80582_31 K00226
I6.NODE_586_length_80497_cov_75.313004.1.80582_32 K00762
I6.NODE_586_length_80497_cov_75.313004.1.80582_33 K00656
I6.NODE_586_length_80497_cov_75.313004.1.80582_34 K04069
I6.NODE_586_length_80497_cov_75.313004.1.80582_35 
I6.NODE_586_length_80497_cov_75.313004.1.80582_36 K00016
I6.NODE_586_length_80497_cov_75.313004.1.80582_37 K01914
I6.NODE_586_length_80497_cov_75.313004.1.80582_38 
I6.NODE_586_length_80497_cov_75.313004.1.80582_39 K03524
I6.NODE_586_length_80497_cov_75.313004.1.80582_4 K03547
I6.NODE_586_length_80497_cov_75.313004.1.80582_40 K01125
I6.NODE_586_length_80497_cov_75.313004.1.80582_41 
I6.NODE_586_length_80497_cov_75.313004.1.80582_42 
I6.NODE_586_length_80497_cov_75.313004.1.80582_43 K01887
I6.NODE_586_length_80497_cov_75.313004.1.80582_44 
I6.NODE_586_length_80497_cov_75.313004.1.80582_45 K01079
I6.NODE_586_length_80497_cov_75.313004.1.80582_46 
I6.NODE_586_length_80497_cov_75.313004.1.80582_47 K01885
I6.NODE_586_length_80497_cov_75.313004.1.80582_48 
I6.NODE_586_length_80497_cov_75.313004.1.80582_49 
I6.NODE_586_length_80497_cov_75.313004.1.80582_5 K03546
I6.NODE_586_length_80497_cov_75.313004.1.80582_50 
I6.NODE_586_length_80497_cov_75.313004.1.80582_51 K09779
I6.NODE_586_length_80497_cov_75.313004.1.80582_52 K03718
I6.NODE_586_length_80497_cov_75.313004.1.80582_53 
I6.NODE_586_length_80497_cov_75.313004.1.80582_54 
I6.NODE_586_length_80497_cov_75.313004.1.80582_55 K02617
I6.NODE_586_length_80497_cov_75.313004.1.80582_56 K00243
I6.NODE_586_length_80497_cov_75.313004.1.80582_57 
I6.NODE_586_length_80497_cov_75.313004.1.80582_58 K06408
I6.NODE_586_length_80497_cov_75.313004.1.80582_59 K01953
I6.NODE_586_length_80497_cov_75.313004.1.80582_6 
I6.NODE_586_length_80497_cov_75.313004.1.80582_60 
I6.NODE_586_length_80497_cov_75.313004.1.80582_61 
I6.NODE_586_length_80497_cov_75.313004.1.80582_62 K09770
I6.NODE_586_length_80497_cov_75.313004.1.80582_63 
I6.NODE_586_length_80497_cov_75.313004.1.80582_64 
I6.NODE_586_length_80497_cov_75.313004.1.80582_65 
I6.NODE_586_length_80497_cov_75.313004.1.80582_66 
I6.NODE_586_length_80497_cov_75.313004.1.80582_67 K06147
I6.NODE_586_length_80497_cov_75.313004.1.80582_68 K03671
I6.NODE_586_length_80497_cov_75.313004.1.80582_69 K00826
I6.NODE_586_length_80497_cov_75.313004.1.80582_7 
I6.NODE_586_length_80497_cov_75.313004.1.80582_70 K01950
I6.NODE_586_length_80497_cov_75.313004.1.80582_8 K02897
I6.NODE_586_length_80497_cov_75.313004.1.80582_9 K01840
I6.NODE_606_length_39373_cov_76.442230_1 
I6.NODE_606_length_39373_cov_76.442230_10 K00359
I6.NODE_606_length_39373_cov_76.442230_11 
I6.NODE_606_length_39373_cov_76.442230_12 
I6.NODE_606_length_39373_cov_76.442230_13 
I6.NODE_606_length_39373_cov_76.442230_14 K01867
I6.NODE_606_length_39373_cov_76.442230_15 K01463
I6.NODE_606_length_39373_cov_76.442230_16 K01421
I6.NODE_606_length_39373_cov_76.442230_17 
I6.NODE_606_length_39373_cov_76.442230_18 
I6.NODE_606_length_39373_cov_76.442230_19 K11634
I6.NODE_606_length_39373_cov_76.442230_2 
I6.NODE_606_length_39373_cov_76.442230_20 K00936
I6.NODE_606_length_39373_cov_76.442230_21 K02003
I6.NODE_606_length_39373_cov_76.442230_22 K02004
I6.NODE_606_length_39373_cov_76.442230_23 
I6.NODE_606_length_39373_cov_76.442230_24 K04079
I6.NODE_606_length_39373_cov_76.442230_25 K06871
I6.NODE_606_length_39373_cov_76.442230_26 
I6.NODE_606_length_39373_cov_76.442230_27 
I6.NODE_606_length_39373_cov_76.442230_28 
I6.NODE_606_length_39373_cov_76.442230_29 K03308
I6.NODE_606_length_39373_cov_76.442230_3 
I6.NODE_606_length_39373_cov_76.442230_30 
I6.NODE_606_length_39373_cov_76.442230_31 K06891
I6.NODE_606_length_39373_cov_76.442230_32 K03694
I6.NODE_606_length_39373_cov_76.442230_33 
I6.NODE_606_length_39373_cov_76.442230_4 
I6.NODE_606_length_39373_cov_76.442230_5 K01990
I6.NODE_606_length_39373_cov_76.442230_6 
I6.NODE_606_length_39373_cov_76.442230_7 K03517
I6.NODE_606_length_39373_cov_76.442230_8 K00278
I6.NODE_606_length_39373_cov_76.442230_9 K00767
I6.NODE_655_length_40769_cov_72.409775_1 K10540
I6.NODE_655_length_40769_cov_72.409775_10 
I6.NODE_655_length_40769_cov_72.409775_11 
I6.NODE_655_length_40769_cov_72.409775_12 
I6.NODE_655_length_40769_cov_72.409775_13 K03550
I6.NODE_655_length_40769_cov_72.409775_14 K03551
I6.NODE_655_length_40769_cov_72.409775_15 K07568
I6.NODE_655_length_40769_cov_72.409775_16 K00773
I6.NODE_655_length_40769_cov_72.409775_17 K03210
I6.NODE_655_length_40769_cov_72.409775_18 
I6.NODE_655_length_40769_cov_72.409775_19 K03072
I6.NODE_655_length_40769_cov_72.409775_2 
I6.NODE_655_length_40769_cov_72.409775_20 K03074
I6.NODE_655_length_40769_cov_72.409775_21 
I6.NODE_655_length_40769_cov_72.409775_22 K00759
I6.NODE_655_length_40769_cov_72.409775_23 K00951
I6.NODE_655_length_40769_cov_72.409775_24 K07560
I6.NODE_655_length_40769_cov_72.409775_25 K01069
I6.NODE_655_length_40769_cov_72.409775_26 K02495
I6.NODE_655_length_40769_cov_72.409775_27 K01892
I6.NODE_655_length_40769_cov_72.409775_28 K01876
I6.NODE_655_length_40769_cov_72.409775_29 
I6.NODE_655_length_40769_cov_72.409775_3 
I6.NODE_655_length_40769_cov_72.409775_30 
I6.NODE_655_length_40769_cov_72.409775_31 K10914
I6.NODE_655_length_40769_cov_72.409775_32 
I6.NODE_655_length_40769_cov_72.409775_33 
I6.NODE_655_length_40769_cov_72.409775_34 K00385
I6.NODE_655_length_40769_cov_72.409775_4 
I6.NODE_655_length_40769_cov_72.409775_5 
I6.NODE_655_length_40769_cov_72.409775_6 
I6.NODE_655_length_40769_cov_72.409775_7 
I6.NODE_655_length_40769_cov_72.409775_8 
I6.NODE_655_length_40769_cov_72.409775_9 
I6.NODE_677_length_174938_cov_78.711517.1.55864_1 
I6.NODE_677_length_174938_cov_78.711517.1.55864_10 K02654
I6.NODE_677_length_174938_cov_78.711517.1.55864_11 
I6.NODE_677_length_174938_cov_78.711517.1.55864_12 
I6.NODE_677_length_174938_cov_78.711517.1.55864_13 
I6.NODE_677_length_174938_cov_78.711517.1.55864_14 
I6.NODE_677_length_174938_cov_78.711517.1.55864_15 K07076
I6.NODE_677_length_174938_cov_78.711517.1.55864_16 K03665
I6.NODE_677_length_174938_cov_78.711517.1.55864_17 
I6.NODE_677_length_174938_cov_78.711517.1.55864_18 
I6.NODE_677_length_174938_cov_78.711517.1.55864_19 K05366
I6.NODE_677_length_174938_cov_78.711517.1.55864_2 
I6.NODE_677_length_174938_cov_78.711517.1.55864_20 K11626
I6.NODE_677_length_174938_cov_78.711517.1.55864_21 
I6.NODE_677_length_174938_cov_78.711517.1.55864_22 
I6.NODE_677_length_174938_cov_78.711517.1.55864_23 K11072
I6.NODE_677_length_174938_cov_78.711517.1.55864_24 K11071
I6.NODE_677_length_174938_cov_78.711517.1.55864_25 K11070
I6.NODE_677_length_174938_cov_78.711517.1.55864_26 K11069
I6.NODE_677_length_174938_cov_78.711517.1.55864_27 K00940
I6.NODE_677_length_174938_cov_78.711517.1.55864_28 K01512
I6.NODE_677_length_174938_cov_78.711517.1.55864_29 K03310
I6.NODE_677_length_174938_cov_78.711517.1.55864_3 
I6.NODE_677_length_174938_cov_78.711517.1.55864_30 
I6.NODE_677_length_174938_cov_78.711517.1.55864_31 K02342
I6.NODE_677_length_174938_cov_78.711517.1.55864_32 
I6.NODE_677_length_174938_cov_78.711517.1.55864_33 
I6.NODE_677_length_174938_cov_78.711517.1.55864_34 
I6.NODE_677_length_174938_cov_78.711517.1.55864_35 
I6.NODE_677_length_174938_cov_78.711517.1.55864_36 
I6.NODE_677_length_174938_cov_78.711517.1.55864_37 K00078
I6.NODE_677_length_174938_cov_78.711517.1.55864_38 
I6.NODE_677_length_174938_cov_78.711517.1.55864_39 
I6.NODE_677_length_174938_cov_78.711517.1.55864_4 
I6.NODE_677_length_174938_cov_78.711517.1.55864_40 
I6.NODE_677_length_174938_cov_78.711517.1.55864_41 
I6.NODE_677_length_174938_cov_78.711517.1.55864_42 
I6.NODE_677_length_174938_cov_78.711517.1.55864_43 K07727
I6.NODE_677_length_174938_cov_78.711517.1.55864_44 
I6.NODE_677_length_174938_cov_78.711517.1.55864_45 
I6.NODE_677_length_174938_cov_78.711517.1.55864_46 K09687
I6.NODE_677_length_174938_cov_78.711517.1.55864_47 K07707
I6.NODE_677_length_174938_cov_78.711517.1.55864_48 K07706
I6.NODE_677_length_174938_cov_78.711517.1.55864_49 
I6.NODE_677_length_174938_cov_78.711517.1.55864_5 
I6.NODE_677_length_174938_cov_78.711517.1.55864_50 
I6.NODE_677_length_174938_cov_78.711517.1.55864_51 K02483
I6.NODE_677_length_174938_cov_78.711517.1.55864_52 
I6.NODE_677_length_174938_cov_78.711517.1.55864_53 K02484
I6.NODE_677_length_174938_cov_78.711517.1.55864_54 K06201
I6.NODE_677_length_174938_cov_78.711517.1.55864_55 
I6.NODE_677_length_174938_cov_78.711517.1.55864_56 
I6.NODE_677_length_174938_cov_78.711517.1.55864_57 
I6.NODE_677_length_174938_cov_78.711517.1.55864_6 K02662
I6.NODE_677_length_174938_cov_78.711517.1.55864_7 K02650
I6.NODE_677_length_174938_cov_78.711517.1.55864_8 K02653
I6.NODE_677_length_174938_cov_78.711517.1.55864_9 K02652
I6.NODE_677_length_174938_cov_78.711517.55875.78768_1 
I6.NODE_677_length_174938_cov_78.711517.55875.78768_10 
I6.NODE_677_length_174938_cov_78.711517.55875.78768_11 
I6.NODE_677_length_174938_cov_78.711517.55875.78768_12 
I6.NODE_677_length_174938_cov_78.711517.55875.78768_13 
I6.NODE_677_length_174938_cov_78.711517.55875.78768_14 
I6.NODE_677_length_174938_cov_78.711517.55875.78768_15 
I6.NODE_677_length_174938_cov_78.711517.55875.78768_16 
I6.NODE_677_length_174938_cov_78.711517.55875.78768_17 
I6.NODE_677_length_174938_cov_78.711517.55875.78768_18 
I6.NODE_677_length_174938_cov_78.711517.55875.78768_19 
I6.NODE_677_length_174938_cov_78.711517.55875.78768_2 
I6.NODE_677_length_174938_cov_78.711517.55875.78768_20 
I6.NODE_677_length_174938_cov_78.711517.55875.78768_21 
I6.NODE_677_length_174938_cov_78.711517.55875.78768_22 
I6.NODE_677_length_174938_cov_78.711517.55875.78768_23 
I6.NODE_677_length_174938_cov_78.711517.55875.78768_24 
I6.NODE_677_length_174938_cov_78.711517.55875.78768_25 
I6.NODE_677_length_174938_cov_78.711517.55875.78768_26 
I6.NODE_677_length_174938_cov_78.711517.55875.78768_3 
I6.NODE_677_length_174938_cov_78.711517.55875.78768_4 
I6.NODE_677_length_174938_cov_78.711517.55875.78768_5 K06919
I6.NODE_677_length_174938_cov_78.711517.55875.78768_6 
I6.NODE_677_length_174938_cov_78.711517.55875.78768_7 
I6.NODE_677_length_174938_cov_78.711517.55875.78768_8 
I6.NODE_677_length_174938_cov_78.711517.55875.78768_9 
I6.NODE_677_length_174938_cov_78.711517.79352.88091_1 
I6.NODE_677_length_174938_cov_78.711517.79352.88091_2 
I6.NODE_677_length_174938_cov_78.711517.79352.88091_3 K00004
I6.NODE_677_length_174938_cov_78.711517.79352.88091_4 K02481
I6.NODE_677_length_174938_cov_78.711517.79352.88091_5 
I6.NODE_677_length_174938_cov_78.711517.79352.88091_6 
I6.NODE_677_length_174938_cov_78.711517.79352.88091_7 
I6.NODE_677_length_174938_cov_78.711517.79352.88091_8 
I6.NODE_677_length_174938_cov_78.711517.79352.88091_9 
I6.NODE_677_length_174938_cov_78.711517.88102.175005_1 
I6.NODE_677_length_174938_cov_78.711517.88102.175005_10 
I6.NODE_677_length_174938_cov_78.711517.88102.175005_11 
I6.NODE_677_length_174938_cov_78.711517.88102.175005_12 
I6.NODE_677_length_174938_cov_78.711517.88102.175005_13 K06956
I6.NODE_677_length_174938_cov_78.711517.88102.175005_14 
I6.NODE_677_length_174938_cov_78.711517.88102.175005_15 
I6.NODE_677_length_174938_cov_78.711517.88102.175005_16 
I6.NODE_677_length_174938_cov_78.711517.88102.175005_17 
I6.NODE_677_length_174938_cov_78.711517.88102.175005_18 
I6.NODE_677_length_174938_cov_78.711517.88102.175005_19 K01190
I6.NODE_677_length_174938_cov_78.711517.88102.175005_2 K00528
I6.NODE_677_length_174938_cov_78.711517.88102.175005_20 
I6.NODE_677_length_174938_cov_78.711517.88102.175005_21 
I6.NODE_677_length_174938_cov_78.711517.88102.175005_22 
I6.NODE_677_length_174938_cov_78.711517.88102.175005_23 
I6.NODE_677_length_174938_cov_78.711517.88102.175005_24 K12308
I6.NODE_677_length_174938_cov_78.711517.88102.175005_25 K10190
I6.NODE_677_length_174938_cov_78.711517.88102.175005_26 K10189
I6.NODE_677_length_174938_cov_78.711517.88102.175005_27 K10188
I6.NODE_677_length_174938_cov_78.711517.88102.175005_28 K12113
I6.NODE_677_length_174938_cov_78.711517.88102.175005_29 K00540
I6.NODE_677_length_174938_cov_78.711517.88102.175005_3 
I6.NODE_677_length_174938_cov_78.711517.88102.175005_30 K03809
I6.NODE_677_length_174938_cov_78.711517.88102.175005_31 K01480
I6.NODE_677_length_174938_cov_78.711517.88102.175005_32 K13747
I6.NODE_677_length_174938_cov_78.711517.88102.175005_33 K00290
I6.NODE_677_length_174938_cov_78.711517.88102.175005_34 K00797
I6.NODE_677_length_174938_cov_78.711517.88102.175005_35 K01582
I6.NODE_677_length_174938_cov_78.711517.88102.175005_36 K01611
I6.NODE_677_length_174938_cov_78.711517.88102.175005_37 
I6.NODE_677_length_174938_cov_78.711517.88102.175005_38 K01077
I6.NODE_677_length_174938_cov_78.711517.88102.175005_39 
I6.NODE_677_length_174938_cov_78.711517.88102.175005_4 
I6.NODE_677_length_174938_cov_78.711517.88102.175005_40 K00845
I6.NODE_677_length_174938_cov_78.711517.88102.175005_41 
I6.NODE_677_length_174938_cov_78.711517.88102.175005_42 
I6.NODE_677_length_174938_cov_78.711517.88102.175005_43 
I6.NODE_677_length_174938_cov_78.711517.88102.175005_44 
I6.NODE_677_length_174938_cov_78.711517.88102.175005_45 
I6.NODE_677_length_174938_cov_78.711517.88102.175005_46 K07406
I6.NODE_677_length_174938_cov_78.711517.88102.175005_47 K02099
I6.NODE_677_length_174938_cov_78.711517.88102.175005_48 
I6.NODE_677_length_174938_cov_78.711517.88102.175005_49 
I6.NODE_677_length_174938_cov_78.711517.88102.175005_5 
I6.NODE_677_length_174938_cov_78.711517.88102.175005_50 K02026
I6.NODE_677_length_174938_cov_78.711517.88102.175005_51 K02025
I6.NODE_677_length_174938_cov_78.711517.88102.175005_52 K02027
I6.NODE_677_length_174938_cov_78.711517.88102.175005_53 K07407
I6.NODE_677_length_174938_cov_78.711517.88102.175005_54 K02099
I6.NODE_677_length_174938_cov_78.711517.88102.175005_55 K00690
I6.NODE_677_length_174938_cov_78.711517.88102.175005_56 K00849
I6.NODE_677_length_174938_cov_78.711517.88102.175005_57 K01784
I6.NODE_677_length_174938_cov_78.711517.88102.175005_58 K00964
I6.NODE_677_length_174938_cov_78.711517.88102.175005_59 K02529
I6.NODE_677_length_174938_cov_78.711517.88102.175005_6 
I6.NODE_677_length_174938_cov_78.711517.88102.175005_60 K03150
I6.NODE_677_length_174938_cov_78.711517.88102.175005_61 
I6.NODE_677_length_174938_cov_78.711517.88102.175005_62 K01176
I6.NODE_677_length_174938_cov_78.711517.88102.175005_63 
I6.NODE_677_length_174938_cov_78.711517.88102.175005_64 
I6.NODE_677_length_174938_cov_78.711517.88102.175005_65 K01804
I6.NODE_677_length_174938_cov_78.711517.88102.175005_66 K01785
I6.NODE_677_length_174938_cov_78.711517.88102.175005_67 
I6.NODE_677_length_174938_cov_78.711517.88102.175005_68 K01843
I6.NODE_677_length_174938_cov_78.711517.88102.175005_69 K00215
I6.NODE_677_length_174938_cov_78.711517.88102.175005_7 
I6.NODE_677_length_174938_cov_78.711517.88102.175005_8 K13039
I6.NODE_677_length_174938_cov_78.711517.88102.175005_9 K01841
I6.NODE_683_length_137563_cov_84.263611_1 
I6.NODE_683_length_137563_cov_84.263611_10 K09766
I6.NODE_683_length_137563_cov_84.263611_100 
I6.NODE_683_length_137563_cov_84.263611_101 
I6.NODE_683_length_137563_cov_84.263611_102 K07052
I6.NODE_683_length_137563_cov_84.263611_103 
I6.NODE_683_length_137563_cov_84.263611_104 
I6.NODE_683_length_137563_cov_84.263611_105 
I6.NODE_683_length_137563_cov_84.263611_106 
I6.NODE_683_length_137563_cov_84.263611_107 K13653
I6.NODE_683_length_137563_cov_84.263611_108 
I6.NODE_683_length_137563_cov_84.263611_109 
I6.NODE_683_length_137563_cov_84.263611_11 K07816
I6.NODE_683_length_137563_cov_84.263611_110 K00877 K00941
I6.NODE_683_length_137563_cov_84.263611_111 K03147
I6.NODE_683_length_137563_cov_84.263611_112 K00878
I6.NODE_683_length_137563_cov_84.263611_113 K00788
I6.NODE_683_length_137563_cov_84.263611_114 K03406
I6.NODE_683_length_137563_cov_84.263611_115 
I6.NODE_683_length_137563_cov_84.263611_116 
I6.NODE_683_length_137563_cov_84.263611_117 
I6.NODE_683_length_137563_cov_84.263611_118 
I6.NODE_683_length_137563_cov_84.263611_119 
I6.NODE_683_length_137563_cov_84.263611_12 
I6.NODE_683_length_137563_cov_84.263611_120 K07024
I6.NODE_683_length_137563_cov_84.263611_121 
I6.NODE_683_length_137563_cov_84.263611_13 
I6.NODE_683_length_137563_cov_84.263611_14 
I6.NODE_683_length_137563_cov_84.263611_15 
I6.NODE_683_length_137563_cov_84.263611_16 
I6.NODE_683_length_137563_cov_84.263611_17 
I6.NODE_683_length_137563_cov_84.263611_18 K01494
I6.NODE_683_length_137563_cov_84.263611_19 K01990
I6.NODE_683_length_137563_cov_84.263611_2 K00743
I6.NODE_683_length_137563_cov_84.263611_20 K01992
I6.NODE_683_length_137563_cov_84.263611_21 K01992
I6.NODE_683_length_137563_cov_84.263611_22 K07491
I6.NODE_683_length_137563_cov_84.263611_23 K01869
I6.NODE_683_length_137563_cov_84.263611_24 K06131
I6.NODE_683_length_137563_cov_84.263611_25 
I6.NODE_683_length_137563_cov_84.263611_26 
I6.NODE_683_length_137563_cov_84.263611_27 K01735
I6.NODE_683_length_137563_cov_84.263611_28 K00800
I6.NODE_683_length_137563_cov_84.263611_29 K01736
I6.NODE_683_length_137563_cov_84.263611_3 K02488
I6.NODE_683_length_137563_cov_84.263611_30 K04093 K04518
I6.NODE_683_length_137563_cov_84.263611_31 K00014
I6.NODE_683_length_137563_cov_84.263611_32 K00891
I6.NODE_683_length_137563_cov_84.263611_33 K09681
I6.NODE_683_length_137563_cov_84.263611_34 K10797
I6.NODE_683_length_137563_cov_84.263611_35 
I6.NODE_683_length_137563_cov_84.263611_36 
I6.NODE_683_length_137563_cov_84.263611_37 K05887
I6.NODE_683_length_137563_cov_84.263611_38 
I6.NODE_683_length_137563_cov_84.263611_39 K11690
I6.NODE_683_length_137563_cov_84.263611_4 
I6.NODE_683_length_137563_cov_84.263611_40 K11688
I6.NODE_683_length_137563_cov_84.263611_41 K03785
I6.NODE_683_length_137563_cov_84.263611_42 K03856
I6.NODE_683_length_137563_cov_84.263611_43 K00210
I6.NODE_683_length_137563_cov_84.263611_44 
I6.NODE_683_length_137563_cov_84.263611_45 
I6.NODE_683_length_137563_cov_84.263611_46 
I6.NODE_683_length_137563_cov_84.263611_47 
I6.NODE_683_length_137563_cov_84.263611_48 
I6.NODE_683_length_137563_cov_84.263611_49 
I6.NODE_683_length_137563_cov_84.263611_5 K01866
I6.NODE_683_length_137563_cov_84.263611_50 K07718
I6.NODE_683_length_137563_cov_84.263611_51 
I6.NODE_683_length_137563_cov_84.263611_52 
I6.NODE_683_length_137563_cov_84.263611_53 
I6.NODE_683_length_137563_cov_84.263611_54 
I6.NODE_683_length_137563_cov_84.263611_55 
I6.NODE_683_length_137563_cov_84.263611_56 
I6.NODE_683_length_137563_cov_84.263611_57 
I6.NODE_683_length_137563_cov_84.263611_58 
I6.NODE_683_length_137563_cov_84.263611_59 
I6.NODE_683_length_137563_cov_84.263611_6 
I6.NODE_683_length_137563_cov_84.263611_60 
I6.NODE_683_length_137563_cov_84.263611_61 K02061
I6.NODE_683_length_137563_cov_84.263611_62 
I6.NODE_683_length_137563_cov_84.263611_63 K05350
I6.NODE_683_length_137563_cov_84.263611_64 K01809
I6.NODE_683_length_137563_cov_84.263611_65 K03492
I6.NODE_683_length_137563_cov_84.263611_66 K04041
I6.NODE_683_length_137563_cov_84.263611_67 K05873
I6.NODE_683_length_137563_cov_84.263611_68 
I6.NODE_683_length_137563_cov_84.263611_69 
I6.NODE_683_length_137563_cov_84.263611_7 K04061
I6.NODE_683_length_137563_cov_84.263611_70 K00752
I6.NODE_683_length_137563_cov_84.263611_71 
I6.NODE_683_length_137563_cov_84.263611_72 
I6.NODE_683_length_137563_cov_84.263611_73 K03523
I6.NODE_683_length_137563_cov_84.263611_74 K00611
I6.NODE_683_length_137563_cov_84.263611_75 K00821
I6.NODE_683_length_137563_cov_84.263611_76 K00930
I6.NODE_683_length_137563_cov_84.263611_77 K00620
I6.NODE_683_length_137563_cov_84.263611_78 
I6.NODE_683_length_137563_cov_84.263611_79 K00145
I6.NODE_683_length_137563_cov_84.263611_8 K07099
I6.NODE_683_length_137563_cov_84.263611_80 K01755
I6.NODE_683_length_137563_cov_84.263611_81 K01940
I6.NODE_683_length_137563_cov_84.263611_82 
I6.NODE_683_length_137563_cov_84.263611_83 
I6.NODE_683_length_137563_cov_84.263611_84 K00876
I6.NODE_683_length_137563_cov_84.263611_85 K01752
I6.NODE_683_length_137563_cov_84.263611_86 K01752
I6.NODE_683_length_137563_cov_84.263611_87 
I6.NODE_683_length_137563_cov_84.263611_88 
I6.NODE_683_length_137563_cov_84.263611_89 
I6.NODE_683_length_137563_cov_84.263611_9 
I6.NODE_683_length_137563_cov_84.263611_90 
I6.NODE_683_length_137563_cov_84.263611_91 
I6.NODE_683_length_137563_cov_84.263611_92 
I6.NODE_683_length_137563_cov_84.263611_93 
I6.NODE_683_length_137563_cov_84.263611_94 
I6.NODE_683_length_137563_cov_84.263611_95 
I6.NODE_683_length_137563_cov_84.263611_96 
I6.NODE_683_length_137563_cov_84.263611_97 
I6.NODE_683_length_137563_cov_84.263611_98 K08224
I6.NODE_683_length_137563_cov_84.263611_99 
I6.NODE_685_length_35323_cov_78.605019.1.35408_1 K03709
I6.NODE_685_length_35323_cov_78.605019.1.35408_10 
I6.NODE_685_length_35323_cov_78.605019.1.35408_11 
I6.NODE_685_length_35323_cov_78.605019.1.35408_12 
I6.NODE_685_length_35323_cov_78.605019.1.35408_13 K03163
I6.NODE_685_length_35323_cov_78.605019.1.35408_14 K07240
I6.NODE_685_length_35323_cov_78.605019.1.35408_15 
I6.NODE_685_length_35323_cov_78.605019.1.35408_16 K00362
I6.NODE_685_length_35323_cov_78.605019.1.35408_17 K00537
I6.NODE_685_length_35323_cov_78.605019.1.35408_18 
I6.NODE_685_length_35323_cov_78.605019.1.35408_19 
I6.NODE_685_length_35323_cov_78.605019.1.35408_2 
I6.NODE_685_length_35323_cov_78.605019.1.35408_20 
I6.NODE_685_length_35323_cov_78.605019.1.35408_21 K08974
I6.NODE_685_length_35323_cov_78.605019.1.35408_22 
I6.NODE_685_length_35323_cov_78.605019.1.35408_23 
I6.NODE_685_length_35323_cov_78.605019.1.35408_24 K03784
I6.NODE_685_length_35323_cov_78.605019.1.35408_25 K01489
I6.NODE_685_length_35323_cov_78.605019.1.35408_26 K02057
I6.NODE_685_length_35323_cov_78.605019.1.35408_27 K02057
I6.NODE_685_length_35323_cov_78.605019.1.35408_28 K02056
I6.NODE_685_length_35323_cov_78.605019.1.35408_29 K07335
I6.NODE_685_length_35323_cov_78.605019.1.35408_3 
I6.NODE_685_length_35323_cov_78.605019.1.35408_30 
I6.NODE_685_length_35323_cov_78.605019.1.35408_31 K00821
I6.NODE_685_length_35323_cov_78.605019.1.35408_32 
I6.NODE_685_length_35323_cov_78.605019.1.35408_4 
I6.NODE_685_length_35323_cov_78.605019.1.35408_5 
I6.NODE_685_length_35323_cov_78.605019.1.35408_6 K00375
I6.NODE_685_length_35323_cov_78.605019.1.35408_7 K01775
I6.NODE_685_length_35323_cov_78.605019.1.35408_8 K06969
I6.NODE_685_length_35323_cov_78.605019.1.35408_9 K00965
I6.NODE_690_length_29599_cov_86.383896.2.29687_1 
I6.NODE_690_length_29599_cov_86.383896.2.29687_10 
I6.NODE_690_length_29599_cov_86.383896.2.29687_11 
I6.NODE_690_length_29599_cov_86.383896.2.29687_12 
I6.NODE_690_length_29599_cov_86.383896.2.29687_13 
I6.NODE_690_length_29599_cov_86.383896.2.29687_14 
I6.NODE_690_length_29599_cov_86.383896.2.29687_15 K07386
I6.NODE_690_length_29599_cov_86.383896.2.29687_16 K12952
I6.NODE_690_length_29599_cov_86.383896.2.29687_17 K00655
I6.NODE_690_length_29599_cov_86.383896.2.29687_18 
I6.NODE_690_length_29599_cov_86.383896.2.29687_19 K05592
I6.NODE_690_length_29599_cov_86.383896.2.29687_2 
I6.NODE_690_length_29599_cov_86.383896.2.29687_20 
I6.NODE_690_length_29599_cov_86.383896.2.29687_21 K02557
I6.NODE_690_length_29599_cov_86.383896.2.29687_22 K02556
I6.NODE_690_length_29599_cov_86.383896.2.29687_23 
I6.NODE_690_length_29599_cov_86.383896.2.29687_24 
I6.NODE_690_length_29599_cov_86.383896.2.29687_25 K04751
I6.NODE_690_length_29599_cov_86.383896.2.29687_26 K03320
I6.NODE_690_length_29599_cov_86.383896.2.29687_27 
I6.NODE_690_length_29599_cov_86.383896.2.29687_28 K03321
I6.NODE_690_length_29599_cov_86.383896.2.29687_29 K01714
I6.NODE_690_length_29599_cov_86.383896.2.29687_3 
I6.NODE_690_length_29599_cov_86.383896.2.29687_4 
I6.NODE_690_length_29599_cov_86.383896.2.29687_5 
I6.NODE_690_length_29599_cov_86.383896.2.29687_6 
I6.NODE_690_length_29599_cov_86.383896.2.29687_7 
I6.NODE_690_length_29599_cov_86.383896.2.29687_8 
I6.NODE_690_length_29599_cov_86.383896.2.29687_9 
I6.NODE_702_length_9004_cov_71.313637.3.9092_1 
I6.NODE_702_length_9004_cov_71.313637.3.9092_2 
I6.NODE_702_length_9004_cov_71.313637.3.9092_3 
I6.NODE_702_length_9004_cov_71.313637.3.9092_4 
I6.NODE_702_length_9004_cov_71.313637.3.9092_5 
I6.NODE_702_length_9004_cov_71.313637.3.9092_6 
I6.NODE_702_length_9004_cov_71.313637.3.9092_7 
I6.NODE_702_length_9004_cov_71.313637.3.9092_8 
I6.NODE_702_length_9004_cov_71.313637.3.9092_9 
I6.NODE_704_length_73014_cov_78.918701_1 
I6.NODE_704_length_73014_cov_78.918701_10 K07183
I6.NODE_704_length_73014_cov_78.918701_11 K00265
I6.NODE_704_length_73014_cov_78.918701_12 K00266
I6.NODE_704_length_73014_cov_78.918701_13 
I6.NODE_704_length_73014_cov_78.918701_14 
I6.NODE_704_length_73014_cov_78.918701_15 K11921
I6.NODE_704_length_73014_cov_78.918701_16 
I6.NODE_704_length_73014_cov_78.918701_17 K00031
I6.NODE_704_length_73014_cov_78.918701_18 
I6.NODE_704_length_73014_cov_78.918701_19 K01269
I6.NODE_704_length_73014_cov_78.918701_2 
I6.NODE_704_length_73014_cov_78.918701_20 K02335
I6.NODE_704_length_73014_cov_78.918701_21 K00859
I6.NODE_704_length_73014_cov_78.918701_22 K08309
I6.NODE_704_length_73014_cov_78.918701_23 
I6.NODE_704_length_73014_cov_78.918701_24 
I6.NODE_704_length_73014_cov_78.918701_25 
I6.NODE_704_length_73014_cov_78.918701_26 
I6.NODE_704_length_73014_cov_78.918701_27 K00936
I6.NODE_704_length_73014_cov_78.918701_28 K01658
I6.NODE_704_length_73014_cov_78.918701_29 
I6.NODE_704_length_73014_cov_78.918701_3 
I6.NODE_704_length_73014_cov_78.918701_30 K02619
I6.NODE_704_length_73014_cov_78.918701_31 
I6.NODE_704_length_73014_cov_78.918701_32 
I6.NODE_704_length_73014_cov_78.918701_33 K01421
I6.NODE_704_length_73014_cov_78.918701_34 
I6.NODE_704_length_73014_cov_78.918701_35 
I6.NODE_704_length_73014_cov_78.918701_36 K07185
I6.NODE_704_length_73014_cov_78.918701_37 
I6.NODE_704_length_73014_cov_78.918701_38 K02051
I6.NODE_704_length_73014_cov_78.918701_39 K02049
I6.NODE_704_length_73014_cov_78.918701_4 
I6.NODE_704_length_73014_cov_78.918701_40 K02050
I6.NODE_704_length_73014_cov_78.918701_41 
I6.NODE_704_length_73014_cov_78.918701_42 K00680
I6.NODE_704_length_73014_cov_78.918701_43 
I6.NODE_704_length_73014_cov_78.918701_44 K01286
I6.NODE_704_length_73014_cov_78.918701_45 
I6.NODE_704_length_73014_cov_78.918701_46 K07009
I6.NODE_704_length_73014_cov_78.918701_47 K01928
I6.NODE_704_length_73014_cov_78.918701_48 
I6.NODE_704_length_73014_cov_78.918701_49 K08303
I6.NODE_704_length_73014_cov_78.918701_5 
I6.NODE_704_length_73014_cov_78.918701_50 K07456
I6.NODE_704_length_73014_cov_78.918701_51 
I6.NODE_704_length_73014_cov_78.918701_52 K03294
I6.NODE_704_length_73014_cov_78.918701_6 K00928
I6.NODE_704_length_73014_cov_78.918701_7 
I6.NODE_704_length_73014_cov_78.918701_8 K04751
I6.NODE_704_length_73014_cov_78.918701_9 K01915
I6.NODE_708_length_33535_cov_75.844223.1.33621_1 K07403
I6.NODE_708_length_33535_cov_75.844223.1.33621_10 
I6.NODE_708_length_33535_cov_75.844223.1.33621_11 
I6.NODE_708_length_33535_cov_75.844223.1.33621_12 K01744
I6.NODE_708_length_33535_cov_75.844223.1.33621_13 K01952
I6.NODE_708_length_33535_cov_75.844223.1.33621_14 K01588
I6.NODE_708_length_33535_cov_75.844223.1.33621_15 K01923
I6.NODE_708_length_33535_cov_75.844223.1.33621_16 K00764
I6.NODE_708_length_33535_cov_75.844223.1.33621_17 K01933
I6.NODE_708_length_33535_cov_75.844223.1.33621_18 K11175
I6.NODE_708_length_33535_cov_75.844223.1.33621_19 K00602
I6.NODE_708_length_33535_cov_75.844223.1.33621_2 K04087
I6.NODE_708_length_33535_cov_75.844223.1.33621_20 K01945
I6.NODE_708_length_33535_cov_75.844223.1.33621_21 
I6.NODE_708_length_33535_cov_75.844223.1.33621_22 
I6.NODE_708_length_33535_cov_75.844223.1.33621_23 
I6.NODE_708_length_33535_cov_75.844223.1.33621_24 
I6.NODE_708_length_33535_cov_75.844223.1.33621_25 K03350
I6.NODE_708_length_33535_cov_75.844223.1.33621_26 
I6.NODE_708_length_33535_cov_75.844223.1.33621_27 
I6.NODE_708_length_33535_cov_75.844223.1.33621_28 K03712
I6.NODE_708_length_33535_cov_75.844223.1.33621_29 K00648
I6.NODE_708_length_33535_cov_75.844223.1.33621_3 
I6.NODE_708_length_33535_cov_75.844223.1.33621_30 K02078
I6.NODE_708_length_33535_cov_75.844223.1.33621_31 K02371
I6.NODE_708_length_33535_cov_75.844223.1.33621_32 K00645
I6.NODE_708_length_33535_cov_75.844223.1.33621_4 
I6.NODE_708_length_33535_cov_75.844223.1.33621_5 K02030
I6.NODE_708_length_33535_cov_75.844223.1.33621_6 K02029
I6.NODE_708_length_33535_cov_75.844223.1.33621_7 
I6.NODE_708_length_33535_cov_75.844223.1.33621_8 
I6.NODE_708_length_33535_cov_75.844223.1.33621_9 K03281
I6.NODE_711_length_7800_cov_72.395515.4.7868_1 
I6.NODE_711_length_7800_cov_72.395515.4.7868_2 K02035
I6.NODE_711_length_7800_cov_72.395515.4.7868_3 K02032
I6.NODE_711_length_7800_cov_72.395515.4.7868_4 K02031
I6.NODE_711_length_7800_cov_72.395515.4.7868_5 K02034
I6.NODE_711_length_7800_cov_72.395515.4.7868_6 K02033
I6.NODE_717_length_70188_cov_86.622414.1.20020_1 
I6.NODE_717_length_70188_cov_86.622414.1.20020_10 
I6.NODE_717_length_70188_cov_86.622414.1.20020_11 
I6.NODE_717_length_70188_cov_86.622414.1.20020_2 
I6.NODE_717_length_70188_cov_86.622414.1.20020_3 
I6.NODE_717_length_70188_cov_86.622414.1.20020_4 K01227
I6.NODE_717_length_70188_cov_86.622414.1.20020_5 
I6.NODE_717_length_70188_cov_86.622414.1.20020_6 K02837
I6.NODE_717_length_70188_cov_86.622414.1.20020_7 
I6.NODE_717_length_70188_cov_86.622414.1.20020_8 
I6.NODE_717_length_70188_cov_86.622414.1.20020_9 
I6.NODE_717_length_70188_cov_86.622414.20135.70276_1 
I6.NODE_717_length_70188_cov_86.622414.20135.70276_10 K02029 K02030
I6.NODE_717_length_70188_cov_86.622414.20135.70276_11 K02030
I6.NODE_717_length_70188_cov_86.622414.20135.70276_12 K03657
I6.NODE_717_length_70188_cov_86.622414.20135.70276_13 K03798
I6.NODE_717_length_70188_cov_86.622414.20135.70276_14 
I6.NODE_717_length_70188_cov_86.622414.20135.70276_15 K03100
I6.NODE_717_length_70188_cov_86.622414.20135.70276_16 K03100
I6.NODE_717_length_70188_cov_86.622414.20135.70276_17 
I6.NODE_717_length_70188_cov_86.622414.20135.70276_18 K01586
I6.NODE_717_length_70188_cov_86.622414.20135.70276_19 
I6.NODE_717_length_70188_cov_86.622414.20135.70276_2 K00950 K01633
I6.NODE_717_length_70188_cov_86.622414.20135.70276_20 
I6.NODE_717_length_70188_cov_86.622414.20135.70276_21 
I6.NODE_717_length_70188_cov_86.622414.20135.70276_22 
I6.NODE_717_length_70188_cov_86.622414.20135.70276_23 
I6.NODE_717_length_70188_cov_86.622414.20135.70276_24 K07050
I6.NODE_717_length_70188_cov_86.622414.20135.70276_25 K07213
I6.NODE_717_length_70188_cov_86.622414.20135.70276_26 K01533
I6.NODE_717_length_70188_cov_86.622414.20135.70276_27 
I6.NODE_717_length_70188_cov_86.622414.20135.70276_28 
I6.NODE_717_length_70188_cov_86.622414.20135.70276_29 
I6.NODE_717_length_70188_cov_86.622414.20135.70276_3 K00796
I6.NODE_717_length_70188_cov_86.622414.20135.70276_30 
I6.NODE_717_length_70188_cov_86.622414.20135.70276_31 
I6.NODE_717_length_70188_cov_86.622414.20135.70276_32 
I6.NODE_717_length_70188_cov_86.622414.20135.70276_33 
I6.NODE_717_length_70188_cov_86.622414.20135.70276_34 K07150
I6.NODE_717_length_70188_cov_86.622414.20135.70276_35 
I6.NODE_717_length_70188_cov_86.622414.20135.70276_36 
I6.NODE_717_length_70188_cov_86.622414.20135.70276_37 
I6.NODE_717_length_70188_cov_86.622414.20135.70276_38 
I6.NODE_717_length_70188_cov_86.622414.20135.70276_39 K06148
I6.NODE_717_length_70188_cov_86.622414.20135.70276_4 K06950
I6.NODE_717_length_70188_cov_86.622414.20135.70276_40 K08590
I6.NODE_717_length_70188_cov_86.622414.20135.70276_41 
I6.NODE_717_length_70188_cov_86.622414.20135.70276_42 K07667
I6.NODE_717_length_70188_cov_86.622414.20135.70276_43 K07646
I6.NODE_717_length_70188_cov_86.622414.20135.70276_44 
I6.NODE_717_length_70188_cov_86.622414.20135.70276_45 
I6.NODE_717_length_70188_cov_86.622414.20135.70276_46 
I6.NODE_717_length_70188_cov_86.622414.20135.70276_47 
I6.NODE_717_length_70188_cov_86.622414.20135.70276_48 
I6.NODE_717_length_70188_cov_86.622414.20135.70276_5 
I6.NODE_717_length_70188_cov_86.622414.20135.70276_6 
I6.NODE_717_length_70188_cov_86.622414.20135.70276_7 
I6.NODE_717_length_70188_cov_86.622414.20135.70276_8 
I6.NODE_717_length_70188_cov_86.622414.20135.70276_9 K02028
I6.NODE_718_length_3711_cov_81.468338_1 
I6.NODE_718_length_3711_cov_81.468338_2 K02082
I6.NODE_718_length_3711_cov_81.468338_3 K02744
I6.NODE_718_length_3711_cov_81.468338_4 K08302
I6.NODE_721_length_1051_cov_77.251190_1 K07090
I6.NODE_722_length_4613_cov_87.132889.2.4701_1 
I6.NODE_722_length_4613_cov_87.132889.2.4701_2 
I6.NODE_722_length_4613_cov_87.132889.2.4701_3 
I6.NODE_722_length_4613_cov_87.132889.2.4701_4 
I6.NODE_727_length_3270_cov_83.862389_1 
I6.NODE_727_length_3270_cov_83.862389_2 K00638
I6.NODE_727_length_3270_cov_83.862389_3 
I6.NODE_727_length_3270_cov_83.862389_4 
I6.NODE_733_length_115398_cov_78.453888_1 
I6.NODE_733_length_115398_cov_78.453888_10 K00616
I6.NODE_733_length_115398_cov_78.453888_100 
I6.NODE_733_length_115398_cov_78.453888_101 K01463
I6.NODE_733_length_115398_cov_78.453888_102 K06179
I6.NODE_733_length_115398_cov_78.453888_103 K06409
I6.NODE_733_length_115398_cov_78.453888_104 K06409
I6.NODE_733_length_115398_cov_78.453888_105 
I6.NODE_733_length_115398_cov_78.453888_11 
I6.NODE_733_length_115398_cov_78.453888_12 K03317
I6.NODE_733_length_115398_cov_78.453888_13 K01839
I6.NODE_733_length_115398_cov_78.453888_14 
I6.NODE_733_length_115398_cov_78.453888_15 K03406
I6.NODE_733_length_115398_cov_78.453888_16 K03783
I6.NODE_733_length_115398_cov_78.453888_17 K11105
I6.NODE_733_length_115398_cov_78.453888_18 K02190
I6.NODE_733_length_115398_cov_78.453888_19 K02224
I6.NODE_733_length_115398_cov_78.453888_2 
I6.NODE_733_length_115398_cov_78.453888_20 K06042
I6.NODE_733_length_115398_cov_78.453888_21 
I6.NODE_733_length_115398_cov_78.453888_22 K02188
I6.NODE_733_length_115398_cov_78.453888_23 K03399
I6.NODE_733_length_115398_cov_78.453888_24 K02191
I6.NODE_733_length_115398_cov_78.453888_25 K03394
I6.NODE_733_length_115398_cov_78.453888_26 K05936
I6.NODE_733_length_115398_cov_78.453888_27 K02189
I6.NODE_733_length_115398_cov_78.453888_28 K05934
I6.NODE_733_length_115398_cov_78.453888_29 K05895
I6.NODE_733_length_115398_cov_78.453888_3 K00757
I6.NODE_733_length_115398_cov_78.453888_30 K02227
I6.NODE_733_length_115398_cov_78.453888_31 K04720
I6.NODE_733_length_115398_cov_78.453888_32 
I6.NODE_733_length_115398_cov_78.453888_33 
I6.NODE_733_length_115398_cov_78.453888_34 
I6.NODE_733_length_115398_cov_78.453888_35 
I6.NODE_733_length_115398_cov_78.453888_36 K07024
I6.NODE_733_length_115398_cov_78.453888_37 K00359
I6.NODE_733_length_115398_cov_78.453888_38 
I6.NODE_733_length_115398_cov_78.453888_39 K01486
I6.NODE_733_length_115398_cov_78.453888_4 
I6.NODE_733_length_115398_cov_78.453888_40 K07404
I6.NODE_733_length_115398_cov_78.453888_41 K00651
I6.NODE_733_length_115398_cov_78.453888_42 
I6.NODE_733_length_115398_cov_78.453888_43 K00806
I6.NODE_733_length_115398_cov_78.453888_44 
I6.NODE_733_length_115398_cov_78.453888_45 
I6.NODE_733_length_115398_cov_78.453888_46 K00441
I6.NODE_733_length_115398_cov_78.453888_47 K02492
I6.NODE_733_length_115398_cov_78.453888_48 K02304
I6.NODE_733_length_115398_cov_78.453888_49 K01749
I6.NODE_733_length_115398_cov_78.453888_5 
I6.NODE_733_length_115398_cov_78.453888_50 K13542
I6.NODE_733_length_115398_cov_78.453888_51 K01698
I6.NODE_733_length_115398_cov_78.453888_52 K01845
I6.NODE_733_length_115398_cov_78.453888_53 K01218
I6.NODE_733_length_115398_cov_78.453888_54 
I6.NODE_733_length_115398_cov_78.453888_55 
I6.NODE_733_length_115398_cov_78.453888_56 K01066
I6.NODE_733_length_115398_cov_78.453888_57 
I6.NODE_733_length_115398_cov_78.453888_58 K01733
I6.NODE_733_length_115398_cov_78.453888_59 K00872
I6.NODE_733_length_115398_cov_78.453888_6 
I6.NODE_733_length_115398_cov_78.453888_60 K06209
I6.NODE_733_length_115398_cov_78.453888_61 
I6.NODE_733_length_115398_cov_78.453888_62 
I6.NODE_733_length_115398_cov_78.453888_63 
I6.NODE_733_length_115398_cov_78.453888_64 K00020
I6.NODE_733_length_115398_cov_78.453888_65 K04487
I6.NODE_733_length_115398_cov_78.453888_66 K03151
I6.NODE_733_length_115398_cov_78.453888_67 
I6.NODE_733_length_115398_cov_78.453888_68 K02502
I6.NODE_733_length_115398_cov_78.453888_69 K00765
I6.NODE_733_length_115398_cov_78.453888_7 
I6.NODE_733_length_115398_cov_78.453888_70 K00013
I6.NODE_733_length_115398_cov_78.453888_71 K00817
I6.NODE_733_length_115398_cov_78.453888_72 K01693
I6.NODE_733_length_115398_cov_78.453888_73 K02501
I6.NODE_733_length_115398_cov_78.453888_74 K01814
I6.NODE_733_length_115398_cov_78.453888_75 K02500
I6.NODE_733_length_115398_cov_78.453888_76 K01496
I6.NODE_733_length_115398_cov_78.453888_77 K01523
I6.NODE_733_length_115398_cov_78.453888_78 
I6.NODE_733_length_115398_cov_78.453888_79 
I6.NODE_733_length_115398_cov_78.453888_8 K00615
I6.NODE_733_length_115398_cov_78.453888_80 
I6.NODE_733_length_115398_cov_78.453888_81 K03545
I6.NODE_733_length_115398_cov_78.453888_82 K01358
I6.NODE_733_length_115398_cov_78.453888_83 K03544
I6.NODE_733_length_115398_cov_78.453888_84 K04076
I6.NODE_733_length_115398_cov_78.453888_85 K01338
I6.NODE_733_length_115398_cov_78.453888_86 K03978
I6.NODE_733_length_115398_cov_78.453888_87 
I6.NODE_733_length_115398_cov_78.453888_88 
I6.NODE_733_length_115398_cov_78.453888_89 
I6.NODE_733_length_115398_cov_78.453888_9 
I6.NODE_733_length_115398_cov_78.453888_90 
I6.NODE_733_length_115398_cov_78.453888_91 K09825
I6.NODE_733_length_115398_cov_78.453888_92 
I6.NODE_733_length_115398_cov_78.453888_93 
I6.NODE_733_length_115398_cov_78.453888_94 
I6.NODE_733_length_115398_cov_78.453888_95 
I6.NODE_733_length_115398_cov_78.453888_96 K00763
I6.NODE_733_length_115398_cov_78.453888_97 K03657
I6.NODE_733_length_115398_cov_78.453888_98 
I6.NODE_733_length_115398_cov_78.453888_99 
I6.NODE_734_length_42059_cov_74.075516.86.42147_1 K03308
I6.NODE_734_length_42059_cov_74.075516.86.42147_10 
I6.NODE_734_length_42059_cov_74.075516.86.42147_11 
I6.NODE_734_length_42059_cov_74.075516.86.42147_12 
I6.NODE_734_length_42059_cov_74.075516.86.42147_13 
I6.NODE_734_length_42059_cov_74.075516.86.42147_14 K02050
I6.NODE_734_length_42059_cov_74.075516.86.42147_15 
I6.NODE_734_length_42059_cov_74.075516.86.42147_16 
I6.NODE_734_length_42059_cov_74.075516.86.42147_17 
I6.NODE_734_length_42059_cov_74.075516.86.42147_18 
I6.NODE_734_length_42059_cov_74.075516.86.42147_19 K00633
I6.NODE_734_length_42059_cov_74.075516.86.42147_2 
I6.NODE_734_length_42059_cov_74.075516.86.42147_20 
I6.NODE_734_length_42059_cov_74.075516.86.42147_21 
I6.NODE_734_length_42059_cov_74.075516.86.42147_22 K11065
I6.NODE_734_length_42059_cov_74.075516.86.42147_23 K10209
I6.NODE_734_length_42059_cov_74.075516.86.42147_24 K07240
I6.NODE_734_length_42059_cov_74.075516.86.42147_25 
I6.NODE_734_length_42059_cov_74.075516.86.42147_26 
I6.NODE_734_length_42059_cov_74.075516.86.42147_27 K01961
I6.NODE_734_length_42059_cov_74.075516.86.42147_28 
I6.NODE_734_length_42059_cov_74.075516.86.42147_29 K06350
I6.NODE_734_length_42059_cov_74.075516.86.42147_3 K07238
I6.NODE_734_length_42059_cov_74.075516.86.42147_30 K06351
I6.NODE_734_length_42059_cov_74.075516.86.42147_31 K07160
I6.NODE_734_length_42059_cov_74.075516.86.42147_32 
I6.NODE_734_length_42059_cov_74.075516.86.42147_33 
I6.NODE_734_length_42059_cov_74.075516.86.42147_34 K00824
I6.NODE_734_length_42059_cov_74.075516.86.42147_35 
I6.NODE_734_length_42059_cov_74.075516.86.42147_36 
I6.NODE_734_length_42059_cov_74.075516.86.42147_37 
I6.NODE_734_length_42059_cov_74.075516.86.42147_38 K11358
I6.NODE_734_length_42059_cov_74.075516.86.42147_39 
I6.NODE_734_length_42059_cov_74.075516.86.42147_4 
I6.NODE_734_length_42059_cov_74.075516.86.42147_40 
I6.NODE_734_length_42059_cov_74.075516.86.42147_41 
I6.NODE_734_length_42059_cov_74.075516.86.42147_42 
I6.NODE_734_length_42059_cov_74.075516.86.42147_43 
I6.NODE_734_length_42059_cov_74.075516.86.42147_44 
I6.NODE_734_length_42059_cov_74.075516.86.42147_45 
I6.NODE_734_length_42059_cov_74.075516.86.42147_46 
I6.NODE_734_length_42059_cov_74.075516.86.42147_47 
I6.NODE_734_length_42059_cov_74.075516.86.42147_5 
I6.NODE_734_length_42059_cov_74.075516.86.42147_6 
I6.NODE_734_length_42059_cov_74.075516.86.42147_7 
I6.NODE_734_length_42059_cov_74.075516.86.42147_8 K07729
I6.NODE_734_length_42059_cov_74.075516.86.42147_9 
I6.NODE_735_length_1233_cov_86.450935_1 
I6.NODE_735_length_1233_cov_86.450935_2 
I6.NODE_736_length_4797_cov_73.374817_1 K09773
I6.NODE_736_length_4797_cov_73.374817_2 
I6.NODE_736_length_4797_cov_73.374817_3 
I6.NODE_737_length_551_cov_76.813065_1 
I6.NODE_737_length_551_cov_76.813065_2 
I6.NODE_739_length_117766_cov_79.778610.1.62486_1 
I6.NODE_739_length_117766_cov_79.778610.1.62486_10 
I6.NODE_739_length_117766_cov_79.778610.1.62486_11 
I6.NODE_739_length_117766_cov_79.778610.1.62486_12 
I6.NODE_739_length_117766_cov_79.778610.1.62486_13 
I6.NODE_739_length_117766_cov_79.778610.1.62486_14 
I6.NODE_739_length_117766_cov_79.778610.1.62486_15 
I6.NODE_739_length_117766_cov_79.778610.1.62486_16 
I6.NODE_739_length_117766_cov_79.778610.1.62486_17 
I6.NODE_739_length_117766_cov_79.778610.1.62486_18 K01958
I6.NODE_739_length_117766_cov_79.778610.1.62486_19 
I6.NODE_739_length_117766_cov_79.778610.1.62486_2 
I6.NODE_739_length_117766_cov_79.778610.1.62486_20 K01101
I6.NODE_739_length_117766_cov_79.778610.1.62486_21 
I6.NODE_739_length_117766_cov_79.778610.1.62486_22 
I6.NODE_739_length_117766_cov_79.778610.1.62486_23 
I6.NODE_739_length_117766_cov_79.778610.1.62486_24 K10108
I6.NODE_739_length_117766_cov_79.778610.1.62486_25 
I6.NODE_739_length_117766_cov_79.778610.1.62486_26 
I6.NODE_739_length_117766_cov_79.778610.1.62486_27 
I6.NODE_739_length_117766_cov_79.778610.1.62486_28 
I6.NODE_739_length_117766_cov_79.778610.1.62486_29 
I6.NODE_739_length_117766_cov_79.778610.1.62486_3 
I6.NODE_739_length_117766_cov_79.778610.1.62486_30 
I6.NODE_739_length_117766_cov_79.778610.1.62486_31 K02484
I6.NODE_739_length_117766_cov_79.778610.1.62486_32 
I6.NODE_739_length_117766_cov_79.778610.1.62486_33 
I6.NODE_739_length_117766_cov_79.778610.1.62486_34 
I6.NODE_739_length_117766_cov_79.778610.1.62486_35 
I6.NODE_739_length_117766_cov_79.778610.1.62486_36 
I6.NODE_739_length_117766_cov_79.778610.1.62486_37 
I6.NODE_739_length_117766_cov_79.778610.1.62486_38 
I6.NODE_739_length_117766_cov_79.778610.1.62486_39 K07053
I6.NODE_739_length_117766_cov_79.778610.1.62486_4 
I6.NODE_739_length_117766_cov_79.778610.1.62486_40 K01269
I6.NODE_739_length_117766_cov_79.778610.1.62486_41 K06023
I6.NODE_739_length_117766_cov_79.778610.1.62486_42 
I6.NODE_739_length_117766_cov_79.778610.1.62486_43 
I6.NODE_739_length_117766_cov_79.778610.1.62486_44 
I6.NODE_739_length_117766_cov_79.778610.1.62486_45 
I6.NODE_739_length_117766_cov_79.778610.1.62486_46 
I6.NODE_739_length_117766_cov_79.778610.1.62486_47 
I6.NODE_739_length_117766_cov_79.778610.1.62486_48 K00548
I6.NODE_739_length_117766_cov_79.778610.1.62486_49 
I6.NODE_739_length_117766_cov_79.778610.1.62486_5 
I6.NODE_739_length_117766_cov_79.778610.1.62486_50 K13685
I6.NODE_739_length_117766_cov_79.778610.1.62486_51 K02120
I6.NODE_739_length_117766_cov_79.778610.1.62486_52 K02118
I6.NODE_739_length_117766_cov_79.778610.1.62486_53 K02117
I6.NODE_739_length_117766_cov_79.778610.1.62486_54 K02122
I6.NODE_739_length_117766_cov_79.778610.1.62486_55 K02119
I6.NODE_739_length_117766_cov_79.778610.1.62486_56 K02121
I6.NODE_739_length_117766_cov_79.778610.1.62486_57 K02124
I6.NODE_739_length_117766_cov_79.778610.1.62486_58 K02123
I6.NODE_739_length_117766_cov_79.778610.1.62486_59 
I6.NODE_739_length_117766_cov_79.778610.1.62486_6 K03427
I6.NODE_739_length_117766_cov_79.778610.1.62486_60 
I6.NODE_739_length_117766_cov_79.778610.1.62486_61 
I6.NODE_739_length_117766_cov_79.778610.1.62486_7 
I6.NODE_739_length_117766_cov_79.778610.1.62486_8 
I6.NODE_739_length_117766_cov_79.778610.1.62486_9 
I6.NODE_739_length_117766_cov_79.778610.62505.117854_1 
I6.NODE_739_length_117766_cov_79.778610.62505.117854_10 
I6.NODE_739_length_117766_cov_79.778610.62505.117854_11 K07271
I6.NODE_739_length_117766_cov_79.778610.62505.117854_12 
I6.NODE_739_length_117766_cov_79.778610.62505.117854_13 
I6.NODE_739_length_117766_cov_79.778610.62505.117854_14 K03088
I6.NODE_739_length_117766_cov_79.778610.62505.117854_15 
I6.NODE_739_length_117766_cov_79.778610.62505.117854_16 K05916
I6.NODE_739_length_117766_cov_79.778610.62505.117854_17 
I6.NODE_739_length_117766_cov_79.778610.62505.117854_18 
I6.NODE_739_length_117766_cov_79.778610.62505.117854_19 
I6.NODE_739_length_117766_cov_79.778610.62505.117854_2 
I6.NODE_739_length_117766_cov_79.778610.62505.117854_20 
I6.NODE_739_length_117766_cov_79.778610.62505.117854_21 K05306
I6.NODE_739_length_117766_cov_79.778610.62505.117854_22 K03430
I6.NODE_739_length_117766_cov_79.778610.62505.117854_23 
I6.NODE_739_length_117766_cov_79.778610.62505.117854_24 
I6.NODE_739_length_117766_cov_79.778610.62505.117854_25 
I6.NODE_739_length_117766_cov_79.778610.62505.117854_26 
I6.NODE_739_length_117766_cov_79.778610.62505.117854_27 
I6.NODE_739_length_117766_cov_79.778610.62505.117854_28 
I6.NODE_739_length_117766_cov_79.778610.62505.117854_29 
I6.NODE_739_length_117766_cov_79.778610.62505.117854_3 
I6.NODE_739_length_117766_cov_79.778610.62505.117854_30 K02760
I6.NODE_739_length_117766_cov_79.778610.62505.117854_31 
I6.NODE_739_length_117766_cov_79.778610.62505.117854_32 
I6.NODE_739_length_117766_cov_79.778610.62505.117854_33 
I6.NODE_739_length_117766_cov_79.778610.62505.117854_34 
I6.NODE_739_length_117766_cov_79.778610.62505.117854_35 
I6.NODE_739_length_117766_cov_79.778610.62505.117854_36 K01222
I6.NODE_739_length_117766_cov_79.778610.62505.117854_37 
I6.NODE_739_length_117766_cov_79.778610.62505.117854_38 K01223
I6.NODE_739_length_117766_cov_79.778610.62505.117854_39 
I6.NODE_739_length_117766_cov_79.778610.62505.117854_4 K00010
I6.NODE_739_length_117766_cov_79.778610.62505.117854_40 K02760
I6.NODE_739_length_117766_cov_79.778610.62505.117854_41 K02759
I6.NODE_739_length_117766_cov_79.778610.62505.117854_42 
I6.NODE_739_length_117766_cov_79.778610.62505.117854_43 
I6.NODE_739_length_117766_cov_79.778610.62505.117854_44 
I6.NODE_739_length_117766_cov_79.778610.62505.117854_45 K01662
I6.NODE_739_length_117766_cov_79.778610.62505.117854_46 K05845 K05846
I6.NODE_739_length_117766_cov_79.778610.62505.117854_5 
I6.NODE_739_length_117766_cov_79.778610.62505.117854_6 
I6.NODE_739_length_117766_cov_79.778610.62505.117854_7 K13019
I6.NODE_739_length_117766_cov_79.778610.62505.117854_8 
I6.NODE_739_length_117766_cov_79.778610.62505.117854_9 
I6.NODE_741_length_1254_cov_172.952148_1 
I6.NODE_744_length_370_cov_79.643242_1 
I6.NODE_752_length_327_cov_79.831802_1 
I7.NODE_1020_length_295853_cov_77.452599.2.295939_1 
I7.NODE_1020_length_295853_cov_77.452599.2.295939_10 K08884
I7.NODE_1020_length_295853_cov_77.452599.2.295939_100 K01636
I7.NODE_1020_length_295853_cov_77.452599.2.295939_101 K00656
I7.NODE_1020_length_295853_cov_77.452599.2.295939_102 K04069
I7.NODE_1020_length_295853_cov_77.452599.2.295939_103 K02081
I7.NODE_1020_length_295853_cov_77.452599.2.295939_104 
I7.NODE_1020_length_295853_cov_77.452599.2.295939_105 
I7.NODE_1020_length_295853_cov_77.452599.2.295939_106 
I7.NODE_1020_length_295853_cov_77.452599.2.295939_107 
I7.NODE_1020_length_295853_cov_77.452599.2.295939_108 
I7.NODE_1020_length_295853_cov_77.452599.2.295939_109 
I7.NODE_1020_length_295853_cov_77.452599.2.295939_11 K13114
I7.NODE_1020_length_295853_cov_77.452599.2.295939_110 
I7.NODE_1020_length_295853_cov_77.452599.2.295939_111 
I7.NODE_1020_length_295853_cov_77.452599.2.295939_112 
I7.NODE_1020_length_295853_cov_77.452599.2.295939_113 
I7.NODE_1020_length_295853_cov_77.452599.2.295939_114 
I7.NODE_1020_length_295853_cov_77.452599.2.295939_115 
I7.NODE_1020_length_295853_cov_77.452599.2.295939_116 
I7.NODE_1020_length_295853_cov_77.452599.2.295939_117 
I7.NODE_1020_length_295853_cov_77.452599.2.295939_118 
I7.NODE_1020_length_295853_cov_77.452599.2.295939_119 
I7.NODE_1020_length_295853_cov_77.452599.2.295939_12 
I7.NODE_1020_length_295853_cov_77.452599.2.295939_120 
I7.NODE_1020_length_295853_cov_77.452599.2.295939_121 
I7.NODE_1020_length_295853_cov_77.452599.2.295939_122 K03186
I7.NODE_1020_length_295853_cov_77.452599.2.295939_123 K03182
I7.NODE_1020_length_295853_cov_77.452599.2.295939_124 
I7.NODE_1020_length_295853_cov_77.452599.2.295939_125 
I7.NODE_1020_length_295853_cov_77.452599.2.295939_126 K03386
I7.NODE_1020_length_295853_cov_77.452599.2.295939_127 K08169
I7.NODE_1020_length_295853_cov_77.452599.2.295939_128 
I7.NODE_1020_length_295853_cov_77.452599.2.295939_129 K01655 K02594
I7.NODE_1020_length_295853_cov_77.452599.2.295939_13 
I7.NODE_1020_length_295853_cov_77.452599.2.295939_130 K02594
I7.NODE_1020_length_295853_cov_77.452599.2.295939_131 
I7.NODE_1020_length_295853_cov_77.452599.2.295939_132 K02585 K02592
I7.NODE_1020_length_295853_cov_77.452599.2.295939_133 K02587
I7.NODE_1020_length_295853_cov_77.452599.2.295939_134 K02591
I7.NODE_1020_length_295853_cov_77.452599.2.295939_135 K02586
I7.NODE_1020_length_295853_cov_77.452599.2.295939_136 K02590
I7.NODE_1020_length_295853_cov_77.452599.2.295939_137 K02589
I7.NODE_1020_length_295853_cov_77.452599.2.295939_138 K02588
I7.NODE_1020_length_295853_cov_77.452599.2.295939_139 K07219
I7.NODE_1020_length_295853_cov_77.452599.2.295939_14 
I7.NODE_1020_length_295853_cov_77.452599.2.295939_140 
I7.NODE_1020_length_295853_cov_77.452599.2.295939_141 
I7.NODE_1020_length_295853_cov_77.452599.2.295939_142 K02020
I7.NODE_1020_length_295853_cov_77.452599.2.295939_143 
I7.NODE_1020_length_295853_cov_77.452599.2.295939_144 K02018
I7.NODE_1020_length_295853_cov_77.452599.2.295939_145 K02019
I7.NODE_1020_length_295853_cov_77.452599.2.295939_146 
I7.NODE_1020_length_295853_cov_77.452599.2.295939_147 
I7.NODE_1020_length_295853_cov_77.452599.2.295939_148 
I7.NODE_1020_length_295853_cov_77.452599.2.295939_149 K06897
I7.NODE_1020_length_295853_cov_77.452599.2.295939_15 K02564
I7.NODE_1020_length_295853_cov_77.452599.2.295939_150 
I7.NODE_1020_length_295853_cov_77.452599.2.295939_151 
I7.NODE_1020_length_295853_cov_77.452599.2.295939_152 
I7.NODE_1020_length_295853_cov_77.452599.2.295939_153 
I7.NODE_1020_length_295853_cov_77.452599.2.295939_154 
I7.NODE_1020_length_295853_cov_77.452599.2.295939_155 
I7.NODE_1020_length_295853_cov_77.452599.2.295939_156 
I7.NODE_1020_length_295853_cov_77.452599.2.295939_157 
I7.NODE_1020_length_295853_cov_77.452599.2.295939_158 K01636
I7.NODE_1020_length_295853_cov_77.452599.2.295939_159 
I7.NODE_1020_length_295853_cov_77.452599.2.295939_16 
I7.NODE_1020_length_295853_cov_77.452599.2.295939_160 
I7.NODE_1020_length_295853_cov_77.452599.2.295939_161 K01066
I7.NODE_1020_length_295853_cov_77.452599.2.295939_162 K06147
I7.NODE_1020_length_295853_cov_77.452599.2.295939_163 K06147
I7.NODE_1020_length_295853_cov_77.452599.2.295939_164 
I7.NODE_1020_length_295853_cov_77.452599.2.295939_165 K12988
I7.NODE_1020_length_295853_cov_77.452599.2.295939_166 
I7.NODE_1020_length_295853_cov_77.452599.2.295939_167 
I7.NODE_1020_length_295853_cov_77.452599.2.295939_168 
I7.NODE_1020_length_295853_cov_77.452599.2.295939_169 
I7.NODE_1020_length_295853_cov_77.452599.2.295939_17 K07149
I7.NODE_1020_length_295853_cov_77.452599.2.295939_170 
I7.NODE_1020_length_295853_cov_77.452599.2.295939_171 K01492
I7.NODE_1020_length_295853_cov_77.452599.2.295939_172 
I7.NODE_1020_length_295853_cov_77.452599.2.295939_173 K01990
I7.NODE_1020_length_295853_cov_77.452599.2.295939_174 K01462
I7.NODE_1020_length_295853_cov_77.452599.2.295939_175 
I7.NODE_1020_length_295853_cov_77.452599.2.295939_176 K03406
I7.NODE_1020_length_295853_cov_77.452599.2.295939_177 
I7.NODE_1020_length_295853_cov_77.452599.2.295939_178 
I7.NODE_1020_length_295853_cov_77.452599.2.295939_179 K05349
I7.NODE_1020_length_295853_cov_77.452599.2.295939_18 K01420
I7.NODE_1020_length_295853_cov_77.452599.2.295939_180 K01811
I7.NODE_1020_length_295853_cov_77.452599.2.295939_181 K03490
I7.NODE_1020_length_295853_cov_77.452599.2.295939_182 K02027
I7.NODE_1020_length_295853_cov_77.452599.2.295939_183 
I7.NODE_1020_length_295853_cov_77.452599.2.295939_184 K02025
I7.NODE_1020_length_295853_cov_77.452599.2.295939_185 
I7.NODE_1020_length_295853_cov_77.452599.2.295939_186 
I7.NODE_1020_length_295853_cov_77.452599.2.295939_187 K06933
I7.NODE_1020_length_295853_cov_77.452599.2.295939_188 
I7.NODE_1020_length_295853_cov_77.452599.2.295939_189 
I7.NODE_1020_length_295853_cov_77.452599.2.295939_19 
I7.NODE_1020_length_295853_cov_77.452599.2.295939_190 
I7.NODE_1020_length_295853_cov_77.452599.2.295939_191 K00527
I7.NODE_1020_length_295853_cov_77.452599.2.295939_192 K04068
I7.NODE_1020_length_295853_cov_77.452599.2.295939_193 
I7.NODE_1020_length_295853_cov_77.452599.2.295939_194 K00615
I7.NODE_1020_length_295853_cov_77.452599.2.295939_195 
I7.NODE_1020_length_295853_cov_77.452599.2.295939_196 
I7.NODE_1020_length_295853_cov_77.452599.2.295939_197 K10439
I7.NODE_1020_length_295853_cov_77.452599.2.295939_198 K10440
I7.NODE_1020_length_295853_cov_77.452599.2.295939_199 K10441
I7.NODE_1020_length_295853_cov_77.452599.2.295939_2 
I7.NODE_1020_length_295853_cov_77.452599.2.295939_20 
I7.NODE_1020_length_295853_cov_77.452599.2.295939_200 K06726
I7.NODE_1020_length_295853_cov_77.452599.2.295939_201 K00852
I7.NODE_1020_length_295853_cov_77.452599.2.295939_202 
I7.NODE_1020_length_295853_cov_77.452599.2.295939_203 K04759
I7.NODE_1020_length_295853_cov_77.452599.2.295939_204 K04758
I7.NODE_1020_length_295853_cov_77.452599.2.295939_205 
I7.NODE_1020_length_295853_cov_77.452599.2.295939_206 
I7.NODE_1020_length_295853_cov_77.452599.2.295939_207 K05786
I7.NODE_1020_length_295853_cov_77.452599.2.295939_208 K00936
I7.NODE_1020_length_295853_cov_77.452599.2.295939_209 
I7.NODE_1020_length_295853_cov_77.452599.2.295939_21 
I7.NODE_1020_length_295853_cov_77.452599.2.295939_210 K01286
I7.NODE_1020_length_295853_cov_77.452599.2.295939_211 
I7.NODE_1020_length_295853_cov_77.452599.2.295939_212 K02796
I7.NODE_1020_length_295853_cov_77.452599.2.295939_213 K02795
I7.NODE_1020_length_295853_cov_77.452599.2.295939_214 K02793 K02794
I7.NODE_1020_length_295853_cov_77.452599.2.295939_215 
I7.NODE_1020_length_295853_cov_77.452599.2.295939_216 
I7.NODE_1020_length_295853_cov_77.452599.2.295939_217 
I7.NODE_1020_length_295853_cov_77.452599.2.295939_218 
I7.NODE_1020_length_295853_cov_77.452599.2.295939_219 K11623
I7.NODE_1020_length_295853_cov_77.452599.2.295939_22 K00077
I7.NODE_1020_length_295853_cov_77.452599.2.295939_220 
I7.NODE_1020_length_295853_cov_77.452599.2.295939_221 
I7.NODE_1020_length_295853_cov_77.452599.2.295939_222 
I7.NODE_1020_length_295853_cov_77.452599.2.295939_223 K02824
I7.NODE_1020_length_295853_cov_77.452599.2.295939_224 K08174
I7.NODE_1020_length_295853_cov_77.452599.2.295939_225 K02855
I7.NODE_1020_length_295853_cov_77.452599.2.295939_226 
I7.NODE_1020_length_295853_cov_77.452599.2.295939_227 
I7.NODE_1020_length_295853_cov_77.452599.2.295939_228 K11923
I7.NODE_1020_length_295853_cov_77.452599.2.295939_229 
I7.NODE_1020_length_295853_cov_77.452599.2.295939_23 
I7.NODE_1020_length_295853_cov_77.452599.2.295939_230 K02013
I7.NODE_1020_length_295853_cov_77.452599.2.295939_231 K02015
I7.NODE_1020_length_295853_cov_77.452599.2.295939_232 K02015
I7.NODE_1020_length_295853_cov_77.452599.2.295939_233 K02016
I7.NODE_1020_length_295853_cov_77.452599.2.295939_234 K12243
I7.NODE_1020_length_295853_cov_77.452599.2.295939_235 K00100
I7.NODE_1020_length_295853_cov_77.452599.2.295939_236 K07862
I7.NODE_1020_length_295853_cov_77.452599.2.295939_237 K03549
I7.NODE_1020_length_295853_cov_77.452599.2.295939_238 
I7.NODE_1020_length_295853_cov_77.452599.2.295939_239 
I7.NODE_1020_length_295853_cov_77.452599.2.295939_24 K01695
I7.NODE_1020_length_295853_cov_77.452599.2.295939_240 
I7.NODE_1020_length_295853_cov_77.452599.2.295939_241 K13093
I7.NODE_1020_length_295853_cov_77.452599.2.295939_242 
I7.NODE_1020_length_295853_cov_77.452599.2.295939_243 
I7.NODE_1020_length_295853_cov_77.452599.2.295939_244 K02006
I7.NODE_1020_length_295853_cov_77.452599.2.295939_245 
I7.NODE_1020_length_295853_cov_77.452599.2.295939_246 
I7.NODE_1020_length_295853_cov_77.452599.2.295939_247 
I7.NODE_1020_length_295853_cov_77.452599.2.295939_248 
I7.NODE_1020_length_295853_cov_77.452599.2.295939_249 K01868
I7.NODE_1020_length_295853_cov_77.452599.2.295939_25 
I7.NODE_1020_length_295853_cov_77.452599.2.295939_250 K03312
I7.NODE_1020_length_295853_cov_77.452599.2.295939_251 
I7.NODE_1020_length_295853_cov_77.452599.2.295939_252 
I7.NODE_1020_length_295853_cov_77.452599.2.295939_253 
I7.NODE_1020_length_295853_cov_77.452599.2.295939_254 
I7.NODE_1020_length_295853_cov_77.452599.2.295939_255 
I7.NODE_1020_length_295853_cov_77.452599.2.295939_256 
I7.NODE_1020_length_295853_cov_77.452599.2.295939_26 K05346
I7.NODE_1020_length_295853_cov_77.452599.2.295939_27 K00207
I7.NODE_1020_length_295853_cov_77.452599.2.295939_28 K01464
I7.NODE_1020_length_295853_cov_77.452599.2.295939_29 K02051
I7.NODE_1020_length_295853_cov_77.452599.2.295939_3 
I7.NODE_1020_length_295853_cov_77.452599.2.295939_30 
I7.NODE_1020_length_295853_cov_77.452599.2.295939_31 
I7.NODE_1020_length_295853_cov_77.452599.2.295939_32 K02049
I7.NODE_1020_length_295853_cov_77.452599.2.295939_33 K01431
I7.NODE_1020_length_295853_cov_77.452599.2.295939_34 K00574
I7.NODE_1020_length_295853_cov_77.452599.2.295939_35 K05799
I7.NODE_1020_length_295853_cov_77.452599.2.295939_36 
I7.NODE_1020_length_295853_cov_77.452599.2.295939_37 K05339
I7.NODE_1020_length_295853_cov_77.452599.2.295939_38 K05338
I7.NODE_1020_length_295853_cov_77.452599.2.295939_39 K00662
I7.NODE_1020_length_295853_cov_77.452599.2.295939_4 K03975
I7.NODE_1020_length_295853_cov_77.452599.2.295939_40 K03327
I7.NODE_1020_length_295853_cov_77.452599.2.295939_41 
I7.NODE_1020_length_295853_cov_77.452599.2.295939_42 K00599
I7.NODE_1020_length_295853_cov_77.452599.2.295939_43 
I7.NODE_1020_length_295853_cov_77.452599.2.295939_44 
I7.NODE_1020_length_295853_cov_77.452599.2.295939_45 
I7.NODE_1020_length_295853_cov_77.452599.2.295939_46 
I7.NODE_1020_length_295853_cov_77.452599.2.295939_47 
I7.NODE_1020_length_295853_cov_77.452599.2.295939_48 
I7.NODE_1020_length_295853_cov_77.452599.2.295939_49 K02749 K02750
I7.NODE_1020_length_295853_cov_77.452599.2.295939_5 
I7.NODE_1020_length_295853_cov_77.452599.2.295939_50 
I7.NODE_1020_length_295853_cov_77.452599.2.295939_51 
I7.NODE_1020_length_295853_cov_77.452599.2.295939_52 
I7.NODE_1020_length_295853_cov_77.452599.2.295939_53 K02032
I7.NODE_1020_length_295853_cov_77.452599.2.295939_54 K02031
I7.NODE_1020_length_295853_cov_77.452599.2.295939_55 
I7.NODE_1020_length_295853_cov_77.452599.2.295939_56 
I7.NODE_1020_length_295853_cov_77.452599.2.295939_57 K02035
I7.NODE_1020_length_295853_cov_77.452599.2.295939_58 
I7.NODE_1020_length_295853_cov_77.452599.2.295939_59 
I7.NODE_1020_length_295853_cov_77.452599.2.295939_6 K03486
I7.NODE_1020_length_295853_cov_77.452599.2.295939_60 
I7.NODE_1020_length_295853_cov_77.452599.2.295939_61 
I7.NODE_1020_length_295853_cov_77.452599.2.295939_62 K03823
I7.NODE_1020_length_295853_cov_77.452599.2.295939_63 
I7.NODE_1020_length_295853_cov_77.452599.2.295939_64 
I7.NODE_1020_length_295853_cov_77.452599.2.295939_65 K07238
I7.NODE_1020_length_295853_cov_77.452599.2.295939_66 
I7.NODE_1020_length_295853_cov_77.452599.2.295939_67 
I7.NODE_1020_length_295853_cov_77.452599.2.295939_68 
I7.NODE_1020_length_295853_cov_77.452599.2.295939_69 K09706
I7.NODE_1020_length_295853_cov_77.452599.2.295939_7 K01226
I7.NODE_1020_length_295853_cov_77.452599.2.295939_70 
I7.NODE_1020_length_295853_cov_77.452599.2.295939_71 K06213
I7.NODE_1020_length_295853_cov_77.452599.2.295939_72 
I7.NODE_1020_length_295853_cov_77.452599.2.295939_73 
I7.NODE_1020_length_295853_cov_77.452599.2.295939_74 K07024
I7.NODE_1020_length_295853_cov_77.452599.2.295939_75 
I7.NODE_1020_length_295853_cov_77.452599.2.295939_76 
I7.NODE_1020_length_295853_cov_77.452599.2.295939_77 
I7.NODE_1020_length_295853_cov_77.452599.2.295939_78 
I7.NODE_1020_length_295853_cov_77.452599.2.295939_79 
I7.NODE_1020_length_295853_cov_77.452599.2.295939_8 K02817 K02818 K02819
I7.NODE_1020_length_295853_cov_77.452599.2.295939_80 K05813
I7.NODE_1020_length_295853_cov_77.452599.2.295939_81 K05815
I7.NODE_1020_length_295853_cov_77.452599.2.295939_82 K05814
I7.NODE_1020_length_295853_cov_77.452599.2.295939_83 
I7.NODE_1020_length_295853_cov_77.452599.2.295939_84 
I7.NODE_1020_length_295853_cov_77.452599.2.295939_85 
I7.NODE_1020_length_295853_cov_77.452599.2.295939_86 K03388
I7.NODE_1020_length_295853_cov_77.452599.2.295939_87 K13638
I7.NODE_1020_length_295853_cov_77.452599.2.295939_88 K03556
I7.NODE_1020_length_295853_cov_77.452599.2.295939_89 
I7.NODE_1020_length_295853_cov_77.452599.2.295939_9 
I7.NODE_1020_length_295853_cov_77.452599.2.295939_90 K04069
I7.NODE_1020_length_295853_cov_77.452599.2.295939_91 
I7.NODE_1020_length_295853_cov_77.452599.2.295939_92 K02598
I7.NODE_1020_length_295853_cov_77.452599.2.295939_93 K03292
I7.NODE_1020_length_295853_cov_77.452599.2.295939_94 K01198
I7.NODE_1020_length_295853_cov_77.452599.2.295939_95 K01210
I7.NODE_1020_length_295853_cov_77.452599.2.295939_96 
I7.NODE_1020_length_295853_cov_77.452599.2.295939_97 
I7.NODE_1020_length_295853_cov_77.452599.2.295939_98 K02172
I7.NODE_1020_length_295853_cov_77.452599.2.295939_99 
I7.NODE_1026_length_37557_cov_76.851662_1 
I7.NODE_1026_length_37557_cov_76.851662_10 
I7.NODE_1026_length_37557_cov_76.851662_11 K01468
I7.NODE_1026_length_37557_cov_76.851662_12 K01564
I7.NODE_1026_length_37557_cov_76.851662_13 
I7.NODE_1026_length_37557_cov_76.851662_14 
I7.NODE_1026_length_37557_cov_76.851662_15 K09123
I7.NODE_1026_length_37557_cov_76.851662_16 K09128
I7.NODE_1026_length_37557_cov_76.851662_17 
I7.NODE_1026_length_37557_cov_76.851662_18 K02051
I7.NODE_1026_length_37557_cov_76.851662_19 K02050
I7.NODE_1026_length_37557_cov_76.851662_2 
I7.NODE_1026_length_37557_cov_76.851662_20 K02049
I7.NODE_1026_length_37557_cov_76.851662_21 K01712
I7.NODE_1026_length_37557_cov_76.851662_22 
I7.NODE_1026_length_37557_cov_76.851662_23 
I7.NODE_1026_length_37557_cov_76.851662_24 
I7.NODE_1026_length_37557_cov_76.851662_25 K07098
I7.NODE_1026_length_37557_cov_76.851662_26 
I7.NODE_1026_length_37557_cov_76.851662_27 
I7.NODE_1026_length_37557_cov_76.851662_28 
I7.NODE_1026_length_37557_cov_76.851662_29 
I7.NODE_1026_length_37557_cov_76.851662_3 
I7.NODE_1026_length_37557_cov_76.851662_30 
I7.NODE_1026_length_37557_cov_76.851662_31 
I7.NODE_1026_length_37557_cov_76.851662_32 K07088
I7.NODE_1026_length_37557_cov_76.851662_33 
I7.NODE_1026_length_37557_cov_76.851662_34 
I7.NODE_1026_length_37557_cov_76.851662_35 K02636
I7.NODE_1026_length_37557_cov_76.851662_36 
I7.NODE_1026_length_37557_cov_76.851662_37 K03826
I7.NODE_1026_length_37557_cov_76.851662_38 K07106
I7.NODE_1026_length_37557_cov_76.851662_39 
I7.NODE_1026_length_37557_cov_76.851662_4 
I7.NODE_1026_length_37557_cov_76.851662_40 K02761
I7.NODE_1026_length_37557_cov_76.851662_41 
I7.NODE_1026_length_37557_cov_76.851662_42 
I7.NODE_1026_length_37557_cov_76.851662_43 
I7.NODE_1026_length_37557_cov_76.851662_44 K00884
I7.NODE_1026_length_37557_cov_76.851662_5 
I7.NODE_1026_length_37557_cov_76.851662_6 
I7.NODE_1026_length_37557_cov_76.851662_7 
I7.NODE_1026_length_37557_cov_76.851662_8 
I7.NODE_1026_length_37557_cov_76.851662_9 
I7.NODE_1031_length_742_cov_65.803238_1 
I7.NODE_1050_length_5000_cov_64.501198_1 
I7.NODE_1050_length_5000_cov_64.501198_2 
I7.NODE_1050_length_5000_cov_64.501198_3 K03183
I7.NODE_1050_length_5000_cov_64.501198_4 
I7.NODE_1050_length_5000_cov_64.501198_5 K01308
I7.NODE_1051_length_442_cov_115.590500_1 
I7.NODE_1053_length_3250_cov_71.416618_1 
I7.NODE_1053_length_3250_cov_71.416618_2 
I7.NODE_1069_length_365_cov_62.134247_1 
I7.NODE_1070_length_17123_cov_80.836655_1 K03564
I7.NODE_1070_length_17123_cov_80.836655_10 
I7.NODE_1070_length_17123_cov_80.836655_11 
I7.NODE_1070_length_17123_cov_80.836655_12 K06608
I7.NODE_1070_length_17123_cov_80.836655_13 K01619
I7.NODE_1070_length_17123_cov_80.836655_14 K00756
I7.NODE_1070_length_17123_cov_80.836655_15 
I7.NODE_1070_length_17123_cov_80.836655_16 
I7.NODE_1070_length_17123_cov_80.836655_2 K07047
I7.NODE_1070_length_17123_cov_80.836655_3 K07124
I7.NODE_1070_length_17123_cov_80.836655_4 K08978
I7.NODE_1070_length_17123_cov_80.836655_5 K00266
I7.NODE_1070_length_17123_cov_80.836655_6 
I7.NODE_1070_length_17123_cov_80.836655_7 K03671
I7.NODE_1070_length_17123_cov_80.836655_8 
I7.NODE_1070_length_17123_cov_80.836655_9 K03311
I7.NODE_1071_length_1009_cov_81.164520_1 
I7.NODE_265_length_179654_cov_78.075661.21.179740_1 K09935
I7.NODE_265_length_179654_cov_78.075661.21.179740_10 
I7.NODE_265_length_179654_cov_78.075661.21.179740_100 
I7.NODE_265_length_179654_cov_78.075661.21.179740_101 
I7.NODE_265_length_179654_cov_78.075661.21.179740_102 
I7.NODE_265_length_179654_cov_78.075661.21.179740_103 
I7.NODE_265_length_179654_cov_78.075661.21.179740_104 
I7.NODE_265_length_179654_cov_78.075661.21.179740_105 
I7.NODE_265_length_179654_cov_78.075661.21.179740_106 K06147
I7.NODE_265_length_179654_cov_78.075661.21.179740_107 K06147
I7.NODE_265_length_179654_cov_78.075661.21.179740_108 
I7.NODE_265_length_179654_cov_78.075661.21.179740_109 K07799
I7.NODE_265_length_179654_cov_78.075661.21.179740_11 
I7.NODE_265_length_179654_cov_78.075661.21.179740_110 
I7.NODE_265_length_179654_cov_78.075661.21.179740_111 K04486
I7.NODE_265_length_179654_cov_78.075661.21.179740_112 K00611
I7.NODE_265_length_179654_cov_78.075661.21.179740_113 K04486
I7.NODE_265_length_179654_cov_78.075661.21.179740_114 
I7.NODE_265_length_179654_cov_78.075661.21.179740_115 
I7.NODE_265_length_179654_cov_78.075661.21.179740_116 K01286
I7.NODE_265_length_179654_cov_78.075661.21.179740_117 
I7.NODE_265_length_179654_cov_78.075661.21.179740_118 
I7.NODE_265_length_179654_cov_78.075661.21.179740_119 K06024
I7.NODE_265_length_179654_cov_78.075661.21.179740_12 
I7.NODE_265_length_179654_cov_78.075661.21.179740_120 K05896
I7.NODE_265_length_179654_cov_78.075661.21.179740_121 K07258
I7.NODE_265_length_179654_cov_78.075661.21.179740_122 
I7.NODE_265_length_179654_cov_78.075661.21.179740_123 
I7.NODE_265_length_179654_cov_78.075661.21.179740_124 K09936
I7.NODE_265_length_179654_cov_78.075661.21.179740_125 
I7.NODE_265_length_179654_cov_78.075661.21.179740_126 
I7.NODE_265_length_179654_cov_78.075661.21.179740_127 
I7.NODE_265_length_179654_cov_78.075661.21.179740_128 
I7.NODE_265_length_179654_cov_78.075661.21.179740_129 
I7.NODE_265_length_179654_cov_78.075661.21.179740_13 
I7.NODE_265_length_179654_cov_78.075661.21.179740_130 
I7.NODE_265_length_179654_cov_78.075661.21.179740_131 
I7.NODE_265_length_179654_cov_78.075661.21.179740_132 K09457
I7.NODE_265_length_179654_cov_78.075661.21.179740_133 K06920
I7.NODE_265_length_179654_cov_78.075661.21.179740_134 K01495
I7.NODE_265_length_179654_cov_78.075661.21.179740_135 K10026
I7.NODE_265_length_179654_cov_78.075661.21.179740_136 K01737
I7.NODE_265_length_179654_cov_78.075661.21.179740_137 
I7.NODE_265_length_179654_cov_78.075661.21.179740_138 K07043
I7.NODE_265_length_179654_cov_78.075661.21.179740_139 
I7.NODE_265_length_179654_cov_78.075661.21.179740_14 
I7.NODE_265_length_179654_cov_78.075661.21.179740_140 K00705 K01196
I7.NODE_265_length_179654_cov_78.075661.21.179740_141 K02027
I7.NODE_265_length_179654_cov_78.075661.21.179740_142 K10110
I7.NODE_265_length_179654_cov_78.075661.21.179740_143 K10109
I7.NODE_265_length_179654_cov_78.075661.21.179740_144 K10108
I7.NODE_265_length_179654_cov_78.075661.21.179740_145 K07718
I7.NODE_265_length_179654_cov_78.075661.21.179740_146 
I7.NODE_265_length_179654_cov_78.075661.21.179740_147 
I7.NODE_265_length_179654_cov_78.075661.21.179740_148 
I7.NODE_265_length_179654_cov_78.075661.21.179740_149 
I7.NODE_265_length_179654_cov_78.075661.21.179740_15 
I7.NODE_265_length_179654_cov_78.075661.21.179740_150 
I7.NODE_265_length_179654_cov_78.075661.21.179740_151 K02008
I7.NODE_265_length_179654_cov_78.075661.21.179740_152 
I7.NODE_265_length_179654_cov_78.075661.21.179740_153 
I7.NODE_265_length_179654_cov_78.075661.21.179740_16 
I7.NODE_265_length_179654_cov_78.075661.21.179740_17 
I7.NODE_265_length_179654_cov_78.075661.21.179740_18 
I7.NODE_265_length_179654_cov_78.075661.21.179740_19 K01135
I7.NODE_265_length_179654_cov_78.075661.21.179740_2 
I7.NODE_265_length_179654_cov_78.075661.21.179740_20 K01834
I7.NODE_265_length_179654_cov_78.075661.21.179740_21 
I7.NODE_265_length_179654_cov_78.075661.21.179740_22 
I7.NODE_265_length_179654_cov_78.075661.21.179740_23 
I7.NODE_265_length_179654_cov_78.075661.21.179740_24 
I7.NODE_265_length_179654_cov_78.075661.21.179740_25 
I7.NODE_265_length_179654_cov_78.075661.21.179740_26 
I7.NODE_265_length_179654_cov_78.075661.21.179740_27 K01915
I7.NODE_265_length_179654_cov_78.075661.21.179740_28 K06889
I7.NODE_265_length_179654_cov_78.075661.21.179740_29 
I7.NODE_265_length_179654_cov_78.075661.21.179740_3 
I7.NODE_265_length_179654_cov_78.075661.21.179740_30 
I7.NODE_265_length_179654_cov_78.075661.21.179740_31 K07720
I7.NODE_265_length_179654_cov_78.075661.21.179740_32 
I7.NODE_265_length_179654_cov_78.075661.21.179740_33 K02011
I7.NODE_265_length_179654_cov_78.075661.21.179740_34 
I7.NODE_265_length_179654_cov_78.075661.21.179740_35 K02012
I7.NODE_265_length_179654_cov_78.075661.21.179740_36 
I7.NODE_265_length_179654_cov_78.075661.21.179740_37 
I7.NODE_265_length_179654_cov_78.075661.21.179740_38 
I7.NODE_265_length_179654_cov_78.075661.21.179740_39 
I7.NODE_265_length_179654_cov_78.075661.21.179740_4 K03704
I7.NODE_265_length_179654_cov_78.075661.21.179740_40 
I7.NODE_265_length_179654_cov_78.075661.21.179740_41 
I7.NODE_265_length_179654_cov_78.075661.21.179740_42 
I7.NODE_265_length_179654_cov_78.075661.21.179740_43 
I7.NODE_265_length_179654_cov_78.075661.21.179740_44 
I7.NODE_265_length_179654_cov_78.075661.21.179740_45 
I7.NODE_265_length_179654_cov_78.075661.21.179740_46 
I7.NODE_265_length_179654_cov_78.075661.21.179740_47 K06910
I7.NODE_265_length_179654_cov_78.075661.21.179740_48 
I7.NODE_265_length_179654_cov_78.075661.21.179740_49 
I7.NODE_265_length_179654_cov_78.075661.21.179740_5 
I7.NODE_265_length_179654_cov_78.075661.21.179740_50 
I7.NODE_265_length_179654_cov_78.075661.21.179740_51 
I7.NODE_265_length_179654_cov_78.075661.21.179740_52 
I7.NODE_265_length_179654_cov_78.075661.21.179740_53 
I7.NODE_265_length_179654_cov_78.075661.21.179740_54 
I7.NODE_265_length_179654_cov_78.075661.21.179740_55 
I7.NODE_265_length_179654_cov_78.075661.21.179740_56 
I7.NODE_265_length_179654_cov_78.075661.21.179740_57 
I7.NODE_265_length_179654_cov_78.075661.21.179740_58 
I7.NODE_265_length_179654_cov_78.075661.21.179740_59 
I7.NODE_265_length_179654_cov_78.075661.21.179740_6 
I7.NODE_265_length_179654_cov_78.075661.21.179740_60 K03036
I7.NODE_265_length_179654_cov_78.075661.21.179740_61 
I7.NODE_265_length_179654_cov_78.075661.21.179740_62 
I7.NODE_265_length_179654_cov_78.075661.21.179740_63 
I7.NODE_265_length_179654_cov_78.075661.21.179740_64 
I7.NODE_265_length_179654_cov_78.075661.21.179740_65 
I7.NODE_265_length_179654_cov_78.075661.21.179740_66 
I7.NODE_265_length_179654_cov_78.075661.21.179740_67 
I7.NODE_265_length_179654_cov_78.075661.21.179740_68 
I7.NODE_265_length_179654_cov_78.075661.21.179740_69 
I7.NODE_265_length_179654_cov_78.075661.21.179740_7 
I7.NODE_265_length_179654_cov_78.075661.21.179740_70 
I7.NODE_265_length_179654_cov_78.075661.21.179740_71 
I7.NODE_265_length_179654_cov_78.075661.21.179740_72 
I7.NODE_265_length_179654_cov_78.075661.21.179740_73 
I7.NODE_265_length_179654_cov_78.075661.21.179740_74 K03303
I7.NODE_265_length_179654_cov_78.075661.21.179740_75 
I7.NODE_265_length_179654_cov_78.075661.21.179740_76 
I7.NODE_265_length_179654_cov_78.075661.21.179740_77 K07489
I7.NODE_265_length_179654_cov_78.075661.21.179740_78 K00540
I7.NODE_265_length_179654_cov_78.075661.21.179740_79 
I7.NODE_265_length_179654_cov_78.075661.21.179740_8 K09687
I7.NODE_265_length_179654_cov_78.075661.21.179740_80 K07010
I7.NODE_265_length_179654_cov_78.075661.21.179740_81 K01759
I7.NODE_265_length_179654_cov_78.075661.21.179740_82 
I7.NODE_265_length_179654_cov_78.075661.21.179740_83 K01620
I7.NODE_265_length_179654_cov_78.075661.21.179740_84 
I7.NODE_265_length_179654_cov_78.075661.21.179740_85 K00955
I7.NODE_265_length_179654_cov_78.075661.21.179740_86 K00957
I7.NODE_265_length_179654_cov_78.075661.21.179740_87 
I7.NODE_265_length_179654_cov_78.075661.21.179740_88 K00394
I7.NODE_265_length_179654_cov_78.075661.21.179740_89 K02045
I7.NODE_265_length_179654_cov_78.075661.21.179740_9 K07979
I7.NODE_265_length_179654_cov_78.075661.21.179740_90 K02047
I7.NODE_265_length_179654_cov_78.075661.21.179740_91 K02046
I7.NODE_265_length_179654_cov_78.075661.21.179740_92 K02048
I7.NODE_265_length_179654_cov_78.075661.21.179740_93 
I7.NODE_265_length_179654_cov_78.075661.21.179740_94 
I7.NODE_265_length_179654_cov_78.075661.21.179740_95 K02238
I7.NODE_265_length_179654_cov_78.075661.21.179740_96 K00005
I7.NODE_265_length_179654_cov_78.075661.21.179740_97 
I7.NODE_265_length_179654_cov_78.075661.21.179740_98 
I7.NODE_265_length_179654_cov_78.075661.21.179740_99 
I7.NODE_269_length_118849_cov_79.935158.1.118928_1 
I7.NODE_269_length_118849_cov_79.935158.1.118928_10 
I7.NODE_269_length_118849_cov_79.935158.1.118928_100 K03152
I7.NODE_269_length_118849_cov_79.935158.1.118928_101 
I7.NODE_269_length_118849_cov_79.935158.1.118928_102 
I7.NODE_269_length_118849_cov_79.935158.1.118928_103 K00338
I7.NODE_269_length_118849_cov_79.935158.1.118928_104 K03824
I7.NODE_269_length_118849_cov_79.935158.1.118928_105 K09707
I7.NODE_269_length_118849_cov_79.935158.1.118928_106 
I7.NODE_269_length_118849_cov_79.935158.1.118928_107 
I7.NODE_269_length_118849_cov_79.935158.1.118928_108 
I7.NODE_269_length_118849_cov_79.935158.1.118928_109 
I7.NODE_269_length_118849_cov_79.935158.1.118928_11 
I7.NODE_269_length_118849_cov_79.935158.1.118928_110 
I7.NODE_269_length_118849_cov_79.935158.1.118928_111 
I7.NODE_269_length_118849_cov_79.935158.1.118928_112 
I7.NODE_269_length_118849_cov_79.935158.1.118928_113 
I7.NODE_269_length_118849_cov_79.935158.1.118928_114 K03699
I7.NODE_269_length_118849_cov_79.935158.1.118928_115 
I7.NODE_269_length_118849_cov_79.935158.1.118928_12 
I7.NODE_269_length_118849_cov_79.935158.1.118928_13 K00684
I7.NODE_269_length_118849_cov_79.935158.1.118928_14 K01046
I7.NODE_269_length_118849_cov_79.935158.1.118928_15 K01892
I7.NODE_269_length_118849_cov_79.935158.1.118928_16 
I7.NODE_269_length_118849_cov_79.935158.1.118928_17 
I7.NODE_269_length_118849_cov_79.935158.1.118928_18 
I7.NODE_269_length_118849_cov_79.935158.1.118928_19 
I7.NODE_269_length_118849_cov_79.935158.1.118928_2 
I7.NODE_269_length_118849_cov_79.935158.1.118928_20 K01531
I7.NODE_269_length_118849_cov_79.935158.1.118928_21 
I7.NODE_269_length_118849_cov_79.935158.1.118928_22 
I7.NODE_269_length_118849_cov_79.935158.1.118928_23 
I7.NODE_269_length_118849_cov_79.935158.1.118928_24 
I7.NODE_269_length_118849_cov_79.935158.1.118928_25 
I7.NODE_269_length_118849_cov_79.935158.1.118928_26 
I7.NODE_269_length_118849_cov_79.935158.1.118928_27 
I7.NODE_269_length_118849_cov_79.935158.1.118928_28 
I7.NODE_269_length_118849_cov_79.935158.1.118928_29 K03415
I7.NODE_269_length_118849_cov_79.935158.1.118928_3 
I7.NODE_269_length_118849_cov_79.935158.1.118928_30 
I7.NODE_269_length_118849_cov_79.935158.1.118928_31 
I7.NODE_269_length_118849_cov_79.935158.1.118928_32 
I7.NODE_269_length_118849_cov_79.935158.1.118928_33 K09686
I7.NODE_269_length_118849_cov_79.935158.1.118928_34 K01439
I7.NODE_269_length_118849_cov_79.935158.1.118928_35 
I7.NODE_269_length_118849_cov_79.935158.1.118928_36 K01529
I7.NODE_269_length_118849_cov_79.935158.1.118928_37 K10206
I7.NODE_269_length_118849_cov_79.935158.1.118928_38 
I7.NODE_269_length_118849_cov_79.935158.1.118928_39 
I7.NODE_269_length_118849_cov_79.935158.1.118928_4 K01184
I7.NODE_269_length_118849_cov_79.935158.1.118928_40 
I7.NODE_269_length_118849_cov_79.935158.1.118928_41 
I7.NODE_269_length_118849_cov_79.935158.1.118928_42 
I7.NODE_269_length_118849_cov_79.935158.1.118928_43 
I7.NODE_269_length_118849_cov_79.935158.1.118928_44 
I7.NODE_269_length_118849_cov_79.935158.1.118928_45 
I7.NODE_269_length_118849_cov_79.935158.1.118928_46 K01834
I7.NODE_269_length_118849_cov_79.935158.1.118928_47 K06413
I7.NODE_269_length_118849_cov_79.935158.1.118928_48 
I7.NODE_269_length_118849_cov_79.935158.1.118928_49 K07300
I7.NODE_269_length_118849_cov_79.935158.1.118928_5 K00868
I7.NODE_269_length_118849_cov_79.935158.1.118928_50 K01739
I7.NODE_269_length_118849_cov_79.935158.1.118928_51 
I7.NODE_269_length_118849_cov_79.935158.1.118928_52 K10907
I7.NODE_269_length_118849_cov_79.935158.1.118928_53 K02073
I7.NODE_269_length_118849_cov_79.935158.1.118928_54 K02071
I7.NODE_269_length_118849_cov_79.935158.1.118928_55 K02072
I7.NODE_269_length_118849_cov_79.935158.1.118928_56 
I7.NODE_269_length_118849_cov_79.935158.1.118928_57 
I7.NODE_269_length_118849_cov_79.935158.1.118928_58 
I7.NODE_269_length_118849_cov_79.935158.1.118928_59 
I7.NODE_269_length_118849_cov_79.935158.1.118928_6 K03436
I7.NODE_269_length_118849_cov_79.935158.1.118928_60 K04525
I7.NODE_269_length_118849_cov_79.935158.1.118928_61 K03943
I7.NODE_269_length_118849_cov_79.935158.1.118928_62 K05587
I7.NODE_269_length_118849_cov_79.935158.1.118928_63 K05588
I7.NODE_269_length_118849_cov_79.935158.1.118928_64 
I7.NODE_269_length_118849_cov_79.935158.1.118928_65 K07098
I7.NODE_269_length_118849_cov_79.935158.1.118928_66 
I7.NODE_269_length_118849_cov_79.935158.1.118928_67 
I7.NODE_269_length_118849_cov_79.935158.1.118928_68 
I7.NODE_269_length_118849_cov_79.935158.1.118928_69 
I7.NODE_269_length_118849_cov_79.935158.1.118928_7 K00882
I7.NODE_269_length_118849_cov_79.935158.1.118928_70 K07402
I7.NODE_269_length_118849_cov_79.935158.1.118928_71 
I7.NODE_269_length_118849_cov_79.935158.1.118928_72 
I7.NODE_269_length_118849_cov_79.935158.1.118928_73 K01008
I7.NODE_269_length_118849_cov_79.935158.1.118928_74 
I7.NODE_269_length_118849_cov_79.935158.1.118928_75 
I7.NODE_269_length_118849_cov_79.935158.1.118928_76 
I7.NODE_269_length_118849_cov_79.935158.1.118928_77 K12528
I7.NODE_269_length_118849_cov_79.935158.1.118928_78 K07141
I7.NODE_269_length_118849_cov_79.935158.1.118928_79 K07979
I7.NODE_269_length_118849_cov_79.935158.1.118928_8 K02768 K02769 K02770
I7.NODE_269_length_118849_cov_79.935158.1.118928_80 K01990
I7.NODE_269_length_118849_cov_79.935158.1.118928_81 
I7.NODE_269_length_118849_cov_79.935158.1.118928_82 
I7.NODE_269_length_118849_cov_79.935158.1.118928_83 
I7.NODE_269_length_118849_cov_79.935158.1.118928_84 
I7.NODE_269_length_118849_cov_79.935158.1.118928_85 
I7.NODE_269_length_118849_cov_79.935158.1.118928_86 
I7.NODE_269_length_118849_cov_79.935158.1.118928_87 
I7.NODE_269_length_118849_cov_79.935158.1.118928_88 
I7.NODE_269_length_118849_cov_79.935158.1.118928_89 
I7.NODE_269_length_118849_cov_79.935158.1.118928_9 
I7.NODE_269_length_118849_cov_79.935158.1.118928_90 
I7.NODE_269_length_118849_cov_79.935158.1.118928_91 
I7.NODE_269_length_118849_cov_79.935158.1.118928_92 
I7.NODE_269_length_118849_cov_79.935158.1.118928_93 
I7.NODE_269_length_118849_cov_79.935158.1.118928_94 
I7.NODE_269_length_118849_cov_79.935158.1.118928_95 K01992
I7.NODE_269_length_118849_cov_79.935158.1.118928_96 
I7.NODE_269_length_118849_cov_79.935158.1.118928_97 
I7.NODE_269_length_118849_cov_79.935158.1.118928_98 
I7.NODE_269_length_118849_cov_79.935158.1.118928_99 
I7.NODE_414_length_49887_cov_68.691238_1 
I7.NODE_414_length_49887_cov_68.691238_10 
I7.NODE_414_length_49887_cov_68.691238_11 K05967
I7.NODE_414_length_49887_cov_68.691238_12 
I7.NODE_414_length_49887_cov_68.691238_13 
I7.NODE_414_length_49887_cov_68.691238_14 
I7.NODE_414_length_49887_cov_68.691238_15 
I7.NODE_414_length_49887_cov_68.691238_16 K05993
I7.NODE_414_length_49887_cov_68.691238_17 
I7.NODE_414_length_49887_cov_68.691238_18 
I7.NODE_414_length_49887_cov_68.691238_19 
I7.NODE_414_length_49887_cov_68.691238_2 
I7.NODE_414_length_49887_cov_68.691238_20 
I7.NODE_414_length_49887_cov_68.691238_21 
I7.NODE_414_length_49887_cov_68.691238_22 
I7.NODE_414_length_49887_cov_68.691238_23 
I7.NODE_414_length_49887_cov_68.691238_24 
I7.NODE_414_length_49887_cov_68.691238_25 
I7.NODE_414_length_49887_cov_68.691238_26 
I7.NODE_414_length_49887_cov_68.691238_27 K08234
I7.NODE_414_length_49887_cov_68.691238_28 
I7.NODE_414_length_49887_cov_68.691238_29 
I7.NODE_414_length_49887_cov_68.691238_3 
I7.NODE_414_length_49887_cov_68.691238_30 
I7.NODE_414_length_49887_cov_68.691238_31 K03457
I7.NODE_414_length_49887_cov_68.691238_32 K01466
I7.NODE_414_length_49887_cov_68.691238_33 K06016
I7.NODE_414_length_49887_cov_68.691238_34 K00058
I7.NODE_414_length_49887_cov_68.691238_35 
I7.NODE_414_length_49887_cov_68.691238_36 
I7.NODE_414_length_49887_cov_68.691238_37 K09684
I7.NODE_414_length_49887_cov_68.691238_38 
I7.NODE_414_length_49887_cov_68.691238_39 
I7.NODE_414_length_49887_cov_68.691238_4 
I7.NODE_414_length_49887_cov_68.691238_40 
I7.NODE_414_length_49887_cov_68.691238_41 
I7.NODE_414_length_49887_cov_68.691238_42 K00359
I7.NODE_414_length_49887_cov_68.691238_43 
I7.NODE_414_length_49887_cov_68.691238_44 
I7.NODE_414_length_49887_cov_68.691238_45 
I7.NODE_414_length_49887_cov_68.691238_46 
I7.NODE_414_length_49887_cov_68.691238_47 
I7.NODE_414_length_49887_cov_68.691238_48 K06147
I7.NODE_414_length_49887_cov_68.691238_49 K06147
I7.NODE_414_length_49887_cov_68.691238_5 
I7.NODE_414_length_49887_cov_68.691238_50 
I7.NODE_414_length_49887_cov_68.691238_51 K01488
I7.NODE_414_length_49887_cov_68.691238_52 
I7.NODE_414_length_49887_cov_68.691238_53 
I7.NODE_414_length_49887_cov_68.691238_6 
I7.NODE_414_length_49887_cov_68.691238_7 
I7.NODE_414_length_49887_cov_68.691238_8 
I7.NODE_414_length_49887_cov_68.691238_9 
I7.NODE_521_length_55515_cov_77.809784_1 K07052
I7.NODE_521_length_55515_cov_77.809784_10 K02027
I7.NODE_521_length_55515_cov_77.809784_11 
I7.NODE_521_length_55515_cov_77.809784_12 K02026
I7.NODE_521_length_55515_cov_77.809784_13 K02025
I7.NODE_521_length_55515_cov_77.809784_14 
I7.NODE_521_length_55515_cov_77.809784_15 
I7.NODE_521_length_55515_cov_77.809784_16 
I7.NODE_521_length_55515_cov_77.809784_17 
I7.NODE_521_length_55515_cov_77.809784_18 
I7.NODE_521_length_55515_cov_77.809784_19 
I7.NODE_521_length_55515_cov_77.809784_2 
I7.NODE_521_length_55515_cov_77.809784_20 
I7.NODE_521_length_55515_cov_77.809784_21 
I7.NODE_521_length_55515_cov_77.809784_22 K02015
I7.NODE_521_length_55515_cov_77.809784_23 K02016
I7.NODE_521_length_55515_cov_77.809784_24 
I7.NODE_521_length_55515_cov_77.809784_25 
I7.NODE_521_length_55515_cov_77.809784_26 
I7.NODE_521_length_55515_cov_77.809784_27 
I7.NODE_521_length_55515_cov_77.809784_28 
I7.NODE_521_length_55515_cov_77.809784_29 K03481
I7.NODE_521_length_55515_cov_77.809784_3 
I7.NODE_521_length_55515_cov_77.809784_30 
I7.NODE_521_length_55515_cov_77.809784_31 K01232
I7.NODE_521_length_55515_cov_77.809784_32 
I7.NODE_521_length_55515_cov_77.809784_33 
I7.NODE_521_length_55515_cov_77.809784_34 
I7.NODE_521_length_55515_cov_77.809784_35 
I7.NODE_521_length_55515_cov_77.809784_36 K02003
I7.NODE_521_length_55515_cov_77.809784_37 K02004
I7.NODE_521_length_55515_cov_77.809784_38 K02004
I7.NODE_521_length_55515_cov_77.809784_39 
I7.NODE_521_length_55515_cov_77.809784_4 K02004
I7.NODE_521_length_55515_cov_77.809784_40 
I7.NODE_521_length_55515_cov_77.809784_41 
I7.NODE_521_length_55515_cov_77.809784_42 K09687
I7.NODE_521_length_55515_cov_77.809784_43 
I7.NODE_521_length_55515_cov_77.809784_44 
I7.NODE_521_length_55515_cov_77.809784_45 
I7.NODE_521_length_55515_cov_77.809784_46 K07497
I7.NODE_521_length_55515_cov_77.809784_47 
I7.NODE_521_length_55515_cov_77.809784_48 
I7.NODE_521_length_55515_cov_77.809784_5 K02003
I7.NODE_521_length_55515_cov_77.809784_6 
I7.NODE_521_length_55515_cov_77.809784_7 
I7.NODE_521_length_55515_cov_77.809784_8 K01224
I7.NODE_521_length_55515_cov_77.809784_9 
I7.NODE_667_length_55838_cov_82.943047.2.55924_1 K00864
I7.NODE_667_length_55838_cov_82.943047.2.55924_10 
I7.NODE_667_length_55838_cov_82.943047.2.55924_11 
I7.NODE_667_length_55838_cov_82.943047.2.55924_12 
I7.NODE_667_length_55838_cov_82.943047.2.55924_13 K01953
I7.NODE_667_length_55838_cov_82.943047.2.55924_14 
I7.NODE_667_length_55838_cov_82.943047.2.55924_15 
I7.NODE_667_length_55838_cov_82.943047.2.55924_16 
I7.NODE_667_length_55838_cov_82.943047.2.55924_17 
I7.NODE_667_length_55838_cov_82.943047.2.55924_18 
I7.NODE_667_length_55838_cov_82.943047.2.55924_19 
I7.NODE_667_length_55838_cov_82.943047.2.55924_2 K02440
I7.NODE_667_length_55838_cov_82.943047.2.55924_20 K01104
I7.NODE_667_length_55838_cov_82.943047.2.55924_21 
I7.NODE_667_length_55838_cov_82.943047.2.55924_22 
I7.NODE_667_length_55838_cov_82.943047.2.55924_23 
I7.NODE_667_length_55838_cov_82.943047.2.55924_24 
I7.NODE_667_length_55838_cov_82.943047.2.55924_25 
I7.NODE_667_length_55838_cov_82.943047.2.55924_26 K03328
I7.NODE_667_length_55838_cov_82.943047.2.55924_27 
I7.NODE_667_length_55838_cov_82.943047.2.55924_28 
I7.NODE_667_length_55838_cov_82.943047.2.55924_29 K03328
I7.NODE_667_length_55838_cov_82.943047.2.55924_3 K02443
I7.NODE_667_length_55838_cov_82.943047.2.55924_30 K06322
I7.NODE_667_length_55838_cov_82.943047.2.55924_31 
I7.NODE_667_length_55838_cov_82.943047.2.55924_32 
I7.NODE_667_length_55838_cov_82.943047.2.55924_33 
I7.NODE_667_length_55838_cov_82.943047.2.55924_34 
I7.NODE_667_length_55838_cov_82.943047.2.55924_35 
I7.NODE_667_length_55838_cov_82.943047.2.55924_36 K00971
I7.NODE_667_length_55838_cov_82.943047.2.55924_37 K00012
I7.NODE_667_length_55838_cov_82.943047.2.55924_38 
I7.NODE_667_length_55838_cov_82.943047.2.55924_39 
I7.NODE_667_length_55838_cov_82.943047.2.55924_4 
I7.NODE_667_length_55838_cov_82.943047.2.55924_40 
I7.NODE_667_length_55838_cov_82.943047.2.55924_41 
I7.NODE_667_length_55838_cov_82.943047.2.55924_42 K07150
I7.NODE_667_length_55838_cov_82.943047.2.55924_43 K02986
I7.NODE_667_length_55838_cov_82.943047.2.55924_44 
I7.NODE_667_length_55838_cov_82.943047.2.55924_45 
I7.NODE_667_length_55838_cov_82.943047.2.55924_46 K03639
I7.NODE_667_length_55838_cov_82.943047.2.55924_47 K03753
I7.NODE_667_length_55838_cov_82.943047.2.55924_48 K03637
I7.NODE_667_length_55838_cov_82.943047.2.55924_49 K03750
I7.NODE_667_length_55838_cov_82.943047.2.55924_5 K01628
I7.NODE_667_length_55838_cov_82.943047.2.55924_50 K07141
I7.NODE_667_length_55838_cov_82.943047.2.55924_51 K03752
I7.NODE_667_length_55838_cov_82.943047.2.55924_52 
I7.NODE_667_length_55838_cov_82.943047.2.55924_53 K00362
I7.NODE_667_length_55838_cov_82.943047.2.55924_54 K00196
I7.NODE_667_length_55838_cov_82.943047.2.55924_55 K00372
I7.NODE_667_length_55838_cov_82.943047.2.55924_6 K01126
I7.NODE_667_length_55838_cov_82.943047.2.55924_7 
I7.NODE_667_length_55838_cov_82.943047.2.55924_8 
I7.NODE_667_length_55838_cov_82.943047.2.55924_9 K00003
I7.NODE_679_length_121390_cov_82.249702.3.121476_1 
I7.NODE_679_length_121390_cov_82.249702.3.121476_10 K01997
I7.NODE_679_length_121390_cov_82.249702.3.121476_100 
I7.NODE_679_length_121390_cov_82.249702.3.121476_101 K04876
I7.NODE_679_length_121390_cov_82.249702.3.121476_102 
I7.NODE_679_length_121390_cov_82.249702.3.121476_103 
I7.NODE_679_length_121390_cov_82.249702.3.121476_104 
I7.NODE_679_length_121390_cov_82.249702.3.121476_105 
I7.NODE_679_length_121390_cov_82.249702.3.121476_106 
I7.NODE_679_length_121390_cov_82.249702.3.121476_107 
I7.NODE_679_length_121390_cov_82.249702.3.121476_108 
I7.NODE_679_length_121390_cov_82.249702.3.121476_109 
I7.NODE_679_length_121390_cov_82.249702.3.121476_11 K01999
I7.NODE_679_length_121390_cov_82.249702.3.121476_110 
I7.NODE_679_length_121390_cov_82.249702.3.121476_111 
I7.NODE_679_length_121390_cov_82.249702.3.121476_112 
I7.NODE_679_length_121390_cov_82.249702.3.121476_113 
I7.NODE_679_length_121390_cov_82.249702.3.121476_114 K07126
I7.NODE_679_length_121390_cov_82.249702.3.121476_115 
I7.NODE_679_length_121390_cov_82.249702.3.121476_116 K00600
I7.NODE_679_length_121390_cov_82.249702.3.121476_117 
I7.NODE_679_length_121390_cov_82.249702.3.121476_118 
I7.NODE_679_length_121390_cov_82.249702.3.121476_119 
I7.NODE_679_length_121390_cov_82.249702.3.121476_12 
I7.NODE_679_length_121390_cov_82.249702.3.121476_120 
I7.NODE_679_length_121390_cov_82.249702.3.121476_121 
I7.NODE_679_length_121390_cov_82.249702.3.121476_122 
I7.NODE_679_length_121390_cov_82.249702.3.121476_123 
I7.NODE_679_length_121390_cov_82.249702.3.121476_124 
I7.NODE_679_length_121390_cov_82.249702.3.121476_125 
I7.NODE_679_length_121390_cov_82.249702.3.121476_126 
I7.NODE_679_length_121390_cov_82.249702.3.121476_127 
I7.NODE_679_length_121390_cov_82.249702.3.121476_128 K01176
I7.NODE_679_length_121390_cov_82.249702.3.121476_129 
I7.NODE_679_length_121390_cov_82.249702.3.121476_13 
I7.NODE_679_length_121390_cov_82.249702.3.121476_130 K07301
I7.NODE_679_length_121390_cov_82.249702.3.121476_131 
I7.NODE_679_length_121390_cov_82.249702.3.121476_132 
I7.NODE_679_length_121390_cov_82.249702.3.121476_133 
I7.NODE_679_length_121390_cov_82.249702.3.121476_14 
I7.NODE_679_length_121390_cov_82.249702.3.121476_15 
I7.NODE_679_length_121390_cov_82.249702.3.121476_16 
I7.NODE_679_length_121390_cov_82.249702.3.121476_17 
I7.NODE_679_length_121390_cov_82.249702.3.121476_18 
I7.NODE_679_length_121390_cov_82.249702.3.121476_19 
I7.NODE_679_length_121390_cov_82.249702.3.121476_2 
I7.NODE_679_length_121390_cov_82.249702.3.121476_20 
I7.NODE_679_length_121390_cov_82.249702.3.121476_21 
I7.NODE_679_length_121390_cov_82.249702.3.121476_22 
I7.NODE_679_length_121390_cov_82.249702.3.121476_23 K07699
I7.NODE_679_length_121390_cov_82.249702.3.121476_24 K06399
I7.NODE_679_length_121390_cov_82.249702.3.121476_25 K03631
I7.NODE_679_length_121390_cov_82.249702.3.121476_26 K03402
I7.NODE_679_length_121390_cov_82.249702.3.121476_27 K00858
I7.NODE_679_length_121390_cov_82.249702.3.121476_28 K06442
I7.NODE_679_length_121390_cov_82.249702.3.121476_29 K01662
I7.NODE_679_length_121390_cov_82.249702.3.121476_3 
I7.NODE_679_length_121390_cov_82.249702.3.121476_30 K00795
I7.NODE_679_length_121390_cov_82.249702.3.121476_31 K03602
I7.NODE_679_length_121390_cov_82.249702.3.121476_32 K03601
I7.NODE_679_length_121390_cov_82.249702.3.121476_33 K01491
I7.NODE_679_length_121390_cov_82.249702.3.121476_34 K03625
I7.NODE_679_length_121390_cov_82.249702.3.121476_35 
I7.NODE_679_length_121390_cov_82.249702.3.121476_36 K06397
I7.NODE_679_length_121390_cov_82.249702.3.121476_37 K06396
I7.NODE_679_length_121390_cov_82.249702.3.121476_38 K06395
I7.NODE_679_length_121390_cov_82.249702.3.121476_39 K06394
I7.NODE_679_length_121390_cov_82.249702.3.121476_4 K04763
I7.NODE_679_length_121390_cov_82.249702.3.121476_40 K06393
I7.NODE_679_length_121390_cov_82.249702.3.121476_41 K06392
I7.NODE_679_length_121390_cov_82.249702.3.121476_42 K06391
I7.NODE_679_length_121390_cov_82.249702.3.121476_43 K06390
I7.NODE_679_length_121390_cov_82.249702.3.121476_44 
I7.NODE_679_length_121390_cov_82.249702.3.121476_45 K02356
I7.NODE_679_length_121390_cov_82.249702.3.121476_46 
I7.NODE_679_length_121390_cov_82.249702.3.121476_47 
I7.NODE_679_length_121390_cov_82.249702.3.121476_48 
I7.NODE_679_length_121390_cov_82.249702.3.121476_49 
I7.NODE_679_length_121390_cov_82.249702.3.121476_5 K06384
I7.NODE_679_length_121390_cov_82.249702.3.121476_50 
I7.NODE_679_length_121390_cov_82.249702.3.121476_51 
I7.NODE_679_length_121390_cov_82.249702.3.121476_52 
I7.NODE_679_length_121390_cov_82.249702.3.121476_53 
I7.NODE_679_length_121390_cov_82.249702.3.121476_54 
I7.NODE_679_length_121390_cov_82.249702.3.121476_55 
I7.NODE_679_length_121390_cov_82.249702.3.121476_56 K01778
I7.NODE_679_length_121390_cov_82.249702.3.121476_57 
I7.NODE_679_length_121390_cov_82.249702.3.121476_58 
I7.NODE_679_length_121390_cov_82.249702.3.121476_59 K07444
I7.NODE_679_length_121390_cov_82.249702.3.121476_6 
I7.NODE_679_length_121390_cov_82.249702.3.121476_60 K02825
I7.NODE_679_length_121390_cov_82.249702.3.121476_61 K06180
I7.NODE_679_length_121390_cov_82.249702.3.121476_62 K04074
I7.NODE_679_length_121390_cov_82.249702.3.121476_63 
I7.NODE_679_length_121390_cov_82.249702.3.121476_64 K02221
I7.NODE_679_length_121390_cov_82.249702.3.121476_65 K09772
I7.NODE_679_length_121390_cov_82.249702.3.121476_66 K06997
I7.NODE_679_length_121390_cov_82.249702.3.121476_67 
I7.NODE_679_length_121390_cov_82.249702.3.121476_68 
I7.NODE_679_length_121390_cov_82.249702.3.121476_69 
I7.NODE_679_length_121390_cov_82.249702.3.121476_7 K01996
I7.NODE_679_length_121390_cov_82.249702.3.121476_70 K03589
I7.NODE_679_length_121390_cov_82.249702.3.121476_71 K03588
I7.NODE_679_length_121390_cov_82.249702.3.121476_72 K01000
I7.NODE_679_length_121390_cov_82.249702.3.121476_73 K01929
I7.NODE_679_length_121390_cov_82.249702.3.121476_74 K01928
I7.NODE_679_length_121390_cov_82.249702.3.121476_75 K08384
I7.NODE_679_length_121390_cov_82.249702.3.121476_76 
I7.NODE_679_length_121390_cov_82.249702.3.121476_77 
I7.NODE_679_length_121390_cov_82.249702.3.121476_78 K03438
I7.NODE_679_length_121390_cov_82.249702.3.121476_79 K03925
I7.NODE_679_length_121390_cov_82.249702.3.121476_8 K01995
I7.NODE_679_length_121390_cov_82.249702.3.121476_80 
I7.NODE_679_length_121390_cov_82.249702.3.121476_81 
I7.NODE_679_length_121390_cov_82.249702.3.121476_82 
I7.NODE_679_length_121390_cov_82.249702.3.121476_83 
I7.NODE_679_length_121390_cov_82.249702.3.121476_84 
I7.NODE_679_length_121390_cov_82.249702.3.121476_85 
I7.NODE_679_length_121390_cov_82.249702.3.121476_86 
I7.NODE_679_length_121390_cov_82.249702.3.121476_87 
I7.NODE_679_length_121390_cov_82.249702.3.121476_88 K03719
I7.NODE_679_length_121390_cov_82.249702.3.121476_89 
I7.NODE_679_length_121390_cov_82.249702.3.121476_9 K01998
I7.NODE_679_length_121390_cov_82.249702.3.121476_90 
I7.NODE_679_length_121390_cov_82.249702.3.121476_91 
I7.NODE_679_length_121390_cov_82.249702.3.121476_92 
I7.NODE_679_length_121390_cov_82.249702.3.121476_93 K07216
I7.NODE_679_length_121390_cov_82.249702.3.121476_94 K06200
I7.NODE_679_length_121390_cov_82.249702.3.121476_95 
I7.NODE_679_length_121390_cov_82.249702.3.121476_96 
I7.NODE_679_length_121390_cov_82.249702.3.121476_97 
I7.NODE_679_length_121390_cov_82.249702.3.121476_98 
I7.NODE_679_length_121390_cov_82.249702.3.121476_99 K00128
I7.NODE_737_length_72205_cov_70.047226_1 
I7.NODE_737_length_72205_cov_70.047226_10 
I7.NODE_737_length_72205_cov_70.047226_11 
I7.NODE_737_length_72205_cov_70.047226_12 K06901
I7.NODE_737_length_72205_cov_70.047226_13 
I7.NODE_737_length_72205_cov_70.047226_14 
I7.NODE_737_length_72205_cov_70.047226_15 K03555
I7.NODE_737_length_72205_cov_70.047226_16 
I7.NODE_737_length_72205_cov_70.047226_17 K01579
I7.NODE_737_length_72205_cov_70.047226_18 K01918
I7.NODE_737_length_72205_cov_70.047226_19 K00606
I7.NODE_737_length_72205_cov_70.047226_2 
I7.NODE_737_length_72205_cov_70.047226_20 
I7.NODE_737_length_72205_cov_70.047226_21 K02004
I7.NODE_737_length_72205_cov_70.047226_22 K02003
I7.NODE_737_length_72205_cov_70.047226_23 
I7.NODE_737_length_72205_cov_70.047226_24 
I7.NODE_737_length_72205_cov_70.047226_25 
I7.NODE_737_length_72205_cov_70.047226_26 K03327
I7.NODE_737_length_72205_cov_70.047226_27 
I7.NODE_737_length_72205_cov_70.047226_28 
I7.NODE_737_length_72205_cov_70.047226_29 
I7.NODE_737_length_72205_cov_70.047226_3 K01356
I7.NODE_737_length_72205_cov_70.047226_30 
I7.NODE_737_length_72205_cov_70.047226_31 K03778
I7.NODE_737_length_72205_cov_70.047226_32 K01626
I7.NODE_737_length_72205_cov_70.047226_33 
I7.NODE_737_length_72205_cov_70.047226_34 K07507
I7.NODE_737_length_72205_cov_70.047226_35 K11654
I7.NODE_737_length_72205_cov_70.047226_36 
I7.NODE_737_length_72205_cov_70.047226_37 
I7.NODE_737_length_72205_cov_70.047226_38 
I7.NODE_737_length_72205_cov_70.047226_39 
I7.NODE_737_length_72205_cov_70.047226_4 
I7.NODE_737_length_72205_cov_70.047226_40 
I7.NODE_737_length_72205_cov_70.047226_41 K01624
I7.NODE_737_length_72205_cov_70.047226_42 K01696
I7.NODE_737_length_72205_cov_70.047226_43 K01817
I7.NODE_737_length_72205_cov_70.047226_44 K01609
I7.NODE_737_length_72205_cov_70.047226_45 K00766
I7.NODE_737_length_72205_cov_70.047226_46 K01658
I7.NODE_737_length_72205_cov_70.047226_47 K01657
I7.NODE_737_length_72205_cov_70.047226_48 
I7.NODE_737_length_72205_cov_70.047226_49 
I7.NODE_737_length_72205_cov_70.047226_5 K01652
I7.NODE_737_length_72205_cov_70.047226_50 
I7.NODE_737_length_72205_cov_70.047226_51 
I7.NODE_737_length_72205_cov_70.047226_52 
I7.NODE_737_length_72205_cov_70.047226_53 
I7.NODE_737_length_72205_cov_70.047226_54 
I7.NODE_737_length_72205_cov_70.047226_55 
I7.NODE_737_length_72205_cov_70.047226_56 
I7.NODE_737_length_72205_cov_70.047226_57 
I7.NODE_737_length_72205_cov_70.047226_58 
I7.NODE_737_length_72205_cov_70.047226_59 
I7.NODE_737_length_72205_cov_70.047226_6 
I7.NODE_737_length_72205_cov_70.047226_60 
I7.NODE_737_length_72205_cov_70.047226_61 
I7.NODE_737_length_72205_cov_70.047226_7 K03666
I7.NODE_737_length_72205_cov_70.047226_8 K00791
I7.NODE_737_length_72205_cov_70.047226_9 K03572
I7.NODE_745_length_27161_cov_78.618317.1.27244_1 K03442
I7.NODE_745_length_27161_cov_78.618317.1.27244_10 K01258
I7.NODE_745_length_27161_cov_78.618317.1.27244_11 
I7.NODE_745_length_27161_cov_78.618317.1.27244_12 K09013
I7.NODE_745_length_27161_cov_78.618317.1.27244_13 K07033
I7.NODE_745_length_27161_cov_78.618317.1.27244_14 
I7.NODE_745_length_27161_cov_78.618317.1.27244_15 
I7.NODE_745_length_27161_cov_78.618317.1.27244_16 K00948
I7.NODE_745_length_27161_cov_78.618317.1.27244_17 
I7.NODE_745_length_27161_cov_78.618317.1.27244_18 
I7.NODE_745_length_27161_cov_78.618317.1.27244_19 
I7.NODE_745_length_27161_cov_78.618317.1.27244_2 K04758
I7.NODE_745_length_27161_cov_78.618317.1.27244_20 
I7.NODE_745_length_27161_cov_78.618317.1.27244_21 
I7.NODE_745_length_27161_cov_78.618317.1.27244_22 
I7.NODE_745_length_27161_cov_78.618317.1.27244_23 K02015
I7.NODE_745_length_27161_cov_78.618317.1.27244_24 K02015
I7.NODE_745_length_27161_cov_78.618317.1.27244_25 K02013
I7.NODE_745_length_27161_cov_78.618317.1.27244_3 K04759
I7.NODE_745_length_27161_cov_78.618317.1.27244_4 
I7.NODE_745_length_27161_cov_78.618317.1.27244_5 
I7.NODE_745_length_27161_cov_78.618317.1.27244_6 
I7.NODE_745_length_27161_cov_78.618317.1.27244_7 K07024
I7.NODE_745_length_27161_cov_78.618317.1.27244_8 
I7.NODE_745_length_27161_cov_78.618317.1.27244_9 
I7.NODE_781_length_34856_cov_69.149529.1.34939_1 
I7.NODE_781_length_34856_cov_69.149529.1.34939_10 
I7.NODE_781_length_34856_cov_69.149529.1.34939_11 
I7.NODE_781_length_34856_cov_69.149529.1.34939_12 
I7.NODE_781_length_34856_cov_69.149529.1.34939_13 K07313
I7.NODE_781_length_34856_cov_69.149529.1.34939_14 
I7.NODE_781_length_34856_cov_69.149529.1.34939_15 
I7.NODE_781_length_34856_cov_69.149529.1.34939_16 
I7.NODE_781_length_34856_cov_69.149529.1.34939_17 
I7.NODE_781_length_34856_cov_69.149529.1.34939_18 
I7.NODE_781_length_34856_cov_69.149529.1.34939_19 
I7.NODE_781_length_34856_cov_69.149529.1.34939_2 K00798
I7.NODE_781_length_34856_cov_69.149529.1.34939_20 
I7.NODE_781_length_34856_cov_69.149529.1.34939_21 K13732
I7.NODE_781_length_34856_cov_69.149529.1.34939_22 
I7.NODE_781_length_34856_cov_69.149529.1.34939_23 
I7.NODE_781_length_34856_cov_69.149529.1.34939_24 
I7.NODE_781_length_34856_cov_69.149529.1.34939_25 K03426
I7.NODE_781_length_34856_cov_69.149529.1.34939_26 
I7.NODE_781_length_34856_cov_69.149529.1.34939_27 
I7.NODE_781_length_34856_cov_69.149529.1.34939_28 
I7.NODE_781_length_34856_cov_69.149529.1.34939_29 
I7.NODE_781_length_34856_cov_69.149529.1.34939_3 K00096
I7.NODE_781_length_34856_cov_69.149529.1.34939_30 
I7.NODE_781_length_34856_cov_69.149529.1.34939_31 
I7.NODE_781_length_34856_cov_69.149529.1.34939_32 
I7.NODE_781_length_34856_cov_69.149529.1.34939_33 
I7.NODE_781_length_34856_cov_69.149529.1.34939_34 
I7.NODE_781_length_34856_cov_69.149529.1.34939_4 
I7.NODE_781_length_34856_cov_69.149529.1.34939_5 
I7.NODE_781_length_34856_cov_69.149529.1.34939_6 
I7.NODE_781_length_34856_cov_69.149529.1.34939_7 
I7.NODE_781_length_34856_cov_69.149529.1.34939_8 
I7.NODE_781_length_34856_cov_69.149529.1.34939_9 
I7.NODE_79_length_57314_cov_79.502632_1 K06987
I7.NODE_79_length_57314_cov_79.502632_10 K00599
I7.NODE_79_length_57314_cov_79.502632_11 K04083
I7.NODE_79_length_57314_cov_79.502632_12 
I7.NODE_79_length_57314_cov_79.502632_13 
I7.NODE_79_length_57314_cov_79.502632_14 
I7.NODE_79_length_57314_cov_79.502632_15 K03294
I7.NODE_79_length_57314_cov_79.502632_16 
I7.NODE_79_length_57314_cov_79.502632_17 K07250
I7.NODE_79_length_57314_cov_79.502632_18 K00086
I7.NODE_79_length_57314_cov_79.502632_19 
I7.NODE_79_length_57314_cov_79.502632_2 K02033
I7.NODE_79_length_57314_cov_79.502632_20 
I7.NODE_79_length_57314_cov_79.502632_21 
I7.NODE_79_length_57314_cov_79.502632_22 
I7.NODE_79_length_57314_cov_79.502632_23 
I7.NODE_79_length_57314_cov_79.502632_24 K02520
I7.NODE_79_length_57314_cov_79.502632_25 K02916
I7.NODE_79_length_57314_cov_79.502632_26 K02887
I7.NODE_79_length_57314_cov_79.502632_27 K03498
I7.NODE_79_length_57314_cov_79.502632_28 K03499
I7.NODE_79_length_57314_cov_79.502632_29 K03437
I7.NODE_79_length_57314_cov_79.502632_3 
I7.NODE_79_length_57314_cov_79.502632_30 
I7.NODE_79_length_57314_cov_79.502632_31 K01889
I7.NODE_79_length_57314_cov_79.502632_32 K01890
I7.NODE_79_length_57314_cov_79.502632_33 
I7.NODE_79_length_57314_cov_79.502632_34 
I7.NODE_79_length_57314_cov_79.502632_35 
I7.NODE_79_length_57314_cov_79.502632_36 
I7.NODE_79_length_57314_cov_79.502632_37 
I7.NODE_79_length_57314_cov_79.502632_38 
I7.NODE_79_length_57314_cov_79.502632_39 K07166
I7.NODE_79_length_57314_cov_79.502632_4 K02035
I7.NODE_79_length_57314_cov_79.502632_40 K09157
I7.NODE_79_length_57314_cov_79.502632_41 
I7.NODE_79_length_57314_cov_79.502632_42 
I7.NODE_79_length_57314_cov_79.502632_43 
I7.NODE_79_length_57314_cov_79.502632_44 
I7.NODE_79_length_57314_cov_79.502632_45 
I7.NODE_79_length_57314_cov_79.502632_46 
I7.NODE_79_length_57314_cov_79.502632_47 K01142
I7.NODE_79_length_57314_cov_79.502632_48 K08281
I7.NODE_79_length_57314_cov_79.502632_49 
I7.NODE_79_length_57314_cov_79.502632_5 
I7.NODE_79_length_57314_cov_79.502632_50 
I7.NODE_79_length_57314_cov_79.502632_51 K09861
I7.NODE_79_length_57314_cov_79.502632_52 K00784
I7.NODE_79_length_57314_cov_79.502632_6 
I7.NODE_79_length_57314_cov_79.502632_7 K00215
I7.NODE_79_length_57314_cov_79.502632_8 K01714
I7.NODE_79_length_57314_cov_79.502632_9 
I7.NODE_812_length_24670_cov_82.346573_1 
I7.NODE_812_length_24670_cov_82.346573_10 K07012
I7.NODE_812_length_24670_cov_82.346573_11 K07464
I7.NODE_812_length_24670_cov_82.346573_12 
I7.NODE_812_length_24670_cov_82.346573_13 
I7.NODE_812_length_24670_cov_82.346573_14 
I7.NODE_812_length_24670_cov_82.346573_15 
I7.NODE_812_length_24670_cov_82.346573_16 
I7.NODE_812_length_24670_cov_82.346573_17 
I7.NODE_812_length_24670_cov_82.346573_18 
I7.NODE_812_length_24670_cov_82.346573_19 
I7.NODE_812_length_24670_cov_82.346573_2 
I7.NODE_812_length_24670_cov_82.346573_20 
I7.NODE_812_length_24670_cov_82.346573_3 
I7.NODE_812_length_24670_cov_82.346573_4 
I7.NODE_812_length_24670_cov_82.346573_5 
I7.NODE_812_length_24670_cov_82.346573_6 
I7.NODE_812_length_24670_cov_82.346573_7 
I7.NODE_812_length_24670_cov_82.346573_8 
I7.NODE_812_length_24670_cov_82.346573_9 
I7.NODE_836_length_25367_cov_78.474709_1 
I7.NODE_836_length_25367_cov_78.474709_10 
I7.NODE_836_length_25367_cov_78.474709_11 K06334
I7.NODE_836_length_25367_cov_78.474709_12 
I7.NODE_836_length_25367_cov_78.474709_13 K13292
I7.NODE_836_length_25367_cov_78.474709_14 
I7.NODE_836_length_25367_cov_78.474709_15 K00520
I7.NODE_836_length_25367_cov_78.474709_16 K03671
I7.NODE_836_length_25367_cov_78.474709_17 
I7.NODE_836_length_25367_cov_78.474709_18 
I7.NODE_836_length_25367_cov_78.474709_19 K06400
I7.NODE_836_length_25367_cov_78.474709_2 K01048
I7.NODE_836_length_25367_cov_78.474709_20 
I7.NODE_836_length_25367_cov_78.474709_21 
I7.NODE_836_length_25367_cov_78.474709_22 
I7.NODE_836_length_25367_cov_78.474709_23 
I7.NODE_836_length_25367_cov_78.474709_24 
I7.NODE_836_length_25367_cov_78.474709_25 
I7.NODE_836_length_25367_cov_78.474709_26 
I7.NODE_836_length_25367_cov_78.474709_27 
I7.NODE_836_length_25367_cov_78.474709_28 K11928
I7.NODE_836_length_25367_cov_78.474709_29 
I7.NODE_836_length_25367_cov_78.474709_3 
I7.NODE_836_length_25367_cov_78.474709_4 
I7.NODE_836_length_25367_cov_78.474709_5 
I7.NODE_836_length_25367_cov_78.474709_6 
I7.NODE_836_length_25367_cov_78.474709_7 K00721
I7.NODE_836_length_25367_cov_78.474709_8 
I7.NODE_836_length_25367_cov_78.474709_9 
I7.NODE_888_length_59074_cov_74.493752.1.59158_1 
I7.NODE_888_length_59074_cov_74.493752.1.59158_10 
I7.NODE_888_length_59074_cov_74.493752.1.59158_11 K03093
I7.NODE_888_length_59074_cov_74.493752.1.59158_12 K11727
I7.NODE_888_length_59074_cov_74.493752.1.59158_13 
I7.NODE_888_length_59074_cov_74.493752.1.59158_14 K03654
I7.NODE_888_length_59074_cov_74.493752.1.59158_15 K02029
I7.NODE_888_length_59074_cov_74.493752.1.59158_16 K10040
I7.NODE_888_length_59074_cov_74.493752.1.59158_17 K10039
I7.NODE_888_length_59074_cov_74.493752.1.59158_18 
I7.NODE_888_length_59074_cov_74.493752.1.59158_19 K01265
I7.NODE_888_length_59074_cov_74.493752.1.59158_2 K00065
I7.NODE_888_length_59074_cov_74.493752.1.59158_20 
I7.NODE_888_length_59074_cov_74.493752.1.59158_21 
I7.NODE_888_length_59074_cov_74.493752.1.59158_22 K03154
I7.NODE_888_length_59074_cov_74.493752.1.59158_23 K03148
I7.NODE_888_length_59074_cov_74.493752.1.59158_24 K03149
I7.NODE_888_length_59074_cov_74.493752.1.59158_25 K03150
I7.NODE_888_length_59074_cov_74.493752.1.59158_26 
I7.NODE_888_length_59074_cov_74.493752.1.59158_27 
I7.NODE_888_length_59074_cov_74.493752.1.59158_28 
I7.NODE_888_length_59074_cov_74.493752.1.59158_29 
I7.NODE_888_length_59074_cov_74.493752.1.59158_3 K01685
I7.NODE_888_length_59074_cov_74.493752.1.59158_30 K07024
I7.NODE_888_length_59074_cov_74.493752.1.59158_31 K03298
I7.NODE_888_length_59074_cov_74.493752.1.59158_32 
I7.NODE_888_length_59074_cov_74.493752.1.59158_33 
I7.NODE_888_length_59074_cov_74.493752.1.59158_34 
I7.NODE_888_length_59074_cov_74.493752.1.59158_35 K01554
I7.NODE_888_length_59074_cov_74.493752.1.59158_36 
I7.NODE_888_length_59074_cov_74.493752.1.59158_37 K01652
I7.NODE_888_length_59074_cov_74.493752.1.59158_38 K01653
I7.NODE_888_length_59074_cov_74.493752.1.59158_39 
I7.NODE_888_length_59074_cov_74.493752.1.59158_4 K00041
I7.NODE_888_length_59074_cov_74.493752.1.59158_40 K02434
I7.NODE_888_length_59074_cov_74.493752.1.59158_41 K02433
I7.NODE_888_length_59074_cov_74.493752.1.59158_42 K02435
I7.NODE_888_length_59074_cov_74.493752.1.59158_43 K09759
I7.NODE_888_length_59074_cov_74.493752.1.59158_44 
I7.NODE_888_length_59074_cov_74.493752.1.59158_45 
I7.NODE_888_length_59074_cov_74.493752.1.59158_46 K00133
I7.NODE_888_length_59074_cov_74.493752.1.59158_47 
I7.NODE_888_length_59074_cov_74.493752.1.59158_48 
I7.NODE_888_length_59074_cov_74.493752.1.59158_49 
I7.NODE_888_length_59074_cov_74.493752.1.59158_5 K00874
I7.NODE_888_length_59074_cov_74.493752.1.59158_50 
I7.NODE_888_length_59074_cov_74.493752.1.59158_51 
I7.NODE_888_length_59074_cov_74.493752.1.59158_52 
I7.NODE_888_length_59074_cov_74.493752.1.59158_53 
I7.NODE_888_length_59074_cov_74.493752.1.59158_6 K01625
I7.NODE_888_length_59074_cov_74.493752.1.59158_7 K01812
I7.NODE_888_length_59074_cov_74.493752.1.59158_8 K02529
I7.NODE_888_length_59074_cov_74.493752.1.59158_9 K00547
I7.NODE_929_length_103114_cov_73.326675_1 K04763
I7.NODE_929_length_103114_cov_73.326675_10 K02945 K03527
I7.NODE_929_length_103114_cov_73.326675_11 K00945
I7.NODE_929_length_103114_cov_73.326675_12 K07007
I7.NODE_929_length_103114_cov_73.326675_13 
I7.NODE_929_length_103114_cov_73.326675_14 
I7.NODE_929_length_103114_cov_73.326675_15 K00865
I7.NODE_929_length_103114_cov_73.326675_16 K03299
I7.NODE_929_length_103114_cov_73.326675_17 K02647
I7.NODE_929_length_103114_cov_73.326675_18 K06969
I7.NODE_929_length_103114_cov_73.326675_19 
I7.NODE_929_length_103114_cov_73.326675_2 K03976
I7.NODE_929_length_103114_cov_73.326675_20 K10254
I7.NODE_929_length_103114_cov_73.326675_21 K01151
I7.NODE_929_length_103114_cov_73.326675_22 
I7.NODE_929_length_103114_cov_73.326675_23 K02051
I7.NODE_929_length_103114_cov_73.326675_24 K02050
I7.NODE_929_length_103114_cov_73.326675_25 K02049
I7.NODE_929_length_103114_cov_73.326675_26 K03707
I7.NODE_929_length_103114_cov_73.326675_27 
I7.NODE_929_length_103114_cov_73.326675_28 K02028
I7.NODE_929_length_103114_cov_73.326675_29 
I7.NODE_929_length_103114_cov_73.326675_3 
I7.NODE_929_length_103114_cov_73.326675_30 K02029 K02030
I7.NODE_929_length_103114_cov_73.326675_31 
I7.NODE_929_length_103114_cov_73.326675_32 
I7.NODE_929_length_103114_cov_73.326675_33 
I7.NODE_929_length_103114_cov_73.326675_34 
I7.NODE_929_length_103114_cov_73.326675_35 
I7.NODE_929_length_103114_cov_73.326675_36 
I7.NODE_929_length_103114_cov_73.326675_37 
I7.NODE_929_length_103114_cov_73.326675_38 
I7.NODE_929_length_103114_cov_73.326675_39 
I7.NODE_929_length_103114_cov_73.326675_4 K06168
I7.NODE_929_length_103114_cov_73.326675_40 
I7.NODE_929_length_103114_cov_73.326675_41 
I7.NODE_929_length_103114_cov_73.326675_42 
I7.NODE_929_length_103114_cov_73.326675_43 
I7.NODE_929_length_103114_cov_73.326675_44 
I7.NODE_929_length_103114_cov_73.326675_45 
I7.NODE_929_length_103114_cov_73.326675_46 
I7.NODE_929_length_103114_cov_73.326675_47 K00540
I7.NODE_929_length_103114_cov_73.326675_48 
I7.NODE_929_length_103114_cov_73.326675_49 K08986
I7.NODE_929_length_103114_cov_73.326675_5 
I7.NODE_929_length_103114_cov_73.326675_50 K07089
I7.NODE_929_length_103114_cov_73.326675_51 
I7.NODE_929_length_103114_cov_73.326675_52 
I7.NODE_929_length_103114_cov_73.326675_53 K07038
I7.NODE_929_length_103114_cov_73.326675_54 
I7.NODE_929_length_103114_cov_73.326675_55 
I7.NODE_929_length_103114_cov_73.326675_56 
I7.NODE_929_length_103114_cov_73.326675_57 
I7.NODE_929_length_103114_cov_73.326675_58 
I7.NODE_929_length_103114_cov_73.326675_59 K00817
I7.NODE_929_length_103114_cov_73.326675_6 K02234
I7.NODE_929_length_103114_cov_73.326675_60 K01649
I7.NODE_929_length_103114_cov_73.326675_61 
I7.NODE_929_length_103114_cov_73.326675_62 K03298
I7.NODE_929_length_103114_cov_73.326675_63 K01297
I7.NODE_929_length_103114_cov_73.326675_64 K07736
I7.NODE_929_length_103114_cov_73.326675_65 
I7.NODE_929_length_103114_cov_73.326675_66 
I7.NODE_929_length_103114_cov_73.326675_67 
I7.NODE_929_length_103114_cov_73.326675_68 
I7.NODE_929_length_103114_cov_73.326675_69 
I7.NODE_929_length_103114_cov_73.326675_7 
I7.NODE_929_length_103114_cov_73.326675_70 K02545
I7.NODE_929_length_103114_cov_73.326675_71 
I7.NODE_929_length_103114_cov_73.326675_72 K00970
I7.NODE_929_length_103114_cov_73.326675_73 K13831
I7.NODE_929_length_103114_cov_73.326675_74 K06178
I7.NODE_929_length_103114_cov_73.326675_75 K03498
I7.NODE_929_length_103114_cov_73.326675_76 K03499
I7.NODE_929_length_103114_cov_73.326675_77 
I7.NODE_929_length_103114_cov_73.326675_78 
I7.NODE_929_length_103114_cov_73.326675_79 
I7.NODE_929_length_103114_cov_73.326675_8 
I7.NODE_929_length_103114_cov_73.326675_80 K01537
I7.NODE_929_length_103114_cov_73.326675_81 
I7.NODE_929_length_103114_cov_73.326675_82 
I7.NODE_929_length_103114_cov_73.326675_83 K00563
I7.NODE_929_length_103114_cov_73.326675_84 K07315
I7.NODE_929_length_103114_cov_73.326675_85 
I7.NODE_929_length_103114_cov_73.326675_86 
I7.NODE_929_length_103114_cov_73.326675_87 K02438
I7.NODE_929_length_103114_cov_73.326675_88 
I7.NODE_929_length_103114_cov_73.326675_89 
I7.NODE_929_length_103114_cov_73.326675_9 
I7.NODE_929_length_103114_cov_73.326675_90 
I7.NODE_929_length_103114_cov_73.326675_91 K05389
I7.NODE_929_length_103114_cov_73.326675_92 K01866
I7.NODE_929_length_103114_cov_73.326675_93 K02016
I7.NODE_961_length_13510_cov_83.228050.1.13594_1 K00111
I7.NODE_961_length_13510_cov_83.228050.1.13594_10 
I7.NODE_961_length_13510_cov_83.228050.1.13594_11 
I7.NODE_961_length_13510_cov_83.228050.1.13594_12 K01754
I7.NODE_961_length_13510_cov_83.228050.1.13594_13 
I7.NODE_961_length_13510_cov_83.228050.1.13594_14 
I7.NODE_961_length_13510_cov_83.228050.1.13594_2 K00302
I7.NODE_961_length_13510_cov_83.228050.1.13594_3 
I7.NODE_961_length_13510_cov_83.228050.1.13594_4 
I7.NODE_961_length_13510_cov_83.228050.1.13594_5 
I7.NODE_961_length_13510_cov_83.228050.1.13594_6 
I7.NODE_961_length_13510_cov_83.228050.1.13594_7 
I7.NODE_961_length_13510_cov_83.228050.1.13594_8 K00876
I7.NODE_961_length_13510_cov_83.228050.1.13594_9 
I7.NODE_971_length_117230_cov_72.189262.1.117312_1 
I7.NODE_971_length_117230_cov_72.189262.1.117312_10 
I7.NODE_971_length_117230_cov_72.189262.1.117312_100 K03406
I7.NODE_971_length_117230_cov_72.189262.1.117312_101 
I7.NODE_971_length_117230_cov_72.189262.1.117312_102 K03334
I7.NODE_971_length_117230_cov_72.189262.1.117312_103 
I7.NODE_971_length_117230_cov_72.189262.1.117312_104 
I7.NODE_971_length_117230_cov_72.189262.1.117312_105 
I7.NODE_971_length_117230_cov_72.189262.1.117312_106 
I7.NODE_971_length_117230_cov_72.189262.1.117312_107 
I7.NODE_971_length_117230_cov_72.189262.1.117312_108 
I7.NODE_971_length_117230_cov_72.189262.1.117312_109 
I7.NODE_971_length_117230_cov_72.189262.1.117312_11 
I7.NODE_971_length_117230_cov_72.189262.1.117312_110 
I7.NODE_971_length_117230_cov_72.189262.1.117312_111 K03183
I7.NODE_971_length_117230_cov_72.189262.1.117312_112 
I7.NODE_971_length_117230_cov_72.189262.1.117312_113 
I7.NODE_971_length_117230_cov_72.189262.1.117312_114 
I7.NODE_971_length_117230_cov_72.189262.1.117312_12 
I7.NODE_971_length_117230_cov_72.189262.1.117312_13 K03325
I7.NODE_971_length_117230_cov_72.189262.1.117312_14 K03741
I7.NODE_971_length_117230_cov_72.189262.1.117312_15 K01551
I7.NODE_971_length_117230_cov_72.189262.1.117312_16 
I7.NODE_971_length_117230_cov_72.189262.1.117312_17 K03892
I7.NODE_971_length_117230_cov_72.189262.1.117312_18 K01185
I7.NODE_971_length_117230_cov_72.189262.1.117312_19 K00567
I7.NODE_971_length_117230_cov_72.189262.1.117312_2 
I7.NODE_971_length_117230_cov_72.189262.1.117312_20 K03409
I7.NODE_971_length_117230_cov_72.189262.1.117312_21 
I7.NODE_971_length_117230_cov_72.189262.1.117312_22 
I7.NODE_971_length_117230_cov_72.189262.1.117312_23 
I7.NODE_971_length_117230_cov_72.189262.1.117312_24 K03436
I7.NODE_971_length_117230_cov_72.189262.1.117312_25 K07024
I7.NODE_971_length_117230_cov_72.189262.1.117312_26 
I7.NODE_971_length_117230_cov_72.189262.1.117312_27 
I7.NODE_971_length_117230_cov_72.189262.1.117312_28 
I7.NODE_971_length_117230_cov_72.189262.1.117312_29 
I7.NODE_971_length_117230_cov_72.189262.1.117312_3 K01529
I7.NODE_971_length_117230_cov_72.189262.1.117312_30 K10540
I7.NODE_971_length_117230_cov_72.189262.1.117312_31 
I7.NODE_971_length_117230_cov_72.189262.1.117312_32 
I7.NODE_971_length_117230_cov_72.189262.1.117312_33 
I7.NODE_971_length_117230_cov_72.189262.1.117312_34 K06923
I7.NODE_971_length_117230_cov_72.189262.1.117312_35 
I7.NODE_971_length_117230_cov_72.189262.1.117312_36 K01515
I7.NODE_971_length_117230_cov_72.189262.1.117312_37 
I7.NODE_971_length_117230_cov_72.189262.1.117312_38 K03816
I7.NODE_971_length_117230_cov_72.189262.1.117312_39 K03458
I7.NODE_971_length_117230_cov_72.189262.1.117312_4 K07017
I7.NODE_971_length_117230_cov_72.189262.1.117312_40 
I7.NODE_971_length_117230_cov_72.189262.1.117312_41 
I7.NODE_971_length_117230_cov_72.189262.1.117312_42 
I7.NODE_971_length_117230_cov_72.189262.1.117312_43 
I7.NODE_971_length_117230_cov_72.189262.1.117312_44 K06998
I7.NODE_971_length_117230_cov_72.189262.1.117312_45 K07507
I7.NODE_971_length_117230_cov_72.189262.1.117312_46 
I7.NODE_971_length_117230_cov_72.189262.1.117312_47 
I7.NODE_971_length_117230_cov_72.189262.1.117312_48 
I7.NODE_971_length_117230_cov_72.189262.1.117312_49 K03716
I7.NODE_971_length_117230_cov_72.189262.1.117312_5 
I7.NODE_971_length_117230_cov_72.189262.1.117312_50 
I7.NODE_971_length_117230_cov_72.189262.1.117312_51 
I7.NODE_971_length_117230_cov_72.189262.1.117312_52 
I7.NODE_971_length_117230_cov_72.189262.1.117312_53 
I7.NODE_971_length_117230_cov_72.189262.1.117312_54 
I7.NODE_971_length_117230_cov_72.189262.1.117312_55 K03825
I7.NODE_971_length_117230_cov_72.189262.1.117312_56 K07217
I7.NODE_971_length_117230_cov_72.189262.1.117312_57 
I7.NODE_971_length_117230_cov_72.189262.1.117312_58 
I7.NODE_971_length_117230_cov_72.189262.1.117312_59 
I7.NODE_971_length_117230_cov_72.189262.1.117312_6 
I7.NODE_971_length_117230_cov_72.189262.1.117312_60 K10947
I7.NODE_971_length_117230_cov_72.189262.1.117312_61 
I7.NODE_971_length_117230_cov_72.189262.1.117312_62 K03722
I7.NODE_971_length_117230_cov_72.189262.1.117312_63 
I7.NODE_971_length_117230_cov_72.189262.1.117312_64 
I7.NODE_971_length_117230_cov_72.189262.1.117312_65 
I7.NODE_971_length_117230_cov_72.189262.1.117312_66 
I7.NODE_971_length_117230_cov_72.189262.1.117312_67 
I7.NODE_971_length_117230_cov_72.189262.1.117312_68 
I7.NODE_971_length_117230_cov_72.189262.1.117312_69 
I7.NODE_971_length_117230_cov_72.189262.1.117312_7 
I7.NODE_971_length_117230_cov_72.189262.1.117312_70 
I7.NODE_971_length_117230_cov_72.189262.1.117312_71 
I7.NODE_971_length_117230_cov_72.189262.1.117312_72 
I7.NODE_971_length_117230_cov_72.189262.1.117312_73 
I7.NODE_971_length_117230_cov_72.189262.1.117312_74 
I7.NODE_971_length_117230_cov_72.189262.1.117312_75 K05841
I7.NODE_971_length_117230_cov_72.189262.1.117312_76 
I7.NODE_971_length_117230_cov_72.189262.1.117312_77 
I7.NODE_971_length_117230_cov_72.189262.1.117312_78 
I7.NODE_971_length_117230_cov_72.189262.1.117312_79 K01154
I7.NODE_971_length_117230_cov_72.189262.1.117312_8 
I7.NODE_971_length_117230_cov_72.189262.1.117312_80 
I7.NODE_971_length_117230_cov_72.189262.1.117312_81 
I7.NODE_971_length_117230_cov_72.189262.1.117312_82 
I7.NODE_971_length_117230_cov_72.189262.1.117312_83 K03427
I7.NODE_971_length_117230_cov_72.189262.1.117312_84 K01154
I7.NODE_971_length_117230_cov_72.189262.1.117312_85 K01153
I7.NODE_971_length_117230_cov_72.189262.1.117312_86 
I7.NODE_971_length_117230_cov_72.189262.1.117312_87 
I7.NODE_971_length_117230_cov_72.189262.1.117312_88 
I7.NODE_971_length_117230_cov_72.189262.1.117312_89 
I7.NODE_971_length_117230_cov_72.189262.1.117312_9 K03169
I7.NODE_971_length_117230_cov_72.189262.1.117312_90 K01529
I7.NODE_971_length_117230_cov_72.189262.1.117312_91 
I7.NODE_971_length_117230_cov_72.189262.1.117312_92 
I7.NODE_971_length_117230_cov_72.189262.1.117312_93 
I7.NODE_971_length_117230_cov_72.189262.1.117312_94 
I7.NODE_971_length_117230_cov_72.189262.1.117312_95 
I7.NODE_971_length_117230_cov_72.189262.1.117312_96 
I7.NODE_971_length_117230_cov_72.189262.1.117312_97 K08997
I7.NODE_971_length_117230_cov_72.189262.1.117312_98 
I7.NODE_971_length_117230_cov_72.189262.1.117312_99 
I7.NODE_976_length_95429_cov_76.422691_1 
I7.NODE_976_length_95429_cov_76.422691_10 K00432
I7.NODE_976_length_95429_cov_76.422691_11 K00384
I7.NODE_976_length_95429_cov_76.422691_12 
I7.NODE_976_length_95429_cov_76.422691_13 
I7.NODE_976_length_95429_cov_76.422691_14 
I7.NODE_976_length_95429_cov_76.422691_15 
I7.NODE_976_length_95429_cov_76.422691_16 
I7.NODE_976_length_95429_cov_76.422691_17 K06421
I7.NODE_976_length_95429_cov_76.422691_18 
I7.NODE_976_length_95429_cov_76.422691_19 K11741
I7.NODE_976_length_95429_cov_76.422691_2 
I7.NODE_976_length_95429_cov_76.422691_20 
I7.NODE_976_length_95429_cov_76.422691_21 K05919
I7.NODE_976_length_95429_cov_76.422691_22 
I7.NODE_976_length_95429_cov_76.422691_23 
I7.NODE_976_length_95429_cov_76.422691_24 K03315
I7.NODE_976_length_95429_cov_76.422691_25 K07173
I7.NODE_976_length_95429_cov_76.422691_26 
I7.NODE_976_length_95429_cov_76.422691_27 K03742
I7.NODE_976_length_95429_cov_76.422691_28 
I7.NODE_976_length_95429_cov_76.422691_29 
I7.NODE_976_length_95429_cov_76.422691_3 
I7.NODE_976_length_95429_cov_76.422691_30 K00385
I7.NODE_976_length_95429_cov_76.422691_31 
I7.NODE_976_length_95429_cov_76.422691_32 K06041
I7.NODE_976_length_95429_cov_76.422691_33 K01807
I7.NODE_976_length_95429_cov_76.422691_34 K06221
I7.NODE_976_length_95429_cov_76.422691_35 
I7.NODE_976_length_95429_cov_76.422691_36 
I7.NODE_976_length_95429_cov_76.422691_37 
I7.NODE_976_length_95429_cov_76.422691_38 K00123
I7.NODE_976_length_95429_cov_76.422691_39 
I7.NODE_976_length_95429_cov_76.422691_4 K02008
I7.NODE_976_length_95429_cov_76.422691_40 
I7.NODE_976_length_95429_cov_76.422691_41 
I7.NODE_976_length_95429_cov_76.422691_42 
I7.NODE_976_length_95429_cov_76.422691_43 
I7.NODE_976_length_95429_cov_76.422691_44 K03763
I7.NODE_976_length_95429_cov_76.422691_45 
I7.NODE_976_length_95429_cov_76.422691_46 
I7.NODE_976_length_95429_cov_76.422691_47 
I7.NODE_976_length_95429_cov_76.422691_48 
I7.NODE_976_length_95429_cov_76.422691_49 K00854
I7.NODE_976_length_95429_cov_76.422691_5 K02006
I7.NODE_976_length_95429_cov_76.422691_50 
I7.NODE_976_length_95429_cov_76.422691_51 
I7.NODE_976_length_95429_cov_76.422691_52 
I7.NODE_976_length_95429_cov_76.422691_53 
I7.NODE_976_length_95429_cov_76.422691_54 
I7.NODE_976_length_95429_cov_76.422691_55 
I7.NODE_976_length_95429_cov_76.422691_56 
I7.NODE_976_length_95429_cov_76.422691_57 K00817
I7.NODE_976_length_95429_cov_76.422691_58 
I7.NODE_976_length_95429_cov_76.422691_59 
I7.NODE_976_length_95429_cov_76.422691_6 K02007
I7.NODE_976_length_95429_cov_76.422691_60 
I7.NODE_976_length_95429_cov_76.422691_61 K01470
I7.NODE_976_length_95429_cov_76.422691_62 K01485
I7.NODE_976_length_95429_cov_76.422691_63 
I7.NODE_976_length_95429_cov_76.422691_64 
I7.NODE_976_length_95429_cov_76.422691_65 
I7.NODE_976_length_95429_cov_76.422691_66 K02100
I7.NODE_976_length_95429_cov_76.422691_67 
I7.NODE_976_length_95429_cov_76.422691_68 K06898
I7.NODE_976_length_95429_cov_76.422691_69 K09121
I7.NODE_976_length_95429_cov_76.422691_7 K02009
I7.NODE_976_length_95429_cov_76.422691_70 K06864
I7.NODE_976_length_95429_cov_76.422691_71 K02007
I7.NODE_976_length_95429_cov_76.422691_72 
I7.NODE_976_length_95429_cov_76.422691_73 
I7.NODE_976_length_95429_cov_76.422691_74 K07079
I7.NODE_976_length_95429_cov_76.422691_75 
I7.NODE_976_length_95429_cov_76.422691_76 K00214
I7.NODE_976_length_95429_cov_76.422691_77 K00518
I7.NODE_976_length_95429_cov_76.422691_78 
I7.NODE_976_length_95429_cov_76.422691_79 K07319
I7.NODE_976_length_95429_cov_76.422691_8 
I7.NODE_976_length_95429_cov_76.422691_80 
I7.NODE_976_length_95429_cov_76.422691_81 
I7.NODE_976_length_95429_cov_76.422691_9 K00432
I7.NODE_979_length_89485_cov_78.525520.4.89571_1 
I7.NODE_979_length_89485_cov_78.525520.4.89571_10 
I7.NODE_979_length_89485_cov_78.525520.4.89571_11 
I7.NODE_979_length_89485_cov_78.525520.4.89571_12 K07024
I7.NODE_979_length_89485_cov_78.525520.4.89571_13 
I7.NODE_979_length_89485_cov_78.525520.4.89571_14 K02796
I7.NODE_979_length_89485_cov_78.525520.4.89571_15 
I7.NODE_979_length_89485_cov_78.525520.4.89571_16 K02794
I7.NODE_979_length_89485_cov_78.525520.4.89571_17 K02744
I7.NODE_979_length_89485_cov_78.525520.4.89571_18 K02027
I7.NODE_979_length_89485_cov_78.525520.4.89571_19 K02479
I7.NODE_979_length_89485_cov_78.525520.4.89571_2 K02057
I7.NODE_979_length_89485_cov_78.525520.4.89571_20 K02480
I7.NODE_979_length_89485_cov_78.525520.4.89571_21 K10439
I7.NODE_979_length_89485_cov_78.525520.4.89571_22 
I7.NODE_979_length_89485_cov_78.525520.4.89571_23 
I7.NODE_979_length_89485_cov_78.525520.4.89571_24 K01012
I7.NODE_979_length_89485_cov_78.525520.4.89571_25 
I7.NODE_979_length_89485_cov_78.525520.4.89571_26 K03406
I7.NODE_979_length_89485_cov_78.525520.4.89571_27 K10039
I7.NODE_979_length_89485_cov_78.525520.4.89571_28 K10041
I7.NODE_979_length_89485_cov_78.525520.4.89571_29 K10040
I7.NODE_979_length_89485_cov_78.525520.4.89571_3 
I7.NODE_979_length_89485_cov_78.525520.4.89571_30 K02029
I7.NODE_979_length_89485_cov_78.525520.4.89571_31 K00358
I7.NODE_979_length_89485_cov_78.525520.4.89571_32 K03309
I7.NODE_979_length_89485_cov_78.525520.4.89571_33 
I7.NODE_979_length_89485_cov_78.525520.4.89571_34 
I7.NODE_979_length_89485_cov_78.525520.4.89571_35 
I7.NODE_979_length_89485_cov_78.525520.4.89571_36 
I7.NODE_979_length_89485_cov_78.525520.4.89571_37 K00077
I7.NODE_979_length_89485_cov_78.525520.4.89571_38 K00087
I7.NODE_979_length_89485_cov_78.525520.4.89571_39 K03519
I7.NODE_979_length_89485_cov_78.525520.4.89571_4 K02056
I7.NODE_979_length_89485_cov_78.525520.4.89571_40 K03518
I7.NODE_979_length_89485_cov_78.525520.4.89571_41 
I7.NODE_979_length_89485_cov_78.525520.4.89571_42 
I7.NODE_979_length_89485_cov_78.525520.4.89571_43 
I7.NODE_979_length_89485_cov_78.525520.4.89571_44 
I7.NODE_979_length_89485_cov_78.525520.4.89571_45 K07141
I7.NODE_979_length_89485_cov_78.525520.4.89571_46 K01463
I7.NODE_979_length_89485_cov_78.525520.4.89571_47 K01439
I7.NODE_979_length_89485_cov_78.525520.4.89571_48 K01751
I7.NODE_979_length_89485_cov_78.525520.4.89571_49 K01487
I7.NODE_979_length_89485_cov_78.525520.4.89571_5 K07335
I7.NODE_979_length_89485_cov_78.525520.4.89571_50 K06147
I7.NODE_979_length_89485_cov_78.525520.4.89571_51 K06147
I7.NODE_979_length_89485_cov_78.525520.4.89571_52 
I7.NODE_979_length_89485_cov_78.525520.4.89571_53 
I7.NODE_979_length_89485_cov_78.525520.4.89571_54 
I7.NODE_979_length_89485_cov_78.525520.4.89571_55 
I7.NODE_979_length_89485_cov_78.525520.4.89571_56 
I7.NODE_979_length_89485_cov_78.525520.4.89571_57 
I7.NODE_979_length_89485_cov_78.525520.4.89571_58 
I7.NODE_979_length_89485_cov_78.525520.4.89571_59 
I7.NODE_979_length_89485_cov_78.525520.4.89571_6 K05812
I7.NODE_979_length_89485_cov_78.525520.4.89571_60 
I7.NODE_979_length_89485_cov_78.525520.4.89571_61 
I7.NODE_979_length_89485_cov_78.525520.4.89571_62 
I7.NODE_979_length_89485_cov_78.525520.4.89571_63 
I7.NODE_979_length_89485_cov_78.525520.4.89571_64 
I7.NODE_979_length_89485_cov_78.525520.4.89571_65 
I7.NODE_979_length_89485_cov_78.525520.4.89571_66 
I7.NODE_979_length_89485_cov_78.525520.4.89571_67 
I7.NODE_979_length_89485_cov_78.525520.4.89571_68 
I7.NODE_979_length_89485_cov_78.525520.4.89571_69 
I7.NODE_979_length_89485_cov_78.525520.4.89571_7 
I7.NODE_979_length_89485_cov_78.525520.4.89571_70 
I7.NODE_979_length_89485_cov_78.525520.4.89571_71 
I7.NODE_979_length_89485_cov_78.525520.4.89571_72 
I7.NODE_979_length_89485_cov_78.525520.4.89571_73 
I7.NODE_979_length_89485_cov_78.525520.4.89571_74 
I7.NODE_979_length_89485_cov_78.525520.4.89571_75 K03446
I7.NODE_979_length_89485_cov_78.525520.4.89571_76 K03543
I7.NODE_979_length_89485_cov_78.525520.4.89571_77 K01993
I7.NODE_979_length_89485_cov_78.525520.4.89571_78 
I7.NODE_979_length_89485_cov_78.525520.4.89571_79 
I7.NODE_979_length_89485_cov_78.525520.4.89571_8 
I7.NODE_979_length_89485_cov_78.525520.4.89571_80 
I7.NODE_979_length_89485_cov_78.525520.4.89571_81 
I7.NODE_979_length_89485_cov_78.525520.4.89571_82 
I7.NODE_979_length_89485_cov_78.525520.4.89571_83 K08984
I7.NODE_979_length_89485_cov_78.525520.4.89571_84 
I7.NODE_979_length_89485_cov_78.525520.4.89571_85 
I7.NODE_979_length_89485_cov_78.525520.4.89571_86 
I7.NODE_979_length_89485_cov_78.525520.4.89571_87 
I7.NODE_979_length_89485_cov_78.525520.4.89571_88 
I7.NODE_979_length_89485_cov_78.525520.4.89571_89 
I7.NODE_979_length_89485_cov_78.525520.4.89571_9 
I7.NODE_979_length_89485_cov_78.525520.4.89571_90 
I7.NODE_979_length_89485_cov_78.525520.4.89571_91 
I7.NODE_979_length_89485_cov_78.525520.4.89571_92 
I7.NODE_979_length_89485_cov_78.525520.4.89571_93 
I7.NODE_986_length_7822_cov_64.440811_1 
I7.NODE_986_length_7822_cov_64.440811_2 
I7.NODE_986_length_7822_cov_64.440811_3 
I7.NODE_986_length_7822_cov_64.440811_4 K00046
I7.NODE_986_length_7822_cov_64.440811_5 
I7.NODE_986_length_7822_cov_64.440811_6 
I7.NODE_986_length_7822_cov_64.440811_7 
I7.NODE_986_length_7822_cov_64.440811_8 K01838
I7.NODE_986_length_7822_cov_64.440811_9 
I7.NODE_992_length_3561_cov_79.520638_1 
I7.NODE_992_length_3561_cov_79.520638_2 
I7.NODE_994_length_18498_cov_79.149910_1 
I7.NODE_994_length_18498_cov_79.149910_10 
I7.NODE_994_length_18498_cov_79.149910_11 
I7.NODE_994_length_18498_cov_79.149910_12 K01200
I7.NODE_994_length_18498_cov_79.149910_13 K00674
I7.NODE_994_length_18498_cov_79.149910_14 K00821
I7.NODE_994_length_18498_cov_79.149910_2 K09764
I7.NODE_994_length_18498_cov_79.149910_3 K01873
I7.NODE_994_length_18498_cov_79.149910_4 K05794
I7.NODE_994_length_18498_cov_79.149910_5 K01930
I7.NODE_994_length_18498_cov_79.149910_6 
I7.NODE_994_length_18498_cov_79.149910_7 
I7.NODE_994_length_18498_cov_79.149910_8 
I7.NODE_994_length_18498_cov_79.149910_9 
I8.NODE_1762_length_664_cov_52.349396_1 
I8.NODE_1762_length_664_cov_52.349396_2 
I8.NODE_1796_length_631_cov_74.564186_1 
I8.NODE_1796_length_631_cov_74.564186_2 
I9.NODE_2066_length_383_cov_139.490860_1 
I9.NODE_2082_length_527_cov_121.817841_1 
I9.NODE_2083_length_392_cov_64.441330_1 
I9.NODE_2227_length_879_cov_80.992035_1 
I9.NODE_2375_length_439_cov_55.592255_1 
I9.NODE_2667_length_350_cov_129.142853_1 
