# Supplementary material for: Genome resolved analysis of a premature infant gut microbial community reveals a Varibaculum cambriense genome and a shift towards fermentation-based metabolism during the third week of life
Source: Microbiome. 2013 Dec 17;1:30. doi: 10.1186/2049-2618-1-30 (PMC4177395; doi:10.1186/2049-2618-1-30)
Supplement: Additional file 6 — EMIRGE reconstructed 16S rRNA gene sequences. [file 2049-2618-1-30-S6.zip › af6_kegg_annotations/Enterococcus_faecalis.ko]

I10.NODE_4141_length_359_cov_70.746521_1 
I11.NODE_5721_length_423_cov_470.841614_1 
I11.NODE_5721_length_423_cov_470.841614_2 
I13.NODE_55470_length_409_cov_9.601467_1 
I13.NODE_65703_length_378_cov_8.939154_1 
I13.NODE_65703_length_378_cov_8.939154_2 
I4.NODE_486_length_757_cov_115.445175_1 
I4.NODE_524_length_1426_cov_163.779800_1 K07497
I4.NODE_524_length_1426_cov_163.779800_2 K07483
I4.NODE_63_length_3847_cov_119.257866_1 
I4.NODE_63_length_3847_cov_119.257866_2 
I6.NODE_299_length_724_cov_86.979279.1.810_1 K07498
I7.NODE_125_length_341_cov_79.401756_1 
I7.NODE_498_length_49883_cov_65.121483.1.30899_1 
I7.NODE_498_length_49883_cov_65.121483.1.30899_10 
I7.NODE_498_length_49883_cov_65.121483.1.30899_11 
I7.NODE_498_length_49883_cov_65.121483.1.30899_12 
I7.NODE_498_length_49883_cov_65.121483.1.30899_13 K07171
I7.NODE_498_length_49883_cov_65.121483.1.30899_14 
I7.NODE_498_length_49883_cov_65.121483.1.30899_15 
I7.NODE_498_length_49883_cov_65.121483.1.30899_16 
I7.NODE_498_length_49883_cov_65.121483.1.30899_17 
I7.NODE_498_length_49883_cov_65.121483.1.30899_18 
I7.NODE_498_length_49883_cov_65.121483.1.30899_19 
I7.NODE_498_length_49883_cov_65.121483.1.30899_2 
I7.NODE_498_length_49883_cov_65.121483.1.30899_20 
I7.NODE_498_length_49883_cov_65.121483.1.30899_21 
I7.NODE_498_length_49883_cov_65.121483.1.30899_22 
I7.NODE_498_length_49883_cov_65.121483.1.30899_23 K08643
I7.NODE_498_length_49883_cov_65.121483.1.30899_24 
I7.NODE_498_length_49883_cov_65.121483.1.30899_25 
I7.NODE_498_length_49883_cov_65.121483.1.30899_26 
I7.NODE_498_length_49883_cov_65.121483.1.30899_27 
I7.NODE_498_length_49883_cov_65.121483.1.30899_28 
I7.NODE_498_length_49883_cov_65.121483.1.30899_29 
I7.NODE_498_length_49883_cov_65.121483.1.30899_3 
I7.NODE_498_length_49883_cov_65.121483.1.30899_30 
I7.NODE_498_length_49883_cov_65.121483.1.30899_31 
I7.NODE_498_length_49883_cov_65.121483.1.30899_32 
I7.NODE_498_length_49883_cov_65.121483.1.30899_4 
I7.NODE_498_length_49883_cov_65.121483.1.30899_5 
I7.NODE_498_length_49883_cov_65.121483.1.30899_6 
I7.NODE_498_length_49883_cov_65.121483.1.30899_7 
I7.NODE_498_length_49883_cov_65.121483.1.30899_8 
I7.NODE_498_length_49883_cov_65.121483.1.30899_9 
I7.NODE_498_length_49883_cov_65.121483.30955.31700_1 
I7.NODE_498_length_49883_cov_65.121483.32316.34966_1 
I7.NODE_498_length_49883_cov_65.121483.32316.34966_2 
I7.NODE_498_length_49883_cov_65.121483.34977.37750_1 
I7.NODE_498_length_49883_cov_65.121483.34977.37750_2 
I7.NODE_498_length_49883_cov_65.121483.34977.37750_3 
I7.NODE_498_length_49883_cov_65.121483.34977.37750_4 
I7.NODE_498_length_49883_cov_65.121483.37761.49969_1 
I7.NODE_498_length_49883_cov_65.121483.37761.49969_10 
I7.NODE_498_length_49883_cov_65.121483.37761.49969_11 
I7.NODE_498_length_49883_cov_65.121483.37761.49969_12 
I7.NODE_498_length_49883_cov_65.121483.37761.49969_13 
I7.NODE_498_length_49883_cov_65.121483.37761.49969_14 
I7.NODE_498_length_49883_cov_65.121483.37761.49969_2 
I7.NODE_498_length_49883_cov_65.121483.37761.49969_3 
I7.NODE_498_length_49883_cov_65.121483.37761.49969_4 
I7.NODE_498_length_49883_cov_65.121483.37761.49969_5 
I7.NODE_498_length_49883_cov_65.121483.37761.49969_6 
I7.NODE_498_length_49883_cov_65.121483.37761.49969_7 
I7.NODE_498_length_49883_cov_65.121483.37761.49969_8 
I7.NODE_498_length_49883_cov_65.121483.37761.49969_9 
I7.NODE_56_length_7600_cov_71.512634_1 
I7.NODE_56_length_7600_cov_71.512634_10 
I7.NODE_56_length_7600_cov_71.512634_11 
I7.NODE_56_length_7600_cov_71.512634_12 
I7.NODE_56_length_7600_cov_71.512634_13 
I7.NODE_56_length_7600_cov_71.512634_2 
I7.NODE_56_length_7600_cov_71.512634_3 
I7.NODE_56_length_7600_cov_71.512634_4 
I7.NODE_56_length_7600_cov_71.512634_5 
I7.NODE_56_length_7600_cov_71.512634_6 
I7.NODE_56_length_7600_cov_71.512634_7 
I7.NODE_56_length_7600_cov_71.512634_8 
I7.NODE_56_length_7600_cov_71.512634_9 
I7.NODE_613_length_456_cov_65.225876_1 
I7.NODE_664_length_9093_cov_76.279778_1 
I7.NODE_664_length_9093_cov_76.279778_10 
I7.NODE_664_length_9093_cov_76.279778_11 
I7.NODE_664_length_9093_cov_76.279778_2 
I7.NODE_664_length_9093_cov_76.279778_3 
I7.NODE_664_length_9093_cov_76.279778_4 
I7.NODE_664_length_9093_cov_76.279778_5 
I7.NODE_664_length_9093_cov_76.279778_6 
I7.NODE_664_length_9093_cov_76.279778_7 
I7.NODE_664_length_9093_cov_76.279778_8 
I7.NODE_664_length_9093_cov_76.279778_9 
I8.NODE_104_length_33048_cov_66.093681_1 
I8.NODE_104_length_33048_cov_66.093681_10 
I8.NODE_104_length_33048_cov_66.093681_11 
I8.NODE_104_length_33048_cov_66.093681_12 
I8.NODE_104_length_33048_cov_66.093681_13 
I8.NODE_104_length_33048_cov_66.093681_14 
I8.NODE_104_length_33048_cov_66.093681_15 
I8.NODE_104_length_33048_cov_66.093681_16 
I8.NODE_104_length_33048_cov_66.093681_17 
I8.NODE_104_length_33048_cov_66.093681_18 
I8.NODE_104_length_33048_cov_66.093681_19 
I8.NODE_104_length_33048_cov_66.093681_2 
I8.NODE_104_length_33048_cov_66.093681_20 
I8.NODE_104_length_33048_cov_66.093681_21 
I8.NODE_104_length_33048_cov_66.093681_22 
I8.NODE_104_length_33048_cov_66.093681_23 
I8.NODE_104_length_33048_cov_66.093681_24 
I8.NODE_104_length_33048_cov_66.093681_25 K01174
I8.NODE_104_length_33048_cov_66.093681_26 
I8.NODE_104_length_33048_cov_66.093681_27 K07473
I8.NODE_104_length_33048_cov_66.093681_28 
I8.NODE_104_length_33048_cov_66.093681_29 
I8.NODE_104_length_33048_cov_66.093681_3 
I8.NODE_104_length_33048_cov_66.093681_30 
I8.NODE_104_length_33048_cov_66.093681_31 
I8.NODE_104_length_33048_cov_66.093681_32 
I8.NODE_104_length_33048_cov_66.093681_33 
I8.NODE_104_length_33048_cov_66.093681_34 
I8.NODE_104_length_33048_cov_66.093681_35 
I8.NODE_104_length_33048_cov_66.093681_36 
I8.NODE_104_length_33048_cov_66.093681_37 
I8.NODE_104_length_33048_cov_66.093681_38 
I8.NODE_104_length_33048_cov_66.093681_39 
I8.NODE_104_length_33048_cov_66.093681_4 
I8.NODE_104_length_33048_cov_66.093681_40 K12292
I8.NODE_104_length_33048_cov_66.093681_41 
I8.NODE_104_length_33048_cov_66.093681_5 
I8.NODE_104_length_33048_cov_66.093681_6 
I8.NODE_104_length_33048_cov_66.093681_7 
I8.NODE_104_length_33048_cov_66.093681_8 
I8.NODE_104_length_33048_cov_66.093681_9 
I8.NODE_23_length_15434_cov_55.317482_1 K09820
I8.NODE_23_length_15434_cov_55.317482_10 K06147
I8.NODE_23_length_15434_cov_55.317482_11 K06147
I8.NODE_23_length_15434_cov_55.317482_12 
I8.NODE_23_length_15434_cov_55.317482_13 K02911
I8.NODE_23_length_15434_cov_55.317482_14 
I8.NODE_23_length_15434_cov_55.317482_15 
I8.NODE_23_length_15434_cov_55.317482_16 
I8.NODE_23_length_15434_cov_55.317482_17 K01463
I8.NODE_23_length_15434_cov_55.317482_18 
I8.NODE_23_length_15434_cov_55.317482_19 
I8.NODE_23_length_15434_cov_55.317482_2 K09819
I8.NODE_23_length_15434_cov_55.317482_3 K09818
I8.NODE_23_length_15434_cov_55.317482_4 
I8.NODE_23_length_15434_cov_55.317482_5 
I8.NODE_23_length_15434_cov_55.317482_6 
I8.NODE_23_length_15434_cov_55.317482_7 K02008
I8.NODE_23_length_15434_cov_55.317482_8 K02006
I8.NODE_23_length_15434_cov_55.317482_9 
I8.NODE_270_length_3073_cov_79.551575_1 K07482
I8.NODE_270_length_3073_cov_79.551575_2 
I8.NODE_280_length_8129_cov_66.688156_1 
I8.NODE_280_length_8129_cov_66.688156_10 K03892
I8.NODE_280_length_8129_cov_66.688156_11 
I8.NODE_280_length_8129_cov_66.688156_2 
I8.NODE_280_length_8129_cov_66.688156_3 
I8.NODE_280_length_8129_cov_66.688156_4 
I8.NODE_280_length_8129_cov_66.688156_5 K03325
I8.NODE_280_length_8129_cov_66.688156_6 K03325
I8.NODE_280_length_8129_cov_66.688156_7 K01551
I8.NODE_280_length_8129_cov_66.688156_8 
I8.NODE_280_length_8129_cov_66.688156_9 
I8.NODE_398_length_2821_cov_66.897202_1 
I8.NODE_398_length_2821_cov_66.897202_2 
I8.NODE_398_length_2821_cov_66.897202_3 
I8.NODE_398_length_2821_cov_66.897202_4 
I8.NODE_398_length_2821_cov_66.897202_5 
I8.NODE_398_length_2821_cov_66.897202_6 K00520
I8.NODE_6_length_61903_cov_69.529068_1 
I8.NODE_6_length_61903_cov_69.529068_10 
I8.NODE_6_length_61903_cov_69.529068_11 
I8.NODE_6_length_61903_cov_69.529068_12 
I8.NODE_6_length_61903_cov_69.529068_13 
I8.NODE_6_length_61903_cov_69.529068_14 K07132
I8.NODE_6_length_61903_cov_69.529068_15 
I8.NODE_6_length_61903_cov_69.529068_16 
I8.NODE_6_length_61903_cov_69.529068_17 
I8.NODE_6_length_61903_cov_69.529068_18 
I8.NODE_6_length_61903_cov_69.529068_19 K07493
I8.NODE_6_length_61903_cov_69.529068_2 
I8.NODE_6_length_61903_cov_69.529068_20 K01628
I8.NODE_6_length_61903_cov_69.529068_21 
I8.NODE_6_length_61903_cov_69.529068_22 
I8.NODE_6_length_61903_cov_69.529068_23 
I8.NODE_6_length_61903_cov_69.529068_24 
I8.NODE_6_length_61903_cov_69.529068_25 
I8.NODE_6_length_61903_cov_69.529068_26 
I8.NODE_6_length_61903_cov_69.529068_27 
I8.NODE_6_length_61903_cov_69.529068_28 
I8.NODE_6_length_61903_cov_69.529068_29 K00077
I8.NODE_6_length_61903_cov_69.529068_3 K13292
I8.NODE_6_length_61903_cov_69.529068_30 K07035
I8.NODE_6_length_61903_cov_69.529068_31 
I8.NODE_6_length_61903_cov_69.529068_32 
I8.NODE_6_length_61903_cov_69.529068_33 
I8.NODE_6_length_61903_cov_69.529068_34 
I8.NODE_6_length_61903_cov_69.529068_35 
I8.NODE_6_length_61903_cov_69.529068_36 
I8.NODE_6_length_61903_cov_69.529068_37 K07497
I8.NODE_6_length_61903_cov_69.529068_38 K07483
I8.NODE_6_length_61903_cov_69.529068_39 K04095
I8.NODE_6_length_61903_cov_69.529068_4 
I8.NODE_6_length_61903_cov_69.529068_40 
I8.NODE_6_length_61903_cov_69.529068_41 
I8.NODE_6_length_61903_cov_69.529068_42 
I8.NODE_6_length_61903_cov_69.529068_43 
I8.NODE_6_length_61903_cov_69.529068_44 
I8.NODE_6_length_61903_cov_69.529068_45 
I8.NODE_6_length_61903_cov_69.529068_46 
I8.NODE_6_length_61903_cov_69.529068_47 
I8.NODE_6_length_61903_cov_69.529068_48 
I8.NODE_6_length_61903_cov_69.529068_49 
I8.NODE_6_length_61903_cov_69.529068_5 
I8.NODE_6_length_61903_cov_69.529068_50 
I8.NODE_6_length_61903_cov_69.529068_51 
I8.NODE_6_length_61903_cov_69.529068_52 
I8.NODE_6_length_61903_cov_69.529068_53 K06400
I8.NODE_6_length_61903_cov_69.529068_54 K00561
I8.NODE_6_length_61903_cov_69.529068_55 
I8.NODE_6_length_61903_cov_69.529068_56 
I8.NODE_6_length_61903_cov_69.529068_57 
I8.NODE_6_length_61903_cov_69.529068_58 
I8.NODE_6_length_61903_cov_69.529068_59 
I8.NODE_6_length_61903_cov_69.529068_6 K07497
I8.NODE_6_length_61903_cov_69.529068_60 
I8.NODE_6_length_61903_cov_69.529068_61 
I8.NODE_6_length_61903_cov_69.529068_62 
I8.NODE_6_length_61903_cov_69.529068_63 
I8.NODE_6_length_61903_cov_69.529068_64 
I8.NODE_6_length_61903_cov_69.529068_65 
I8.NODE_6_length_61903_cov_69.529068_66 
I8.NODE_6_length_61903_cov_69.529068_67 
I8.NODE_6_length_61903_cov_69.529068_68 
I8.NODE_6_length_61903_cov_69.529068_7 
I8.NODE_6_length_61903_cov_69.529068_8 
I8.NODE_6_length_61903_cov_69.529068_9 
I9.NODE_1061_length_229950_cov_67.271751_1 
I9.NODE_1061_length_229950_cov_67.271751_10 
I9.NODE_1061_length_229950_cov_67.271751_100 K01838 K05344
I9.NODE_1061_length_229950_cov_67.271751_101 K03731
I9.NODE_1061_length_229950_cov_67.271751_102 K03486
I9.NODE_1061_length_229950_cov_67.271751_103 
I9.NODE_1061_length_229950_cov_67.271751_104 
I9.NODE_1061_length_229950_cov_67.271751_105 K03282
I9.NODE_1061_length_229950_cov_67.271751_106 K01423
I9.NODE_1061_length_229950_cov_67.271751_107 K01417
I9.NODE_1061_length_229950_cov_67.271751_108 
I9.NODE_1061_length_229950_cov_67.271751_109 K00995
I9.NODE_1061_length_229950_cov_67.271751_11 K10974
I9.NODE_1061_length_229950_cov_67.271751_110 
I9.NODE_1061_length_229950_cov_67.271751_111 K06147
I9.NODE_1061_length_229950_cov_67.271751_112 
I9.NODE_1061_length_229950_cov_67.271751_113 
I9.NODE_1061_length_229950_cov_67.271751_114 K00033
I9.NODE_1061_length_229950_cov_67.271751_115 K00058
I9.NODE_1061_length_229950_cov_67.271751_116 K00120
I9.NODE_1061_length_229950_cov_67.271751_117 
I9.NODE_1061_length_229950_cov_67.271751_118 
I9.NODE_1061_length_229950_cov_67.271751_119 
I9.NODE_1061_length_229950_cov_67.271751_12 K09703
I9.NODE_1061_length_229950_cov_67.271751_120 
I9.NODE_1061_length_229950_cov_67.271751_121 K01686
I9.NODE_1061_length_229950_cov_67.271751_122 K01625
I9.NODE_1061_length_229950_cov_67.271751_123 
I9.NODE_1061_length_229950_cov_67.271751_124 
I9.NODE_1061_length_229950_cov_67.271751_125 
I9.NODE_1061_length_229950_cov_67.271751_126 
I9.NODE_1061_length_229950_cov_67.271751_127 K07258
I9.NODE_1061_length_229950_cov_67.271751_128 K00942
I9.NODE_1061_length_229950_cov_67.271751_129 K03060
I9.NODE_1061_length_229950_cov_67.271751_13 K01473
I9.NODE_1061_length_229950_cov_67.271751_130 K04066
I9.NODE_1061_length_229950_cov_67.271751_131 K01462
I9.NODE_1061_length_229950_cov_67.271751_132 K00604
I9.NODE_1061_length_229950_cov_67.271751_133 K03500
I9.NODE_1061_length_229950_cov_67.271751_134 K01090
I9.NODE_1061_length_229950_cov_67.271751_135 K08884
I9.NODE_1061_length_229950_cov_67.271751_136 K06949
I9.NODE_1061_length_229950_cov_67.271751_137 K01783
I9.NODE_1061_length_229950_cov_67.271751_138 K00949
I9.NODE_1061_length_229950_cov_67.271751_139 K02902
I9.NODE_1061_length_229950_cov_67.271751_14 
I9.NODE_1061_length_229950_cov_67.271751_140 
I9.NODE_1061_length_229950_cov_67.271751_141 K07030
I9.NODE_1061_length_229950_cov_67.271751_142 K03655
I9.NODE_1061_length_229950_cov_67.271751_143 K03621
I9.NODE_1061_length_229950_cov_67.271751_144 K02078
I9.NODE_1061_length_229950_cov_67.271751_145 K02031
I9.NODE_1061_length_229950_cov_67.271751_146 K02032
I9.NODE_1061_length_229950_cov_67.271751_147 K02033
I9.NODE_1061_length_229950_cov_67.271751_148 K02034
I9.NODE_1061_length_229950_cov_67.271751_149 K02035
I9.NODE_1061_length_229950_cov_67.271751_15 K00383
I9.NODE_1061_length_229950_cov_67.271751_150 
I9.NODE_1061_length_229950_cov_67.271751_151 
I9.NODE_1061_length_229950_cov_67.271751_152 
I9.NODE_1061_length_229950_cov_67.271751_153 
I9.NODE_1061_length_229950_cov_67.271751_154 
I9.NODE_1061_length_229950_cov_67.271751_155 
I9.NODE_1061_length_229950_cov_67.271751_156 K03685
I9.NODE_1061_length_229950_cov_67.271751_157 K03529
I9.NODE_1061_length_229950_cov_67.271751_158 K07024
I9.NODE_1061_length_229950_cov_67.271751_159 
I9.NODE_1061_length_229950_cov_67.271751_16 
I9.NODE_1061_length_229950_cov_67.271751_160 K03110
I9.NODE_1061_length_229950_cov_67.271751_161 K09705
I9.NODE_1061_length_229950_cov_67.271751_162 K07032
I9.NODE_1061_length_229950_cov_67.271751_163 
I9.NODE_1061_length_229950_cov_67.271751_164 K05993
I9.NODE_1061_length_229950_cov_67.271751_165 K01919
I9.NODE_1061_length_229950_cov_67.271751_166 
I9.NODE_1061_length_229950_cov_67.271751_167 K02015
I9.NODE_1061_length_229950_cov_67.271751_168 K02015
I9.NODE_1061_length_229950_cov_67.271751_169 K02013
I9.NODE_1061_length_229950_cov_67.271751_17 K01633
I9.NODE_1061_length_229950_cov_67.271751_170 K02016
I9.NODE_1061_length_229950_cov_67.271751_171 
I9.NODE_1061_length_229950_cov_67.271751_172 
I9.NODE_1061_length_229950_cov_67.271751_173 K03790
I9.NODE_1061_length_229950_cov_67.271751_174 
I9.NODE_1061_length_229950_cov_67.271751_175 
I9.NODE_1061_length_229950_cov_67.271751_176 
I9.NODE_1061_length_229950_cov_67.271751_177 
I9.NODE_1061_length_229950_cov_67.271751_178 K03523
I9.NODE_1061_length_229950_cov_67.271751_179 K02986
I9.NODE_1061_length_229950_cov_67.271751_18 K00950
I9.NODE_1061_length_229950_cov_67.271751_180 K02598
I9.NODE_1061_length_229950_cov_67.271751_181 
I9.NODE_1061_length_229950_cov_67.271751_182 K07024
I9.NODE_1061_length_229950_cov_67.271751_183 K01462
I9.NODE_1061_length_229950_cov_67.271751_184 K02956
I9.NODE_1061_length_229950_cov_67.271751_185 K00962
I9.NODE_1061_length_229950_cov_67.271751_186 K03570
I9.NODE_1061_length_229950_cov_67.271751_187 K03571
I9.NODE_1061_length_229950_cov_67.271751_188 
I9.NODE_1061_length_229950_cov_67.271751_189 
I9.NODE_1061_length_229950_cov_67.271751_19 K01495
I9.NODE_1061_length_229950_cov_67.271751_190 K01104
I9.NODE_1061_length_229950_cov_67.271751_191 
I9.NODE_1061_length_229950_cov_67.271751_192 K07284
I9.NODE_1061_length_229950_cov_67.271751_193 
I9.NODE_1061_length_229950_cov_67.271751_194 
I9.NODE_1061_length_229950_cov_67.271751_195 
I9.NODE_1061_length_229950_cov_67.271751_196 
I9.NODE_1061_length_229950_cov_67.271751_197 
I9.NODE_1061_length_229950_cov_67.271751_198 K01246
I9.NODE_1061_length_229950_cov_67.271751_199 K02035
I9.NODE_1061_length_229950_cov_67.271751_2 
I9.NODE_1061_length_229950_cov_67.271751_20 
I9.NODE_1061_length_229950_cov_67.271751_200 
I9.NODE_1061_length_229950_cov_67.271751_201 K01261
I9.NODE_1061_length_229950_cov_67.271751_202 
I9.NODE_1061_length_229950_cov_67.271751_203 K06149
I9.NODE_1061_length_229950_cov_67.271751_204 K06878
I9.NODE_1061_length_229950_cov_67.271751_205 K01362
I9.NODE_1061_length_229950_cov_67.271751_206 K00783
I9.NODE_1061_length_229950_cov_67.271751_207 
I9.NODE_1061_length_229950_cov_67.271751_208 
I9.NODE_1061_length_229950_cov_67.271751_21 K00796
I9.NODE_1061_length_229950_cov_67.271751_22 
I9.NODE_1061_length_229950_cov_67.271751_23 K00805
I9.NODE_1061_length_229950_cov_67.271751_24 
I9.NODE_1061_length_229950_cov_67.271751_25 
I9.NODE_1061_length_229950_cov_67.271751_26 K03885
I9.NODE_1061_length_229950_cov_67.271751_27 
I9.NODE_1061_length_229950_cov_67.271751_28 K03734
I9.NODE_1061_length_229950_cov_67.271751_29 K02548
I9.NODE_1061_length_229950_cov_67.271751_3 
I9.NODE_1061_length_229950_cov_67.271751_30 
I9.NODE_1061_length_229950_cov_67.271751_31 
I9.NODE_1061_length_229950_cov_67.271751_32 
I9.NODE_1061_length_229950_cov_67.271751_33 
I9.NODE_1061_length_229950_cov_67.271751_34 
I9.NODE_1061_length_229950_cov_67.271751_35 
I9.NODE_1061_length_229950_cov_67.271751_36 K03933
I9.NODE_1061_length_229950_cov_67.271751_37 K03524
I9.NODE_1061_length_229950_cov_67.271751_38 K07069
I9.NODE_1061_length_229950_cov_67.271751_39 K03043
I9.NODE_1061_length_229950_cov_67.271751_4 
I9.NODE_1061_length_229950_cov_67.271751_40 K03046
I9.NODE_1061_length_229950_cov_67.271751_41 K02654
I9.NODE_1061_length_229950_cov_67.271751_42 K00851
I9.NODE_1061_length_229950_cov_67.271751_43 
I9.NODE_1061_length_229950_cov_67.271751_44 K04047
I9.NODE_1061_length_229950_cov_67.271751_45 K02871
I9.NODE_1061_length_229950_cov_67.271751_46 K02996
I9.NODE_1061_length_229950_cov_67.271751_47 
I9.NODE_1061_length_229950_cov_67.271751_48 K03490
I9.NODE_1061_length_229950_cov_67.271751_49 
I9.NODE_1061_length_229950_cov_67.271751_5 K03708
I9.NODE_1061_length_229950_cov_67.271751_50 
I9.NODE_1061_length_229950_cov_67.271751_51 
I9.NODE_1061_length_229950_cov_67.271751_52 
I9.NODE_1061_length_229950_cov_67.271751_53 
I9.NODE_1061_length_229950_cov_67.271751_54 
I9.NODE_1061_length_229950_cov_67.271751_55 
I9.NODE_1061_length_229950_cov_67.271751_56 K09687
I9.NODE_1061_length_229950_cov_67.271751_57 K09686
I9.NODE_1061_length_229950_cov_67.271751_58 
I9.NODE_1061_length_229950_cov_67.271751_59 K09815
I9.NODE_1061_length_229950_cov_67.271751_6 K03696
I9.NODE_1061_length_229950_cov_67.271751_60 
I9.NODE_1061_length_229950_cov_67.271751_61 K02234
I9.NODE_1061_length_229950_cov_67.271751_62 K02913
I9.NODE_1061_length_229950_cov_67.271751_63 K02954
I9.NODE_1061_length_229950_cov_67.271751_64 
I9.NODE_1061_length_229950_cov_67.271751_65 
I9.NODE_1061_length_229950_cov_67.271751_66 
I9.NODE_1061_length_229950_cov_67.271751_67 
I9.NODE_1061_length_229950_cov_67.271751_68 K07704
I9.NODE_1061_length_229950_cov_67.271751_69 K07705
I9.NODE_1061_length_229950_cov_67.271751_7 
I9.NODE_1061_length_229950_cov_67.271751_70 K05338
I9.NODE_1061_length_229950_cov_67.271751_71 K05339
I9.NODE_1061_length_229950_cov_67.271751_72 K05993
I9.NODE_1061_length_229950_cov_67.271751_73 K01066
I9.NODE_1061_length_229950_cov_67.271751_74 
I9.NODE_1061_length_229950_cov_67.271751_75 
I9.NODE_1061_length_229950_cov_67.271751_76 
I9.NODE_1061_length_229950_cov_67.271751_77 
I9.NODE_1061_length_229950_cov_67.271751_78 
I9.NODE_1061_length_229950_cov_67.271751_79 
I9.NODE_1061_length_229950_cov_67.271751_8 K08303
I9.NODE_1061_length_229950_cov_67.271751_80 K03832
I9.NODE_1061_length_229950_cov_67.271751_81 
I9.NODE_1061_length_229950_cov_67.271751_82 K03088
I9.NODE_1061_length_229950_cov_67.271751_83 
I9.NODE_1061_length_229950_cov_67.271751_84 K01439
I9.NODE_1061_length_229950_cov_67.271751_85 
I9.NODE_1061_length_229950_cov_67.271751_86 
I9.NODE_1061_length_229950_cov_67.271751_87 
I9.NODE_1061_length_229950_cov_67.271751_88 K07118
I9.NODE_1061_length_229950_cov_67.271751_89 
I9.NODE_1061_length_229950_cov_67.271751_9 K08303
I9.NODE_1061_length_229950_cov_67.271751_90 K03742
I9.NODE_1061_length_229950_cov_67.271751_91 K03553
I9.NODE_1061_length_229950_cov_67.271751_92 K06950
I9.NODE_1061_length_229950_cov_67.271751_93 K09769
I9.NODE_1061_length_229950_cov_67.271751_94 
I9.NODE_1061_length_229950_cov_67.271751_95 K03555
I9.NODE_1061_length_229950_cov_67.271751_96 K03572
I9.NODE_1061_length_229950_cov_67.271751_97 K06287
I9.NODE_1061_length_229950_cov_67.271751_98 K07305
I9.NODE_1061_length_229950_cov_67.271751_99 K00948
I9.NODE_110_length_615_cov_123.203255_1 
I9.NODE_1112_length_62909_cov_70.409431_1 
I9.NODE_1112_length_62909_cov_70.409431_10 K07862
I9.NODE_1112_length_62909_cov_70.409431_11 
I9.NODE_1112_length_62909_cov_70.409431_12 
I9.NODE_1112_length_62909_cov_70.409431_13 
I9.NODE_1112_length_62909_cov_70.409431_14 
I9.NODE_1112_length_62909_cov_70.409431_15 
I9.NODE_1112_length_62909_cov_70.409431_16 
I9.NODE_1112_length_62909_cov_70.409431_17 
I9.NODE_1112_length_62909_cov_70.409431_18 
I9.NODE_1112_length_62909_cov_70.409431_19 K03427
I9.NODE_1112_length_62909_cov_70.409431_2 
I9.NODE_1112_length_62909_cov_70.409431_20 K01154
I9.NODE_1112_length_62909_cov_70.409431_21 
I9.NODE_1112_length_62909_cov_70.409431_22 
I9.NODE_1112_length_62909_cov_70.409431_23 
I9.NODE_1112_length_62909_cov_70.409431_24 K01153
I9.NODE_1112_length_62909_cov_70.409431_25 
I9.NODE_1112_length_62909_cov_70.409431_26 
I9.NODE_1112_length_62909_cov_70.409431_27 K01434
I9.NODE_1112_length_62909_cov_70.409431_28 K03321
I9.NODE_1112_length_62909_cov_70.409431_29 
I9.NODE_1112_length_62909_cov_70.409431_3 
I9.NODE_1112_length_62909_cov_70.409431_30 
I9.NODE_1112_length_62909_cov_70.409431_31 K03828
I9.NODE_1112_length_62909_cov_70.409431_32 K10975
I9.NODE_1112_length_62909_cov_70.409431_33 K01466
I9.NODE_1112_length_62909_cov_70.409431_34 K02083
I9.NODE_1112_length_62909_cov_70.409431_35 
I9.NODE_1112_length_62909_cov_70.409431_36 K09684
I9.NODE_1112_length_62909_cov_70.409431_37 K00839
I9.NODE_1112_length_62909_cov_70.409431_38 K03535
I9.NODE_1112_length_62909_cov_70.409431_39 
I9.NODE_1112_length_62909_cov_70.409431_4 K03088
I9.NODE_1112_length_62909_cov_70.409431_40 
I9.NODE_1112_length_62909_cov_70.409431_41 K00359
I9.NODE_1112_length_62909_cov_70.409431_42 K02439
I9.NODE_1112_length_62909_cov_70.409431_43 K02005
I9.NODE_1112_length_62909_cov_70.409431_44 
I9.NODE_1112_length_62909_cov_70.409431_45 
I9.NODE_1112_length_62909_cov_70.409431_46 
I9.NODE_1112_length_62909_cov_70.409431_47 K01426
I9.NODE_1112_length_62909_cov_70.409431_48 K01834
I9.NODE_1112_length_62909_cov_70.409431_49 K12266
I9.NODE_1112_length_62909_cov_70.409431_5 
I9.NODE_1112_length_62909_cov_70.409431_50 K02793
I9.NODE_1112_length_62909_cov_70.409431_51 K02794
I9.NODE_1112_length_62909_cov_70.409431_52 K02795
I9.NODE_1112_length_62909_cov_70.409431_53 K02796
I9.NODE_1112_length_62909_cov_70.409431_54 
I9.NODE_1112_length_62909_cov_70.409431_6 
I9.NODE_1112_length_62909_cov_70.409431_7 
I9.NODE_1112_length_62909_cov_70.409431_8 K07448
I9.NODE_1112_length_62909_cov_70.409431_9 K05389
I9.NODE_1171_length_157691_cov_66.359291_1 
I9.NODE_1171_length_157691_cov_66.359291_10 K01126
I9.NODE_1171_length_157691_cov_66.359291_100 
I9.NODE_1171_length_157691_cov_66.359291_101 
I9.NODE_1171_length_157691_cov_66.359291_102 
I9.NODE_1171_length_157691_cov_66.359291_103 
I9.NODE_1171_length_157691_cov_66.359291_104 K07552
I9.NODE_1171_length_157691_cov_66.359291_105 
I9.NODE_1171_length_157691_cov_66.359291_106 K10914
I9.NODE_1171_length_157691_cov_66.359291_107 K07149
I9.NODE_1171_length_157691_cov_66.359291_108 K01537
I9.NODE_1171_length_157691_cov_66.359291_109 
I9.NODE_1171_length_157691_cov_66.359291_11 K00791
I9.NODE_1171_length_157691_cov_66.359291_110 
I9.NODE_1171_length_157691_cov_66.359291_111 
I9.NODE_1171_length_157691_cov_66.359291_112 
I9.NODE_1171_length_157691_cov_66.359291_113 
I9.NODE_1171_length_157691_cov_66.359291_114 
I9.NODE_1171_length_157691_cov_66.359291_115 K00864
I9.NODE_1171_length_157691_cov_66.359291_116 K00105
I9.NODE_1171_length_157691_cov_66.359291_117 K02440
I9.NODE_1171_length_157691_cov_66.359291_118 
I9.NODE_1171_length_157691_cov_66.359291_119 
I9.NODE_1171_length_157691_cov_66.359291_12 K03665
I9.NODE_1171_length_157691_cov_66.359291_120 
I9.NODE_1171_length_157691_cov_66.359291_121 
I9.NODE_1171_length_157691_cov_66.359291_122 K12700
I9.NODE_1171_length_157691_cov_66.359291_123 K03326
I9.NODE_1171_length_157691_cov_66.359291_124 
I9.NODE_1171_length_157691_cov_66.359291_125 K07404
I9.NODE_1171_length_157691_cov_66.359291_126 K03544
I9.NODE_1171_length_157691_cov_66.359291_127 K03978
I9.NODE_1171_length_157691_cov_66.359291_128 
I9.NODE_1171_length_157691_cov_66.359291_129 K08998
I9.NODE_1171_length_157691_cov_66.359291_13 K03713
I9.NODE_1171_length_157691_cov_66.359291_130 K00885
I9.NODE_1171_length_157691_cov_66.359291_131 
I9.NODE_1171_length_157691_cov_66.359291_132 
I9.NODE_1171_length_157691_cov_66.359291_133 
I9.NODE_1171_length_157691_cov_66.359291_134 K01924
I9.NODE_1171_length_157691_cov_66.359291_135 
I9.NODE_1171_length_157691_cov_66.359291_136 K06890
I9.NODE_1171_length_157691_cov_66.359291_137 
I9.NODE_1171_length_157691_cov_66.359291_138 
I9.NODE_1171_length_157691_cov_66.359291_139 
I9.NODE_1171_length_157691_cov_66.359291_14 K01915
I9.NODE_1171_length_157691_cov_66.359291_140 K03322
I9.NODE_1171_length_157691_cov_66.359291_141 K02860
I9.NODE_1171_length_157691_cov_66.359291_142 K00554
I9.NODE_1171_length_157691_cov_66.359291_143 K02884
I9.NODE_1171_length_157691_cov_66.359291_144 
I9.NODE_1171_length_157691_cov_66.359291_145 
I9.NODE_1171_length_157691_cov_66.359291_146 
I9.NODE_1171_length_157691_cov_66.359291_15 K03737
I9.NODE_1171_length_157691_cov_66.359291_16 K07491
I9.NODE_1171_length_157691_cov_66.359291_17 
I9.NODE_1171_length_157691_cov_66.359291_18 
I9.NODE_1171_length_157691_cov_66.359291_19 K03431
I9.NODE_1171_length_157691_cov_66.359291_2 K00991
I9.NODE_1171_length_157691_cov_66.359291_20 
I9.NODE_1171_length_157691_cov_66.359291_21 K02006
I9.NODE_1171_length_157691_cov_66.359291_22 K02008
I9.NODE_1171_length_157691_cov_66.359291_23 K00820
I9.NODE_1171_length_157691_cov_66.359291_24 K12554
I9.NODE_1171_length_157691_cov_66.359291_25 
I9.NODE_1171_length_157691_cov_66.359291_26 
I9.NODE_1171_length_157691_cov_66.359291_27 
I9.NODE_1171_length_157691_cov_66.359291_28 
I9.NODE_1171_length_157691_cov_66.359291_29 K02071
I9.NODE_1171_length_157691_cov_66.359291_3 K08678
I9.NODE_1171_length_157691_cov_66.359291_30 K02072
I9.NODE_1171_length_157691_cov_66.359291_31 K02073
I9.NODE_1171_length_157691_cov_66.359291_32 
I9.NODE_1171_length_157691_cov_66.359291_33 
I9.NODE_1171_length_157691_cov_66.359291_34 
I9.NODE_1171_length_157691_cov_66.359291_35 
I9.NODE_1171_length_157691_cov_66.359291_36 
I9.NODE_1171_length_157691_cov_66.359291_37 
I9.NODE_1171_length_157691_cov_66.359291_38 K00948
I9.NODE_1171_length_157691_cov_66.359291_39 K04487
I9.NODE_1171_length_157691_cov_66.359291_4 K00745
I9.NODE_1171_length_157691_cov_66.359291_40 
I9.NODE_1171_length_157691_cov_66.359291_41 K00566
I9.NODE_1171_length_157691_cov_66.359291_42 
I9.NODE_1171_length_157691_cov_66.359291_43 K06910
I9.NODE_1171_length_157691_cov_66.359291_44 
I9.NODE_1171_length_157691_cov_66.359291_45 
I9.NODE_1171_length_157691_cov_66.359291_46 K03169
I9.NODE_1171_length_157691_cov_66.359291_47 K13653
I9.NODE_1171_length_157691_cov_66.359291_48 K00425
I9.NODE_1171_length_157691_cov_66.359291_49 K00426
I9.NODE_1171_length_157691_cov_66.359291_5 
I9.NODE_1171_length_157691_cov_66.359291_50 K06148
I9.NODE_1171_length_157691_cov_66.359291_51 K06148
I9.NODE_1171_length_157691_cov_66.359291_52 K00805
I9.NODE_1171_length_157691_cov_66.359291_53 K02548
I9.NODE_1171_length_157691_cov_66.359291_54 K03885
I9.NODE_1171_length_157691_cov_66.359291_55 K03466
I9.NODE_1171_length_157691_cov_66.359291_56 
I9.NODE_1171_length_157691_cov_66.359291_57 K11635
I9.NODE_1171_length_157691_cov_66.359291_58 K11636
I9.NODE_1171_length_157691_cov_66.359291_59 K06941
I9.NODE_1171_length_157691_cov_66.359291_6 K07271
I9.NODE_1171_length_157691_cov_66.359291_60 K03294
I9.NODE_1171_length_157691_cov_66.359291_61 K02243
I9.NODE_1171_length_157691_cov_66.359291_62 K02244
I9.NODE_1171_length_157691_cov_66.359291_63 K02245
I9.NODE_1171_length_157691_cov_66.359291_64 
I9.NODE_1171_length_157691_cov_66.359291_65 
I9.NODE_1171_length_157691_cov_66.359291_66 K02248
I9.NODE_1171_length_157691_cov_66.359291_67 
I9.NODE_1171_length_157691_cov_66.359291_68 K00571
I9.NODE_1171_length_157691_cov_66.359291_69 K00925
I9.NODE_1171_length_157691_cov_66.359291_7 
I9.NODE_1171_length_157691_cov_66.359291_70 
I9.NODE_1171_length_157691_cov_66.359291_71 
I9.NODE_1171_length_157691_cov_66.359291_72 K07478
I9.NODE_1171_length_157691_cov_66.359291_73 K03652
I9.NODE_1171_length_157691_cov_66.359291_74 
I9.NODE_1171_length_157691_cov_66.359291_75 K02687
I9.NODE_1171_length_157691_cov_66.359291_76 K09761
I9.NODE_1171_length_157691_cov_66.359291_77 K00951
I9.NODE_1171_length_157691_cov_66.359291_78 K07560
I9.NODE_1171_length_157691_cov_66.359291_79 K01892
I9.NODE_1171_length_157691_cov_66.359291_8 
I9.NODE_1171_length_157691_cov_66.359291_80 K01876
I9.NODE_1171_length_157691_cov_66.359291_81 K00941
I9.NODE_1171_length_157691_cov_66.359291_82 
I9.NODE_1171_length_157691_cov_66.359291_83 
I9.NODE_1171_length_157691_cov_66.359291_84 
I9.NODE_1171_length_157691_cov_66.359291_85 K05311
I9.NODE_1171_length_157691_cov_66.359291_86 K00134
I9.NODE_1171_length_157691_cov_66.359291_87 K00927
I9.NODE_1171_length_157691_cov_66.359291_88 K01803
I9.NODE_1171_length_157691_cov_66.359291_89 K01689
I9.NODE_1171_length_157691_cov_66.359291_9 K01784
I9.NODE_1171_length_157691_cov_66.359291_90 
I9.NODE_1171_length_157691_cov_66.359291_91 
I9.NODE_1171_length_157691_cov_66.359291_92 K01129
I9.NODE_1171_length_157691_cov_66.359291_93 K07713
I9.NODE_1171_length_157691_cov_66.359291_94 
I9.NODE_1171_length_157691_cov_66.359291_95 
I9.NODE_1171_length_157691_cov_66.359291_96 
I9.NODE_1171_length_157691_cov_66.359291_97 
I9.NODE_1171_length_157691_cov_66.359291_98 
I9.NODE_1171_length_157691_cov_66.359291_99 
I9.NODE_1212_length_102899_cov_70.588226_1 K13641
I9.NODE_1212_length_102899_cov_70.588226_10 K00009
I9.NODE_1212_length_102899_cov_70.588226_11 K02798
I9.NODE_1212_length_102899_cov_70.588226_12 K02799 K02800
I9.NODE_1212_length_102899_cov_70.588226_13 
I9.NODE_1212_length_102899_cov_70.588226_14 
I9.NODE_1212_length_102899_cov_70.588226_15 K03483
I9.NODE_1212_length_102899_cov_70.588226_16 
I9.NODE_1212_length_102899_cov_70.588226_17 K07024
I9.NODE_1212_length_102899_cov_70.588226_18 K00540
I9.NODE_1212_length_102899_cov_70.588226_19 
I9.NODE_1212_length_102899_cov_70.588226_2 
I9.NODE_1212_length_102899_cov_70.588226_20 
I9.NODE_1212_length_102899_cov_70.588226_21 K01304
I9.NODE_1212_length_102899_cov_70.588226_22 
I9.NODE_1212_length_102899_cov_70.588226_23 
I9.NODE_1212_length_102899_cov_70.588226_24 
I9.NODE_1212_length_102899_cov_70.588226_25 
I9.NODE_1212_length_102899_cov_70.588226_26 
I9.NODE_1212_length_102899_cov_70.588226_27 K01347
I9.NODE_1212_length_102899_cov_70.588226_28 
I9.NODE_1212_length_102899_cov_70.588226_29 
I9.NODE_1212_length_102899_cov_70.588226_3 K03446
I9.NODE_1212_length_102899_cov_70.588226_30 
I9.NODE_1212_length_102899_cov_70.588226_31 
I9.NODE_1212_length_102899_cov_70.588226_32 
I9.NODE_1212_length_102899_cov_70.588226_33 K00073
I9.NODE_1212_length_102899_cov_70.588226_34 K11102
I9.NODE_1212_length_102899_cov_70.588226_35 
I9.NODE_1212_length_102899_cov_70.588226_36 K08191
I9.NODE_1212_length_102899_cov_70.588226_37 
I9.NODE_1212_length_102899_cov_70.588226_38 K02381
I9.NODE_1212_length_102899_cov_70.588226_39 
I9.NODE_1212_length_102899_cov_70.588226_4 
I9.NODE_1212_length_102899_cov_70.588226_40 
I9.NODE_1212_length_102899_cov_70.588226_41 
I9.NODE_1212_length_102899_cov_70.588226_42 K06867
I9.NODE_1212_length_102899_cov_70.588226_43 
I9.NODE_1212_length_102899_cov_70.588226_44 
I9.NODE_1212_length_102899_cov_70.588226_45 
I9.NODE_1212_length_102899_cov_70.588226_46 
I9.NODE_1212_length_102899_cov_70.588226_47 
I9.NODE_1212_length_102899_cov_70.588226_48 K04487
I9.NODE_1212_length_102899_cov_70.588226_49 K06286
I9.NODE_1212_length_102899_cov_70.588226_5 K02004
I9.NODE_1212_length_102899_cov_70.588226_50 
I9.NODE_1212_length_102899_cov_70.588226_51 K00928
I9.NODE_1212_length_102899_cov_70.588226_52 K07024
I9.NODE_1212_length_102899_cov_70.588226_53 
I9.NODE_1212_length_102899_cov_70.588226_54 K01071
I9.NODE_1212_length_102899_cov_70.588226_55 
I9.NODE_1212_length_102899_cov_70.588226_56 K01183
I9.NODE_1212_length_102899_cov_70.588226_57 K11741
I9.NODE_1212_length_102899_cov_70.588226_58 K11741
I9.NODE_1212_length_102899_cov_70.588226_59 
I9.NODE_1212_length_102899_cov_70.588226_6 K09810
I9.NODE_1212_length_102899_cov_70.588226_60 
I9.NODE_1212_length_102899_cov_70.588226_61 K01372
I9.NODE_1212_length_102899_cov_70.588226_62 K07979
I9.NODE_1212_length_102899_cov_70.588226_63 
I9.NODE_1212_length_102899_cov_70.588226_64 
I9.NODE_1212_length_102899_cov_70.588226_65 K01533
I9.NODE_1212_length_102899_cov_70.588226_66 K07737
I9.NODE_1212_length_102899_cov_70.588226_67 K03455
I9.NODE_1212_length_102899_cov_70.588226_68 K03498
I9.NODE_1212_length_102899_cov_70.588226_69 
I9.NODE_1212_length_102899_cov_70.588226_7 
I9.NODE_1212_length_102899_cov_70.588226_70 K03481
I9.NODE_1212_length_102899_cov_70.588226_71 K02761
I9.NODE_1212_length_102899_cov_70.588226_72 K01223
I9.NODE_1212_length_102899_cov_70.588226_73 K01760
I9.NODE_1212_length_102899_cov_70.588226_74 K01738
I9.NODE_1212_length_102899_cov_70.588226_75 
I9.NODE_1212_length_102899_cov_70.588226_76 K02356
I9.NODE_1212_length_102899_cov_70.588226_77 
I9.NODE_1212_length_102899_cov_70.588226_78 K00226
I9.NODE_1212_length_102899_cov_70.588226_79 
I9.NODE_1212_length_102899_cov_70.588226_8 K00329
I9.NODE_1212_length_102899_cov_70.588226_80 K02372
I9.NODE_1212_length_102899_cov_70.588226_81 K09458
I9.NODE_1212_length_102899_cov_70.588226_82 K00208
I9.NODE_1212_length_102899_cov_70.588226_83 
I9.NODE_1212_length_102899_cov_70.588226_84 K03295
I9.NODE_1212_length_102899_cov_70.588226_85 K06950
I9.NODE_1212_length_102899_cov_70.588226_86 
I9.NODE_1212_length_102899_cov_70.588226_87 K13531
I9.NODE_1212_length_102899_cov_70.588226_88 K13530
I9.NODE_1212_length_102899_cov_70.588226_89 
I9.NODE_1212_length_102899_cov_70.588226_9 K00540
I9.NODE_1212_length_102899_cov_70.588226_90 K01834
I9.NODE_1212_length_102899_cov_70.588226_91 
I9.NODE_1212_length_102899_cov_70.588226_92 K01223
I9.NODE_1212_length_102899_cov_70.588226_93 K02755 K02756 K02757
I9.NODE_1212_length_102899_cov_70.588226_94 K03488
I9.NODE_127_length_25878_cov_72.090347.4.25944_1 K01153
I9.NODE_127_length_25878_cov_72.090347.4.25944_10 
I9.NODE_127_length_25878_cov_72.090347.4.25944_11 
I9.NODE_127_length_25878_cov_72.090347.4.25944_12 
I9.NODE_127_length_25878_cov_72.090347.4.25944_13 
I9.NODE_127_length_25878_cov_72.090347.4.25944_14 
I9.NODE_127_length_25878_cov_72.090347.4.25944_15 
I9.NODE_127_length_25878_cov_72.090347.4.25944_16 
I9.NODE_127_length_25878_cov_72.090347.4.25944_17 
I9.NODE_127_length_25878_cov_72.090347.4.25944_18 
I9.NODE_127_length_25878_cov_72.090347.4.25944_19 
I9.NODE_127_length_25878_cov_72.090347.4.25944_2 
I9.NODE_127_length_25878_cov_72.090347.4.25944_20 
I9.NODE_127_length_25878_cov_72.090347.4.25944_21 
I9.NODE_127_length_25878_cov_72.090347.4.25944_22 
I9.NODE_127_length_25878_cov_72.090347.4.25944_23 K07166
I9.NODE_127_length_25878_cov_72.090347.4.25944_24 K09157
I9.NODE_127_length_25878_cov_72.090347.4.25944_25 
I9.NODE_127_length_25878_cov_72.090347.4.25944_26 
I9.NODE_127_length_25878_cov_72.090347.4.25944_27 
I9.NODE_127_length_25878_cov_72.090347.4.25944_28 
I9.NODE_127_length_25878_cov_72.090347.4.25944_3 
I9.NODE_127_length_25878_cov_72.090347.4.25944_4 
I9.NODE_127_length_25878_cov_72.090347.4.25944_5 
I9.NODE_127_length_25878_cov_72.090347.4.25944_6 K02773
I9.NODE_127_length_25878_cov_72.090347.4.25944_7 K02774
I9.NODE_127_length_25878_cov_72.090347.4.25944_8 K02775
I9.NODE_127_length_25878_cov_72.090347.4.25944_9 K01684
I9.NODE_128_length_236992_cov_72.742935_1 
I9.NODE_128_length_236992_cov_72.742935_10 
I9.NODE_128_length_236992_cov_72.742935_100 
I9.NODE_128_length_236992_cov_72.742935_101 K03697
I9.NODE_128_length_236992_cov_72.742935_102 
I9.NODE_128_length_236992_cov_72.742935_103 K11189
I9.NODE_128_length_236992_cov_72.742935_104 K08483
I9.NODE_128_length_236992_cov_72.742935_105 
I9.NODE_128_length_236992_cov_72.742935_106 K02004
I9.NODE_128_length_236992_cov_72.742935_107 K02003
I9.NODE_128_length_236992_cov_72.742935_108 K03545
I9.NODE_128_length_236992_cov_72.742935_109 
I9.NODE_128_length_236992_cov_72.742935_11 
I9.NODE_128_length_236992_cov_72.742935_110 
I9.NODE_128_length_236992_cov_72.742935_111 K02768 K02769 K02770
I9.NODE_128_length_236992_cov_72.742935_112 K00882
I9.NODE_128_length_236992_cov_72.742935_113 K03436
I9.NODE_128_length_236992_cov_72.742935_114 K03281
I9.NODE_128_length_236992_cov_72.742935_115 K03657
I9.NODE_128_length_236992_cov_72.742935_116 K01972
I9.NODE_128_length_236992_cov_72.742935_117 K02435
I9.NODE_128_length_236992_cov_72.742935_118 K02433
I9.NODE_128_length_236992_cov_72.742935_119 K02434
I9.NODE_128_length_236992_cov_72.742935_12 
I9.NODE_128_length_236992_cov_72.742935_120 K07029
I9.NODE_128_length_236992_cov_72.742935_121 K00599
I9.NODE_128_length_236992_cov_72.742935_122 
I9.NODE_128_length_236992_cov_72.742935_123 
I9.NODE_128_length_236992_cov_72.742935_124 
I9.NODE_128_length_236992_cov_72.742935_125 
I9.NODE_128_length_236992_cov_72.742935_126 K13252
I9.NODE_128_length_236992_cov_72.742935_127 
I9.NODE_128_length_236992_cov_72.742935_128 K10536
I9.NODE_128_length_236992_cov_72.742935_129 
I9.NODE_128_length_236992_cov_72.742935_13 
I9.NODE_128_length_236992_cov_72.742935_130 
I9.NODE_128_length_236992_cov_72.742935_131 
I9.NODE_128_length_236992_cov_72.742935_132 K03811
I9.NODE_128_length_236992_cov_72.742935_133 K00904
I9.NODE_128_length_236992_cov_72.742935_134 
I9.NODE_128_length_236992_cov_72.742935_135 
I9.NODE_128_length_236992_cov_72.742935_136 
I9.NODE_128_length_236992_cov_72.742935_137 K06956
I9.NODE_128_length_236992_cov_72.742935_138 
I9.NODE_128_length_236992_cov_72.742935_139 K01286
I9.NODE_128_length_236992_cov_72.742935_14 
I9.NODE_128_length_236992_cov_72.742935_140 
I9.NODE_128_length_236992_cov_72.742935_141 
I9.NODE_128_length_236992_cov_72.742935_142 K07146
I9.NODE_128_length_236992_cov_72.742935_143 
I9.NODE_128_length_236992_cov_72.742935_144 
I9.NODE_128_length_236992_cov_72.742935_145 
I9.NODE_128_length_236992_cov_72.742935_146 
I9.NODE_128_length_236992_cov_72.742935_147 
I9.NODE_128_length_236992_cov_72.742935_148 
I9.NODE_128_length_236992_cov_72.742935_149 
I9.NODE_128_length_236992_cov_72.742935_15 
I9.NODE_128_length_236992_cov_72.742935_150 
I9.NODE_128_length_236992_cov_72.742935_151 
I9.NODE_128_length_236992_cov_72.742935_152 K01534
I9.NODE_128_length_236992_cov_72.742935_153 
I9.NODE_128_length_236992_cov_72.742935_154 K02028
I9.NODE_128_length_236992_cov_72.742935_155 K02029 K02030
I9.NODE_128_length_236992_cov_72.742935_156 K03702
I9.NODE_128_length_236992_cov_72.742935_157 K03701
I9.NODE_128_length_236992_cov_72.742935_158 
I9.NODE_128_length_236992_cov_72.742935_159 K06958
I9.NODE_128_length_236992_cov_72.742935_16 
I9.NODE_128_length_236992_cov_72.742935_160 
I9.NODE_128_length_236992_cov_72.742935_161 K09762
I9.NODE_128_length_236992_cov_72.742935_162 
I9.NODE_128_length_236992_cov_72.742935_163 
I9.NODE_128_length_236992_cov_72.742935_164 K01358
I9.NODE_128_length_236992_cov_72.742935_165 
I9.NODE_128_length_236992_cov_72.742935_166 
I9.NODE_128_length_236992_cov_72.742935_167 
I9.NODE_128_length_236992_cov_72.742935_168 
I9.NODE_128_length_236992_cov_72.742935_169 
I9.NODE_128_length_236992_cov_72.742935_17 
I9.NODE_128_length_236992_cov_72.742935_170 K01126
I9.NODE_128_length_236992_cov_72.742935_171 K03574
I9.NODE_128_length_236992_cov_72.742935_172 K03704
I9.NODE_128_length_236992_cov_72.742935_173 K03092
I9.NODE_128_length_236992_cov_72.742935_174 K00680
I9.NODE_128_length_236992_cov_72.742935_175 K00789
I9.NODE_128_length_236992_cov_72.742935_176 
I9.NODE_128_length_236992_cov_72.742935_177 K03930
I9.NODE_128_length_236992_cov_72.742935_178 
I9.NODE_128_length_236992_cov_72.742935_179 K06147
I9.NODE_128_length_236992_cov_72.742935_18 
I9.NODE_128_length_236992_cov_72.742935_180 K06147
I9.NODE_128_length_236992_cov_72.742935_181 K03577
I9.NODE_128_length_236992_cov_72.742935_182 K02004
I9.NODE_128_length_236992_cov_72.742935_183 K02003
I9.NODE_128_length_236992_cov_72.742935_184 
I9.NODE_128_length_236992_cov_72.742935_185 K07139
I9.NODE_128_length_236992_cov_72.742935_186 K01084
I9.NODE_128_length_236992_cov_72.742935_187 
I9.NODE_128_length_236992_cov_72.742935_188 
I9.NODE_128_length_236992_cov_72.742935_189 K08307
I9.NODE_128_length_236992_cov_72.742935_19 
I9.NODE_128_length_236992_cov_72.742935_190 K01869
I9.NODE_128_length_236992_cov_72.742935_191 
I9.NODE_128_length_236992_cov_72.742935_192 
I9.NODE_128_length_236992_cov_72.742935_193 K02030
I9.NODE_128_length_236992_cov_72.742935_194 K02028
I9.NODE_128_length_236992_cov_72.742935_195 K02029
I9.NODE_128_length_236992_cov_72.742935_196 
I9.NODE_128_length_236992_cov_72.742935_197 
I9.NODE_128_length_236992_cov_72.742935_198 
I9.NODE_128_length_236992_cov_72.742935_199 
I9.NODE_128_length_236992_cov_72.742935_2 
I9.NODE_128_length_236992_cov_72.742935_20 
I9.NODE_128_length_236992_cov_72.742935_200 
I9.NODE_128_length_236992_cov_72.742935_201 
I9.NODE_128_length_236992_cov_72.742935_202 
I9.NODE_128_length_236992_cov_72.742935_203 
I9.NODE_128_length_236992_cov_72.742935_204 
I9.NODE_128_length_236992_cov_72.742935_205 
I9.NODE_128_length_236992_cov_72.742935_206 K01727
I9.NODE_128_length_236992_cov_72.742935_207 
I9.NODE_128_length_236992_cov_72.742935_208 K02897
I9.NODE_128_length_236992_cov_72.742935_209 
I9.NODE_128_length_236992_cov_72.742935_21 
I9.NODE_128_length_236992_cov_72.742935_210 K01560
I9.NODE_128_length_236992_cov_72.742935_211 
I9.NODE_128_length_236992_cov_72.742935_212 K00876
I9.NODE_128_length_236992_cov_72.742935_213 
I9.NODE_128_length_236992_cov_72.742935_214 
I9.NODE_128_length_236992_cov_72.742935_215 
I9.NODE_128_length_236992_cov_72.742935_216 
I9.NODE_128_length_236992_cov_72.742935_217 
I9.NODE_128_length_236992_cov_72.742935_218 
I9.NODE_128_length_236992_cov_72.742935_219 
I9.NODE_128_length_236992_cov_72.742935_22 
I9.NODE_128_length_236992_cov_72.742935_220 
I9.NODE_128_length_236992_cov_72.742935_221 
I9.NODE_128_length_236992_cov_72.742935_222 
I9.NODE_128_length_236992_cov_72.742935_223 
I9.NODE_128_length_236992_cov_72.742935_224 K01465
I9.NODE_128_length_236992_cov_72.742935_225 
I9.NODE_128_length_236992_cov_72.742935_23 
I9.NODE_128_length_236992_cov_72.742935_24 
I9.NODE_128_length_236992_cov_72.742935_25 
I9.NODE_128_length_236992_cov_72.742935_26 K01592
I9.NODE_128_length_236992_cov_72.742935_27 
I9.NODE_128_length_236992_cov_72.742935_28 K03315
I9.NODE_128_length_236992_cov_72.742935_29 
I9.NODE_128_length_236992_cov_72.742935_3 K01750
I9.NODE_128_length_236992_cov_72.742935_30 
I9.NODE_128_length_236992_cov_72.742935_31 
I9.NODE_128_length_236992_cov_72.742935_32 K00016
I9.NODE_128_length_236992_cov_72.742935_33 
I9.NODE_128_length_236992_cov_72.742935_34 
I9.NODE_128_length_236992_cov_72.742935_35 
I9.NODE_128_length_236992_cov_72.742935_36 K11041
I9.NODE_128_length_236992_cov_72.742935_37 
I9.NODE_128_length_236992_cov_72.742935_38 
I9.NODE_128_length_236992_cov_72.742935_39 
I9.NODE_128_length_236992_cov_72.742935_4 
I9.NODE_128_length_236992_cov_72.742935_40 
I9.NODE_128_length_236992_cov_72.742935_41 
I9.NODE_128_length_236992_cov_72.742935_42 
I9.NODE_128_length_236992_cov_72.742935_43 
I9.NODE_128_length_236992_cov_72.742935_44 
I9.NODE_128_length_236992_cov_72.742935_45 
I9.NODE_128_length_236992_cov_72.742935_46 K07078
I9.NODE_128_length_236992_cov_72.742935_47 K07104
I9.NODE_128_length_236992_cov_72.742935_48 K02444
I9.NODE_128_length_236992_cov_72.742935_49 
I9.NODE_128_length_236992_cov_72.742935_5 
I9.NODE_128_length_236992_cov_72.742935_50 K02334
I9.NODE_128_length_236992_cov_72.742935_51 K03327
I9.NODE_128_length_236992_cov_72.742935_52 
I9.NODE_128_length_236992_cov_72.742935_53 
I9.NODE_128_length_236992_cov_72.742935_54 
I9.NODE_128_length_236992_cov_72.742935_55 
I9.NODE_128_length_236992_cov_72.742935_56 
I9.NODE_128_length_236992_cov_72.742935_57 
I9.NODE_128_length_236992_cov_72.742935_58 
I9.NODE_128_length_236992_cov_72.742935_59 K05362
I9.NODE_128_length_236992_cov_72.742935_6 
I9.NODE_128_length_236992_cov_72.742935_60 K03328
I9.NODE_128_length_236992_cov_72.742935_61 K06183
I9.NODE_128_length_236992_cov_72.742935_62 K01274
I9.NODE_128_length_236992_cov_72.742935_63 
I9.NODE_128_length_236992_cov_72.742935_64 
I9.NODE_128_length_236992_cov_72.742935_65 K05847
I9.NODE_128_length_236992_cov_72.742935_66 K05845 K05846
I9.NODE_128_length_236992_cov_72.742935_67 
I9.NODE_128_length_236992_cov_72.742935_68 K01835 K01840
I9.NODE_128_length_236992_cov_72.742935_69 K00657
I9.NODE_128_length_236992_cov_72.742935_7 
I9.NODE_128_length_236992_cov_72.742935_70 K06180
I9.NODE_128_length_236992_cov_72.742935_71 K12555
I9.NODE_128_length_236992_cov_72.742935_72 
I9.NODE_128_length_236992_cov_72.742935_73 
I9.NODE_128_length_236992_cov_72.742935_74 
I9.NODE_128_length_236992_cov_72.742935_75 K03698
I9.NODE_128_length_236992_cov_72.742935_76 K07533
I9.NODE_128_length_236992_cov_72.742935_77 
I9.NODE_128_length_236992_cov_72.742935_78 K02503
I9.NODE_128_length_236992_cov_72.742935_79 K01990
I9.NODE_128_length_236992_cov_72.742935_8 
I9.NODE_128_length_236992_cov_72.742935_80 K01992
I9.NODE_128_length_236992_cov_72.742935_81 
I9.NODE_128_length_236992_cov_72.742935_82 K03439
I9.NODE_128_length_236992_cov_72.742935_83 
I9.NODE_128_length_236992_cov_72.742935_84 
I9.NODE_128_length_236992_cov_72.742935_85 K02769 K02770
I9.NODE_128_length_236992_cov_72.742935_86 
I9.NODE_128_length_236992_cov_72.742935_87 
I9.NODE_128_length_236992_cov_72.742935_88 K07586
I9.NODE_128_length_236992_cov_72.742935_89 
I9.NODE_128_length_236992_cov_72.742935_9 
I9.NODE_128_length_236992_cov_72.742935_90 K03548
I9.NODE_128_length_236992_cov_72.742935_91 K03699
I9.NODE_128_length_236992_cov_72.742935_92 K02837
I9.NODE_128_length_236992_cov_72.742935_93 
I9.NODE_128_length_236992_cov_72.742935_94 K10866
I9.NODE_128_length_236992_cov_72.742935_95 
I9.NODE_128_length_236992_cov_72.742935_96 
I9.NODE_128_length_236992_cov_72.742935_97 
I9.NODE_128_length_236992_cov_72.742935_98 
I9.NODE_128_length_236992_cov_72.742935_99 
I9.NODE_169_length_169506_cov_71.493668.1.169568_1 
I9.NODE_169_length_169506_cov_71.493668.1.169568_10 K07816
I9.NODE_169_length_169506_cov_71.493668.1.169568_100 K01188
I9.NODE_169_length_169506_cov_71.493668.1.169568_101 
I9.NODE_169_length_169506_cov_71.493668.1.169568_102 
I9.NODE_169_length_169506_cov_71.493668.1.169568_103 K06147
I9.NODE_169_length_169506_cov_71.493668.1.169568_104 K06147
I9.NODE_169_length_169506_cov_71.493668.1.169568_105 
I9.NODE_169_length_169506_cov_71.493668.1.169568_106 
I9.NODE_169_length_169506_cov_71.493668.1.169568_107 K01809
I9.NODE_169_length_169506_cov_71.493668.1.169568_108 
I9.NODE_169_length_169506_cov_71.493668.1.169568_109 K01239
I9.NODE_169_length_169506_cov_71.493668.1.169568_11 K00858
I9.NODE_169_length_169506_cov_71.493668.1.169568_110 K07009
I9.NODE_169_length_169506_cov_71.493668.1.169568_111 K01928
I9.NODE_169_length_169506_cov_71.493668.1.169568_112 
I9.NODE_169_length_169506_cov_71.493668.1.169568_113 
I9.NODE_169_length_169506_cov_71.493668.1.169568_114 
I9.NODE_169_length_169506_cov_71.493668.1.169568_115 K12527
I9.NODE_169_length_169506_cov_71.493668.1.169568_116 K01464
I9.NODE_169_length_169506_cov_71.493668.1.169568_117 K01751
I9.NODE_169_length_169506_cov_71.493668.1.169568_118 
I9.NODE_169_length_169506_cov_71.493668.1.169568_119 
I9.NODE_169_length_169506_cov_71.493668.1.169568_12 K06180
I9.NODE_169_length_169506_cov_71.493668.1.169568_120 K00926
I9.NODE_169_length_169506_cov_71.493668.1.169568_121 K07567
I9.NODE_169_length_169506_cov_71.493668.1.169568_122 K03458
I9.NODE_169_length_169506_cov_71.493668.1.169568_123 K02019
I9.NODE_169_length_169506_cov_71.493668.1.169568_124 K00087
I9.NODE_169_length_169506_cov_71.493668.1.169568_125 K00087
I9.NODE_169_length_169506_cov_71.493668.1.169568_126 K07141
I9.NODE_169_length_169506_cov_71.493668.1.169568_127 
I9.NODE_169_length_169506_cov_71.493668.1.169568_128 K01008
I9.NODE_169_length_169506_cov_71.493668.1.169568_129 
I9.NODE_169_length_169506_cov_71.493668.1.169568_13 K06213
I9.NODE_169_length_169506_cov_71.493668.1.169568_130 
I9.NODE_169_length_169506_cov_71.493668.1.169568_131 
I9.NODE_169_length_169506_cov_71.493668.1.169568_132 K07402
I9.NODE_169_length_169506_cov_71.493668.1.169568_133 K03839
I9.NODE_169_length_169506_cov_71.493668.1.169568_134 K00528
I9.NODE_169_length_169506_cov_71.493668.1.169568_135 K00266
I9.NODE_169_length_169506_cov_71.493668.1.169568_136 
I9.NODE_169_length_169506_cov_71.493668.1.169568_137 
I9.NODE_169_length_169506_cov_71.493668.1.169568_138 
I9.NODE_169_length_169506_cov_71.493668.1.169568_139 K00244
I9.NODE_169_length_169506_cov_71.493668.1.169568_14 K06201
I9.NODE_169_length_169506_cov_71.493668.1.169568_140 K00857
I9.NODE_169_length_169506_cov_71.493668.1.169568_141 K02835
I9.NODE_169_length_169506_cov_71.493668.1.169568_142 K02493
I9.NODE_169_length_169506_cov_71.493668.1.169568_143 K07566
I9.NODE_169_length_169506_cov_71.493668.1.169568_144 K00600
I9.NODE_169_length_169506_cov_71.493668.1.169568_145 K00761
I9.NODE_169_length_169506_cov_71.493668.1.169568_146 
I9.NODE_169_length_169506_cov_71.493668.1.169568_147 
I9.NODE_169_length_169506_cov_71.493668.1.169568_148 
I9.NODE_169_length_169506_cov_71.493668.1.169568_149 
I9.NODE_169_length_169506_cov_71.493668.1.169568_15 K00563
I9.NODE_169_length_169506_cov_71.493668.1.169568_150 
I9.NODE_169_length_169506_cov_71.493668.1.169568_151 
I9.NODE_169_length_169506_cov_71.493668.1.169568_152 
I9.NODE_169_length_169506_cov_71.493668.1.169568_153 
I9.NODE_169_length_169506_cov_71.493668.1.169568_154 
I9.NODE_169_length_169506_cov_71.493668.1.169568_155 K05837
I9.NODE_169_length_169506_cov_71.493668.1.169568_156 
I9.NODE_169_length_169506_cov_71.493668.1.169568_157 K02437
I9.NODE_169_length_169506_cov_71.493668.1.169568_158 K02071
I9.NODE_169_length_169506_cov_71.493668.1.169568_159 K02072
I9.NODE_169_length_169506_cov_71.493668.1.169568_16 K03216
I9.NODE_169_length_169506_cov_71.493668.1.169568_160 K02073
I9.NODE_169_length_169506_cov_71.493668.1.169568_161 K00806
I9.NODE_169_length_169506_cov_71.493668.1.169568_162 K00981
I9.NODE_169_length_169506_cov_71.493668.1.169568_163 K06927
I9.NODE_169_length_169506_cov_71.493668.1.169568_164 
I9.NODE_169_length_169506_cov_71.493668.1.169568_17 K01834
I9.NODE_169_length_169506_cov_71.493668.1.169568_18 K03581
I9.NODE_169_length_169506_cov_71.493668.1.169568_19 K07029
I9.NODE_169_length_169506_cov_71.493668.1.169568_2 K06147
I9.NODE_169_length_169506_cov_71.493668.1.169568_20 
I9.NODE_169_length_169506_cov_71.493668.1.169568_21 K05363
I9.NODE_169_length_169506_cov_71.493668.1.169568_22 
I9.NODE_169_length_169506_cov_71.493668.1.169568_23 K01598
I9.NODE_169_length_169506_cov_71.493668.1.169568_24 K01922
I9.NODE_169_length_169506_cov_71.493668.1.169568_25 
I9.NODE_169_length_169506_cov_71.493668.1.169568_26 
I9.NODE_169_length_169506_cov_71.493668.1.169568_27 K11072
I9.NODE_169_length_169506_cov_71.493668.1.169568_28 K11071
I9.NODE_169_length_169506_cov_71.493668.1.169568_29 K11070
I9.NODE_169_length_169506_cov_71.493668.1.169568_3 K01867
I9.NODE_169_length_169506_cov_71.493668.1.169568_30 K11069
I9.NODE_169_length_169506_cov_71.493668.1.169568_31 
I9.NODE_169_length_169506_cov_71.493668.1.169568_32 K02538
I9.NODE_169_length_169506_cov_71.493668.1.169568_33 
I9.NODE_169_length_169506_cov_71.493668.1.169568_34 
I9.NODE_169_length_169506_cov_71.493668.1.169568_35 
I9.NODE_169_length_169506_cov_71.493668.1.169568_36 
I9.NODE_169_length_169506_cov_71.493668.1.169568_37 
I9.NODE_169_length_169506_cov_71.493668.1.169568_38 
I9.NODE_169_length_169506_cov_71.493668.1.169568_39 K02081
I9.NODE_169_length_169506_cov_71.493668.1.169568_4 K00537
I9.NODE_169_length_169506_cov_71.493668.1.169568_40 
I9.NODE_169_length_169506_cov_71.493668.1.169568_41 
I9.NODE_169_length_169506_cov_71.493668.1.169568_42 
I9.NODE_169_length_169506_cov_71.493668.1.169568_43 
I9.NODE_169_length_169506_cov_71.493668.1.169568_44 K08094
I9.NODE_169_length_169506_cov_71.493668.1.169568_45 
I9.NODE_169_length_169506_cov_71.493668.1.169568_46 
I9.NODE_169_length_169506_cov_71.493668.1.169568_47 
I9.NODE_169_length_169506_cov_71.493668.1.169568_48 
I9.NODE_169_length_169506_cov_71.493668.1.169568_49 
I9.NODE_169_length_169506_cov_71.493668.1.169568_5 
I9.NODE_169_length_169506_cov_71.493668.1.169568_50 
I9.NODE_169_length_169506_cov_71.493668.1.169568_51 
I9.NODE_169_length_169506_cov_71.493668.1.169568_52 
I9.NODE_169_length_169506_cov_71.493668.1.169568_53 
I9.NODE_169_length_169506_cov_71.493668.1.169568_54 
I9.NODE_169_length_169506_cov_71.493668.1.169568_55 K13629
I9.NODE_169_length_169506_cov_71.493668.1.169568_56 K00865
I9.NODE_169_length_169506_cov_71.493668.1.169568_57 K02647
I9.NODE_169_length_169506_cov_71.493668.1.169568_58 K07029
I9.NODE_169_length_169506_cov_71.493668.1.169568_59 
I9.NODE_169_length_169506_cov_71.493668.1.169568_6 K06198
I9.NODE_169_length_169506_cov_71.493668.1.169568_60 
I9.NODE_169_length_169506_cov_71.493668.1.169568_61 K02001 K02002
I9.NODE_169_length_169506_cov_71.493668.1.169568_62 K02000
I9.NODE_169_length_169506_cov_71.493668.1.169568_63 
I9.NODE_169_length_169506_cov_71.493668.1.169568_64 K06158
I9.NODE_169_length_169506_cov_71.493668.1.169568_65 K01926
I9.NODE_169_length_169506_cov_71.493668.1.169568_66 K07052
I9.NODE_169_length_169506_cov_71.493668.1.169568_67 
I9.NODE_169_length_169506_cov_71.493668.1.169568_68 K04078
I9.NODE_169_length_169506_cov_71.493668.1.169568_69 K04077
I9.NODE_169_length_169506_cov_71.493668.1.169568_7 K08602
I9.NODE_169_length_169506_cov_71.493668.1.169568_70 
I9.NODE_169_length_169506_cov_71.493668.1.169568_71 
I9.NODE_169_length_169506_cov_71.493668.1.169568_72 
I9.NODE_169_length_169506_cov_71.493668.1.169568_73 
I9.NODE_169_length_169506_cov_71.493668.1.169568_74 
I9.NODE_169_length_169506_cov_71.493668.1.169568_75 K00763
I9.NODE_169_length_169506_cov_71.493668.1.169568_76 K01916
I9.NODE_169_length_169506_cov_71.493668.1.169568_77 K01552
I9.NODE_169_length_169506_cov_71.493668.1.169568_78 
I9.NODE_169_length_169506_cov_71.493668.1.169568_79 K06975
I9.NODE_169_length_169506_cov_71.493668.1.169568_8 
I9.NODE_169_length_169506_cov_71.493668.1.169568_80 K03075
I9.NODE_169_length_169506_cov_71.493668.1.169568_81 K03928
I9.NODE_169_length_169506_cov_71.493668.1.169568_82 K12573
I9.NODE_169_length_169506_cov_71.493668.1.169568_83 K03664
I9.NODE_169_length_169506_cov_71.493668.1.169568_84 K02108
I9.NODE_169_length_169506_cov_71.493668.1.169568_85 K02110
I9.NODE_169_length_169506_cov_71.493668.1.169568_86 K02109
I9.NODE_169_length_169506_cov_71.493668.1.169568_87 K02113
I9.NODE_169_length_169506_cov_71.493668.1.169568_88 K02111
I9.NODE_169_length_169506_cov_71.493668.1.169568_89 K02115
I9.NODE_169_length_169506_cov_71.493668.1.169568_9 
I9.NODE_169_length_169506_cov_71.493668.1.169568_90 K02112
I9.NODE_169_length_169506_cov_71.493668.1.169568_91 K02114
I9.NODE_169_length_169506_cov_71.493668.1.169568_92 
I9.NODE_169_length_169506_cov_71.493668.1.169568_93 K00790
I9.NODE_169_length_169506_cov_71.493668.1.169568_94 
I9.NODE_169_length_169506_cov_71.493668.1.169568_95 
I9.NODE_169_length_169506_cov_71.493668.1.169568_96 K03548
I9.NODE_169_length_169506_cov_71.493668.1.169568_97 K01118
I9.NODE_169_length_169506_cov_71.493668.1.169568_98 
I9.NODE_169_length_169506_cov_71.493668.1.169568_99 
I9.NODE_175_length_108926_cov_68.970016_1 K00936
I9.NODE_175_length_108926_cov_68.970016_10 
I9.NODE_175_length_108926_cov_68.970016_100 K06925
I9.NODE_175_length_108926_cov_68.970016_101 K00625
I9.NODE_175_length_108926_cov_68.970016_102 K03648
I9.NODE_175_length_108926_cov_68.970016_103 K07024
I9.NODE_175_length_108926_cov_68.970016_104 
I9.NODE_175_length_108926_cov_68.970016_11 K06901
I9.NODE_175_length_108926_cov_68.970016_12 
I9.NODE_175_length_108926_cov_68.970016_13 K07024
I9.NODE_175_length_108926_cov_68.970016_14 
I9.NODE_175_length_108926_cov_68.970016_15 
I9.NODE_175_length_108926_cov_68.970016_16 K00940
I9.NODE_175_length_108926_cov_68.970016_17 
I9.NODE_175_length_108926_cov_68.970016_18 
I9.NODE_175_length_108926_cov_68.970016_19 
I9.NODE_175_length_108926_cov_68.970016_2 K02483
I9.NODE_175_length_108926_cov_68.970016_20 
I9.NODE_175_length_108926_cov_68.970016_21 
I9.NODE_175_length_108926_cov_68.970016_22 
I9.NODE_175_length_108926_cov_68.970016_23 K01567
I9.NODE_175_length_108926_cov_68.970016_24 K07027
I9.NODE_175_length_108926_cov_68.970016_25 K09773
I9.NODE_175_length_108926_cov_68.970016_26 
I9.NODE_175_length_108926_cov_68.970016_27 K01006
I9.NODE_175_length_108926_cov_68.970016_28 
I9.NODE_175_length_108926_cov_68.970016_29 
I9.NODE_175_length_108926_cov_68.970016_3 K00033
I9.NODE_175_length_108926_cov_68.970016_30 
I9.NODE_175_length_108926_cov_68.970016_31 K05350
I9.NODE_175_length_108926_cov_68.970016_32 
I9.NODE_175_length_108926_cov_68.970016_33 K02759
I9.NODE_175_length_108926_cov_68.970016_34 K02760
I9.NODE_175_length_108926_cov_68.970016_35 
I9.NODE_175_length_108926_cov_68.970016_36 
I9.NODE_175_length_108926_cov_68.970016_37 
I9.NODE_175_length_108926_cov_68.970016_38 K02761
I9.NODE_175_length_108926_cov_68.970016_39 
I9.NODE_175_length_108926_cov_68.970016_4 K02911
I9.NODE_175_length_108926_cov_68.970016_40 
I9.NODE_175_length_108926_cov_68.970016_41 
I9.NODE_175_length_108926_cov_68.970016_42 
I9.NODE_175_length_108926_cov_68.970016_43 K06206
I9.NODE_175_length_108926_cov_68.970016_44 
I9.NODE_175_length_108926_cov_68.970016_45 K03709
I9.NODE_175_length_108926_cov_68.970016_46 K00036
I9.NODE_175_length_108926_cov_68.970016_47 
I9.NODE_175_length_108926_cov_68.970016_48 
I9.NODE_175_length_108926_cov_68.970016_49 K01870
I9.NODE_175_length_108926_cov_68.970016_5 K07040
I9.NODE_175_length_108926_cov_68.970016_50 K04074
I9.NODE_175_length_108926_cov_68.970016_51 
I9.NODE_175_length_108926_cov_68.970016_52 K02221
I9.NODE_175_length_108926_cov_68.970016_53 K09772
I9.NODE_175_length_108926_cov_68.970016_54 K06997
I9.NODE_175_length_108926_cov_68.970016_55 K03531
I9.NODE_175_length_108926_cov_68.970016_56 K03590
I9.NODE_175_length_108926_cov_68.970016_57 K03589
I9.NODE_175_length_108926_cov_68.970016_58 K02563
I9.NODE_175_length_108926_cov_68.970016_59 K01925
I9.NODE_175_length_108926_cov_68.970016_6 K00873
I9.NODE_175_length_108926_cov_68.970016_60 K01000
I9.NODE_175_length_108926_cov_68.970016_61 K12556
I9.NODE_175_length_108926_cov_68.970016_62 
I9.NODE_175_length_108926_cov_68.970016_63 K03438
I9.NODE_175_length_108926_cov_68.970016_64 K03925
I9.NODE_175_length_108926_cov_68.970016_65 
I9.NODE_175_length_108926_cov_68.970016_66 K03284
I9.NODE_175_length_108926_cov_68.970016_67 K03631
I9.NODE_175_length_108926_cov_68.970016_68 K03402
I9.NODE_175_length_108926_cov_68.970016_69 K06442
I9.NODE_175_length_108926_cov_68.970016_7 K00850
I9.NODE_175_length_108926_cov_68.970016_70 K00795
I9.NODE_175_length_108926_cov_68.970016_71 K03602
I9.NODE_175_length_108926_cov_68.970016_72 K03601
I9.NODE_175_length_108926_cov_68.970016_73 K01491
I9.NODE_175_length_108926_cov_68.970016_74 K03625
I9.NODE_175_length_108926_cov_68.970016_75 
I9.NODE_175_length_108926_cov_68.970016_76 
I9.NODE_175_length_108926_cov_68.970016_77 K01262
I9.NODE_175_length_108926_cov_68.970016_78 
I9.NODE_175_length_108926_cov_68.970016_79 K13256
I9.NODE_175_length_108926_cov_68.970016_8 K02337
I9.NODE_175_length_108926_cov_68.970016_80 K02899
I9.NODE_175_length_108926_cov_68.970016_81 K07584
I9.NODE_175_length_108926_cov_68.970016_82 K02888
I9.NODE_175_length_108926_cov_68.970016_83 
I9.NODE_175_length_108926_cov_68.970016_84 K13638
I9.NODE_175_length_108926_cov_68.970016_85 K09687
I9.NODE_175_length_108926_cov_68.970016_86 K09686
I9.NODE_175_length_108926_cov_68.970016_87 
I9.NODE_175_length_108926_cov_68.970016_88 
I9.NODE_175_length_108926_cov_68.970016_89 
I9.NODE_175_length_108926_cov_68.970016_9 
I9.NODE_175_length_108926_cov_68.970016_90 K00286
I9.NODE_175_length_108926_cov_68.970016_91 K06896
I9.NODE_175_length_108926_cov_68.970016_92 K02777 K02778 K02779
I9.NODE_175_length_108926_cov_68.970016_93 K00691
I9.NODE_175_length_108926_cov_68.970016_94 K01838
I9.NODE_175_length_108926_cov_68.970016_95 K01785
I9.NODE_175_length_108926_cov_68.970016_96 K02529
I9.NODE_175_length_108926_cov_68.970016_97 
I9.NODE_175_length_108926_cov_68.970016_98 
I9.NODE_175_length_108926_cov_68.970016_99 
I9.NODE_1854_length_1165_cov_74.376823_1 
I9.NODE_1854_length_1165_cov_74.376823_2 
I9.NODE_1854_length_1165_cov_74.376823_3 
I9.NODE_1854_length_1165_cov_74.376823_4 
I9.NODE_1974_length_227559_cov_69.794281.177165.227625_1 
I9.NODE_1974_length_227559_cov_69.794281.177165.227625_10 K01091
I9.NODE_1974_length_227559_cov_69.794281.177165.227625_11 K01791
I9.NODE_1974_length_227559_cov_69.794281.177165.227625_12 K02617
I9.NODE_1974_length_227559_cov_69.794281.177165.227625_13 
I9.NODE_1974_length_227559_cov_69.794281.177165.227625_14 
I9.NODE_1974_length_227559_cov_69.794281.177165.227625_15 K09790
I9.NODE_1974_length_227559_cov_69.794281.177165.227625_16 
I9.NODE_1974_length_227559_cov_69.794281.177165.227625_17 K12574
I9.NODE_1974_length_227559_cov_69.794281.177165.227625_18 
I9.NODE_1974_length_227559_cov_69.794281.177165.227625_19 K03630
I9.NODE_1974_length_227559_cov_69.794281.177165.227625_2 K00721
I9.NODE_1974_length_227559_cov_69.794281.177165.227625_20 
I9.NODE_1974_length_227559_cov_69.794281.177165.227625_21 K01930
I9.NODE_1974_length_227559_cov_69.794281.177165.227625_22 
I9.NODE_1974_length_227559_cov_69.794281.177165.227625_23 
I9.NODE_1974_length_227559_cov_69.794281.177165.227625_24 K01873
I9.NODE_1974_length_227559_cov_69.794281.177165.227625_25 K11065
I9.NODE_1974_length_227559_cov_69.794281.177165.227625_26 
I9.NODE_1974_length_227559_cov_69.794281.177165.227625_27 K03151
I9.NODE_1974_length_227559_cov_69.794281.177165.227625_28 K06901
I9.NODE_1974_length_227559_cov_69.794281.177165.227625_29 K00540
I9.NODE_1974_length_227559_cov_69.794281.177165.227625_3 
I9.NODE_1974_length_227559_cov_69.794281.177165.227625_30 
I9.NODE_1974_length_227559_cov_69.794281.177165.227625_31 
I9.NODE_1974_length_227559_cov_69.794281.177165.227625_32 K06216
I9.NODE_1974_length_227559_cov_69.794281.177165.227625_33 K06726
I9.NODE_1974_length_227559_cov_69.794281.177165.227625_34 K00852
I9.NODE_1974_length_227559_cov_69.794281.177165.227625_35 K02529
I9.NODE_1974_length_227559_cov_69.794281.177165.227625_36 K01175
I9.NODE_1974_length_227559_cov_69.794281.177165.227625_37 K03475
I9.NODE_1974_length_227559_cov_69.794281.177165.227625_38 K02822
I9.NODE_1974_length_227559_cov_69.794281.177165.227625_39 
I9.NODE_1974_length_227559_cov_69.794281.177165.227625_4 K03499
I9.NODE_1974_length_227559_cov_69.794281.177165.227625_40 
I9.NODE_1974_length_227559_cov_69.794281.177165.227625_41 
I9.NODE_1974_length_227559_cov_69.794281.177165.227625_42 
I9.NODE_1974_length_227559_cov_69.794281.177165.227625_43 
I9.NODE_1974_length_227559_cov_69.794281.177165.227625_44 
I9.NODE_1974_length_227559_cov_69.794281.177165.227625_45 K01077
I9.NODE_1974_length_227559_cov_69.794281.177165.227625_46 
I9.NODE_1974_length_227559_cov_69.794281.177165.227625_47 
I9.NODE_1974_length_227559_cov_69.794281.177165.227625_48 K01042
I9.NODE_1974_length_227559_cov_69.794281.177165.227625_5 K07694
I9.NODE_1974_length_227559_cov_69.794281.177165.227625_6 K11617
I9.NODE_1974_length_227559_cov_69.794281.177165.227625_7 
I9.NODE_1974_length_227559_cov_69.794281.177165.227625_8 K03624
I9.NODE_1974_length_227559_cov_69.794281.177165.227625_9 K07082
I9.NODE_1974_length_227559_cov_69.794281.48.177153_1 
I9.NODE_1974_length_227559_cov_69.794281.48.177153_10 K03497
I9.NODE_1974_length_227559_cov_69.794281.48.177153_100 K00869
I9.NODE_1974_length_227559_cov_69.794281.48.177153_101 K01597
I9.NODE_1974_length_227559_cov_69.794281.48.177153_102 K00938
I9.NODE_1974_length_227559_cov_69.794281.48.177153_103 K01823
I9.NODE_1974_length_227559_cov_69.794281.48.177153_104 K04072
I9.NODE_1974_length_227559_cov_69.794281.48.177153_105 
I9.NODE_1974_length_227559_cov_69.794281.48.177153_106 K03210
I9.NODE_1974_length_227559_cov_69.794281.48.177153_107 K00773
I9.NODE_1974_length_227559_cov_69.794281.48.177153_108 K08317
I9.NODE_1974_length_227559_cov_69.794281.48.177153_109 
I9.NODE_1974_length_227559_cov_69.794281.48.177153_11 K03496
I9.NODE_1974_length_227559_cov_69.794281.48.177153_110 K02029 K02030
I9.NODE_1974_length_227559_cov_69.794281.48.177153_111 K02028
I9.NODE_1974_length_227559_cov_69.794281.48.177153_112 
I9.NODE_1974_length_227559_cov_69.794281.48.177153_113 
I9.NODE_1974_length_227559_cov_69.794281.48.177153_114 
I9.NODE_1974_length_227559_cov_69.794281.48.177153_115 
I9.NODE_1974_length_227559_cov_69.794281.48.177153_116 K11936
I9.NODE_1974_length_227559_cov_69.794281.48.177153_117 
I9.NODE_1974_length_227559_cov_69.794281.48.177153_118 
I9.NODE_1974_length_227559_cov_69.794281.48.177153_119 
I9.NODE_1974_length_227559_cov_69.794281.48.177153_12 K03501
I9.NODE_1974_length_227559_cov_69.794281.48.177153_120 K11144
I9.NODE_1974_length_227559_cov_69.794281.48.177153_121 K03346
I9.NODE_1974_length_227559_cov_69.794281.48.177153_122 K07738
I9.NODE_1974_length_227559_cov_69.794281.48.177153_123 K00859
I9.NODE_1974_length_227559_cov_69.794281.48.177153_124 K10563
I9.NODE_1974_length_227559_cov_69.794281.48.177153_125 K02335
I9.NODE_1974_length_227559_cov_69.794281.48.177153_126 
I9.NODE_1974_length_227559_cov_69.794281.48.177153_127 
I9.NODE_1974_length_227559_cov_69.794281.48.177153_128 K01533
I9.NODE_1974_length_227559_cov_69.794281.48.177153_129 
I9.NODE_1974_length_227559_cov_69.794281.48.177153_13 
I9.NODE_1974_length_227559_cov_69.794281.48.177153_130 K03549
I9.NODE_1974_length_227559_cov_69.794281.48.177153_131 
I9.NODE_1974_length_227559_cov_69.794281.48.177153_132 K07729
I9.NODE_1974_length_227559_cov_69.794281.48.177153_133 K07568
I9.NODE_1974_length_227559_cov_69.794281.48.177153_134 
I9.NODE_1974_length_227559_cov_69.794281.48.177153_135 K05847
I9.NODE_1974_length_227559_cov_69.794281.48.177153_136 K05846
I9.NODE_1974_length_227559_cov_69.794281.48.177153_137 K05845
I9.NODE_1974_length_227559_cov_69.794281.48.177153_138 K05846
I9.NODE_1974_length_227559_cov_69.794281.48.177153_139 
I9.NODE_1974_length_227559_cov_69.794281.48.177153_14 K10254
I9.NODE_1974_length_227559_cov_69.794281.48.177153_140 
I9.NODE_1974_length_227559_cov_69.794281.48.177153_141 K01529
I9.NODE_1974_length_227559_cov_69.794281.48.177153_142 K01421
I9.NODE_1974_length_227559_cov_69.794281.48.177153_143 
I9.NODE_1974_length_227559_cov_69.794281.48.177153_144 K01104
I9.NODE_1974_length_227559_cov_69.794281.48.177153_145 
I9.NODE_1974_length_227559_cov_69.794281.48.177153_146 
I9.NODE_1974_length_227559_cov_69.794281.48.177153_147 
I9.NODE_1974_length_227559_cov_69.794281.48.177153_148 K10352
I9.NODE_1974_length_227559_cov_69.794281.48.177153_149 
I9.NODE_1974_length_227559_cov_69.794281.48.177153_15 K01636
I9.NODE_1974_length_227559_cov_69.794281.48.177153_150 
I9.NODE_1974_length_227559_cov_69.794281.48.177153_151 K07171
I9.NODE_1974_length_227559_cov_69.794281.48.177153_152 K01775
I9.NODE_1974_length_227559_cov_69.794281.48.177153_153 K00997
I9.NODE_1974_length_227559_cov_69.794281.48.177153_154 
I9.NODE_1974_length_227559_cov_69.794281.48.177153_155 K05592
I9.NODE_1974_length_227559_cov_69.794281.48.177153_156 K01929
I9.NODE_1974_length_227559_cov_69.794281.48.177153_157 K01921
I9.NODE_1974_length_227559_cov_69.794281.48.177153_158 K09768
I9.NODE_1974_length_227559_cov_69.794281.48.177153_159 
I9.NODE_1974_length_227559_cov_69.794281.48.177153_16 K02781
I9.NODE_1974_length_227559_cov_69.794281.48.177153_160 
I9.NODE_1974_length_227559_cov_69.794281.48.177153_161 
I9.NODE_1974_length_227559_cov_69.794281.48.177153_162 
I9.NODE_1974_length_227559_cov_69.794281.48.177153_17 K02782 K02783
I9.NODE_1974_length_227559_cov_69.794281.48.177153_18 K02783
I9.NODE_1974_length_227559_cov_69.794281.48.177153_19 K02466
I9.NODE_1974_length_227559_cov_69.794281.48.177153_2 
I9.NODE_1974_length_227559_cov_69.794281.48.177153_20 
I9.NODE_1974_length_227559_cov_69.794281.48.177153_21 
I9.NODE_1974_length_227559_cov_69.794281.48.177153_22 
I9.NODE_1974_length_227559_cov_69.794281.48.177153_23 K03495
I9.NODE_1974_length_227559_cov_69.794281.48.177153_24 K03650
I9.NODE_1974_length_227559_cov_69.794281.48.177153_25 K03308
I9.NODE_1974_length_227559_cov_69.794281.48.177153_26 K05966
I9.NODE_1974_length_227559_cov_69.794281.48.177153_27 K00027
I9.NODE_1974_length_227559_cov_69.794281.48.177153_28 K01960
I9.NODE_1974_length_227559_cov_69.794281.48.177153_29 K05964
I9.NODE_1974_length_227559_cov_69.794281.48.177153_3 K00936
I9.NODE_1974_length_227559_cov_69.794281.48.177153_30 K01643
I9.NODE_1974_length_227559_cov_69.794281.48.177153_31 K01644
I9.NODE_1974_length_227559_cov_69.794281.48.177153_32 K01646
I9.NODE_1974_length_227559_cov_69.794281.48.177153_33 K01910
I9.NODE_1974_length_227559_cov_69.794281.48.177153_34 
I9.NODE_1974_length_227559_cov_69.794281.48.177153_35 K01572
I9.NODE_1974_length_227559_cov_69.794281.48.177153_36 K01606
I9.NODE_1974_length_227559_cov_69.794281.48.177153_37 
I9.NODE_1974_length_227559_cov_69.794281.48.177153_38 K03300
I9.NODE_1974_length_227559_cov_69.794281.48.177153_39 K11476
I9.NODE_1974_length_227559_cov_69.794281.48.177153_4 K01875
I9.NODE_1974_length_227559_cov_69.794281.48.177153_40 
I9.NODE_1974_length_227559_cov_69.794281.48.177153_41 K06346
I9.NODE_1974_length_227559_cov_69.794281.48.177153_42 K03217
I9.NODE_1974_length_227559_cov_69.794281.48.177153_43 K03536
I9.NODE_1974_length_227559_cov_69.794281.48.177153_44 K02914
I9.NODE_1974_length_227559_cov_69.794281.48.177153_45 K02313
I9.NODE_1974_length_227559_cov_69.794281.48.177153_46 K02338
I9.NODE_1974_length_227559_cov_69.794281.48.177153_47 
I9.NODE_1974_length_227559_cov_69.794281.48.177153_48 K03629
I9.NODE_1974_length_227559_cov_69.794281.48.177153_49 K02470
I9.NODE_1974_length_227559_cov_69.794281.48.177153_5 K00088
I9.NODE_1974_length_227559_cov_69.794281.48.177153_50 K02469
I9.NODE_1974_length_227559_cov_69.794281.48.177153_51 K02990
I9.NODE_1974_length_227559_cov_69.794281.48.177153_52 K03111
I9.NODE_1974_length_227559_cov_69.794281.48.177153_53 K02963
I9.NODE_1974_length_227559_cov_69.794281.48.177153_54 
I9.NODE_1974_length_227559_cov_69.794281.48.177153_55 K02939
I9.NODE_1974_length_227559_cov_69.794281.48.177153_56 K02314
I9.NODE_1974_length_227559_cov_69.794281.48.177153_57 K01939
I9.NODE_1974_length_227559_cov_69.794281.48.177153_58 
I9.NODE_1974_length_227559_cov_69.794281.48.177153_59 
I9.NODE_1974_length_227559_cov_69.794281.48.177153_6 
I9.NODE_1974_length_227559_cov_69.794281.48.177153_60 
I9.NODE_1974_length_227559_cov_69.794281.48.177153_61 
I9.NODE_1974_length_227559_cov_69.794281.48.177153_62 K06147
I9.NODE_1974_length_227559_cov_69.794281.48.177153_63 K06147
I9.NODE_1974_length_227559_cov_69.794281.48.177153_64 
I9.NODE_1974_length_227559_cov_69.794281.48.177153_65 K01734
I9.NODE_1974_length_227559_cov_69.794281.48.177153_66 K10112
I9.NODE_1974_length_227559_cov_69.794281.48.177153_67 
I9.NODE_1974_length_227559_cov_69.794281.48.177153_68 K02528
I9.NODE_1974_length_227559_cov_69.794281.48.177153_69 K05985
I9.NODE_1974_length_227559_cov_69.794281.48.177153_7 
I9.NODE_1974_length_227559_cov_69.794281.48.177153_70 K03424
I9.NODE_1974_length_227559_cov_69.794281.48.177153_71 K03657
I9.NODE_1974_length_227559_cov_69.794281.48.177153_72 
I9.NODE_1974_length_227559_cov_69.794281.48.177153_73 
I9.NODE_1974_length_227559_cov_69.794281.48.177153_74 K01874
I9.NODE_1974_length_227559_cov_69.794281.48.177153_75 K03294
I9.NODE_1974_length_227559_cov_69.794281.48.177153_76 K05340
I9.NODE_1974_length_227559_cov_69.794281.48.177153_77 K00936
I9.NODE_1974_length_227559_cov_69.794281.48.177153_78 K02483
I9.NODE_1974_length_227559_cov_69.794281.48.177153_79 
I9.NODE_1974_length_227559_cov_69.794281.48.177153_8 K06942
I9.NODE_1974_length_227559_cov_69.794281.48.177153_80 
I9.NODE_1974_length_227559_cov_69.794281.48.177153_81 
I9.NODE_1974_length_227559_cov_69.794281.48.177153_82 
I9.NODE_1974_length_227559_cov_69.794281.48.177153_83 
I9.NODE_1974_length_227559_cov_69.794281.48.177153_84 
I9.NODE_1974_length_227559_cov_69.794281.48.177153_85 K03827
I9.NODE_1974_length_227559_cov_69.794281.48.177153_86 K08987
I9.NODE_1974_length_227559_cov_69.794281.48.177153_87 
I9.NODE_1974_length_227559_cov_69.794281.48.177153_88 K02887
I9.NODE_1974_length_227559_cov_69.794281.48.177153_89 K02916
I9.NODE_1974_length_227559_cov_69.794281.48.177153_9 
I9.NODE_1974_length_227559_cov_69.794281.48.177153_90 K02520
I9.NODE_1974_length_227559_cov_69.794281.48.177153_91 K07496
I9.NODE_1974_length_227559_cov_69.794281.48.177153_92 K02032
I9.NODE_1974_length_227559_cov_69.794281.48.177153_93 K02031
I9.NODE_1974_length_227559_cov_69.794281.48.177153_94 K02034
I9.NODE_1974_length_227559_cov_69.794281.48.177153_95 K02033
I9.NODE_1974_length_227559_cov_69.794281.48.177153_96 
I9.NODE_1974_length_227559_cov_69.794281.48.177153_97 K02035
I9.NODE_1974_length_227559_cov_69.794281.48.177153_98 
I9.NODE_1974_length_227559_cov_69.794281.48.177153_99 
I9.NODE_201_length_46181_cov_71.807236_1 K01625
I9.NODE_201_length_46181_cov_71.807236_10 K01911
I9.NODE_201_length_46181_cov_71.807236_11 K02552
I9.NODE_201_length_46181_cov_71.807236_12 K02551
I9.NODE_201_length_46181_cov_71.807236_13 K08680
I9.NODE_201_length_46181_cov_71.807236_14 K02549
I9.NODE_201_length_46181_cov_71.807236_15 
I9.NODE_201_length_46181_cov_71.807236_16 
I9.NODE_201_length_46181_cov_71.807236_17 K04063
I9.NODE_201_length_46181_cov_71.807236_18 
I9.NODE_201_length_46181_cov_71.807236_19 
I9.NODE_201_length_46181_cov_71.807236_2 K00874
I9.NODE_201_length_46181_cov_71.807236_20 
I9.NODE_201_length_46181_cov_71.807236_21 
I9.NODE_201_length_46181_cov_71.807236_22 K07106
I9.NODE_201_length_46181_cov_71.807236_23 
I9.NODE_201_length_46181_cov_71.807236_24 
I9.NODE_201_length_46181_cov_71.807236_25 
I9.NODE_201_length_46181_cov_71.807236_26 K04564
I9.NODE_201_length_46181_cov_71.807236_27 K01778
I9.NODE_201_length_46181_cov_71.807236_28 
I9.NODE_201_length_46181_cov_71.807236_29 K02564
I9.NODE_201_length_46181_cov_71.807236_3 K01815
I9.NODE_201_length_46181_cov_71.807236_30 K07507
I9.NODE_201_length_46181_cov_71.807236_31 K03744
I9.NODE_201_length_46181_cov_71.807236_32 K06872
I9.NODE_201_length_46181_cov_71.807236_33 K00526
I9.NODE_201_length_46181_cov_71.807236_34 K00525
I9.NODE_201_length_46181_cov_71.807236_35 K03647
I9.NODE_201_length_46181_cov_71.807236_36 K06191
I9.NODE_201_length_46181_cov_71.807236_37 K04758
I9.NODE_201_length_46181_cov_71.807236_38 K04759
I9.NODE_201_length_46181_cov_71.807236_39 
I9.NODE_201_length_46181_cov_71.807236_4 K00046
I9.NODE_201_length_46181_cov_71.807236_40 
I9.NODE_201_length_46181_cov_71.807236_41 
I9.NODE_201_length_46181_cov_71.807236_42 
I9.NODE_201_length_46181_cov_71.807236_43 
I9.NODE_201_length_46181_cov_71.807236_44 
I9.NODE_201_length_46181_cov_71.807236_45 
I9.NODE_201_length_46181_cov_71.807236_46 
I9.NODE_201_length_46181_cov_71.807236_47 
I9.NODE_201_length_46181_cov_71.807236_48 K07483
I9.NODE_201_length_46181_cov_71.807236_49 
I9.NODE_201_length_46181_cov_71.807236_5 
I9.NODE_201_length_46181_cov_71.807236_6 K03305
I9.NODE_201_length_46181_cov_71.807236_7 
I9.NODE_201_length_46181_cov_71.807236_8 K01175
I9.NODE_201_length_46181_cov_71.807236_9 K01661
I9.NODE_2313_length_22773_cov_66.167175.7.22839_1 
I9.NODE_2313_length_22773_cov_66.167175.7.22839_10 
I9.NODE_2313_length_22773_cov_66.167175.7.22839_11 
I9.NODE_2313_length_22773_cov_66.167175.7.22839_12 
I9.NODE_2313_length_22773_cov_66.167175.7.22839_13 K07021
I9.NODE_2313_length_22773_cov_66.167175.7.22839_14 K05813
I9.NODE_2313_length_22773_cov_66.167175.7.22839_15 
I9.NODE_2313_length_22773_cov_66.167175.7.22839_16 K00032
I9.NODE_2313_length_22773_cov_66.167175.7.22839_17 K00384
I9.NODE_2313_length_22773_cov_66.167175.7.22839_18 K03768
I9.NODE_2313_length_22773_cov_66.167175.7.22839_19 
I9.NODE_2313_length_22773_cov_66.167175.7.22839_2 
I9.NODE_2313_length_22773_cov_66.167175.7.22839_20 K00842
I9.NODE_2313_length_22773_cov_66.167175.7.22839_21 K07570
I9.NODE_2313_length_22773_cov_66.167175.7.22839_22 
I9.NODE_2313_length_22773_cov_66.167175.7.22839_23 
I9.NODE_2313_length_22773_cov_66.167175.7.22839_3 
I9.NODE_2313_length_22773_cov_66.167175.7.22839_4 
I9.NODE_2313_length_22773_cov_66.167175.7.22839_5 
I9.NODE_2313_length_22773_cov_66.167175.7.22839_6 K07467
I9.NODE_2313_length_22773_cov_66.167175.7.22839_7 
I9.NODE_2313_length_22773_cov_66.167175.7.22839_8 
I9.NODE_2313_length_22773_cov_66.167175.7.22839_9 
I9.NODE_2319_length_439_cov_69.619591.1.480_1 
I9.NODE_28_length_235648_cov_70.896149_1 K01091
I9.NODE_28_length_235648_cov_70.896149_10 K01409
I9.NODE_28_length_235648_cov_70.896149_100 K00078
I9.NODE_28_length_235648_cov_70.896149_101 
I9.NODE_28_length_235648_cov_70.896149_102 
I9.NODE_28_length_235648_cov_70.896149_103 K02395
I9.NODE_28_length_235648_cov_70.896149_104 
I9.NODE_28_length_235648_cov_70.896149_105 K03816
I9.NODE_28_length_235648_cov_70.896149_106 K03458
I9.NODE_28_length_235648_cov_70.896149_107 
I9.NODE_28_length_235648_cov_70.896149_108 
I9.NODE_28_length_235648_cov_70.896149_109 K01756
I9.NODE_28_length_235648_cov_70.896149_11 K01887
I9.NODE_28_length_235648_cov_70.896149_110 
I9.NODE_28_length_235648_cov_70.896149_111 
I9.NODE_28_length_235648_cov_70.896149_112 
I9.NODE_28_length_235648_cov_70.896149_113 K03695
I9.NODE_28_length_235648_cov_70.896149_114 
I9.NODE_28_length_235648_cov_70.896149_115 
I9.NODE_28_length_235648_cov_70.896149_116 K03596
I9.NODE_28_length_235648_cov_70.896149_117 
I9.NODE_28_length_235648_cov_70.896149_118 
I9.NODE_28_length_235648_cov_70.896149_119 
I9.NODE_28_length_235648_cov_70.896149_12 K06950
I9.NODE_28_length_235648_cov_70.896149_120 
I9.NODE_28_length_235648_cov_70.896149_121 
I9.NODE_28_length_235648_cov_70.896149_122 K02027
I9.NODE_28_length_235648_cov_70.896149_123 K10189
I9.NODE_28_length_235648_cov_70.896149_124 K02026
I9.NODE_28_length_235648_cov_70.896149_125 
I9.NODE_28_length_235648_cov_70.896149_126 
I9.NODE_28_length_235648_cov_70.896149_127 
I9.NODE_28_length_235648_cov_70.896149_128 K01867
I9.NODE_28_length_235648_cov_70.896149_129 
I9.NODE_28_length_235648_cov_70.896149_13 
I9.NODE_28_length_235648_cov_70.896149_130 
I9.NODE_28_length_235648_cov_70.896149_131 
I9.NODE_28_length_235648_cov_70.896149_132 K02025
I9.NODE_28_length_235648_cov_70.896149_133 K02026
I9.NODE_28_length_235648_cov_70.896149_134 K02027
I9.NODE_28_length_235648_cov_70.896149_135 
I9.NODE_28_length_235648_cov_70.896149_136 K07718
I9.NODE_28_length_235648_cov_70.896149_137 K07720
I9.NODE_28_length_235648_cov_70.896149_138 
I9.NODE_28_length_235648_cov_70.896149_139 
I9.NODE_28_length_235648_cov_70.896149_14 
I9.NODE_28_length_235648_cov_70.896149_140 
I9.NODE_28_length_235648_cov_70.896149_141 K08234
I9.NODE_28_length_235648_cov_70.896149_142 K02817 K02818 K02819
I9.NODE_28_length_235648_cov_70.896149_143 
I9.NODE_28_length_235648_cov_70.896149_144 
I9.NODE_28_length_235648_cov_70.896149_145 K06973
I9.NODE_28_length_235648_cov_70.896149_146 
I9.NODE_28_length_235648_cov_70.896149_147 K06998
I9.NODE_28_length_235648_cov_70.896149_148 
I9.NODE_28_length_235648_cov_70.896149_149 K11991
I9.NODE_28_length_235648_cov_70.896149_15 K03281
I9.NODE_28_length_235648_cov_70.896149_150 
I9.NODE_28_length_235648_cov_70.896149_151 
I9.NODE_28_length_235648_cov_70.896149_152 
I9.NODE_28_length_235648_cov_70.896149_153 
I9.NODE_28_length_235648_cov_70.896149_154 
I9.NODE_28_length_235648_cov_70.896149_155 
I9.NODE_28_length_235648_cov_70.896149_156 
I9.NODE_28_length_235648_cov_70.896149_157 K07741
I9.NODE_28_length_235648_cov_70.896149_158 
I9.NODE_28_length_235648_cov_70.896149_159 
I9.NODE_28_length_235648_cov_70.896149_16 
I9.NODE_28_length_235648_cov_70.896149_160 
I9.NODE_28_length_235648_cov_70.896149_161 
I9.NODE_28_length_235648_cov_70.896149_162 
I9.NODE_28_length_235648_cov_70.896149_163 
I9.NODE_28_length_235648_cov_70.896149_164 
I9.NODE_28_length_235648_cov_70.896149_165 
I9.NODE_28_length_235648_cov_70.896149_166 
I9.NODE_28_length_235648_cov_70.896149_167 
I9.NODE_28_length_235648_cov_70.896149_168 
I9.NODE_28_length_235648_cov_70.896149_169 
I9.NODE_28_length_235648_cov_70.896149_17 K01092
I9.NODE_28_length_235648_cov_70.896149_170 
I9.NODE_28_length_235648_cov_70.896149_171 
I9.NODE_28_length_235648_cov_70.896149_172 
I9.NODE_28_length_235648_cov_70.896149_173 
I9.NODE_28_length_235648_cov_70.896149_174 
I9.NODE_28_length_235648_cov_70.896149_175 
I9.NODE_28_length_235648_cov_70.896149_176 
I9.NODE_28_length_235648_cov_70.896149_177 K06909
I9.NODE_28_length_235648_cov_70.896149_178 
I9.NODE_28_length_235648_cov_70.896149_179 
I9.NODE_28_length_235648_cov_70.896149_18 K06207
I9.NODE_28_length_235648_cov_70.896149_180 
I9.NODE_28_length_235648_cov_70.896149_181 
I9.NODE_28_length_235648_cov_70.896149_182 
I9.NODE_28_length_235648_cov_70.896149_183 
I9.NODE_28_length_235648_cov_70.896149_184 
I9.NODE_28_length_235648_cov_70.896149_185 
I9.NODE_28_length_235648_cov_70.896149_186 
I9.NODE_28_length_235648_cov_70.896149_187 
I9.NODE_28_length_235648_cov_70.896149_188 
I9.NODE_28_length_235648_cov_70.896149_189 
I9.NODE_28_length_235648_cov_70.896149_19 
I9.NODE_28_length_235648_cov_70.896149_190 
I9.NODE_28_length_235648_cov_70.896149_191 
I9.NODE_28_length_235648_cov_70.896149_192 
I9.NODE_28_length_235648_cov_70.896149_193 
I9.NODE_28_length_235648_cov_70.896149_194 
I9.NODE_28_length_235648_cov_70.896149_195 
I9.NODE_28_length_235648_cov_70.896149_196 
I9.NODE_28_length_235648_cov_70.896149_197 
I9.NODE_28_length_235648_cov_70.896149_198 
I9.NODE_28_length_235648_cov_70.896149_199 K06306
I9.NODE_28_length_235648_cov_70.896149_2 
I9.NODE_28_length_235648_cov_70.896149_20 K03654
I9.NODE_28_length_235648_cov_70.896149_200 
I9.NODE_28_length_235648_cov_70.896149_201 K01417
I9.NODE_28_length_235648_cov_70.896149_202 
I9.NODE_28_length_235648_cov_70.896149_203 
I9.NODE_28_length_235648_cov_70.896149_204 
I9.NODE_28_length_235648_cov_70.896149_205 K07185
I9.NODE_28_length_235648_cov_70.896149_206 K06205
I9.NODE_28_length_235648_cov_70.896149_207 K01265
I9.NODE_28_length_235648_cov_70.896149_208 K07058
I9.NODE_28_length_235648_cov_70.896149_209 K13685
I9.NODE_28_length_235648_cov_70.896149_21 
I9.NODE_28_length_235648_cov_70.896149_210 K07011
I9.NODE_28_length_235648_cov_70.896149_211 
I9.NODE_28_length_235648_cov_70.896149_212 K12997
I9.NODE_28_length_235648_cov_70.896149_213 K00973
I9.NODE_28_length_235648_cov_70.896149_214 K01790
I9.NODE_28_length_235648_cov_70.896149_215 K01710
I9.NODE_28_length_235648_cov_70.896149_216 K00067
I9.NODE_28_length_235648_cov_70.896149_217 K00786
I9.NODE_28_length_235648_cov_70.896149_218 K09153
I9.NODE_28_length_235648_cov_70.896149_219 
I9.NODE_28_length_235648_cov_70.896149_22 K03588
I9.NODE_28_length_235648_cov_70.896149_220 K09692
I9.NODE_28_length_235648_cov_70.896149_221 K01990
I9.NODE_28_length_235648_cov_70.896149_222 
I9.NODE_28_length_235648_cov_70.896149_223 
I9.NODE_28_length_235648_cov_70.896149_224 
I9.NODE_28_length_235648_cov_70.896149_225 
I9.NODE_28_length_235648_cov_70.896149_226 K03606
I9.NODE_28_length_235648_cov_70.896149_227 
I9.NODE_28_length_235648_cov_70.896149_228 
I9.NODE_28_length_235648_cov_70.896149_229 
I9.NODE_28_length_235648_cov_70.896149_23 K01958
I9.NODE_28_length_235648_cov_70.896149_24 
I9.NODE_28_length_235648_cov_70.896149_25 
I9.NODE_28_length_235648_cov_70.896149_26 
I9.NODE_28_length_235648_cov_70.896149_27 K08316
I9.NODE_28_length_235648_cov_70.896149_28 K00954
I9.NODE_28_length_235648_cov_70.896149_29 K07177
I9.NODE_28_length_235648_cov_70.896149_3 K06872
I9.NODE_28_length_235648_cov_70.896149_30 K02237
I9.NODE_28_length_235648_cov_70.896149_31 K01493
I9.NODE_28_length_235648_cov_70.896149_32 K02238
I9.NODE_28_length_235648_cov_70.896149_33 K02340
I9.NODE_28_length_235648_cov_70.896149_34 
I9.NODE_28_length_235648_cov_70.896149_35 K10806
I9.NODE_28_length_235648_cov_70.896149_36 K02968
I9.NODE_28_length_235648_cov_70.896149_37 K03306
I9.NODE_28_length_235648_cov_70.896149_38 K07220
I9.NODE_28_length_235648_cov_70.896149_39 K03478
I9.NODE_28_length_235648_cov_70.896149_4 
I9.NODE_28_length_235648_cov_70.896149_40 K06153
I9.NODE_28_length_235648_cov_70.896149_41 
I9.NODE_28_length_235648_cov_70.896149_42 K09963
I9.NODE_28_length_235648_cov_70.896149_43 K07106
I9.NODE_28_length_235648_cov_70.896149_44 K02809 K02810
I9.NODE_28_length_235648_cov_70.896149_45 
I9.NODE_28_length_235648_cov_70.896149_46 K01834
I9.NODE_28_length_235648_cov_70.896149_47 K01069
I9.NODE_28_length_235648_cov_70.896149_48 K01487
I9.NODE_28_length_235648_cov_70.896149_49 
I9.NODE_28_length_235648_cov_70.896149_5 
I9.NODE_28_length_235648_cov_70.896149_50 K00364
I9.NODE_28_length_235648_cov_70.896149_51 
I9.NODE_28_length_235648_cov_70.896149_52 
I9.NODE_28_length_235648_cov_70.896149_53 K00375
I9.NODE_28_length_235648_cov_70.896149_54 K01840
I9.NODE_28_length_235648_cov_70.896149_55 K00286
I9.NODE_28_length_235648_cov_70.896149_56 
I9.NODE_28_length_235648_cov_70.896149_57 K00003
I9.NODE_28_length_235648_cov_70.896149_58 K01733
I9.NODE_28_length_235648_cov_70.896149_59 K00872
I9.NODE_28_length_235648_cov_70.896149_6 K02545
I9.NODE_28_length_235648_cov_70.896149_60 K09773
I9.NODE_28_length_235648_cov_70.896149_61 K02076
I9.NODE_28_length_235648_cov_70.896149_62 K02970
I9.NODE_28_length_235648_cov_70.896149_63 K09117
I9.NODE_28_length_235648_cov_70.896149_64 K06217
I9.NODE_28_length_235648_cov_70.896149_65 K07037
I9.NODE_28_length_235648_cov_70.896149_66 K07042
I9.NODE_28_length_235648_cov_70.896149_67 K00901
I9.NODE_28_length_235648_cov_70.896149_68 K03595
I9.NODE_28_length_235648_cov_70.896149_69 K03584
I9.NODE_28_length_235648_cov_70.896149_7 
I9.NODE_28_length_235648_cov_70.896149_70 K01878
I9.NODE_28_length_235648_cov_70.896149_71 K01879
I9.NODE_28_length_235648_cov_70.896149_72 
I9.NODE_28_length_235648_cov_70.896149_73 K03217
I9.NODE_28_length_235648_cov_70.896149_74 K01512
I9.NODE_28_length_235648_cov_70.896149_75 K03437
I9.NODE_28_length_235648_cov_70.896149_76 K03826
I9.NODE_28_length_235648_cov_70.896149_77 K02967
I9.NODE_28_length_235648_cov_70.896149_78 K02357
I9.NODE_28_length_235648_cov_70.896149_79 K09903
I9.NODE_28_length_235648_cov_70.896149_8 K03789
I9.NODE_28_length_235648_cov_70.896149_80 K02838
I9.NODE_28_length_235648_cov_70.896149_81 K09013
I9.NODE_28_length_235648_cov_70.896149_82 K09015
I9.NODE_28_length_235648_cov_70.896149_83 K11717
I9.NODE_28_length_235648_cov_70.896149_84 K04488
I9.NODE_28_length_235648_cov_70.896149_85 K09014
I9.NODE_28_length_235648_cov_70.896149_86 K07149
I9.NODE_28_length_235648_cov_70.896149_87 K00034
I9.NODE_28_length_235648_cov_70.896149_88 K01417
I9.NODE_28_length_235648_cov_70.896149_89 K01881
I9.NODE_28_length_235648_cov_70.896149_9 K03789
I9.NODE_28_length_235648_cov_70.896149_90 K03763
I9.NODE_28_length_235648_cov_70.896149_91 
I9.NODE_28_length_235648_cov_70.896149_92 
I9.NODE_28_length_235648_cov_70.896149_93 
I9.NODE_28_length_235648_cov_70.896149_94 K03722
I9.NODE_28_length_235648_cov_70.896149_95 
I9.NODE_28_length_235648_cov_70.896149_96 K00812
I9.NODE_28_length_235648_cov_70.896149_97 K01893
I9.NODE_28_length_235648_cov_70.896149_98 
I9.NODE_28_length_235648_cov_70.896149_99 
I9.NODE_297_length_6505_cov_81.808151_1 
I9.NODE_297_length_6505_cov_81.808151_2 
I9.NODE_297_length_6505_cov_81.808151_3 K08170
I9.NODE_297_length_6505_cov_81.808151_4 
I9.NODE_297_length_6505_cov_81.808151_5 K01451
I9.NODE_297_length_6505_cov_81.808151_6 K01485
I9.NODE_30_length_86204_cov_71.282249.1.86265_1 
I9.NODE_30_length_86204_cov_71.282249.1.86265_10 K03547
I9.NODE_30_length_86204_cov_71.282249.1.86265_11 K00655
I9.NODE_30_length_86204_cov_71.282249.1.86265_12 
I9.NODE_30_length_86204_cov_71.282249.1.86265_13 K07461
I9.NODE_30_length_86204_cov_71.282249.1.86265_14 K01243
I9.NODE_30_length_86204_cov_71.282249.1.86265_15 
I9.NODE_30_length_86204_cov_71.282249.1.86265_16 K01515
I9.NODE_30_length_86204_cov_71.282249.1.86265_17 
I9.NODE_30_length_86204_cov_71.282249.1.86265_18 
I9.NODE_30_length_86204_cov_71.282249.1.86265_19 K03574
I9.NODE_30_length_86204_cov_71.282249.1.86265_2 
I9.NODE_30_length_86204_cov_71.282249.1.86265_20 
I9.NODE_30_length_86204_cov_71.282249.1.86265_21 
I9.NODE_30_length_86204_cov_71.282249.1.86265_22 
I9.NODE_30_length_86204_cov_71.282249.1.86265_23 K03575
I9.NODE_30_length_86204_cov_71.282249.1.86265_24 K03565
I9.NODE_30_length_86204_cov_71.282249.1.86265_25 K00599
I9.NODE_30_length_86204_cov_71.282249.1.86265_26 
I9.NODE_30_length_86204_cov_71.282249.1.86265_27 K12111
I9.NODE_30_length_86204_cov_71.282249.1.86265_28 
I9.NODE_30_length_86204_cov_71.282249.1.86265_29 K02099
I9.NODE_30_length_86204_cov_71.282249.1.86265_3 
I9.NODE_30_length_86204_cov_71.282249.1.86265_30 
I9.NODE_30_length_86204_cov_71.282249.1.86265_31 K02935
I9.NODE_30_length_86204_cov_71.282249.1.86265_32 K02864
I9.NODE_30_length_86204_cov_71.282249.1.86265_33 K02863
I9.NODE_30_length_86204_cov_71.282249.1.86265_34 K02867
I9.NODE_30_length_86204_cov_71.282249.1.86265_35 
I9.NODE_30_length_86204_cov_71.282249.1.86265_36 K01752
I9.NODE_30_length_86204_cov_71.282249.1.86265_37 K01752
I9.NODE_30_length_86204_cov_71.282249.1.86265_38 K02035
I9.NODE_30_length_86204_cov_71.282249.1.86265_39 
I9.NODE_30_length_86204_cov_71.282249.1.86265_4 
I9.NODE_30_length_86204_cov_71.282249.1.86265_40 
I9.NODE_30_length_86204_cov_71.282249.1.86265_41 
I9.NODE_30_length_86204_cov_71.282249.1.86265_42 
I9.NODE_30_length_86204_cov_71.282249.1.86265_43 K02601
I9.NODE_30_length_86204_cov_71.282249.1.86265_44 
I9.NODE_30_length_86204_cov_71.282249.1.86265_45 K02913
I9.NODE_30_length_86204_cov_71.282249.1.86265_46 
I9.NODE_30_length_86204_cov_71.282249.1.86265_47 
I9.NODE_30_length_86204_cov_71.282249.1.86265_48 K00075
I9.NODE_30_length_86204_cov_71.282249.1.86265_49 K03810
I9.NODE_30_length_86204_cov_71.282249.1.86265_5 
I9.NODE_30_length_86204_cov_71.282249.1.86265_50 K01142
I9.NODE_30_length_86204_cov_71.282249.1.86265_51 K02342
I9.NODE_30_length_86204_cov_71.282249.1.86265_52 
I9.NODE_30_length_86204_cov_71.282249.1.86265_53 
I9.NODE_30_length_86204_cov_71.282249.1.86265_54 K03386
I9.NODE_30_length_86204_cov_71.282249.1.86265_55 K00588
I9.NODE_30_length_86204_cov_71.282249.1.86265_56 K03800
I9.NODE_30_length_86204_cov_71.282249.1.86265_57 
I9.NODE_30_length_86204_cov_71.282249.1.86265_58 
I9.NODE_30_length_86204_cov_71.282249.1.86265_59 K01179
I9.NODE_30_length_86204_cov_71.282249.1.86265_6 
I9.NODE_30_length_86204_cov_71.282249.1.86265_60 K03740
I9.NODE_30_length_86204_cov_71.282249.1.86265_61 K03367
I9.NODE_30_length_86204_cov_71.282249.1.86265_62 K03739
I9.NODE_30_length_86204_cov_71.282249.1.86265_63 K03367
I9.NODE_30_length_86204_cov_71.282249.1.86265_64 
I9.NODE_30_length_86204_cov_71.282249.1.86265_65 K02004
I9.NODE_30_length_86204_cov_71.282249.1.86265_66 K11631
I9.NODE_30_length_86204_cov_71.282249.1.86265_67 K00527
I9.NODE_30_length_86204_cov_71.282249.1.86265_68 K04068
I9.NODE_30_length_86204_cov_71.282249.1.86265_69 K02346
I9.NODE_30_length_86204_cov_71.282249.1.86265_7 
I9.NODE_30_length_86204_cov_71.282249.1.86265_70 K02069
I9.NODE_30_length_86204_cov_71.282249.1.86265_71 K02068
I9.NODE_30_length_86204_cov_71.282249.1.86265_72 K07056
I9.NODE_30_length_86204_cov_71.282249.1.86265_73 
I9.NODE_30_length_86204_cov_71.282249.1.86265_74 
I9.NODE_30_length_86204_cov_71.282249.1.86265_75 K02341
I9.NODE_30_length_86204_cov_71.282249.1.86265_76 
I9.NODE_30_length_86204_cov_71.282249.1.86265_77 K00943
I9.NODE_30_length_86204_cov_71.282249.1.86265_78 K06187
I9.NODE_30_length_86204_cov_71.282249.1.86265_79 K03707
I9.NODE_30_length_86204_cov_71.282249.1.86265_8 K11654
I9.NODE_30_length_86204_cov_71.282249.1.86265_80 K02008
I9.NODE_30_length_86204_cov_71.282249.1.86265_81 K02006
I9.NODE_30_length_86204_cov_71.282249.1.86265_82 
I9.NODE_30_length_86204_cov_71.282249.1.86265_83 
I9.NODE_30_length_86204_cov_71.282249.1.86265_84 
I9.NODE_30_length_86204_cov_71.282249.1.86265_9 K03546
I9.NODE_316_length_8582_cov_58.880329_1 
I9.NODE_316_length_8582_cov_58.880329_10 K08156
I9.NODE_316_length_8582_cov_58.880329_2 
I9.NODE_316_length_8582_cov_58.880329_3 K02343
I9.NODE_316_length_8582_cov_58.880329_4 K09747
I9.NODE_316_length_8582_cov_58.880329_5 
I9.NODE_316_length_8582_cov_58.880329_6 K00878
I9.NODE_316_length_8582_cov_58.880329_7 K00788
I9.NODE_316_length_8582_cov_58.880329_8 K00877 K00941
I9.NODE_316_length_8582_cov_58.880329_9 
I9.NODE_334_length_608979_cov_62.916916.14.609045_1 
I9.NODE_334_length_608979_cov_62.916916.14.609045_10 
I9.NODE_334_length_608979_cov_62.916916.14.609045_100 K00133
I9.NODE_334_length_608979_cov_62.916916.14.609045_101 K01714
I9.NODE_334_length_608979_cov_62.916916.14.609045_102 K07021
I9.NODE_334_length_608979_cov_62.916916.14.609045_103 
I9.NODE_334_length_608979_cov_62.916916.14.609045_104 
I9.NODE_334_length_608979_cov_62.916916.14.609045_105 K01101
I9.NODE_334_length_608979_cov_62.916916.14.609045_106 
I9.NODE_334_length_608979_cov_62.916916.14.609045_107 
I9.NODE_334_length_608979_cov_62.916916.14.609045_108 
I9.NODE_334_length_608979_cov_62.916916.14.609045_109 K06188
I9.NODE_334_length_608979_cov_62.916916.14.609045_11 
I9.NODE_334_length_608979_cov_62.916916.14.609045_110 K07668
I9.NODE_334_length_608979_cov_62.916916.14.609045_111 K07652
I9.NODE_334_length_608979_cov_62.916916.14.609045_112 
I9.NODE_334_length_608979_cov_62.916916.14.609045_113 
I9.NODE_334_length_608979_cov_62.916916.14.609045_114 
I9.NODE_334_length_608979_cov_62.916916.14.609045_115 K07089
I9.NODE_334_length_608979_cov_62.916916.14.609045_116 K08986
I9.NODE_334_length_608979_cov_62.916916.14.609045_117 
I9.NODE_334_length_608979_cov_62.916916.14.609045_118 
I9.NODE_334_length_608979_cov_62.916916.14.609045_119 
I9.NODE_334_length_608979_cov_62.916916.14.609045_12 
I9.NODE_334_length_608979_cov_62.916916.14.609045_120 K07447
I9.NODE_334_length_608979_cov_62.916916.14.609045_121 
I9.NODE_334_length_608979_cov_62.916916.14.609045_122 
I9.NODE_334_length_608979_cov_62.916916.14.609045_123 K00027
I9.NODE_334_length_608979_cov_62.916916.14.609045_124 K11616
I9.NODE_334_length_608979_cov_62.916916.14.609045_125 K11614
I9.NODE_334_length_608979_cov_62.916916.14.609045_126 K11615
I9.NODE_334_length_608979_cov_62.916916.14.609045_127 
I9.NODE_334_length_608979_cov_62.916916.14.609045_128 
I9.NODE_334_length_608979_cov_62.916916.14.609045_129 K01652
I9.NODE_334_length_608979_cov_62.916916.14.609045_13 
I9.NODE_334_length_608979_cov_62.916916.14.609045_130 K01575
I9.NODE_334_length_608979_cov_62.916916.14.609045_131 
I9.NODE_334_length_608979_cov_62.916916.14.609045_132 
I9.NODE_334_length_608979_cov_62.916916.14.609045_133 
I9.NODE_334_length_608979_cov_62.916916.14.609045_134 K02053 K02054
I9.NODE_334_length_608979_cov_62.916916.14.609045_135 K02053
I9.NODE_334_length_608979_cov_62.916916.14.609045_136 K02052
I9.NODE_334_length_608979_cov_62.916916.14.609045_137 K02055
I9.NODE_334_length_608979_cov_62.916916.14.609045_138 K01486
I9.NODE_334_length_608979_cov_62.916916.14.609045_139 K01564
I9.NODE_334_length_608979_cov_62.916916.14.609045_14 
I9.NODE_334_length_608979_cov_62.916916.14.609045_140 
I9.NODE_334_length_608979_cov_62.916916.14.609045_141 K03734
I9.NODE_334_length_608979_cov_62.916916.14.609045_142 
I9.NODE_334_length_608979_cov_62.916916.14.609045_143 K09155
I9.NODE_334_length_608979_cov_62.916916.14.609045_144 
I9.NODE_334_length_608979_cov_62.916916.14.609045_145 
I9.NODE_334_length_608979_cov_62.916916.14.609045_146 
I9.NODE_334_length_608979_cov_62.916916.14.609045_147 K07098
I9.NODE_334_length_608979_cov_62.916916.14.609045_148 K02025
I9.NODE_334_length_608979_cov_62.916916.14.609045_149 K02026
I9.NODE_334_length_608979_cov_62.916916.14.609045_15 K00657
I9.NODE_334_length_608979_cov_62.916916.14.609045_150 
I9.NODE_334_length_608979_cov_62.916916.14.609045_151 
I9.NODE_334_length_608979_cov_62.916916.14.609045_152 K01060
I9.NODE_334_length_608979_cov_62.916916.14.609045_153 
I9.NODE_334_length_608979_cov_62.916916.14.609045_154 K05349
I9.NODE_334_length_608979_cov_62.916916.14.609045_155 
I9.NODE_334_length_608979_cov_62.916916.14.609045_156 
I9.NODE_334_length_608979_cov_62.916916.14.609045_157 
I9.NODE_334_length_608979_cov_62.916916.14.609045_158 K03492
I9.NODE_334_length_608979_cov_62.916916.14.609045_159 K01188
I9.NODE_334_length_608979_cov_62.916916.14.609045_16 
I9.NODE_334_length_608979_cov_62.916916.14.609045_160 
I9.NODE_334_length_608979_cov_62.916916.14.609045_161 
I9.NODE_334_length_608979_cov_62.916916.14.609045_162 
I9.NODE_334_length_608979_cov_62.916916.14.609045_163 
I9.NODE_334_length_608979_cov_62.916916.14.609045_164 
I9.NODE_334_length_608979_cov_62.916916.14.609045_165 
I9.NODE_334_length_608979_cov_62.916916.14.609045_166 
I9.NODE_334_length_608979_cov_62.916916.14.609045_167 K01989
I9.NODE_334_length_608979_cov_62.916916.14.609045_168 K05832
I9.NODE_334_length_608979_cov_62.916916.14.609045_169 K05833
I9.NODE_334_length_608979_cov_62.916916.14.609045_17 
I9.NODE_334_length_608979_cov_62.916916.14.609045_170 
I9.NODE_334_length_608979_cov_62.916916.14.609045_171 
I9.NODE_334_length_608979_cov_62.916916.14.609045_172 
I9.NODE_334_length_608979_cov_62.916916.14.609045_173 K07024
I9.NODE_334_length_608979_cov_62.916916.14.609045_174 K02483
I9.NODE_334_length_608979_cov_62.916916.14.609045_175 K02484
I9.NODE_334_length_608979_cov_62.916916.14.609045_176 
I9.NODE_334_length_608979_cov_62.916916.14.609045_177 
I9.NODE_334_length_608979_cov_62.916916.14.609045_178 K07014
I9.NODE_334_length_608979_cov_62.916916.14.609045_179 K06969
I9.NODE_334_length_608979_cov_62.916916.14.609045_18 
I9.NODE_334_length_608979_cov_62.916916.14.609045_180 K03471
I9.NODE_334_length_608979_cov_62.916916.14.609045_181 K01552
I9.NODE_334_length_608979_cov_62.916916.14.609045_182 
I9.NODE_334_length_608979_cov_62.916916.14.609045_183 K09748
I9.NODE_334_length_608979_cov_62.916916.14.609045_184 K02600
I9.NODE_334_length_608979_cov_62.916916.14.609045_185 K07742
I9.NODE_334_length_608979_cov_62.916916.14.609045_186 
I9.NODE_334_length_608979_cov_62.916916.14.609045_187 K02519
I9.NODE_334_length_608979_cov_62.916916.14.609045_188 K02834
I9.NODE_334_length_608979_cov_62.916916.14.609045_189 
I9.NODE_334_length_608979_cov_62.916916.14.609045_19 
I9.NODE_334_length_608979_cov_62.916916.14.609045_190 
I9.NODE_334_length_608979_cov_62.916916.14.609045_191 
I9.NODE_334_length_608979_cov_62.916916.14.609045_192 
I9.NODE_334_length_608979_cov_62.916916.14.609045_193 
I9.NODE_334_length_608979_cov_62.916916.14.609045_194 
I9.NODE_334_length_608979_cov_62.916916.14.609045_195 
I9.NODE_334_length_608979_cov_62.916916.14.609045_196 
I9.NODE_334_length_608979_cov_62.916916.14.609045_197 
I9.NODE_334_length_608979_cov_62.916916.14.609045_198 
I9.NODE_334_length_608979_cov_62.916916.14.609045_199 
I9.NODE_334_length_608979_cov_62.916916.14.609045_2 K00964
I9.NODE_334_length_608979_cov_62.916916.14.609045_20 
I9.NODE_334_length_608979_cov_62.916916.14.609045_200 
I9.NODE_334_length_608979_cov_62.916916.14.609045_201 
I9.NODE_334_length_608979_cov_62.916916.14.609045_202 
I9.NODE_334_length_608979_cov_62.916916.14.609045_203 
I9.NODE_334_length_608979_cov_62.916916.14.609045_204 
I9.NODE_334_length_608979_cov_62.916916.14.609045_205 
I9.NODE_334_length_608979_cov_62.916916.14.609045_206 K13714
I9.NODE_334_length_608979_cov_62.916916.14.609045_207 K03177
I9.NODE_334_length_608979_cov_62.916916.14.609045_208 K11753
I9.NODE_334_length_608979_cov_62.916916.14.609045_209 K03824
I9.NODE_334_length_608979_cov_62.916916.14.609045_21 
I9.NODE_334_length_608979_cov_62.916916.14.609045_210 K10947
I9.NODE_334_length_608979_cov_62.916916.14.609045_211 
I9.NODE_334_length_608979_cov_62.916916.14.609045_212 
I9.NODE_334_length_608979_cov_62.916916.14.609045_213 
I9.NODE_334_length_608979_cov_62.916916.14.609045_214 
I9.NODE_334_length_608979_cov_62.916916.14.609045_215 
I9.NODE_334_length_608979_cov_62.916916.14.609045_216 
I9.NODE_334_length_608979_cov_62.916916.14.609045_217 
I9.NODE_334_length_608979_cov_62.916916.14.609045_218 K11921
I9.NODE_334_length_608979_cov_62.916916.14.609045_219 K01531
I9.NODE_334_length_608979_cov_62.916916.14.609045_22 K07284
I9.NODE_334_length_608979_cov_62.916916.14.609045_220 K02495
I9.NODE_334_length_608979_cov_62.916916.14.609045_221 K03705
I9.NODE_334_length_608979_cov_62.916916.14.609045_222 K03687
I9.NODE_334_length_608979_cov_62.916916.14.609045_223 K04043
I9.NODE_334_length_608979_cov_62.916916.14.609045_224 K03686
I9.NODE_334_length_608979_cov_62.916916.14.609045_225 
I9.NODE_334_length_608979_cov_62.916916.14.609045_226 K09687
I9.NODE_334_length_608979_cov_62.916916.14.609045_227 K01992
I9.NODE_334_length_608979_cov_62.916916.14.609045_228 K07313
I9.NODE_334_length_608979_cov_62.916916.14.609045_229 K06959
I9.NODE_334_length_608979_cov_62.916916.14.609045_23 
I9.NODE_334_length_608979_cov_62.916916.14.609045_230 K03095
I9.NODE_334_length_608979_cov_62.916916.14.609045_231 K10907
I9.NODE_334_length_608979_cov_62.916916.14.609045_232 
I9.NODE_334_length_608979_cov_62.916916.14.609045_233 
I9.NODE_334_length_608979_cov_62.916916.14.609045_234 K01443
I9.NODE_334_length_608979_cov_62.916916.14.609045_235 
I9.NODE_334_length_608979_cov_62.916916.14.609045_236 
I9.NODE_334_length_608979_cov_62.916916.14.609045_237 K02003
I9.NODE_334_length_608979_cov_62.916916.14.609045_238 K02004
I9.NODE_334_length_608979_cov_62.916916.14.609045_239 
I9.NODE_334_length_608979_cov_62.916916.14.609045_24 
I9.NODE_334_length_608979_cov_62.916916.14.609045_240 K07192
I9.NODE_334_length_608979_cov_62.916916.14.609045_241 
I9.NODE_334_length_608979_cov_62.916916.14.609045_242 
I9.NODE_334_length_608979_cov_62.916916.14.609045_243 
I9.NODE_334_length_608979_cov_62.916916.14.609045_244 
I9.NODE_334_length_608979_cov_62.916916.14.609045_245 
I9.NODE_334_length_608979_cov_62.916916.14.609045_246 K03710
I9.NODE_334_length_608979_cov_62.916916.14.609045_247 K03148
I9.NODE_334_length_608979_cov_62.916916.14.609045_248 
I9.NODE_334_length_608979_cov_62.916916.14.609045_249 K05652
I9.NODE_334_length_608979_cov_62.916916.14.609045_25 K09779
I9.NODE_334_length_608979_cov_62.916916.14.609045_250 
I9.NODE_334_length_608979_cov_62.916916.14.609045_251 
I9.NODE_334_length_608979_cov_62.916916.14.609045_252 
I9.NODE_334_length_608979_cov_62.916916.14.609045_253 
I9.NODE_334_length_608979_cov_62.916916.14.609045_254 
I9.NODE_334_length_608979_cov_62.916916.14.609045_255 
I9.NODE_334_length_608979_cov_62.916916.14.609045_256 
I9.NODE_334_length_608979_cov_62.916916.14.609045_257 K00384
I9.NODE_334_length_608979_cov_62.916916.14.609045_258 
I9.NODE_334_length_608979_cov_62.916916.14.609045_259 
I9.NODE_334_length_608979_cov_62.916916.14.609045_26 
I9.NODE_334_length_608979_cov_62.916916.14.609045_260 K02003 K02004
I9.NODE_334_length_608979_cov_62.916916.14.609045_261 
I9.NODE_334_length_608979_cov_62.916916.14.609045_262 K10110
I9.NODE_334_length_608979_cov_62.916916.14.609045_263 K10109
I9.NODE_334_length_608979_cov_62.916916.14.609045_264 K10108
I9.NODE_334_length_608979_cov_62.916916.14.609045_265 K01234
I9.NODE_334_length_608979_cov_62.916916.14.609045_266 K01215
I9.NODE_334_length_608979_cov_62.916916.14.609045_267 K01187
I9.NODE_334_length_608979_cov_62.916916.14.609045_268 
I9.NODE_334_length_608979_cov_62.916916.14.609045_269 K01531
I9.NODE_334_length_608979_cov_62.916916.14.609045_27 
I9.NODE_334_length_608979_cov_62.916916.14.609045_270 K00161
I9.NODE_334_length_608979_cov_62.916916.14.609045_271 K00162
I9.NODE_334_length_608979_cov_62.916916.14.609045_272 K00627
I9.NODE_334_length_608979_cov_62.916916.14.609045_273 K00382
I9.NODE_334_length_608979_cov_62.916916.14.609045_274 
I9.NODE_334_length_608979_cov_62.916916.14.609045_275 K00005
I9.NODE_334_length_608979_cov_62.916916.14.609045_276 
I9.NODE_334_length_608979_cov_62.916916.14.609045_277 K05878
I9.NODE_334_length_608979_cov_62.916916.14.609045_278 K05879
I9.NODE_334_length_608979_cov_62.916916.14.609045_279 
I9.NODE_334_length_608979_cov_62.916916.14.609045_28 
I9.NODE_334_length_608979_cov_62.916916.14.609045_280 K01641
I9.NODE_334_length_608979_cov_62.916916.14.609045_281 K00021
I9.NODE_334_length_608979_cov_62.916916.14.609045_282 
I9.NODE_334_length_608979_cov_62.916916.14.609045_283 
I9.NODE_334_length_608979_cov_62.916916.14.609045_284 
I9.NODE_334_length_608979_cov_62.916916.14.609045_285 
I9.NODE_334_length_608979_cov_62.916916.14.609045_286 
I9.NODE_334_length_608979_cov_62.916916.14.609045_287 
I9.NODE_334_length_608979_cov_62.916916.14.609045_288 K08169
I9.NODE_334_length_608979_cov_62.916916.14.609045_289 
I9.NODE_334_length_608979_cov_62.916916.14.609045_29 
I9.NODE_334_length_608979_cov_62.916916.14.609045_290 
I9.NODE_334_length_608979_cov_62.916916.14.609045_291 K06881
I9.NODE_334_length_608979_cov_62.916916.14.609045_292 K06193
I9.NODE_334_length_608979_cov_62.916916.14.609045_293 
I9.NODE_334_length_608979_cov_62.916916.14.609045_294 
I9.NODE_334_length_608979_cov_62.916916.14.609045_295 
I9.NODE_334_length_608979_cov_62.916916.14.609045_296 
I9.NODE_334_length_608979_cov_62.916916.14.609045_297 K01872
I9.NODE_334_length_608979_cov_62.916916.14.609045_298 K06967
I9.NODE_334_length_608979_cov_62.916916.14.609045_299 
I9.NODE_334_length_608979_cov_62.916916.14.609045_3 K02529
I9.NODE_334_length_608979_cov_62.916916.14.609045_30 
I9.NODE_334_length_608979_cov_62.916916.14.609045_300 K01258
I9.NODE_334_length_608979_cov_62.916916.14.609045_301 
I9.NODE_334_length_608979_cov_62.916916.14.609045_302 
I9.NODE_334_length_608979_cov_62.916916.14.609045_303 K03752
I9.NODE_334_length_608979_cov_62.916916.14.609045_304 K02598
I9.NODE_334_length_608979_cov_62.916916.14.609045_305 
I9.NODE_334_length_608979_cov_62.916916.14.609045_306 K03943
I9.NODE_334_length_608979_cov_62.916916.14.609045_307 K00335
I9.NODE_334_length_608979_cov_62.916916.14.609045_308 K00123
I9.NODE_334_length_608979_cov_62.916916.14.609045_309 K03750 K07219
I9.NODE_334_length_608979_cov_62.916916.14.609045_31 
I9.NODE_334_length_608979_cov_62.916916.14.609045_310 K03637
I9.NODE_334_length_608979_cov_62.916916.14.609045_311 K03639
I9.NODE_334_length_608979_cov_62.916916.14.609045_312 
I9.NODE_334_length_608979_cov_62.916916.14.609045_313 
I9.NODE_334_length_608979_cov_62.916916.14.609045_314 
I9.NODE_334_length_608979_cov_62.916916.14.609045_315 K02020
I9.NODE_334_length_608979_cov_62.916916.14.609045_316 
I9.NODE_334_length_608979_cov_62.916916.14.609045_317 K02018
I9.NODE_334_length_608979_cov_62.916916.14.609045_318 K01534
I9.NODE_334_length_608979_cov_62.916916.14.609045_319 K09888
I9.NODE_334_length_608979_cov_62.916916.14.609045_32 
I9.NODE_334_length_608979_cov_62.916916.14.609045_320 
I9.NODE_334_length_608979_cov_62.916916.14.609045_321 K07456
I9.NODE_334_length_608979_cov_62.916916.14.609045_322 K03671
I9.NODE_334_length_608979_cov_62.916916.14.609045_323 K03703
I9.NODE_334_length_608979_cov_62.916916.14.609045_324 
I9.NODE_334_length_608979_cov_62.916916.14.609045_325 K01990
I9.NODE_334_length_608979_cov_62.916916.14.609045_326 K01992
I9.NODE_334_length_608979_cov_62.916916.14.609045_327 
I9.NODE_334_length_608979_cov_62.916916.14.609045_328 K01222
I9.NODE_334_length_608979_cov_62.916916.14.609045_329 
I9.NODE_334_length_608979_cov_62.916916.14.609045_33 K03293
I9.NODE_334_length_608979_cov_62.916916.14.609045_330 
I9.NODE_334_length_608979_cov_62.916916.14.609045_331 K07007
I9.NODE_334_length_608979_cov_62.916916.14.609045_332 K00262
I9.NODE_334_length_608979_cov_62.916916.14.609045_333 K01810
I9.NODE_334_length_608979_cov_62.916916.14.609045_334 
I9.NODE_334_length_608979_cov_62.916916.14.609045_335 K03647
I9.NODE_334_length_608979_cov_62.916916.14.609045_336 
I9.NODE_334_length_608979_cov_62.916916.14.609045_337 K02123
I9.NODE_334_length_608979_cov_62.916916.14.609045_338 K02124
I9.NODE_334_length_608979_cov_62.916916.14.609045_339 
I9.NODE_334_length_608979_cov_62.916916.14.609045_34 
I9.NODE_334_length_608979_cov_62.916916.14.609045_340 K02119
I9.NODE_334_length_608979_cov_62.916916.14.609045_341 K02122
I9.NODE_334_length_608979_cov_62.916916.14.609045_342 K02117
I9.NODE_334_length_608979_cov_62.916916.14.609045_343 K02118
I9.NODE_334_length_608979_cov_62.916916.14.609045_344 K02120
I9.NODE_334_length_608979_cov_62.916916.14.609045_345 
I9.NODE_334_length_608979_cov_62.916916.14.609045_346 K01467
I9.NODE_334_length_608979_cov_62.916916.14.609045_347 K04041
I9.NODE_334_length_608979_cov_62.916916.14.609045_348 K01586
I9.NODE_334_length_608979_cov_62.916916.14.609045_349 
I9.NODE_334_length_608979_cov_62.916916.14.609045_35 
I9.NODE_334_length_608979_cov_62.916916.14.609045_350 
I9.NODE_334_length_608979_cov_62.916916.14.609045_351 
I9.NODE_334_length_608979_cov_62.916916.14.609045_352 
I9.NODE_334_length_608979_cov_62.916916.14.609045_353 
I9.NODE_334_length_608979_cov_62.916916.14.609045_354 
I9.NODE_334_length_608979_cov_62.916916.14.609045_355 
I9.NODE_334_length_608979_cov_62.916916.14.609045_356 
I9.NODE_334_length_608979_cov_62.916916.14.609045_357 
I9.NODE_334_length_608979_cov_62.916916.14.609045_358 K02803 K02804
I9.NODE_334_length_608979_cov_62.916916.14.609045_359 
I9.NODE_334_length_608979_cov_62.916916.14.609045_36 K00104
I9.NODE_334_length_608979_cov_62.916916.14.609045_360 K01552
I9.NODE_334_length_608979_cov_62.916916.14.609045_361 K02316
I9.NODE_334_length_608979_cov_62.916916.14.609045_362 K03086
I9.NODE_334_length_608979_cov_62.916916.14.609045_363 
I9.NODE_334_length_608979_cov_62.916916.14.609045_364 K00243
I9.NODE_334_length_608979_cov_62.916916.14.609045_365 K03711
I9.NODE_334_length_608979_cov_62.916916.14.609045_366 
I9.NODE_334_length_608979_cov_62.916916.14.609045_367 K03979
I9.NODE_334_length_608979_cov_62.916916.14.609045_368 
I9.NODE_334_length_608979_cov_62.916916.14.609045_369 
I9.NODE_334_length_608979_cov_62.916916.14.609045_37 K00782
I9.NODE_334_length_608979_cov_62.916916.14.609045_370 
I9.NODE_334_length_608979_cov_62.916916.14.609045_371 
I9.NODE_334_length_608979_cov_62.916916.14.609045_372 K03767
I9.NODE_334_length_608979_cov_62.916916.14.609045_373 K09963
I9.NODE_334_length_608979_cov_62.916916.14.609045_374 K06889
I9.NODE_334_length_608979_cov_62.916916.14.609045_375 K04763
I9.NODE_334_length_608979_cov_62.916916.14.609045_376 K05896
I9.NODE_334_length_608979_cov_62.916916.14.609045_377 K06024
I9.NODE_334_length_608979_cov_62.916916.14.609045_378 K06178
I9.NODE_334_length_608979_cov_62.916916.14.609045_379 
I9.NODE_334_length_608979_cov_62.916916.14.609045_38 K00782
I9.NODE_334_length_608979_cov_62.916916.14.609045_380 
I9.NODE_334_length_608979_cov_62.916916.14.609045_381 K05337
I9.NODE_334_length_608979_cov_62.916916.14.609045_382 
I9.NODE_334_length_608979_cov_62.916916.14.609045_383 K03654
I9.NODE_334_length_608979_cov_62.916916.14.609045_384 
I9.NODE_334_length_608979_cov_62.916916.14.609045_385 K00945
I9.NODE_334_length_608979_cov_62.916916.14.609045_386 K02945
I9.NODE_334_length_608979_cov_62.916916.14.609045_387 K03977
I9.NODE_334_length_608979_cov_62.916916.14.609045_388 K03530
I9.NODE_334_length_608979_cov_62.916916.14.609045_389 
I9.NODE_334_length_608979_cov_62.916916.14.609045_39 K03100
I9.NODE_334_length_608979_cov_62.916916.14.609045_390 K13342
I9.NODE_334_length_608979_cov_62.916916.14.609045_391 
I9.NODE_334_length_608979_cov_62.916916.14.609045_392 
I9.NODE_334_length_608979_cov_62.916916.14.609045_393 
I9.NODE_334_length_608979_cov_62.916916.14.609045_394 K00215
I9.NODE_334_length_608979_cov_62.916916.14.609045_395 K00974
I9.NODE_334_length_608979_cov_62.916916.14.609045_396 
I9.NODE_334_length_608979_cov_62.916916.14.609045_397 
I9.NODE_334_length_608979_cov_62.916916.14.609045_398 
I9.NODE_334_length_608979_cov_62.916916.14.609045_399 K00014
I9.NODE_334_length_608979_cov_62.916916.14.609045_4 
I9.NODE_334_length_608979_cov_62.916916.14.609045_40 
I9.NODE_334_length_608979_cov_62.916916.14.609045_400 K03856
I9.NODE_334_length_608979_cov_62.916916.14.609045_401 K01735
I9.NODE_334_length_608979_cov_62.916916.14.609045_402 K01736
I9.NODE_334_length_608979_cov_62.916916.14.609045_403 K04517
I9.NODE_334_length_608979_cov_62.916916.14.609045_404 K00800
I9.NODE_334_length_608979_cov_62.916916.14.609045_405 K00891
I9.NODE_334_length_608979_cov_62.916916.14.609045_406 K04518
I9.NODE_334_length_608979_cov_62.916916.14.609045_407 
I9.NODE_334_length_608979_cov_62.916916.14.609045_408 
I9.NODE_334_length_608979_cov_62.916916.14.609045_409 
I9.NODE_334_length_608979_cov_62.916916.14.609045_41 K03582
I9.NODE_334_length_608979_cov_62.916916.14.609045_410 
I9.NODE_334_length_608979_cov_62.916916.14.609045_411 
I9.NODE_334_length_608979_cov_62.916916.14.609045_412 K03316
I9.NODE_334_length_608979_cov_62.916916.14.609045_413 
I9.NODE_334_length_608979_cov_62.916916.14.609045_414 K00560
I9.NODE_334_length_608979_cov_62.916916.14.609045_415 K00287
I9.NODE_334_length_608979_cov_62.916916.14.609045_416 
I9.NODE_334_length_608979_cov_62.916916.14.609045_417 K01356
I9.NODE_334_length_608979_cov_62.916916.14.609045_418 
I9.NODE_334_length_608979_cov_62.916916.14.609045_419 K00615
I9.NODE_334_length_608979_cov_62.916916.14.609045_42 
I9.NODE_334_length_608979_cov_62.916916.14.609045_420 K08224
I9.NODE_334_length_608979_cov_62.916916.14.609045_421 
I9.NODE_334_length_608979_cov_62.916916.14.609045_422 K01738
I9.NODE_334_length_608979_cov_62.916916.14.609045_423 K09825
I9.NODE_334_length_608979_cov_62.916916.14.609045_424 K00359
I9.NODE_334_length_608979_cov_62.916916.14.609045_425 
I9.NODE_334_length_608979_cov_62.916916.14.609045_426 
I9.NODE_334_length_608979_cov_62.916916.14.609045_427 K02855
I9.NODE_334_length_608979_cov_62.916916.14.609045_428 K06147
I9.NODE_334_length_608979_cov_62.916916.14.609045_429 K06147
I9.NODE_334_length_608979_cov_62.916916.14.609045_43 K01889
I9.NODE_334_length_608979_cov_62.916916.14.609045_430 K03574
I9.NODE_334_length_608979_cov_62.916916.14.609045_431 
I9.NODE_334_length_608979_cov_62.916916.14.609045_432 K03781
I9.NODE_334_length_608979_cov_62.916916.14.609045_433 K01669
I9.NODE_334_length_608979_cov_62.916916.14.609045_434 
I9.NODE_334_length_608979_cov_62.916916.14.609045_435 K02808 K02809 K02810
I9.NODE_334_length_608979_cov_62.916916.14.609045_436 
I9.NODE_334_length_608979_cov_62.916916.14.609045_437 K01193
I9.NODE_334_length_608979_cov_62.916916.14.609045_438 K03484
I9.NODE_334_length_608979_cov_62.916916.14.609045_439 
I9.NODE_334_length_608979_cov_62.916916.14.609045_44 K01890
I9.NODE_334_length_608979_cov_62.916916.14.609045_440 
I9.NODE_334_length_608979_cov_62.916916.14.609045_441 
I9.NODE_334_length_608979_cov_62.916916.14.609045_442 K06131
I9.NODE_334_length_608979_cov_62.916916.14.609045_443 
I9.NODE_334_length_608979_cov_62.916916.14.609045_444 
I9.NODE_334_length_608979_cov_62.916916.14.609045_445 K01507
I9.NODE_334_length_608979_cov_62.916916.14.609045_446 K04069
I9.NODE_334_length_608979_cov_62.916916.14.609045_447 K00656
I9.NODE_334_length_608979_cov_62.916916.14.609045_448 K02621
I9.NODE_334_length_608979_cov_62.916916.14.609045_449 K02622
I9.NODE_334_length_608979_cov_62.916916.14.609045_45 K02029
I9.NODE_334_length_608979_cov_62.916916.14.609045_450 K06929
I9.NODE_334_length_608979_cov_62.916916.14.609045_451 K04030
I9.NODE_334_length_608979_cov_62.916916.14.609045_452 K04023
I9.NODE_334_length_608979_cov_62.916916.14.609045_453 K08697
I9.NODE_334_length_608979_cov_62.916916.14.609045_454 
I9.NODE_334_length_608979_cov_62.916916.14.609045_455 
I9.NODE_334_length_608979_cov_62.916916.14.609045_456 
I9.NODE_334_length_608979_cov_62.916916.14.609045_457 K04028
I9.NODE_334_length_608979_cov_62.916916.14.609045_458 
I9.NODE_334_length_608979_cov_62.916916.14.609045_459 
I9.NODE_334_length_608979_cov_62.916916.14.609045_46 K10040
I9.NODE_334_length_608979_cov_62.916916.14.609045_460 K04026
I9.NODE_334_length_608979_cov_62.916916.14.609045_461 K03736
I9.NODE_334_length_608979_cov_62.916916.14.609045_462 K03735
I9.NODE_334_length_608979_cov_62.916916.14.609045_463 K04019
I9.NODE_334_length_608979_cov_62.916916.14.609045_464 K00936
I9.NODE_334_length_608979_cov_62.916916.14.609045_465 K07183
I9.NODE_334_length_608979_cov_62.916916.14.609045_466 K04031
I9.NODE_334_length_608979_cov_62.916916.14.609045_467 K00100
I9.NODE_334_length_608979_cov_62.916916.14.609045_468 K00798
I9.NODE_334_length_608979_cov_62.916916.14.609045_469 K04029
I9.NODE_334_length_608979_cov_62.916916.14.609045_47 K10039
I9.NODE_334_length_608979_cov_62.916916.14.609045_470 
I9.NODE_334_length_608979_cov_62.916916.14.609045_471 K02015
I9.NODE_334_length_608979_cov_62.916916.14.609045_472 K02016
I9.NODE_334_length_608979_cov_62.916916.14.609045_473 K08591
I9.NODE_334_length_608979_cov_62.916916.14.609045_474 
I9.NODE_334_length_608979_cov_62.916916.14.609045_475 K03706
I9.NODE_334_length_608979_cov_62.916916.14.609045_476 K03667
I9.NODE_334_length_608979_cov_62.916916.14.609045_477 K01419
I9.NODE_334_length_608979_cov_62.916916.14.609045_478 K03733
I9.NODE_334_length_608979_cov_62.916916.14.609045_479 K04094
I9.NODE_334_length_608979_cov_62.916916.14.609045_48 K10041
I9.NODE_334_length_608979_cov_62.916916.14.609045_480 K03168
I9.NODE_334_length_608979_cov_62.916916.14.609045_481 
I9.NODE_334_length_608979_cov_62.916916.14.609045_482 K07052
I9.NODE_334_length_608979_cov_62.916916.14.609045_483 K04096
I9.NODE_334_length_608979_cov_62.916916.14.609045_484 K03470
I9.NODE_334_length_608979_cov_62.916916.14.609045_485 K06948
I9.NODE_334_length_608979_cov_62.916916.14.609045_486 
I9.NODE_334_length_608979_cov_62.916916.14.609045_487 
I9.NODE_334_length_608979_cov_62.916916.14.609045_488 
I9.NODE_334_length_608979_cov_62.916916.14.609045_489 K09699
I9.NODE_334_length_608979_cov_62.916916.14.609045_49 K01776
I9.NODE_334_length_608979_cov_62.916916.14.609045_490 K00167
I9.NODE_334_length_608979_cov_62.916916.14.609045_491 K00166
I9.NODE_334_length_608979_cov_62.916916.14.609045_492 K00382
I9.NODE_334_length_608979_cov_62.916916.14.609045_493 K00929
I9.NODE_334_length_608979_cov_62.916916.14.609045_494 K00634
I9.NODE_334_length_608979_cov_62.916916.14.609045_495 
I9.NODE_334_length_608979_cov_62.916916.14.609045_496 
I9.NODE_334_length_608979_cov_62.916916.14.609045_497 
I9.NODE_334_length_608979_cov_62.916916.14.609045_498 
I9.NODE_334_length_608979_cov_62.916916.14.609045_499 K03712
I9.NODE_334_length_608979_cov_62.916916.14.609045_5 
I9.NODE_334_length_608979_cov_62.916916.14.609045_50 K00989
I9.NODE_334_length_608979_cov_62.916916.14.609045_500 
I9.NODE_334_length_608979_cov_62.916916.14.609045_501 K06999
I9.NODE_334_length_608979_cov_62.916916.14.609045_502 
I9.NODE_334_length_608979_cov_62.916916.14.609045_503 
I9.NODE_334_length_608979_cov_62.916916.14.609045_504 K01990
I9.NODE_334_length_608979_cov_62.916916.14.609045_505 
I9.NODE_334_length_608979_cov_62.916916.14.609045_506 
I9.NODE_334_length_608979_cov_62.916916.14.609045_507 
I9.NODE_334_length_608979_cov_62.916916.14.609045_508 K03797
I9.NODE_334_length_608979_cov_62.916916.14.609045_509 
I9.NODE_334_length_608979_cov_62.916916.14.609045_51 K07095
I9.NODE_334_length_608979_cov_62.916916.14.609045_510 K07304
I9.NODE_334_length_608979_cov_62.916916.14.609045_511 
I9.NODE_334_length_608979_cov_62.916916.14.609045_512 
I9.NODE_334_length_608979_cov_62.916916.14.609045_513 
I9.NODE_334_length_608979_cov_62.916916.14.609045_514 K11068
I9.NODE_334_length_608979_cov_62.916916.14.609045_515 
I9.NODE_334_length_608979_cov_62.916916.14.609045_516 K00759
I9.NODE_334_length_608979_cov_62.916916.14.609045_517 K07462
I9.NODE_334_length_608979_cov_62.916916.14.609045_518 
I9.NODE_334_length_608979_cov_62.916916.14.609045_519 K07124
I9.NODE_334_length_608979_cov_62.916916.14.609045_52 
I9.NODE_334_length_608979_cov_62.916916.14.609045_520 K00784
I9.NODE_334_length_608979_cov_62.916916.14.609045_521 
I9.NODE_334_length_608979_cov_62.916916.14.609045_522 K06960
I9.NODE_334_length_608979_cov_62.916916.14.609045_523 K02959
I9.NODE_334_length_608979_cov_62.916916.14.609045_524 
I9.NODE_334_length_608979_cov_62.916916.14.609045_525 
I9.NODE_334_length_608979_cov_62.916916.14.609045_526 K11923
I9.NODE_334_length_608979_cov_62.916916.14.609045_527 K03106
I9.NODE_334_length_608979_cov_62.916916.14.609045_528 K09787
I9.NODE_334_length_608979_cov_62.916916.14.609045_529 
I9.NODE_334_length_608979_cov_62.916916.14.609045_53 K05822
I9.NODE_334_length_608979_cov_62.916916.14.609045_530 K07658
I9.NODE_334_length_608979_cov_62.916916.14.609045_531 
I9.NODE_334_length_608979_cov_62.916916.14.609045_532 K02040
I9.NODE_334_length_608979_cov_62.916916.14.609045_533 K00841
I9.NODE_334_length_608979_cov_62.916916.14.609045_534 K01191
I9.NODE_334_length_608979_cov_62.916916.14.609045_535 K09704
I9.NODE_334_length_608979_cov_62.916916.14.609045_536 K02103
I9.NODE_334_length_608979_cov_62.916916.14.609045_537 
I9.NODE_334_length_608979_cov_62.916916.14.609045_538 K01674
I9.NODE_334_length_608979_cov_62.916916.14.609045_539 K00762
I9.NODE_334_length_608979_cov_62.916916.14.609045_54 K05823
I9.NODE_334_length_608979_cov_62.916916.14.609045_540 K01591
I9.NODE_334_length_608979_cov_62.916916.14.609045_541 K00226
I9.NODE_334_length_608979_cov_62.916916.14.609045_542 K02823
I9.NODE_334_length_608979_cov_62.916916.14.609045_543 K01955
I9.NODE_334_length_608979_cov_62.916916.14.609045_544 K01956
I9.NODE_334_length_608979_cov_62.916916.14.609045_545 K01465
I9.NODE_334_length_608979_cov_62.916916.14.609045_546 K00609
I9.NODE_334_length_608979_cov_62.916916.14.609045_547 K02824
I9.NODE_334_length_608979_cov_62.916916.14.609045_548 K02825
I9.NODE_334_length_608979_cov_62.916916.14.609045_549 K06180
I9.NODE_334_length_608979_cov_62.916916.14.609045_55 K03442
I9.NODE_334_length_608979_cov_62.916916.14.609045_550 K03101
I9.NODE_334_length_608979_cov_62.916916.14.609045_551 
I9.NODE_334_length_608979_cov_62.916916.14.609045_552 K01938
I9.NODE_334_length_608979_cov_62.916916.14.609045_553 
I9.NODE_334_length_608979_cov_62.916916.14.609045_554 
I9.NODE_334_length_608979_cov_62.916916.14.609045_555 K03469
I9.NODE_334_length_608979_cov_62.916916.14.609045_556 K03976
I9.NODE_334_length_608979_cov_62.916916.14.609045_557 K03785
I9.NODE_334_length_608979_cov_62.916916.14.609045_558 K06147
I9.NODE_334_length_608979_cov_62.916916.14.609045_559 K06147
I9.NODE_334_length_608979_cov_62.916916.14.609045_56 
I9.NODE_334_length_608979_cov_62.916916.14.609045_560 K09976
I9.NODE_334_length_608979_cov_62.916916.14.609045_561 K01151
I9.NODE_334_length_608979_cov_62.916916.14.609045_562 
I9.NODE_334_length_608979_cov_62.916916.14.609045_563 
I9.NODE_334_length_608979_cov_62.916916.14.609045_564 
I9.NODE_334_length_608979_cov_62.916916.14.609045_565 K01866
I9.NODE_334_length_608979_cov_62.916916.14.609045_566 K03693
I9.NODE_334_length_608979_cov_62.916916.14.609045_567 K02529
I9.NODE_334_length_608979_cov_62.916916.14.609045_568 K01271
I9.NODE_334_length_608979_cov_62.916916.14.609045_569 
I9.NODE_334_length_608979_cov_62.916916.14.609045_57 K06221
I9.NODE_334_length_608979_cov_62.916916.14.609045_570 
I9.NODE_334_length_608979_cov_62.916916.14.609045_571 K00963
I9.NODE_334_length_608979_cov_62.916916.14.609045_572 K00057
I9.NODE_334_length_608979_cov_62.916916.14.609045_573 
I9.NODE_334_length_608979_cov_62.916916.14.609045_574 K06023
I9.NODE_334_length_608979_cov_62.916916.14.609045_575 
I9.NODE_334_length_608979_cov_62.916916.14.609045_576 K08972
I9.NODE_334_length_608979_cov_62.916916.14.609045_577 
I9.NODE_334_length_608979_cov_62.916916.14.609045_578 
I9.NODE_334_length_608979_cov_62.916916.14.609045_579 K02039
I9.NODE_334_length_608979_cov_62.916916.14.609045_58 K07010
I9.NODE_334_length_608979_cov_62.916916.14.609045_580 K02036
I9.NODE_334_length_608979_cov_62.916916.14.609045_581 K02036
I9.NODE_334_length_608979_cov_62.916916.14.609045_582 K02038
I9.NODE_334_length_608979_cov_62.916916.14.609045_583 K02037
I9.NODE_334_length_608979_cov_62.916916.14.609045_584 K02040
I9.NODE_334_length_608979_cov_62.916916.14.609045_59 K01759
I9.NODE_334_length_608979_cov_62.916916.14.609045_6 
I9.NODE_334_length_608979_cov_62.916916.14.609045_60 K03574
I9.NODE_334_length_608979_cov_62.916916.14.609045_61 K07024
I9.NODE_334_length_608979_cov_62.916916.14.609045_62 K06885
I9.NODE_334_length_608979_cov_62.916916.14.609045_63 
I9.NODE_334_length_608979_cov_62.916916.14.609045_64 
I9.NODE_334_length_608979_cov_62.916916.14.609045_65 K03048
I9.NODE_334_length_608979_cov_62.916916.14.609045_66 K01937
I9.NODE_334_length_608979_cov_62.916916.14.609045_67 K05366
I9.NODE_334_length_608979_cov_62.916916.14.609045_68 K03700
I9.NODE_334_length_608979_cov_62.916916.14.609045_69 
I9.NODE_334_length_608979_cov_62.916916.14.609045_7 K00680
I9.NODE_334_length_608979_cov_62.916916.14.609045_70 
I9.NODE_334_length_608979_cov_62.916916.14.609045_71 K07444
I9.NODE_334_length_608979_cov_62.916916.14.609045_72 K01299
I9.NODE_334_length_608979_cov_62.916916.14.609045_73 K02086
I9.NODE_334_length_608979_cov_62.916916.14.609045_74 K10773
I9.NODE_334_length_608979_cov_62.916916.14.609045_75 K03710
I9.NODE_334_length_608979_cov_62.916916.14.609045_76 
I9.NODE_334_length_608979_cov_62.916916.14.609045_77 K13051
I9.NODE_334_length_608979_cov_62.916916.14.609045_78 
I9.NODE_334_length_608979_cov_62.916916.14.609045_79 K02761
I9.NODE_334_length_608979_cov_62.916916.14.609045_8 K08153
I9.NODE_334_length_608979_cov_62.916916.14.609045_80 
I9.NODE_334_length_608979_cov_62.916916.14.609045_81 K10844
I9.NODE_334_length_608979_cov_62.916916.14.609045_82 K01424
I9.NODE_334_length_608979_cov_62.916916.14.609045_83 
I9.NODE_334_length_608979_cov_62.916916.14.609045_84 K09767
I9.NODE_334_length_608979_cov_62.916916.14.609045_85 
I9.NODE_334_length_608979_cov_62.916916.14.609045_86 K01624
I9.NODE_334_length_608979_cov_62.916916.14.609045_87 K00790
I9.NODE_334_length_608979_cov_62.916916.14.609045_88 K03628
I9.NODE_334_length_608979_cov_62.916916.14.609045_89 K02909
I9.NODE_334_length_608979_cov_62.916916.14.609045_9 K03502
I9.NODE_334_length_608979_cov_62.916916.14.609045_90 K09809
I9.NODE_334_length_608979_cov_62.916916.14.609045_91 K05946
I9.NODE_334_length_608979_cov_62.916916.14.609045_92 
I9.NODE_334_length_608979_cov_62.916916.14.609045_93 K00980
I9.NODE_334_length_608979_cov_62.916916.14.609045_94 
I9.NODE_334_length_608979_cov_62.916916.14.609045_95 
I9.NODE_334_length_608979_cov_62.916916.14.609045_96 K00847
I9.NODE_334_length_608979_cov_62.916916.14.609045_97 
I9.NODE_334_length_608979_cov_62.916916.14.609045_98 K00540
I9.NODE_334_length_608979_cov_62.916916.14.609045_99 K07173
I9.NODE_338_length_22140_cov_83.734283.13.22202_1 
I9.NODE_338_length_22140_cov_83.734283.13.22202_10 
I9.NODE_338_length_22140_cov_83.734283.13.22202_11 
I9.NODE_338_length_22140_cov_83.734283.13.22202_12 
I9.NODE_338_length_22140_cov_83.734283.13.22202_13 
I9.NODE_338_length_22140_cov_83.734283.13.22202_14 
I9.NODE_338_length_22140_cov_83.734283.13.22202_15 
I9.NODE_338_length_22140_cov_83.734283.13.22202_16 
I9.NODE_338_length_22140_cov_83.734283.13.22202_17 
I9.NODE_338_length_22140_cov_83.734283.13.22202_18 
I9.NODE_338_length_22140_cov_83.734283.13.22202_19 
I9.NODE_338_length_22140_cov_83.734283.13.22202_2 
I9.NODE_338_length_22140_cov_83.734283.13.22202_20 
I9.NODE_338_length_22140_cov_83.734283.13.22202_21 
I9.NODE_338_length_22140_cov_83.734283.13.22202_22 
I9.NODE_338_length_22140_cov_83.734283.13.22202_23 
I9.NODE_338_length_22140_cov_83.734283.13.22202_24 
I9.NODE_338_length_22140_cov_83.734283.13.22202_25 K13732
I9.NODE_338_length_22140_cov_83.734283.13.22202_26 
I9.NODE_338_length_22140_cov_83.734283.13.22202_3 
I9.NODE_338_length_22140_cov_83.734283.13.22202_4 
I9.NODE_338_length_22140_cov_83.734283.13.22202_5 
I9.NODE_338_length_22140_cov_83.734283.13.22202_6 
I9.NODE_338_length_22140_cov_83.734283.13.22202_7 
I9.NODE_338_length_22140_cov_83.734283.13.22202_8 
I9.NODE_338_length_22140_cov_83.734283.13.22202_9 K03205
I9.NODE_42_length_80225_cov_83.898773_1 
I9.NODE_42_length_80225_cov_83.898773_10 K06889
I9.NODE_42_length_80225_cov_83.898773_100 K00059
I9.NODE_42_length_80225_cov_83.898773_101 K00645
I9.NODE_42_length_80225_cov_83.898773_102 K02371
I9.NODE_42_length_80225_cov_83.898773_103 K02078
I9.NODE_42_length_80225_cov_83.898773_104 K00648
I9.NODE_42_length_80225_cov_83.898773_105 K03712
I9.NODE_42_length_80225_cov_83.898773_106 
I9.NODE_42_length_80225_cov_83.898773_107 K00020
I9.NODE_42_length_80225_cov_83.898773_108 K03429
I9.NODE_42_length_80225_cov_83.898773_109 K13678
I9.NODE_42_length_80225_cov_83.898773_11 
I9.NODE_42_length_80225_cov_83.898773_110 
I9.NODE_42_length_80225_cov_83.898773_12 
I9.NODE_42_length_80225_cov_83.898773_13 
I9.NODE_42_length_80225_cov_83.898773_14 
I9.NODE_42_length_80225_cov_83.898773_15 
I9.NODE_42_length_80225_cov_83.898773_16 
I9.NODE_42_length_80225_cov_83.898773_17 
I9.NODE_42_length_80225_cov_83.898773_18 
I9.NODE_42_length_80225_cov_83.898773_19 K08307
I9.NODE_42_length_80225_cov_83.898773_2 
I9.NODE_42_length_80225_cov_83.898773_20 
I9.NODE_42_length_80225_cov_83.898773_21 
I9.NODE_42_length_80225_cov_83.898773_22 
I9.NODE_42_length_80225_cov_83.898773_23 
I9.NODE_42_length_80225_cov_83.898773_24 
I9.NODE_42_length_80225_cov_83.898773_25 
I9.NODE_42_length_80225_cov_83.898773_26 
I9.NODE_42_length_80225_cov_83.898773_27 
I9.NODE_42_length_80225_cov_83.898773_28 
I9.NODE_42_length_80225_cov_83.898773_29 
I9.NODE_42_length_80225_cov_83.898773_3 
I9.NODE_42_length_80225_cov_83.898773_30 
I9.NODE_42_length_80225_cov_83.898773_31 
I9.NODE_42_length_80225_cov_83.898773_32 
I9.NODE_42_length_80225_cov_83.898773_33 
I9.NODE_42_length_80225_cov_83.898773_34 
I9.NODE_42_length_80225_cov_83.898773_35 
I9.NODE_42_length_80225_cov_83.898773_36 
I9.NODE_42_length_80225_cov_83.898773_37 
I9.NODE_42_length_80225_cov_83.898773_38 
I9.NODE_42_length_80225_cov_83.898773_39 K06904
I9.NODE_42_length_80225_cov_83.898773_4 
I9.NODE_42_length_80225_cov_83.898773_40 
I9.NODE_42_length_80225_cov_83.898773_41 
I9.NODE_42_length_80225_cov_83.898773_42 
I9.NODE_42_length_80225_cov_83.898773_43 
I9.NODE_42_length_80225_cov_83.898773_44 
I9.NODE_42_length_80225_cov_83.898773_45 
I9.NODE_42_length_80225_cov_83.898773_46 
I9.NODE_42_length_80225_cov_83.898773_47 
I9.NODE_42_length_80225_cov_83.898773_48 
I9.NODE_42_length_80225_cov_83.898773_49 
I9.NODE_42_length_80225_cov_83.898773_5 
I9.NODE_42_length_80225_cov_83.898773_50 
I9.NODE_42_length_80225_cov_83.898773_51 
I9.NODE_42_length_80225_cov_83.898773_52 
I9.NODE_42_length_80225_cov_83.898773_53 
I9.NODE_42_length_80225_cov_83.898773_54 
I9.NODE_42_length_80225_cov_83.898773_55 
I9.NODE_42_length_80225_cov_83.898773_56 
I9.NODE_42_length_80225_cov_83.898773_57 
I9.NODE_42_length_80225_cov_83.898773_58 K02315
I9.NODE_42_length_80225_cov_83.898773_59 
I9.NODE_42_length_80225_cov_83.898773_6 K00845
I9.NODE_42_length_80225_cov_83.898773_60 
I9.NODE_42_length_80225_cov_83.898773_61 K07455
I9.NODE_42_length_80225_cov_83.898773_62 
I9.NODE_42_length_80225_cov_83.898773_63 
I9.NODE_42_length_80225_cov_83.898773_64 
I9.NODE_42_length_80225_cov_83.898773_65 
I9.NODE_42_length_80225_cov_83.898773_66 
I9.NODE_42_length_80225_cov_83.898773_67 
I9.NODE_42_length_80225_cov_83.898773_68 
I9.NODE_42_length_80225_cov_83.898773_69 
I9.NODE_42_length_80225_cov_83.898773_7 
I9.NODE_42_length_80225_cov_83.898773_70 
I9.NODE_42_length_80225_cov_83.898773_71 
I9.NODE_42_length_80225_cov_83.898773_72 
I9.NODE_42_length_80225_cov_83.898773_73 
I9.NODE_42_length_80225_cov_83.898773_74 
I9.NODE_42_length_80225_cov_83.898773_75 
I9.NODE_42_length_80225_cov_83.898773_76 K02913
I9.NODE_42_length_80225_cov_83.898773_77 K00687
I9.NODE_42_length_80225_cov_83.898773_78 K01868
I9.NODE_42_length_80225_cov_83.898773_79 K01821
I9.NODE_42_length_80225_cov_83.898773_8 K01362
I9.NODE_42_length_80225_cov_83.898773_80 
I9.NODE_42_length_80225_cov_83.898773_81 K05593
I9.NODE_42_length_80225_cov_83.898773_82 
I9.NODE_42_length_80225_cov_83.898773_83 
I9.NODE_42_length_80225_cov_83.898773_84 
I9.NODE_42_length_80225_cov_83.898773_85 
I9.NODE_42_length_80225_cov_83.898773_86 
I9.NODE_42_length_80225_cov_83.898773_87 K00599
I9.NODE_42_length_80225_cov_83.898773_88 K09710
I9.NODE_42_length_80225_cov_83.898773_89 
I9.NODE_42_length_80225_cov_83.898773_9 K01934
I9.NODE_42_length_80225_cov_83.898773_90 K00969
I9.NODE_42_length_80225_cov_83.898773_91 K07574
I9.NODE_42_length_80225_cov_83.898773_92 K06948
I9.NODE_42_length_80225_cov_83.898773_93 K07015
I9.NODE_42_length_80225_cov_83.898773_94 K01962
I9.NODE_42_length_80225_cov_83.898773_95 K01963
I9.NODE_42_length_80225_cov_83.898773_96 K01961
I9.NODE_42_length_80225_cov_83.898773_97 K02372
I9.NODE_42_length_80225_cov_83.898773_98 K02160
I9.NODE_42_length_80225_cov_83.898773_99 K09458
I9.NODE_52_length_101241_cov_64.828461_1 
I9.NODE_52_length_101241_cov_64.828461_10 K01819
I9.NODE_52_length_101241_cov_64.828461_11 K01819
I9.NODE_52_length_101241_cov_64.828461_12 
I9.NODE_52_length_101241_cov_64.828461_13 K02744
I9.NODE_52_length_101241_cov_64.828461_14 K02794
I9.NODE_52_length_101241_cov_64.828461_15 
I9.NODE_52_length_101241_cov_64.828461_16 
I9.NODE_52_length_101241_cov_64.828461_17 
I9.NODE_52_length_101241_cov_64.828461_18 
I9.NODE_52_length_101241_cov_64.828461_19 K09121
I9.NODE_52_length_101241_cov_64.828461_2 
I9.NODE_52_length_101241_cov_64.828461_20 K06898
I9.NODE_52_length_101241_cov_64.828461_21 
I9.NODE_52_length_101241_cov_64.828461_22 
I9.NODE_52_length_101241_cov_64.828461_23 K02007
I9.NODE_52_length_101241_cov_64.828461_24 K02008
I9.NODE_52_length_101241_cov_64.828461_25 K02006
I9.NODE_52_length_101241_cov_64.828461_26 K06864
I9.NODE_52_length_101241_cov_64.828461_27 
I9.NODE_52_length_101241_cov_64.828461_28 
I9.NODE_52_length_101241_cov_64.828461_29 
I9.NODE_52_length_101241_cov_64.828461_3 
I9.NODE_52_length_101241_cov_64.828461_30 
I9.NODE_52_length_101241_cov_64.828461_31 
I9.NODE_52_length_101241_cov_64.828461_32 
I9.NODE_52_length_101241_cov_64.828461_33 K00001
I9.NODE_52_length_101241_cov_64.828461_34 
I9.NODE_52_length_101241_cov_64.828461_35 K01187
I9.NODE_52_length_101241_cov_64.828461_36 
I9.NODE_52_length_101241_cov_64.828461_37 K07707
I9.NODE_52_length_101241_cov_64.828461_38 
I9.NODE_52_length_101241_cov_64.828461_39 K07706
I9.NODE_52_length_101241_cov_64.828461_4 K08258
I9.NODE_52_length_101241_cov_64.828461_40 K01400
I9.NODE_52_length_101241_cov_64.828461_41 K01318
I9.NODE_52_length_101241_cov_64.828461_42 K06167
I9.NODE_52_length_101241_cov_64.828461_43 
I9.NODE_52_length_101241_cov_64.828461_44 K07001
I9.NODE_52_length_101241_cov_64.828461_45 
I9.NODE_52_length_101241_cov_64.828461_46 K03278
I9.NODE_52_length_101241_cov_64.828461_47 K03275
I9.NODE_52_length_101241_cov_64.828461_48 
I9.NODE_52_length_101241_cov_64.828461_49 K02082
I9.NODE_52_length_101241_cov_64.828461_5 
I9.NODE_52_length_101241_cov_64.828461_50 K01635
I9.NODE_52_length_101241_cov_64.828461_51 K00917
I9.NODE_52_length_101241_cov_64.828461_52 K12308
I9.NODE_52_length_101241_cov_64.828461_53 K02794
I9.NODE_52_length_101241_cov_64.828461_54 K02795
I9.NODE_52_length_101241_cov_64.828461_55 K02796
I9.NODE_52_length_101241_cov_64.828461_56 K02793
I9.NODE_52_length_101241_cov_64.828461_57 
I9.NODE_52_length_101241_cov_64.828461_58 
I9.NODE_52_length_101241_cov_64.828461_59 
I9.NODE_52_length_101241_cov_64.828461_6 K02530
I9.NODE_52_length_101241_cov_64.828461_60 
I9.NODE_52_length_101241_cov_64.828461_61 
I9.NODE_52_length_101241_cov_64.828461_62 K00826
I9.NODE_52_length_101241_cov_64.828461_63 
I9.NODE_52_length_101241_cov_64.828461_64 
I9.NODE_52_length_101241_cov_64.828461_65 
I9.NODE_52_length_101241_cov_64.828461_66 
I9.NODE_52_length_101241_cov_64.828461_67 K04088
I9.NODE_52_length_101241_cov_64.828461_68 K01588
I9.NODE_52_length_101241_cov_64.828461_69 K01589
I9.NODE_52_length_101241_cov_64.828461_7 K02775
I9.NODE_52_length_101241_cov_64.828461_70 K01923
I9.NODE_52_length_101241_cov_64.828461_71 K01952
I9.NODE_52_length_101241_cov_64.828461_72 K01952
I9.NODE_52_length_101241_cov_64.828461_73 K01952
I9.NODE_52_length_101241_cov_64.828461_74 K00764
I9.NODE_52_length_101241_cov_64.828461_75 K01933
I9.NODE_52_length_101241_cov_64.828461_76 K11175
I9.NODE_52_length_101241_cov_64.828461_77 K00602
I9.NODE_52_length_101241_cov_64.828461_78 K01945
I9.NODE_52_length_101241_cov_64.828461_79 
I9.NODE_52_length_101241_cov_64.828461_8 K02774
I9.NODE_52_length_101241_cov_64.828461_80 
I9.NODE_52_length_101241_cov_64.828461_81 
I9.NODE_52_length_101241_cov_64.828461_82 K00059
I9.NODE_52_length_101241_cov_64.828461_83 
I9.NODE_52_length_101241_cov_64.828461_84 
I9.NODE_52_length_101241_cov_64.828461_85 
I9.NODE_52_length_101241_cov_64.828461_86 
I9.NODE_52_length_101241_cov_64.828461_87 
I9.NODE_52_length_101241_cov_64.828461_88 K02240
I9.NODE_52_length_101241_cov_64.828461_89 K02242
I9.NODE_52_length_101241_cov_64.828461_9 K02773
I9.NODE_52_length_101241_cov_64.828461_90 K05808
I9.NODE_52_length_101241_cov_64.828461_91 K03070
I9.NODE_52_length_101241_cov_64.828461_92 K02836
I9.NODE_52_length_101241_cov_64.828461_93 K09812
I9.NODE_52_length_101241_cov_64.828461_94 K09811
I9.NODE_555_length_199178_cov_70.530930_1 K04567
I9.NODE_555_length_199178_cov_70.530930_10 K04762
I9.NODE_555_length_199178_cov_70.530930_100 K06998
I9.NODE_555_length_199178_cov_70.530930_101 
I9.NODE_555_length_199178_cov_70.530930_102 
I9.NODE_555_length_199178_cov_70.530930_103 
I9.NODE_555_length_199178_cov_70.530930_104 
I9.NODE_555_length_199178_cov_70.530930_105 K12373
I9.NODE_555_length_199178_cov_70.530930_106 K10133
I9.NODE_555_length_199178_cov_70.530930_107 
I9.NODE_555_length_199178_cov_70.530930_108 K05523
I9.NODE_555_length_199178_cov_70.530930_109 
I9.NODE_555_length_199178_cov_70.530930_11 K03328
I9.NODE_555_length_199178_cov_70.530930_110 K01420
I9.NODE_555_length_199178_cov_70.530930_111 K00926
I9.NODE_555_length_199178_cov_70.530930_112 K00611
I9.NODE_555_length_199178_cov_70.530930_113 K01478
I9.NODE_555_length_199178_cov_70.530930_114 
I9.NODE_555_length_199178_cov_70.530930_115 
I9.NODE_555_length_199178_cov_70.530930_116 K01054
I9.NODE_555_length_199178_cov_70.530930_117 
I9.NODE_555_length_199178_cov_70.530930_118 K01752
I9.NODE_555_length_199178_cov_70.530930_119 
I9.NODE_555_length_199178_cov_70.530930_12 K03723
I9.NODE_555_length_199178_cov_70.530930_120 
I9.NODE_555_length_199178_cov_70.530930_121 
I9.NODE_555_length_199178_cov_70.530930_122 
I9.NODE_555_length_199178_cov_70.530930_123 K06212
I9.NODE_555_length_199178_cov_70.530930_124 K01178
I9.NODE_555_length_199178_cov_70.530930_125 
I9.NODE_555_length_199178_cov_70.530930_126 
I9.NODE_555_length_199178_cov_70.530930_127 K07029
I9.NODE_555_length_199178_cov_70.530930_128 
I9.NODE_555_length_199178_cov_70.530930_129 
I9.NODE_555_length_199178_cov_70.530930_13 K01056
I9.NODE_555_length_199178_cov_70.530930_130 
I9.NODE_555_length_199178_cov_70.530930_131 
I9.NODE_555_length_199178_cov_70.530930_132 
I9.NODE_555_length_199178_cov_70.530930_133 
I9.NODE_555_length_199178_cov_70.530930_134 
I9.NODE_555_length_199178_cov_70.530930_135 
I9.NODE_555_length_199178_cov_70.530930_136 
I9.NODE_555_length_199178_cov_70.530930_137 
I9.NODE_555_length_199178_cov_70.530930_138 K00540
I9.NODE_555_length_199178_cov_70.530930_139 K01420
I9.NODE_555_length_199178_cov_70.530930_14 K00016
I9.NODE_555_length_199178_cov_70.530930_140 
I9.NODE_555_length_199178_cov_70.530930_141 K03931
I9.NODE_555_length_199178_cov_70.530930_142 K01788
I9.NODE_555_length_199178_cov_70.530930_143 K03551
I9.NODE_555_length_199178_cov_70.530930_144 K03550
I9.NODE_555_length_199178_cov_70.530930_145 
I9.NODE_555_length_199178_cov_70.530930_146 
I9.NODE_555_length_199178_cov_70.530930_147 
I9.NODE_555_length_199178_cov_70.530930_148 
I9.NODE_555_length_199178_cov_70.530930_149 K01119 K08693
I9.NODE_555_length_199178_cov_70.530930_15 K00128
I9.NODE_555_length_199178_cov_70.530930_150 K04042
I9.NODE_555_length_199178_cov_70.530930_151 K09685
I9.NODE_555_length_199178_cov_70.530930_152 K09816
I9.NODE_555_length_199178_cov_70.530930_153 K09817
I9.NODE_555_length_199178_cov_70.530930_154 
I9.NODE_555_length_199178_cov_70.530930_155 K00919
I9.NODE_555_length_199178_cov_70.530930_156 
I9.NODE_555_length_199178_cov_70.530930_157 
I9.NODE_555_length_199178_cov_70.530930_158 K06962
I9.NODE_555_length_199178_cov_70.530930_159 K03218
I9.NODE_555_length_199178_cov_70.530930_16 
I9.NODE_555_length_199178_cov_70.530930_160 K11145
I9.NODE_555_length_199178_cov_70.530930_161 K01883
I9.NODE_555_length_199178_cov_70.530930_162 K00640
I9.NODE_555_length_199178_cov_70.530930_163 K09698
I9.NODE_555_length_199178_cov_70.530930_164 K01770
I9.NODE_555_length_199178_cov_70.530930_165 K06865
I9.NODE_555_length_199178_cov_70.530930_166 K04485
I9.NODE_555_length_199178_cov_70.530930_167 K01520
I9.NODE_555_length_199178_cov_70.530930_168 K00931
I9.NODE_555_length_199178_cov_70.530930_169 K00147
I9.NODE_555_length_199178_cov_70.530930_17 K07105
I9.NODE_555_length_199178_cov_70.530930_170 
I9.NODE_555_length_199178_cov_70.530930_171 
I9.NODE_555_length_199178_cov_70.530930_172 
I9.NODE_555_length_199178_cov_70.530930_173 
I9.NODE_555_length_199178_cov_70.530930_174 K02004
I9.NODE_555_length_199178_cov_70.530930_175 K02003
I9.NODE_555_length_199178_cov_70.530930_176 K02005
I9.NODE_555_length_199178_cov_70.530930_177 
I9.NODE_555_length_199178_cov_70.530930_178 
I9.NODE_555_length_199178_cov_70.530930_179 
I9.NODE_555_length_199178_cov_70.530930_18 K00661
I9.NODE_555_length_199178_cov_70.530930_180 
I9.NODE_555_length_199178_cov_70.530930_181 
I9.NODE_555_length_199178_cov_70.530930_182 
I9.NODE_555_length_199178_cov_70.530930_183 
I9.NODE_555_length_199178_cov_70.530930_184 K07567
I9.NODE_555_length_199178_cov_70.530930_185 K01760
I9.NODE_555_length_199178_cov_70.530930_186 K02790 K02791
I9.NODE_555_length_199178_cov_70.530930_187 K03481
I9.NODE_555_length_199178_cov_70.530930_188 
I9.NODE_555_length_199178_cov_70.530930_189 
I9.NODE_555_length_199178_cov_70.530930_19 K12410
I9.NODE_555_length_199178_cov_70.530930_190 
I9.NODE_555_length_199178_cov_70.530930_191 K02796
I9.NODE_555_length_199178_cov_70.530930_192 K02795
I9.NODE_555_length_199178_cov_70.530930_193 K02793 K02794
I9.NODE_555_length_199178_cov_70.530930_194 
I9.NODE_555_length_199178_cov_70.530930_195 
I9.NODE_555_length_199178_cov_70.530930_196 
I9.NODE_555_length_199178_cov_70.530930_2 K05540
I9.NODE_555_length_199178_cov_70.530930_20 
I9.NODE_555_length_199178_cov_70.530930_21 K02029 K02030
I9.NODE_555_length_199178_cov_70.530930_22 K02028
I9.NODE_555_length_199178_cov_70.530930_23 K06966
I9.NODE_555_length_199178_cov_70.530930_24 
I9.NODE_555_length_199178_cov_70.530930_25 K03311
I9.NODE_555_length_199178_cov_70.530930_26 
I9.NODE_555_length_199178_cov_70.530930_27 K06173
I9.NODE_555_length_199178_cov_70.530930_28 K02008
I9.NODE_555_length_199178_cov_70.530930_29 K02006
I9.NODE_555_length_199178_cov_70.530930_3 K04083
I9.NODE_555_length_199178_cov_70.530930_30 K02006
I9.NODE_555_length_199178_cov_70.530930_31 K01436
I9.NODE_555_length_199178_cov_70.530930_32 
I9.NODE_555_length_199178_cov_70.530930_33 
I9.NODE_555_length_199178_cov_70.530930_34 K02879
I9.NODE_555_length_199178_cov_70.530930_35 K03040
I9.NODE_555_length_199178_cov_70.530930_36 K02948
I9.NODE_555_length_199178_cov_70.530930_37 K02952
I9.NODE_555_length_199178_cov_70.530930_38 K02919
I9.NODE_555_length_199178_cov_70.530930_39 K02518
I9.NODE_555_length_199178_cov_70.530930_4 
I9.NODE_555_length_199178_cov_70.530930_40 K00939
I9.NODE_555_length_199178_cov_70.530930_41 K03076
I9.NODE_555_length_199178_cov_70.530930_42 K02876
I9.NODE_555_length_199178_cov_70.530930_43 K02907
I9.NODE_555_length_199178_cov_70.530930_44 K02988
I9.NODE_555_length_199178_cov_70.530930_45 K02881
I9.NODE_555_length_199178_cov_70.530930_46 
I9.NODE_555_length_199178_cov_70.530930_47 K02933
I9.NODE_555_length_199178_cov_70.530930_48 K02994
I9.NODE_555_length_199178_cov_70.530930_49 K02954
I9.NODE_555_length_199178_cov_70.530930_5 K03798
I9.NODE_555_length_199178_cov_70.530930_50 K02931
I9.NODE_555_length_199178_cov_70.530930_51 K02895
I9.NODE_555_length_199178_cov_70.530930_52 K02874
I9.NODE_555_length_199178_cov_70.530930_53 K02961
I9.NODE_555_length_199178_cov_70.530930_54 K02904
I9.NODE_555_length_199178_cov_70.530930_55 K02878
I9.NODE_555_length_199178_cov_70.530930_56 K02982
I9.NODE_555_length_199178_cov_70.530930_57 K02890
I9.NODE_555_length_199178_cov_70.530930_58 K02965
I9.NODE_555_length_199178_cov_70.530930_59 K02886
I9.NODE_555_length_199178_cov_70.530930_6 K00760
I9.NODE_555_length_199178_cov_70.530930_60 K02892
I9.NODE_555_length_199178_cov_70.530930_61 K02926
I9.NODE_555_length_199178_cov_70.530930_62 K02906
I9.NODE_555_length_199178_cov_70.530930_63 K02946
I9.NODE_555_length_199178_cov_70.530930_64 K00574
I9.NODE_555_length_199178_cov_70.530930_65 K00941
I9.NODE_555_length_199178_cov_70.530930_66 K02358
I9.NODE_555_length_199178_cov_70.530930_67 K02355
I9.NODE_555_length_199178_cov_70.530930_68 K02992
I9.NODE_555_length_199178_cov_70.530930_69 K02950
I9.NODE_555_length_199178_cov_70.530930_7 K04075
I9.NODE_555_length_199178_cov_70.530930_70 K01807
I9.NODE_555_length_199178_cov_70.530930_71 
I9.NODE_555_length_199178_cov_70.530930_72 K01834
I9.NODE_555_length_199178_cov_70.530930_73 K00100
I9.NODE_555_length_199178_cov_70.530930_74 K02015
I9.NODE_555_length_199178_cov_70.530930_75 K02015
I9.NODE_555_length_199178_cov_70.530930_76 K02013
I9.NODE_555_length_199178_cov_70.530930_77 K02016
I9.NODE_555_length_199178_cov_70.530930_78 K03784
I9.NODE_555_length_199178_cov_70.530930_79 K03783
I9.NODE_555_length_199178_cov_70.530930_8 K07571
I9.NODE_555_length_199178_cov_70.530930_80 K01839
I9.NODE_555_length_199178_cov_70.530930_81 
I9.NODE_555_length_199178_cov_70.530930_82 K02057
I9.NODE_555_length_199178_cov_70.530930_83 K02057
I9.NODE_555_length_199178_cov_70.530930_84 K02056
I9.NODE_555_length_199178_cov_70.530930_85 K07335
I9.NODE_555_length_199178_cov_70.530930_86 
I9.NODE_555_length_199178_cov_70.530930_87 K01489
I9.NODE_555_length_199178_cov_70.530930_88 K01619
I9.NODE_555_length_199178_cov_70.530930_89 K00756
I9.NODE_555_length_199178_cov_70.530930_9 K13052
I9.NODE_555_length_199178_cov_70.530930_90 K02529
I9.NODE_555_length_199178_cov_70.530930_91 K01488
I9.NODE_555_length_199178_cov_70.530930_92 K00564
I9.NODE_555_length_199178_cov_70.530930_93 
I9.NODE_555_length_199178_cov_70.530930_94 K00867
I9.NODE_555_length_199178_cov_70.530930_95 K01951
I9.NODE_555_length_199178_cov_70.530930_96 
I9.NODE_555_length_199178_cov_70.530930_97 K13730
I9.NODE_555_length_199178_cov_70.530930_98 
I9.NODE_555_length_199178_cov_70.530930_99 
I9.NODE_83_length_17763_cov_71.245621.1.17826_1 
I9.NODE_83_length_17763_cov_71.245621.1.17826_10 
I9.NODE_83_length_17763_cov_71.245621.1.17826_11 K07170
I9.NODE_83_length_17763_cov_71.245621.1.17826_12 K04750
I9.NODE_83_length_17763_cov_71.245621.1.17826_13 K00661
I9.NODE_83_length_17763_cov_71.245621.1.17826_14 
I9.NODE_83_length_17763_cov_71.245621.1.17826_15 K01785
I9.NODE_83_length_17763_cov_71.245621.1.17826_16 K00849
I9.NODE_83_length_17763_cov_71.245621.1.17826_17 
I9.NODE_83_length_17763_cov_71.245621.1.17826_2 K02049
I9.NODE_83_length_17763_cov_71.245621.1.17826_3 K02050
I9.NODE_83_length_17763_cov_71.245621.1.17826_4 
I9.NODE_83_length_17763_cov_71.245621.1.17826_5 
I9.NODE_83_length_17763_cov_71.245621.1.17826_6 
I9.NODE_83_length_17763_cov_71.245621.1.17826_7 
I9.NODE_83_length_17763_cov_71.245621.1.17826_8 
I9.NODE_83_length_17763_cov_71.245621.1.17826_9 
I9.NODE_951_length_743_cov_123.161507_1 K01784
