# Supplementary material for: Genome resolved analysis of a premature infant gut microbial community reveals a Varibaculum cambriense genome and a shift towards fermentation-based metabolism during the third week of life
Source: Microbiome. 2013 Dec 17;1:30. doi: 10.1186/2049-2618-1-30 (PMC4177395; doi:10.1186/2049-2618-1-30)
Supplement: Additional file 6 — EMIRGE reconstructed 16S rRNA gene sequences. [file 2049-2618-1-30-S6.zip › af6_kegg_annotations/Escherichia_coli_-_Strain_A.ko]

I1.NODE_100_length_4610_cov_430.054016_1 
I1.NODE_100_length_4610_cov_430.054016_2 
I1.NODE_100_length_4610_cov_430.054016_3 
I1.NODE_102_length_615_cov_220.199997_1 
I1.NODE_104_length_12840_cov_376.986053_1 
I1.NODE_104_length_12840_cov_376.986053_2 
I1.NODE_104_length_12840_cov_376.986053_3 
I1.NODE_104_length_12840_cov_376.986053_4 
I1.NODE_104_length_12840_cov_376.986053_5 K02039
I1.NODE_104_length_12840_cov_376.986053_6 K02036
I1.NODE_104_length_12840_cov_376.986053_7 K02038
I1.NODE_104_length_12840_cov_376.986053_8 K02037
I1.NODE_104_length_12840_cov_376.986053_9 K02040
I1.NODE_105_length_576_cov_223.000000_1 
I1.NODE_105_length_576_cov_223.000000_2 
I1.NODE_10_length_6414_cov_385.631287_1 
I1.NODE_10_length_6414_cov_385.631287_2 
I1.NODE_10_length_6414_cov_385.631287_3 
I1.NODE_10_length_6414_cov_385.631287_4 
I1.NODE_10_length_6414_cov_385.631287_5 
I1.NODE_10_length_6414_cov_385.631287_6 
I1.NODE_10_length_6414_cov_385.631287_7 
I1.NODE_10_length_6414_cov_385.631287_8 
I1.NODE_110_length_5159_cov_258.101776_1 
I1.NODE_110_length_5159_cov_258.101776_2 
I1.NODE_110_length_5159_cov_258.101776_3 
I1.NODE_110_length_5159_cov_258.101776_4 
I1.NODE_110_length_5159_cov_258.101776_5 K09765
I1.NODE_110_length_5159_cov_258.101776_6 
I1.NODE_110_length_5159_cov_258.101776_7 
I1.NODE_112_length_2542_cov_378.693939.4.2630_1 
I1.NODE_112_length_2542_cov_378.693939.4.2630_2 
I1.NODE_112_length_2542_cov_378.693939.4.2630_3 K09823
I1.NODE_112_length_2542_cov_378.693939.4.2630_4 
I1.NODE_113_length_2302_cov_303.227203_1 
I1.NODE_113_length_2302_cov_303.227203_2 K13244
I1.NODE_113_length_2302_cov_303.227203_3 
I1.NODE_117_length_3844_cov_222.096252_1 
I1.NODE_117_length_3844_cov_222.096252_2 
I1.NODE_117_length_3844_cov_222.096252_3 
I1.NODE_118_length_3155_cov_268.541992_1 
I1.NODE_118_length_3155_cov_268.541992_2 
I1.NODE_119_length_12615_cov_363.234955_1 K03227
I1.NODE_119_length_12615_cov_363.234955_10 
I1.NODE_119_length_12615_cov_363.234955_11 K07190
I1.NODE_119_length_12615_cov_363.234955_2 K03226
I1.NODE_119_length_12615_cov_363.234955_3 K03225
I1.NODE_119_length_12615_cov_363.234955_4 
I1.NODE_119_length_12615_cov_363.234955_5 
I1.NODE_119_length_12615_cov_363.234955_6 K03224
I1.NODE_119_length_12615_cov_363.234955_7 K03230
I1.NODE_119_length_12615_cov_363.234955_8 K04058
I1.NODE_119_length_12615_cov_363.234955_9 K03219
I1.NODE_120_length_11449_cov_241.194077_1 K01579
I1.NODE_120_length_11449_cov_241.194077_10 K07347
I1.NODE_120_length_11449_cov_241.194077_11 K07346
I1.NODE_120_length_11449_cov_241.194077_12 
I1.NODE_120_length_11449_cov_241.194077_13 
I1.NODE_120_length_11449_cov_241.194077_2 
I1.NODE_120_length_11449_cov_241.194077_3 
I1.NODE_120_length_11449_cov_241.194077_4 K01918
I1.NODE_120_length_11449_cov_241.194077_5 K00606
I1.NODE_120_length_11449_cov_241.194077_6 
I1.NODE_120_length_11449_cov_241.194077_7 
I1.NODE_120_length_11449_cov_241.194077_8 
I1.NODE_120_length_11449_cov_241.194077_9 
I1.NODE_122_length_3223_cov_218.988205.1.3306_1 
I1.NODE_122_length_3223_cov_218.988205.1.3306_2 
I1.NODE_122_length_3223_cov_218.988205.1.3306_3 K02116
I1.NODE_122_length_3223_cov_218.988205.1.3306_4 K02108
I1.NODE_122_length_3223_cov_218.988205.1.3306_5 K02110
I1.NODE_122_length_3223_cov_218.988205.1.3306_6 
I1.NODE_124_length_5301_cov_255.079422.8.5389_1 K03292
I1.NODE_124_length_5301_cov_255.079422.8.5389_2 
I1.NODE_124_length_5301_cov_255.079422.8.5389_3 
I1.NODE_124_length_5301_cov_255.079422.8.5389_4 
I1.NODE_124_length_5301_cov_255.079422.8.5389_5 
I1.NODE_127_length_2464_cov_265.298706_1 
I1.NODE_127_length_2464_cov_265.298706_2 K06942
I1.NODE_127_length_2464_cov_265.298706_3 
I1.NODE_128_length_1025_cov_309.263428_1 
I1.NODE_133_length_3726_cov_243.269196_1 
I1.NODE_133_length_3726_cov_243.269196_2 K00995
I1.NODE_133_length_3726_cov_243.269196_3 K00981
I1.NODE_134_length_637_cov_267.295135_1 
I1.NODE_137_length_2323_cov_224.288849_1 
I1.NODE_137_length_2323_cov_224.288849_2 
I1.NODE_137_length_2323_cov_224.288849_3 
I1.NODE_137_length_2323_cov_224.288849_4 
I1.NODE_137_length_2323_cov_224.288849_5 
I1.NODE_140_length_931_cov_233.025772_1 
I1.NODE_140_length_931_cov_233.025772_2 
I1.NODE_142_length_1678_cov_249.349823_1 
I1.NODE_142_length_1678_cov_249.349823_2 
I1.NODE_142_length_1678_cov_249.349823_3 
I1.NODE_143_length_6453_cov_230.208893_1 
I1.NODE_143_length_6453_cov_230.208893_2 
I1.NODE_143_length_6453_cov_230.208893_3 
I1.NODE_143_length_6453_cov_230.208893_4 
I1.NODE_143_length_6453_cov_230.208893_5 
I1.NODE_145_length_5990_cov_281.101837_1 K02575
I1.NODE_145_length_5990_cov_281.101837_2 K01768
I1.NODE_145_length_5990_cov_281.101837_3 K13730
I1.NODE_145_length_5990_cov_281.101837_4 
I1.NODE_145_length_5990_cov_281.101837_5 
I1.NODE_146_length_830_cov_224.961441_1 
I1.NODE_146_length_830_cov_224.961441_2 K13654
I1.NODE_147_length_8005_cov_288.590271_1 
I1.NODE_147_length_8005_cov_288.590271_2 
I1.NODE_147_length_8005_cov_288.590271_3 
I1.NODE_147_length_8005_cov_288.590271_4 K07592
I1.NODE_147_length_8005_cov_288.590271_5 K01754
I1.NODE_147_length_8005_cov_288.590271_6 K03838
I1.NODE_147_length_8005_cov_288.590271_7 K00932
I1.NODE_147_length_8005_cov_288.590271_8 
I1.NODE_149_length_8163_cov_221.782181.4.8251_1 K12573
I1.NODE_149_length_8163_cov_221.782181.4.8251_2 K03218
I1.NODE_149_length_8163_cov_221.782181.4.8251_3 
I1.NODE_149_length_8163_cov_221.782181.4.8251_4 K01714
I1.NODE_149_length_8163_cov_221.782181.4.8251_5 
I1.NODE_149_length_8163_cov_221.782181.4.8251_6 K01685
I1.NODE_149_length_8163_cov_221.782181.4.8251_7 K09980
I1.NODE_149_length_8163_cov_221.782181.4.8251_8 
I1.NODE_14_length_5564_cov_225.219986_1 
I1.NODE_14_length_5564_cov_225.219986_2 K09748
I1.NODE_14_length_5564_cov_225.219986_3 K01940
I1.NODE_14_length_5564_cov_225.219986_4 
I1.NODE_14_length_5564_cov_225.219986_5 K03075
I1.NODE_14_length_5564_cov_225.219986_6 
I1.NODE_150_length_4430_cov_227.898422_1 
I1.NODE_150_length_4430_cov_227.898422_2 
I1.NODE_150_length_4430_cov_227.898422_3 
I1.NODE_150_length_4430_cov_227.898422_4 
I1.NODE_150_length_4430_cov_227.898422_5 
I1.NODE_151_length_730_cov_243.264389_1 
I1.NODE_151_length_730_cov_243.264389_2 
I1.NODE_152_length_1684_cov_232.289200_1 
I1.NODE_155_length_405_cov_365.113586_1 
I1.NODE_156_length_735_cov_262.873474_1 K03563
I1.NODE_156_length_735_cov_262.873474_2 
I1.NODE_157_length_760_cov_277.967102_1 
I1.NODE_159_length_2086_cov_252.286194_1 K01744
I1.NODE_159_length_2086_cov_252.286194_2 
I1.NODE_160_length_422_cov_279.872040_1 
I1.NODE_164_length_2322_cov_460.271332_1 
I1.NODE_164_length_2322_cov_460.271332_2 
I1.NODE_164_length_2322_cov_460.271332_3 
I1.NODE_164_length_2322_cov_460.271332_4 
I1.NODE_170_length_5319_cov_257.899231_1 K01126
I1.NODE_170_length_5319_cov_257.899231_2 
I1.NODE_170_length_5319_cov_257.899231_3 
I1.NODE_170_length_5319_cov_257.899231_4 
I1.NODE_170_length_5319_cov_257.899231_5 
I1.NODE_170_length_5319_cov_257.899231_6 
I1.NODE_170_length_5319_cov_257.899231_7 K00526
I1.NODE_170_length_5319_cov_257.899231_8 
I1.NODE_173_length_1015_cov_411.863068_1 
I1.NODE_174_length_556_cov_239.744598_1 
I1.NODE_176_length_2889_cov_251.426453_1 K10545
I1.NODE_176_length_2889_cov_251.426453_2 K10543
I1.NODE_177_length_8048_cov_422.280182.11.8104_1 
I1.NODE_177_length_8048_cov_422.280182.11.8104_10 
I1.NODE_177_length_8048_cov_422.280182.11.8104_11 K07485
I1.NODE_177_length_8048_cov_422.280182.11.8104_12 
I1.NODE_177_length_8048_cov_422.280182.11.8104_2 
I1.NODE_177_length_8048_cov_422.280182.11.8104_3 K03496
I1.NODE_177_length_8048_cov_422.280182.11.8104_4 
I1.NODE_177_length_8048_cov_422.280182.11.8104_5 
I1.NODE_177_length_8048_cov_422.280182.11.8104_6 
I1.NODE_177_length_8048_cov_422.280182.11.8104_7 
I1.NODE_177_length_8048_cov_422.280182.11.8104_8 
I1.NODE_177_length_8048_cov_422.280182.11.8104_9 
I1.NODE_178_length_1900_cov_249.804733.2.1988_1 
I1.NODE_178_length_1900_cov_249.804733.2.1988_2 K02403
I1.NODE_178_length_1900_cov_249.804733.2.1988_3 K02402
I1.NODE_179_length_7801_cov_296.008453.6.7889_1 K03977
I1.NODE_179_length_7801_cov_296.008453.6.7889_2 
I1.NODE_179_length_7801_cov_296.008453.6.7889_3 
I1.NODE_179_length_7801_cov_296.008453.6.7889_4 
I1.NODE_179_length_7801_cov_296.008453.6.7889_5 
I1.NODE_179_length_7801_cov_296.008453.6.7889_6 
I1.NODE_179_length_7801_cov_296.008453.6.7889_7 
I1.NODE_179_length_7801_cov_296.008453.6.7889_8 
I1.NODE_182_length_4442_cov_270.624725.3.4530_1 
I1.NODE_182_length_4442_cov_270.624725.3.4530_2 
I1.NODE_182_length_4442_cov_270.624725.3.4530_3 
I1.NODE_182_length_4442_cov_270.624725.3.4530_4 
I1.NODE_182_length_4442_cov_270.624725.3.4530_5 K07483
I1.NODE_182_length_4442_cov_270.624725.3.4530_6 
I1.NODE_182_length_4442_cov_270.624725.3.4530_7 
I1.NODE_186_length_16084_cov_241.484772.1.16160_1 
I1.NODE_186_length_16084_cov_241.484772.1.16160_10 
I1.NODE_186_length_16084_cov_241.484772.1.16160_11 
I1.NODE_186_length_16084_cov_241.484772.1.16160_12 K02231
I1.NODE_186_length_16084_cov_241.484772.1.16160_13 K02233
I1.NODE_186_length_16084_cov_241.484772.1.16160_2 
I1.NODE_186_length_16084_cov_241.484772.1.16160_3 
I1.NODE_186_length_16084_cov_241.484772.1.16160_4 
I1.NODE_186_length_16084_cov_241.484772.1.16160_5 
I1.NODE_186_length_16084_cov_241.484772.1.16160_6 K01755
I1.NODE_186_length_16084_cov_241.484772.1.16160_7 
I1.NODE_186_length_16084_cov_241.484772.1.16160_8 
I1.NODE_186_length_16084_cov_241.484772.1.16160_9 
I1.NODE_188_length_3213_cov_256.117340_1 
I1.NODE_188_length_3213_cov_256.117340_2 
I1.NODE_188_length_3213_cov_256.117340_3 K00661
I1.NODE_188_length_3213_cov_256.117340_4 K05839
I1.NODE_188_length_3213_cov_256.117340_5 
I1.NODE_188_length_3213_cov_256.117340_6 
I1.NODE_189_length_405_cov_241.106171_1 
I1.NODE_189_length_405_cov_241.106171_2 
I1.NODE_190_length_3270_cov_388.396942_1 
I1.NODE_190_length_3270_cov_388.396942_2 
I1.NODE_190_length_3270_cov_388.396942_3 
I1.NODE_190_length_3270_cov_388.396942_4 
I1.NODE_190_length_3270_cov_388.396942_5 
I1.NODE_190_length_3270_cov_388.396942_6 
I1.NODE_191_length_1305_cov_239.045212_1 
I1.NODE_191_length_1305_cov_239.045212_2 
I1.NODE_193_length_1643_cov_289.443085_1 
I1.NODE_193_length_1643_cov_289.443085_2 
I1.NODE_193_length_1643_cov_289.443085_3 
I1.NODE_193_length_1643_cov_289.443085_4 
I1.NODE_194_length_5681_cov_501.331116_1 
I1.NODE_194_length_5681_cov_501.331116_2 
I1.NODE_194_length_5681_cov_501.331116_3 
I1.NODE_194_length_5681_cov_501.331116_4 
I1.NODE_194_length_5681_cov_501.331116_5 
I1.NODE_194_length_5681_cov_501.331116_6 
I1.NODE_194_length_5681_cov_501.331116_7 
I1.NODE_194_length_5681_cov_501.331116_8 
I1.NODE_194_length_5681_cov_501.331116_9 
I1.NODE_197_length_3252_cov_232.556885_1 
I1.NODE_197_length_3252_cov_232.556885_2 
I1.NODE_197_length_3252_cov_232.556885_3 
I1.NODE_197_length_3252_cov_232.556885_4 
I1.NODE_19_length_8211_cov_228.054565_1 
I1.NODE_19_length_8211_cov_228.054565_2 
I1.NODE_19_length_8211_cov_228.054565_3 
I1.NODE_19_length_8211_cov_228.054565_4 
I1.NODE_19_length_8211_cov_228.054565_5 
I1.NODE_19_length_8211_cov_228.054565_6 
I1.NODE_19_length_8211_cov_228.054565_7 K07238
I1.NODE_19_length_8211_cov_228.054565_8 
I1.NODE_19_length_8211_cov_228.054565_9 
I1.NODE_203_length_2489_cov_225.914825_1 K03796
I1.NODE_203_length_2489_cov_225.914825_2 K02529
I1.NODE_203_length_2489_cov_225.914825_3 
I1.NODE_205_length_1671_cov_265.929382_1 
I1.NODE_206_length_1295_cov_271.237061_1 
I1.NODE_206_length_1295_cov_271.237061_2 K05337
I1.NODE_206_length_1295_cov_271.237061_3 
I1.NODE_20_length_2074_cov_429.476868_1 
I1.NODE_20_length_2074_cov_429.476868_2 
I1.NODE_20_length_2074_cov_429.476868_3 K01070
I1.NODE_20_length_2074_cov_429.476868_4 
I1.NODE_215_length_1552_cov_220.044464.13.1640_1 K00891
I1.NODE_215_length_1552_cov_220.044464.13.1640_2 
I1.NODE_215_length_1552_cov_220.044464.13.1640_3 
I1.NODE_216_length_20179_cov_305.066101_1 K04567
I1.NODE_216_length_20179_cov_305.066101_10 
I1.NODE_216_length_20179_cov_305.066101_11 
I1.NODE_216_length_20179_cov_305.066101_12 
I1.NODE_216_length_20179_cov_305.066101_13 K06975
I1.NODE_216_length_20179_cov_305.066101_14 
I1.NODE_216_length_20179_cov_305.066101_15 K07701
I1.NODE_216_length_20179_cov_305.066101_2 
I1.NODE_216_length_20179_cov_305.066101_3 
I1.NODE_216_length_20179_cov_305.066101_4 
I1.NODE_216_length_20179_cov_305.066101_5 
I1.NODE_216_length_20179_cov_305.066101_6 
I1.NODE_216_length_20179_cov_305.066101_7 
I1.NODE_216_length_20179_cov_305.066101_8 K01347
I1.NODE_216_length_20179_cov_305.066101_9 
I1.NODE_217_length_4268_cov_220.464157_1 
I1.NODE_217_length_4268_cov_220.464157_2 K01423
I1.NODE_217_length_4268_cov_220.464157_3 
I1.NODE_217_length_4268_cov_220.464157_4 
I1.NODE_217_length_4268_cov_220.464157_5 
I1.NODE_218_length_9530_cov_230.569046_1 
I1.NODE_218_length_9530_cov_230.569046_2 
I1.NODE_218_length_9530_cov_230.569046_3 
I1.NODE_218_length_9530_cov_230.569046_4 
I1.NODE_218_length_9530_cov_230.569046_5 
I1.NODE_218_length_9530_cov_230.569046_6 
I1.NODE_218_length_9530_cov_230.569046_7 
I1.NODE_218_length_9530_cov_230.569046_8 
I1.NODE_218_length_9530_cov_230.569046_9 
I1.NODE_219_length_4003_cov_225.304276.2.4091_1 K00348
I1.NODE_219_length_4003_cov_225.304276.2.4091_2 
I1.NODE_219_length_4003_cov_225.304276.2.4091_3 
I1.NODE_219_length_4003_cov_225.304276.2.4091_4 
I1.NODE_21_length_3147_cov_1088.443604_1 
I1.NODE_223_length_1375_cov_230.045822_1 
I1.NODE_223_length_1375_cov_230.045822_2 
I1.NODE_224_length_501_cov_279.548889_1 
I1.NODE_226_length_2057_cov_398.817688_1 
I1.NODE_226_length_2057_cov_398.817688_2 
I1.NODE_226_length_2057_cov_398.817688_3 
I1.NODE_227_length_460_cov_228.136963_1 
I1.NODE_22_length_3827_cov_316.358765_1 
I1.NODE_22_length_3827_cov_316.358765_2 K03284
I1.NODE_22_length_3827_cov_316.358765_3 
I1.NODE_22_length_3827_cov_316.358765_4 
I1.NODE_22_length_3827_cov_316.358765_5 
I1.NODE_230_length_4141_cov_245.345093_1 
I1.NODE_230_length_4141_cov_245.345093_2 
I1.NODE_230_length_4141_cov_245.345093_3 
I1.NODE_230_length_4141_cov_245.345093_4 
I1.NODE_230_length_4141_cov_245.345093_5 
I1.NODE_230_length_4141_cov_245.345093_6 
I1.NODE_233_length_3257_cov_232.600250_1 
I1.NODE_233_length_3257_cov_232.600250_2 
I1.NODE_233_length_3257_cov_232.600250_3 K09786
I1.NODE_235_length_4038_cov_329.161713_1 
I1.NODE_235_length_4038_cov_329.161713_2 
I1.NODE_235_length_4038_cov_329.161713_3 K03650
I1.NODE_241_length_2682_cov_255.644669_1 
I1.NODE_241_length_2682_cov_255.644669_2 
I1.NODE_241_length_2682_cov_255.644669_3 
I1.NODE_241_length_2682_cov_255.644669_4 
I1.NODE_245_length_400_cov_247.037506_1 
I1.NODE_245_length_400_cov_247.037506_2 
I1.NODE_248_length_2693_cov_218.447830_1 K06966
I1.NODE_248_length_2693_cov_218.447830_2 K06879
I1.NODE_248_length_2693_cov_218.447830_3 
I1.NODE_248_length_2693_cov_218.447830_4 
I1.NODE_249_length_1416_cov_283.791656.8.1497_1 
I1.NODE_249_length_1416_cov_283.791656.8.1497_2 
I1.NODE_249_length_1416_cov_283.791656.8.1497_3 
I1.NODE_24_length_7105_cov_327.918365.2.4937_1 K07498
I1.NODE_24_length_7105_cov_327.918365.2.4937_2 
I1.NODE_24_length_7105_cov_327.918365.2.4937_3 
I1.NODE_24_length_7105_cov_327.918365.2.4937_4 
I1.NODE_24_length_7105_cov_327.918365.2.4937_5 
I1.NODE_24_length_7105_cov_327.918365.2.4937_6 
I1.NODE_24_length_7105_cov_327.918365.5255.7193_1 
I1.NODE_24_length_7105_cov_327.918365.5255.7193_2 K06889
I1.NODE_24_length_7105_cov_327.918365.5255.7193_3 
I1.NODE_250_length_1432_cov_218.318436.2.1520_1 
I1.NODE_250_length_1432_cov_218.318436.2.1520_2 K13069
I1.NODE_252_length_1244_cov_238.237946_1 
I1.NODE_252_length_1244_cov_238.237946_2 K11903
I1.NODE_253_length_3324_cov_366.272247_1 
I1.NODE_253_length_3324_cov_366.272247_2 
I1.NODE_253_length_3324_cov_366.272247_3 
I1.NODE_255_length_7875_cov_242.399750_1 
I1.NODE_255_length_7875_cov_242.399750_10 
I1.NODE_255_length_7875_cov_242.399750_11 
I1.NODE_255_length_7875_cov_242.399750_2 K08307
I1.NODE_255_length_7875_cov_242.399750_3 K01069
I1.NODE_255_length_7875_cov_242.399750_4 
I1.NODE_255_length_7875_cov_242.399750_5 K03469
I1.NODE_255_length_7875_cov_242.399750_6 K02342
I1.NODE_255_length_7875_cov_242.399750_7 
I1.NODE_255_length_7875_cov_242.399750_8 
I1.NODE_255_length_7875_cov_242.399750_9 
I1.NODE_257_length_631_cov_292.526154_1 
I1.NODE_261_length_757_cov_283.326294_1 
I1.NODE_261_length_757_cov_283.326294_2 
I1.NODE_262_length_515_cov_232.411652_1 
I1.NODE_267_length_3351_cov_274.951050_1 
I1.NODE_267_length_3351_cov_274.951050_2 
I1.NODE_267_length_3351_cov_274.951050_3 K03307
I1.NODE_268_length_467_cov_286.462524_1 
I1.NODE_273_length_533_cov_292.489685_1 
I1.NODE_276_length_844_cov_218.971558_1 K13256
I1.NODE_278_length_1280_cov_218.217972.1.1366_1 
I1.NODE_278_length_1280_cov_218.217972.1.1366_2 
I1.NODE_27_length_1959_cov_297.511475.9.2047_1 
I1.NODE_27_length_1959_cov_297.511475.9.2047_2 
I1.NODE_27_length_1959_cov_297.511475.9.2047_3 
I1.NODE_286_length_599_cov_229.661102_1 
I1.NODE_286_length_599_cov_229.661102_2 
I1.NODE_287_length_763_cov_218.710358_1 
I1.NODE_287_length_763_cov_218.710358_2 K02777
I1.NODE_293_length_525_cov_286.674286_1 
I1.NODE_294_length_3170_cov_286.460266_1 
I1.NODE_294_length_3170_cov_286.460266_2 
I1.NODE_294_length_3170_cov_286.460266_3 
I1.NODE_294_length_3170_cov_286.460266_4 
I1.NODE_298_length_1349_cov_244.194214.2.1437_1 K06884
I1.NODE_298_length_1349_cov_244.194214.2.1437_2 
I1.NODE_298_length_1349_cov_244.194214.2.1437_3 
I1.NODE_299_length_2351_cov_241.117828_1 
I1.NODE_299_length_2351_cov_241.117828_2 
I1.NODE_299_length_2351_cov_241.117828_3 
I1.NODE_299_length_2351_cov_241.117828_4 
I1.NODE_29_length_8000_cov_342.286499_1 K01176
I1.NODE_29_length_8000_cov_342.286499_2 
I1.NODE_29_length_8000_cov_342.286499_3 
I1.NODE_29_length_8000_cov_342.286499_4 
I1.NODE_29_length_8000_cov_342.286499_5 
I1.NODE_2_length_2251_cov_315.448242_1 
I1.NODE_2_length_2251_cov_315.448242_2 
I1.NODE_2_length_2251_cov_315.448242_3 
I1.NODE_301_length_1707_cov_295.041595_1 
I1.NODE_301_length_1707_cov_295.041595_2 
I1.NODE_301_length_1707_cov_295.041595_3 
I1.NODE_307_length_573_cov_297.689362_1 K07781
I1.NODE_307_length_573_cov_297.689362_2 
I1.NODE_308_length_770_cov_285.071442_1 
I1.NODE_310_length_676_cov_240.443787_1 
I1.NODE_312_length_373_cov_223.965149_1 
I1.NODE_313_length_3652_cov_241.136093_1 
I1.NODE_313_length_3652_cov_241.136093_2 K00867
I1.NODE_313_length_3652_cov_241.136093_3 K03524
I1.NODE_313_length_3652_cov_241.136093_4 K00075
I1.NODE_314_length_797_cov_238.299881_1 
I1.NODE_314_length_797_cov_238.299881_2 
I1.NODE_315_length_1742_cov_238.322037_1 
I1.NODE_315_length_1742_cov_238.322037_2 K03836
I1.NODE_315_length_1742_cov_238.322037_3 
I1.NODE_317_length_3279_cov_260.687408.2.3355_1 
I1.NODE_317_length_3279_cov_260.687408.2.3355_2 K13255
I1.NODE_317_length_3279_cov_260.687408.2.3355_3 
I1.NODE_317_length_3279_cov_260.687408.2.3355_4 
I1.NODE_318_length_7338_cov_223.036118.2.7426_1 
I1.NODE_318_length_7338_cov_223.036118.2.7426_2 
I1.NODE_318_length_7338_cov_223.036118.2.7426_3 
I1.NODE_318_length_7338_cov_223.036118.2.7426_4 
I1.NODE_318_length_7338_cov_223.036118.2.7426_5 
I1.NODE_318_length_7338_cov_223.036118.2.7426_6 
I1.NODE_318_length_7338_cov_223.036118.2.7426_7 K08970
I1.NODE_318_length_7338_cov_223.036118.2.7426_8 
I1.NODE_319_length_3745_cov_271.737518.2.3833_1 
I1.NODE_319_length_3745_cov_271.737518.2.3833_2 K03788
I1.NODE_319_length_3745_cov_271.737518.2.3833_3 
I1.NODE_319_length_3745_cov_271.737518.2.3833_4 K00832
I1.NODE_31_length_3832_cov_931.279724_1 
I1.NODE_31_length_3832_cov_931.279724_2 
I1.NODE_31_length_3832_cov_931.279724_3 K04763
I1.NODE_31_length_3832_cov_931.279724_4 
I1.NODE_320_length_2311_cov_226.823456_1 K07319
I1.NODE_320_length_2311_cov_226.823456_2 K03557
I1.NODE_320_length_2311_cov_226.823456_3 K05540
I1.NODE_321_length_349_cov_256.349579_1 
I1.NODE_323_length_3013_cov_252.362762_1 
I1.NODE_323_length_3013_cov_252.362762_2 
I1.NODE_323_length_3013_cov_252.362762_3 
I1.NODE_323_length_3013_cov_252.362762_4 
I1.NODE_324_length_22758_cov_320.627380_1 K02461
I1.NODE_324_length_22758_cov_320.627380_10 K09688
I1.NODE_324_length_22758_cov_320.627380_11 K07265
I1.NODE_324_length_22758_cov_320.627380_12 K07266
I1.NODE_324_length_22758_cov_320.627380_13 
I1.NODE_324_length_22758_cov_320.627380_14 K01991
I1.NODE_324_length_22758_cov_320.627380_15 
I1.NODE_324_length_22758_cov_320.627380_16 K06041
I1.NODE_324_length_22758_cov_320.627380_17 
I1.NODE_324_length_22758_cov_320.627380_18 
I1.NODE_324_length_22758_cov_320.627380_19 
I1.NODE_324_length_22758_cov_320.627380_2 K02462
I1.NODE_324_length_22758_cov_320.627380_20 
I1.NODE_324_length_22758_cov_320.627380_3 
I1.NODE_324_length_22758_cov_320.627380_4 
I1.NODE_324_length_22758_cov_320.627380_5 
I1.NODE_324_length_22758_cov_320.627380_6 
I1.NODE_324_length_22758_cov_320.627380_7 K09809
I1.NODE_324_length_22758_cov_320.627380_8 K01784
I1.NODE_324_length_22758_cov_320.627380_9 K09689
I1.NODE_32_length_5491_cov_351.863037_1 
I1.NODE_32_length_5491_cov_351.863037_2 
I1.NODE_32_length_5491_cov_351.863037_3 K03722
I1.NODE_330_length_534_cov_246.760300_1 
I1.NODE_330_length_534_cov_246.760300_2 
I1.NODE_334_length_1213_cov_238.286896.1.1299_1 
I1.NODE_334_length_1213_cov_238.286896.1.1299_2 
I1.NODE_337_length_2372_cov_256.392059_1 
I1.NODE_337_length_2372_cov_256.392059_2 
I1.NODE_337_length_2372_cov_256.392059_3 
I1.NODE_345_length_1066_cov_407.151978_1 K06867
I1.NODE_34_length_2253_cov_229.285400_1 
I1.NODE_34_length_2253_cov_229.285400_2 K00428
I1.NODE_34_length_2253_cov_229.285400_3 
I1.NODE_353_length_694_cov_245.340057.25.782_1 K03767
I1.NODE_353_length_694_cov_245.340057.25.782_2 K06141
I1.NODE_35_length_5854_cov_331.937134.5.5942_1 
I1.NODE_35_length_5854_cov_331.937134.5.5942_2 K12581
I1.NODE_35_length_5854_cov_331.937134.5.5942_3 K00611
I1.NODE_35_length_5854_cov_331.937134.5.5942_4 
I1.NODE_35_length_5854_cov_331.937134.5.5942_5 K03828
I1.NODE_35_length_5854_cov_331.937134.5.5942_6 
I1.NODE_361_length_439_cov_247.988617_1 
I1.NODE_362_length_1588_cov_242.322418_1 
I1.NODE_362_length_1588_cov_242.322418_2 K06193
I1.NODE_362_length_1588_cov_242.322418_3 K04750
I1.NODE_365_length_493_cov_289.091278_1 
I1.NODE_36_length_16847_cov_285.017822.1.16933_1 
I1.NODE_36_length_16847_cov_285.017822.1.16933_10 
I1.NODE_36_length_16847_cov_285.017822.1.16933_11 K03291
I1.NODE_36_length_16847_cov_285.017822.1.16933_12 K03292
I1.NODE_36_length_16847_cov_285.017822.1.16933_13 K01811
I1.NODE_36_length_16847_cov_285.017822.1.16933_2 
I1.NODE_36_length_16847_cov_285.017822.1.16933_3 K13287
I1.NODE_36_length_16847_cov_285.017822.1.16933_4 
I1.NODE_36_length_16847_cov_285.017822.1.16933_5 K13285
I1.NODE_36_length_16847_cov_285.017822.1.16933_6 
I1.NODE_36_length_16847_cov_285.017822.1.16933_7 
I1.NODE_36_length_16847_cov_285.017822.1.16933_8 
I1.NODE_36_length_16847_cov_285.017822.1.16933_9 K02073
I1.NODE_374_length_318_cov_250.641510_1 
I1.NODE_375_length_6509_cov_224.626053_1 K03753
I1.NODE_375_length_6509_cov_224.626053_10 
I1.NODE_375_length_6509_cov_224.626053_2 K03752
I1.NODE_375_length_6509_cov_224.626053_3 K09896
I1.NODE_375_length_6509_cov_224.626053_4 
I1.NODE_375_length_6509_cov_224.626053_5 K03673
I1.NODE_375_length_6509_cov_224.626053_6 
I1.NODE_375_length_6509_cov_224.626053_7 
I1.NODE_375_length_6509_cov_224.626053_8 K13523
I1.NODE_375_length_6509_cov_224.626053_9 
I1.NODE_376_length_1562_cov_418.181183_1 
I1.NODE_377_length_11583_cov_260.936279_1 
I1.NODE_377_length_11583_cov_260.936279_2 K01577
I1.NODE_377_length_11583_cov_260.936279_3 K07088
I1.NODE_377_length_11583_cov_260.936279_4 
I1.NODE_377_length_11583_cov_260.936279_5 K07679
I1.NODE_377_length_11583_cov_260.936279_6 K07690
I1.NODE_377_length_11583_cov_260.936279_7 K07797
I1.NODE_377_length_11583_cov_260.936279_8 K07786
I1.NODE_378_length_561_cov_281.057037_1 
I1.NODE_378_length_561_cov_281.057037_2 
I1.NODE_379_length_7510_cov_248.431152.6.7598_1 
I1.NODE_379_length_7510_cov_248.431152.6.7598_2 K02471
I1.NODE_379_length_7510_cov_248.431152.6.7598_3 K06871
I1.NODE_379_length_7510_cov_248.431152.6.7598_4 K01138
I1.NODE_379_length_7510_cov_248.431152.6.7598_5 
I1.NODE_379_length_7510_cov_248.431152.6.7598_6 
I1.NODE_379_length_7510_cov_248.431152.6.7598_7 
I1.NODE_37_length_16166_cov_258.335632_1 
I1.NODE_37_length_16166_cov_258.335632_10 
I1.NODE_37_length_16166_cov_258.335632_11 
I1.NODE_37_length_16166_cov_258.335632_12 
I1.NODE_37_length_16166_cov_258.335632_13 K01175
I1.NODE_37_length_16166_cov_258.335632_14 
I1.NODE_37_length_16166_cov_258.335632_15 
I1.NODE_37_length_16166_cov_258.335632_16 
I1.NODE_37_length_16166_cov_258.335632_17 
I1.NODE_37_length_16166_cov_258.335632_18 
I1.NODE_37_length_16166_cov_258.335632_19 
I1.NODE_37_length_16166_cov_258.335632_2 
I1.NODE_37_length_16166_cov_258.335632_20 
I1.NODE_37_length_16166_cov_258.335632_3 K01185
I1.NODE_37_length_16166_cov_258.335632_4 
I1.NODE_37_length_16166_cov_258.335632_5 
I1.NODE_37_length_16166_cov_258.335632_6 
I1.NODE_37_length_16166_cov_258.335632_7 
I1.NODE_37_length_16166_cov_258.335632_8 
I1.NODE_37_length_16166_cov_258.335632_9 
I1.NODE_380_length_432_cov_220.812500_1 
I1.NODE_383_length_3602_cov_391.514160_1 
I1.NODE_383_length_3602_cov_391.514160_2 
I1.NODE_383_length_3602_cov_391.514160_3 
I1.NODE_383_length_3602_cov_391.514160_4 
I1.NODE_383_length_3602_cov_391.514160_5 K12057
I1.NODE_383_length_3602_cov_391.514160_6 
I1.NODE_383_length_3602_cov_391.514160_7 
I1.NODE_38_length_16605_cov_457.736053_1 
I1.NODE_38_length_16605_cov_457.736053_10 
I1.NODE_38_length_16605_cov_457.736053_11 
I1.NODE_38_length_16605_cov_457.736053_12 
I1.NODE_38_length_16605_cov_457.736053_13 
I1.NODE_38_length_16605_cov_457.736053_14 K03222
I1.NODE_38_length_16605_cov_457.736053_15 
I1.NODE_38_length_16605_cov_457.736053_16 K03221
I1.NODE_38_length_16605_cov_457.736053_17 
I1.NODE_38_length_16605_cov_457.736053_18 
I1.NODE_38_length_16605_cov_457.736053_19 
I1.NODE_38_length_16605_cov_457.736053_2 
I1.NODE_38_length_16605_cov_457.736053_20 K03229
I1.NODE_38_length_16605_cov_457.736053_21 K03228
I1.NODE_38_length_16605_cov_457.736053_3 
I1.NODE_38_length_16605_cov_457.736053_4 
I1.NODE_38_length_16605_cov_457.736053_5 
I1.NODE_38_length_16605_cov_457.736053_6 
I1.NODE_38_length_16605_cov_457.736053_7 
I1.NODE_38_length_16605_cov_457.736053_8 
I1.NODE_38_length_16605_cov_457.736053_9 
I1.NODE_390_length_406_cov_256.583740_1 
I1.NODE_390_length_406_cov_256.583740_2 
I1.NODE_391_length_1365_cov_227.617584_1 
I1.NODE_391_length_1365_cov_227.617584_2 
I1.NODE_391_length_1365_cov_227.617584_3 
I1.NODE_392_length_7778_cov_243.107742_1 
I1.NODE_392_length_7778_cov_243.107742_2 
I1.NODE_392_length_7778_cov_243.107742_3 
I1.NODE_392_length_7778_cov_243.107742_4 
I1.NODE_392_length_7778_cov_243.107742_5 K00520
I1.NODE_392_length_7778_cov_243.107742_6 
I1.NODE_392_length_7778_cov_243.107742_7 K00104
I1.NODE_392_length_7778_cov_243.107742_8 K00782
I1.NODE_393_length_1502_cov_239.219040_1 K12944
I1.NODE_393_length_1502_cov_239.219040_2 
I1.NODE_398_length_468_cov_254.594025_1 
I1.NODE_399_length_1196_cov_261.834442_1 
I1.NODE_399_length_1196_cov_261.834442_2 
I1.NODE_39_length_1040_cov_226.160583_1 K09972
I1.NODE_3_length_2425_cov_253.160828_1 
I1.NODE_3_length_2425_cov_253.160828_2 
I1.NODE_3_length_2425_cov_253.160828_3 K03704
I1.NODE_3_length_2425_cov_253.160828_4 K07726
I1.NODE_401_length_338_cov_258.195251_1 
I1.NODE_402_length_14058_cov_226.751816_1 
I1.NODE_402_length_14058_cov_226.751816_10 
I1.NODE_402_length_14058_cov_226.751816_11 
I1.NODE_402_length_14058_cov_226.751816_12 
I1.NODE_402_length_14058_cov_226.751816_13 K02015
I1.NODE_402_length_14058_cov_226.751816_14 K02013
I1.NODE_402_length_14058_cov_226.751816_15 K07507
I1.NODE_402_length_14058_cov_226.751816_2 K07089
I1.NODE_402_length_14058_cov_226.751816_3 
I1.NODE_402_length_14058_cov_226.751816_4 K07285
I1.NODE_402_length_14058_cov_226.751816_5 
I1.NODE_402_length_14058_cov_226.751816_6 K07225
I1.NODE_402_length_14058_cov_226.751816_7 
I1.NODE_402_length_14058_cov_226.751816_8 K02014
I1.NODE_402_length_14058_cov_226.751816_9 K02016
I1.NODE_410_length_407_cov_270.540527_1 
I1.NODE_411_length_1095_cov_230.910507_1 
I1.NODE_420_length_1560_cov_288.997437_1 
I1.NODE_420_length_1560_cov_288.997437_2 
I1.NODE_420_length_1560_cov_288.997437_3 
I1.NODE_424_length_1900_cov_218.723679_1 
I1.NODE_424_length_1900_cov_218.723679_2 K02553
I1.NODE_424_length_1900_cov_218.723679_3 
I1.NODE_424_length_1900_cov_218.723679_4 K02440
I1.NODE_425_length_3998_cov_242.603806_1 
I1.NODE_425_length_3998_cov_242.603806_2 K07491
I1.NODE_425_length_3998_cov_242.603806_3 
I1.NODE_425_length_3998_cov_242.603806_4 
I1.NODE_425_length_3998_cov_242.603806_5 K02939
I1.NODE_425_length_3998_cov_242.603806_6 K02963
I1.NODE_425_length_3998_cov_242.603806_7 K02686
I1.NODE_425_length_3998_cov_242.603806_8 K02990
I1.NODE_429_length_905_cov_218.861877_1 
I1.NODE_429_length_905_cov_218.861877_2 
I1.NODE_430_length_1980_cov_372.333344_1 
I1.NODE_430_length_1980_cov_372.333344_2 
I1.NODE_430_length_1980_cov_372.333344_3 
I1.NODE_439_length_1026_cov_267.503906_1 
I1.NODE_439_length_1026_cov_267.503906_2 
I1.NODE_441_length_2299_cov_269.461945_1 
I1.NODE_441_length_2299_cov_269.461945_2 
I1.NODE_441_length_2299_cov_269.461945_3 
I1.NODE_441_length_2299_cov_269.461945_4 
I1.NODE_441_length_2299_cov_269.461945_5 
I1.NODE_446_length_7913_cov_264.417908_1 K02380
I1.NODE_446_length_7913_cov_264.417908_10 
I1.NODE_446_length_7913_cov_264.417908_2 
I1.NODE_446_length_7913_cov_264.417908_3 
I1.NODE_446_length_7913_cov_264.417908_4 
I1.NODE_446_length_7913_cov_264.417908_5 
I1.NODE_446_length_7913_cov_264.417908_6 
I1.NODE_446_length_7913_cov_264.417908_7 
I1.NODE_446_length_7913_cov_264.417908_8 K01175
I1.NODE_446_length_7913_cov_264.417908_9 
I1.NODE_449_length_383_cov_738.015686_1 
I1.NODE_451_length_1213_cov_243.058533_1 
I1.NODE_451_length_1213_cov_243.058533_2 
I1.NODE_452_length_1154_cov_218.587524_1 
I1.NODE_452_length_1154_cov_218.587524_2 
I1.NODE_453_length_1825_cov_327.728760_1 
I1.NODE_453_length_1825_cov_327.728760_2 
I1.NODE_453_length_1825_cov_327.728760_3 
I1.NODE_454_length_3185_cov_279.436432_1 
I1.NODE_454_length_3185_cov_279.436432_2 
I1.NODE_454_length_3185_cov_279.436432_3 K07339
I1.NODE_454_length_3185_cov_279.436432_4 K07504
I1.NODE_454_length_3185_cov_279.436432_5 
I1.NODE_45_length_2223_cov_247.123703_1 
I1.NODE_45_length_2223_cov_247.123703_2 K03402
I1.NODE_45_length_2223_cov_247.123703_3 
I1.NODE_45_length_2223_cov_247.123703_4 K03623
I1.NODE_472_length_578_cov_255.622833_1 
I1.NODE_472_length_578_cov_255.622833_2 
I1.NODE_47_length_8049_cov_352.765808_1 
I1.NODE_47_length_8049_cov_352.765808_2 K03278
I1.NODE_47_length_8049_cov_352.765808_3 K03279
I1.NODE_47_length_8049_cov_352.765808_4 K02850
I1.NODE_47_length_8049_cov_352.765808_5 
I1.NODE_47_length_8049_cov_352.765808_6 K07270
I1.NODE_47_length_8049_cov_352.765808_7 K02847
I1.NODE_47_length_8049_cov_352.765808_8 K02841
I1.NODE_47_length_8049_cov_352.765808_9 K02843
I1.NODE_489_length_596_cov_397.085571_1 
I1.NODE_489_length_596_cov_397.085571_2 
I1.NODE_497_length_5187_cov_252.947556_1 
I1.NODE_497_length_5187_cov_252.947556_2 
I1.NODE_497_length_5187_cov_252.947556_3 K01779
I1.NODE_497_length_5187_cov_252.947556_4 
I1.NODE_497_length_5187_cov_252.947556_5 
I1.NODE_4_length_9682_cov_453.518188_1 
I1.NODE_4_length_9682_cov_453.518188_10 
I1.NODE_4_length_9682_cov_453.518188_11 
I1.NODE_4_length_9682_cov_453.518188_2 
I1.NODE_4_length_9682_cov_453.518188_3 
I1.NODE_4_length_9682_cov_453.518188_4 
I1.NODE_4_length_9682_cov_453.518188_5 
I1.NODE_4_length_9682_cov_453.518188_6 
I1.NODE_4_length_9682_cov_453.518188_7 
I1.NODE_4_length_9682_cov_453.518188_8 K02014
I1.NODE_4_length_9682_cov_453.518188_9 
I1.NODE_501_length_2718_cov_225.880066_1 
I1.NODE_501_length_2718_cov_225.880066_2 
I1.NODE_501_length_2718_cov_225.880066_3 
I1.NODE_503_length_312_cov_247.567307_1 
I1.NODE_507_length_1049_cov_250.328888_1 
I1.NODE_507_length_1049_cov_250.328888_2 K02972
I1.NODE_507_length_1049_cov_250.328888_3 
I1.NODE_510_length_791_cov_223.434891_1 
I1.NODE_510_length_791_cov_223.434891_2 
I1.NODE_513_length_436_cov_1242.782104_1 
I1.NODE_514_length_13877_cov_259.524597_1 K06181
I1.NODE_514_length_13877_cov_259.524597_10 
I1.NODE_514_length_13877_cov_259.524597_11 
I1.NODE_514_length_13877_cov_259.524597_12 
I1.NODE_514_length_13877_cov_259.524597_13 
I1.NODE_514_length_13877_cov_259.524597_2 K00031
I1.NODE_514_length_13877_cov_259.524597_3 
I1.NODE_514_length_13877_cov_259.524597_4 K13640
I1.NODE_514_length_13877_cov_259.524597_5 
I1.NODE_514_length_13877_cov_259.524597_6 
I1.NODE_514_length_13877_cov_259.524597_7 
I1.NODE_514_length_13877_cov_259.524597_8 
I1.NODE_514_length_13877_cov_259.524597_9 
I1.NODE_515_length_1591_cov_296.563782.3.1679_1 
I1.NODE_515_length_1591_cov_296.563782.3.1679_2 K03755
I1.NODE_515_length_1591_cov_296.563782.3.1679_3 
I1.NODE_518_length_669_cov_236.113602_1 
I1.NODE_527_length_4099_cov_392.691132_1 
I1.NODE_527_length_4099_cov_392.691132_2 
I1.NODE_527_length_4099_cov_392.691132_3 
I1.NODE_527_length_4099_cov_392.691132_4 
I1.NODE_527_length_4099_cov_392.691132_5 
I1.NODE_527_length_4099_cov_392.691132_6 
I1.NODE_527_length_4099_cov_392.691132_7 
I1.NODE_527_length_4099_cov_392.691132_8 
I1.NODE_527_length_4099_cov_392.691132_9 
I1.NODE_532_length_2246_cov_235.286728_1 
I1.NODE_532_length_2246_cov_235.286728_2 K03801
I1.NODE_532_length_2246_cov_235.286728_3 
I1.NODE_532_length_2246_cov_235.286728_4 
I1.NODE_534_length_1053_cov_263.692322_1 
I1.NODE_538_length_1505_cov_290.198669_1 
I1.NODE_546_length_985_cov_783.916748_1 
I1.NODE_551_length_1631_cov_356.000000_1 K12060
I1.NODE_551_length_1631_cov_356.000000_2 
I1.NODE_551_length_1631_cov_356.000000_3 
I1.NODE_553_length_2235_cov_242.906036.1.2319_1 
I1.NODE_553_length_2235_cov_242.906036.1.2319_2 K02429
I1.NODE_553_length_2235_cov_242.906036.1.2319_3 
I1.NODE_55_length_2708_cov_332.987457_1 
I1.NODE_55_length_2708_cov_332.987457_2 K07780
I1.NODE_55_length_2708_cov_332.987457_3 
I1.NODE_55_length_2708_cov_332.987457_4 
I1.NODE_560_length_400_cov_248.889999_1 
I1.NODE_562_length_26646_cov_281.264282.1.26732_1 K07347
I1.NODE_562_length_26646_cov_281.264282.1.26732_10 
I1.NODE_562_length_26646_cov_281.264282.1.26732_11 
I1.NODE_562_length_26646_cov_281.264282.1.26732_12 K03427
I1.NODE_562_length_26646_cov_281.264282.1.26732_13 K01153
I1.NODE_562_length_26646_cov_281.264282.1.26732_14 K01154
I1.NODE_562_length_26646_cov_281.264282.1.26732_15 
I1.NODE_562_length_26646_cov_281.264282.1.26732_16 K03427
I1.NODE_562_length_26646_cov_281.264282.1.26732_17 
I1.NODE_562_length_26646_cov_281.264282.1.26732_18 K07448
I1.NODE_562_length_26646_cov_281.264282.1.26732_19 
I1.NODE_562_length_26646_cov_281.264282.1.26732_2 K07346
I1.NODE_562_length_26646_cov_281.264282.1.26732_3 
I1.NODE_562_length_26646_cov_281.264282.1.26732_4 K07358
I1.NODE_562_length_26646_cov_281.264282.1.26732_5 K07357
I1.NODE_562_length_26646_cov_281.264282.1.26732_6 
I1.NODE_562_length_26646_cov_281.264282.1.26732_7 
I1.NODE_562_length_26646_cov_281.264282.1.26732_8 
I1.NODE_562_length_26646_cov_281.264282.1.26732_9 K07497
I1.NODE_566_length_1493_cov_227.728729_1 
I1.NODE_566_length_1493_cov_227.728729_2 
I1.NODE_570_length_5695_cov_228.601410_1 
I1.NODE_570_length_5695_cov_228.601410_2 K03699
I1.NODE_570_length_5695_cov_228.601410_3 
I1.NODE_570_length_5695_cov_228.601410_4 K07109
I1.NODE_570_length_5695_cov_228.601410_5 
I1.NODE_570_length_5695_cov_228.601410_6 K03677
I1.NODE_570_length_5695_cov_228.601410_7 
I1.NODE_573_length_1056_cov_275.181824_1 
I1.NODE_573_length_1056_cov_275.181824_2 
I1.NODE_574_length_870_cov_267.219543_1 K05799
I1.NODE_576_length_1198_cov_228.861435_1 
I1.NODE_576_length_1198_cov_228.861435_2 
I1.NODE_577_length_1120_cov_277.216064_1 
I1.NODE_582_length_2497_cov_224.753708_1 K07455
I1.NODE_582_length_2497_cov_224.753708_2 
I1.NODE_582_length_2497_cov_224.753708_3 
I1.NODE_582_length_2497_cov_224.753708_4 
I1.NODE_582_length_2497_cov_224.753708_5 
I1.NODE_58_length_1858_cov_275.192688_1 
I1.NODE_58_length_1858_cov_275.192688_2 K12973
I1.NODE_58_length_1858_cov_275.192688_3 K03704
I1.NODE_58_length_1858_cov_275.192688_4 
I1.NODE_601_length_3614_cov_229.075256_1 K04336
I1.NODE_601_length_3614_cov_229.075256_2 K04334
I1.NODE_601_length_3614_cov_229.075256_3 
I1.NODE_601_length_3614_cov_229.075256_4 K04333
I1.NODE_601_length_3614_cov_229.075256_5 K04337
I1.NODE_601_length_3614_cov_229.075256_6 K04338
I1.NODE_610_length_565_cov_219.929199.3.653_1 K05785
I1.NODE_610_length_565_cov_219.929199.3.653_2 
I1.NODE_612_length_617_cov_284.233398_1 
I1.NODE_62_length_2159_cov_444.144501_1 
I1.NODE_62_length_2159_cov_444.144501_2 
I1.NODE_631_length_388_cov_227.291245_1 
I1.NODE_634_length_495_cov_247.804047_1 K06866
I1.NODE_643_length_556_cov_292.593536_1 
I1.NODE_643_length_556_cov_292.593536_2 K04758
I1.NODE_645_length_1442_cov_274.648407_1 
I1.NODE_645_length_1442_cov_274.648407_2 
I1.NODE_64_length_2241_cov_228.191437_1 
I1.NODE_64_length_2241_cov_228.191437_2 K08996
I1.NODE_64_length_2241_cov_228.191437_3 
I1.NODE_657_length_576_cov_227.862854_1 K02068
I1.NODE_65_length_2401_cov_238.124115_1 K05798
I1.NODE_65_length_2401_cov_238.124115_2 
I1.NODE_666_length_2227_cov_223.975754_1 K07116
I1.NODE_673_length_2063_cov_224.596710_1 
I1.NODE_673_length_2063_cov_224.596710_2 
I1.NODE_673_length_2063_cov_224.596710_3 
I1.NODE_683_length_2446_cov_229.932541.3.2534_1 
I1.NODE_683_length_2446_cov_229.932541.3.2534_2 
I1.NODE_683_length_2446_cov_229.932541.3.2534_3 
I1.NODE_686_length_7761_cov_266.117889_1 
I1.NODE_686_length_7761_cov_266.117889_2 
I1.NODE_686_length_7761_cov_266.117889_3 K01652
I1.NODE_686_length_7761_cov_266.117889_4 K01653
I1.NODE_686_length_7761_cov_266.117889_5 
I1.NODE_686_length_7761_cov_266.117889_6 
I1.NODE_686_length_7761_cov_266.117889_7 K07686
I1.NODE_686_length_7761_cov_266.117889_8 
I1.NODE_68_length_1154_cov_234.094452_1 K11104
I1.NODE_691_length_702_cov_218.806274_1 
I1.NODE_691_length_702_cov_218.806274_2 
I1.NODE_695_length_327_cov_264.896027_1 
I1.NODE_6_length_5130_cov_243.783432_1 
I1.NODE_6_length_5130_cov_243.783432_2 
I1.NODE_6_length_5130_cov_243.783432_3 
I1.NODE_6_length_5130_cov_243.783432_4 
I1.NODE_6_length_5130_cov_243.783432_5 
I1.NODE_710_length_613_cov_264.585632_1 
I1.NODE_712_length_823_cov_226.404617_1 
I1.NODE_71_length_2141_cov_247.059311_1 
I1.NODE_71_length_2141_cov_247.059311_2 
I1.NODE_71_length_2141_cov_247.059311_3 K06177
I1.NODE_72_length_3032_cov_239.845322_1 K09933
I1.NODE_72_length_3032_cov_239.845322_2 K09815
I1.NODE_72_length_3032_cov_239.845322_3 
I1.NODE_738_length_419_cov_229.568024_1 
I1.NODE_738_length_419_cov_229.568024_2 
I1.NODE_740_length_993_cov_259.897278_1 
I1.NODE_740_length_993_cov_259.897278_2 
I1.NODE_750_length_5384_cov_263.613098_1 
I1.NODE_750_length_5384_cov_263.613098_2 K01355
I1.NODE_750_length_5384_cov_263.613098_3 
I1.NODE_750_length_5384_cov_263.613098_4 
I1.NODE_750_length_5384_cov_263.613098_5 
I1.NODE_750_length_5384_cov_263.613098_6 
I1.NODE_750_length_5384_cov_263.613098_7 
I1.NODE_75_length_4272_cov_295.956451.3.4360_1 
I1.NODE_75_length_4272_cov_295.956451.3.4360_2 
I1.NODE_75_length_4272_cov_295.956451.3.4360_3 
I1.NODE_75_length_4272_cov_295.956451.3.4360_4 
I1.NODE_75_length_4272_cov_295.956451.3.4360_5 
I1.NODE_781_length_440_cov_223.234085_1 
I1.NODE_79_length_2546_cov_261.629211_1 
I1.NODE_79_length_2546_cov_261.629211_2 
I1.NODE_79_length_2546_cov_261.629211_3 
I1.NODE_808_length_390_cov_324.966675_1 
I1.NODE_808_length_390_cov_324.966675_2 
I1.NODE_81_length_5882_cov_272.770477_1 K01582
I1.NODE_81_length_5882_cov_272.770477_2 K03757
I1.NODE_81_length_5882_cov_272.770477_3 K03765
I1.NODE_82_length_1631_cov_252.829559_1 K10716
I1.NODE_836_length_392_cov_249.076538_1 
I1.NODE_836_length_392_cov_249.076538_2 
I1.NODE_83_length_2230_cov_362.013000_1 
I1.NODE_83_length_2230_cov_362.013000_2 
I1.NODE_83_length_2230_cov_362.013000_3 
I1.NODE_83_length_2230_cov_362.013000_4 
I1.NODE_853_length_1718_cov_256.165314.1.1798_1 
I1.NODE_853_length_1718_cov_256.165314.1.1798_2 
I1.NODE_853_length_1718_cov_256.165314.1.1798_3 
I1.NODE_85_length_9929_cov_537.880676.11.10017_1 
I1.NODE_85_length_9929_cov_537.880676.11.10017_2 
I1.NODE_85_length_9929_cov_537.880676.11.10017_3 
I1.NODE_85_length_9929_cov_537.880676.11.10017_4 
I1.NODE_85_length_9929_cov_537.880676.11.10017_5 
I1.NODE_85_length_9929_cov_537.880676.11.10017_6 
I1.NODE_85_length_9929_cov_537.880676.11.10017_7 
I1.NODE_85_length_9929_cov_537.880676.11.10017_8 K02315
I1.NODE_85_length_9929_cov_537.880676.11.10017_9 
I1.NODE_887_length_1141_cov_246.459244_1 K11904
I1.NODE_887_length_1141_cov_246.459244_2 
I1.NODE_89_length_3758_cov_245.545776_1 
I1.NODE_89_length_3758_cov_245.545776_2 
I1.NODE_89_length_3758_cov_245.545776_3 K07046
I1.NODE_89_length_3758_cov_245.545776_4 
I1.NODE_8_length_6029_cov_338.231720.2.6117_1 
I1.NODE_8_length_6029_cov_338.231720.2.6117_2 
I1.NODE_8_length_6029_cov_338.231720.2.6117_3 
I1.NODE_8_length_6029_cov_338.231720.2.6117_4 
I1.NODE_91_length_3581_cov_244.735275_1 
I1.NODE_91_length_3581_cov_244.735275_2 
I1.NODE_91_length_3581_cov_244.735275_3 
I1.NODE_91_length_3581_cov_244.735275_4 
I1.NODE_91_length_3581_cov_244.735275_5 
I1.NODE_93_length_1214_cov_372.261932_1 
I10.NODE_1072_length_578_cov_86.211075_1 
I10.NODE_1144_length_841_cov_54.162903_1 
I10.NODE_1144_length_841_cov_54.162903_2 K09457
I10.NODE_1151_length_5501_cov_46.679150.129.709_1 
I10.NODE_1151_length_5501_cov_46.679150.129.709_2 
I10.NODE_1151_length_5501_cov_46.679150.129.709_3 
I10.NODE_1151_length_5501_cov_46.679150.839.5541_1 
I10.NODE_1151_length_5501_cov_46.679150.839.5541_2 
I10.NODE_1151_length_5501_cov_46.679150.839.5541_3 
I10.NODE_1160_length_503_cov_126.514908_1 
I10.NODE_1343_length_805_cov_173.350311_1 
I10.NODE_1368_length_977_cov_45.268169_1 K01058
I10.NODE_1368_length_977_cov_45.268169_2 
I10.NODE_1535_length_484_cov_49.301651_1 
I10.NODE_1535_length_484_cov_49.301651_2 
I10.NODE_1540_length_741_cov_69.507423_1 
I10.NODE_1646_length_558_cov_105.225807.47.579_1 
I10.NODE_1715_length_1004_cov_48.977093.33.1052_1 
I10.NODE_1715_length_1004_cov_48.977093.33.1052_2 
I10.NODE_1747_length_2509_cov_46.310883.1.2168_1 
I10.NODE_1747_length_2509_cov_46.310883.1.2168_2 
I10.NODE_1747_length_2509_cov_46.310883.1.2168_3 
I10.NODE_1776_length_570_cov_44.498245_1 
I10.NODE_1776_length_570_cov_44.498245_2 
I10.NODE_1791_length_427_cov_71.107727_1 
I10.NODE_1892_length_688_cov_52.988373_1 
I10.NODE_1892_length_688_cov_52.988373_2 
I10.NODE_1898_length_388_cov_87.672684_1 
I10.NODE_1945_length_588_cov_48.515305_1 K06999
I10.NODE_19_length_629_cov_462.165344.55.674_1 
I10.NODE_19_length_629_cov_462.165344.55.674_2 
I10.NODE_2105_length_786_cov_49.251907.1.757_1 
I10.NODE_2150_length_396_cov_58.214645_1 
I10.NODE_2150_length_396_cov_58.214645_2 
I10.NODE_2169_length_432_cov_161.127319_1 
I10.NODE_2210_length_702_cov_117.290596.1.739_1 
I10.NODE_2210_length_702_cov_117.290596.1.739_2 
I10.NODE_2315_length_1050_cov_86.506668.1.1093_1 
I10.NODE_2315_length_1050_cov_86.506668.1.1093_2 
I10.NODE_2343_length_465_cov_258.055908.1.499_1 
I10.NODE_2349_length_521_cov_62.984646_1 
I10.NODE_237_length_373_cov_66.431633_1 
I10.NODE_2423_length_386_cov_40.650261_1 
I10.NODE_2450_length_367_cov_121.411446_1 
I10.NODE_251_length_383_cov_175.394257_1 
I10.NODE_2533_length_352_cov_133.215912_1 
I10.NODE_2547_length_686_cov_1277.046631_1 
I10.NODE_2579_length_366_cov_71.871582_1 
I10.NODE_3359_length_357_cov_138.103638_1 
I10.NODE_3491_length_450_cov_55.946667_1 
I10.NODE_3612_length_1336_cov_39.629490.909.1384_1 
I10.NODE_3662_length_394_cov_50.576141_1 
I10.NODE_3837_length_459_cov_212.751633_1 
I10.NODE_3847_length_540_cov_287.383331.1.576_1 K07025
I10.NODE_4001_length_393_cov_85.307892_1 
I10.NODE_4029_length_525_cov_413.192383_1 
I10.NODE_4753_length_373_cov_250.093826_1 K07639
I10.NODE_56_length_358_cov_123.187149_1 
I10.NODE_614_length_711_cov_445.289734.45.759_1 
I10.NODE_614_length_711_cov_445.289734.45.759_2 
I10.NODE_616_length_617_cov_55.012966_1 K01497 K02858
I10.NODE_844_length_819_cov_192.053726_1 K07192
I10.NODE_964_length_641_cov_87.429016_1 
I10.NODE_964_length_641_cov_87.429016_2 
I11.NODE_10084_length_555_cov_42.625225_1 
I11.NODE_10084_length_555_cov_42.625225_2 
I11.NODE_12319_length_668_cov_34.988026_1 
I11.NODE_1234_length_471_cov_81.696388_1 
I11.NODE_1261_length_808_cov_46.970299.34.836_1 
I11.NODE_1261_length_808_cov_46.970299.34.836_2 K07746
I11.NODE_1351_length_463_cov_331.559387_1 K07304
I11.NODE_1448_length_376_cov_390.476074_1 
I11.NODE_1486_length_527_cov_213.715363_1 
I11.NODE_1627_length_391_cov_103.023018_1 
I11.NODE_1679_length_398_cov_243.703522_1 
I11.NODE_1833_length_9377_cov_34.693932_1 K01533
I11.NODE_1833_length_9377_cov_34.693932_2 K07737
I11.NODE_1833_length_9377_cov_34.693932_3 
I11.NODE_1833_length_9377_cov_34.693932_4 
I11.NODE_1833_length_9377_cov_34.693932_5 K03892
I11.NODE_1833_length_9377_cov_34.693932_6 K03325
I11.NODE_1833_length_9377_cov_34.693932_7 K03741
I11.NODE_1833_length_9377_cov_34.693932_8 
I11.NODE_1961_length_462_cov_329.125549_1 
I11.NODE_1976_length_410_cov_277.331696.39.438_1 
I11.NODE_2247_length_498_cov_459.387543_1 
I11.NODE_2247_length_498_cov_459.387543_2 
I11.NODE_2276_length_479_cov_207.542801_1 K01706
I11.NODE_230_length_424_cov_144.181610_1 
I11.NODE_2417_length_458_cov_890.711792_1 
I11.NODE_2424_length_391_cov_88.841431_1 
I11.NODE_2495_length_391_cov_279.557556_1 
I11.NODE_252_length_453_cov_168.686539_1 
I11.NODE_252_length_453_cov_168.686539_2 
I11.NODE_2782_length_1149_cov_40.680592_1 
I11.NODE_2791_length_525_cov_38.959999_1 
I11.NODE_2791_length_525_cov_38.959999_2 
I11.NODE_3164_length_481_cov_262.713104_1 
I11.NODE_3884_length_418_cov_599.538269_1 
I11.NODE_400_length_379_cov_367.817932_1 
I11.NODE_4745_length_377_cov_39.238728_1 
I11.NODE_6262_length_407_cov_112.857491_1 
I11.NODE_6277_length_433_cov_370.249420.43.461_1 
I11.NODE_6277_length_433_cov_370.249420.43.461_2 
I11.NODE_6365_length_385_cov_172.106491_1 
I11.NODE_709_length_520_cov_521.275024.23.548_1 
I11.NODE_8167_length_375_cov_50.066666_1 
I11.NODE_820_length_375_cov_48.882668_1 
I11.NODE_8300_length_485_cov_89.509277_1 
I11.NODE_8697_length_477_cov_40.354298_1 
I11.NODE_9272_length_399_cov_74.406013_1 
I11.NODE_9272_length_399_cov_74.406013_2 
I11.NODE_9865_length_540_cov_31.507408_1 
I11.NODE_9865_length_540_cov_31.507408_2 
I12.NODE_10929_length_658_cov_20.591185_1 K07591
I12.NODE_11059_length_604_cov_27.167219_1 
I12.NODE_11059_length_604_cov_27.167219_2 
I12.NODE_11625_length_535_cov_32.078506_1 
I12.NODE_1329_length_587_cov_29.632027_1 
I12.NODE_14098_length_443_cov_25.106094_1 
I12.NODE_15598_length_420_cov_326.533325_1 
I12.NODE_16043_length_389_cov_26.897173_1 
I12.NODE_16279_length_378_cov_104.576721_1 
I12.NODE_1651_length_463_cov_32.816414_1 K07043
I12.NODE_18908_length_399_cov_22.789474_1 
I12.NODE_1942_length_475_cov_26.663158_1 
I12.NODE_1_length_587_cov_29.657581_1 
I12.NODE_20049_length_445_cov_29.386517_1 
I12.NODE_20275_length_410_cov_21.948780_1 
I12.NODE_20275_length_410_cov_21.948780_2 
I12.NODE_20297_length_402_cov_22.027363_1 
I12.NODE_20359_length_403_cov_23.342432_1 
I12.NODE_20828_length_424_cov_39.561321_1 
I12.NODE_20989_length_896_cov_22.447544_1 
I12.NODE_20989_length_896_cov_22.447544_2 
I12.NODE_21084_length_430_cov_27.506977_1 
I12.NODE_21095_length_485_cov_30.896908_1 
I12.NODE_21101_length_433_cov_29.861431_1 
I12.NODE_21166_length_439_cov_24.120729_1 
I12.NODE_2224_length_652_cov_45.378834_1 
I12.NODE_2224_length_652_cov_45.378834_2 
I12.NODE_2440_length_826_cov_20.044794_1 
I12.NODE_2499_length_542_cov_17.802584_1 K00111
I12.NODE_2580_length_427_cov_25.466042_1 
I12.NODE_2893_length_507_cov_27.313610_1 
I12.NODE_2989_length_750_cov_30.622667_1 
I12.NODE_2989_length_750_cov_30.622667_2 
I12.NODE_3002_length_521_cov_51.863724_1 
I12.NODE_308_length_477_cov_27.761005_1 
I12.NODE_3120_length_430_cov_27.090698_1 
I12.NODE_3215_length_546_cov_38.045788_1 
I12.NODE_328_length_381_cov_747.501343_1 K01631
I12.NODE_3514_length_423_cov_18.784870_1 
I12.NODE_3514_length_423_cov_18.784870_2 
I12.NODE_3567_length_923_cov_23.385698_1 
I12.NODE_3639_length_485_cov_33.358765_1 
I12.NODE_3658_length_422_cov_27.130331_1 
I12.NODE_3766_length_397_cov_281.959686_1 
I12.NODE_3886_length_811_cov_20.249075_1 
I12.NODE_3886_length_811_cov_20.249075_2 
I12.NODE_3920_length_462_cov_22.993507_1 
I12.NODE_4412_length_500_cov_64.183998_1 
I12.NODE_4412_length_500_cov_64.183998_2 
I12.NODE_4617_length_605_cov_17.864462_1 
I12.NODE_465_length_399_cov_20.243107_1 
I12.NODE_4965_length_394_cov_22.593908_1 
I12.NODE_4965_length_394_cov_22.593908_2 
I12.NODE_514_length_402_cov_380.992523_1 
I12.NODE_5251_length_459_cov_226.098038_1 
I12.NODE_5385_length_649_cov_27.636364.1.569_1 
I12.NODE_5385_length_649_cov_27.636364.1.569_2 
I12.NODE_591_length_444_cov_456.835571_1 
I12.NODE_6097_length_464_cov_26.579741_1 
I12.NODE_651_length_430_cov_26.779070_1 
I12.NODE_761_length_399_cov_149.624054_1 
I12.NODE_807_length_383_cov_36.044388_1 
I12.NODE_86_length_414_cov_19.934782_1 
I12.NODE_879_length_417_cov_26.964029_1 
I12.NODE_8_length_437_cov_23.022882_1 
I13.NODE_10012_length_469_cov_7.846482_1 
I13.NODE_10027_length_921_cov_10.352878_1 
I13.NODE_10027_length_921_cov_10.352878_2 
I13.NODE_10027_length_921_cov_10.352878_3 
I13.NODE_10037_length_511_cov_6.649706_1 
I13.NODE_10048_length_522_cov_11.249043_1 
I13.NODE_10072_length_658_cov_49.493919_1 
I13.NODE_10072_length_658_cov_49.493919_2 
I13.NODE_10132_length_381_cov_12.661417_1 
I13.NODE_10142_length_751_cov_8.944075.9.773_1 
I13.NODE_10146_length_697_cov_12.163558_1 
I13.NODE_10146_length_697_cov_12.163558_2 
I13.NODE_10146_length_697_cov_12.163558_3 K02909
I13.NODE_10170_length_434_cov_10.605990_1 
I13.NODE_10267_length_1045_cov_11.220096_1 
I13.NODE_10287_length_547_cov_11.652651_1 
I13.NODE_10288_length_503_cov_10.662027_1 
I13.NODE_10290_length_1220_cov_10.083607_1 
I13.NODE_10290_length_1220_cov_10.083607_2 K07351
I13.NODE_10290_length_1220_cov_10.083607_3 K07345
I13.NODE_10292_length_536_cov_12.277985_1 
I13.NODE_10293_length_486_cov_7.672840_1 
I13.NODE_10301_length_984_cov_10.461382_1 
I13.NODE_10301_length_984_cov_10.461382_2 
I13.NODE_10301_length_984_cov_10.461382_3 
I13.NODE_10328_length_381_cov_9.740157_1 
I13.NODE_10367_length_648_cov_9.837963_1 
I13.NODE_10367_length_648_cov_9.837963_2 
I13.NODE_10402_length_505_cov_7.047525.1.516_1 
I13.NODE_10406_length_525_cov_10.038095_1 
I13.NODE_10412_length_389_cov_7.089974_1 
I13.NODE_10426_length_396_cov_14.712121_1 
I13.NODE_10436_length_540_cov_12.085185_1 
I13.NODE_10442_length_739_cov_9.844384.1.536_1 
I13.NODE_10464_length_507_cov_8.775148_1 
I13.NODE_10487_length_480_cov_8.675000.8.502_1 
I13.NODE_10504_length_383_cov_8.211489_1 
I13.NODE_10504_length_383_cov_8.211489_2 
I13.NODE_10511_length_525_cov_7.767619_1 
I13.NODE_10526_length_441_cov_7.065760_1 
I13.NODE_10526_length_441_cov_7.065760_2 
I13.NODE_10587_length_457_cov_8.308534.1.461_1 
I13.NODE_10600_length_548_cov_7.343066.70.570_1 
I13.NODE_10624_length_712_cov_12.056180_1 
I13.NODE_106443_length_380_cov_7.036842_1 
I13.NODE_10699_length_510_cov_7.174510_1 
I13.NODE_10709_length_877_cov_9.564425.13.899_1 
I13.NODE_10709_length_877_cov_9.564425.13.899_2 
I13.NODE_10710_length_397_cov_9.884131_1 
I13.NODE_10728_length_442_cov_8.389140_1 
I13.NODE_10738_length_458_cov_7.240175.1.445_1 
I13.NODE_10754_length_406_cov_11.633005_1 
I13.NODE_10761_length_408_cov_10.284314_1 
I13.NODE_10792_length_628_cov_8.208599_1 
I13.NODE_10799_length_437_cov_6.716247.1.448_1 K02450
I13.NODE_10818_length_464_cov_8.170259_1 
I13.NODE_1082_length_787_cov_8.418043_1 
I13.NODE_10868_length_484_cov_6.766529_1 
I13.NODE_10868_length_484_cov_6.766529_2 
I13.NODE_10870_length_528_cov_10.128788_1 K02397
I13.NODE_10877_length_389_cov_7.444730_1 
I13.NODE_10891_length_413_cov_9.530267.1.400_1 K03855
I13.NODE_10909_length_877_cov_10.207525.1.875_1 K03534
I13.NODE_10909_length_877_cov_10.207525.1.875_2 K01629
I13.NODE_10940_length_804_cov_6.924129_1 K07666
I13.NODE_10940_length_804_cov_6.924129_2 
I13.NODE_10946_length_507_cov_9.082840_1 
I13.NODE_10955_length_733_cov_13.594816_1 
I13.NODE_10955_length_733_cov_13.594816_2 K01174
I13.NODE_10971_length_486_cov_8.487655_1 
I13.NODE_10973_length_399_cov_9.541353_1 
I13.NODE_10981_length_683_cov_10.509517.1.539_1 
I13.NODE_10994_length_872_cov_10.706422.1.474_1 
I13.NODE_10994_length_872_cov_10.706422.1.474_2 
I13.NODE_11006_length_521_cov_8.827255_1 
I13.NODE_11007_length_518_cov_9.166023_1 
I13.NODE_11011_length_623_cov_8.507223_1 
I13.NODE_11014_length_582_cov_8.675258_1 
I13.NODE_11014_length_582_cov_8.675258_2 
I13.NODE_11029_length_623_cov_9.415730_1 
I13.NODE_11040_length_395_cov_9.858228_1 
I13.NODE_11040_length_395_cov_9.858228_2 
I13.NODE_11050_length_531_cov_11.065913_1 
I13.NODE_1105_length_474_cov_9.968354_1 
I13.NODE_11087_length_1256_cov_8.715764_1 
I13.NODE_11087_length_1256_cov_8.715764_2 
I13.NODE_11087_length_1256_cov_8.715764_3 
I13.NODE_11114_length_611_cov_11.918167_1 
I13.NODE_11122_length_485_cov_11.278351_1 K06878
I13.NODE_111358_length_640_cov_9.862500.37.662_1 
I13.NODE_111358_length_640_cov_9.862500.37.662_2 
I13.NODE_11137_length_407_cov_5.857494_1 K01807
I13.NODE_11137_length_407_cov_5.857494_2 
I13.NODE_11150_length_563_cov_10.216697_1 
I13.NODE_11192_length_888_cov_8.106982.1.907_1 
I13.NODE_11192_length_888_cov_8.106982.1.907_2 
I13.NODE_11209_length_386_cov_7.432642_1 
I13.NODE_11237_length_1053_cov_7.445394_1 
I13.NODE_11246_length_828_cov_8.588164_1 
I13.NODE_11256_length_412_cov_9.834951_1 
I13.NODE_11263_length_437_cov_10.180779_1 K11203
I13.NODE_11274_length_392_cov_13.466837_1 
I13.NODE_11281_length_439_cov_7.337130_1 
I13.NODE_11289_length_709_cov_10.880113_1 
I13.NODE_11292_length_577_cov_10.043327_1 
I13.NODE_11292_length_577_cov_10.043327_2 
I13.NODE_11301_length_801_cov_8.232210_1 K09894
I13.NODE_11311_length_416_cov_5.896635_1 
I13.NODE_11370_length_403_cov_12.411911_1 
I13.NODE_11388_length_489_cov_7.171779_1 
I13.NODE_11420_length_378_cov_7.206349_1 
I13.NODE_11425_length_778_cov_8.354755_1 
I13.NODE_11426_length_592_cov_9.586148.14.614_1 K07862
I13.NODE_11434_length_883_cov_10.280861_1 
I13.NODE_11434_length_883_cov_10.280861_2 
I13.NODE_11461_length_764_cov_10.748692_1 
I13.NODE_11464_length_629_cov_9.068362.1.623_1 
I13.NODE_11464_length_629_cov_9.068362.1.623_2 
I13.NODE_11492_length_644_cov_7.534162_1 
I13.NODE_11506_length_413_cov_8.772397_1 
I13.NODE_11519_length_863_cov_8.762457_1 
I13.NODE_11519_length_863_cov_8.762457_2 K03671
I13.NODE_11525_length_421_cov_23.399050_1 
I13.NODE_11525_length_421_cov_23.399050_2 
I13.NODE_11542_length_585_cov_9.870086_1 
I13.NODE_11542_length_585_cov_9.870086_2 
I13.NODE_11583_length_494_cov_8.180161_1 
I13.NODE_11592_length_636_cov_11.798742_1 
I13.NODE_11605_length_467_cov_11.822269_1 
I13.NODE_11639_length_556_cov_9.296762_1 
I13.NODE_116653_length_410_cov_9.258536_1 
I13.NODE_11666_length_582_cov_8.743986_1 
I13.NODE_11693_length_631_cov_10.321712_1 
I13.NODE_11699_length_532_cov_8.332706_1 
I13.NODE_11699_length_532_cov_8.332706_2 
I13.NODE_11704_length_405_cov_9.412346_1 
I13.NODE_117103_length_463_cov_7.831533_1 
I13.NODE_117103_length_463_cov_7.831533_2 
I13.NODE_117118_length_719_cov_8.453407_1 K06218
I13.NODE_117118_length_719_cov_8.453407_2 
I13.NODE_117118_length_719_cov_8.453407_3 K04068
I13.NODE_11717_length_396_cov_9.320707_1 
I13.NODE_11717_length_396_cov_9.320707_2 
I13.NODE_1172_length_600_cov_14.996667_1 
I13.NODE_1173_length_454_cov_8.603524_1 
I13.NODE_1173_length_454_cov_8.603524_2 
I13.NODE_11744_length_755_cov_7.831788.1.754_1 
I13.NODE_11773_length_511_cov_8.313111_1 
I13.NODE_11800_length_721_cov_23.399445.249.743_1 
I13.NODE_11817_length_698_cov_9.886820_1 
I13.NODE_11818_length_505_cov_10.685148_1 
I13.NODE_11819_length_424_cov_7.523585_1 
I13.NODE_11831_length_393_cov_10.272264_1 
I13.NODE_11849_length_648_cov_6.450617_1 
I13.NODE_11849_length_648_cov_6.450617_2 
I13.NODE_11871_length_622_cov_8.684888.1.629_1 K06895
I13.NODE_11871_length_622_cov_8.684888.1.629_2 
I13.NODE_11879_length_741_cov_8.291498_1 
I13.NODE_11879_length_741_cov_8.291498_2 
I13.NODE_1190_length_412_cov_20.157766_1 
I13.NODE_1190_length_412_cov_20.157766_2 
I13.NODE_11919_length_395_cov_7.524051_1 
I13.NODE_11924_length_474_cov_9.172996.1.478_1 
I13.NODE_11930_length_776_cov_11.653351_1 
I13.NODE_11930_length_776_cov_11.653351_2 
I13.NODE_1193_length_521_cov_11.930902_1 
I13.NODE_11950_length_411_cov_7.970803_1 
I13.NODE_11957_length_769_cov_10.994799_1 
I13.NODE_11963_length_648_cov_9.993827.7.670_1 K03472
I13.NODE_11981_length_1176_cov_9.908163_1 
I13.NODE_11981_length_1176_cov_9.908163_2 
I13.NODE_11982_length_405_cov_9.469136_1 
I13.NODE_11997_length_620_cov_9.391935_1 
I13.NODE_11997_length_620_cov_9.391935_2 
I13.NODE_12012_length_697_cov_10.286944_1 
I13.NODE_12054_length_415_cov_7.901205_1 
I13.NODE_12054_length_415_cov_7.901205_2 
I13.NODE_12082_length_822_cov_10.424574.35.823_1 
I13.NODE_12082_length_822_cov_10.424574.35.823_2 K06197
I13.NODE_12097_length_427_cov_7.758782_1 
I13.NODE_12100_length_539_cov_7.191094_1 
I13.NODE_12121_length_438_cov_10.856164_1 
I13.NODE_12128_length_441_cov_152.290253_1 
I13.NODE_12144_length_437_cov_6.782609.1.446_1 
I13.NODE_12149_length_512_cov_7.738281_1 
I13.NODE_12153_length_408_cov_9.705882_1 
I13.NODE_12153_length_408_cov_9.705882_2 
I13.NODE_12202_length_449_cov_9.334076_1 
I13.NODE_12210_length_509_cov_64.043221_1 
I13.NODE_12210_length_509_cov_64.043221_2 
I13.NODE_12231_length_471_cov_8.541401_1 
I13.NODE_12234_length_778_cov_8.924165.1.768_1 
I13.NODE_12241_length_708_cov_8.385593_1 
I13.NODE_12241_length_708_cov_8.385593_2 
I13.NODE_12243_length_489_cov_10.288343_1 
I13.NODE_12243_length_489_cov_10.288343_2 
I13.NODE_12245_length_461_cov_8.214750_1 
I13.NODE_12245_length_461_cov_8.214750_2 
I13.NODE_12287_length_538_cov_6.338290_1 
I13.NODE_12290_length_443_cov_7.997743_1 
I13.NODE_12290_length_443_cov_7.997743_2 
I13.NODE_12307_length_457_cov_10.474836_1 
I13.NODE_12308_length_393_cov_10.882952_1 
I13.NODE_1230_length_425_cov_10.661177_1 
I13.NODE_1231_length_387_cov_12.237726_1 
I13.NODE_12339_length_454_cov_9.680616_1 
I13.NODE_12358_length_578_cov_9.650519_1 
I13.NODE_12358_length_578_cov_9.650519_2 
I13.NODE_12359_length_783_cov_10.786717.1.745_1 
I13.NODE_12376_length_428_cov_8.829439_1 
I13.NODE_12386_length_438_cov_10.643836_1 
I13.NODE_12386_length_438_cov_10.643836_2 
I13.NODE_12402_length_487_cov_10.772074_1 
I13.NODE_12402_length_487_cov_10.772074_2 K12145
I13.NODE_12409_length_515_cov_8.281553_1 
I13.NODE_12409_length_515_cov_8.281553_2 
I13.NODE_12429_length_405_cov_7.669136_1 
I13.NODE_12436_length_995_cov_12.280402_1 
I13.NODE_12436_length_995_cov_12.280402_2 
I13.NODE_12474_length_1026_cov_10.779727_1 
I13.NODE_12488_length_542_cov_10.789668.1.550_1 K01812
I13.NODE_12499_length_467_cov_8.653105_1 
I13.NODE_12500_length_463_cov_10.542116_1 
I13.NODE_12508_length_397_cov_12.790932_1 
I13.NODE_12560_length_620_cov_11.369355_1 
I13.NODE_12565_length_423_cov_7.524823_1 
I13.NODE_12587_length_618_cov_8.781553_1 
I13.NODE_12588_length_497_cov_5.812877.13.491_1 
I13.NODE_12594_length_433_cov_16.210161.19.455_1 
I13.NODE_1259_length_765_cov_8.653595_1 
I13.NODE_12605_length_503_cov_36.795227.1.510_1 
I13.NODE_12605_length_503_cov_36.795227.1.510_2 
I13.NODE_12612_length_609_cov_7.274220.6.631_1 
I13.NODE_12626_length_472_cov_6.894068_1 
I13.NODE_12663_length_447_cov_11.847875_1 
I13.NODE_12666_length_657_cov_8.474886.1.650_1 
I13.NODE_12667_length_411_cov_7.586375_1 
I13.NODE_12703_length_632_cov_14.373418_1 
I13.NODE_12703_length_632_cov_14.373418_2 
I13.NODE_12709_length_480_cov_17.331249_1 
I13.NODE_12709_length_480_cov_17.331249_2 
I13.NODE_12721_length_559_cov_8.534883_1 K00700
I13.NODE_12729_length_523_cov_10.126195_1 
I13.NODE_12733_length_384_cov_7.940104_1 K02852
I13.NODE_12741_length_388_cov_9.865979_1 
I13.NODE_12751_length_486_cov_6.578189_1 
I13.NODE_12751_length_486_cov_6.578189_2 
I13.NODE_12772_length_432_cov_9.500000_1 
I13.NODE_12783_length_575_cov_10.629565_1 
I13.NODE_12783_length_575_cov_10.629565_2 
I13.NODE_12808_length_392_cov_5.732143_1 
I13.NODE_12820_length_760_cov_10.718421_1 
I13.NODE_12820_length_760_cov_10.718421_2 
I13.NODE_12823_length_1040_cov_10.422115.193.1062_1 K02773
I13.NODE_12823_length_1040_cov_10.422115.193.1062_2 
I13.NODE_12824_length_508_cov_11.108268_1 
I13.NODE_12824_length_508_cov_11.108268_2 
I13.NODE_12829_length_422_cov_11.452606_1 
I13.NODE_12829_length_422_cov_11.452606_2 
I13.NODE_12852_length_587_cov_10.088586_1 
I13.NODE_12870_length_617_cov_13.059968_1 
I13.NODE_12870_length_617_cov_13.059968_2 
I13.NODE_12891_length_399_cov_10.310777_1 
I13.NODE_12905_length_421_cov_7.665083_1 
I13.NODE_12925_length_500_cov_7.778000.1.514_1 
I13.NODE_12925_length_500_cov_7.778000.1.514_2 
I13.NODE_12943_length_398_cov_10.683417_1 
I13.NODE_12971_length_408_cov_9.904411_1 
I13.NODE_12983_length_452_cov_8.338495_1 
I13.NODE_1298_length_588_cov_10.445579_1 
I13.NODE_13007_length_408_cov_40.661766_1 
I13.NODE_13016_length_509_cov_8.349706.78.531_1 
I13.NODE_13023_length_395_cov_10.774684_1 
I13.NODE_13023_length_395_cov_10.774684_2 
I13.NODE_13037_length_397_cov_8.508816_1 
I13.NODE_13051_length_428_cov_8.813084_1 
I13.NODE_13051_length_428_cov_8.813084_2 
I13.NODE_13067_length_763_cov_9.031455_1 K04047
I13.NODE_13078_length_860_cov_9.026744_1 
I13.NODE_13078_length_860_cov_9.026744_2 
I13.NODE_13078_length_860_cov_9.026744_3 
I13.NODE_13078_length_860_cov_9.026744_4 
I13.NODE_13089_length_453_cov_6.490066_1 
I13.NODE_13093_length_947_cov_10.256599_1 
I13.NODE_13097_length_501_cov_12.063872_1 
I13.NODE_13098_length_1122_cov_10.029411_1 
I13.NODE_13106_length_530_cov_11.516981_1 
I13.NODE_13113_length_790_cov_11.613924.1.618_1 
I13.NODE_13137_length_439_cov_8.669703_1 
I13.NODE_13137_length_439_cov_8.669703_2 
I13.NODE_13146_length_595_cov_9.304202_1 
I13.NODE_13154_length_1109_cov_8.218215.1.1129_1 
I13.NODE_13154_length_1109_cov_8.218215.1.1129_2 
I13.NODE_13168_length_725_cov_7.891035_1 
I13.NODE_13176_length_865_cov_12.102890.1.882_1 
I13.NODE_13178_length_454_cov_10.949339_1 
I13.NODE_13180_length_407_cov_8.761671_1 
I13.NODE_13180_length_407_cov_8.761671_2 
I13.NODE_13183_length_469_cov_6.707889_1 
I13.NODE_13192_length_451_cov_13.583149_1 
I13.NODE_13192_length_451_cov_13.583149_2 
I13.NODE_13195_length_440_cov_7.513637_1 
I13.NODE_13199_length_440_cov_11.550000_1 
I13.NODE_13201_length_616_cov_7.569805_1 
I13.NODE_13218_length_511_cov_8.953033.1.490_1 
I13.NODE_13218_length_511_cov_8.953033.1.490_2 
I13.NODE_13225_length_449_cov_6.485523_1 
I13.NODE_13225_length_449_cov_6.485523_2 
I13.NODE_13232_length_381_cov_12.291339_1 
I13.NODE_13242_length_411_cov_6.566910_1 
I13.NODE_13244_length_406_cov_7.477832_1 
I13.NODE_13258_length_1081_cov_12.187789_1 
I13.NODE_13258_length_1081_cov_12.187789_2 
I13.NODE_13282_length_379_cov_6.907652_1 
I13.NODE_13296_length_836_cov_7.210526_1 
I13.NODE_13296_length_836_cov_7.210526_2 
I13.NODE_13314_length_500_cov_8.216000_1 K07393
I13.NODE_13317_length_531_cov_7.171375_1 
I13.NODE_13323_length_383_cov_10.328981_1 
I13.NODE_13342_length_378_cov_6.907407_1 
I13.NODE_13351_length_397_cov_8.465995_1 
I13.NODE_13354_length_495_cov_6.850505_1 
I13.NODE_13354_length_495_cov_6.850505_2 
I13.NODE_13377_length_406_cov_14.147783_1 
I13.NODE_13404_length_409_cov_6.831296_1 
I13.NODE_13440_length_721_cov_6.173370_1 
I13.NODE_13445_length_415_cov_10.327711_1 K01934
I13.NODE_13447_length_1205_cov_9.161826.11.1209_1 K02057
I13.NODE_13447_length_1205_cov_9.161826.11.1209_2 K02057
I13.NODE_13451_length_522_cov_9.536399_1 
I13.NODE_13451_length_522_cov_9.536399_2 
I13.NODE_13494_length_418_cov_6.913876_1 
I13.NODE_13495_length_528_cov_6.880682_1 
I13.NODE_13495_length_528_cov_6.880682_2 
I13.NODE_13497_length_393_cov_9.043257_1 
I13.NODE_13513_length_399_cov_12.295739_1 
I13.NODE_13523_length_491_cov_11.097759_1 
I13.NODE_13550_length_424_cov_7.556604_1 
I13.NODE_13564_length_389_cov_9.611825_1 
I13.NODE_13573_length_646_cov_8.979877_1 
I13.NODE_13573_length_646_cov_8.979877_2 
I13.NODE_13590_length_461_cov_13.054230_1 
I13.NODE_1359_length_420_cov_9.764286_1 
I13.NODE_13601_length_443_cov_11.604966_1 
I13.NODE_13622_length_389_cov_9.395886_1 
I13.NODE_13630_length_444_cov_7.373874_1 
I13.NODE_13657_length_602_cov_5.870432_1 
I13.NODE_13694_length_404_cov_9.106436_1 
I13.NODE_1369_length_498_cov_9.387550.36.520_1 
I13.NODE_13717_length_662_cov_13.148036_1 
I13.NODE_13721_length_660_cov_10.277273_1 
I13.NODE_13729_length_406_cov_8.783251_1 
I13.NODE_13729_length_406_cov_8.783251_2 
I13.NODE_13743_length_406_cov_9.022167_1 
I13.NODE_13755_length_416_cov_13.795673_1 
I13.NODE_13758_length_389_cov_7.946015_1 
I13.NODE_13768_length_492_cov_8.745934_1 
I13.NODE_13802_length_388_cov_10.610825_1 
I13.NODE_13802_length_388_cov_10.610825_2 
I13.NODE_13820_length_536_cov_205.986938_1 
I13.NODE_13820_length_536_cov_205.986938_2 
I13.NODE_13821_length_455_cov_8.967033_1 
I13.NODE_13821_length_455_cov_8.967033_2 
I13.NODE_13822_length_468_cov_7.764957_1 
I13.NODE_13822_length_468_cov_7.764957_2 
I13.NODE_13824_length_630_cov_10.731746_1 
I13.NODE_13824_length_630_cov_10.731746_2 
I13.NODE_13841_length_557_cov_10.152603_1 
I13.NODE_13851_length_518_cov_9.893823_1 
I13.NODE_13851_length_518_cov_9.893823_2 
I13.NODE_13879_length_596_cov_8.983221_1 
I13.NODE_13884_length_827_cov_9.084643_1 
I13.NODE_13884_length_827_cov_9.084643_2 
I13.NODE_13896_length_595_cov_9.463865_1 
I13.NODE_13896_length_595_cov_9.463865_2 
I13.NODE_13921_length_500_cov_9.504000_1 
I13.NODE_13926_length_457_cov_13.120350_1 
I13.NODE_13929_length_505_cov_9.108911_1 
I13.NODE_13930_length_734_cov_8.438692_1 
I13.NODE_13971_length_651_cov_9.268817_1 
I13.NODE_14000_length_458_cov_7.497817_1 
I13.NODE_14000_length_458_cov_7.497817_2 
I13.NODE_14001_length_635_cov_10.166929_1 
I13.NODE_14022_length_469_cov_9.784648_1 
I13.NODE_14022_length_469_cov_9.784648_2 
I13.NODE_14027_length_481_cov_7.243243.1.447_1 
I13.NODE_14032_length_447_cov_7.709172_1 
I13.NODE_14034_length_893_cov_10.978724.1.911_1 
I13.NODE_14034_length_893_cov_10.978724.1.911_2 
I13.NODE_14034_length_893_cov_10.978724.1.911_3 
I13.NODE_14043_length_812_cov_8.810345_1 
I13.NODE_14043_length_812_cov_8.810345_2 
I13.NODE_14070_length_404_cov_8.725247_1 
I13.NODE_1407_length_590_cov_10.837288_1 K06191
I13.NODE_1407_length_590_cov_10.837288_2 
I13.NODE_14096_length_1211_cov_9.952931_1 
I13.NODE_14096_length_1211_cov_9.952931_2 
I13.NODE_14110_length_697_cov_9.483500_1 
I13.NODE_14132_length_597_cov_8.033501.105.619_1 
I13.NODE_14168_length_396_cov_7.035354_1 
I13.NODE_14198_length_878_cov_10.001139_1 K03830
I13.NODE_14198_length_878_cov_10.001139_2 
I13.NODE_14209_length_413_cov_12.225182_1 
I13.NODE_14209_length_413_cov_12.225182_2 
I13.NODE_14220_length_384_cov_28.497396_1 
I13.NODE_14236_length_408_cov_10.230392_1 
I13.NODE_14245_length_537_cov_7.074488_1 K02855
I13.NODE_14245_length_537_cov_7.074488_2 K02854
I13.NODE_14255_length_717_cov_9.953975_1 
I13.NODE_14267_length_383_cov_7.992167_1 
I13.NODE_14284_length_684_cov_9.698831_1 
I13.NODE_14290_length_542_cov_7.479705.1.540_1 K07462
I13.NODE_14304_length_686_cov_10.790088_1 
I13.NODE_14304_length_686_cov_10.790088_2 
I13.NODE_14314_length_516_cov_8.844961_1 
I13.NODE_14328_length_509_cov_10.241651_1 
I13.NODE_14336_length_726_cov_10.179064_1 
I13.NODE_14336_length_726_cov_10.179064_2 
I13.NODE_14339_length_762_cov_9.085301_1 
I13.NODE_14339_length_762_cov_9.085301_2 
I13.NODE_14357_length_539_cov_9.606679_1 K13694
I13.NODE_14366_length_467_cov_9.304069_1 
I13.NODE_14374_length_389_cov_6.514139_1 
I13.NODE_14380_length_460_cov_5.417391_1 
I13.NODE_14380_length_460_cov_5.417391_2 
I13.NODE_14421_length_566_cov_7.026502_1 
I13.NODE_14421_length_566_cov_7.026502_2 
I13.NODE_14428_length_624_cov_15.774038_1 
I13.NODE_14428_length_624_cov_15.774038_2 
I13.NODE_14433_length_451_cov_9.631929_1 K06980
I13.NODE_14439_length_383_cov_7.874674_1 
I13.NODE_14439_length_383_cov_7.874674_2 
I13.NODE_14444_length_613_cov_7.730832.9.612_1 
I13.NODE_14508_length_626_cov_16.808308.11.648_1 
I13.NODE_14515_length_603_cov_9.233830_1 
I13.NODE_14546_length_491_cov_9.643584_1 K06911
I13.NODE_14547_length_384_cov_9.182292_1 
I13.NODE_14566_length_487_cov_9.182752_1 K09802
I13.NODE_14579_length_513_cov_8.132554.1.524_1 
I13.NODE_14579_length_513_cov_8.132554.1.524_2 
I13.NODE_14592_length_484_cov_9.008265_1 
I13.NODE_145_length_599_cov_8.711185_1 
I13.NODE_14633_length_449_cov_6.000000_1 
I13.NODE_14649_length_387_cov_5.614987_1 
I13.NODE_14659_length_991_cov_10.139254_1 
I13.NODE_1465_length_695_cov_10.624460_1 
I13.NODE_1465_length_695_cov_10.624460_2 
I13.NODE_14671_length_1016_cov_9.293307.328.1038_1 
I13.NODE_14678_length_433_cov_6.471132_1 
I13.NODE_14678_length_433_cov_6.471132_2 
I13.NODE_14695_length_441_cov_8.070294_1 
I13.NODE_1471_length_619_cov_8.802908_1 
I13.NODE_14738_length_468_cov_7.243590_1 
I13.NODE_14738_length_468_cov_7.243590_2 
I13.NODE_14745_length_389_cov_6.768638_1 
I13.NODE_14746_length_581_cov_7.418244_1 
I13.NODE_14757_length_471_cov_10.305733_1 
I13.NODE_14767_length_456_cov_11.813597_1 
I13.NODE_14776_length_521_cov_35.403072_1 
I13.NODE_14777_length_943_cov_9.330859.1.901_1 
I13.NODE_14784_length_462_cov_8.183983.16.484_1 
I13.NODE_14799_length_762_cov_11.242783.1.767_1 
I13.NODE_14808_length_1138_cov_9.737258_1 
I13.NODE_14808_length_1138_cov_9.737258_2 
I13.NODE_14816_length_913_cov_13.901423_1 
I13.NODE_14816_length_913_cov_13.901423_2 
I13.NODE_14849_length_506_cov_6.474308.7.528_1 
I13.NODE_14868_length_470_cov_10.323404_1 
I13.NODE_14872_length_565_cov_6.796460_1 
I13.NODE_1494_length_846_cov_8.527186_1 
I13.NODE_1495_length_484_cov_21.481405_1 K00053
I13.NODE_15002_length_881_cov_10.791146_1 
I13.NODE_15002_length_881_cov_10.791146_2 
I13.NODE_15041_length_409_cov_7.787286_1 
I13.NODE_15044_length_561_cov_9.654189_1 
I13.NODE_15199_length_431_cov_12.983759_1 
I13.NODE_15266_length_400_cov_7.455000_1 
I13.NODE_15384_length_413_cov_7.760291_1 
I13.NODE_1541_length_855_cov_7.416374.1.634_1 
I13.NODE_1541_length_855_cov_7.416374.1.634_2 
I13.NODE_15529_length_550_cov_10.789091_1 K12529
I13.NODE_15669_length_479_cov_13.181628_1 
I13.NODE_15672_length_474_cov_14.168777.8.496_1 
I13.NODE_15700_length_405_cov_7.219753_1 
I13.NODE_15700_length_405_cov_7.219753_2 
I13.NODE_15713_length_477_cov_7.526206_1 
I13.NODE_1575_length_611_cov_8.178396_1 
I13.NODE_15826_length_412_cov_11.553398_1 
I13.NODE_15840_length_420_cov_7.597619_1 
I13.NODE_15840_length_420_cov_7.597619_2 
I13.NODE_15845_length_531_cov_10.137477_1 K02358
I13.NODE_15881_length_1157_cov_7.379429.239.1179_1 
I13.NODE_1588_length_425_cov_49.463528_1 
I13.NODE_15939_length_583_cov_10.334476_1 
I13.NODE_15954_length_666_cov_12.903904_1 
I13.NODE_15959_length_397_cov_8.730478_1 
I13.NODE_15959_length_397_cov_8.730478_2 
I13.NODE_1605_length_608_cov_11.539474_1 K05527
I13.NODE_16081_length_863_cov_12.254925.1.883_1 
I13.NODE_16081_length_863_cov_12.254925.1.883_2 
I13.NODE_16199_length_515_cov_10.386408_1 
I13.NODE_16261_length_488_cov_9.834017_1 
I13.NODE_16261_length_488_cov_9.834017_2 
I13.NODE_16275_length_391_cov_7.363172_1 
I13.NODE_16301_length_393_cov_11.768448_1 
I13.NODE_16497_length_822_cov_11.896594_1 
I13.NODE_16497_length_822_cov_11.896594_2 
I13.NODE_16555_length_560_cov_25.350000_1 
I13.NODE_16673_length_422_cov_10.509479_1 
I13.NODE_16679_length_853_cov_7.716295.1.861_1 K01689
I13.NODE_16717_length_526_cov_12.648289_1 
I13.NODE_1675_length_657_cov_9.420092.1.598_1 
I13.NODE_16791_length_493_cov_11.354970_1 
I13.NODE_16798_length_941_cov_6.057386.1.949_1 
I13.NODE_1681_length_573_cov_25.013962_1 
I13.NODE_16844_length_497_cov_9.269618_1 
I13.NODE_16958_length_378_cov_7.894180_1 
I13.NODE_1697_length_378_cov_12.965609_1 
I13.NODE_17054_length_575_cov_9.255652_1 
I13.NODE_17106_length_1056_cov_8.676136_1 
I13.NODE_17106_length_1056_cov_8.676136_2 
I13.NODE_1710_length_382_cov_6.267016_1 
I13.NODE_17160_length_679_cov_12.419735_1 
I13.NODE_17160_length_679_cov_12.419735_2 
I13.NODE_1723_length_557_cov_8.210053_1 
I13.NODE_1726_length_476_cov_8.991596_1 K02035
I13.NODE_1728_length_525_cov_8.104762_1 
I13.NODE_17293_length_410_cov_10.919512_1 
I13.NODE_17293_length_410_cov_10.919512_2 
I13.NODE_1730_length_400_cov_8.230000_1 
I13.NODE_17415_length_452_cov_8.429204_1 
I13.NODE_17526_length_890_cov_9.782022_1 
I13.NODE_17529_length_380_cov_7.394737_1 K03825
I13.NODE_17545_length_489_cov_6.366053_1 
I13.NODE_17564_length_517_cov_10.841393_1 
I13.NODE_1762_length_500_cov_10.348000_1 
I13.NODE_17641_length_647_cov_10.374034_1 
I13.NODE_17641_length_647_cov_10.374034_2 K09771
I13.NODE_17683_length_399_cov_6.952381_1 
I13.NODE_17701_length_425_cov_8.567059_1 
I13.NODE_17712_length_1055_cov_9.240758_1 
I13.NODE_17713_length_410_cov_8.192683_1 
I13.NODE_17713_length_410_cov_8.192683_2 
I13.NODE_17732_length_467_cov_10.334047_1 
I13.NODE_17811_length_706_cov_11.929178_1 
I13.NODE_17811_length_706_cov_11.929178_2 
I13.NODE_17813_length_666_cov_12.584085_1 
I13.NODE_17818_length_618_cov_10.574433.50.640_1 
I13.NODE_17845_length_438_cov_8.178082_1 
I13.NODE_17887_length_725_cov_9.274483.54.747_1 
I13.NODE_17887_length_725_cov_9.274483.54.747_2 
I13.NODE_18062_length_577_cov_7.863085_1 
I13.NODE_18139_length_530_cov_6.867925.48.552_1 
I13.NODE_18201_length_496_cov_6.590726_1 
I13.NODE_18312_length_457_cov_8.363238_1 
I13.NODE_18364_length_391_cov_7.498721_1 
I13.NODE_18364_length_391_cov_7.498721_2 
I13.NODE_183_length_819_cov_18.252747_1 
I13.NODE_18431_length_560_cov_9.817857_1 
I13.NODE_18448_length_487_cov_12.383984_1 
I13.NODE_18493_length_529_cov_12.007562_1 
I13.NODE_1855_length_422_cov_7.566351_1 
I13.NODE_1855_length_422_cov_7.566351_2 
I13.NODE_18587_length_498_cov_7.869478_1 
I13.NODE_18589_length_708_cov_13.896893_1 
I13.NODE_18619_length_384_cov_7.651042_1 
I13.NODE_18652_length_386_cov_9.406735_1 
I13.NODE_18657_length_685_cov_8.268613_1 
I13.NODE_18657_length_685_cov_8.268613_2 
I13.NODE_18679_length_470_cov_6.189362_1 
I13.NODE_18736_length_502_cov_8.169323_1 
I13.NODE_18756_length_452_cov_6.172566_1 K02622
I13.NODE_18877_length_379_cov_8.860158_1 
I13.NODE_18988_length_379_cov_9.424802_1 
I13.NODE_19063_length_452_cov_7.986726_1 
I13.NODE_19066_length_657_cov_11.922375_1 
I13.NODE_19067_length_382_cov_10.913612_1 
I13.NODE_19126_length_462_cov_7.777056_1 
I13.NODE_19126_length_462_cov_7.777056_2 
I13.NODE_19136_length_478_cov_9.767782_1 
I13.NODE_19136_length_478_cov_9.767782_2 
I13.NODE_19185_length_775_cov_14.299355_1 
I13.NODE_1935_length_435_cov_7.800000_1 
I13.NODE_19458_length_395_cov_7.126582_1 
I13.NODE_19480_length_417_cov_9.321342_1 
I13.NODE_19492_length_511_cov_8.921722.14.533_1 
I13.NODE_19494_length_455_cov_7.226374_1 
I13.NODE_19695_length_523_cov_8.091778_1 
I13.NODE_19707_length_439_cov_6.248291_1 
I13.NODE_19774_length_395_cov_7.511393_1 
I13.NODE_19774_length_395_cov_7.511393_2 
I13.NODE_19810_length_385_cov_10.080520_1 
I13.NODE_19830_length_692_cov_10.326590_1 
I13.NODE_19830_length_692_cov_10.326590_2 K13631
I13.NODE_1985_length_631_cov_8.833597.1.650_1 
I13.NODE_1988_length_390_cov_11.371795_1 
I13.NODE_1998_length_3624_cov_8.362859_1 
I13.NODE_1998_length_3624_cov_8.362859_2 
I13.NODE_1998_length_3624_cov_8.362859_3 
I13.NODE_1998_length_3624_cov_8.362859_4 
I13.NODE_1998_length_3624_cov_8.362859_5 
I13.NODE_20019_length_600_cov_9.238334.17.622_1 K02884
I13.NODE_20019_length_600_cov_9.238334.17.622_2 
I13.NODE_20038_length_421_cov_6.741093_1 
I13.NODE_20050_length_385_cov_7.238961_1 
I13.NODE_20105_length_408_cov_10.049020_1 
I13.NODE_20105_length_408_cov_10.049020_2 
I13.NODE_20107_length_381_cov_7.165354_1 
I13.NODE_20183_length_496_cov_11.973790_1 
I13.NODE_20184_length_689_cov_9.523948_1 
I13.NODE_20184_length_689_cov_9.523948_2 
I13.NODE_20275_length_416_cov_6.891827_1 
I13.NODE_2034_length_578_cov_5.449827_1 
I13.NODE_2034_length_578_cov_5.449827_2 
I13.NODE_2034_length_578_cov_5.449827_3 
I13.NODE_20357_length_733_cov_7.057299.346.755_1 
I13.NODE_2035_length_398_cov_8.045226_1 
I13.NODE_20376_length_608_cov_12.248355.105.630_1 
I13.NODE_20376_length_608_cov_12.248355.105.630_2 
I13.NODE_20492_length_465_cov_8.410752_1 
I13.NODE_20492_length_465_cov_8.410752_2 
I13.NODE_20515_length_481_cov_14.561331.23.503_1 
I13.NODE_2051_length_438_cov_8.458904_1 
I13.NODE_20559_length_445_cov_6.665169_1 
I13.NODE_20559_length_445_cov_6.665169_2 
I13.NODE_2056_length_569_cov_7.056239_1 
I13.NODE_20625_length_493_cov_8.535497_1 
I13.NODE_206_length_1642_cov_8.465286.102.1664_1 
I13.NODE_206_length_1642_cov_8.465286.102.1664_2 
I13.NODE_206_length_1642_cov_8.465286.102.1664_3 
I13.NODE_20716_length_442_cov_10.470589_1 
I13.NODE_20871_length_828_cov_11.553140_1 K09893
I13.NODE_20871_length_828_cov_11.553140_2 
I13.NODE_208_length_500_cov_10.522000_1 
I13.NODE_20937_length_544_cov_8.044118.60.566_1 
I13.NODE_20937_length_544_cov_8.044118.60.566_2 
I13.NODE_20961_length_398_cov_9.077889_1 
I13.NODE_20961_length_398_cov_9.077889_2 
I13.NODE_20961_length_398_cov_9.077889_3 
I13.NODE_2096_length_668_cov_8.155688_1 
I13.NODE_2096_length_668_cov_8.155688_2 
I13.NODE_20979_length_476_cov_10.878151_1 
I13.NODE_21043_length_399_cov_6.022556_1 
I13.NODE_21043_length_399_cov_6.022556_2 
I13.NODE_21099_length_495_cov_8.533334_1 
I13.NODE_21140_length_574_cov_7.379791.15.596_1 
I13.NODE_21188_length_416_cov_9.656250_1 
I13.NODE_21408_length_455_cov_10.336264.73.477_1 
I13.NODE_21424_length_388_cov_7.123711_1 
I13.NODE_21424_length_388_cov_7.123711_2 
I13.NODE_21432_length_475_cov_12.404210_1 
I13.NODE_21432_length_475_cov_12.404210_2 
I13.NODE_21502_length_449_cov_8.097996.38.471_1 K02968
I13.NODE_2177_length_657_cov_8.307458_1 
I13.NODE_2177_length_657_cov_8.307458_2 
I13.NODE_2187_length_385_cov_11.057143_1 
I13.NODE_2187_length_385_cov_11.057143_2 
I13.NODE_21906_length_476_cov_8.997899.15.498_1 
I13.NODE_21990_length_746_cov_8.810992.1.693_1 
I13.NODE_21990_length_746_cov_8.810992.1.693_2 
I13.NODE_21996_length_422_cov_9.495260_1 
I13.NODE_22000_length_437_cov_7.102975_1 
I13.NODE_22003_length_405_cov_13.264197_1 
I13.NODE_22007_length_456_cov_7.458333.1.435_1 
I13.NODE_22047_length_379_cov_9.601583_1 
I13.NODE_22064_length_405_cov_10.782716.7.427_1 
I13.NODE_22110_length_483_cov_10.074534_1 
I13.NODE_22116_length_402_cov_11.052238_1 
I13.NODE_22150_length_691_cov_12.574530_1 
I13.NODE_22150_length_691_cov_12.574530_2 
I13.NODE_22184_length_765_cov_10.181700_1 
I13.NODE_22184_length_765_cov_10.181700_2 
I13.NODE_22257_length_463_cov_8.935205_1 
I13.NODE_22257_length_463_cov_8.935205_2 
I13.NODE_22282_length_690_cov_7.146377_1 K00067
I13.NODE_22282_length_690_cov_7.146377_2 K01710
I13.NODE_22284_length_397_cov_7.100756_1 
I13.NODE_22407_length_380_cov_10.236842_1 
I13.NODE_22508_length_433_cov_10.662818_1 
I13.NODE_22508_length_433_cov_10.662818_2 
I13.NODE_22516_length_956_cov_12.391213_1 
I13.NODE_22516_length_956_cov_12.391213_2 
I13.NODE_22535_length_511_cov_10.013699_1 
I13.NODE_22554_length_420_cov_6.950000_1 
I13.NODE_22555_length_595_cov_8.331093_1 
I13.NODE_22570_length_432_cov_22.386574_1 
I13.NODE_2259_length_654_cov_9.743119_1 
I13.NODE_22627_length_688_cov_9.575582_1 
I13.NODE_22631_length_522_cov_10.743295_1 
I13.NODE_22631_length_522_cov_10.743295_2 
I13.NODE_2264_length_591_cov_7.289340.1.584_1 
I13.NODE_22688_length_402_cov_9.813433_1 
I13.NODE_22780_length_572_cov_10.298951_1 
I13.NODE_22829_length_1112_cov_8.083633.1.1086_1 
I13.NODE_22829_length_1112_cov_8.083633.1.1086_2 
I13.NODE_22834_length_381_cov_5.942257_1 
I13.NODE_22834_length_381_cov_5.942257_2 
I13.NODE_22894_length_417_cov_11.045564_1 
I13.NODE_2297_length_467_cov_7.383297_1 
I13.NODE_2297_length_467_cov_7.383297_2 
I13.NODE_22999_length_509_cov_7.500982_1 
I13.NODE_23098_length_802_cov_7.165835_1 
I13.NODE_23098_length_802_cov_7.165835_2 
I13.NODE_23132_length_418_cov_8.155502_1 
I13.NODE_23152_length_453_cov_6.841060_1 
I13.NODE_23163_length_463_cov_8.194385_1 
I13.NODE_23163_length_463_cov_8.194385_2 
I13.NODE_23186_length_706_cov_9.998584.1.614_1 
I13.NODE_23289_length_1042_cov_10.138196_1 
I13.NODE_23289_length_1042_cov_10.138196_2 
I13.NODE_23357_length_425_cov_8.517647_1 
I13.NODE_23444_length_512_cov_8.228516_1 
I13.NODE_23449_length_442_cov_7.214932_1 
I13.NODE_23449_length_442_cov_7.214932_2 
I13.NODE_23473_length_519_cov_11.687861_1 
I13.NODE_2350_length_1229_cov_12.827502.85.1251_1 
I13.NODE_2350_length_1229_cov_12.827502.85.1251_2 
I13.NODE_23551_length_1105_cov_9.998190_1 
I13.NODE_23551_length_1105_cov_9.998190_2 
I13.NODE_23576_length_417_cov_7.657074_1 K09158
I13.NODE_24148_length_520_cov_11.171154_1 
I13.NODE_24148_length_520_cov_11.171154_2 
I13.NODE_24238_length_888_cov_8.842342_1 
I13.NODE_24238_length_888_cov_8.842342_2 
I13.NODE_2426_length_584_cov_12.520548_1 
I13.NODE_2473_length_614_cov_9.649837_1 
I13.NODE_2483_length_583_cov_7.186964.1.413_1 K08191
I13.NODE_2522_length_566_cov_8.761484_1 K09921
I13.NODE_2522_length_566_cov_8.761484_2 K03733
I13.NODE_2531_length_661_cov_7.760968_1 
I13.NODE_2531_length_661_cov_7.760968_2 
I13.NODE_2543_length_720_cov_33.068054.1.566_1 
I13.NODE_2547_length_505_cov_10.603960_1 
I13.NODE_2547_length_505_cov_10.603960_2 K09937
I13.NODE_2551_length_459_cov_8.631808_1 
I13.NODE_2560_length_487_cov_6.743327_1 
I13.NODE_2569_length_1162_cov_9.973322.1.1165_1 
I13.NODE_2569_length_1162_cov_9.973322.1.1165_2 
I13.NODE_2580_length_784_cov_10.008928_1 
I13.NODE_2580_length_784_cov_10.008928_2 
I13.NODE_2596_length_511_cov_9.254403_1 
I13.NODE_2626_length_427_cov_6.510539_1 
I13.NODE_2626_length_427_cov_6.510539_2 
I13.NODE_2675_length_488_cov_7.893443.1.499_1 
I13.NODE_2675_length_488_cov_7.893443.1.499_2 
I13.NODE_2707_length_395_cov_9.389874_1 
I13.NODE_2718_length_629_cov_13.758347_1 
I13.NODE_27513_length_496_cov_9.995968_1 
I13.NODE_2757_length_408_cov_8.257353_1 
I13.NODE_2762_length_512_cov_7.544922_1 
I13.NODE_27710_length_874_cov_9.899314.1.882_1 
I13.NODE_2774_length_1275_cov_9.525490.1.1273_1 
I13.NODE_2774_length_1275_cov_9.525490.1.1273_2 
I13.NODE_277_length_572_cov_10.006993_1 
I13.NODE_277_length_572_cov_10.006993_2 
I13.NODE_2796_length_419_cov_8.171838_1 
I13.NODE_2796_length_419_cov_8.171838_2 
I13.NODE_2827_length_409_cov_9.298288_1 
I13.NODE_2830_length_487_cov_8.394251_1 
I13.NODE_2831_length_412_cov_10.174757_1 
I13.NODE_2846_length_487_cov_12.408625_1 
I13.NODE_2877_length_815_cov_11.071166_1 
I13.NODE_2878_length_399_cov_10.105263_1 
I13.NODE_2878_length_399_cov_10.105263_2 
I13.NODE_2890_length_1163_cov_8.994841.10.1145_1 
I13.NODE_2891_length_512_cov_12.162109_1 
I13.NODE_2935_length_797_cov_10.204517_1 
I13.NODE_294_length_607_cov_9.550247.98.591_1 
I13.NODE_2953_length_813_cov_12.650677_1 
I13.NODE_2953_length_813_cov_12.650677_2 
I13.NODE_2971_length_562_cov_8.596086_1 
I13.NODE_2972_length_434_cov_10.313364_1 
I13.NODE_2973_length_707_cov_8.367751.42.729_1 
I13.NODE_2973_length_707_cov_8.367751.42.729_2 
I13.NODE_2982_length_462_cov_7.896104_1 
I13.NODE_3007_length_485_cov_13.812371_1 
I13.NODE_30316_length_1210_cov_11.800826_1 K00088
I13.NODE_3042_length_540_cov_16.007408_1 
I13.NODE_3042_length_540_cov_16.007408_2 
I13.NODE_3050_length_419_cov_6.610979_1 
I13.NODE_3050_length_419_cov_6.610979_2 
I13.NODE_30529_length_434_cov_9.387096_1 
I13.NODE_30791_length_487_cov_17.279261_1 
I13.NODE_3087_length_605_cov_9.887604_1 
I13.NODE_3089_length_484_cov_11.105371_1 
I13.NODE_3089_length_484_cov_11.105371_2 
I13.NODE_3091_length_1294_cov_14.433539.1.1303_1 
I13.NODE_3091_length_1294_cov_14.433539.1.1303_2 K11107
I13.NODE_3091_length_1294_cov_14.433539.1.1303_3 
I13.NODE_31028_length_461_cov_10.516269_1 
I13.NODE_3134_length_734_cov_13.427793_1 
I13.NODE_31591_length_583_cov_7.490566_1 
I13.NODE_3164_length_442_cov_10.248869_1 
I13.NODE_3185_length_609_cov_13.748769_1 
I13.NODE_3220_length_491_cov_8.201630_1 K03772
I13.NODE_3236_length_524_cov_9.322519_1 
I13.NODE_3250_length_488_cov_13.676229_1 
I13.NODE_3250_length_488_cov_13.676229_2 
I13.NODE_3256_length_785_cov_12.850955_1 
I13.NODE_32962_length_569_cov_7.866432_1 
I13.NODE_32962_length_569_cov_7.866432_2 
I13.NODE_3325_length_454_cov_6.975771.29.476_1 
I13.NODE_3325_length_454_cov_6.975771.29.476_2 
I13.NODE_3341_length_496_cov_6.840726_1 
I13.NODE_3341_length_496_cov_6.840726_2 
I13.NODE_3345_length_550_cov_9.618182_1 
I13.NODE_3345_length_550_cov_9.618182_2 
I13.NODE_33970_length_444_cov_8.527027_1 
I13.NODE_3400_length_482_cov_11.713693_1 
I13.NODE_3401_length_1307_cov_10.114001_1 
I13.NODE_34433_length_647_cov_9.530139_1 
I13.NODE_34433_length_647_cov_9.530139_2 
I13.NODE_352_length_495_cov_9.557576_1 
I13.NODE_3581_length_530_cov_9.067924.1.546_1 
I13.NODE_3581_length_530_cov_9.067924.1.546_2 
I13.NODE_36796_length_690_cov_8.762319_1 
I13.NODE_36796_length_690_cov_8.762319_2 
I13.NODE_36796_length_690_cov_8.762319_3 
I13.NODE_3680_length_504_cov_8.140873_1 
I13.NODE_36877_length_685_cov_12.252555_1 
I13.NODE_3724_length_616_cov_15.915585_1 
I13.NODE_3726_length_653_cov_10.137825_1 
I13.NODE_3726_length_653_cov_10.137825_2 
I13.NODE_372_length_594_cov_11.395623_1 
I13.NODE_3736_length_1898_cov_10.403583_1 
I13.NODE_3736_length_1898_cov_10.403583_2 
I13.NODE_3736_length_1898_cov_10.403583_3 
I13.NODE_3736_length_1898_cov_10.403583_4 
I13.NODE_3737_length_380_cov_9.584210_1 
I13.NODE_3768_length_651_cov_10.313364.18.673_1 
I13.NODE_3768_length_651_cov_10.313364.18.673_2 
I13.NODE_3786_length_734_cov_10.681199_1 
I13.NODE_3807_length_509_cov_11.673870_1 
I13.NODE_38083_length_381_cov_7.207349_1 
I13.NODE_3815_length_666_cov_14.355856_1 
I13.NODE_3815_length_666_cov_14.355856_2 
I13.NODE_3865_length_1347_cov_10.570898_1 
I13.NODE_3865_length_1347_cov_10.570898_2 
I13.NODE_38979_length_474_cov_8.191983_1 
I13.NODE_38979_length_474_cov_8.191983_2 
I13.NODE_3899_length_538_cov_10.566915_1 
I13.NODE_3928_length_446_cov_5.883408_1 
I13.NODE_3929_length_855_cov_7.533333_1 
I13.NODE_3931_length_905_cov_9.479558_1 
I13.NODE_39348_length_407_cov_8.439803_1 
I13.NODE_3943_length_489_cov_8.674847_1 
I13.NODE_3945_length_387_cov_13.170543_1 
I13.NODE_39597_length_413_cov_10.314770_1 
I13.NODE_3960_length_602_cov_10.064784_1 
I13.NODE_3960_length_602_cov_10.064784_2 K02417
I13.NODE_3970_length_418_cov_11.846889_1 
I13.NODE_39713_length_698_cov_9.429799.1.526_1 
I13.NODE_3999_length_706_cov_24.025496_1 
I13.NODE_40003_length_409_cov_9.092910_1 
I13.NODE_4011_length_467_cov_12.993576_1 
I13.NODE_4011_length_467_cov_12.993576_2 
I13.NODE_4012_length_558_cov_12.706093_1 
I13.NODE_4012_length_558_cov_12.706093_2 
I13.NODE_4032_length_886_cov_12.283296_1 
I13.NODE_4032_length_886_cov_12.283296_2 
I13.NODE_4044_length_899_cov_11.060067.32.921_1 
I13.NODE_4052_length_851_cov_8.099882.8.873_1 
I13.NODE_4057_length_648_cov_13.969136_1 
I13.NODE_4070_length_691_cov_11.296672_1 
I13.NODE_40873_length_492_cov_11.430894_1 
I13.NODE_4109_length_474_cov_10.065401_1 
I13.NODE_4109_length_474_cov_10.065401_2 
I13.NODE_41128_length_493_cov_18.626776_1 
I13.NODE_4120_length_394_cov_107.906090_1 
I13.NODE_4159_length_874_cov_6.797483.1.878_1 
I13.NODE_4162_length_554_cov_10.155234_1 
I13.NODE_4162_length_554_cov_10.155234_2 
I13.NODE_4165_length_414_cov_7.108696.16.436_1 
I13.NODE_4169_length_384_cov_6.916667_1 
I13.NODE_4173_length_795_cov_14.205031_1 
I13.NODE_4184_length_789_cov_7.159696_1 
I13.NODE_4192_length_553_cov_7.860759.5.575_1 
I13.NODE_4198_length_446_cov_10.979820_1 
I13.NODE_4198_length_446_cov_10.979820_2 
I13.NODE_41_length_378_cov_9.933863_1 
I13.NODE_4201_length_393_cov_9.715013_1 
I13.NODE_4201_length_393_cov_9.715013_2 
I13.NODE_4205_length_521_cov_9.477927_1 
I13.NODE_4223_length_468_cov_7.423077_1 
I13.NODE_42396_length_584_cov_10.924658.127.606_1 
I13.NODE_4240_length_554_cov_7.972924_1 
I13.NODE_42561_length_1052_cov_9.888783.1.1039_1 
I13.NODE_42561_length_1052_cov_9.888783.1.1039_2 
I13.NODE_4261_length_421_cov_8.178147_1 
I13.NODE_4261_length_421_cov_8.178147_2 
I13.NODE_42675_length_410_cov_9.104878_1 
I13.NODE_4268_length_479_cov_10.100209.19.501_1 
I13.NODE_4282_length_646_cov_7.026316.21.668_1 
I13.NODE_43018_length_416_cov_7.879807_1 
I13.NODE_4326_length_402_cov_10.584578_1 
I13.NODE_4333_length_794_cov_8.801007.1.706_1 
I13.NODE_43440_length_623_cov_8.049759.50.645_1 
I13.NODE_4347_length_433_cov_10.515012_1 
I13.NODE_43560_length_502_cov_7.163347_1 
I13.NODE_4373_length_516_cov_9.488372_1 
I13.NODE_4392_length_658_cov_12.276596_1 
I13.NODE_4398_length_607_cov_7.622735_1 
I13.NODE_4399_length_736_cov_10.059783_1 
I13.NODE_4433_length_521_cov_7.280231_1 
I13.NODE_444_length_732_cov_11.830601.1.728_1 
I13.NODE_4457_length_391_cov_8.289002_1 
I13.NODE_4457_length_391_cov_8.289002_2 
I13.NODE_4458_length_627_cov_8.146730.1.642_1 
I13.NODE_4459_length_898_cov_9.832962_1 
I13.NODE_4459_length_898_cov_9.832962_2 
I13.NODE_4476_length_392_cov_8.260204_1 
I13.NODE_4478_length_492_cov_7.784553_1 K01920
I13.NODE_45008_length_431_cov_11.904872_1 
I13.NODE_45129_length_524_cov_11.076336_1 K02462
I13.NODE_45129_length_524_cov_11.076336_2 K02464
I13.NODE_45229_length_380_cov_10.952632_1 
I13.NODE_45267_length_639_cov_8.727699.27.519_1 
I13.NODE_45275_length_453_cov_7.688742_1 
I13.NODE_45287_length_395_cov_8.303798_1 
I13.NODE_45310_length_795_cov_11.247799.11.817_1 K10984
I13.NODE_45310_length_795_cov_11.247799.11.817_2 
I13.NODE_45349_length_723_cov_11.749654_1 
I13.NODE_45349_length_723_cov_11.749654_2 
I13.NODE_45356_length_457_cov_9.623632_1 
I13.NODE_4540_length_677_cov_10.336780_1 
I13.NODE_4541_length_409_cov_10.408313_1 
I13.NODE_45509_length_668_cov_10.776946_1 
I13.NODE_45518_length_452_cov_7.962389_1 
I13.NODE_45531_length_935_cov_10.787166.1.643_1 
I13.NODE_4554_length_492_cov_10.900407_1 K01791
I13.NODE_45555_length_397_cov_7.324937.17.419_1 
I13.NODE_45555_length_397_cov_7.324937.17.419_2 
I13.NODE_45576_length_529_cov_11.960302_1 
I13.NODE_45576_length_529_cov_11.960302_2 
I13.NODE_45588_length_553_cov_12.233274_1 
I13.NODE_45602_length_481_cov_6.854470_1 
I13.NODE_45602_length_481_cov_6.854470_2 
I13.NODE_45612_length_535_cov_12.428038_1 
I13.NODE_45630_length_471_cov_5.099788_1 
I13.NODE_45630_length_471_cov_5.099788_2 
I13.NODE_45660_length_398_cov_8.776381_1 
I13.NODE_45727_length_413_cov_10.939467_1 
I13.NODE_4573_length_484_cov_5.250000_1 K00568
I13.NODE_4573_length_484_cov_5.250000_2 
I13.NODE_4579_length_645_cov_10.044961_1 
I13.NODE_4579_length_645_cov_10.044961_2 
I13.NODE_45802_length_622_cov_10.739550_1 
I13.NODE_45819_length_390_cov_9.884615_1 
I13.NODE_4581_length_1245_cov_14.225703.4.1267_1 
I13.NODE_4581_length_1245_cov_14.225703.4.1267_2 
I13.NODE_45822_length_665_cov_8.565413.12.687_1 
I13.NODE_45828_length_524_cov_9.742367_1 
I13.NODE_45828_length_524_cov_9.742367_2 
I13.NODE_45883_length_385_cov_8.319481_1 
I13.NODE_45883_length_385_cov_8.319481_2 
I13.NODE_4596_length_509_cov_13.062868_1 K01139
I13.NODE_459_length_573_cov_7.952879_1 
I13.NODE_45_length_442_cov_6.579185_1 
I13.NODE_4602_length_547_cov_8.691042_1 
I13.NODE_4608_length_529_cov_14.916824.89.551_1 
I13.NODE_4621_length_678_cov_8.087021.1.679_1 
I13.NODE_4622_length_607_cov_13.046128_1 
I13.NODE_4659_length_514_cov_6.033074_1 
I13.NODE_46831_length_515_cov_7.990291_1 
I13.NODE_47096_length_912_cov_5.066886_1 
I13.NODE_47096_length_912_cov_5.066886_2 K02003
I13.NODE_47429_length_431_cov_9.779582_1 
I13.NODE_4753_length_446_cov_10.349775_1 
I13.NODE_47695_length_474_cov_8.426161_1 K01011
I13.NODE_47806_length_757_cov_10.287979_1 K11068
I13.NODE_4790_length_541_cov_10.234751_1 
I13.NODE_4790_length_541_cov_10.234751_2 
I13.NODE_4799_length_899_cov_8.131257_1 
I13.NODE_4799_length_899_cov_8.131257_2 
I13.NODE_48002_length_378_cov_7.248677_1 
I13.NODE_48017_length_410_cov_8.729268_1 
I13.NODE_48437_length_500_cov_5.956000.1.505_1 
I13.NODE_4852_length_750_cov_10.514667_1 
I13.NODE_48647_length_524_cov_8.437023_1 
I13.NODE_4865_length_728_cov_8.519231_1 
I13.NODE_4869_length_947_cov_10.356916_1 
I13.NODE_48797_length_494_cov_9.291498_1 
I13.NODE_48812_length_554_cov_7.956679_1 
I13.NODE_48812_length_554_cov_7.956679_2 
I13.NODE_48814_length_416_cov_5.978365_1 
I13.NODE_48814_length_416_cov_5.978365_2 
I13.NODE_4882_length_639_cov_8.657277.43.654_1 
I13.NODE_4882_length_639_cov_8.657277.43.654_2 
I13.NODE_48893_length_773_cov_9.553687_1 
I13.NODE_48910_length_424_cov_10.518867_1 
I13.NODE_48968_length_452_cov_9.090708.9.474_1 
I13.NODE_4896_length_451_cov_11.301552_1 
I13.NODE_48982_length_749_cov_10.937250_1 
I13.NODE_4916_length_594_cov_12.319865_1 
I13.NODE_491_length_419_cov_6.486874_1 
I13.NODE_49297_length_396_cov_5.588384_1 
I13.NODE_49297_length_396_cov_5.588384_2 
I13.NODE_49328_length_423_cov_10.342790_1 
I13.NODE_4935_length_529_cov_13.792061_1 
I13.NODE_4938_length_411_cov_14.043796_1 
I13.NODE_4941_length_691_cov_11.151954_1 
I13.NODE_4941_length_691_cov_11.151954_2 
I13.NODE_4977_length_665_cov_7.618045.65.687_1 
I13.NODE_4977_length_665_cov_7.618045.65.687_2 
I13.NODE_49980_length_395_cov_6.053164_1 
I13.NODE_5002_length_570_cov_17.935087.1.535_1 
I13.NODE_5005_length_748_cov_10.010695.35.760_1 
I13.NODE_50061_length_504_cov_9.521826_1 
I13.NODE_5006_length_866_cov_14.534642.1.791_1 
I13.NODE_50113_length_403_cov_7.111662_1 
I13.NODE_50124_length_641_cov_7.998440_1 
I13.NODE_50124_length_641_cov_7.998440_2 
I13.NODE_5017_length_437_cov_12.029748.1.442_1 
I13.NODE_5019_length_406_cov_11.591133_1 
I13.NODE_5043_length_532_cov_18.588346_1 
I13.NODE_5043_length_532_cov_18.588346_2 
I13.NODE_50449_length_716_cov_10.458100_1 
I13.NODE_50449_length_716_cov_10.458100_2 
I13.NODE_50486_length_603_cov_9.265340.8.625_1 
I13.NODE_50486_length_603_cov_9.265340.8.625_2 
I13.NODE_50487_length_541_cov_10.447320.1.550_1 
I13.NODE_50487_length_541_cov_10.447320.1.550_2 K09159
I13.NODE_50487_length_541_cov_10.447320.1.550_3 
I13.NODE_5050_length_378_cov_11.150794_1 
I13.NODE_5050_length_378_cov_11.150794_2 
I13.NODE_5053_length_582_cov_9.079038.1.569_1 K02048
I13.NODE_50656_length_454_cov_8.178414.1.466_1 K02460
I13.NODE_50656_length_454_cov_8.178414.1.466_2 
I13.NODE_50727_length_424_cov_8.764151_1 
I13.NODE_50822_length_405_cov_8.804938_1 K13283
I13.NODE_50829_length_512_cov_9.720703_1 K01126
I13.NODE_50829_length_512_cov_9.720703_2 
I13.NODE_50875_length_432_cov_7.643518_1 
I13.NODE_50875_length_432_cov_7.643518_2 
I13.NODE_50955_length_795_cov_7.007547_1 
I13.NODE_5100_length_381_cov_7.160105_1 
I13.NODE_5112_length_1159_cov_8.855910.1.1068_1 
I13.NODE_5112_length_1159_cov_8.855910.1.1068_2 
I13.NODE_5119_length_488_cov_11.909836_1 
I13.NODE_5121_length_481_cov_9.345115_1 
I13.NODE_5121_length_481_cov_9.345115_2 
I13.NODE_51407_length_705_cov_13.831205_1 
I13.NODE_51407_length_705_cov_13.831205_2 
I13.NODE_5148_length_688_cov_7.859012_1 
I13.NODE_5148_length_688_cov_7.859012_2 
I13.NODE_51601_length_452_cov_6.807522_1 
I13.NODE_51700_length_743_cov_8.109017_1 
I13.NODE_51700_length_743_cov_8.109017_2 
I13.NODE_51777_length_888_cov_12.283784.23.910_1 
I13.NODE_51777_length_888_cov_12.283784.23.910_2 K03841
I13.NODE_5179_length_814_cov_9.452088_1 
I13.NODE_5179_length_814_cov_9.452088_2 
I13.NODE_5184_length_493_cov_7.636917.23.515_1 K02856
I13.NODE_51851_length_447_cov_9.040269_1 
I13.NODE_51985_length_470_cov_12.393617_1 
I13.NODE_5202_length_395_cov_11.015190_1 
I13.NODE_5217_length_654_cov_12.487767_1 
I13.NODE_5217_length_654_cov_12.487767_2 
I13.NODE_5223_length_638_cov_12.391850.252.660_1 
I13.NODE_52261_length_403_cov_8.908189_1 
I13.NODE_52274_length_427_cov_8.332553_1 
I13.NODE_52274_length_427_cov_8.332553_2 
I13.NODE_52298_length_653_cov_9.390506.1.669_1 
I13.NODE_52306_length_436_cov_7.061927_1 
I13.NODE_52326_length_445_cov_7.892135_1 
I13.NODE_52326_length_445_cov_7.892135_2 
I13.NODE_52331_length_428_cov_9.803739_1 
I13.NODE_52355_length_1242_cov_8.065217.1.404_1 
I13.NODE_52355_length_1242_cov_8.065217.420.1258_1 
I13.NODE_52355_length_1242_cov_8.065217.420.1258_2 K09800
I13.NODE_52359_length_488_cov_8.508197_1 
I13.NODE_52359_length_488_cov_8.508197_2 
I13.NODE_52392_length_380_cov_10.786842_1 
I13.NODE_52396_length_520_cov_7.357692_1 K00851
I13.NODE_52492_length_465_cov_9.184946_1 
I13.NODE_52498_length_387_cov_9.503876_1 
I13.NODE_52593_length_786_cov_9.659033_1 
I13.NODE_525_length_629_cov_7.483307_1 
I13.NODE_525_length_629_cov_7.483307_2 
I13.NODE_52610_length_443_cov_6.266366_1 
I13.NODE_52687_length_625_cov_9.486400_1 
I13.NODE_52687_length_625_cov_9.486400_2 
I13.NODE_5268_length_573_cov_13.575916_1 
I13.NODE_5268_length_573_cov_13.575916_2 
I13.NODE_52763_length_393_cov_9.926208_1 
I13.NODE_52860_length_668_cov_10.597305.76.690_1 
I13.NODE_52932_length_635_cov_6.510236_1 K02455
I13.NODE_52949_length_405_cov_20.708641_1 
I13.NODE_52949_length_405_cov_20.708641_2 
I13.NODE_53232_length_928_cov_8.905172_1 
I13.NODE_53232_length_928_cov_8.905172_2 
I13.NODE_53232_length_928_cov_8.905172_3 
I13.NODE_53476_length_415_cov_78.125298_1 
I13.NODE_53487_length_426_cov_10.136150_1 
I13.NODE_53487_length_426_cov_10.136150_2 
I13.NODE_53504_length_918_cov_9.669934_1 
I13.NODE_53504_length_918_cov_9.669934_2 K02420
I13.NODE_53504_length_918_cov_9.669934_3 
I13.NODE_53513_length_736_cov_10.427989_1 
I13.NODE_53513_length_736_cov_10.427989_2 
I13.NODE_53516_length_498_cov_7.068273_1 
I13.NODE_53516_length_498_cov_7.068273_2 
I13.NODE_5352_length_422_cov_8.369668_1 
I13.NODE_53561_length_518_cov_10.928572.1.465_1 
I13.NODE_53561_length_518_cov_10.928572.1.465_2 
I13.NODE_5360_length_496_cov_17.397177_1 
I13.NODE_53614_length_416_cov_7.824519_1 
I13.NODE_53617_length_458_cov_7.672489_1 
I13.NODE_53649_length_391_cov_10.007672_1 K01685
I13.NODE_53660_length_985_cov_7.317767_1 
I13.NODE_53660_length_985_cov_7.317767_2 
I13.NODE_53681_length_632_cov_9.175632.1.633_1 
I13.NODE_53681_length_632_cov_9.175632.1.633_2 
I13.NODE_53978_length_881_cov_9.854711_1 
I13.NODE_53980_length_499_cov_8.781563_1 
I13.NODE_54040_length_393_cov_11.806616_1 
I13.NODE_54040_length_393_cov_11.806616_2 
I13.NODE_54056_length_384_cov_7.903646_1 
I13.NODE_54063_length_601_cov_10.420965_1 
I13.NODE_54165_length_495_cov_11.997980_1 
I13.NODE_54186_length_428_cov_7.184579_1 
I13.NODE_54186_length_428_cov_7.184579_2 
I13.NODE_54189_length_468_cov_13.064102_1 K00681
I13.NODE_5420_length_721_cov_9.124826.1.706_1 
I13.NODE_5420_length_721_cov_9.124826.1.706_2 
I13.NODE_54299_length_435_cov_7.627586_1 
I13.NODE_54299_length_435_cov_7.627586_2 
I13.NODE_54326_length_728_cov_10.021978_1 
I13.NODE_54326_length_728_cov_10.021978_2 
I13.NODE_54354_length_461_cov_8.164859_1 
I13.NODE_54483_length_408_cov_11.649509_1 
I13.NODE_54533_length_380_cov_11.668421_1 K03615
I13.NODE_54675_length_463_cov_12.025918_1 
I13.NODE_54690_length_526_cov_17.830799_1 
I13.NODE_54690_length_526_cov_17.830799_2 
I13.NODE_54707_length_388_cov_24.048969_1 
I13.NODE_54719_length_721_cov_8.771152_1 
I13.NODE_54757_length_579_cov_9.198618.25.601_1 
I13.NODE_54812_length_409_cov_7.677262_1 
I13.NODE_54838_length_402_cov_6.263681_1 
I13.NODE_54838_length_402_cov_6.263681_2 
I13.NODE_54910_length_491_cov_9.103869_1 
I13.NODE_54910_length_491_cov_9.103869_2 
I13.NODE_54930_length_531_cov_10.011299.1.422_1 
I13.NODE_54930_length_531_cov_10.011299.1.422_2 
I13.NODE_55021_length_472_cov_9.440678_1 
I13.NODE_55021_length_472_cov_9.440678_2 
I13.NODE_55095_length_695_cov_10.505036.28.717_1 
I13.NODE_5510_length_498_cov_9.793173_1 
I13.NODE_55152_length_566_cov_10.466431_1 
I13.NODE_55218_length_551_cov_16.493649.55.573_1 
I13.NODE_55348_length_483_cov_12.414079_1 
I13.NODE_55348_length_483_cov_12.414079_2 
I13.NODE_5542_length_1093_cov_9.650503.20.1115_1 
I13.NODE_5542_length_1093_cov_9.650503.20.1115_2 
I13.NODE_5543_length_798_cov_9.778195.18.820_1 
I13.NODE_5543_length_798_cov_9.778195.18.820_2 
I13.NODE_55513_length_418_cov_11.253589_1 
I13.NODE_55513_length_418_cov_11.253589_2 
I13.NODE_55525_length_509_cov_10.298625_1 
I13.NODE_55529_length_386_cov_7.310881_1 
I13.NODE_55554_length_546_cov_8.564102_1 
I13.NODE_55554_length_546_cov_8.564102_2 K04335
I13.NODE_55568_length_599_cov_8.585977_1 
I13.NODE_55583_length_422_cov_9.597157_1 
I13.NODE_55602_length_667_cov_13.680659_1 
I13.NODE_55671_length_392_cov_13.369898_1 
I13.NODE_55704_length_587_cov_10.827939_1 
I13.NODE_55728_length_881_cov_11.115778_1 
I13.NODE_55728_length_881_cov_11.115778_2 
I13.NODE_5584_length_415_cov_16.236145_1 
I13.NODE_55965_length_462_cov_11.194805_1 
I13.NODE_55981_length_1430_cov_9.695805.1.986_1 
I13.NODE_55981_length_1430_cov_9.695805.1.986_2 
I13.NODE_55981_length_1430_cov_9.695805.999.1452_1 
I13.NODE_56037_length_476_cov_9.869748_1 
I13.NODE_56052_length_562_cov_8.439502_1 
I13.NODE_5617_length_484_cov_8.545455_1 
I13.NODE_5617_length_484_cov_8.545455_2 
I13.NODE_5626_length_511_cov_11.193738_1 
I13.NODE_5633_length_473_cov_9.511628_1 
I13.NODE_5637_length_857_cov_8.075846_1 
I13.NODE_5639_length_394_cov_6.791878_1 
I13.NODE_56510_length_559_cov_12.948122.1.561_1 
I13.NODE_56510_length_559_cov_12.948122.1.561_2 
I13.NODE_56518_length_481_cov_11.557173_1 
I13.NODE_56518_length_481_cov_11.557173_2 
I13.NODE_5674_length_727_cov_9.988996.46.749_1 
I13.NODE_5674_length_727_cov_9.988996.46.749_2 
I13.NODE_56893_length_467_cov_5.826552.1.465_1 
I13.NODE_5695_length_415_cov_10.440964_1 
I13.NODE_57138_length_391_cov_10.324808_1 
I13.NODE_57188_length_406_cov_9.009852_1 
I13.NODE_5732_length_392_cov_16.102041_1 
I13.NODE_5733_length_424_cov_9.971698_1 
I13.NODE_5737_length_820_cov_9.258536_1 K06871
I13.NODE_57389_length_1335_cov_11.242697_1 K02848
I13.NODE_57389_length_1335_cov_11.242697_2 
I13.NODE_5742_length_673_cov_9.945023_1 
I13.NODE_5742_length_673_cov_9.945023_2 
I13.NODE_57548_length_379_cov_8.609499_1 
I13.NODE_5762_length_457_cov_11.864332_1 
I13.NODE_57706_length_460_cov_7.591304_1 
I13.NODE_57706_length_460_cov_7.591304_2 
I13.NODE_5781_length_457_cov_8.975930_1 
I13.NODE_5781_length_457_cov_8.975930_2 
I13.NODE_5785_length_575_cov_17.913044_1 
I13.NODE_5788_length_419_cov_9.634845.26.441_1 
I13.NODE_5788_length_419_cov_9.634845.26.441_2 
I13.NODE_5808_length_379_cov_8.941953_1 
I13.NODE_5808_length_379_cov_8.941953_2 
I13.NODE_58096_length_402_cov_7.679104_1 
I13.NODE_58096_length_402_cov_7.679104_2 
I13.NODE_5816_length_503_cov_9.143141_1 
I13.NODE_58525_length_598_cov_9.200669_1 
I13.NODE_58543_length_385_cov_11.000000_1 
I13.NODE_58574_length_580_cov_10.163794_1 
I13.NODE_58574_length_580_cov_10.163794_2 
I13.NODE_5864_length_745_cov_9.381208.132.767_1 
I13.NODE_5864_length_745_cov_9.381208.132.767_2 
I13.NODE_58837_length_408_cov_6.583333_1 
I13.NODE_5893_length_482_cov_12.574689.1.455_1 
I13.NODE_58999_length_524_cov_12.881680_1 K01974
I13.NODE_59008_length_511_cov_9.499022_1 
I13.NODE_59031_length_416_cov_7.802885_1 
I13.NODE_59175_length_423_cov_6.907802_1 
I13.NODE_59227_length_399_cov_8.047619_1 
I13.NODE_59247_length_444_cov_10.031531_1 
I13.NODE_59260_length_384_cov_7.304688_1 
I13.NODE_59265_length_382_cov_11.044502_1 
I13.NODE_59277_length_403_cov_7.714640_1 
I13.NODE_59282_length_519_cov_8.423892_1 
I13.NODE_59294_length_419_cov_8.787589_1 
I13.NODE_59294_length_419_cov_8.787589_2 
I13.NODE_59318_length_671_cov_12.383011.52.693_1 
I13.NODE_59322_length_422_cov_7.127962_1 
I13.NODE_59358_length_748_cov_13.842246.160.770_1 
I13.NODE_59369_length_482_cov_7.464730_1 
I13.NODE_59403_length_420_cov_13.064285_1 
I13.NODE_59428_length_1427_cov_9.915207.1.1390_1 
I13.NODE_59428_length_1427_cov_9.915207.1.1390_2 
I13.NODE_59428_length_1427_cov_9.915207.1.1390_3 
I13.NODE_59452_length_468_cov_7.100427_1 
I13.NODE_59456_length_412_cov_7.762136_1 
I13.NODE_59522_length_449_cov_6.318486_1 
I13.NODE_59522_length_449_cov_6.318486_2 
I13.NODE_59537_length_420_cov_5.523809_1 
I13.NODE_59571_length_436_cov_9.577982_1 
I13.NODE_5957_length_966_cov_10.326087_1 K07279
I13.NODE_59589_length_415_cov_9.944578_1 
I13.NODE_59589_length_415_cov_9.944578_2 
I13.NODE_59597_length_385_cov_8.849351_1 
I13.NODE_59597_length_385_cov_8.849351_2 
I13.NODE_59644_length_517_cov_6.444874_1 
I13.NODE_59654_length_413_cov_9.481840_1 
I13.NODE_59660_length_719_cov_11.273992_1 
I13.NODE_59662_length_445_cov_9.896629_1 
I13.NODE_59702_length_503_cov_8.190855_1 
I13.NODE_59706_length_379_cov_9.823219_1 
I13.NODE_59706_length_379_cov_9.823219_2 
I13.NODE_59713_length_444_cov_6.632883_1 
I13.NODE_59713_length_444_cov_6.632883_2 
I13.NODE_59720_length_431_cov_6.157773_1 
I13.NODE_59720_length_431_cov_6.157773_2 
I13.NODE_59730_length_449_cov_7.866370_1 
I13.NODE_59732_length_462_cov_11.463203_1 
I13.NODE_59739_length_425_cov_7.917647_1 
I13.NODE_59739_length_425_cov_7.917647_2 
I13.NODE_59766_length_643_cov_7.497667_1 
I13.NODE_59766_length_643_cov_7.497667_2 
I13.NODE_59769_length_504_cov_8.974206_1 
I13.NODE_59786_length_864_cov_6.479167_1 
I13.NODE_59790_length_406_cov_10.497537_1 
I13.NODE_59790_length_406_cov_10.497537_2 
I13.NODE_59805_length_1000_cov_9.509000_1 
I13.NODE_59805_length_1000_cov_9.509000_2 
I13.NODE_59845_length_378_cov_6.092593_1 
I13.NODE_59862_length_431_cov_8.227378_1 
I13.NODE_59868_length_562_cov_10.807829_1 
I13.NODE_59875_length_575_cov_9.892174_1 K02058
I13.NODE_59902_length_656_cov_8.320122.95.678_1 
I13.NODE_59902_length_656_cov_8.320122.95.678_2 
I13.NODE_59914_length_381_cov_9.091864_1 
I13.NODE_59916_length_442_cov_9.633484_1 
I13.NODE_59916_length_442_cov_9.633484_2 
I13.NODE_59928_length_570_cov_8.392982_1 
I13.NODE_59929_length_440_cov_7.729546_1 
I13.NODE_59947_length_425_cov_8.938824_1 
I13.NODE_59952_length_396_cov_10.537879_1 
I13.NODE_59955_length_389_cov_9.928020_1 
I13.NODE_59963_length_432_cov_10.108796_1 
I13.NODE_60000_length_510_cov_7.858823_1 
I13.NODE_60003_length_562_cov_7.683274.131.584_1 
I13.NODE_60022_length_473_cov_7.955603_1 
I13.NODE_60052_length_705_cov_8.238297.84.727_1 
I13.NODE_60052_length_705_cov_8.238297.84.727_2 
I13.NODE_60066_length_959_cov_8.898853_1 
I13.NODE_60066_length_959_cov_8.898853_2 K07024
I13.NODE_60074_length_646_cov_9.741486_1 
I13.NODE_60074_length_646_cov_9.741486_2 
I13.NODE_60127_length_426_cov_8.758216_1 
I13.NODE_60150_length_451_cov_11.580932_1 K07678
I13.NODE_60213_length_1482_cov_10.531039.46.1504_1 
I13.NODE_60213_length_1482_cov_10.531039.46.1504_2 
I13.NODE_60327_length_395_cov_5.924051_1 
I13.NODE_60363_length_447_cov_6.561521_1 
I13.NODE_60363_length_447_cov_6.561521_2 
I13.NODE_60365_length_431_cov_6.698376_1 
I13.NODE_60365_length_431_cov_6.698376_2 
I13.NODE_60366_length_423_cov_5.825059_1 
I13.NODE_60366_length_423_cov_5.825059_2 
I13.NODE_60366_length_423_cov_5.825059_3 
I13.NODE_60436_length_417_cov_8.892086_1 
I13.NODE_60465_length_486_cov_9.759259_1 
I13.NODE_6052_length_439_cov_11.034168_1 
I13.NODE_60547_length_476_cov_12.193277_1 
I13.NODE_60569_length_385_cov_8.259740_1 
I13.NODE_60576_length_408_cov_8.651960_1 
I13.NODE_60580_length_447_cov_7.203579_1 
I13.NODE_60599_length_400_cov_6.967500_1 
I13.NODE_60609_length_697_cov_10.186514.264.719_1 
I13.NODE_60620_length_487_cov_7.960986_1 
I13.NODE_60627_length_627_cov_11.389154_1 
I13.NODE_60627_length_627_cov_11.389154_2 
I13.NODE_60637_length_798_cov_8.908522.163.820_1 
I13.NODE_60637_length_798_cov_8.908522.163.820_2 K01246
I13.NODE_60640_length_648_cov_9.895061_1 
I13.NODE_60650_length_432_cov_11.631945_1 
I13.NODE_60655_length_386_cov_8.038860_1 
I13.NODE_6065_length_514_cov_9.324903_1 
I13.NODE_60668_length_586_cov_11.447099.1.561_1 
I13.NODE_60672_length_394_cov_7.170051_1 
I13.NODE_60687_length_400_cov_7.077500_1 
I13.NODE_60692_length_724_cov_8.937845_1 
I13.NODE_60694_length_478_cov_8.698745_1 
I13.NODE_60694_length_478_cov_8.698745_2 
I13.NODE_60710_length_440_cov_5.795455_1 
I13.NODE_60736_length_692_cov_11.515896.90.714_1 
I13.NODE_60737_length_497_cov_7.531187.18.519_1 
I13.NODE_60772_length_501_cov_14.347305_1 
I13.NODE_60772_length_501_cov_14.347305_2 
I13.NODE_60850_length_383_cov_8.767624_1 
I13.NODE_60855_length_440_cov_9.777273_1 
I13.NODE_60855_length_440_cov_9.777273_2 
I13.NODE_60907_length_394_cov_5.109137_1 
I13.NODE_60912_length_432_cov_7.312500.1.441_1 
I13.NODE_60922_length_960_cov_7.432292.1.973_1 
I13.NODE_60962_length_421_cov_9.413301_1 
I13.NODE_60977_length_428_cov_9.824766.9.450_1 
I13.NODE_60981_length_445_cov_7.755056_1 K00855
I13.NODE_60981_length_445_cov_7.755056_2 K07397
I13.NODE_61020_length_479_cov_10.551148_1 
I13.NODE_61020_length_479_cov_10.551148_2 
I13.NODE_61037_length_435_cov_8.487356_1 
I13.NODE_61042_length_575_cov_11.059131_1 
I13.NODE_61042_length_575_cov_11.059131_2 
I13.NODE_61043_length_480_cov_9.254167_1 
I13.NODE_61051_length_426_cov_7.990610_1 
I13.NODE_61076_length_488_cov_9.321721_1 
I13.NODE_61076_length_488_cov_9.321721_2 
I13.NODE_61083_length_564_cov_20.046099_1 
I13.NODE_61083_length_564_cov_20.046099_2 
I13.NODE_61091_length_907_cov_11.658214.19.929_1 
I13.NODE_61091_length_907_cov_11.658214.19.929_2 
I13.NODE_61111_length_428_cov_10.691588_1 K07278
I13.NODE_61112_length_465_cov_8.015054_1 
I13.NODE_61112_length_465_cov_8.015054_2 
I13.NODE_61158_length_473_cov_7.930233_1 
I13.NODE_61193_length_536_cov_9.516791_1 
I13.NODE_61193_length_536_cov_9.516791_2 
I13.NODE_61202_length_579_cov_9.461140_1 
I13.NODE_61212_length_579_cov_7.530224_1 
I13.NODE_61227_length_565_cov_11.838938_1 
I13.NODE_61227_length_565_cov_11.838938_2 
I13.NODE_61254_length_473_cov_9.156448_1 
I13.NODE_61293_length_483_cov_11.480331_1 
I13.NODE_61301_length_544_cov_8.244485_1 K05851
I13.NODE_61318_length_417_cov_9.335732_1 
I13.NODE_61320_length_457_cov_5.266958_1 
I13.NODE_61356_length_729_cov_8.666667.17.751_1 
I13.NODE_61366_length_492_cov_7.095529_1 
I13.NODE_61449_length_640_cov_8.734375_1 
I13.NODE_61457_length_518_cov_11.140926.1.527_1 
I13.NODE_61469_length_602_cov_9.063123_1 
I13.NODE_61471_length_724_cov_7.226519_1 
I13.NODE_61491_length_547_cov_6.968921_1 
I13.NODE_61504_length_562_cov_10.268683_1 
I13.NODE_61504_length_562_cov_10.268683_2 
I13.NODE_61505_length_446_cov_12.639013_1 
I13.NODE_61505_length_446_cov_12.639013_2 
I13.NODE_61509_length_490_cov_9.148979_1 
I13.NODE_61553_length_575_cov_8.280000_1 
I13.NODE_61561_length_453_cov_7.397351_1 
I13.NODE_6157_length_408_cov_8.428922_1 
I13.NODE_61585_length_575_cov_7.118261.1.573_1 
I13.NODE_61585_length_575_cov_7.118261.1.573_2 
I13.NODE_61630_length_416_cov_8.567307_1 
I13.NODE_61653_length_643_cov_8.482115_1 
I13.NODE_61653_length_643_cov_8.482115_2 K03743
I13.NODE_61673_length_604_cov_25.981789.14.626_1 
I13.NODE_61673_length_604_cov_25.981789.14.626_2 
I13.NODE_61683_length_426_cov_8.612676_1 
I13.NODE_61686_length_446_cov_7.125561_1 
I13.NODE_6168_length_426_cov_6.650235_1 
I13.NODE_6168_length_426_cov_6.650235_2 K05790
I13.NODE_61705_length_447_cov_10.711410_1 
I13.NODE_61727_length_434_cov_8.730414_1 
I13.NODE_61751_length_438_cov_7.093607_1 
I13.NODE_61751_length_438_cov_7.093607_2 
I13.NODE_61754_length_687_cov_7.717613.1.485_1 
I13.NODE_6176_length_562_cov_11.078292_1 
I13.NODE_6176_length_562_cov_11.078292_2 
I13.NODE_61785_length_526_cov_12.155893.1.521_1 
I13.NODE_61785_length_526_cov_12.155893.1.521_2 
I13.NODE_6179_length_412_cov_7.543689_1 
I13.NODE_6179_length_412_cov_7.543689_2 
I13.NODE_61803_length_729_cov_10.432098_1 
I13.NODE_61871_length_571_cov_9.147110_1 
I13.NODE_61895_length_553_cov_12.052442_1 K02496
I13.NODE_61906_length_560_cov_11.271428_1 
I13.NODE_61909_length_667_cov_7.455772_1 
I13.NODE_61909_length_667_cov_7.455772_2 
I13.NODE_61928_length_418_cov_9.114833_1 
I13.NODE_61939_length_613_cov_13.621533_1 K11202
I13.NODE_61939_length_613_cov_13.621533_2 
I13.NODE_61940_length_394_cov_10.370559_1 
I13.NODE_61940_length_394_cov_10.370559_2 
I13.NODE_61959_length_579_cov_10.321243_1 
I13.NODE_61970_length_413_cov_10.535109_1 
I13.NODE_61970_length_413_cov_10.535109_2 K01226
I13.NODE_62028_length_933_cov_9.370847_1 K00763
I13.NODE_62046_length_435_cov_9.873563_1 
I13.NODE_6208_length_452_cov_7.803097_1 
I13.NODE_62113_length_738_cov_10.525745_1 
I13.NODE_62250_length_402_cov_6.932836_1 
I13.NODE_62286_length_389_cov_8.411311_1 
I13.NODE_6232_length_698_cov_11.044413.1.672_1 
I13.NODE_62378_length_463_cov_8.587473_1 
I13.NODE_62430_length_488_cov_9.280738_1 
I13.NODE_62447_length_460_cov_6.695652_1 
I13.NODE_62478_length_495_cov_11.026262_1 
I13.NODE_62482_length_520_cov_9.528846_1 
I13.NODE_62486_length_464_cov_7.088362_1 
I13.NODE_62510_length_595_cov_8.408403_1 
I13.NODE_62513_length_381_cov_8.803149_1 
I13.NODE_62568_length_414_cov_11.753623_1 
I13.NODE_62569_length_613_cov_8.889071_1 
I13.NODE_62569_length_613_cov_8.889071_2 
I13.NODE_62626_length_451_cov_5.784923.1.460_1 
I13.NODE_62626_length_451_cov_5.784923.1.460_2 
I13.NODE_62745_length_1262_cov_8.053090.1.1262_1 
I13.NODE_62745_length_1262_cov_8.053090.1.1262_2 
I13.NODE_62745_length_1262_cov_8.053090.1.1262_3 
I13.NODE_62777_length_425_cov_8.207059_1 
I13.NODE_627_length_500_cov_9.178000_1 
I13.NODE_627_length_500_cov_9.178000_2 
I13.NODE_62830_length_448_cov_7.805804_1 
I13.NODE_6291_length_402_cov_8.472637_1 
I13.NODE_62978_length_407_cov_8.992629_1 
I13.NODE_63006_length_470_cov_16.725533.42.492_1 
I13.NODE_63021_length_415_cov_7.045783_1 
I13.NODE_63060_length_470_cov_7.738298_1 
I13.NODE_63060_length_470_cov_7.738298_2 
I13.NODE_63210_length_398_cov_9.241206_1 
I13.NODE_63214_length_644_cov_10.729814_1 
I13.NODE_63214_length_644_cov_10.729814_2 K09917
I13.NODE_6321_length_503_cov_6.741551_1 
I13.NODE_63271_length_428_cov_8.322430_1 
I13.NODE_63289_length_568_cov_13.366198_1 
I13.NODE_63304_length_489_cov_8.713701_1 
I13.NODE_63322_length_700_cov_8.177143.1.700_1 K05596
I13.NODE_63322_length_700_cov_8.177143.1.700_2 K01847
I13.NODE_63331_length_483_cov_7.018633_1 
I13.NODE_63343_length_930_cov_30.690323_1 
I13.NODE_63343_length_930_cov_30.690323_2 
I13.NODE_63349_length_482_cov_10.136930.17.504_1 
I13.NODE_63349_length_482_cov_10.136930.17.504_2 
I13.NODE_63368_length_973_cov_8.331963_1 
I13.NODE_63368_length_973_cov_8.331963_2 K07235
I13.NODE_63452_length_465_cov_7.322581.1.421_1 
I13.NODE_63464_length_463_cov_7.496760_1 
I13.NODE_63464_length_463_cov_7.496760_2 
I13.NODE_63466_length_420_cov_8.473809_1 
I13.NODE_63466_length_420_cov_8.473809_2 
I13.NODE_63567_length_772_cov_8.930052.13.794_1 
I13.NODE_6360_length_864_cov_12.165509_1 
I13.NODE_63661_length_515_cov_9.151456_1 
I13.NODE_63663_length_425_cov_11.124706_1 
I13.NODE_63663_length_425_cov_11.124706_2 
I13.NODE_6372_length_473_cov_10.786469_1 
I13.NODE_6372_length_473_cov_10.786469_2 
I13.NODE_63744_length_466_cov_8.030043_1 
I13.NODE_63744_length_466_cov_8.030043_2 
I13.NODE_63770_length_408_cov_7.424020.1.407_1 K02428
I13.NODE_6390_length_651_cov_9.339478_1 
I13.NODE_6390_length_651_cov_9.339478_2 
I13.NODE_6395_length_625_cov_11.600000_1 
I13.NODE_63976_length_408_cov_11.909314_1 K02851
I13.NODE_63984_length_540_cov_11.590741_1 K07172
I13.NODE_63984_length_540_cov_11.590741_2 K07171
I13.NODE_63984_length_540_cov_11.590741_3 
I13.NODE_64022_length_605_cov_10.001653_1 
I13.NODE_64022_length_605_cov_10.001653_2 
I13.NODE_64060_length_433_cov_14.177829_1 K03282
I13.NODE_64060_length_433_cov_14.177829_2 K09890
I13.NODE_64062_length_744_cov_10.032258.9.766_1 
I13.NODE_64062_length_744_cov_10.032258.9.766_2 
I13.NODE_64066_length_413_cov_9.128329_1 
I13.NODE_64069_length_493_cov_6.807302.21.515_1 
I13.NODE_64073_length_516_cov_8.085271_1 
I13.NODE_64073_length_516_cov_8.085271_2 
I13.NODE_64081_length_1185_cov_9.543460.397.1207_1 
I13.NODE_64089_length_596_cov_9.763423.56.618_1 
I13.NODE_64089_length_596_cov_9.763423.56.618_2 
I13.NODE_64099_length_733_cov_10.729877.14.750_1 
I13.NODE_64106_length_421_cov_9.750594_1 
I13.NODE_6410_length_419_cov_5.241050_1 
I13.NODE_64113_length_411_cov_9.274940_1 
I13.NODE_64132_length_395_cov_10.268354_1 
I13.NODE_64137_length_681_cov_9.124817_1 
I13.NODE_64142_length_488_cov_8.901639_1 
I13.NODE_64147_length_876_cov_8.520548.7.898_1 K03594
I13.NODE_64147_length_876_cov_8.520548.7.898_2 K02192
I13.NODE_64150_length_470_cov_11.344681_1 
I13.NODE_64150_length_470_cov_11.344681_2 
I13.NODE_64158_length_543_cov_10.261510_1 
I13.NODE_6416_length_634_cov_10.462145_1 
I13.NODE_6416_length_634_cov_10.462145_2 K02798
I13.NODE_64180_length_541_cov_8.317930.95.563_1 
I13.NODE_64181_length_404_cov_9.693069_1 
I13.NODE_64195_length_436_cov_8.795872_1 
I13.NODE_64199_length_433_cov_10.568130_1 
I13.NODE_64199_length_433_cov_10.568130_2 
I13.NODE_641_length_428_cov_10.682243_1 
I13.NODE_64227_length_802_cov_8.769326.1.801_1 
I13.NODE_64234_length_579_cov_9.530225_1 
I13.NODE_64234_length_579_cov_9.530225_2 
I13.NODE_64245_length_702_cov_8.129630.11.724_1 
I13.NODE_64250_length_463_cov_10.673866_1 
I13.NODE_64275_length_605_cov_11.682645_1 
I13.NODE_64275_length_605_cov_11.682645_2 
I13.NODE_64291_length_396_cov_8.391414_1 
I13.NODE_64298_length_748_cov_7.421123_1 
I13.NODE_64303_length_425_cov_16.188236_1 
I13.NODE_64326_length_442_cov_9.518100_1 
I13.NODE_64330_length_587_cov_7.557070_1 
I13.NODE_64372_length_679_cov_11.194404_1 
I13.NODE_64372_length_679_cov_11.194404_2 
I13.NODE_64406_length_464_cov_8.635776_1 
I13.NODE_64408_length_652_cov_8.763803_1 
I13.NODE_64468_length_1668_cov_10.710432.1.569_1 
I13.NODE_64468_length_1668_cov_10.710432.592.1690_1 
I13.NODE_64468_length_1668_cov_10.710432.592.1690_2 
I13.NODE_64477_length_490_cov_6.600000_1 
I13.NODE_64524_length_478_cov_7.859833_1 
I13.NODE_64555_length_452_cov_11.006638_1 
I13.NODE_64558_length_644_cov_8.838510_1 
I13.NODE_64558_length_644_cov_8.838510_2 
I13.NODE_64569_length_500_cov_10.366000_1 
I13.NODE_6456_length_946_cov_9.577167.1.933_1 
I13.NODE_64577_length_545_cov_13.711926_1 
I13.NODE_64577_length_545_cov_13.711926_2 
I13.NODE_64582_length_483_cov_10.834369_1 
I13.NODE_64582_length_483_cov_10.834369_2 
I13.NODE_64590_length_504_cov_9.402778_1 
I13.NODE_64596_length_401_cov_8.783042_1 
I13.NODE_64602_length_640_cov_13.332812_1 
I13.NODE_64602_length_640_cov_13.332812_2 
I13.NODE_64604_length_643_cov_10.164852_1 
I13.NODE_64604_length_643_cov_10.164852_2 
I13.NODE_64608_length_750_cov_10.461333_1 
I13.NODE_64611_length_1154_cov_12.389081_1 
I13.NODE_64611_length_1154_cov_12.389081_2 
I13.NODE_64613_length_535_cov_9.689719_1 
I13.NODE_64618_length_557_cov_9.373429_1 
I13.NODE_64624_length_893_cov_11.390818_1 
I13.NODE_64624_length_893_cov_11.390818_2 
I13.NODE_64640_length_454_cov_16.938326_1 
I13.NODE_64647_length_1025_cov_9.955122.1.821_1 
I13.NODE_64653_length_397_cov_11.780856_1 
I13.NODE_64656_length_493_cov_9.083164.1.497_1 K00973
I13.NODE_64656_length_493_cov_9.083164.1.497_2 K01790
I13.NODE_64661_length_628_cov_16.683121_1 
I13.NODE_64662_length_435_cov_8.091954_1 K00540
I13.NODE_64675_length_571_cov_8.758319_1 
I13.NODE_64675_length_571_cov_8.758319_2 
I13.NODE_6467_length_716_cov_10.682961.1.624_1 
I13.NODE_64685_length_599_cov_11.357262_1 
I13.NODE_64693_length_926_cov_9.703024_1 
I13.NODE_64701_length_420_cov_8.766666_1 
I13.NODE_64706_length_501_cov_9.135729_1 
I13.NODE_64721_length_527_cov_8.220114_1 
I13.NODE_64736_length_575_cov_8.429565_1 
I13.NODE_64768_length_482_cov_10.794606_1 
I13.NODE_64780_length_384_cov_8.078125_1 
I13.NODE_64783_length_581_cov_12.356282_1 
I13.NODE_64783_length_581_cov_12.356282_2 
I13.NODE_64784_length_1013_cov_9.863771.1.1015_1 
I13.NODE_64789_length_458_cov_5.010917_1 
I13.NODE_64798_length_393_cov_10.170484_1 
I13.NODE_64816_length_409_cov_13.816626_1 
I13.NODE_64816_length_409_cov_13.816626_2 
I13.NODE_64830_length_1198_cov_10.876461.1.1209_1 
I13.NODE_64830_length_1198_cov_10.876461.1.1209_2 
I13.NODE_64842_length_488_cov_7.305328_1 
I13.NODE_64863_length_695_cov_10.900720.1.714_1 
I13.NODE_64864_length_709_cov_12.150917_1 
I13.NODE_64870_length_426_cov_8.016432_1 
I13.NODE_64870_length_426_cov_8.016432_2 
I13.NODE_64875_length_735_cov_7.462585_1 
I13.NODE_64889_length_389_cov_11.640102_1 
I13.NODE_64908_length_429_cov_8.291375_1 
I13.NODE_64908_length_429_cov_8.291375_2 
I13.NODE_64925_length_415_cov_7.019277.1.420_1 
I13.NODE_6492_length_536_cov_10.324627_1 
I13.NODE_6492_length_536_cov_10.324627_2 
I13.NODE_64930_length_606_cov_7.759076.20.628_1 
I13.NODE_64930_length_606_cov_7.759076.20.628_2 
I13.NODE_64943_length_460_cov_9.036957_1 
I13.NODE_64952_length_854_cov_9.106558_1 
I13.NODE_64954_length_497_cov_10.171026_1 
I13.NODE_64981_length_499_cov_10.080160_1 
I13.NODE_64989_length_880_cov_10.640909_1 
I13.NODE_64989_length_880_cov_10.640909_2 
I13.NODE_65000_length_653_cov_11.313935_1 
I13.NODE_65008_length_378_cov_8.735450_1 
I13.NODE_65008_length_378_cov_8.735450_2 
I13.NODE_65021_length_1004_cov_9.597610_1 
I13.NODE_65021_length_1004_cov_9.597610_2 
I13.NODE_65021_length_1004_cov_9.597610_3 
I13.NODE_65022_length_460_cov_7.782609_1 
I13.NODE_65026_length_791_cov_11.618205_1 
I13.NODE_65034_length_490_cov_10.442857_1 
I13.NODE_65040_length_634_cov_9.712934_1 
I13.NODE_65052_length_681_cov_12.343613_1 
I13.NODE_65052_length_681_cov_12.343613_2 K09892
I13.NODE_6505_length_449_cov_8.265034.13.471_1 
I13.NODE_65064_length_519_cov_19.258188_1 
I13.NODE_65086_length_397_cov_9.219144_1 
I13.NODE_65086_length_397_cov_9.219144_2 
I13.NODE_65095_length_445_cov_6.314607_1 
I13.NODE_65095_length_445_cov_6.314607_2 
I13.NODE_65108_length_750_cov_12.606667.1.768_1 
I13.NODE_65108_length_750_cov_12.606667.1.768_2 
I13.NODE_6512_length_985_cov_29.898478.12.1007_1 
I13.NODE_65222_length_815_cov_10.130061_1 
I13.NODE_6522_length_413_cov_9.985472_1 K06894
I13.NODE_65252_length_434_cov_5.997696_1 
I13.NODE_65283_length_397_cov_10.045340_1 
I13.NODE_65402_length_541_cov_10.985212_1 
I13.NODE_65402_length_541_cov_10.985212_2 
I13.NODE_65424_length_395_cov_8.316456_1 
I13.NODE_65462_length_407_cov_8.948403_1 
I13.NODE_65532_length_463_cov_8.049676_1 
I13.NODE_65532_length_463_cov_8.049676_2 
I13.NODE_6568_length_510_cov_6.321568_1 
I13.NODE_65705_length_528_cov_6.979167_1 
I13.NODE_65705_length_528_cov_6.979167_2 
I13.NODE_66003_length_395_cov_9.260759_1 
I13.NODE_6601_length_690_cov_8.957971_1 
I13.NODE_66428_length_413_cov_6.595642_1 
I13.NODE_66428_length_413_cov_6.595642_2 
I13.NODE_6654_length_498_cov_12.012048.17.507_1 
I13.NODE_66624_length_451_cov_13.093126_1 
I13.NODE_66658_length_942_cov_11.032908.1.504_1 
I13.NODE_66658_length_942_cov_11.032908.518.964_1 
I13.NODE_6668_length_647_cov_12.605873_1 
I13.NODE_6688_length_482_cov_8.446058_1 
I13.NODE_66962_length_447_cov_12.541387_1 
I13.NODE_66997_length_418_cov_8.399522_1 K03499
I13.NODE_67009_length_490_cov_14.391837_1 
I13.NODE_67097_length_676_cov_8.467456.5.698_1 
I13.NODE_6715_length_519_cov_9.219653.1.513_1 
I13.NODE_6715_length_519_cov_9.219653.1.513_2 
I13.NODE_67180_length_646_cov_12.917956_1 
I13.NODE_67184_length_631_cov_13.488114_1 
I13.NODE_67214_length_463_cov_10.946004_1 
I13.NODE_67220_length_462_cov_19.285715_1 
I13.NODE_67286_length_589_cov_11.045840_1 
I13.NODE_67363_length_532_cov_11.473684_1 
I13.NODE_67418_length_519_cov_8.855492_1 
I13.NODE_67493_length_682_cov_10.785924_1 
I13.NODE_67493_length_682_cov_10.785924_2 
I13.NODE_6754_length_415_cov_8.908434_1 
I13.NODE_6754_length_415_cov_8.908434_2 
I13.NODE_67610_length_917_cov_11.455834_1 
I13.NODE_67620_length_572_cov_13.459790_1 
I13.NODE_6763_length_436_cov_9.149082_1 
I13.NODE_67642_length_451_cov_9.046563_1 
I13.NODE_67712_length_423_cov_17.375887_1 
I13.NODE_67712_length_423_cov_17.375887_2 
I13.NODE_67815_length_540_cov_8.772223.16.562_1 
I13.NODE_67815_length_540_cov_8.772223.16.562_2 
I13.NODE_67825_length_408_cov_17.855392_1 
I13.NODE_67869_length_548_cov_10.662409_1 
I13.NODE_67869_length_548_cov_10.662409_2 
I13.NODE_67888_length_465_cov_7.978495_1 
I13.NODE_67895_length_402_cov_18.402985_1 
I13.NODE_67911_length_601_cov_11.479201_1 
I13.NODE_67911_length_601_cov_11.479201_2 
I13.NODE_67933_length_408_cov_8.115196.20.430_1 
I13.NODE_67976_length_477_cov_11.253669_1 
I13.NODE_67987_length_395_cov_9.450633_1 
I13.NODE_68030_length_452_cov_13.820796_1 
I13.NODE_68030_length_452_cov_13.820796_2 
I13.NODE_68091_length_419_cov_12.269690_1 
I13.NODE_68113_length_571_cov_8.127846_1 
I13.NODE_68113_length_571_cov_8.127846_2 
I13.NODE_68129_length_649_cov_11.067797.18.671_1 
I13.NODE_6816_length_479_cov_11.321503_1 
I13.NODE_6816_length_479_cov_11.321503_2 
I13.NODE_6819_length_754_cov_8.567639.71.716_1 
I13.NODE_6819_length_754_cov_8.567639.71.716_2 K11755
I13.NODE_68317_length_499_cov_8.919840_1 
I13.NODE_68349_length_521_cov_12.491363_1 
I13.NODE_68367_length_502_cov_9.298805.1.509_1 
I13.NODE_68426_length_512_cov_14.138672_1 
I13.NODE_68517_length_494_cov_15.040485_1 
I13.NODE_68546_length_380_cov_10.950000_1 
I13.NODE_68559_length_565_cov_11.307964_1 
I13.NODE_68559_length_565_cov_11.307964_2 
I13.NODE_68619_length_433_cov_9.025404_1 
I13.NODE_6865_length_574_cov_8.167248_1 
I13.NODE_6865_length_574_cov_8.167248_2 
I13.NODE_68664_length_407_cov_10.144963_1 
I13.NODE_68664_length_407_cov_10.144963_2 
I13.NODE_68678_length_598_cov_12.473244_1 
I13.NODE_68690_length_1037_cov_9.975892.1.938_1 
I13.NODE_686_length_581_cov_11.051635_1 
I13.NODE_68826_length_430_cov_11.379069_1 
I13.NODE_68901_length_413_cov_10.036320_1 
I13.NODE_68912_length_550_cov_9.490909_1 
I13.NODE_68960_length_612_cov_12.986928.19.634_1 
I13.NODE_68960_length_612_cov_12.986928.19.634_2 
I13.NODE_69029_length_631_cov_11.668779_1 
I13.NODE_69086_length_406_cov_14.536945_1 
I13.NODE_69151_length_413_cov_10.709443_1 
I13.NODE_69151_length_413_cov_10.709443_2 
I13.NODE_6916_length_413_cov_6.736077_1 K01937
I13.NODE_69170_length_530_cov_17.888680_1 
I13.NODE_69170_length_530_cov_17.888680_2 
I13.NODE_6919_length_527_cov_9.889943_1 
I13.NODE_6921_length_466_cov_17.682404_1 
I13.NODE_6921_length_466_cov_17.682404_2 
I13.NODE_69223_length_504_cov_11.273809_1 
I13.NODE_69223_length_504_cov_11.273809_2 
I13.NODE_6926_length_408_cov_9.144608_1 
I13.NODE_69412_length_393_cov_6.623410_1 
I13.NODE_6950_length_415_cov_9.187952_1 
I13.NODE_69593_length_465_cov_13.593549_1 
I13.NODE_69594_length_403_cov_11.436725_1 
I13.NODE_69647_length_433_cov_7.815242_1 
I13.NODE_69679_length_948_cov_8.489451.1.491_1 
I13.NODE_69679_length_948_cov_8.489451.502.970_1 
I13.NODE_69685_length_430_cov_10.309302_1 
I13.NODE_69727_length_709_cov_9.702397_1 
I13.NODE_6973_length_420_cov_16.971428_1 
I13.NODE_6973_length_420_cov_16.971428_2 
I13.NODE_6976_length_831_cov_7.971119_1 
I13.NODE_6976_length_831_cov_7.971119_2 
I13.NODE_697_length_433_cov_7.595843.31.455_1 
I13.NODE_69870_length_449_cov_10.897551.8.471_1 
I13.NODE_69880_length_982_cov_9.968431.88.1004_1 
I13.NODE_69_length_534_cov_16.580524_1 
I13.NODE_70126_length_418_cov_8.059809_1 
I13.NODE_7017_length_1289_cov_10.654771.18.1311_1 
I13.NODE_7017_length_1289_cov_10.654771.18.1311_2 
I13.NODE_70233_length_448_cov_6.754464_1 
I13.NODE_70233_length_448_cov_6.754464_2 
I13.NODE_70245_length_492_cov_9.971544_1 
I13.NODE_70269_length_437_cov_15.112128_1 
I13.NODE_70288_length_484_cov_7.588843.1.492_1 
I13.NODE_702_length_602_cov_8.392027_1 K00609
I13.NODE_70352_length_474_cov_6.559072_1 
I13.NODE_7041_length_648_cov_9.771605_1 
I13.NODE_7041_length_648_cov_9.771605_2 
I13.NODE_70426_length_471_cov_9.227177_1 
I13.NODE_70440_length_386_cov_10.424870_1 
I13.NODE_70662_length_1054_cov_9.518026_1 
I13.NODE_70662_length_1054_cov_9.518026_2 
I13.NODE_70735_length_504_cov_12.315476_1 
I13.NODE_70769_length_413_cov_7.302663_1 
I13.NODE_70769_length_413_cov_7.302663_2 
I13.NODE_7079_length_1145_cov_11.978166_1 
I13.NODE_7079_length_1145_cov_11.978166_2 
I13.NODE_70842_length_573_cov_9.050611_1 
I13.NODE_7087_length_501_cov_12.289421_1 
I13.NODE_70954_length_903_cov_11.986711.1.920_1 
I13.NODE_71192_length_509_cov_10.322201_1 
I13.NODE_711_length_388_cov_7.801547_1 
I13.NODE_711_length_388_cov_7.801547_2 
I13.NODE_7129_length_491_cov_18.146639.91.513_1 
I13.NODE_71345_length_449_cov_10.387527.1.452_1 K07497
I13.NODE_713_length_575_cov_6.085217_1 
I13.NODE_713_length_575_cov_6.085217_2 
I13.NODE_71402_length_559_cov_8.407871_1 
I13.NODE_71442_length_397_cov_9.478589_1 
I13.NODE_7153_length_669_cov_8.602391_1 
I13.NODE_7153_length_669_cov_8.602391_2 
I13.NODE_7160_length_561_cov_9.980392_1 
I13.NODE_7163_length_614_cov_10.828990_1 
I13.NODE_7166_length_439_cov_9.585422_1 
I13.NODE_71826_length_1060_cov_9.141509_1 
I13.NODE_71826_length_1060_cov_9.141509_2 
I13.NODE_71863_length_453_cov_8.337749_1 
I13.NODE_7220_length_497_cov_7.183099_1 
I13.NODE_7220_length_497_cov_7.183099_2 
I13.NODE_7221_length_409_cov_9.232274_1 
I13.NODE_72238_length_850_cov_11.695294.395.717_1 
I13.NODE_72486_length_1119_cov_9.368186.265.1134_1 
I13.NODE_7287_length_379_cov_5.622691_1 
I13.NODE_7308_length_1024_cov_8.486328_1 
I13.NODE_7308_length_1024_cov_8.486328_2 
I13.NODE_7310_length_510_cov_11.903921_1 
I13.NODE_7315_length_448_cov_12.140625_1 
I13.NODE_733_length_624_cov_8.322115_1 
I13.NODE_7340_length_577_cov_7.954939_1 
I13.NODE_7357_length_757_cov_9.150595_1 
I13.NODE_7367_length_492_cov_7.691057_1 K02526
I13.NODE_7389_length_435_cov_8.137931_1 K00525
I13.NODE_7397_length_465_cov_9.886022_1 
I13.NODE_7410_length_419_cov_36.085918_1 
I13.NODE_7418_length_389_cov_11.650386_1 
I13.NODE_7420_length_454_cov_9.460353_1 
I13.NODE_7425_length_451_cov_7.308204_1 
I13.NODE_7428_length_701_cov_10.248217_1 K00014
I13.NODE_7447_length_379_cov_7.324538_1 K12582
I13.NODE_7490_length_421_cov_5.807601_1 
I13.NODE_7496_length_742_cov_8.423181_1 
I13.NODE_7502_length_391_cov_8.554987_1 
I13.NODE_7514_length_711_cov_10.023910_1 
I13.NODE_7514_length_711_cov_10.023910_2 
I13.NODE_7518_length_841_cov_8.275862.11.854_1 K01160
I13.NODE_7518_length_841_cov_8.275862.11.854_2 
I13.NODE_7525_length_586_cov_10.315700_1 
I13.NODE_7563_length_791_cov_12.351454_1 
I13.NODE_7563_length_791_cov_12.351454_2 
I13.NODE_7597_length_476_cov_8.611344_1 
I13.NODE_7599_length_447_cov_11.671141.1.433_1 
I13.NODE_7603_length_592_cov_12.905405_1 
I13.NODE_7610_length_391_cov_10.818415_1 
I13.NODE_7614_length_426_cov_9.931925_1 
I13.NODE_7628_length_533_cov_9.741088_1 
I13.NODE_7628_length_533_cov_9.741088_2 
I13.NODE_7635_length_480_cov_9.206250_1 
I13.NODE_7636_length_391_cov_9.360614_1 
I13.NODE_7640_length_513_cov_8.200780.10.535_1 
I13.NODE_7640_length_513_cov_8.200780.10.535_2 
I13.NODE_7641_length_623_cov_9.130016_1 
I13.NODE_7652_length_386_cov_9.681347_1 
I13.NODE_7662_length_471_cov_11.114650.6.493_1 
I13.NODE_7663_length_860_cov_11.097674_1 
I13.NODE_7665_length_511_cov_11.138944_1 K06145
I13.NODE_7666_length_489_cov_10.347649_1 
I13.NODE_7670_length_428_cov_8.254673_1 
I13.NODE_7673_length_512_cov_11.896484_1 
I13.NODE_7676_length_802_cov_10.665835.1.662_1 
I13.NODE_7676_length_802_cov_10.665835.1.662_2 
I13.NODE_7680_length_420_cov_12.283334_1 
I13.NODE_7698_length_723_cov_10.228216.1.723_1 
I13.NODE_7698_length_723_cov_10.228216.1.723_2 K07724
I13.NODE_7700_length_380_cov_8.068421_1 
I13.NODE_7718_length_651_cov_9.695852_1 
I13.NODE_7719_length_397_cov_11.843829_1 
I13.NODE_7735_length_395_cov_10.701266_1 
I13.NODE_7737_length_461_cov_13.123644_1 
I13.NODE_7737_length_461_cov_13.123644_2 
I13.NODE_7749_length_612_cov_9.679739_1 
I13.NODE_7753_length_747_cov_9.847389.1.682_1 
I13.NODE_7779_length_541_cov_8.992606_1 K00058
I13.NODE_7785_length_516_cov_10.451550_1 
I13.NODE_7786_length_483_cov_18.322981_1 
I13.NODE_7793_length_642_cov_8.518692.254.664_1 
I13.NODE_7797_length_451_cov_8.487804_1 
I13.NODE_7797_length_451_cov_8.487804_2 
I13.NODE_7798_length_571_cov_12.035027_1 
I13.NODE_7800_length_614_cov_8.741042_1 
I13.NODE_7801_length_945_cov_8.526984_1 
I13.NODE_7806_length_1078_cov_9.079778.18.1100_1 K02000
I13.NODE_7808_length_562_cov_9.540925_1 
I13.NODE_7821_length_632_cov_7.151899.1.609_1 
I13.NODE_7822_length_499_cov_7.298597_1 
I13.NODE_7829_length_435_cov_6.091954_1 
I13.NODE_7829_length_435_cov_6.091954_2 
I13.NODE_7839_length_628_cov_8.719746.13.650_1 
I13.NODE_78493_length_1079_cov_11.650602.69.1101_1 
I13.NODE_78493_length_1079_cov_11.650602.69.1101_2 
I13.NODE_78493_length_1079_cov_11.650602.69.1101_3 
I13.NODE_7871_length_389_cov_8.056555_1 
I13.NODE_7871_length_389_cov_8.056555_2 
I13.NODE_7878_length_474_cov_11.843882_1 
I13.NODE_7890_length_616_cov_9.004870.1.560_1 K00065
I13.NODE_78915_length_395_cov_9.010126_1 
I13.NODE_7897_length_982_cov_8.774949_1 
I13.NODE_7897_length_982_cov_8.774949_2 
I13.NODE_79087_length_429_cov_12.608392_1 
I13.NODE_79427_length_384_cov_10.601562_1 
I13.NODE_7948_length_776_cov_8.001288.234.798_1 
I13.NODE_79532_length_448_cov_11.140625_1 
I13.NODE_7954_length_786_cov_12.741731.1.794_1 
I13.NODE_7954_length_786_cov_12.741731.1.794_2 
I13.NODE_7974_length_539_cov_5.046382_1 
I13.NODE_7975_length_418_cov_10.344498_1 
I13.NODE_79897_length_441_cov_10.829932_1 
I13.NODE_80020_length_525_cov_13.466666_1 
I13.NODE_8016_length_391_cov_11.342711_1 
I13.NODE_8023_length_563_cov_7.939609_1 
I13.NODE_8029_length_430_cov_12.311628_1 
I13.NODE_8077_length_424_cov_5.816038_1 
I13.NODE_8077_length_424_cov_5.816038_2 
I13.NODE_8086_length_462_cov_15.333333_1 
I13.NODE_8086_length_462_cov_15.333333_2 
I13.NODE_8105_length_474_cov_9.436708_1 
I13.NODE_81208_length_389_cov_7.634962_1 
I13.NODE_81457_length_384_cov_8.593750_1 
I13.NODE_8149_length_541_cov_12.365989_1 
I13.NODE_8152_length_522_cov_9.229885_1 
I13.NODE_8154_length_480_cov_10.695833_1 
I13.NODE_8163_length_950_cov_10.985263_1 
I13.NODE_8168_length_506_cov_11.110672_1 
I13.NODE_8172_length_796_cov_10.405779_1 
I13.NODE_8172_length_796_cov_10.405779_2 
I13.NODE_8172_length_796_cov_10.405779_3 K03923
I13.NODE_8175_length_469_cov_10.663113_1 
I13.NODE_8184_length_642_cov_10.735203_1 
I13.NODE_8184_length_642_cov_10.735203_2 
I13.NODE_8225_length_494_cov_13.838057_1 K09912
I13.NODE_822_length_1159_cov_10.847282.4.1078_1 
I13.NODE_822_length_1159_cov_10.847282.4.1078_2 
I13.NODE_82364_length_583_cov_12.228130_1 
I13.NODE_82364_length_583_cov_12.228130_2 
I13.NODE_8240_length_532_cov_10.802631_1 
I13.NODE_8248_length_380_cov_11.676316_1 
I13.NODE_8258_length_1103_cov_8.453309_1 
I13.NODE_8258_length_1103_cov_8.453309_2 K01706
I13.NODE_8258_length_1103_cov_8.453309_3 
I13.NODE_8269_length_686_cov_10.937318_1 
I13.NODE_8269_length_686_cov_10.937318_2 
I13.NODE_82726_length_1017_cov_11.185841_1 
I13.NODE_82726_length_1017_cov_11.185841_2 
I13.NODE_8321_length_382_cov_7.078534_1 
I13.NODE_8321_length_382_cov_7.078534_2 
I13.NODE_8327_length_490_cov_7.583673_1 
I13.NODE_8333_length_503_cov_9.326044_1 
I13.NODE_8345_length_391_cov_7.805626_1 
I13.NODE_8358_length_652_cov_9.108895.1.655_1 
I13.NODE_8360_length_584_cov_10.565068_1 
I13.NODE_8382_length_539_cov_10.157700_1 
I13.NODE_8386_length_551_cov_8.007259.1.462_1 
I13.NODE_8386_length_551_cov_8.007259.1.462_2 
I13.NODE_83967_length_419_cov_13.868735_1 
I13.NODE_8410_length_565_cov_12.008849_1 
I13.NODE_8431_length_513_cov_9.746589.14.535_1 
I13.NODE_8449_length_395_cov_8.486076_1 
I13.NODE_8451_length_824_cov_9.542476_1 
I13.NODE_8453_length_796_cov_8.307789_1 
I13.NODE_8480_length_397_cov_9.649874_1 
I13.NODE_8484_length_445_cov_7.629213_1 
I13.NODE_8491_length_549_cov_10.234973_1 
I13.NODE_8494_length_859_cov_6.750873_1 
I13.NODE_8494_length_859_cov_6.750873_2 
I13.NODE_8497_length_1252_cov_15.966454_1 
I13.NODE_8497_length_1252_cov_15.966454_2 
I13.NODE_8501_length_648_cov_9.043210_1 
I13.NODE_8501_length_648_cov_9.043210_2 
I13.NODE_8509_length_567_cov_11.770723_1 
I13.NODE_8509_length_567_cov_11.770723_2 
I13.NODE_8514_length_562_cov_9.868327_1 
I13.NODE_8518_length_509_cov_8.982318.28.531_1 
I13.NODE_8518_length_509_cov_8.982318.28.531_2 
I13.NODE_8528_length_874_cov_10.687643.1.880_1 
I13.NODE_8532_length_522_cov_6.687739_1 K03500
I13.NODE_8538_length_413_cov_13.324455.12.435_1 K00633
I13.NODE_8540_length_479_cov_11.398747.1.459_1 
I13.NODE_8544_length_403_cov_11.091811_1 
I13.NODE_8568_length_848_cov_7.647406.120.809_1 
I13.NODE_8573_length_1151_cov_11.188532_1 K09807
I13.NODE_8573_length_1151_cov_11.188532_2 
I13.NODE_8602_length_670_cov_12.108955_1 
I13.NODE_8607_length_822_cov_10.092458_1 
I13.NODE_8607_length_822_cov_10.092458_2 
I13.NODE_8625_length_698_cov_9.183381_1 
I13.NODE_8625_length_698_cov_9.183381_2 
I13.NODE_8640_length_638_cov_8.984326_1 
I13.NODE_8682_length_480_cov_11.939584_1 
I13.NODE_86966_length_382_cov_6.986911_1 
I13.NODE_8712_length_554_cov_8.743682_1 
I13.NODE_8721_length_626_cov_8.980831.1.637_1 
I13.NODE_872_length_474_cov_15.656118.5.496_1 
I13.NODE_87326_length_428_cov_14.537383_1 
I13.NODE_8738_length_1738_cov_8.969505_1 
I13.NODE_8738_length_1738_cov_8.969505_2 
I13.NODE_8738_length_1738_cov_8.969505_3 
I13.NODE_8741_length_795_cov_7.854088_1 
I13.NODE_87549_length_381_cov_7.860892_1 
I13.NODE_87556_length_483_cov_8.821946_1 
I13.NODE_8758_length_418_cov_6.626794_1 
I13.NODE_8763_length_861_cov_9.624855_1 
I13.NODE_8763_length_861_cov_9.624855_2 
I13.NODE_8763_length_861_cov_9.624855_3 
I13.NODE_8769_length_473_cov_8.103594_1 K02895
I13.NODE_8769_length_473_cov_8.103594_2 K02931
I13.NODE_8781_length_587_cov_8.655877_1 
I13.NODE_87992_length_419_cov_8.909307_1 
I13.NODE_88096_length_385_cov_6.594805_1 
I13.NODE_8818_length_691_cov_8.389291_1 
I13.NODE_8818_length_691_cov_8.389291_2 K06202
I13.NODE_8854_length_389_cov_9.002571_1 
I13.NODE_8858_length_627_cov_7.958533_1 
I13.NODE_8862_length_464_cov_11.512931_1 
I13.NODE_8862_length_464_cov_11.512931_2 
I13.NODE_8882_length_963_cov_11.053998_1 
I13.NODE_8882_length_963_cov_11.053998_2 
I13.NODE_8900_length_780_cov_10.141026_1 
I13.NODE_8911_length_549_cov_7.938069_1 
I13.NODE_8914_length_418_cov_11.638756_1 
I13.NODE_8925_length_843_cov_12.833926_1 
I13.NODE_8927_length_497_cov_8.800805_1 
I13.NODE_8930_length_650_cov_9.713846_1 K02459
I13.NODE_8930_length_650_cov_9.713846_2 
I13.NODE_89349_length_1522_cov_11.083443.232.1544_1 K08177
I13.NODE_89349_length_1522_cov_11.083443.232.1544_2 
I13.NODE_8950_length_480_cov_7.918750_1 
I13.NODE_8979_length_449_cov_9.378619_1 
I13.NODE_8989_length_407_cov_6.781327_1 
I13.NODE_8989_length_407_cov_6.781327_2 
I13.NODE_8991_length_713_cov_5.166901.16.686_1 
I13.NODE_8994_length_1500_cov_10.500667_1 
I13.NODE_8994_length_1500_cov_10.500667_2 
I13.NODE_8996_length_487_cov_8.020534_1 
I13.NODE_9001_length_389_cov_8.658097_1 
I13.NODE_90256_length_503_cov_8.373757.1.431_1 
I13.NODE_9033_length_562_cov_10.702847_1 
I13.NODE_9033_length_562_cov_10.702847_2 
I13.NODE_9046_length_532_cov_9.836466_1 
I13.NODE_9054_length_1061_cov_10.049010_1 
I13.NODE_9076_length_421_cov_6.292161_1 K00362
I13.NODE_9101_length_582_cov_9.647766_1 
I13.NODE_9103_length_481_cov_9.525988_1 
I13.NODE_9184_length_414_cov_9.328503_1 
I13.NODE_92357_length_428_cov_10.264019_1 
I13.NODE_9239_length_785_cov_8.225478_1 
I13.NODE_9239_length_785_cov_8.225478_2 
I13.NODE_9239_length_785_cov_8.225478_3 K09791
I13.NODE_9244_length_658_cov_12.942249_1 
I13.NODE_9244_length_658_cov_12.942249_2 
I13.NODE_9264_length_890_cov_7.883146_1 K07720
I13.NODE_9264_length_890_cov_7.883146_2 
I13.NODE_9266_length_409_cov_8.127139_1 
I13.NODE_9295_length_730_cov_10.221918_1 
I13.NODE_9295_length_730_cov_10.221918_2 K11926
I13.NODE_9295_length_730_cov_10.221918_3 
I13.NODE_9312_length_405_cov_9.464197_1 
I13.NODE_9320_length_576_cov_7.906250.63.598_1 
I13.NODE_9321_length_619_cov_7.114701.1.592_1 
I13.NODE_9321_length_619_cov_7.114701.1.592_2 
I13.NODE_9328_length_539_cov_9.003711.27.561_1 
I13.NODE_9328_length_539_cov_9.003711.27.561_2 
I13.NODE_9329_length_761_cov_9.668857.1.779_1 
I13.NODE_9329_length_761_cov_9.668857.1.779_2 
I13.NODE_9329_length_761_cov_9.668857.1.779_3 
I13.NODE_9333_length_520_cov_10.773077_1 
I13.NODE_9358_length_746_cov_8.524129_1 
I13.NODE_9358_length_746_cov_8.524129_2 
I13.NODE_94000_length_413_cov_10.317191_1 
I13.NODE_94000_length_413_cov_10.317191_2 
I13.NODE_9444_length_481_cov_7.170478_1 
I13.NODE_9444_length_481_cov_7.170478_2 
I13.NODE_9450_length_587_cov_12.226576.1.531_1 
I13.NODE_9452_length_452_cov_9.283186_1 
I13.NODE_9466_length_502_cov_6.745020_1 
I13.NODE_9497_length_467_cov_8.762313_1 
I13.NODE_9498_length_437_cov_6.356979_1 
I13.NODE_9524_length_405_cov_8.800000_1 
I13.NODE_9524_length_405_cov_8.800000_2 
I13.NODE_9531_length_579_cov_10.362695_1 
I13.NODE_95411_length_500_cov_10.072000_1 
I13.NODE_9551_length_847_cov_10.819363_1 
I13.NODE_9551_length_847_cov_10.819363_2 
I13.NODE_9564_length_879_cov_10.948806_1 K03501
I13.NODE_9570_length_666_cov_9.106606_1 
I13.NODE_9575_length_1279_cov_9.605942.1.1298_1 
I13.NODE_9575_length_1279_cov_9.605942.1.1298_2 
I13.NODE_9575_length_1279_cov_9.605942.1.1298_3 
I13.NODE_9579_length_510_cov_11.115686_1 
I13.NODE_9611_length_602_cov_8.076412_1 
I13.NODE_9623_length_924_cov_11.626623.1.940_1 
I13.NODE_9640_length_535_cov_8.932711_1 
I13.NODE_9644_length_666_cov_9.588589_1 
I13.NODE_9646_length_879_cov_8.176336_1 
I13.NODE_96561_length_391_cov_9.780051_1 
I13.NODE_96691_length_444_cov_6.747748_1 K01462
I13.NODE_9674_length_516_cov_15.560078_1 
I13.NODE_9674_length_516_cov_15.560078_2 
I13.NODE_9686_length_1022_cov_8.357142.11.1044_1 K12975
I13.NODE_9697_length_633_cov_7.109005_1 
I13.NODE_9697_length_633_cov_7.109005_2 
I13.NODE_97004_length_471_cov_7.456476_1 
I13.NODE_97004_length_471_cov_7.456476_2 
I13.NODE_97008_length_424_cov_10.707547_1 K02461
I13.NODE_9700_length_623_cov_8.611557_1 
I13.NODE_9705_length_462_cov_8.244589_1 
I13.NODE_97144_length_432_cov_5.692130_1 K02992
I13.NODE_97144_length_432_cov_5.692130_2 
I13.NODE_9738_length_583_cov_9.596912.16.605_1 
I13.NODE_9738_length_583_cov_9.596912.16.605_2 
I13.NODE_9745_length_476_cov_9.842437_1 
I13.NODE_9746_length_472_cov_9.065678_1 
I13.NODE_9759_length_479_cov_11.498956_1 
I13.NODE_9765_length_901_cov_9.976692_1 
I13.NODE_9781_length_542_cov_7.440959_1 
I13.NODE_9794_length_637_cov_10.145997_1 
I13.NODE_9809_length_412_cov_6.233010_1 
I13.NODE_9809_length_412_cov_6.233010_2 K02457
I13.NODE_9837_length_409_cov_8.026895.15.431_1 
I13.NODE_9842_length_378_cov_13.407408_1 
I13.NODE_9842_length_378_cov_13.407408_2 
I13.NODE_9854_length_437_cov_8.610984_1 
I13.NODE_9854_length_437_cov_8.610984_2 
I13.NODE_986_length_686_cov_12.814869.11.708_1 
I13.NODE_986_length_686_cov_12.814869.11.708_2 
I13.NODE_9882_length_481_cov_9.943867_1 
I13.NODE_9882_length_481_cov_9.943867_2 
I13.NODE_9897_length_565_cov_7.389380.17.587_1 
I13.NODE_9920_length_432_cov_10.263889_1 
I13.NODE_9987_length_545_cov_12.357799_1 
I2.NODE_103_length_3461_cov_174.566895_1 
I2.NODE_103_length_3461_cov_174.566895_2 
I2.NODE_103_length_3461_cov_174.566895_3 K05517
I2.NODE_103_length_3461_cov_174.566895_4 
I2.NODE_103_length_3461_cov_174.566895_5 K07738
I2.NODE_103_length_3461_cov_174.566895_6 
I2.NODE_108_length_3497_cov_169.209320.7.3585_1 
I2.NODE_108_length_3497_cov_169.209320.7.3585_2 K08219
I2.NODE_108_length_3497_cov_169.209320.7.3585_3 
I2.NODE_115_length_3423_cov_203.964951.4.3511_1 
I2.NODE_115_length_3423_cov_203.964951.4.3511_2 K07497
I2.NODE_115_length_3423_cov_203.964951.4.3511_3 
I2.NODE_115_length_3423_cov_203.964951.4.3511_4 K07484
I2.NODE_115_length_3423_cov_203.964951.4.3511_5 
I2.NODE_115_length_3423_cov_203.964951.4.3511_6 K07484
I2.NODE_116_length_4028_cov_182.541214_1 
I2.NODE_116_length_4028_cov_182.541214_2 
I2.NODE_116_length_4028_cov_182.541214_3 
I2.NODE_116_length_4028_cov_182.541214_4 K03573
I2.NODE_116_length_4028_cov_182.541214_5 
I2.NODE_116_length_4028_cov_182.541214_6 K08311
I2.NODE_116_length_4028_cov_182.541214_7 
I2.NODE_128_length_2027_cov_167.064621.2.2115_1 K07803
I2.NODE_128_length_2027_cov_167.064621.2.2115_2 
I2.NODE_128_length_2027_cov_167.064621.2.2115_3 K05787
I2.NODE_128_length_2027_cov_167.064621.2.2115_4 K09891
I2.NODE_129_length_6388_cov_178.846741_1 
I2.NODE_129_length_6388_cov_178.846741_2 K01193
I2.NODE_129_length_6388_cov_178.846741_3 K00847
I2.NODE_129_length_6388_cov_178.846741_4 K02532
I2.NODE_129_length_6388_cov_178.846741_5 
I2.NODE_129_length_6388_cov_178.846741_6 
I2.NODE_131_length_725_cov_173.234482_1 
I2.NODE_135_length_936_cov_194.951920.12.962_1 
I2.NODE_135_length_936_cov_194.951920.12.962_2 
I2.NODE_145_length_3925_cov_177.629303_1 K03089
I2.NODE_145_length_3925_cov_177.629303_2 K01999
I2.NODE_145_length_3925_cov_177.629303_3 
I2.NODE_145_length_3925_cov_177.629303_4 
I2.NODE_145_length_3925_cov_177.629303_5 
I2.NODE_149_length_981_cov_200.749237.43.1069_1 K07659
I2.NODE_149_length_981_cov_200.749237.43.1069_2 K04760
I2.NODE_150_length_7586_cov_164.817825_1 K03284
I2.NODE_150_length_7586_cov_164.817825_2 K02488
I2.NODE_150_length_7586_cov_164.817825_3 
I2.NODE_150_length_7586_cov_164.817825_4 K03446
I2.NODE_150_length_7586_cov_164.817825_5 K03543
I2.NODE_150_length_7586_cov_164.817825_6 
I2.NODE_150_length_7586_cov_164.817825_7 
I2.NODE_155_length_591_cov_192.747879_1 
I2.NODE_155_length_591_cov_192.747879_2 K08299
I2.NODE_15_length_6297_cov_199.804352.2.6385_1 
I2.NODE_15_length_6297_cov_199.804352.2.6385_2 K05594
I2.NODE_15_length_6297_cov_199.804352.2.6385_3 K02348
I2.NODE_15_length_6297_cov_199.804352.2.6385_4 K00784
I2.NODE_15_length_6297_cov_199.804352.2.6385_5 
I2.NODE_15_length_6297_cov_199.804352.2.6385_6 
I2.NODE_15_length_6297_cov_199.804352.2.6385_7 
I2.NODE_15_length_6297_cov_199.804352.2.6385_8 K00343
I2.NODE_168_length_1642_cov_193.538361_1 
I2.NODE_168_length_1642_cov_193.538361_2 K10013
I2.NODE_168_length_1642_cov_193.538361_3 
I2.NODE_169_length_1873_cov_213.932190_1 K03704
I2.NODE_169_length_1873_cov_213.932190_2 K03704
I2.NODE_169_length_1873_cov_213.932190_3 
I2.NODE_169_length_1873_cov_213.932190_4 
I2.NODE_170_length_4977_cov_170.511353_1 
I2.NODE_170_length_4977_cov_170.511353_2 
I2.NODE_170_length_4977_cov_170.511353_3 
I2.NODE_170_length_4977_cov_170.511353_4 
I2.NODE_170_length_4977_cov_170.511353_5 K05346
I2.NODE_170_length_4977_cov_170.511353_6 K06182
I2.NODE_170_length_4977_cov_170.511353_7 
I2.NODE_170_length_4977_cov_170.511353_8 
I2.NODE_173_length_1285_cov_201.916733_1 
I2.NODE_173_length_1285_cov_201.916733_2 
I2.NODE_173_length_1285_cov_201.916733_3 
I2.NODE_173_length_1285_cov_201.916733_4 K07107
I2.NODE_173_length_1285_cov_201.916733_5 
I2.NODE_174_length_4611_cov_172.042511_1 
I2.NODE_174_length_4611_cov_172.042511_2 K09897
I2.NODE_174_length_4611_cov_172.042511_3 K07391
I2.NODE_174_length_4611_cov_172.042511_4 K01652
I2.NODE_183_length_3487_cov_167.721817_1 K02624
I2.NODE_183_length_3487_cov_167.721817_2 K08092
I2.NODE_183_length_3487_cov_167.721817_3 
I2.NODE_183_length_3487_cov_167.721817_4 
I2.NODE_183_length_3487_cov_167.721817_5 
I2.NODE_189_length_1087_cov_266.587860.1.1173_1 K07118
I2.NODE_189_length_1087_cov_266.587860.1.1173_2 
I2.NODE_194_length_3108_cov_196.289581_1 K00060
I2.NODE_194_length_3108_cov_196.289581_2 K00745
I2.NODE_194_length_3108_cov_196.289581_3 K09798
I2.NODE_195_length_421_cov_272.394287_1 
I2.NODE_19_length_1251_cov_205.880890.2.1339_1 
I2.NODE_19_length_1251_cov_205.880890.2.1339_2 K13683
I2.NODE_19_length_1251_cov_205.880890.2.1339_3 
I2.NODE_1_length_1191_cov_182.647354.1.1277_1 
I2.NODE_1_length_1191_cov_182.647354.1.1277_2 K02532
I2.NODE_204_length_2290_cov_206.602615_1 K05245
I2.NODE_204_length_2290_cov_206.602615_2 K03521
I2.NODE_204_length_2290_cov_206.602615_3 
I2.NODE_208_length_3092_cov_181.123215_1 K03624
I2.NODE_208_length_3092_cov_181.123215_2 K07574
I2.NODE_208_length_3092_cov_181.123215_3 K02427
I2.NODE_208_length_3092_cov_181.123215_4 K03798
I2.NODE_20_length_7002_cov_169.584259_1 
I2.NODE_20_length_7002_cov_169.584259_2 K07559
I2.NODE_20_length_7002_cov_169.584259_3 K13735
I2.NODE_20_length_7002_cov_169.584259_4 
I2.NODE_21_length_312_cov_180.503204_1 
I2.NODE_220_length_392_cov_189.686218_1 
I2.NODE_229_length_14574_cov_168.238785_1 
I2.NODE_229_length_14574_cov_168.238785_10 
I2.NODE_229_length_14574_cov_168.238785_11 
I2.NODE_229_length_14574_cov_168.238785_12 
I2.NODE_229_length_14574_cov_168.238785_13 
I2.NODE_229_length_14574_cov_168.238785_14 
I2.NODE_229_length_14574_cov_168.238785_15 
I2.NODE_229_length_14574_cov_168.238785_16 
I2.NODE_229_length_14574_cov_168.238785_17 
I2.NODE_229_length_14574_cov_168.238785_2 
I2.NODE_229_length_14574_cov_168.238785_3 
I2.NODE_229_length_14574_cov_168.238785_4 
I2.NODE_229_length_14574_cov_168.238785_5 
I2.NODE_229_length_14574_cov_168.238785_6 
I2.NODE_229_length_14574_cov_168.238785_7 
I2.NODE_229_length_14574_cov_168.238785_8 
I2.NODE_229_length_14574_cov_168.238785_9 
I2.NODE_230_length_20747_cov_166.185043_1 
I2.NODE_230_length_20747_cov_166.185043_10 
I2.NODE_230_length_20747_cov_166.185043_11 
I2.NODE_230_length_20747_cov_166.185043_12 
I2.NODE_230_length_20747_cov_166.185043_13 K01607
I2.NODE_230_length_20747_cov_166.185043_14 
I2.NODE_230_length_20747_cov_166.185043_15 
I2.NODE_230_length_20747_cov_166.185043_16 
I2.NODE_230_length_20747_cov_166.185043_17 
I2.NODE_230_length_20747_cov_166.185043_18 
I2.NODE_230_length_20747_cov_166.185043_19 
I2.NODE_230_length_20747_cov_166.185043_2 
I2.NODE_230_length_20747_cov_166.185043_20 
I2.NODE_230_length_20747_cov_166.185043_21 K00123
I2.NODE_230_length_20747_cov_166.185043_3 K07154
I2.NODE_230_length_20747_cov_166.185043_4 
I2.NODE_230_length_20747_cov_166.185043_5 
I2.NODE_230_length_20747_cov_166.185043_6 
I2.NODE_230_length_20747_cov_166.185043_7 
I2.NODE_230_length_20747_cov_166.185043_8 
I2.NODE_230_length_20747_cov_166.185043_9 K07045
I2.NODE_236_length_842_cov_175.256531_1 K01878
I2.NODE_236_length_842_cov_175.256531_2 
I2.NODE_243_length_4466_cov_173.087326_1 
I2.NODE_243_length_4466_cov_173.087326_2 
I2.NODE_243_length_4466_cov_173.087326_3 
I2.NODE_243_length_4466_cov_173.087326_4 
I2.NODE_243_length_4466_cov_173.087326_5 
I2.NODE_244_length_1354_cov_171.515503_1 
I2.NODE_244_length_1354_cov_171.515503_2 
I2.NODE_244_length_1354_cov_171.515503_3 
I2.NODE_246_length_1817_cov_175.789215_1 K03635
I2.NODE_246_length_1817_cov_175.789215_2 K06890
I2.NODE_246_length_1817_cov_175.789215_3 K06890
I2.NODE_248_length_6840_cov_171.315201_1 
I2.NODE_248_length_6840_cov_171.315201_10 
I2.NODE_248_length_6840_cov_171.315201_11 
I2.NODE_248_length_6840_cov_171.315201_2 K10906
I2.NODE_248_length_6840_cov_171.315201_3 
I2.NODE_248_length_6840_cov_171.315201_4 
I2.NODE_248_length_6840_cov_171.315201_5 
I2.NODE_248_length_6840_cov_171.315201_6 
I2.NODE_248_length_6840_cov_171.315201_7 
I2.NODE_248_length_6840_cov_171.315201_8 
I2.NODE_248_length_6840_cov_171.315201_9 
I2.NODE_256_length_934_cov_205.376877_1 K03768
I2.NODE_256_length_934_cov_205.376877_2 
I2.NODE_259_length_1018_cov_165.710220_1 
I2.NODE_259_length_1018_cov_165.710220_2 K01737
I2.NODE_276_length_8465_cov_204.459427_1 
I2.NODE_276_length_8465_cov_204.459427_2 K11606
I2.NODE_276_length_8465_cov_204.459427_3 K11605
I2.NODE_276_length_8465_cov_204.459427_4 K11607
I2.NODE_276_length_8465_cov_204.459427_5 K11604
I2.NODE_276_length_8465_cov_204.459427_6 
I2.NODE_276_length_8465_cov_204.459427_7 K09475
I2.NODE_283_length_2100_cov_200.786194_1 
I2.NODE_283_length_2100_cov_200.786194_2 
I2.NODE_283_length_2100_cov_200.786194_3 K09612
I2.NODE_283_length_2100_cov_200.786194_4 
I2.NODE_284_length_837_cov_187.947433_1 
I2.NODE_285_length_1018_cov_172.240662_1 
I2.NODE_285_length_1018_cov_172.240662_2 
I2.NODE_286_length_1097_cov_174.073837.1.1179_1 K04651
I2.NODE_286_length_1097_cov_174.073837.1.1179_2 
I2.NODE_287_length_527_cov_169.049332_1 
I2.NODE_287_length_527_cov_169.049332_2 
I2.NODE_289_length_13624_cov_168.711472_1 K01433
I2.NODE_289_length_13624_cov_168.711472_10 
I2.NODE_289_length_13624_cov_168.711472_11 
I2.NODE_289_length_13624_cov_168.711472_12 K02035
I2.NODE_289_length_13624_cov_168.711472_13 
I2.NODE_289_length_13624_cov_168.711472_2 K09858
I2.NODE_289_length_13624_cov_168.711472_3 K07001
I2.NODE_289_length_13624_cov_168.711472_4 K02485
I2.NODE_289_length_13624_cov_168.711472_5 K00963
I2.NODE_289_length_13624_cov_168.711472_6 K03746
I2.NODE_289_length_13624_cov_168.711472_7 K00857
I2.NODE_289_length_13624_cov_168.711472_8 K04072
I2.NODE_289_length_13624_cov_168.711472_9 K05595
I2.NODE_292_length_3308_cov_187.809860.6.3396_1 
I2.NODE_292_length_3308_cov_187.809860.6.3396_2 
I2.NODE_292_length_3308_cov_187.809860.6.3396_3 K07141
I2.NODE_292_length_3308_cov_187.809860.6.3396_4 
I2.NODE_300_length_506_cov_165.905136_1 
I2.NODE_313_length_3514_cov_197.592773_1 K02527
I2.NODE_313_length_3514_cov_197.592773_2 K02849
I2.NODE_313_length_3514_cov_197.592773_3 K02844
I2.NODE_313_length_3514_cov_197.592773_4 
I2.NODE_31_length_9261_cov_178.458694_1 
I2.NODE_31_length_9261_cov_178.458694_2 K00549
I2.NODE_31_length_9261_cov_178.458694_3 
I2.NODE_31_length_9261_cov_178.458694_4 K06887
I2.NODE_31_length_9261_cov_178.458694_5 K01061
I2.NODE_31_length_9261_cov_178.458694_6 K00757
I2.NODE_31_length_9261_cov_178.458694_7 K09760
I2.NODE_31_length_9261_cov_178.458694_8 K03183
I2.NODE_31_length_9261_cov_178.458694_9 K03690
I2.NODE_321_length_2061_cov_164.419220_1 
I2.NODE_321_length_2061_cov_164.419220_2 K06075
I2.NODE_321_length_2061_cov_164.419220_3 K06077
I2.NODE_321_length_2061_cov_164.419220_4 
I2.NODE_328_length_1050_cov_167.182861_1 K07821
I2.NODE_335_length_681_cov_190.782669_1 
I2.NODE_335_length_681_cov_190.782669_2 
I2.NODE_33_length_1536_cov_202.091141.41.1624_1 K04080
I2.NODE_33_length_1536_cov_202.091141.41.1624_2 K04081
I2.NODE_33_length_1536_cov_202.091141.41.1624_3 
I2.NODE_341_length_4143_cov_172.140717_1 
I2.NODE_341_length_4143_cov_172.140717_2 
I2.NODE_341_length_4143_cov_172.140717_3 K03308
I2.NODE_366_length_1198_cov_213.406509_1 
I2.NODE_366_length_1198_cov_213.406509_2 
I2.NODE_366_length_1198_cov_213.406509_3 
I2.NODE_367_length_1543_cov_211.574860_1 
I2.NODE_367_length_1543_cov_211.574860_2 
I2.NODE_372_length_2079_cov_173.446365_1 
I2.NODE_372_length_2079_cov_173.446365_2 K11103
I2.NODE_373_length_531_cov_214.212799_1 
I2.NODE_373_length_531_cov_214.212799_2 K09900
I2.NODE_38_length_6158_cov_207.259995.1.6236_1 
I2.NODE_38_length_6158_cov_207.259995.1.6236_2 K07048
I2.NODE_38_length_6158_cov_207.259995.1.6236_3 K09936
I2.NODE_38_length_6158_cov_207.259995.1.6236_4 
I2.NODE_38_length_6158_cov_207.259995.1.6236_5 
I2.NODE_38_length_6158_cov_207.259995.1.6236_6 
I2.NODE_391_length_2734_cov_175.908920_1 K03495
I2.NODE_391_length_2734_cov_175.908920_2 K06205
I2.NODE_391_length_2734_cov_175.908920_3 K03718
I2.NODE_391_length_2734_cov_175.908920_4 
I2.NODE_400_length_329_cov_206.133743_1 
I2.NODE_406_length_5820_cov_179.175430.1.5906_1 
I2.NODE_406_length_5820_cov_179.175430.1.5906_2 
I2.NODE_406_length_5820_cov_179.175430.1.5906_3 
I2.NODE_406_length_5820_cov_179.175430.1.5906_4 K00297
I2.NODE_406_length_5820_cov_179.175430.1.5906_5 
I2.NODE_409_length_3663_cov_177.840836_1 K07481
I2.NODE_409_length_3663_cov_177.840836_2 
I2.NODE_409_length_3663_cov_177.840836_3 
I2.NODE_409_length_3663_cov_177.840836_4 
I2.NODE_409_length_3663_cov_177.840836_5 
I2.NODE_409_length_3663_cov_177.840836_6 K02003
I2.NODE_409_length_3663_cov_177.840836_7 K02004
I2.NODE_410_length_536_cov_182.037308_1 
I2.NODE_416_length_451_cov_211.288254_1 
I2.NODE_416_length_451_cov_211.288254_2 
I2.NODE_41_length_11810_cov_186.359100_1 
I2.NODE_41_length_11810_cov_186.359100_2 K01241
I2.NODE_41_length_11810_cov_186.359100_3 K08172
I2.NODE_41_length_11810_cov_186.359100_4 
I2.NODE_41_length_11810_cov_186.359100_5 
I2.NODE_41_length_11810_cov_186.359100_6 
I2.NODE_41_length_11810_cov_186.359100_7 
I2.NODE_41_length_11810_cov_186.359100_8 
I2.NODE_427_length_2170_cov_218.081573.11.2258_1 
I2.NODE_427_length_2170_cov_218.081573.11.2258_2 K07791
I2.NODE_427_length_2170_cov_218.081573.11.2258_3 
I2.NODE_437_length_566_cov_170.298584.1.649_1 
I2.NODE_437_length_566_cov_170.298584.1.649_2 
I2.NODE_437_length_566_cov_170.298584.1.649_3 
I2.NODE_43_length_2473_cov_208.106750_1 K06222
I2.NODE_43_length_2473_cov_208.106750_2 
I2.NODE_43_length_2473_cov_208.106750_3 
I2.NODE_455_length_834_cov_181.922058_1 
I2.NODE_457_length_479_cov_200.841339_1 
I2.NODE_460_length_315_cov_170.530151_1 
I2.NODE_461_length_606_cov_167.237625_1 
I2.NODE_464_length_16074_cov_188.729630_1 
I2.NODE_464_length_16074_cov_188.729630_10 
I2.NODE_464_length_16074_cov_188.729630_11 K07507
I2.NODE_464_length_16074_cov_188.729630_12 
I2.NODE_464_length_16074_cov_188.729630_13 
I2.NODE_464_length_16074_cov_188.729630_14 
I2.NODE_464_length_16074_cov_188.729630_15 
I2.NODE_464_length_16074_cov_188.729630_16 
I2.NODE_464_length_16074_cov_188.729630_2 
I2.NODE_464_length_16074_cov_188.729630_3 
I2.NODE_464_length_16074_cov_188.729630_4 
I2.NODE_464_length_16074_cov_188.729630_5 
I2.NODE_464_length_16074_cov_188.729630_6 
I2.NODE_464_length_16074_cov_188.729630_7 
I2.NODE_464_length_16074_cov_188.729630_8 K07493
I2.NODE_464_length_16074_cov_188.729630_9 
I2.NODE_465_length_341_cov_172.275665_1 
I2.NODE_476_length_1401_cov_210.335480_1 
I2.NODE_476_length_1401_cov_210.335480_2 
I2.NODE_476_length_1401_cov_210.335480_3 K02774
I2.NODE_476_length_1401_cov_210.335480_4 
I2.NODE_486_length_916_cov_181.831879_1 
I2.NODE_486_length_916_cov_181.831879_2 K03676
I2.NODE_486_length_916_cov_181.831879_3 
I2.NODE_487_length_3412_cov_172.577957_1 
I2.NODE_487_length_3412_cov_172.577957_2 K02406
I2.NODE_487_length_3412_cov_172.577957_3 
I2.NODE_487_length_3412_cov_172.577957_4 
I2.NODE_501_length_1034_cov_169.101547_1 
I2.NODE_501_length_1034_cov_169.101547_2 
I2.NODE_502_length_1063_cov_174.588898.1.1148_1 
I2.NODE_503_length_460_cov_172.508698_1 
I2.NODE_509_length_1227_cov_174.861450_1 K05786
I2.NODE_509_length_1227_cov_174.861450_2 
I2.NODE_509_length_1227_cov_174.861450_3 
I2.NODE_51_length_7123_cov_171.204971_1 K10441
I2.NODE_51_length_7123_cov_171.204971_2 K06726
I2.NODE_51_length_7123_cov_171.204971_3 K03549
I2.NODE_51_length_7123_cov_171.204971_4 K03924
I2.NODE_51_length_7123_cov_171.204971_5 
I2.NODE_525_length_987_cov_172.019257_1 
I2.NODE_525_length_987_cov_172.019257_2 K07740
I2.NODE_528_length_2187_cov_174.484680_1 K01810
I2.NODE_52_length_7097_cov_164.463852.2.7185_1 
I2.NODE_52_length_7097_cov_164.463852.2.7185_2 K00851
I2.NODE_52_length_7097_cov_164.463852.2.7185_3 K00098
I2.NODE_52_length_7097_cov_164.463852.2.7185_4 K00046
I2.NODE_52_length_7097_cov_164.463852.2.7185_5 K06157
I2.NODE_52_length_7097_cov_164.463852.2.7185_6 K06146
I2.NODE_52_length_7097_cov_164.463852.2.7185_7 K06915
I2.NODE_53_length_4816_cov_167.114822_1 
I2.NODE_53_length_4816_cov_167.114822_2 
I2.NODE_53_length_4816_cov_167.114822_3 
I2.NODE_53_length_4816_cov_167.114822_4 K02799 K02800
I2.NODE_53_length_4816_cov_167.114822_5 
I2.NODE_540_length_550_cov_168.616364_1 
I2.NODE_543_length_791_cov_217.031601_1 
I2.NODE_550_length_588_cov_215.683670.1.671_1 K02783
I2.NODE_57_length_9116_cov_180.589294_1 
I2.NODE_57_length_9116_cov_180.589294_10 
I2.NODE_57_length_9116_cov_180.589294_2 
I2.NODE_57_length_9116_cov_180.589294_3 K00226
I2.NODE_57_length_9116_cov_180.589294_4 
I2.NODE_57_length_9116_cov_180.589294_5 
I2.NODE_57_length_9116_cov_180.589294_6 
I2.NODE_57_length_9116_cov_180.589294_7 
I2.NODE_57_length_9116_cov_180.589294_8 K07347
I2.NODE_57_length_9116_cov_180.589294_9 
I2.NODE_582_length_342_cov_179.500000_1 
I2.NODE_582_length_342_cov_179.500000_2 
I2.NODE_584_length_791_cov_201.394440_1 
I2.NODE_584_length_791_cov_201.394440_2 K00230
I2.NODE_585_length_627_cov_197.267944_1 K09996
I2.NODE_589_length_785_cov_192.540131.2.873_1 
I2.NODE_589_length_785_cov_192.540131.2.873_2 
I2.NODE_607_length_776_cov_167.391754.1.858_1 
I2.NODE_608_length_8511_cov_184.715668.1.8593_1 K03602
I2.NODE_608_length_8511_cov_184.715668.1.8593_2 K00795
I2.NODE_608_length_8511_cov_184.715668.1.8593_3 K01662
I2.NODE_608_length_8511_cov_184.715668.1.8593_4 
I2.NODE_608_length_8511_cov_184.715668.1.8593_5 
I2.NODE_608_length_8511_cov_184.715668.1.8593_6 K01095
I2.NODE_608_length_8511_cov_184.715668.1.8593_7 K00946
I2.NODE_608_length_8511_cov_184.715668.1.8593_8 K03625
I2.NODE_608_length_8511_cov_184.715668.1.8593_9 K00794
I2.NODE_615_length_1388_cov_181.309799.8.1476_1 K06890
I2.NODE_61_length_7317_cov_188.744156_1 
I2.NODE_61_length_7317_cov_188.744156_2 
I2.NODE_61_length_7317_cov_188.744156_3 
I2.NODE_61_length_7317_cov_188.744156_4 K05523
I2.NODE_61_length_7317_cov_188.744156_5 K02484
I2.NODE_61_length_7317_cov_188.744156_6 K02483
I2.NODE_61_length_7317_cov_188.744156_7 K07127
I2.NODE_61_length_7317_cov_188.744156_8 K07147
I2.NODE_61_length_7317_cov_188.744156_9 
I2.NODE_626_length_579_cov_223.595856_1 
I2.NODE_631_length_666_cov_176.193695.4.754_1 
I2.NODE_668_length_9670_cov_163.534027.2.9758_1 K06889
I2.NODE_668_length_9670_cov_163.534027.2.9758_2 
I2.NODE_668_length_9670_cov_163.534027.2.9758_3 K02035
I2.NODE_668_length_9670_cov_163.534027.2.9758_4 
I2.NODE_668_length_9670_cov_163.534027.2.9758_5 
I2.NODE_668_length_9670_cov_163.534027.2.9758_6 
I2.NODE_668_length_9670_cov_163.534027.2.9758_7 K01420
I2.NODE_668_length_9670_cov_163.534027.2.9758_8 K00567
I2.NODE_668_length_9670_cov_163.534027.2.9758_9 K12942
I2.NODE_66_length_2339_cov_177.326202.2.2427_1 
I2.NODE_66_length_2339_cov_177.326202.2.2427_2 K03630
I2.NODE_66_length_2339_cov_177.326202.2.2427_3 K02902
I2.NODE_66_length_2339_cov_177.326202.2.2427_4 K02913
I2.NODE_66_length_2339_cov_177.326202.2.2427_5 K10563
I2.NODE_6_length_7955_cov_168.312012_1 K11735
I2.NODE_6_length_7955_cov_168.312012_10 
I2.NODE_6_length_7955_cov_168.312012_11 K00375
I2.NODE_6_length_7955_cov_168.312012_12 K07486
I2.NODE_6_length_7955_cov_168.312012_2 
I2.NODE_6_length_7955_cov_168.312012_3 
I2.NODE_6_length_7955_cov_168.312012_4 
I2.NODE_6_length_7955_cov_168.312012_5 
I2.NODE_6_length_7955_cov_168.312012_6 
I2.NODE_6_length_7955_cov_168.312012_7 K11685
I2.NODE_6_length_7955_cov_168.312012_8 
I2.NODE_6_length_7955_cov_168.312012_9 
I2.NODE_713_length_317_cov_168.501572_1 
I2.NODE_74_length_4545_cov_209.671951.8.4633_1 
I2.NODE_74_length_4545_cov_209.671951.8.4633_2 
I2.NODE_74_length_4545_cov_209.671951.8.4633_3 K01085
I2.NODE_74_length_4545_cov_209.671951.8.4633_4 
I2.NODE_74_length_4545_cov_209.671951.8.4633_5 K03809
I2.NODE_74_length_4545_cov_209.671951.8.4633_6 
I2.NODE_77_length_670_cov_165.961197_1 K02970
I2.NODE_77_length_670_cov_165.961197_2 
I2.NODE_78_length_3369_cov_210.850098_1 
I2.NODE_78_length_3369_cov_210.850098_2 
I2.NODE_78_length_3369_cov_210.850098_3 K08682
I2.NODE_79_length_933_cov_201.168274_1 
I2.NODE_79_length_933_cov_201.168274_2 
I2.NODE_79_length_933_cov_201.168274_3 K08277
I2.NODE_7_length_6132_cov_174.828934_1 K03738
I2.NODE_7_length_6132_cov_174.828934_2 
I2.NODE_7_length_6132_cov_174.828934_3 
I2.NODE_7_length_6132_cov_174.828934_4 K00873
I2.NODE_7_length_6132_cov_174.828934_5 K06078
I2.NODE_7_length_6132_cov_174.828934_6 
I2.NODE_82_length_8703_cov_173.161789_1 K02477
I2.NODE_82_length_8703_cov_173.161789_2 K02478
I2.NODE_82_length_8703_cov_173.161789_3 K10907
I2.NODE_82_length_8703_cov_173.161789_4 K12974
I2.NODE_82_length_8703_cov_173.161789_5 
I2.NODE_82_length_8703_cov_173.161789_6 
I2.NODE_82_length_8703_cov_173.161789_7 
I2.NODE_82_length_8703_cov_173.161789_8 K07749
I2.NODE_8_length_4155_cov_199.560532.3.4243_1 K02409
I2.NODE_8_length_4155_cov_199.560532.3.4243_2 K02408
I2.NODE_8_length_4155_cov_199.560532.3.4243_3 
I2.NODE_8_length_4155_cov_199.560532.3.4243_4 K03829
I2.NODE_8_length_4155_cov_199.560532.3.4243_5 
I2.NODE_90_length_4836_cov_185.100296.21.4924_1 
I2.NODE_90_length_4836_cov_185.100296.21.4924_2 K05789
I2.NODE_90_length_4836_cov_185.100296.21.4924_3 K00012
I2.NODE_90_length_4836_cov_185.100296.21.4924_4 K00033
I2.NODE_90_length_4836_cov_185.100296.21.4924_5 
I2.NODE_96_length_5612_cov_212.511765.1.5695_1 
I2.NODE_96_length_5612_cov_212.511765.1.5695_2 K11690
I2.NODE_96_length_5612_cov_212.511765.1.5695_3 
I2.NODE_96_length_5612_cov_212.511765.1.5695_4 K11688
I2.NODE_96_length_5612_cov_212.511765.1.5695_5 K02495
I2.NODE_96_length_5612_cov_212.511765.1.5695_6 
I2.NODE_98_length_12160_cov_200.554443_1 
I2.NODE_98_length_12160_cov_200.554443_10 
I2.NODE_98_length_12160_cov_200.554443_11 K07688
I2.NODE_98_length_12160_cov_200.554443_12 K07355
I2.NODE_98_length_12160_cov_200.554443_13 K07356
I2.NODE_98_length_12160_cov_200.554443_14 K07354
I2.NODE_98_length_12160_cov_200.554443_15 K07353
I2.NODE_98_length_12160_cov_200.554443_16 K07352
I2.NODE_98_length_12160_cov_200.554443_2 
I2.NODE_98_length_12160_cov_200.554443_3 
I2.NODE_98_length_12160_cov_200.554443_4 K01143
I2.NODE_98_length_12160_cov_200.554443_5 
I2.NODE_98_length_12160_cov_200.554443_6 
I2.NODE_98_length_12160_cov_200.554443_7 
I2.NODE_98_length_12160_cov_200.554443_8 
I2.NODE_98_length_12160_cov_200.554443_9 
I3.NODE_106_length_4252_cov_149.825500.5.4340_1 
I3.NODE_106_length_4252_cov_149.825500.5.4340_2 K03577
I3.NODE_106_length_4252_cov_149.825500.5.4340_3 K03585
I3.NODE_106_length_4252_cov_149.825500.5.4340_4 
I3.NODE_107_length_5470_cov_158.330719.1.5548_1 K10440
I3.NODE_107_length_5470_cov_158.330719.1.5548_2 K10439
I3.NODE_107_length_5470_cov_158.330719.1.5548_3 K00852
I3.NODE_107_length_5470_cov_158.330719.1.5548_4 K02529
I3.NODE_107_length_5470_cov_158.330719.1.5548_5 
I3.NODE_107_length_5470_cov_158.330719.1.5548_6 
I3.NODE_108_length_3844_cov_148.220337_1 
I3.NODE_108_length_3844_cov_148.220337_2 
I3.NODE_108_length_3844_cov_148.220337_3 K02170
I3.NODE_108_length_3844_cov_148.220337_4 K02242
I3.NODE_108_length_3844_cov_148.220337_5 K07400
I3.NODE_108_length_3844_cov_148.220337_6 
I3.NODE_115_length_386_cov_234.202072_1 
I3.NODE_119_length_4279_cov_161.542419_1 
I3.NODE_119_length_4279_cov_161.542419_2 
I3.NODE_119_length_4279_cov_161.542419_3 K00924
I3.NODE_119_length_4279_cov_161.542419_4 
I3.NODE_119_length_4279_cov_161.542419_5 K01112
I3.NODE_119_length_4279_cov_161.542419_6 K07038
I3.NODE_119_length_4279_cov_161.542419_7 K06956
I3.NODE_11_length_8625_cov_151.375427_1 K06076
I3.NODE_11_length_8625_cov_151.375427_2 
I3.NODE_11_length_8625_cov_151.375427_3 K00632
I3.NODE_11_length_8625_cov_151.375427_4 K01782
I3.NODE_11_length_8625_cov_151.375427_5 K08296
I3.NODE_11_length_8625_cov_151.375427_6 
I3.NODE_11_length_8625_cov_151.375427_7 
I3.NODE_125_length_4364_cov_155.784378_1 K06207
I3.NODE_125_length_4364_cov_155.784378_2 K01915
I3.NODE_125_length_4364_cov_155.784378_3 K07708
I3.NODE_129_length_3581_cov_150.281204_1 
I3.NODE_129_length_3581_cov_150.281204_2 K00925
I3.NODE_129_length_3581_cov_150.281204_3 K09899
I3.NODE_129_length_3581_cov_150.281204_4 K09161
I3.NODE_129_length_3581_cov_150.281204_5 
I3.NODE_133_length_2302_cov_152.204178.3.2390_1 
I3.NODE_133_length_2302_cov_152.204178.3.2390_2 
I3.NODE_137_length_5745_cov_177.084244.1.5831_1 
I3.NODE_137_length_5745_cov_177.084244.1.5831_2 
I3.NODE_137_length_5745_cov_177.084244.1.5831_3 K07483
I3.NODE_137_length_5745_cov_177.084244.1.5831_4 K07497
I3.NODE_137_length_5745_cov_177.084244.1.5831_5 
I3.NODE_152_length_8814_cov_149.175171.2.8902_1 K03585
I3.NODE_152_length_8814_cov_149.175171.2.8902_2 K03296
I3.NODE_152_length_8814_cov_149.175171.2.8902_3 
I3.NODE_152_length_8814_cov_149.175171.2.8902_4 K09969
I3.NODE_152_length_8814_cov_149.175171.2.8902_5 K09970
I3.NODE_152_length_8814_cov_149.175171.2.8902_6 K09971
I3.NODE_153_length_6921_cov_153.630249_1 
I3.NODE_153_length_6921_cov_153.630249_2 K11928
I3.NODE_153_length_6921_cov_153.630249_3 
I3.NODE_153_length_6921_cov_153.630249_4 
I3.NODE_153_length_6921_cov_153.630249_5 K07243
I3.NODE_153_length_6921_cov_153.630249_6 K07224
I3.NODE_153_length_6921_cov_153.630249_7 K07223
I3.NODE_163_length_5044_cov_155.328705_1 
I3.NODE_163_length_5044_cov_155.328705_2 
I3.NODE_163_length_5044_cov_155.328705_3 
I3.NODE_163_length_5044_cov_155.328705_4 K02019
I3.NODE_163_length_5044_cov_155.328705_5 K07090
I3.NODE_163_length_5044_cov_155.328705_6 
I3.NODE_163_length_5044_cov_155.328705_7 K06211
I3.NODE_163_length_5044_cov_155.328705_8 
I3.NODE_168_length_1484_cov_151.384766_1 
I3.NODE_168_length_1484_cov_151.384766_2 
I3.NODE_168_length_1484_cov_151.384766_3 
I3.NODE_168_length_1484_cov_151.384766_4 
I3.NODE_171_length_4369_cov_154.699249.1.4454_1 
I3.NODE_171_length_4369_cov_154.699249.1.4454_2 
I3.NODE_171_length_4369_cov_154.699249.1.4454_3 K11925
I3.NODE_171_length_4369_cov_154.699249.1.4454_4 
I3.NODE_171_length_4369_cov_154.699249.1.4454_5 K02064
I3.NODE_171_length_4369_cov_154.699249.1.4454_6 
I3.NODE_182_length_3872_cov_170.057587_1 
I3.NODE_182_length_3872_cov_170.057587_2 K00998
I3.NODE_182_length_3872_cov_170.057587_3 K05811
I3.NODE_182_length_3872_cov_170.057587_4 K03761
I3.NODE_186_length_3583_cov_150.093491.2.3671_1 
I3.NODE_186_length_3583_cov_150.093491.2.3671_2 K03118
I3.NODE_186_length_3583_cov_150.093491.2.3671_3 K03117
I3.NODE_186_length_3583_cov_150.093491.2.3671_4 K03116
I3.NODE_186_length_3583_cov_150.093491.2.3671_5 K03688
I3.NODE_186_length_3583_cov_150.093491.2.3671_6 
I3.NODE_189_length_1093_cov_149.139069_1 
I3.NODE_189_length_1093_cov_149.139069_2 
I3.NODE_228_length_358_cov_167.927368_1 
I3.NODE_239_length_1523_cov_160.474716.8.1611_1 
I3.NODE_239_length_1523_cov_160.474716.8.1611_2 
I3.NODE_24_length_2133_cov_170.016876_1 
I3.NODE_24_length_2133_cov_170.016876_2 K07300
I3.NODE_26_length_3675_cov_156.167343_1 
I3.NODE_26_length_3675_cov_156.167343_2 
I3.NODE_26_length_3675_cov_156.167343_3 K06867
I3.NODE_26_length_3675_cov_156.167343_4 
I3.NODE_26_length_3675_cov_156.167343_5 
I3.NODE_279_length_2973_cov_148.670029.1.3039_1 
I3.NODE_279_length_2973_cov_148.670029.1.3039_2 K12136
I3.NODE_279_length_2973_cov_148.670029.1.3039_3 K03564
I3.NODE_279_length_2973_cov_148.670029.1.3039_4 K03567
I3.NODE_279_length_2973_cov_148.670029.1.3039_5 
I3.NODE_283_length_1992_cov_151.440262.4.2080_1 
I3.NODE_283_length_1992_cov_151.440262.4.2080_2 K03926
I3.NODE_283_length_1992_cov_151.440262.4.2080_3 K07791
I3.NODE_289_length_4054_cov_150.326096_1 
I3.NODE_289_length_4054_cov_150.326096_2 
I3.NODE_289_length_4054_cov_150.326096_3 K00330
I3.NODE_289_length_4054_cov_150.326096_4 K00331
I3.NODE_289_length_4054_cov_150.326096_5 K13378
I3.NODE_293_length_2282_cov_147.798416_1 
I3.NODE_293_length_2282_cov_147.798416_2 
I3.NODE_293_length_2282_cov_147.798416_3 K07146
I3.NODE_293_length_2282_cov_147.798416_4 
I3.NODE_2_length_7488_cov_178.040863_1 
I3.NODE_2_length_7488_cov_178.040863_2 K02759
I3.NODE_2_length_7488_cov_178.040863_3 K03490
I3.NODE_2_length_7488_cov_178.040863_4 K01222
I3.NODE_2_length_7488_cov_178.040863_5 K03478
I3.NODE_2_length_7488_cov_178.040863_6 K03781
I3.NODE_2_length_7488_cov_178.040863_7 
I3.NODE_2_length_7488_cov_178.040863_8 
I3.NODE_2_length_7488_cov_178.040863_9 
I3.NODE_300_length_725_cov_152.886902_1 
I3.NODE_300_length_725_cov_152.886902_2 K04752
I3.NODE_300_length_725_cov_152.886902_3 
I3.NODE_301_length_1087_cov_182.337631_1 
I3.NODE_301_length_1087_cov_182.337631_2 
I3.NODE_301_length_1087_cov_182.337631_3 
I3.NODE_316_length_730_cov_147.798630.1.811_1 K07722
I3.NODE_316_length_730_cov_147.798630.1.811_2 
I3.NODE_333_length_2476_cov_154.317444_1 
I3.NODE_333_length_2476_cov_154.317444_2 K03086
I3.NODE_336_length_19719_cov_149.541718_1 
I3.NODE_336_length_19719_cov_149.541718_10 K08369
I3.NODE_336_length_19719_cov_149.541718_11 K00008
I3.NODE_336_length_19719_cov_149.541718_12 
I3.NODE_336_length_19719_cov_149.541718_13 K00874
I3.NODE_336_length_19719_cov_149.541718_14 K06607
I3.NODE_336_length_19719_cov_149.541718_15 
I3.NODE_336_length_19719_cov_149.541718_16 K08369
I3.NODE_336_length_19719_cov_149.541718_17 K08281
I3.NODE_336_length_19719_cov_149.541718_18 K01424
I3.NODE_336_length_19719_cov_149.541718_19 K04773
I3.NODE_336_length_19719_cov_149.541718_2 K07180
I3.NODE_336_length_19719_cov_149.541718_3 K07274
I3.NODE_336_length_19719_cov_149.541718_4 
I3.NODE_336_length_19719_cov_149.541718_5 K01792
I3.NODE_336_length_19719_cov_149.541718_6 K00134
I3.NODE_336_length_19719_cov_149.541718_7 K07305
I3.NODE_336_length_19719_cov_149.541718_8 K09916
I3.NODE_336_length_19719_cov_149.541718_9 
I3.NODE_344_length_8339_cov_156.064041_1 K01885
I3.NODE_344_length_8339_cov_156.064041_2 
I3.NODE_344_length_8339_cov_156.064041_3 
I3.NODE_344_length_8339_cov_156.064041_4 
I3.NODE_344_length_8339_cov_156.064041_5 K11535
I3.NODE_344_length_8339_cov_156.064041_6 K03322
I3.NODE_347_length_2996_cov_157.846130.1.3072_1 K04883
I3.NODE_347_length_2996_cov_157.846130.1.3072_2 K01061
I3.NODE_347_length_2996_cov_157.846130.1.3072_3 
I3.NODE_347_length_2996_cov_157.846130.1.3072_4 
I3.NODE_34_length_2464_cov_147.773544.1.2550_1 
I3.NODE_34_length_2464_cov_147.773544.1.2550_2 K01753
I3.NODE_34_length_2464_cov_147.773544.1.2550_3 
I3.NODE_34_length_2464_cov_147.773544.1.2550_4 
I3.NODE_353_length_3108_cov_156.352310_1 
I3.NODE_353_length_3108_cov_156.352310_2 K09910
I3.NODE_353_length_3108_cov_156.352310_3 K01611
I3.NODE_353_length_3108_cov_156.352310_4 K00797
I3.NODE_353_length_3108_cov_156.352310_5 
I3.NODE_353_length_3108_cov_156.352310_6 
I3.NODE_374_length_2002_cov_157.119385.7.2090_1 
I3.NODE_374_length_2002_cov_157.119385.7.2090_2 K11688
I3.NODE_374_length_2002_cov_157.119385.7.2090_3 
I3.NODE_375_length_1780_cov_176.662918_1 
I3.NODE_375_length_1780_cov_176.662918_2 K07689
I3.NODE_375_length_1780_cov_176.662918_3 
I3.NODE_375_length_1780_cov_176.662918_4 
I3.NODE_37_length_3511_cov_154.485336_1 K03978
I3.NODE_37_length_3511_cov_154.485336_2 K02335
I3.NODE_387_length_6698_cov_151.959991_1 
I3.NODE_387_length_6698_cov_151.959991_2 K03670
I3.NODE_387_length_6698_cov_151.959991_3 K11941
I3.NODE_387_length_6698_cov_151.959991_4 
I3.NODE_387_length_6698_cov_151.959991_5 
I3.NODE_387_length_6698_cov_151.959991_6 
I3.NODE_396_length_594_cov_220.981476.8.682_1 
I3.NODE_407_length_3638_cov_153.179489_1 K09477
I3.NODE_407_length_3638_cov_153.179489_2 K01169
I3.NODE_407_length_3638_cov_153.179489_3 K06140
I3.NODE_407_length_3638_cov_153.179489_4 
I3.NODE_407_length_3638_cov_153.179489_5 
I3.NODE_414_length_490_cov_148.746933_1 
I3.NODE_425_length_1074_cov_158.802612.9.1162_1 
I3.NODE_425_length_1074_cov_158.802612.9.1162_2 
I3.NODE_425_length_1074_cov_158.802612.9.1162_3 
I3.NODE_435_length_477_cov_157.243179_1 
I3.NODE_435_length_477_cov_157.243179_2 
I3.NODE_438_length_11976_cov_150.188873_1 K03046
I3.NODE_438_length_11976_cov_150.188873_2 K03043
I3.NODE_438_length_11976_cov_150.188873_3 K02935
I3.NODE_438_length_11976_cov_150.188873_4 K02864
I3.NODE_438_length_11976_cov_150.188873_5 K02863
I3.NODE_438_length_11976_cov_150.188873_6 K02867
I3.NODE_438_length_11976_cov_150.188873_7 K02601
I3.NODE_438_length_11976_cov_150.188873_8 K03073
I3.NODE_438_length_11976_cov_150.188873_9 
I3.NODE_439_length_434_cov_336.428558_1 
I3.NODE_440_length_8119_cov_159.963043_1 
I3.NODE_440_length_8119_cov_159.963043_10 K00246
I3.NODE_440_length_8119_cov_159.963043_11 K00245
I3.NODE_440_length_8119_cov_159.963043_12 K00244
I3.NODE_440_length_8119_cov_159.963043_2 K01843
I3.NODE_440_length_8119_cov_159.963043_3 K02356
I3.NODE_440_length_8119_cov_159.963043_4 
I3.NODE_440_length_8119_cov_159.963043_5 
I3.NODE_440_length_8119_cov_159.963043_6 K11741
I3.NODE_440_length_8119_cov_159.963043_7 K03098
I3.NODE_440_length_8119_cov_159.963043_8 K01467
I3.NODE_440_length_8119_cov_159.963043_9 K00247
I3.NODE_443_length_417_cov_176.407669_1 
I3.NODE_453_length_1277_cov_151.471420_1 K11920
I3.NODE_453_length_1277_cov_151.471420_2 
I3.NODE_467_length_3919_cov_152.705276_1 
I3.NODE_467_length_3919_cov_152.705276_2 
I3.NODE_467_length_3919_cov_152.705276_3 
I3.NODE_467_length_3919_cov_152.705276_4 
I3.NODE_467_length_3919_cov_152.705276_5 K00992
I3.NODE_467_length_3919_cov_152.705276_6 
I3.NODE_485_length_5748_cov_162.591858_1 
I3.NODE_485_length_5748_cov_162.591858_2 K11208
I3.NODE_485_length_5748_cov_162.591858_3 K11738
I3.NODE_485_length_5748_cov_162.591858_4 
I3.NODE_492_length_1157_cov_156.216080_1 K03312
I3.NODE_519_length_6563_cov_149.726196_1 K02362
I3.NODE_519_length_6563_cov_149.726196_2 
I3.NODE_519_length_6563_cov_149.726196_3 
I3.NODE_519_length_6563_cov_149.726196_4 K06048
I3.NODE_519_length_6563_cov_149.726196_5 
I3.NODE_519_length_6563_cov_149.726196_6 
I3.NODE_519_length_6563_cov_149.726196_7 K10679
I3.NODE_519_length_6563_cov_149.726196_8 
I3.NODE_519_length_6563_cov_149.726196_9 
I3.NODE_527_length_921_cov_159.952225_1 
I3.NODE_527_length_921_cov_159.952225_2 
I3.NODE_527_length_921_cov_159.952225_3 
I3.NODE_539_length_494_cov_152.220642_1 
I3.NODE_548_length_7840_cov_150.730484.1.7925_1 
I3.NODE_548_length_7840_cov_150.730484.1.7925_2 K07059
I3.NODE_548_length_7840_cov_150.730484.1.7925_3 K10001
I3.NODE_548_length_7840_cov_150.730484.1.7925_4 K10002
I3.NODE_548_length_7840_cov_150.730484.1.7925_5 K10004
I3.NODE_548_length_7840_cov_150.730484.1.7925_6 K01250
I3.NODE_548_length_7840_cov_150.730484.1.7925_7 
I3.NODE_548_length_7840_cov_150.730484.1.7925_8 
I3.NODE_554_length_2797_cov_163.011444.81.2885_1 
I3.NODE_554_length_2797_cov_163.011444.81.2885_2 K12149
I3.NODE_554_length_2797_cov_163.011444.81.2885_3 K12148
I3.NODE_554_length_2797_cov_163.011444.81.2885_4 K02846
I3.NODE_554_length_2797_cov_163.011444.81.2885_5 
I3.NODE_554_length_2797_cov_163.011444.81.2885_6 
I3.NODE_564_length_785_cov_152.959229_1 
I3.NODE_564_length_785_cov_152.959229_2 K02439
I3.NODE_564_length_785_cov_152.959229_3 
I3.NODE_582_length_2689_cov_150.958344_1 
I3.NODE_582_length_2689_cov_150.958344_2 
I3.NODE_582_length_2689_cov_150.958344_3 K07491
I3.NODE_58_length_3910_cov_149.244751_1 K03674
I3.NODE_58_length_3910_cov_149.244751_2 
I3.NODE_58_length_3910_cov_149.244751_3 K07085
I3.NODE_58_length_3910_cov_149.244751_4 
I3.NODE_58_length_3910_cov_149.244751_5 
I3.NODE_606_length_2681_cov_147.907120_1 
I3.NODE_606_length_2681_cov_147.907120_2 K07340
I3.NODE_606_length_2681_cov_147.907120_3 
I3.NODE_606_length_2681_cov_147.907120_4 
I3.NODE_73_length_6175_cov_155.258301_1 
I3.NODE_73_length_6175_cov_155.258301_2 
I3.NODE_73_length_6175_cov_155.258301_3 
I3.NODE_73_length_6175_cov_155.258301_4 
I3.NODE_73_length_6175_cov_155.258301_5 
I3.NODE_73_length_6175_cov_155.258301_6 K00655
I3.NODE_73_length_6175_cov_155.258301_7 K02078
I3.NODE_73_length_6175_cov_155.258301_8 K02078
I3.NODE_73_length_6175_cov_155.258301_9 
I3.NODE_76_length_9472_cov_156.364975_1 
I3.NODE_76_length_9472_cov_156.364975_10 K11750
I3.NODE_76_length_9472_cov_156.364975_11 
I3.NODE_76_length_9472_cov_156.364975_12 K11929
I3.NODE_76_length_9472_cov_156.364975_13 
I3.NODE_76_length_9472_cov_156.364975_2 K02346
I3.NODE_76_length_9472_cov_156.364975_3 
I3.NODE_76_length_9472_cov_156.364975_4 
I3.NODE_76_length_9472_cov_156.364975_5 
I3.NODE_76_length_9472_cov_156.364975_6 
I3.NODE_76_length_9472_cov_156.364975_7 K02839
I3.NODE_76_length_9472_cov_156.364975_8 K01270
I3.NODE_76_length_9472_cov_156.364975_9 K00769
I3.NODE_78_length_2408_cov_161.250412.2.2496_1 
I3.NODE_78_length_2408_cov_161.250412.2.2496_2 
I3.NODE_78_length_2408_cov_161.250412.2.2496_3 K00688
I3.NODE_7_length_1471_cov_154.146164.2.1559_1 
I3.NODE_7_length_1471_cov_154.146164.2.1559_2 K00901
I3.NODE_7_length_1471_cov_154.146164.2.1559_3 K01356
I3.NODE_97_length_6174_cov_151.912369_1 
I3.NODE_97_length_6174_cov_151.912369_2 K11531
I3.NODE_97_length_6174_cov_151.912369_3 K11216
I3.NODE_97_length_6174_cov_151.912369_4 
I3.NODE_99_length_678_cov_157.890854.1.762_1 
I3.NODE_99_length_678_cov_157.890854.1.762_2 
I3.NODE_9_length_2981_cov_148.793030_1 K07029
I3.NODE_9_length_2981_cov_148.793030_2 K02436
I3.NODE_9_length_2981_cov_148.793030_3 K00094
I3.NODE_9_length_2981_cov_148.793030_4 
I4.NODE_101_length_5318_cov_124.608498_1 K02529
I4.NODE_101_length_5318_cov_124.608498_2 K05939
I4.NODE_101_length_5318_cov_124.608498_3 K08227
I4.NODE_101_length_5318_cov_124.608498_4 
I4.NODE_103_length_3615_cov_146.396408_1 K07263
I4.NODE_103_length_3615_cov_146.396408_2 
I4.NODE_104_length_7350_cov_128.467209.3.7438_1 K10110
I4.NODE_104_length_7350_cov_128.467209.3.7438_2 K10109
I4.NODE_104_length_7350_cov_128.467209.3.7438_3 K10108
I4.NODE_104_length_7350_cov_128.467209.3.7438_4 K10111
I4.NODE_104_length_7350_cov_128.467209.3.7438_5 K02024
I4.NODE_104_length_7350_cov_128.467209.3.7438_6 K05775
I4.NODE_107_length_11742_cov_118.416451_1 K07782
I4.NODE_107_length_11742_cov_118.416451_10 K02422
I4.NODE_107_length_11742_cov_118.416451_11 K02423
I4.NODE_107_length_11742_cov_118.416451_12 K01176
I4.NODE_107_length_11742_cov_118.416451_2 K10010
I4.NODE_107_length_11742_cov_118.416451_3 K10009
I4.NODE_107_length_11742_cov_118.416451_4 K05396
I4.NODE_107_length_11742_cov_118.416451_5 K02424
I4.NODE_107_length_11742_cov_118.416451_6 K02425
I4.NODE_107_length_11742_cov_118.416451_7 K02405
I4.NODE_107_length_11742_cov_118.416451_8 K02406
I4.NODE_107_length_11742_cov_118.416451_9 K02407
I4.NODE_109_length_3155_cov_111.669098_1 
I4.NODE_109_length_3155_cov_111.669098_2 K01834
I4.NODE_109_length_3155_cov_111.669098_3 
I4.NODE_10_length_14302_cov_136.194168_1 K03703
I4.NODE_10_length_14302_cov_136.194168_10 K10537
I4.NODE_10_length_14302_cov_136.194168_11 K10539
I4.NODE_10_length_14302_cov_136.194168_12 K10538
I4.NODE_10_length_14302_cov_136.194168_13 K01087
I4.NODE_10_length_14302_cov_136.194168_14 K00697
I4.NODE_10_length_14302_cov_136.194168_2 K00995
I4.NODE_10_length_14302_cov_136.194168_3 K07039
I4.NODE_10_length_14302_cov_136.194168_4 K03834
I4.NODE_10_length_14302_cov_136.194168_5 
I4.NODE_10_length_14302_cov_136.194168_6 K02217
I4.NODE_10_length_14302_cov_136.194168_7 
I4.NODE_10_length_14302_cov_136.194168_8 
I4.NODE_10_length_14302_cov_136.194168_9 K02255
I4.NODE_113_length_7298_cov_114.190598_1 
I4.NODE_113_length_7298_cov_114.190598_2 
I4.NODE_113_length_7298_cov_114.190598_3 K01671
I4.NODE_113_length_7298_cov_114.190598_4 K08318
I4.NODE_113_length_7298_cov_114.190598_5 
I4.NODE_113_length_7298_cov_114.190598_6 
I4.NODE_113_length_7298_cov_114.190598_7 
I4.NODE_113_length_7298_cov_114.190598_8 K07058
I4.NODE_113_length_7298_cov_114.190598_9 K07560
I4.NODE_114_length_1504_cov_115.564491.6.1592_1 
I4.NODE_114_length_1504_cov_115.564491.6.1592_2 K03560
I4.NODE_114_length_1504_cov_115.564491.6.1592_3 K03562
I4.NODE_116_length_2102_cov_113.319695.5.2190_1 K03385
I4.NODE_116_length_2102_cov_113.319695.5.2190_2 K04013
I4.NODE_116_length_2102_cov_113.319695.5.2190_3 
I4.NODE_117_length_2159_cov_122.328392.1.2245_1 
I4.NODE_117_length_2159_cov_122.328392.1.2245_2 K05802
I4.NODE_118_length_7512_cov_111.398430_1 K01991
I4.NODE_118_length_7512_cov_111.398430_2 K01104
I4.NODE_118_length_7512_cov_111.398430_3 K00903
I4.NODE_118_length_7512_cov_111.398430_4 K12987
I4.NODE_118_length_7512_cov_111.398430_5 K03819
I4.NODE_118_length_7512_cov_111.398430_6 K13684
I4.NODE_118_length_7512_cov_111.398430_7 K13620
I4.NODE_119_length_5087_cov_114.851189_1 
I4.NODE_119_length_5087_cov_114.851189_2 K02415
I4.NODE_119_length_5087_cov_114.851189_3 K02416
I4.NODE_119_length_5087_cov_114.851189_4 
I4.NODE_119_length_5087_cov_114.851189_5 K02418
I4.NODE_119_length_5087_cov_114.851189_6 K02419
I4.NODE_119_length_5087_cov_114.851189_7 
I4.NODE_119_length_5087_cov_114.851189_8 K02421
I4.NODE_119_length_5087_cov_114.851189_9 
I4.NODE_11_length_4457_cov_128.935608_1 
I4.NODE_11_length_4457_cov_128.935608_2 
I4.NODE_11_length_4457_cov_128.935608_3 K12340
I4.NODE_11_length_4457_cov_128.935608_4 K01515
I4.NODE_11_length_4457_cov_128.935608_5 K09920
I4.NODE_11_length_4457_cov_128.935608_6 K03651
I4.NODE_123_length_8404_cov_149.798431_1 
I4.NODE_123_length_8404_cov_149.798431_10 
I4.NODE_123_length_8404_cov_149.798431_2 K03645
I4.NODE_123_length_8404_cov_149.798431_3 K01175
I4.NODE_123_length_8404_cov_149.798431_4 
I4.NODE_123_length_8404_cov_149.798431_5 K03839
I4.NODE_123_length_8404_cov_149.798431_6 K03711
I4.NODE_123_length_8404_cov_149.798431_7 
I4.NODE_123_length_8404_cov_149.798431_8 
I4.NODE_123_length_8404_cov_149.798431_9 K01886
I4.NODE_125_length_3140_cov_119.142677_1 
I4.NODE_125_length_3140_cov_119.142677_2 K03292
I4.NODE_125_length_3140_cov_119.142677_3 K01811
I4.NODE_127_length_12699_cov_124.884323_1 
I4.NODE_127_length_12699_cov_124.884323_10 K01466
I4.NODE_127_length_12699_cov_124.884323_11 
I4.NODE_127_length_12699_cov_124.884323_12 
I4.NODE_127_length_12699_cov_124.884323_2 K06917
I4.NODE_127_length_12699_cov_124.884323_3 K10972
I4.NODE_127_length_12699_cov_124.884323_4 K01483
I4.NODE_127_length_12699_cov_124.884323_5 K10973
I4.NODE_127_length_12699_cov_124.884323_6 K01608
I4.NODE_127_length_12699_cov_124.884323_7 K01816
I4.NODE_127_length_12699_cov_124.884323_8 K00042
I4.NODE_127_length_12699_cov_124.884323_9 K10975
I4.NODE_131_length_1117_cov_171.586395_1 
I4.NODE_133_length_5948_cov_114.006218_1 K02033
I4.NODE_133_length_5948_cov_114.006218_2 K02034
I4.NODE_133_length_5948_cov_114.006218_3 K02031
I4.NODE_133_length_5948_cov_114.006218_4 K02032
I4.NODE_133_length_5948_cov_114.006218_5 K09901
I4.NODE_133_length_5948_cov_114.006218_6 K06131
I4.NODE_134_length_4812_cov_113.720490.2.4900_1 
I4.NODE_134_length_4812_cov_113.720490.2.4900_2 K09781
I4.NODE_134_length_4812_cov_113.720490.2.4900_3 
I4.NODE_134_length_4812_cov_113.720490.2.4900_4 
I4.NODE_134_length_4812_cov_113.720490.2.4900_5 K07026
I4.NODE_134_length_4812_cov_113.720490.2.4900_6 
I4.NODE_134_length_4812_cov_113.720490.2.4900_7 
I4.NODE_139_length_6962_cov_139.144211_1 K03827
I4.NODE_139_length_6962_cov_139.144211_2 K00651
I4.NODE_139_length_6962_cov_139.144211_3 K01638
I4.NODE_139_length_6962_cov_139.144211_4 K01637
I4.NODE_139_length_6962_cov_139.144211_5 K00906
I4.NODE_139_length_6962_cov_139.144211_6 
I4.NODE_13_length_1484_cov_145.159698.3.1572_1 
I4.NODE_13_length_1484_cov_145.159698.3.1572_2 K04568
I4.NODE_140_length_3609_cov_112.989471.3.3697_1 
I4.NODE_140_length_3609_cov_112.989471.3.3697_2 
I4.NODE_142_length_1010_cov_118.074257_1 K01951
I4.NODE_142_length_1010_cov_118.074257_2 
I4.NODE_144_length_4213_cov_118.245903_1 K01586
I4.NODE_144_length_4213_cov_118.245903_2 
I4.NODE_144_length_4213_cov_118.245903_3 
I4.NODE_144_length_4213_cov_118.245903_4 K02100
I4.NODE_146_length_4312_cov_141.442947.1.4396_1 
I4.NODE_146_length_4312_cov_141.442947.1.4396_2 K00537
I4.NODE_146_length_4312_cov_141.442947.1.4396_3 K03893
I4.NODE_146_length_4312_cov_141.442947.1.4396_4 K03892
I4.NODE_146_length_4312_cov_141.442947.1.4396_5 
I4.NODE_146_length_4312_cov_141.442947.1.4396_6 K00383
I4.NODE_14_length_2049_cov_113.962418_1 
I4.NODE_151_length_1274_cov_126.897171_1 K01910
I4.NODE_151_length_1274_cov_126.897171_2 K01646
I4.NODE_155_length_9278_cov_123.762985_1 K00820
I4.NODE_155_length_9278_cov_123.762985_2 K04042
I4.NODE_155_length_9278_cov_123.762985_3 K02114
I4.NODE_155_length_9278_cov_123.762985_4 K02112
I4.NODE_155_length_9278_cov_123.762985_5 K02115
I4.NODE_155_length_9278_cov_123.762985_6 K02111
I4.NODE_155_length_9278_cov_123.762985_7 K02113
I4.NODE_155_length_9278_cov_123.762985_8 K02109
I4.NODE_158_length_9049_cov_122.297272_1 
I4.NODE_158_length_9049_cov_122.297272_10 
I4.NODE_158_length_9049_cov_122.297272_2 K06281
I4.NODE_158_length_9049_cov_122.297272_3 K08567
I4.NODE_158_length_9049_cov_122.297272_4 
I4.NODE_158_length_9049_cov_122.297272_5 K04651
I4.NODE_158_length_9049_cov_122.297272_6 K04653
I4.NODE_158_length_9049_cov_122.297272_7 K11209
I4.NODE_158_length_9049_cov_122.297272_8 K01460
I4.NODE_158_length_9049_cov_122.297272_9 K03306
I4.NODE_15_length_4832_cov_128.942886_1 
I4.NODE_15_length_4832_cov_128.942886_2 K00675
I4.NODE_15_length_4832_cov_128.942886_3 K06998
I4.NODE_15_length_4832_cov_128.942886_4 K08347
I4.NODE_15_length_4832_cov_128.942886_5 K08361
I4.NODE_15_length_4832_cov_128.942886_6 
I4.NODE_160_length_12985_cov_132.374054.1.9172_1 K00024
I4.NODE_160_length_12985_cov_132.374054.1.9172_10 K03326
I4.NODE_160_length_12985_cov_132.374054.1.9172_2 K04691
I4.NODE_160_length_12985_cov_132.374054.1.9172_3 K04772
I4.NODE_160_length_12985_cov_132.374054.1.9172_4 K09908
I4.NODE_160_length_12985_cov_132.374054.1.9172_5 K06916
I4.NODE_160_length_12985_cov_132.374054.1.9172_6 K02871
I4.NODE_160_length_12985_cov_132.374054.1.9172_7 K02996
I4.NODE_160_length_12985_cov_132.374054.1.9172_8 K03599
I4.NODE_160_length_12985_cov_132.374054.1.9172_9 K03600
I4.NODE_160_length_12985_cov_132.374054.9513.13073_1 
I4.NODE_160_length_12985_cov_132.374054.9513.13073_2 K01639
I4.NODE_160_length_12985_cov_132.374054.9513.13073_3 K03290
I4.NODE_160_length_12985_cov_132.374054.9513.13073_4 
I4.NODE_161_length_2697_cov_114.698181_1 
I4.NODE_161_length_2697_cov_114.698181_2 K02069
I4.NODE_161_length_2697_cov_114.698181_3 K05838
I4.NODE_161_length_2697_cov_114.698181_4 K00540
I4.NODE_161_length_2697_cov_114.698181_5 
I4.NODE_162_length_3157_cov_132.191956_1 K06199
I4.NODE_162_length_3157_cov_132.191956_2 K01506
I4.NODE_162_length_3157_cov_132.191956_3 K03425
I4.NODE_162_length_3157_cov_132.191956_4 K03644
I4.NODE_162_length_3157_cov_132.191956_5 
I4.NODE_164_length_1782_cov_115.858589_1 
I4.NODE_164_length_1782_cov_115.858589_2 K08163
I4.NODE_165_length_7721_cov_118.279884.1.7807_1 K05880
I4.NODE_165_length_7721_cov_118.279884.1.7807_2 K05878
I4.NODE_165_length_7721_cov_118.279884.1.7807_3 K05879
I4.NODE_165_length_7721_cov_118.279884.1.7807_4 K05881
I4.NODE_165_length_7721_cov_118.279884.1.7807_5 K01194
I4.NODE_166_length_15377_cov_133.376923.1.5388_1 K02504
I4.NODE_166_length_15377_cov_133.376923.1.5388_2 K02505
I4.NODE_166_length_15377_cov_133.376923.1.5388_3 K00364
I4.NODE_166_length_15377_cov_133.376923.1.5388_4 K00859
I4.NODE_166_length_15377_cov_133.376923.1.5388_5 
I4.NODE_166_length_15377_cov_133.376923.1.5388_6 K09862
I4.NODE_166_length_15377_cov_133.376923.1.5388_7 K03574
I4.NODE_166_length_15377_cov_133.376923.1.5388_8 
I4.NODE_166_length_15377_cov_133.376923.5739.15465_1 K03070
I4.NODE_166_length_15377_cov_133.376923.5739.15465_2 K13301
I4.NODE_166_length_15377_cov_133.376923.5739.15465_3 K02535
I4.NODE_166_length_15377_cov_133.376923.5739.15465_4 K03531
I4.NODE_166_length_15377_cov_133.376923.5739.15465_5 K03590
I4.NODE_166_length_15377_cov_133.376923.5739.15465_6 K03589
I4.NODE_166_length_15377_cov_133.376923.5739.15465_7 K01921
I4.NODE_166_length_15377_cov_133.376923.5739.15465_8 K01924
I4.NODE_167_length_1130_cov_146.296463_1 
I4.NODE_167_length_1130_cov_146.296463_2 K07703
I4.NODE_168_length_2961_cov_115.629852_1 
I4.NODE_168_length_2961_cov_115.629852_2 
I4.NODE_168_length_2961_cov_115.629852_3 
I4.NODE_168_length_2961_cov_115.629852_4 
I4.NODE_168_length_2961_cov_115.629852_5 
I4.NODE_171_length_2711_cov_127.349686_1 
I4.NODE_171_length_2711_cov_127.349686_2 K05591
I4.NODE_171_length_2711_cov_127.349686_3 
I4.NODE_173_length_4345_cov_110.268814.2.4433_1 K02014
I4.NODE_173_length_4345_cov_110.268814.2.4433_2 K02013
I4.NODE_173_length_4345_cov_110.268814.2.4433_3 K02016
I4.NODE_173_length_4345_cov_110.268814.2.4433_4 
I4.NODE_176_length_3707_cov_119.825462.5.3795_1 
I4.NODE_176_length_3707_cov_119.825462.5.3795_2 K01043
I4.NODE_176_length_3707_cov_119.825462.5.3795_3 
I4.NODE_17_length_7419_cov_143.510712_1 K03646
I4.NODE_17_length_7419_cov_143.510712_2 K03641
I4.NODE_17_length_7419_cov_143.510712_3 K03640
I4.NODE_17_length_7419_cov_143.510712_4 
I4.NODE_17_length_7419_cov_143.510712_5 K03517
I4.NODE_17_length_7419_cov_143.510712_6 K03811
I4.NODE_17_length_7419_cov_143.510712_7 K03295
I4.NODE_17_length_7419_cov_143.510712_8 
I4.NODE_180_length_2699_cov_128.146347.15.2787_1 K01805
I4.NODE_180_length_2699_cov_128.146347.15.2787_2 K00854
I4.NODE_183_length_6659_cov_136.578613_1 
I4.NODE_183_length_6659_cov_136.578613_2 
I4.NODE_183_length_6659_cov_136.578613_3 
I4.NODE_183_length_6659_cov_136.578613_4 
I4.NODE_183_length_6659_cov_136.578613_5 
I4.NODE_183_length_6659_cov_136.578613_6 
I4.NODE_183_length_6659_cov_136.578613_7 K00652
I4.NODE_183_length_6659_cov_136.578613_8 
I4.NODE_185_length_3082_cov_115.265739_1 
I4.NODE_185_length_3082_cov_115.265739_2 K13574
I4.NODE_185_length_3082_cov_115.265739_3 
I4.NODE_185_length_3082_cov_115.265739_4 
I4.NODE_185_length_3082_cov_115.265739_5 K07336
I4.NODE_186_length_5538_cov_113.776093_1 
I4.NODE_186_length_5538_cov_113.776093_2 K00616
I4.NODE_186_length_5538_cov_113.776093_3 K00615
I4.NODE_186_length_5538_cov_113.776093_4 
I4.NODE_186_length_5538_cov_113.776093_5 K12945
I4.NODE_187_length_3385_cov_118.875923_1 
I4.NODE_187_length_3385_cov_118.875923_2 
I4.NODE_187_length_3385_cov_118.875923_3 
I4.NODE_187_length_3385_cov_118.875923_4 
I4.NODE_187_length_3385_cov_118.875923_5 
I4.NODE_189_length_9179_cov_140.530228_1 K00322
I4.NODE_189_length_9179_cov_140.530228_2 K01451
I4.NODE_189_length_9179_cov_140.530228_3 K03288
I4.NODE_189_length_9179_cov_140.530228_4 
I4.NODE_189_length_9179_cov_140.530228_5 
I4.NODE_189_length_9179_cov_140.530228_6 K00557
I4.NODE_189_length_9179_cov_140.530228_7 K02014
I4.NODE_189_length_9179_cov_140.530228_8 K01776
I4.NODE_18_length_2899_cov_117.464989_1 
I4.NODE_18_length_2899_cov_117.464989_2 K12339
I4.NODE_18_length_2899_cov_117.464989_3 
I4.NODE_18_length_2899_cov_117.464989_4 K00868
I4.NODE_18_length_2899_cov_117.464989_5 
I4.NODE_193_length_6984_cov_131.510025_1 K03837
I4.NODE_193_length_6984_cov_131.510025_2 K01752
I4.NODE_193_length_6984_cov_131.510025_3 K01146
I4.NODE_193_length_6984_cov_131.510025_4 K00048
I4.NODE_193_length_6984_cov_131.510025_5 K01628
I4.NODE_194_length_7544_cov_109.994965_1 K11720
I4.NODE_194_length_7544_cov_109.994965_2 K07091
I4.NODE_194_length_7544_cov_109.994965_3 K01255
I4.NODE_194_length_7544_cov_109.994965_4 K02339
I4.NODE_194_length_7544_cov_109.994965_5 K01873
I4.NODE_194_length_7544_cov_109.994965_6 
I4.NODE_195_length_1222_cov_143.736496_1 
I4.NODE_196_length_27360_cov_122.336807_1 K02033
I4.NODE_196_length_27360_cov_122.336807_10 K00208
I4.NODE_196_length_27360_cov_122.336807_11 
I4.NODE_196_length_27360_cov_122.336807_12 K01147
I4.NODE_196_length_27360_cov_122.336807_13 
I4.NODE_196_length_27360_cov_122.336807_14 
I4.NODE_196_length_27360_cov_122.336807_15 
I4.NODE_196_length_27360_cov_122.336807_16 K04062
I4.NODE_196_length_27360_cov_122.336807_17 K03113
I4.NODE_196_length_27360_cov_122.336807_18 K01591
I4.NODE_196_length_27360_cov_122.336807_19 
I4.NODE_196_length_27360_cov_122.336807_2 K02034
I4.NODE_196_length_27360_cov_122.336807_20 K08992
I4.NODE_196_length_27360_cov_122.336807_21 K01096
I4.NODE_196_length_27360_cov_122.336807_22 K01497
I4.NODE_196_length_27360_cov_122.336807_23 K01681
I4.NODE_196_length_27360_cov_122.336807_24 
I4.NODE_196_length_27360_cov_122.336807_25 
I4.NODE_196_length_27360_cov_122.336807_3 K02031
I4.NODE_196_length_27360_cov_122.336807_4 K02032
I4.NODE_196_length_27360_cov_122.336807_5 K07552
I4.NODE_196_length_27360_cov_122.336807_6 K08721
I4.NODE_196_length_27360_cov_122.336807_7 
I4.NODE_196_length_27360_cov_122.336807_8 
I4.NODE_196_length_27360_cov_122.336807_9 
I4.NODE_200_length_638_cov_129.244507_1 
I4.NODE_200_length_638_cov_129.244507_2 
I4.NODE_201_length_9405_cov_134.199783_1 K09861
I4.NODE_201_length_9405_cov_134.199783_2 K03310
I4.NODE_201_length_9405_cov_134.199783_3 K00616
I4.NODE_201_length_9405_cov_134.199783_4 K03831
I4.NODE_201_length_9405_cov_134.199783_5 K07034
I4.NODE_201_length_9405_cov_134.199783_6 
I4.NODE_201_length_9405_cov_134.199783_7 
I4.NODE_201_length_9405_cov_134.199783_8 K04043
I4.NODE_201_length_9405_cov_134.199783_9 K03686
I4.NODE_202_length_5960_cov_113.046814_1 K08154
I4.NODE_202_length_5960_cov_113.046814_2 K06871
I4.NODE_202_length_5960_cov_113.046814_3 
I4.NODE_202_length_5960_cov_113.046814_4 K00389
I4.NODE_202_length_5960_cov_113.046814_5 
I4.NODE_202_length_5960_cov_113.046814_6 K01138
I4.NODE_202_length_5960_cov_113.046814_7 K03307
I4.NODE_204_length_1421_cov_124.536240.3.1509_1 
I4.NODE_204_length_1421_cov_124.536240.3.1509_2 K03734
I4.NODE_206_length_4030_cov_109.486603_1 
I4.NODE_206_length_4030_cov_109.486603_2 
I4.NODE_206_length_4030_cov_109.486603_3 K08348
I4.NODE_206_length_4030_cov_109.486603_4 
I4.NODE_207_length_8927_cov_119.089500_1 
I4.NODE_207_length_8927_cov_119.089500_10 K00791
I4.NODE_207_length_8927_cov_119.089500_11 
I4.NODE_207_length_8927_cov_119.089500_2 K13771
I4.NODE_207_length_8927_cov_119.089500_3 K01939
I4.NODE_207_length_8927_cov_119.089500_4 
I4.NODE_207_length_8927_cov_119.089500_5 K04087
I4.NODE_207_length_8927_cov_119.089500_6 K04088
I4.NODE_207_length_8927_cov_119.089500_7 K03665
I4.NODE_207_length_8927_cov_119.089500_8 
I4.NODE_207_length_8927_cov_119.089500_9 K03666
I4.NODE_208_length_5118_cov_111.063698_1 K03305
I4.NODE_208_length_5118_cov_111.063698_2 K00799
I4.NODE_208_length_5118_cov_111.063698_3 K00868
I4.NODE_208_length_5118_cov_111.063698_4 K01866
I4.NODE_208_length_5118_cov_111.063698_5 K00275
I4.NODE_210_length_19025_cov_138.291718.1.19104_1 K11085
I4.NODE_210_length_19025_cov_138.291718.1.19104_10 K09136
I4.NODE_210_length_19025_cov_138.291718.1.19104_11 K06212
I4.NODE_210_length_19025_cov_138.291718.1.19104_12 K00656
I4.NODE_210_length_19025_cov_138.291718.1.19104_13 K04069
I4.NODE_210_length_19025_cov_138.291718.1.19104_14 K00358
I4.NODE_210_length_19025_cov_138.291718.1.19104_15 
I4.NODE_210_length_19025_cov_138.291718.1.19104_2 K02238
I4.NODE_210_length_19025_cov_138.291718.1.19104_3 K05788
I4.NODE_210_length_19025_cov_138.291718.1.19104_4 K02945
I4.NODE_210_length_19025_cov_138.291718.1.19104_5 K00945
I4.NODE_210_length_19025_cov_138.291718.1.19104_6 K07387
I4.NODE_210_length_19025_cov_138.291718.1.19104_7 K00800
I4.NODE_210_length_19025_cov_138.291718.1.19104_8 K00831
I4.NODE_210_length_19025_cov_138.291718.1.19104_9 
I4.NODE_211_length_4257_cov_115.456894_1 K00835
I4.NODE_211_length_4257_cov_115.456894_2 K01176
I4.NODE_214_length_2497_cov_137.463364.1.2577_1 
I4.NODE_214_length_2497_cov_137.463364.1.2577_2 K01963
I4.NODE_214_length_2497_cov_137.463364.1.2577_3 K03975
I4.NODE_214_length_2497_cov_137.463364.1.2577_4 K06173
I4.NODE_216_length_20466_cov_129.843597_1 K01695
I4.NODE_216_length_20466_cov_129.843597_10 
I4.NODE_216_length_20466_cov_129.843597_11 
I4.NODE_216_length_20466_cov_129.843597_12 
I4.NODE_216_length_20466_cov_129.843597_13 K00798
I4.NODE_216_length_20466_cov_129.843597_14 
I4.NODE_216_length_20466_cov_129.843597_15 K04774
I4.NODE_216_length_20466_cov_129.843597_16 
I4.NODE_216_length_20466_cov_129.843597_17 K03168
I4.NODE_216_length_20466_cov_129.843597_18 K13634
I4.NODE_216_length_20466_cov_129.843597_2 K01696
I4.NODE_216_length_20466_cov_129.843597_3 K13498
I4.NODE_216_length_20466_cov_129.843597_4 K13497
I4.NODE_216_length_20466_cov_129.843597_5 K01657
I4.NODE_216_length_20466_cov_129.843597_6 K07053
I4.NODE_216_length_20466_cov_129.843597_7 K07566
I4.NODE_216_length_20466_cov_129.843597_8 
I4.NODE_216_length_20466_cov_129.843597_9 K06178
I4.NODE_217_length_8108_cov_136.983963.2.8192_1 K06214
I4.NODE_217_length_8108_cov_136.983963.2.8192_2 
I4.NODE_217_length_8108_cov_136.983963.2.8192_3 
I4.NODE_217_length_8108_cov_136.983963.2.8192_4 K04477
I4.NODE_217_length_8108_cov_136.983963.2.8192_5 K12972
I4.NODE_217_length_8108_cov_136.983963.2.8192_6 
I4.NODE_217_length_8108_cov_136.983963.2.8192_7 K06217
I4.NODE_217_length_8108_cov_136.983963.2.8192_8 
I4.NODE_217_length_8108_cov_136.983963.2.8192_9 
I4.NODE_218_length_819_cov_206.251526.1.904_1 
I4.NODE_218_length_819_cov_206.251526.1.904_2 
I4.NODE_219_length_5544_cov_113.712303_1 K11895
I4.NODE_219_length_5544_cov_113.712303_2 K11896
I4.NODE_219_length_5544_cov_113.712303_3 
I4.NODE_219_length_5544_cov_113.712303_4 K11900
I4.NODE_219_length_5544_cov_113.712303_5 
I4.NODE_219_length_5544_cov_113.712303_6 K11901
I4.NODE_21_length_9595_cov_147.234283_1 
I4.NODE_21_length_9595_cov_147.234283_2 K03445
I4.NODE_21_length_9595_cov_147.234283_3 
I4.NODE_21_length_9595_cov_147.234283_4 K07726
I4.NODE_21_length_9595_cov_147.234283_5 
I4.NODE_21_length_9595_cov_147.234283_6 K06901
I4.NODE_21_length_9595_cov_147.234283_7 K01486
I4.NODE_220_length_2196_cov_142.712662_1 
I4.NODE_220_length_2196_cov_142.712662_2 
I4.NODE_220_length_2196_cov_142.712662_3 
I4.NODE_220_length_2196_cov_142.712662_4 
I4.NODE_222_length_4898_cov_135.629852_1 K01838
I4.NODE_222_length_4898_cov_135.629852_2 
I4.NODE_222_length_4898_cov_135.629852_3 K01919
I4.NODE_222_length_4898_cov_135.629852_4 K07173
I4.NODE_222_length_4898_cov_135.629852_5 
I4.NODE_223_length_11941_cov_118.468384_1 
I4.NODE_223_length_11941_cov_118.468384_10 K01881
I4.NODE_223_length_11941_cov_118.468384_11 
I4.NODE_223_length_11941_cov_118.468384_12 K06080
I4.NODE_223_length_11941_cov_118.468384_13 K02073
I4.NODE_223_length_11941_cov_118.468384_14 K02072
I4.NODE_223_length_11941_cov_118.468384_15 K03273
I4.NODE_223_length_11941_cov_118.468384_2 K08234
I4.NODE_223_length_11941_cov_118.468384_3 K04075
I4.NODE_223_length_11941_cov_118.468384_4 
I4.NODE_223_length_11941_cov_118.468384_5 
I4.NODE_223_length_11941_cov_118.468384_6 
I4.NODE_223_length_11941_cov_118.468384_7 
I4.NODE_223_length_11941_cov_118.468384_8 K06079
I4.NODE_223_length_11941_cov_118.468384_9 
I4.NODE_224_length_18319_cov_136.021179.9.18407_1 K08303
I4.NODE_224_length_18319_cov_136.021179.9.18407_10 
I4.NODE_224_length_18319_cov_136.021179.9.18407_11 
I4.NODE_224_length_18319_cov_136.021179.9.18407_12 K02623
I4.NODE_224_length_18319_cov_136.021179.9.18407_13 K05876
I4.NODE_224_length_18319_cov_136.021179.9.18407_14 
I4.NODE_224_length_18319_cov_136.021179.9.18407_15 
I4.NODE_224_length_18319_cov_136.021179.9.18407_16 K12262
I4.NODE_224_length_18319_cov_136.021179.9.18407_17 K00134
I4.NODE_224_length_18319_cov_136.021179.9.18407_18 K07248
I4.NODE_224_length_18319_cov_136.021179.9.18407_2 
I4.NODE_224_length_18319_cov_136.021179.9.18407_3 K05782
I4.NODE_224_length_18319_cov_136.021179.9.18407_4 
I4.NODE_224_length_18319_cov_136.021179.9.18407_5 
I4.NODE_224_length_18319_cov_136.021179.9.18407_6 K03304
I4.NODE_224_length_18319_cov_136.021179.9.18407_7 
I4.NODE_224_length_18319_cov_136.021179.9.18407_8 K03817
I4.NODE_224_length_18319_cov_136.021179.9.18407_9 K09794
I4.NODE_228_length_24141_cov_122.732941_1 K02687
I4.NODE_228_length_24141_cov_122.732941_10 K03571
I4.NODE_228_length_24141_cov_122.732941_11 K06287
I4.NODE_228_length_24141_cov_122.732941_12 K08301
I4.NODE_228_length_24141_cov_122.732941_13 
I4.NODE_228_length_24141_cov_122.732941_14 
I4.NODE_228_length_24141_cov_122.732941_15 
I4.NODE_228_length_24141_cov_122.732941_16 
I4.NODE_228_length_24141_cov_122.732941_17 K03568
I4.NODE_228_length_24141_cov_122.732941_18 
I4.NODE_228_length_24141_cov_122.732941_19 
I4.NODE_228_length_24141_cov_122.732941_2 K03307
I4.NODE_228_length_24141_cov_122.732941_20 
I4.NODE_228_length_24141_cov_122.732941_21 
I4.NODE_228_length_24141_cov_122.732941_22 
I4.NODE_228_length_24141_cov_122.732941_3 K01961
I4.NODE_228_length_24141_cov_122.732941_4 K02160
I4.NODE_228_length_24141_cov_122.732941_5 
I4.NODE_228_length_24141_cov_122.732941_6 
I4.NODE_228_length_24141_cov_122.732941_7 
I4.NODE_228_length_24141_cov_122.732941_8 K03569
I4.NODE_228_length_24141_cov_122.732941_9 K03570
I4.NODE_22_length_2135_cov_119.347069_1 K04029
I4.NODE_22_length_2135_cov_119.347069_2 K04031
I4.NODE_22_length_2135_cov_119.347069_3 K00029
I4.NODE_230_length_11046_cov_123.376694.11.11134_1 K13788
I4.NODE_230_length_11046_cov_123.376694.11.11134_10 K10017
I4.NODE_230_length_11046_cov_123.376694.11.11134_11 K10015
I4.NODE_230_length_11046_cov_123.376694.11.11134_12 K10016
I4.NODE_230_length_11046_cov_123.376694.11.11134_13 K10014
I4.NODE_230_length_11046_cov_123.376694.11.11134_2 
I4.NODE_230_length_11046_cov_123.376694.11.11134_3 K01554
I4.NODE_230_length_11046_cov_123.376694.11.11134_4 K07095
I4.NODE_230_length_11046_cov_123.376694.11.11134_5 K04097
I4.NODE_230_length_11046_cov_123.376694.11.11134_6 K00799
I4.NODE_230_length_11046_cov_123.376694.11.11134_7 K07589
I4.NODE_230_length_11046_cov_123.376694.11.11134_8 K07071
I4.NODE_230_length_11046_cov_123.376694.11.11134_9 
I4.NODE_232_length_3551_cov_129.050415.2.3639_1 K01921
I4.NODE_232_length_3551_cov_129.050415.2.3639_2 
I4.NODE_232_length_3551_cov_129.050415.2.3639_3 
I4.NODE_232_length_3551_cov_129.050415.2.3639_4 
I4.NODE_232_length_3551_cov_129.050415.2.3639_5 
I4.NODE_233_length_3328_cov_119.798080_1 K03749
I4.NODE_233_length_3328_cov_119.798080_2 K03558
I4.NODE_233_length_3328_cov_119.798080_3 K00764
I4.NODE_233_length_3328_cov_119.798080_4 K03186
I4.NODE_238_length_3003_cov_122.094902_1 
I4.NODE_238_length_3003_cov_122.094902_2 K03274
I4.NODE_238_length_3003_cov_122.094902_3 K00639
I4.NODE_238_length_3003_cov_122.094902_4 
I4.NODE_23_length_5972_cov_126.086906.1.6057_1 
I4.NODE_23_length_5972_cov_126.086906.1.6057_2 
I4.NODE_23_length_5972_cov_126.086906.1.6057_3 K01041
I4.NODE_23_length_5972_cov_126.086906.1.6057_4 K03785
I4.NODE_23_length_5972_cov_126.086906.1.6057_5 K05887
I4.NODE_23_length_5972_cov_126.086906.1.6057_6 
I4.NODE_246_length_10803_cov_112.472832_1 
I4.NODE_246_length_10803_cov_112.472832_10 K01665
I4.NODE_246_length_10803_cov_112.472832_11 
I4.NODE_246_length_10803_cov_112.472832_12 
I4.NODE_246_length_10803_cov_112.472832_2 K02796
I4.NODE_246_length_10803_cov_112.472832_3 K02795
I4.NODE_246_length_10803_cov_112.472832_4 K02793 K02794
I4.NODE_246_length_10803_cov_112.472832_5 
I4.NODE_246_length_10803_cov_112.472832_6 
I4.NODE_246_length_10803_cov_112.472832_7 
I4.NODE_246_length_10803_cov_112.472832_8 K01752
I4.NODE_246_length_10803_cov_112.472832_9 K01529
I4.NODE_248_length_659_cov_118.321701_1 K07485
I4.NODE_250_length_2134_cov_113.726807_1 
I4.NODE_250_length_2134_cov_113.726807_2 K09747
I4.NODE_250_length_2134_cov_113.726807_3 K06187
I4.NODE_250_length_2134_cov_113.726807_4 K04079
I4.NODE_253_length_3383_cov_128.057053.1.3469_1 K07700
I4.NODE_253_length_3383_cov_128.057053.1.3469_2 K07702
I4.NODE_253_length_3383_cov_128.057053.1.3469_3 K03326
I4.NODE_254_length_5558_cov_120.692513.1.5642_1 
I4.NODE_254_length_5558_cov_120.692513.1.5642_2 K02035
I4.NODE_254_length_5558_cov_120.692513.1.5642_3 K08641
I4.NODE_254_length_5558_cov_120.692513.1.5642_4 K13243
I4.NODE_254_length_5558_cov_120.692513.1.5642_5 
I4.NODE_256_length_49207_cov_120.881401_1 K08169
I4.NODE_256_length_49207_cov_120.881401_10 
I4.NODE_256_length_49207_cov_120.881401_11 K07313
I4.NODE_256_length_49207_cov_120.881401_12 
I4.NODE_256_length_49207_cov_120.881401_13 K07245
I4.NODE_256_length_49207_cov_120.881401_14 K07156
I4.NODE_256_length_49207_cov_120.881401_15 K02345
I4.NODE_256_length_49207_cov_120.881401_16 
I4.NODE_256_length_49207_cov_120.881401_17 K10857
I4.NODE_256_length_49207_cov_120.881401_18 K01354
I4.NODE_256_length_49207_cov_120.881401_19 
I4.NODE_256_length_49207_cov_120.881401_2 K03799
I4.NODE_256_length_49207_cov_120.881401_20 K07496
I4.NODE_256_length_49207_cov_120.881401_21 
I4.NODE_256_length_49207_cov_120.881401_22 
I4.NODE_256_length_49207_cov_120.881401_23 
I4.NODE_256_length_49207_cov_120.881401_24 
I4.NODE_256_length_49207_cov_120.881401_25 K09918
I4.NODE_256_length_49207_cov_120.881401_26 K08289
I4.NODE_256_length_49207_cov_120.881401_27 K01625
I4.NODE_256_length_49207_cov_120.881401_28 K01690
I4.NODE_256_length_49207_cov_120.881401_29 K00036
I4.NODE_256_length_49207_cov_120.881401_3 K03797
I4.NODE_256_length_49207_cov_120.881401_30 
I4.NODE_256_length_49207_cov_120.881401_31 
I4.NODE_256_length_49207_cov_120.881401_32 K00873
I4.NODE_256_length_49207_cov_120.881401_33 K02560
I4.NODE_256_length_49207_cov_120.881401_34 K01417
I4.NODE_256_length_49207_cov_120.881401_35 K09815
I4.NODE_256_length_49207_cov_120.881401_36 K09817
I4.NODE_256_length_49207_cov_120.881401_37 K09816
I4.NODE_256_length_49207_cov_120.881401_38 K03551
I4.NODE_256_length_49207_cov_120.881401_39 K03550
I4.NODE_256_length_49207_cov_120.881401_4 K03607
I4.NODE_256_length_49207_cov_120.881401_40 
I4.NODE_256_length_49207_cov_120.881401_41 K01159
I4.NODE_256_length_49207_cov_120.881401_42 
I4.NODE_256_length_49207_cov_120.881401_43 K08310
I4.NODE_256_length_49207_cov_120.881401_44 K01876
I4.NODE_256_length_49207_cov_120.881401_45 
I4.NODE_256_length_49207_cov_120.881401_46 
I4.NODE_256_length_49207_cov_120.881401_47 K07136
I4.NODE_256_length_49207_cov_120.881401_48 
I4.NODE_256_length_49207_cov_120.881401_49 
I4.NODE_256_length_49207_cov_120.881401_5 K07170
I4.NODE_256_length_49207_cov_120.881401_50 K07812
I4.NODE_256_length_49207_cov_120.881401_51 
I4.NODE_256_length_49207_cov_120.881401_6 K03808
I4.NODE_256_length_49207_cov_120.881401_7 K06192
I4.NODE_256_length_49207_cov_120.881401_8 K11392
I4.NODE_256_length_49207_cov_120.881401_9 
I4.NODE_257_length_1138_cov_118.050087.1.1218_1 
I4.NODE_257_length_1138_cov_118.050087.1.1218_2 K09017
I4.NODE_259_length_10127_cov_131.376419_1 K03695
I4.NODE_259_length_10127_cov_131.376419_2 K05810
I4.NODE_259_length_10127_cov_131.376419_3 K06180
I4.NODE_259_length_10127_cov_131.376419_4 K05807
I4.NODE_259_length_10127_cov_131.376419_5 K05809
I4.NODE_259_length_10127_cov_131.376419_6 K04093 K04518
I4.NODE_259_length_10127_cov_131.376419_7 K04092 K04517
I4.NODE_259_length_10127_cov_131.376419_8 K01626
I4.NODE_25_length_2977_cov_124.486061.4.3057_1 K07497
I4.NODE_25_length_2977_cov_124.486061.4.3057_2 K07483
I4.NODE_25_length_2977_cov_124.486061.4.3057_3 
I4.NODE_25_length_2977_cov_124.486061.4.3057_4 
I4.NODE_260_length_904_cov_138.078537_1 
I4.NODE_260_length_904_cov_138.078537_2 K09790
I4.NODE_260_length_904_cov_138.078537_3 
I4.NODE_261_length_33405_cov_134.013657.1.33489_1 
I4.NODE_261_length_33405_cov_134.013657.1.33489_10 K07277
I4.NODE_261_length_33405_cov_134.013657.1.33489_11 K11749
I4.NODE_261_length_33405_cov_134.013657.1.33489_12 K00981
I4.NODE_261_length_33405_cov_134.013657.1.33489_13 K00806
I4.NODE_261_length_33405_cov_134.013657.1.33489_14 K00099
I4.NODE_261_length_33405_cov_134.013657.1.33489_15 K02838
I4.NODE_261_length_33405_cov_134.013657.1.33489_16 K09903
I4.NODE_261_length_33405_cov_134.013657.1.33489_17 K02357
I4.NODE_261_length_33405_cov_134.013657.1.33489_18 K02967
I4.NODE_261_length_33405_cov_134.013657.1.33489_19 K01265
I4.NODE_261_length_33405_cov_134.013657.1.33489_2 K01962
I4.NODE_261_length_33405_cov_134.013657.1.33489_20 K00990
I4.NODE_261_length_33405_cov_134.013657.1.33489_21 K00674
I4.NODE_261_length_33405_cov_134.013657.1.33489_22 
I4.NODE_261_length_33405_cov_134.013657.1.33489_23 K02647
I4.NODE_261_length_33405_cov_134.013657.1.33489_24 K04771
I4.NODE_261_length_33405_cov_134.013657.1.33489_25 K01129
I4.NODE_261_length_33405_cov_134.013657.1.33489_26 K01243
I4.NODE_261_length_33405_cov_134.013657.1.33489_27 K06858
I4.NODE_261_length_33405_cov_134.013657.1.33489_28 
I4.NODE_261_length_33405_cov_134.013657.1.33489_3 K02337
I4.NODE_261_length_33405_cov_134.013657.1.33489_4 K03470
I4.NODE_261_length_33405_cov_134.013657.1.33489_5 K00748
I4.NODE_261_length_33405_cov_134.013657.1.33489_6 K00677
I4.NODE_261_length_33405_cov_134.013657.1.33489_7 K02372
I4.NODE_261_length_33405_cov_134.013657.1.33489_8 K02536
I4.NODE_261_length_33405_cov_134.013657.1.33489_9 K06142
I4.NODE_262_length_1867_cov_144.302094_1 
I4.NODE_262_length_1867_cov_144.302094_2 K03305
I4.NODE_264_length_10045_cov_120.198807_1 K07115
I4.NODE_264_length_10045_cov_120.198807_2 K01414
I4.NODE_264_length_10045_cov_120.198807_3 
I4.NODE_264_length_10045_cov_120.198807_4 K03305
I4.NODE_264_length_10045_cov_120.198807_5 K06149
I4.NODE_264_length_10045_cov_120.198807_6 K06144
I4.NODE_264_length_10045_cov_120.198807_7 K03306
I4.NODE_264_length_10045_cov_120.198807_8 K07007
I4.NODE_26_length_2185_cov_133.616470.5.2273_1 K03657
I4.NODE_26_length_2185_cov_133.616470.5.2273_2 K09134
I4.NODE_26_length_2185_cov_133.616470.5.2273_3 
I4.NODE_271_length_14737_cov_121.155190_1 
I4.NODE_271_length_14737_cov_121.155190_10 
I4.NODE_271_length_14737_cov_121.155190_11 
I4.NODE_271_length_14737_cov_121.155190_12 K06115
I4.NODE_271_length_14737_cov_121.155190_13 K00989
I4.NODE_271_length_14737_cov_121.155190_14 K00762
I4.NODE_271_length_14737_cov_121.155190_15 K05501
I4.NODE_271_length_14737_cov_121.155190_16 K01520
I4.NODE_271_length_14737_cov_121.155190_17 K13038
I4.NODE_271_length_14737_cov_121.155190_2 
I4.NODE_271_length_14737_cov_121.155190_3 K03655
I4.NODE_271_length_14737_cov_121.155190_4 K00556
I4.NODE_271_length_14737_cov_121.155190_5 
I4.NODE_271_length_14737_cov_121.155190_6 
I4.NODE_271_length_14737_cov_121.155190_7 K03060
I4.NODE_271_length_14737_cov_121.155190_8 K00942
I4.NODE_271_length_14737_cov_121.155190_9 K01972
I4.NODE_272_length_1182_cov_117.882401_1 
I4.NODE_272_length_1182_cov_117.882401_2 K00782
I4.NODE_275_length_11780_cov_114.727928_1 K02031 K02032
I4.NODE_275_length_11780_cov_114.727928_10 
I4.NODE_275_length_11780_cov_114.727928_2 
I4.NODE_275_length_11780_cov_114.727928_3 K07552
I4.NODE_275_length_11780_cov_114.727928_4 K06183
I4.NODE_275_length_11780_cov_114.727928_5 K01153
I4.NODE_275_length_11780_cov_114.727928_6 K02897
I4.NODE_275_length_11780_cov_114.727928_7 K06899
I4.NODE_275_length_11780_cov_114.727928_8 K09904
I4.NODE_275_length_11780_cov_114.727928_9 K07014
I4.NODE_279_length_9523_cov_112.026039.1.9603_1 K05837
I4.NODE_279_length_9523_cov_112.026039.1.9603_2 K05515
I4.NODE_279_length_9523_cov_112.026039.1.9603_3 K00783
I4.NODE_279_length_9523_cov_112.026039.1.9603_4 K09710
I4.NODE_279_length_9523_cov_112.026039.1.9603_5 K02226
I4.NODE_279_length_9523_cov_112.026039.1.9603_6 K00969
I4.NODE_279_length_9523_cov_112.026039.1.9603_7 K02340
I4.NODE_279_length_9523_cov_112.026039.1.9603_8 K03643
I4.NODE_279_length_9523_cov_112.026039.1.9603_9 K01869
I4.NODE_282_length_5525_cov_139.182266_1 
I4.NODE_282_length_5525_cov_139.182266_2 K07406
I4.NODE_282_length_5525_cov_139.182266_3 
I4.NODE_282_length_5525_cov_139.182266_4 K01584
I4.NODE_287_length_3002_cov_118.300133.1.3084_1 
I4.NODE_287_length_3002_cov_118.300133.1.3084_2 
I4.NODE_287_length_3002_cov_118.300133.1.3084_3 
I4.NODE_287_length_3002_cov_118.300133.1.3084_4 
I4.NODE_288_length_4056_cov_124.993835.2.4144_1 
I4.NODE_288_length_4056_cov_124.993835.2.4144_2 
I4.NODE_288_length_4056_cov_124.993835.2.4144_3 K03449
I4.NODE_294_length_32353_cov_120.580040.4.32441_1 
I4.NODE_294_length_32353_cov_120.580040.4.32441_10 K01902
I4.NODE_294_length_32353_cov_120.580040.4.32441_11 K01903
I4.NODE_294_length_32353_cov_120.580040.4.32441_12 K00658
I4.NODE_294_length_32353_cov_120.580040.4.32441_13 K00164
I4.NODE_294_length_32353_cov_120.580040.4.32441_14 K00240
I4.NODE_294_length_32353_cov_120.580040.4.32441_15 K00239
I4.NODE_294_length_32353_cov_120.580040.4.32441_16 K00242
I4.NODE_294_length_32353_cov_120.580040.4.32441_17 K00241
I4.NODE_294_length_32353_cov_120.580040.4.32441_18 
I4.NODE_294_length_32353_cov_120.580040.4.32441_19 K01647
I4.NODE_294_length_32353_cov_120.580040.4.32441_2 
I4.NODE_294_length_32353_cov_120.580040.4.32441_20 
I4.NODE_294_length_32353_cov_120.580040.4.32441_21 
I4.NODE_294_length_32353_cov_120.580040.4.32441_22 
I4.NODE_294_length_32353_cov_120.580040.4.32441_23 
I4.NODE_294_length_32353_cov_120.580040.4.32441_24 K07120
I4.NODE_294_length_32353_cov_120.580040.4.32441_25 K05522
I4.NODE_294_length_32353_cov_120.580040.4.32441_26 K07160
I4.NODE_294_length_32353_cov_120.580040.4.32441_27 K06350
I4.NODE_294_length_32353_cov_120.580040.4.32441_28 K06351
I4.NODE_294_length_32353_cov_120.580040.4.32441_3 K04835
I4.NODE_294_length_32353_cov_120.580040.4.32441_4 
I4.NODE_294_length_32353_cov_120.580040.4.32441_5 
I4.NODE_294_length_32353_cov_120.580040.4.32441_6 
I4.NODE_294_length_32353_cov_120.580040.4.32441_7 
I4.NODE_294_length_32353_cov_120.580040.4.32441_8 
I4.NODE_294_length_32353_cov_120.580040.4.32441_9 K03566
I4.NODE_295_length_2874_cov_133.391098_1 K00065
I4.NODE_295_length_2874_cov_133.391098_2 K01815
I4.NODE_295_length_2874_cov_133.391098_3 K00626
I4.NODE_29_length_3951_cov_119.994682_1 K00123
I4.NODE_29_length_3951_cov_119.994682_2 
I4.NODE_29_length_3951_cov_119.994682_3 K02379
I4.NODE_29_length_3951_cov_119.994682_4 
I4.NODE_301_length_3849_cov_109.196678.1.3918_1 K00526
I4.NODE_301_length_3849_cov_109.196678.1.3918_2 K00525
I4.NODE_301_length_3849_cov_109.196678.1.3918_3 K03647
I4.NODE_301_length_3849_cov_109.196678.1.3918_4 
I4.NODE_302_length_9501_cov_121.024315_1 
I4.NODE_302_length_9501_cov_121.024315_2 K04781
I4.NODE_302_length_9501_cov_121.024315_3 
I4.NODE_302_length_9501_cov_121.024315_4 
I4.NODE_302_length_9501_cov_121.024315_5 K13635
I4.NODE_302_length_9501_cov_121.024315_6 K13794
I4.NODE_302_length_9501_cov_121.024315_7 
I4.NODE_302_length_9501_cov_121.024315_8 
I4.NODE_303_length_994_cov_152.450699_1 K02081
I4.NODE_303_length_994_cov_152.450699_2 
I4.NODE_305_length_16712_cov_111.295357.1.16798_1 
I4.NODE_305_length_16712_cov_111.295357.1.16798_10 
I4.NODE_305_length_16712_cov_111.295357.1.16798_11 K03548
I4.NODE_305_length_16712_cov_111.295357.1.16798_12 K03459
I4.NODE_305_length_16712_cov_111.295357.1.16798_13 K12146
I4.NODE_305_length_16712_cov_111.295357.1.16798_14 
I4.NODE_305_length_16712_cov_111.295357.1.16798_2 K01514
I4.NODE_305_length_16712_cov_111.295357.1.16798_3 K00937
I4.NODE_305_length_16712_cov_111.295357.1.16798_4 K11175
I4.NODE_305_length_16712_cov_111.295357.1.16798_5 K01933
I4.NODE_305_length_16712_cov_111.295357.1.16798_6 K00761
I4.NODE_305_length_16712_cov_111.295357.1.16798_7 K02824
I4.NODE_305_length_16712_cov_111.295357.1.16798_8 K10763
I4.NODE_305_length_16712_cov_111.295357.1.16798_9 K00537
I4.NODE_307_length_5541_cov_118.493233_1 K06188
I4.NODE_307_length_5541_cov_118.493233_2 K07459
I4.NODE_307_length_5541_cov_118.493233_3 K09824
I4.NODE_307_length_5541_cov_118.493233_4 K02005
I4.NODE_307_length_5541_cov_118.493233_5 
I4.NODE_310_length_706_cov_151.737961.4.794_1 
I4.NODE_310_length_706_cov_151.737961.4.794_2 
I4.NODE_312_length_6598_cov_131.703842.1.6683_1 
I4.NODE_312_length_6598_cov_131.703842.1.6683_2 
I4.NODE_312_length_6598_cov_131.703842.1.6683_3 
I4.NODE_312_length_6598_cov_131.703842.1.6683_4 
I4.NODE_312_length_6598_cov_131.703842.1.6683_5 
I4.NODE_312_length_6598_cov_131.703842.1.6683_6 
I4.NODE_312_length_6598_cov_131.703842.1.6683_7 
I4.NODE_312_length_6598_cov_131.703842.1.6683_8 K07320
I4.NODE_312_length_6598_cov_131.703842.1.6683_9 
I4.NODE_314_length_7884_cov_113.100456_1 K07232
I4.NODE_314_length_7884_cov_113.100456_2 K06039
I4.NODE_314_length_7884_cov_113.100456_3 
I4.NODE_314_length_7884_cov_113.100456_4 K07684
I4.NODE_314_length_7884_cov_113.100456_5 K07673
I4.NODE_314_length_7884_cov_113.100456_6 
I4.NODE_314_length_7884_cov_113.100456_7 K02575
I4.NODE_314_length_7884_cov_113.100456_8 
I4.NODE_316_length_15309_cov_126.031815.1.3017_1 
I4.NODE_316_length_15309_cov_126.031815.1.3017_2 K02533
I4.NODE_316_length_15309_cov_126.031815.1.3017_3 K07773
I4.NODE_316_length_15309_cov_126.031815.1.3017_4 
I4.NODE_316_length_15309_cov_126.031815.3382.15397_1 K06143
I4.NODE_316_length_15309_cov_126.031815.3382.15397_10 K06158
I4.NODE_316_length_15309_cov_126.031815.3382.15397_11 
I4.NODE_316_length_15309_cov_126.031815.3382.15397_12 K00064
I4.NODE_316_length_15309_cov_126.031815.3382.15397_2 K07641
I4.NODE_316_length_15309_cov_126.031815.3382.15397_3 K07663
I4.NODE_316_length_15309_cov_126.031815.3382.15397_4 K05805
I4.NODE_316_length_15309_cov_126.031815.3382.15397_5 K05804
I4.NODE_316_length_15309_cov_126.031815.3382.15397_6 K01834
I4.NODE_316_length_15309_cov_126.031815.3382.15397_7 
I4.NODE_316_length_15309_cov_126.031815.3382.15397_8 K03720
I4.NODE_316_length_15309_cov_126.031815.3382.15397_9 K08309
I4.NODE_317_length_520_cov_126.876923_1 
I4.NODE_317_length_520_cov_126.876923_2 K01808
I4.NODE_317_length_520_cov_126.876923_3 
I4.NODE_31_length_484_cov_126.710747.1.563_1 
I4.NODE_31_length_484_cov_126.710747.1.563_2 
I4.NODE_322_length_7374_cov_118.205727.1.7435_1 
I4.NODE_322_length_7374_cov_118.205727.1.7435_2 K12288
I4.NODE_322_length_7374_cov_118.205727.1.7435_3 K12289
I4.NODE_322_length_7374_cov_118.205727.1.7435_4 K12290
I4.NODE_322_length_7374_cov_118.205727.1.7435_5 K12291
I4.NODE_322_length_7374_cov_118.205727.1.7435_6 K02507
I4.NODE_322_length_7374_cov_118.205727.1.7435_7 K00891
I4.NODE_322_length_7374_cov_118.205727.1.7435_8 K01735
I4.NODE_322_length_7374_cov_118.205727.1.7435_9 K03112
I4.NODE_327_length_25613_cov_117.606995_1 
I4.NODE_327_length_25613_cov_117.606995_10 K11733
I4.NODE_327_length_25613_cov_117.606995_11 K02014
I4.NODE_327_length_25613_cov_117.606995_12 K01070
I4.NODE_327_length_25613_cov_117.606995_13 K01495
I4.NODE_327_length_25613_cov_117.606995_14 K07148
I4.NODE_327_length_25613_cov_117.606995_15 K02529
I4.NODE_327_length_25613_cov_117.606995_16 K10540
I4.NODE_327_length_25613_cov_117.606995_17 K10542
I4.NODE_327_length_25613_cov_117.606995_18 K10541
I4.NODE_327_length_25613_cov_117.606995_19 K00207
I4.NODE_327_length_25613_cov_117.606995_2 K03317
I4.NODE_327_length_25613_cov_117.606995_20 
I4.NODE_327_length_25613_cov_117.606995_3 
I4.NODE_327_length_25613_cov_117.606995_4 K10213
I4.NODE_327_length_25613_cov_117.606995_5 K03317
I4.NODE_327_length_25613_cov_117.606995_6 
I4.NODE_327_length_25613_cov_117.606995_7 K01151
I4.NODE_327_length_25613_cov_117.606995_8 
I4.NODE_327_length_25613_cov_117.606995_9 
I4.NODE_328_length_893_cov_143.461365_1 K01056
I4.NODE_328_length_893_cov_143.461365_2 
I4.NODE_32_length_5185_cov_143.773392_1 K02654
I4.NODE_32_length_5185_cov_143.773392_2 K10939
I4.NODE_330_length_8216_cov_115.938538_1 
I4.NODE_330_length_8216_cov_115.938538_2 
I4.NODE_330_length_8216_cov_115.938538_3 K12963
I4.NODE_330_length_8216_cov_115.938538_4 K07264
I4.NODE_330_length_8216_cov_115.938538_5 K13014
I4.NODE_330_length_8216_cov_115.938538_6 K10011
I4.NODE_330_length_8216_cov_115.938538_7 K10012
I4.NODE_330_length_8216_cov_115.938538_8 K07806
I4.NODE_331_length_4418_cov_115.230873.4.4493_1 
I4.NODE_331_length_4418_cov_115.230873.4.4493_2 
I4.NODE_331_length_4418_cov_115.230873.4.4493_3 K11991
I4.NODE_331_length_4418_cov_115.230873.4.4493_4 
I4.NODE_331_length_4418_cov_115.230873.4.4493_5 
I4.NODE_333_length_10209_cov_126.808601_1 K07024
I4.NODE_333_length_10209_cov_126.808601_10 
I4.NODE_333_length_10209_cov_126.808601_11 
I4.NODE_333_length_10209_cov_126.808601_2 
I4.NODE_333_length_10209_cov_126.808601_3 K08160
I4.NODE_333_length_10209_cov_126.808601_4 K06153
I4.NODE_333_length_10209_cov_126.808601_5 K11534
I4.NODE_333_length_10209_cov_126.808601_6 K07258
I4.NODE_333_length_10209_cov_126.808601_7 K00799
I4.NODE_333_length_10209_cov_126.808601_8 K00117
I4.NODE_333_length_10209_cov_126.808601_9 
I4.NODE_336_length_7708_cov_123.041512_1 K01652
I4.NODE_336_length_7708_cov_123.041512_2 K01653
I4.NODE_336_length_7708_cov_123.041512_3 K03435
I4.NODE_336_length_7708_cov_123.041512_4 K03925
I4.NODE_336_length_7708_cov_123.041512_5 K03438
I4.NODE_336_length_7708_cov_123.041512_6 K03586
I4.NODE_336_length_7708_cov_123.041512_7 K03587
I4.NODE_339_length_4562_cov_124.026085_1 
I4.NODE_339_length_4562_cov_124.026085_2 
I4.NODE_339_length_4562_cov_124.026085_3 K04078
I4.NODE_339_length_4562_cov_124.026085_4 K03294
I4.NODE_339_length_4562_cov_124.026085_5 K07113
I4.NODE_340_length_2125_cov_124.106354.2.2179_1 
I4.NODE_340_length_2125_cov_124.106354.2.2179_2 K02234
I4.NODE_340_length_2125_cov_124.106354.2.2179_3 
I4.NODE_340_length_2125_cov_124.106354.2.2179_4 
I4.NODE_34_length_1136_cov_111.433975.1.1190_1 K07748
I4.NODE_34_length_1136_cov_111.433975.1.1190_2 
I4.NODE_351_length_595_cov_142.408401_1 K03329
I4.NODE_364_length_13478_cov_126.436714_1 K01897
I4.NODE_364_length_13478_cov_126.436714_10 
I4.NODE_364_length_13478_cov_126.436714_11 
I4.NODE_364_length_13478_cov_126.436714_12 K13069
I4.NODE_364_length_13478_cov_126.436714_13 K09712
I4.NODE_364_length_13478_cov_126.436714_14 
I4.NODE_364_length_13478_cov_126.436714_15 
I4.NODE_364_length_13478_cov_126.436714_2 K03684
I4.NODE_364_length_13478_cov_126.436714_3 K03863
I4.NODE_364_length_13478_cov_126.436714_4 K00517
I4.NODE_364_length_13478_cov_126.436714_5 K03451
I4.NODE_364_length_13478_cov_126.436714_6 K07246
I4.NODE_364_length_13478_cov_126.436714_7 
I4.NODE_364_length_13478_cov_126.436714_8 K11250
I4.NODE_364_length_13478_cov_126.436714_9 
I4.NODE_365_length_15262_cov_113.322762_1 K10558
I4.NODE_365_length_15262_cov_113.322762_10 
I4.NODE_365_length_15262_cov_113.322762_11 
I4.NODE_365_length_15262_cov_113.322762_12 K01425
I4.NODE_365_length_15262_cov_113.322762_13 K08324
I4.NODE_365_length_15262_cov_113.322762_14 
I4.NODE_365_length_15262_cov_113.322762_15 
I4.NODE_365_length_15262_cov_113.322762_2 K10556
I4.NODE_365_length_15262_cov_113.322762_3 K10557
I4.NODE_365_length_15262_cov_113.322762_4 K10555
I4.NODE_365_length_15262_cov_113.322762_5 K08321
I4.NODE_365_length_15262_cov_113.322762_6 K11530
I4.NODE_365_length_15262_cov_113.322762_7 K00598
I4.NODE_365_length_15262_cov_113.322762_8 K08994
I4.NODE_365_length_15262_cov_113.322762_9 K00041
I4.NODE_368_length_616_cov_114.519478_1 K00215
I4.NODE_36_length_881_cov_144.900116.2.967_1 K01667
I4.NODE_370_length_13431_cov_123.606430_1 K03924
I4.NODE_370_length_13431_cov_123.606430_2 
I4.NODE_370_length_13431_cov_123.606430_3 
I4.NODE_370_length_13431_cov_123.606430_4 
I4.NODE_370_length_13431_cov_123.606430_5 
I4.NODE_370_length_13431_cov_123.606430_6 
I4.NODE_370_length_13431_cov_123.606430_7 K01874
I4.NODE_370_length_13431_cov_123.606430_8 K03593
I4.NODE_371_length_883_cov_146.081543_1 K12943
I4.NODE_372_length_7844_cov_112.189697_1 K01506
I4.NODE_372_length_7844_cov_112.189697_2 
I4.NODE_372_length_7844_cov_112.189697_3 K06445
I4.NODE_372_length_7844_cov_112.189697_4 K03271
I4.NODE_372_length_7844_cov_112.189697_5 K07008
I4.NODE_372_length_7844_cov_112.189697_6 
I4.NODE_372_length_7844_cov_112.189697_7 
I4.NODE_376_length_1931_cov_133.117035.5.2019_1 
I4.NODE_376_length_1931_cov_133.117035.5.2019_2 K00563
I4.NODE_376_length_1931_cov_133.117035.5.2019_3 K03704
I4.NODE_377_length_21812_cov_120.502243.1.21897_1 K02600
I4.NODE_377_length_21812_cov_120.502243.1.21897_10 
I4.NODE_377_length_21812_cov_120.502243.1.21897_11 
I4.NODE_377_length_21812_cov_120.502243.1.21897_12 K08303
I4.NODE_377_length_21812_cov_120.502243.1.21897_13 
I4.NODE_377_length_21812_cov_120.502243.1.21897_14 K03824
I4.NODE_377_length_21812_cov_120.502243.1.21897_15 K07461
I4.NODE_377_length_21812_cov_120.502243.1.21897_16 K09979
I4.NODE_377_length_21812_cov_120.502243.1.21897_17 K05520
I4.NODE_377_length_21812_cov_120.502243.1.21897_18 
I4.NODE_377_length_21812_cov_120.502243.1.21897_19 K07089
I4.NODE_377_length_21812_cov_120.502243.1.21897_2 K02519
I4.NODE_377_length_21812_cov_120.502243.1.21897_20 
I4.NODE_377_length_21812_cov_120.502243.1.21897_21 K12961
I4.NODE_377_length_21812_cov_120.502243.1.21897_22 
I4.NODE_377_length_21812_cov_120.502243.1.21897_3 K02834
I4.NODE_377_length_21812_cov_120.502243.1.21897_4 K03177
I4.NODE_377_length_21812_cov_120.502243.1.21897_5 K02956
I4.NODE_377_length_21812_cov_120.502243.1.21897_6 K00962
I4.NODE_377_length_21812_cov_120.502243.1.21897_7 K05803
I4.NODE_377_length_21812_cov_120.502243.1.21897_8 K05592
I4.NODE_377_length_21812_cov_120.502243.1.21897_9 K03835
I4.NODE_37_length_14009_cov_117.049683_1 
I4.NODE_37_length_14009_cov_117.049683_10 K09015
I4.NODE_37_length_14009_cov_117.049683_11 K11717
I4.NODE_37_length_14009_cov_117.049683_12 K02426
I4.NODE_37_length_14009_cov_117.049683_13 
I4.NODE_37_length_14009_cov_117.049683_2 
I4.NODE_37_length_14009_cov_117.049683_3 
I4.NODE_37_length_14009_cov_117.049683_4 K06911
I4.NODE_37_length_14009_cov_117.049683_5 
I4.NODE_37_length_14009_cov_117.049683_6 
I4.NODE_37_length_14009_cov_117.049683_7 K05997
I4.NODE_37_length_14009_cov_117.049683_8 K09014
I4.NODE_37_length_14009_cov_117.049683_9 K09013
I4.NODE_380_length_1703_cov_117.391663_1 K11474
I4.NODE_380_length_1703_cov_117.391663_2 
I4.NODE_384_length_2661_cov_127.147316.1.2739_1 
I4.NODE_384_length_2661_cov_127.147316.1.2739_2 K02495
I4.NODE_384_length_2661_cov_127.147316.1.2739_3 
I4.NODE_384_length_2661_cov_127.147316.1.2739_4 
I4.NODE_387_length_31068_cov_111.753990.2.31156_1 
I4.NODE_387_length_31068_cov_111.753990.2.31156_10 K03292
I4.NODE_387_length_31068_cov_111.753990.2.31156_11 
I4.NODE_387_length_31068_cov_111.753990.2.31156_12 
I4.NODE_387_length_31068_cov_111.753990.2.31156_13 K01809
I4.NODE_387_length_31068_cov_111.753990.2.31156_14 K01676
I4.NODE_387_length_31068_cov_111.753990.2.31156_15 K01679
I4.NODE_387_length_31068_cov_111.753990.2.31156_16 K10748
I4.NODE_387_length_31068_cov_111.753990.2.31156_17 
I4.NODE_387_length_31068_cov_111.753990.2.31156_18 K07661
I4.NODE_387_length_31068_cov_111.753990.2.31156_19 K02442
I4.NODE_387_length_31068_cov_111.753990.2.31156_2 K00214
I4.NODE_387_length_31068_cov_111.753990.2.31156_20 K00287
I4.NODE_387_length_31068_cov_111.753990.2.31156_21 K03758
I4.NODE_387_length_31068_cov_111.753990.2.31156_22 
I4.NODE_387_length_31068_cov_111.753990.2.31156_23 K00324
I4.NODE_387_length_31068_cov_111.753990.2.31156_24 K00325
I4.NODE_387_length_31068_cov_111.753990.2.31156_25 K11744
I4.NODE_387_length_31068_cov_111.753990.2.31156_3 K01488
I4.NODE_387_length_31068_cov_111.753990.2.31156_4 K01760
I4.NODE_387_length_31068_cov_111.753990.2.31156_5 K02790 K02791
I4.NODE_387_length_31068_cov_111.753990.2.31156_6 K02529
I4.NODE_387_length_31068_cov_111.753990.2.31156_7 K00076
I4.NODE_387_length_31068_cov_111.753990.2.31156_8 
I4.NODE_387_length_31068_cov_111.753990.2.31156_9 K01195
I4.NODE_389_length_16794_cov_130.368347.31.16882_1 
I4.NODE_389_length_16794_cov_130.368347.31.16882_10 K07677
I4.NODE_389_length_16794_cov_130.368347.31.16882_11 K07687
I4.NODE_389_length_16794_cov_130.368347.31.16882_12 K07676
I4.NODE_389_length_16794_cov_130.368347.31.16882_2 
I4.NODE_389_length_16794_cov_130.368347.31.16882_3 
I4.NODE_389_length_16794_cov_130.368347.31.16882_4 K00626
I4.NODE_389_length_16794_cov_130.368347.31.16882_5 K02106
I4.NODE_389_length_16794_cov_130.368347.31.16882_6 K01035
I4.NODE_389_length_16794_cov_130.368347.31.16882_7 K01034
I4.NODE_389_length_16794_cov_130.368347.31.16882_8 K07714
I4.NODE_389_length_16794_cov_130.368347.31.16882_9 K07710
I4.NODE_38_length_2660_cov_131.440598.3.2748_1 
I4.NODE_38_length_2660_cov_131.440598.3.2748_2 
I4.NODE_38_length_2660_cov_131.440598.3.2748_3 
I4.NODE_38_length_2660_cov_131.440598.3.2748_4 K00121
I4.NODE_391_length_2945_cov_128.678101_1 K06518
I4.NODE_391_length_2945_cov_128.678101_2 K05339
I4.NODE_391_length_2945_cov_128.678101_3 K01489
I4.NODE_391_length_2945_cov_128.678101_4 K03748
I4.NODE_394_length_615_cov_130.151215_1 
I4.NODE_395_length_1807_cov_131.529053_1 
I4.NODE_395_length_1807_cov_131.529053_2 
I4.NODE_405_length_1640_cov_113.460976.1.1305_1 K00883
I4.NODE_405_length_1640_cov_113.460976.1.1305_2 
I4.NODE_405_length_1640_cov_113.460976.1316.1726_1 
I4.NODE_408_length_6522_cov_124.478844.1.6606_1 
I4.NODE_408_length_6522_cov_124.478844.1.6606_2 K07024
I4.NODE_408_length_6522_cov_124.478844.1.6606_3 K01048
I4.NODE_408_length_6522_cov_124.478844.1.6606_4 K05834
I4.NODE_408_length_6522_cov_124.478844.1.6606_5 K05835
I4.NODE_408_length_6522_cov_124.478844.1.6606_6 K03654
I4.NODE_408_length_6522_cov_124.478844.1.6606_7 
I4.NODE_409_length_15155_cov_111.049026.20.15243_1 K00219
I4.NODE_409_length_15155_cov_111.049026.20.15243_10 K09251
I4.NODE_409_length_15155_cov_111.049026.20.15243_2 
I4.NODE_409_length_15155_cov_111.049026.20.15243_3 K03931
I4.NODE_409_length_15155_cov_111.049026.20.15243_4 
I4.NODE_409_length_15155_cov_111.049026.20.15243_5 
I4.NODE_409_length_15155_cov_111.049026.20.15243_6 K12112
I4.NODE_409_length_15155_cov_111.049026.20.15243_7 K12111
I4.NODE_409_length_15155_cov_111.049026.20.15243_8 K12113
I4.NODE_409_length_15155_cov_111.049026.20.15243_9 
I4.NODE_40_length_1684_cov_111.936462.2.1772_1 K02550
I4.NODE_411_length_789_cov_139.045624_1 
I4.NODE_414_length_4388_cov_116.579765.4.4473_1 
I4.NODE_414_length_4388_cov_116.579765.4.4473_2 
I4.NODE_414_length_4388_cov_116.579765.4.4473_3 K03296
I4.NODE_415_length_26354_cov_133.419815_1 
I4.NODE_415_length_26354_cov_133.419815_10 K05808
I4.NODE_415_length_26354_cov_133.419815_11 K03092
I4.NODE_415_length_26354_cov_133.419815_12 K06861
I4.NODE_415_length_26354_cov_133.419815_13 K09774
I4.NODE_415_length_26354_cov_133.419815_14 K11719
I4.NODE_415_length_26354_cov_133.419815_15 K03270
I4.NODE_415_length_26354_cov_133.419815_16 K06041
I4.NODE_415_length_26354_cov_133.419815_17 K07301
I4.NODE_415_length_26354_cov_133.419815_18 K02065
I4.NODE_415_length_26354_cov_133.419815_19 K02066
I4.NODE_415_length_26354_cov_133.419815_2 K07139
I4.NODE_415_length_26354_cov_133.419815_20 K02067
I4.NODE_415_length_26354_cov_133.419815_21 K07323
I4.NODE_415_length_26354_cov_133.419815_22 K07122
I4.NODE_415_length_26354_cov_133.419815_23 
I4.NODE_415_length_26354_cov_133.419815_24 K00790
I4.NODE_415_length_26354_cov_133.419815_25 
I4.NODE_415_length_26354_cov_133.419815_26 K02523
I4.NODE_415_length_26354_cov_133.419815_27 K02888
I4.NODE_415_length_26354_cov_133.419815_28 K02899
I4.NODE_415_length_26354_cov_133.419815_29 
I4.NODE_415_length_26354_cov_133.419815_3 K07648
I4.NODE_415_length_26354_cov_133.419815_30 K03979
I4.NODE_415_length_26354_cov_133.419815_31 K07259
I4.NODE_415_length_26354_cov_133.419815_4 
I4.NODE_415_length_26354_cov_133.419815_5 K03814
I4.NODE_415_length_26354_cov_133.419815_6 
I4.NODE_415_length_26354_cov_133.419815_7 K08485
I4.NODE_415_length_26354_cov_133.419815_8 K06958
I4.NODE_415_length_26354_cov_133.419815_9 K02806
I4.NODE_41_length_9271_cov_146.428116.2.9359_1 K05366
I4.NODE_41_length_9271_cov_146.428116.2.9359_2 K08312
I4.NODE_41_length_9271_cov_146.428116.2.9359_3 
I4.NODE_41_length_9271_cov_146.428116.2.9359_4 K07025
I4.NODE_41_length_9271_cov_146.428116.2.9359_5 K04762
I4.NODE_41_length_9271_cov_146.428116.2.9359_6 K04083
I4.NODE_41_length_9271_cov_146.428116.2.9359_7 
I4.NODE_41_length_9271_cov_146.428116.2.9359_8 K01610
I4.NODE_423_length_4114_cov_117.698349_1 
I4.NODE_423_length_4114_cov_117.698349_2 
I4.NODE_423_length_4114_cov_117.698349_3 K03497
I4.NODE_423_length_4114_cov_117.698349_4 
I4.NODE_423_length_4114_cov_117.698349_5 
I4.NODE_426_length_808_cov_124.783417.3.896_1 K01580
I4.NODE_429_length_792_cov_213.284088.1.873_1 
I4.NODE_429_length_792_cov_213.284088.1.873_2 K08989
I4.NODE_42_length_11150_cov_142.490585_1 
I4.NODE_42_length_11150_cov_142.490585_10 K03687
I4.NODE_42_length_11150_cov_142.490585_11 K00858
I4.NODE_42_length_11150_cov_142.490585_12 K03631
I4.NODE_42_length_11150_cov_142.490585_2 
I4.NODE_42_length_11150_cov_142.490585_3 
I4.NODE_42_length_11150_cov_142.490585_4 K00554
I4.NODE_42_length_11150_cov_142.490585_5 K02860
I4.NODE_42_length_11150_cov_142.490585_6 K02959
I4.NODE_42_length_11150_cov_142.490585_7 K03106
I4.NODE_42_length_11150_cov_142.490585_8 
I4.NODE_42_length_11150_cov_142.490585_9 K03699
I4.NODE_434_length_559_cov_132.644012_1 
I4.NODE_43_length_1115_cov_134.016144_1 
I4.NODE_440_length_7283_cov_122.743515.2.7367_1 K03476
I4.NODE_440_length_7283_cov_122.743515.2.7367_2 K03477
I4.NODE_440_length_7283_cov_122.743515.2.7367_3 K06889
I4.NODE_440_length_7283_cov_122.743515.2.7367_4 
I4.NODE_440_length_7283_cov_122.743515.2.7367_5 
I4.NODE_440_length_7283_cov_122.743515.2.7367_6 K09456
I4.NODE_440_length_7283_cov_122.743515.2.7367_7 K01917
I4.NODE_440_length_7283_cov_122.743515.2.7367_8 
I4.NODE_441_length_739_cov_120.882271_1 
I4.NODE_441_length_739_cov_120.882271_2 
I4.NODE_442_length_1179_cov_125.111961_1 
I4.NODE_452_length_8007_cov_119.865616.1.3070_1 K02518
I4.NODE_452_length_8007_cov_119.865616.1.3070_2 K00684
I4.NODE_452_length_8007_cov_119.865616.1.3070_3 K06148
I4.NODE_452_length_8007_cov_119.865616.3423.8095_1 K06148
I4.NODE_452_length_8007_cov_119.865616.3423.8095_2 K00384
I4.NODE_452_length_8007_cov_119.865616.3423.8095_3 K03719
I4.NODE_452_length_8007_cov_119.865616.3423.8095_4 
I4.NODE_453_length_6775_cov_122.249741.2.6863_1 K01708
I4.NODE_453_length_6775_cov_122.249741.2.6863_2 K12299
I4.NODE_453_length_6775_cov_122.249741.2.6863_3 K00042
I4.NODE_453_length_6775_cov_122.249741.2.6863_4 K00865
I4.NODE_455_length_5404_cov_111.813286_1 K03074
I4.NODE_455_length_5404_cov_111.813286_2 K03072
I4.NODE_455_length_5404_cov_111.813286_3 K03210
I4.NODE_455_length_5404_cov_111.813286_4 K00773
I4.NODE_455_length_5404_cov_111.813286_5 K07568
I4.NODE_458_length_2469_cov_142.700287.15.2557_1 
I4.NODE_458_length_2469_cov_142.700287.15.2557_2 
I4.NODE_458_length_2469_cov_142.700287.15.2557_3 K12061
I4.NODE_458_length_2469_cov_142.700287.15.2557_4 
I4.NODE_460_length_1247_cov_141.433838_1 
I4.NODE_460_length_1247_cov_141.433838_2 
I4.NODE_461_length_6320_cov_112.551582_1 K08305
I4.NODE_461_length_6320_cov_112.551582_2 K03553
I4.NODE_461_length_6320_cov_112.551582_3 K03565
I4.NODE_461_length_6320_cov_112.551582_4 K01872
I4.NODE_462_length_15323_cov_110.198524_1 K01187
I4.NODE_462_length_15323_cov_110.198524_10 K00847
I4.NODE_462_length_15323_cov_110.198524_11 K03554
I4.NODE_462_length_15323_cov_110.198524_12 
I4.NODE_462_length_15323_cov_110.198524_2 K11736
I4.NODE_462_length_15323_cov_110.198524_3 K03311
I4.NODE_462_length_15323_cov_110.198524_4 K07636
I4.NODE_462_length_15323_cov_110.198524_5 K07657
I4.NODE_462_length_15323_cov_110.198524_6 
I4.NODE_462_length_15323_cov_110.198524_7 K03547
I4.NODE_462_length_15323_cov_110.198524_8 K03546
I4.NODE_462_length_15323_cov_110.198524_9 K08156
I4.NODE_464_length_2757_cov_113.658325_1 K02749 K02750
I4.NODE_464_length_2757_cov_113.658325_2 K01232
I4.NODE_464_length_2757_cov_113.658325_3 
I4.NODE_467_length_631_cov_111.131538_1 K03150
I4.NODE_46_length_4150_cov_115.051323_1 K00950
I4.NODE_46_length_4150_cov_115.051323_2 K00970
I4.NODE_46_length_4150_cov_115.051323_3 K01894
I4.NODE_46_length_4150_cov_115.051323_4 K06204
I4.NODE_46_length_4150_cov_115.051323_5 K06206
I4.NODE_472_length_495_cov_130.866669_1 
I4.NODE_475_length_500_cov_114.944000.1.581_1 
I4.NODE_475_length_500_cov_114.944000.1.581_2 
I4.NODE_477_length_21671_cov_116.603249_1 
I4.NODE_477_length_21671_cov_116.603249_10 K11072
I4.NODE_477_length_21671_cov_116.603249_11 K11071
I4.NODE_477_length_21671_cov_116.603249_12 K11070
I4.NODE_477_length_21671_cov_116.603249_13 K11069
I4.NODE_477_length_21671_cov_116.603249_14 
I4.NODE_477_length_21671_cov_116.603249_15 
I4.NODE_477_length_21671_cov_116.603249_16 
I4.NODE_477_length_21671_cov_116.603249_17 K12410
I4.NODE_477_length_21671_cov_116.603249_18 K00884
I4.NODE_477_length_21671_cov_116.603249_19 K09808
I4.NODE_477_length_21671_cov_116.603249_2 K12152
I4.NODE_477_length_21671_cov_116.603249_20 K09810
I4.NODE_477_length_21671_cov_116.603249_21 K09808
I4.NODE_477_length_21671_cov_116.603249_22 
I4.NODE_477_length_21671_cov_116.603249_23 
I4.NODE_477_length_21671_cov_116.603249_3 K00566
I4.NODE_477_length_21671_cov_116.603249_4 K07153
I4.NODE_477_length_21671_cov_116.603249_5 K01756
I4.NODE_477_length_21671_cov_116.603249_6 K07660
I4.NODE_477_length_21671_cov_116.603249_7 K07637
I4.NODE_477_length_21671_cov_116.603249_8 
I4.NODE_477_length_21671_cov_116.603249_9 K01258
I4.NODE_478_length_1968_cov_112.607216_1 
I4.NODE_478_length_1968_cov_112.607216_2 K09806
I4.NODE_478_length_1968_cov_112.607216_3 K02858
I4.NODE_478_length_1968_cov_112.607216_4 
I4.NODE_47_length_8761_cov_129.386261_1 
I4.NODE_47_length_8761_cov_129.386261_2 
I4.NODE_47_length_8761_cov_129.386261_3 K09978
I4.NODE_47_length_8761_cov_129.386261_4 
I4.NODE_47_length_8761_cov_129.386261_5 K00146
I4.NODE_47_length_8761_cov_129.386261_6 K00276
I4.NODE_47_length_8761_cov_129.386261_7 K02618
I4.NODE_480_length_24350_cov_135.949493.1.7311_1 
I4.NODE_480_length_24350_cov_135.949493.1.7311_10 
I4.NODE_480_length_24350_cov_135.949493.1.7311_2 K00864
I4.NODE_480_length_24350_cov_135.949493.1.7311_3 
I4.NODE_480_length_24350_cov_135.949493.1.7311_4 K00528
I4.NODE_480_length_24350_cov_135.949493.1.7311_5 
I4.NODE_480_length_24350_cov_135.949493.1.7311_6 
I4.NODE_480_length_24350_cov_135.949493.1.7311_7 
I4.NODE_480_length_24350_cov_135.949493.1.7311_8 
I4.NODE_480_length_24350_cov_135.949493.1.7311_9 K01803
I4.NODE_481_length_2774_cov_127.415642_1 
I4.NODE_481_length_2774_cov_127.415642_2 
I4.NODE_481_length_2774_cov_127.415642_3 
I4.NODE_481_length_2774_cov_127.415642_4 
I4.NODE_493_length_3483_cov_120.364914_1 
I4.NODE_493_length_3483_cov_120.364914_2 
I4.NODE_493_length_3483_cov_120.364914_3 
I4.NODE_493_length_3483_cov_120.364914_4 
I4.NODE_496_length_4747_cov_124.801140_1 K11734
I4.NODE_496_length_4747_cov_124.801140_2 K03807
I4.NODE_496_length_4747_cov_124.801140_3 K03806
I4.NODE_496_length_4747_cov_124.801140_4 K00767
I4.NODE_496_length_4747_cov_124.801140_5 K02682
I4.NODE_496_length_4747_cov_124.801140_6 
I4.NODE_4_length_5040_cov_116.784325.1.5125_1 K03694
I4.NODE_4_length_5040_cov_116.784325.1.5125_2 K06891
I4.NODE_4_length_5040_cov_116.784325.1.5125_3 K03704
I4.NODE_4_length_5040_cov_116.784325.1.5125_4 K05685 K05686
I4.NODE_504_length_36394_cov_127.903885.1.25917_1 K08159
I4.NODE_504_length_36394_cov_127.903885.1.25917_10 
I4.NODE_504_length_36394_cov_127.903885.1.25917_11 K01284
I4.NODE_504_length_36394_cov_127.903885.1.25917_12 K00540
I4.NODE_504_length_36394_cov_127.903885.1.25917_13 
I4.NODE_504_length_36394_cov_127.903885.1.25917_14 
I4.NODE_504_length_36394_cov_127.903885.1.25917_15 K00040
I4.NODE_504_length_36394_cov_127.903885.1.25917_16 K08173
I4.NODE_504_length_36394_cov_127.903885.1.25917_17 K08322
I4.NODE_504_length_36394_cov_127.903885.1.25917_18 K08323
I4.NODE_504_length_36394_cov_127.903885.1.25917_19 
I4.NODE_504_length_36394_cov_127.903885.1.25917_2 K05595
I4.NODE_504_length_36394_cov_127.903885.1.25917_20 
I4.NODE_504_length_36394_cov_127.903885.1.25917_21 K00657
I4.NODE_504_length_36394_cov_127.903885.1.25917_22 
I4.NODE_504_length_36394_cov_127.903885.1.25917_23 
I4.NODE_504_length_36394_cov_127.903885.1.25917_24 K07309
I4.NODE_504_length_36394_cov_127.903885.1.25917_25 K07310
I4.NODE_504_length_36394_cov_127.903885.1.25917_3 K03712
I4.NODE_504_length_36394_cov_127.903885.1.25917_4 K13632
I4.NODE_504_length_36394_cov_127.903885.1.25917_5 K13630
I4.NODE_504_length_36394_cov_127.903885.1.25917_6 K03298
I4.NODE_504_length_36394_cov_127.903885.1.25917_7 
I4.NODE_504_length_36394_cov_127.903885.1.25917_8 
I4.NODE_504_length_36394_cov_127.903885.1.25917_9 
I4.NODE_504_length_36394_cov_127.903885.26288.36482_1 
I4.NODE_504_length_36394_cov_127.903885.26288.36482_10 K04775
I4.NODE_504_length_36394_cov_127.903885.26288.36482_11 K11742
I4.NODE_504_length_36394_cov_127.903885.26288.36482_12 K11743
I4.NODE_504_length_36394_cov_127.903885.26288.36482_2 K07312
I4.NODE_504_length_36394_cov_127.903885.26288.36482_3 
I4.NODE_504_length_36394_cov_127.903885.26288.36482_4 K03281
I4.NODE_504_length_36394_cov_127.903885.26288.36482_5 K01935
I4.NODE_504_length_36394_cov_127.903885.26288.36482_6 
I4.NODE_504_length_36394_cov_127.903885.26288.36482_7 
I4.NODE_504_length_36394_cov_127.903885.26288.36482_8 K08224
I4.NODE_504_length_36394_cov_127.903885.26288.36482_9 
I4.NODE_506_length_9697_cov_131.528610_1 
I4.NODE_506_length_9697_cov_131.528610_10 
I4.NODE_506_length_9697_cov_131.528610_2 K09923
I4.NODE_506_length_9697_cov_131.528610_3 K03439
I4.NODE_506_length_9697_cov_131.528610_4 K03575
I4.NODE_506_length_9697_cov_131.528610_5 
I4.NODE_506_length_9697_cov_131.528610_6 K03289
I4.NODE_506_length_9697_cov_131.528610_7 K01581
I4.NODE_506_length_9697_cov_131.528610_8 
I4.NODE_506_length_9697_cov_131.528610_9 K07150
I4.NODE_508_length_24160_cov_124.264404.1.24243_1 K11179
I4.NODE_508_length_24160_cov_124.264404.1.24243_10 K07343
I4.NODE_508_length_24160_cov_124.264404.1.24243_11 K13053
I4.NODE_508_length_24160_cov_124.264404.1.24243_12 K03286
I4.NODE_508_length_24160_cov_124.264404.1.24243_13 K09911
I4.NODE_508_length_24160_cov_124.264404.1.24243_14 K04770
I4.NODE_508_length_24160_cov_124.264404.1.24243_15 K01716
I4.NODE_508_length_24160_cov_124.264404.1.24243_16 K03812
I4.NODE_508_length_24160_cov_124.264404.1.24243_17 K09857
I4.NODE_508_length_24160_cov_124.264404.1.24243_18 K06192
I4.NODE_508_length_24160_cov_124.264404.1.24243_19 K03808
I4.NODE_508_length_24160_cov_124.264404.1.24243_2 K06969
I4.NODE_508_length_24160_cov_124.264404.1.24243_20 K06158
I4.NODE_508_length_24160_cov_124.264404.1.24243_21 K12297
I4.NODE_508_length_24160_cov_124.264404.1.24243_22 K07140
I4.NODE_508_length_24160_cov_124.264404.1.24243_3 K11940
I4.NODE_508_length_24160_cov_124.264404.1.24243_4 K06929
I4.NODE_508_length_24160_cov_124.264404.1.24243_5 K09909
I4.NODE_508_length_24160_cov_124.264404.1.24243_6 K01734
I4.NODE_508_length_24160_cov_124.264404.1.24243_7 K03658
I4.NODE_508_length_24160_cov_124.264404.1.24243_8 
I4.NODE_508_length_24160_cov_124.264404.1.24243_9 
I4.NODE_509_length_1394_cov_124.771881_1 K03111
I4.NODE_509_length_1394_cov_124.771881_2 
I4.NODE_513_length_2896_cov_115.549721.3.2984_1 K02752 K02753
I4.NODE_513_length_2896_cov_115.549721.3.2984_2 K03487
I4.NODE_513_length_2896_cov_115.549721.3.2984_3 K05796
I4.NODE_516_length_9571_cov_129.422424.7.9654_1 K08483
I4.NODE_516_length_9571_cov_129.422424.7.9654_2 K02784
I4.NODE_516_length_9571_cov_129.422424.7.9654_3 K01738
I4.NODE_516_length_9571_cov_129.422424.7.9654_4 K06203
I4.NODE_516_length_9571_cov_129.422424.7.9654_5 K03528
I4.NODE_516_length_9571_cov_129.422424.7.9654_6 K01972
I4.NODE_516_length_9571_cov_129.422424.7.9654_7 K09954
I4.NODE_516_length_9571_cov_129.422424.7.9654_8 
I4.NODE_516_length_9571_cov_129.422424.7.9654_9 
I4.NODE_517_length_31433_cov_125.706612.1.29718_1 K03151
I4.NODE_517_length_31433_cov_125.706612.1.29718_10 K02297
I4.NODE_517_length_31433_cov_125.706612.1.29718_11 K08218
I4.NODE_517_length_31433_cov_125.706612.1.29718_12 K07286
I4.NODE_517_length_31433_cov_125.706612.1.29718_13 
I4.NODE_517_length_31433_cov_125.706612.1.29718_14 K03545
I4.NODE_517_length_31433_cov_125.706612.1.29718_15 K01358
I4.NODE_517_length_31433_cov_125.706612.1.29718_16 K03544
I4.NODE_517_length_31433_cov_125.706612.1.29718_17 K01338
I4.NODE_517_length_31433_cov_125.706612.1.29718_18 K03530
I4.NODE_517_length_31433_cov_125.706612.1.29718_19 K03770
I4.NODE_517_length_31433_cov_125.706612.1.29718_2 K03152
I4.NODE_517_length_31433_cov_125.706612.1.29718_20 K02237
I4.NODE_517_length_31433_cov_125.706612.1.29718_21 K12500
I4.NODE_517_length_31433_cov_125.706612.1.29718_22 K06920
I4.NODE_517_length_31433_cov_125.706612.1.29718_23 
I4.NODE_517_length_31433_cov_125.706612.1.29718_24 K11938
I4.NODE_517_length_31433_cov_125.706612.1.29718_25 K05800
I4.NODE_517_length_31433_cov_125.706612.1.29718_26 K06147
I4.NODE_517_length_31433_cov_125.706612.1.29718_3 K00077
I4.NODE_517_length_31433_cov_125.706612.1.29718_4 K09767
I4.NODE_517_length_31433_cov_125.706612.1.29718_5 
I4.NODE_517_length_31433_cov_125.706612.1.29718_6 K02301
I4.NODE_517_length_31433_cov_125.706612.1.29718_7 K02300
I4.NODE_517_length_31433_cov_125.706612.1.29718_8 K02299
I4.NODE_517_length_31433_cov_125.706612.1.29718_9 K02298
I4.NODE_517_length_31433_cov_125.706612.30052.31519_1 K06148
I4.NODE_527_length_30116_cov_127.175423.1.3236_1 
I4.NODE_527_length_30116_cov_127.175423.1.3236_2 
I4.NODE_527_length_30116_cov_127.175423.1.3236_3 
I4.NODE_527_length_30116_cov_127.175423.1.3236_4 
I4.NODE_527_length_30116_cov_127.175423.3603.30204_1 K03608
I4.NODE_527_length_30116_cov_127.175423.3603.30204_10 K03503
I4.NODE_527_length_30116_cov_127.175423.3603.30204_11 K03502
I4.NODE_527_length_30116_cov_127.175423.3603.30204_12 K03611
I4.NODE_527_length_30116_cov_127.175423.3603.30204_13 K03314
I4.NODE_527_length_30116_cov_127.175423.3603.30204_14 K03603
I4.NODE_527_length_30116_cov_127.175423.3603.30204_15 K06415
I4.NODE_527_length_30116_cov_127.175423.3603.30204_16 K00285
I4.NODE_527_length_30116_cov_127.175423.3603.30204_17 K01775
I4.NODE_527_length_30116_cov_127.175423.3603.30204_18 
I4.NODE_527_length_30116_cov_127.175423.3603.30204_19 
I4.NODE_527_length_30116_cov_127.175423.3603.30204_2 K03609
I4.NODE_527_length_30116_cov_127.175423.3603.30204_20 K11105
I4.NODE_527_length_30116_cov_127.175423.3603.30204_21 K01297
I4.NODE_527_length_30116_cov_127.175423.3603.30204_22 K08308
I4.NODE_527_length_30116_cov_127.175423.3603.30204_23 
I4.NODE_527_length_30116_cov_127.175423.3603.30204_24 
I4.NODE_527_length_30116_cov_127.175423.3603.30204_25 
I4.NODE_527_length_30116_cov_127.175423.3603.30204_26 K03813
I4.NODE_527_length_30116_cov_127.175423.3603.30204_27 
I4.NODE_527_length_30116_cov_127.175423.3603.30204_3 K03610
I4.NODE_527_length_30116_cov_127.175423.3603.30204_4 
I4.NODE_527_length_30116_cov_127.175423.3603.30204_5 
I4.NODE_527_length_30116_cov_127.175423.3603.30204_6 K09902
I4.NODE_527_length_30116_cov_127.175423.3603.30204_7 K01828
I4.NODE_527_length_30116_cov_127.175423.3603.30204_8 K09160
I4.NODE_527_length_30116_cov_127.175423.3603.30204_9 K11139
I4.NODE_528_length_981_cov_128.982666_1 
I4.NODE_528_length_981_cov_128.982666_2 
I4.NODE_531_length_11681_cov_127.300575.1.11734_1 K12527
I4.NODE_531_length_11681_cov_127.300575.1.11734_2 K01564
I4.NODE_531_length_11681_cov_127.300575.1.11734_3 K12528
I4.NODE_531_length_11681_cov_127.300575.1.11734_4 K03458
I4.NODE_531_length_11681_cov_127.300575.1.11734_5 K01487
I4.NODE_531_length_11681_cov_127.300575.1.11734_6 K06901
I4.NODE_531_length_11681_cov_127.300575.1.11734_7 
I4.NODE_532_length_2832_cov_122.455154_1 K00068
I4.NODE_532_length_2832_cov_122.455154_2 K02466
I4.NODE_532_length_2832_cov_122.455154_3 K02468
I4.NODE_532_length_2832_cov_122.455154_4 K02467
I4.NODE_536_length_2086_cov_109.697510_1 
I4.NODE_536_length_2086_cov_109.697510_2 K00484
I4.NODE_536_length_2086_cov_109.697510_3 K00483
I4.NODE_53_length_3237_cov_132.400681.1.3321_1 
I4.NODE_53_length_3237_cov_132.400681.1.3321_2 K06901
I4.NODE_53_length_3237_cov_132.400681.1.3321_3 K13639
I4.NODE_53_length_3237_cov_132.400681.1.3321_4 
I4.NODE_53_length_3237_cov_132.400681.1.3321_5 
I4.NODE_550_length_25879_cov_109.713669_1 K07040
I4.NODE_550_length_25879_cov_109.713669_10 K00943
I4.NODE_550_length_25879_cov_109.713669_11 K02341
I4.NODE_550_length_25879_cov_109.713669_12 K03424
I4.NODE_550_length_25879_cov_109.713669_13 K02778 K02779
I4.NODE_550_length_25879_cov_109.713669_14 K02014
I4.NODE_550_length_25879_cov_109.713669_15 K12150
I4.NODE_550_length_25879_cov_109.713669_16 
I4.NODE_550_length_25879_cov_109.713669_17 K07337
I4.NODE_550_length_25879_cov_109.713669_18 K07251
I4.NODE_550_length_25879_cov_109.713669_19 K01207
I4.NODE_550_length_25879_cov_109.713669_2 K02911
I4.NODE_550_length_25879_cov_109.713669_20 K07000
I4.NODE_550_length_25879_cov_109.713669_21 K03885
I4.NODE_550_length_25879_cov_109.713669_22 
I4.NODE_550_length_25879_cov_109.713669_23 
I4.NODE_550_length_25879_cov_109.713669_24 K12151
I4.NODE_550_length_25879_cov_109.713669_25 
I4.NODE_550_length_25879_cov_109.713669_26 K03723
I4.NODE_550_length_25879_cov_109.713669_3 K03621
I4.NODE_550_length_25879_cov_109.713669_4 K00648
I4.NODE_550_length_25879_cov_109.713669_5 K00059
I4.NODE_550_length_25879_cov_109.713669_6 K02078
I4.NODE_550_length_25879_cov_109.713669_7 K09458
I4.NODE_550_length_25879_cov_109.713669_8 K02619
I4.NODE_550_length_25879_cov_109.713669_9 K07082
I4.NODE_559_length_3332_cov_127.485893.13.3417_1 
I4.NODE_559_length_3332_cov_127.485893.13.3417_2 
I4.NODE_559_length_3332_cov_127.485893.13.3417_3 
I4.NODE_559_length_3332_cov_127.485893.13.3417_4 K11923
I4.NODE_559_length_3332_cov_127.485893.13.3417_5 K02022
I4.NODE_563_length_3869_cov_109.209618_1 
I4.NODE_563_length_3869_cov_109.209618_2 K00163
I4.NODE_563_length_3869_cov_109.209618_3 
I4.NODE_564_length_32175_cov_110.356857.1.32260_1 K01818
I4.NODE_564_length_32175_cov_110.356857.1.32260_10 
I4.NODE_564_length_32175_cov_110.356857.1.32260_11 K08304
I4.NODE_564_length_32175_cov_110.356857.1.32260_12 K01448
I4.NODE_564_length_32175_cov_110.356857.1.32260_13 K00619
I4.NODE_564_length_32175_cov_110.356857.1.32260_14 K03581
I4.NODE_564_length_32175_cov_110.356857.1.32260_15 K03582
I4.NODE_564_length_32175_cov_110.356857.1.32260_16 K01407
I4.NODE_564_length_32175_cov_110.356857.1.32260_17 K03583
I4.NODE_564_length_32175_cov_110.356857.1.32260_18 K02681
I4.NODE_564_length_32175_cov_110.356857.1.32260_19 
I4.NODE_564_length_32175_cov_110.356857.1.32260_2 K00879
I4.NODE_564_length_32175_cov_110.356857.1.32260_20 K02680
I4.NODE_564_length_32175_cov_110.356857.1.32260_21 K02679
I4.NODE_564_length_32175_cov_110.356857.1.32260_22 K00560
I4.NODE_564_length_32175_cov_110.356857.1.32260_23 K13292
I4.NODE_564_length_32175_cov_110.356857.1.32260_24 K08484
I4.NODE_564_length_32175_cov_110.356857.1.32260_3 K02431
I4.NODE_564_length_32175_cov_110.356857.1.32260_4 K02430
I4.NODE_564_length_32175_cov_110.356857.1.32260_5 K06968
I4.NODE_564_length_32175_cov_110.356857.1.32260_6 
I4.NODE_564_length_32175_cov_110.356857.1.32260_7 
I4.NODE_564_length_32175_cov_110.356857.1.32260_8 K01766
I4.NODE_564_length_32175_cov_110.356857.1.32260_9 K02426
I4.NODE_56_length_2590_cov_128.198837_1 
I4.NODE_56_length_2590_cov_128.198837_2 
I4.NODE_56_length_2590_cov_128.198837_3 K06901
I4.NODE_578_length_10530_cov_113.770462_1 K01868
I4.NODE_578_length_10530_cov_113.770462_10 K06074
I4.NODE_578_length_10530_cov_113.770462_11 K13695
I4.NODE_578_length_10530_cov_113.770462_12 
I4.NODE_578_length_10530_cov_113.770462_2 K02520
I4.NODE_578_length_10530_cov_113.770462_3 K02916
I4.NODE_578_length_10530_cov_113.770462_4 K02887
I4.NODE_578_length_10530_cov_113.770462_5 K01889
I4.NODE_578_length_10530_cov_113.770462_6 K01890
I4.NODE_578_length_10530_cov_113.770462_7 K04764
I4.NODE_578_length_10530_cov_113.770462_8 K06073
I4.NODE_578_length_10530_cov_113.770462_9 K00432
I4.NODE_579_length_6840_cov_116.388741.1.6921_1 K00564
I4.NODE_579_length_6840_cov_116.388741.1.6921_2 K02344
I4.NODE_579_length_6840_cov_116.388741.1.6921_3 K03789
I4.NODE_579_length_6840_cov_116.388741.1.6921_4 K08723
I4.NODE_579_length_6840_cov_116.388741.1.6921_5 K02837
I4.NODE_579_length_6840_cov_116.388741.1.6921_6 K04065
I4.NODE_579_length_6840_cov_116.388741.1.6921_7 
I4.NODE_579_length_6840_cov_116.388741.1.6921_8 
I4.NODE_580_length_6302_cov_115.476036.1.6388_1 
I4.NODE_580_length_6302_cov_115.476036.1.6388_2 
I4.NODE_580_length_6302_cov_115.476036.1.6388_3 K11202
I4.NODE_580_length_6302_cov_115.476036.1.6388_4 K04069
I4.NODE_580_length_6302_cov_115.476036.1.6388_5 K00656
I4.NODE_580_length_6302_cov_115.476036.1.6388_6 
I4.NODE_58_length_5670_cov_125.329628_1 K05539
I4.NODE_58_length_5670_cov_125.329628_2 
I4.NODE_58_length_5670_cov_125.329628_3 K00344
I4.NODE_58_length_5670_cov_125.329628_4 K02314
I4.NODE_58_length_5670_cov_125.329628_5 K01775
I4.NODE_592_length_3350_cov_120.974922_1 
I4.NODE_592_length_3350_cov_120.974922_2 K10806
I4.NODE_592_length_3350_cov_120.974922_3 K06190
I4.NODE_592_length_3350_cov_120.974922_4 
I4.NODE_592_length_3350_cov_120.974922_5 K07275
I4.NODE_592_length_3350_cov_120.974922_6 
I4.NODE_595_length_3446_cov_110.931519.2.3534_1 K03181
I4.NODE_595_length_3446_cov_110.931519.2.3534_2 K03179
I4.NODE_595_length_3446_cov_110.931519.2.3534_3 K00631
I4.NODE_5_length_4158_cov_127.334778.5.4244_1 
I4.NODE_5_length_4158_cov_127.334778.5.4244_2 K01739
I4.NODE_5_length_4158_cov_127.334778.5.4244_3 K03764
I4.NODE_5_length_4158_cov_127.334778.5.4244_4 
I4.NODE_5_length_4158_cov_127.334778.5.4244_5 K02909
I4.NODE_5_length_4158_cov_127.334778.5.4244_6 K04066
I4.NODE_603_length_20549_cov_124.844666.58.20637_1 
I4.NODE_603_length_20549_cov_124.844666.58.20637_10 K11934
I4.NODE_603_length_20549_cov_124.844666.58.20637_11 K11939
I4.NODE_603_length_20549_cov_124.844666.58.20637_12 
I4.NODE_603_length_20549_cov_124.844666.58.20637_13 K10036
I4.NODE_603_length_20549_cov_124.844666.58.20637_14 K10037
I4.NODE_603_length_20549_cov_124.844666.58.20637_15 K10038
I4.NODE_603_length_20549_cov_124.844666.58.20637_16 K03442
I4.NODE_603_length_20549_cov_124.844666.58.20637_17 K06970
I4.NODE_603_length_20549_cov_124.844666.58.20637_18 K13650
I4.NODE_603_length_20549_cov_124.844666.58.20637_19 K02014
I4.NODE_603_length_20549_cov_124.844666.58.20637_2 K07757
I4.NODE_603_length_20549_cov_124.844666.58.20637_3 
I4.NODE_603_length_20549_cov_124.844666.58.20637_4 K06158
I4.NODE_603_length_20549_cov_124.844666.58.20637_5 
I4.NODE_603_length_20549_cov_124.844666.58.20637_6 
I4.NODE_603_length_20549_cov_124.844666.58.20637_7 K11924
I4.NODE_603_length_20549_cov_124.844666.58.20637_8 
I4.NODE_603_length_20549_cov_124.844666.58.20637_9 
I4.NODE_60_length_2638_cov_132.517441_1 
I4.NODE_60_length_2638_cov_132.517441_2 K03305
I4.NODE_60_length_2638_cov_132.517441_3 
I4.NODE_624_length_15244_cov_117.579308_1 K03474
I4.NODE_624_length_15244_cov_117.579308_10 K03088
I4.NODE_624_length_15244_cov_117.579308_11 K00278
I4.NODE_624_length_15244_cov_117.579308_12 
I4.NODE_624_length_15244_cov_117.579308_13 K05590
I4.NODE_624_length_15244_cov_117.579308_14 
I4.NODE_624_length_15244_cov_117.579308_15 K11249
I4.NODE_624_length_15244_cov_117.579308_16 
I4.NODE_624_length_15244_cov_117.579308_2 K03584
I4.NODE_624_length_15244_cov_117.579308_3 K03595
I4.NODE_624_length_15244_cov_117.579308_4 K03685
I4.NODE_624_length_15244_cov_117.579308_5 K03100
I4.NODE_624_length_15244_cov_117.579308_6 K03596
I4.NODE_624_length_15244_cov_117.579308_7 K03803
I4.NODE_624_length_15244_cov_117.579308_8 K03598
I4.NODE_624_length_15244_cov_117.579308_9 K03597
I4.NODE_632_length_359_cov_130.545959.1.438_1 
I4.NODE_634_length_6744_cov_123.489624.2354.6832_1 
I4.NODE_634_length_6744_cov_123.489624.2354.6832_2 
I4.NODE_634_length_6744_cov_123.489624.2354.6832_3 K02315
I4.NODE_634_length_6744_cov_123.489624.2354.6832_4 K02317
I4.NODE_634_length_6744_cov_123.489624.2354.6832_5 
I4.NODE_634_length_6744_cov_123.489624.2354.6832_6 
I4.NODE_634_length_6744_cov_123.489624.4.2025_1 K00008
I4.NODE_634_length_6744_cov_123.489624.4.2025_2 K01002
I4.NODE_638_length_3751_cov_118.657158.1.3836_1 K11932
I4.NODE_638_length_3751_cov_118.657158.1.3836_2 K03387
I4.NODE_638_length_3751_cov_118.657158.1.3836_3 K03386
I4.NODE_638_length_3751_cov_118.657158.1.3836_4 K03805
I4.NODE_643_length_835_cov_141.119766_1 
I4.NODE_648_length_4927_cov_111.976662.1.4170_1 
I4.NODE_648_length_4927_cov_111.976662.1.4170_2 
I4.NODE_648_length_4927_cov_111.976662.1.4170_3 
I4.NODE_648_length_4927_cov_111.976662.1.4170_4 
I4.NODE_648_length_4927_cov_111.976662.4181.5015_1 K08194
I4.NODE_64_length_3850_cov_130.018188_1 K00789
I4.NODE_64_length_3850_cov_130.018188_2 
I4.NODE_64_length_3850_cov_130.018188_3 K01585
I4.NODE_652_length_7321_cov_111.075127.11.7409_1 K06946
I4.NODE_652_length_7321_cov_111.075127.11.7409_2 
I4.NODE_652_length_7321_cov_111.075127.11.7409_3 
I4.NODE_652_length_7321_cov_111.075127.11.7409_4 K07001
I4.NODE_652_length_7321_cov_111.075127.11.7409_5 
I4.NODE_652_length_7321_cov_111.075127.11.7409_6 
I4.NODE_652_length_7321_cov_111.075127.11.7409_7 
I4.NODE_655_length_1673_cov_109.528992.638.1761_1 K03313
I4.NODE_666_length_405_cov_114.103706_1 
I4.NODE_66_length_6217_cov_123.981178_1 K07402
I4.NODE_66_length_6217_cov_123.981178_2 K00926
I4.NODE_66_length_6217_cov_123.981178_3 K01464
I4.NODE_66_length_6217_cov_123.981178_4 K01438
I4.NODE_66_length_6217_cov_123.981178_5 K01751
I4.NODE_679_length_3682_cov_109.101028_1 
I4.NODE_679_length_3682_cov_109.101028_2 
I4.NODE_679_length_3682_cov_109.101028_3 K01305
I4.NODE_679_length_3682_cov_109.101028_4 K06374
I4.NODE_679_length_3682_cov_109.101028_5 
I4.NODE_691_length_4125_cov_112.804604_1 K08984
I4.NODE_691_length_4125_cov_112.804604_2 K01676
I4.NODE_691_length_4125_cov_112.804604_3 K07792
I4.NODE_70_length_415_cov_113.125298_1 K03773
I4.NODE_75_length_7836_cov_121.115234_1 K01484
I4.NODE_75_length_7836_cov_121.115234_2 K05526
I4.NODE_75_length_7836_cov_121.115234_3 
I4.NODE_75_length_7836_cov_121.115234_4 K09975
I4.NODE_75_length_7836_cov_121.115234_5 K05984
I4.NODE_75_length_7836_cov_121.115234_6 K01916
I4.NODE_75_length_7836_cov_121.115234_7 K04064
I4.NODE_75_length_7836_cov_121.115234_8 K02760
I4.NODE_75_length_7836_cov_121.115234_9 K02761
I4.NODE_76_length_17714_cov_126.737610_1 
I4.NODE_76_length_17714_cov_126.737610_10 K03327
I4.NODE_76_length_17714_cov_126.737610_11 
I4.NODE_76_length_17714_cov_126.737610_12 
I4.NODE_76_length_17714_cov_126.737610_13 
I4.NODE_76_length_17714_cov_126.737610_14 
I4.NODE_76_length_17714_cov_126.737610_15 K08354
I4.NODE_76_length_17714_cov_126.737610_16 
I4.NODE_76_length_17714_cov_126.737610_17 
I4.NODE_76_length_17714_cov_126.737610_18 
I4.NODE_76_length_17714_cov_126.737610_2 K04564
I4.NODE_76_length_17714_cov_126.737610_3 K08156
I4.NODE_76_length_17714_cov_126.737610_4 
I4.NODE_76_length_17714_cov_126.737610_5 K03604
I4.NODE_76_length_17714_cov_126.737610_6 
I4.NODE_76_length_17714_cov_126.737610_7 
I4.NODE_76_length_17714_cov_126.737610_8 K00574
I4.NODE_76_length_17714_cov_126.737610_9 K00793
I4.NODE_77_length_316_cov_204.759491_1 
I4.NODE_78_length_4346_cov_111.478828.2.4434_1 
I4.NODE_78_length_4346_cov_111.478828.2.4434_2 K00540
I4.NODE_78_length_4346_cov_111.478828.2.4434_3 K08094
I4.NODE_78_length_4346_cov_111.478828.2.4434_4 K07106
I4.NODE_78_length_4346_cov_111.478828.2.4434_5 K11191 K11192
I4.NODE_79_length_7925_cov_139.622833_1 K11931
I4.NODE_79_length_7925_cov_139.622833_2 K02821
I4.NODE_79_length_7925_cov_139.622833_3 K09686
I4.NODE_79_length_7925_cov_139.622833_4 K09687
I4.NODE_79_length_7925_cov_139.622833_5 K01673
I4.NODE_79_length_7925_cov_139.622833_6 K00760
I4.NODE_79_length_7925_cov_139.622833_7 K00117
I4.NODE_79_length_7925_cov_139.622833_8 
I4.NODE_80_length_3719_cov_136.180695_1 K02798 K02799 K02800
I4.NODE_80_length_3719_cov_136.180695_2 K00009
I4.NODE_80_length_3719_cov_136.180695_3 K02562
I4.NODE_83_length_12624_cov_141.166504_1 
I4.NODE_83_length_12624_cov_141.166504_10 K01141
I4.NODE_83_length_12624_cov_141.166504_11 
I4.NODE_83_length_12624_cov_141.166504_12 K07112
I4.NODE_83_length_12624_cov_141.166504_13 
I4.NODE_83_length_12624_cov_141.166504_14 
I4.NODE_83_length_12624_cov_141.166504_15 
I4.NODE_83_length_12624_cov_141.166504_16 K01175
I4.NODE_83_length_12624_cov_141.166504_17 
I4.NODE_83_length_12624_cov_141.166504_2 
I4.NODE_83_length_12624_cov_141.166504_3 
I4.NODE_83_length_12624_cov_141.166504_4 
I4.NODE_83_length_12624_cov_141.166504_5 
I4.NODE_83_length_12624_cov_141.166504_6 
I4.NODE_83_length_12624_cov_141.166504_7 
I4.NODE_83_length_12624_cov_141.166504_8 K07470
I4.NODE_83_length_12624_cov_141.166504_9 K07258
I4.NODE_84_length_8583_cov_131.577530.4.8669_1 
I4.NODE_84_length_8583_cov_131.577530.4.8669_2 K03760
I4.NODE_84_length_8583_cov_131.577530.4.8669_3 K07771
I4.NODE_84_length_8583_cov_131.577530.4.8669_4 K07643
I4.NODE_84_length_8583_cov_131.577530.4.8669_5 
I4.NODE_84_length_8583_cov_131.577530.4.8669_6 K03762
I4.NODE_84_length_8583_cov_131.577530.4.8669_7 
I4.NODE_84_length_8583_cov_131.577530.4.8669_8 
I4.NODE_86_length_1266_cov_110.977882.1.1350_1 K07685
I4.NODE_86_length_1266_cov_110.977882.1.1350_2 
I4.NODE_87_length_11940_cov_125.840706.1.12024_1 K00540
I4.NODE_87_length_11940_cov_125.840706.1.12024_10 
I4.NODE_87_length_11940_cov_125.840706.1.12024_11 
I4.NODE_87_length_11940_cov_125.840706.1.12024_2 K03559
I4.NODE_87_length_11940_cov_125.840706.1.12024_3 K03561
I4.NODE_87_length_11940_cov_125.840706.1.12024_4 K01760
I4.NODE_87_length_11940_cov_125.840706.1.12024_5 
I4.NODE_87_length_11940_cov_125.840706.1.12024_6 K08325
I4.NODE_87_length_11940_cov_125.840706.1.12024_7 K06221
I4.NODE_87_length_11940_cov_125.840706.1.12024_8 
I4.NODE_87_length_11940_cov_125.840706.1.12024_9 
I4.NODE_89_length_696_cov_133.698273_1 
I4.NODE_89_length_696_cov_133.698273_2 
I4.NODE_90_length_4071_cov_118.013512_1 K02381
I4.NODE_90_length_4071_cov_118.013512_2 K00073
I4.NODE_90_length_4071_cov_118.013512_3 K02083
I4.NODE_90_length_4071_cov_118.013512_4 
I4.NODE_91_length_13586_cov_121.540627_1 
I4.NODE_91_length_13586_cov_121.540627_10 K01443
I4.NODE_91_length_13586_cov_121.540627_11 K02564
I4.NODE_91_length_13586_cov_121.540627_12 
I4.NODE_91_length_13586_cov_121.540627_2 K06189
I4.NODE_91_length_13586_cov_121.540627_3 K07042
I4.NODE_91_length_13586_cov_121.540627_4 K06217
I4.NODE_91_length_13586_cov_121.540627_5 K06168
I4.NODE_91_length_13586_cov_121.540627_6 K03184
I4.NODE_91_length_13586_cov_121.540627_7 K01953
I4.NODE_91_length_13586_cov_121.540627_8 K02566
I4.NODE_91_length_13586_cov_121.540627_9 K02565
I4.NODE_94_length_9298_cov_113.022263_1 K01627
I4.NODE_94_length_9298_cov_113.022263_10 K03321
I4.NODE_94_length_9298_cov_113.022263_2 
I4.NODE_94_length_9298_cov_113.022263_3 
I4.NODE_94_length_9298_cov_113.022263_4 K02493
I4.NODE_94_length_9298_cov_113.022263_5 K02835
I4.NODE_94_length_9298_cov_113.022263_6 K02492
I4.NODE_94_length_9298_cov_113.022263_7 K02494
I4.NODE_94_length_9298_cov_113.022263_8 K00919
I4.NODE_94_length_9298_cov_113.022263_9 K00948
I4.NODE_95_length_1085_cov_130.265442.15.1158_1 K12065
I5.NODE_100_length_2384_cov_87.680786.3.2472_1 
I5.NODE_100_length_2384_cov_87.680786.3.2472_2 
I5.NODE_100_length_2384_cov_87.680786.3.2472_3 K07112
I5.NODE_100_length_2384_cov_87.680786.3.2472_4 
I5.NODE_101_length_1888_cov_139.940674_1 K10907
I5.NODE_101_length_1888_cov_139.940674_2 K08722
I5.NODE_101_length_1888_cov_139.940674_3 
I5.NODE_104_length_4001_cov_140.035248_1 
I5.NODE_104_length_4001_cov_140.035248_2 
I5.NODE_104_length_4001_cov_140.035248_3 K02478
I5.NODE_104_length_4001_cov_140.035248_4 K02477
I5.NODE_104_length_4001_cov_140.035248_5 
I5.NODE_107_length_4288_cov_98.661148.3.4371_1 K06179
I5.NODE_107_length_4288_cov_98.661148.3.4371_2 K08300
I5.NODE_109_length_2074_cov_145.612823_1 K01619
I5.NODE_109_length_2074_cov_145.612823_2 
I5.NODE_10_length_1327_cov_137.734741_1 K13288
I5.NODE_10_length_1327_cov_137.734741_2 
I5.NODE_110_length_1050_cov_139.960953.7.1138_1 
I5.NODE_110_length_1050_cov_139.960953.7.1138_2 K02438
I5.NODE_112_length_1576_cov_95.850891_1 K07269
I5.NODE_112_length_1576_cov_95.850891_2 K07496
I5.NODE_115_length_2405_cov_94.789604.231.2493_1 
I5.NODE_115_length_2405_cov_94.789604.231.2493_2 K04084
I5.NODE_119_length_7362_cov_95.873672_1 K08302
I5.NODE_119_length_7362_cov_95.873672_2 K02082
I5.NODE_119_length_7362_cov_95.873672_3 K01443
I5.NODE_119_length_7362_cov_95.873672_4 
I5.NODE_119_length_7362_cov_95.873672_5 
I5.NODE_119_length_7362_cov_95.873672_6 
I5.NODE_119_length_7362_cov_95.873672_7 K02745
I5.NODE_119_length_7362_cov_95.873672_8 K00917
I5.NODE_121_length_4934_cov_88.995132.1.2563_1 K07119
I5.NODE_121_length_4934_cov_88.995132.1.2563_2 K03823
I5.NODE_121_length_4934_cov_88.995132.1.2563_3 K09936
I5.NODE_121_length_4934_cov_88.995132.1.2563_4 
I5.NODE_121_length_4934_cov_88.995132.1.2563_5 
I5.NODE_121_length_4934_cov_88.995132.2927.5022_1 K00137
I5.NODE_121_length_4934_cov_88.995132.2927.5022_2 K02053
I5.NODE_122_length_729_cov_101.238686_1 K00138
I5.NODE_123_length_9694_cov_106.813286.2.9782_1 K12690
I5.NODE_123_length_9694_cov_106.813286.2.9782_2 K00427
I5.NODE_123_length_9694_cov_106.813286.2.9782_3 K05799
I5.NODE_123_length_9694_cov_106.813286.2.9782_4 K00101
I5.NODE_123_length_9694_cov_106.813286.2.9782_5 K03216
I5.NODE_123_length_9694_cov_106.813286.2.9782_6 K00640
I5.NODE_123_length_9694_cov_106.813286.2.9782_7 K00057
I5.NODE_123_length_9694_cov_106.813286.2.9782_8 K03071
I5.NODE_125_length_1872_cov_149.694443_1 
I5.NODE_125_length_1872_cov_149.694443_2 K06889
I5.NODE_125_length_1872_cov_149.694443_3 
I5.NODE_128_length_910_cov_100.125275_1 K03820
I5.NODE_12_length_3157_cov_92.006653.1.3241_1 
I5.NODE_12_length_3157_cov_92.006653.1.3241_2 K06889
I5.NODE_12_length_3157_cov_92.006653.1.3241_3 
I5.NODE_12_length_3157_cov_92.006653.1.3241_4 
I5.NODE_12_length_3157_cov_92.006653.1.3241_5 
I5.NODE_134_length_5567_cov_102.172623_1 K03648
I5.NODE_134_length_5567_cov_102.172623_2 K03214
I5.NODE_134_length_5567_cov_102.172623_3 K03672
I5.NODE_134_length_5567_cov_102.172623_4 K05812
I5.NODE_134_length_5567_cov_102.172623_5 K09181
I5.NODE_135_length_3889_cov_100.237335_1 
I5.NODE_135_length_3889_cov_100.237335_2 K08997
I5.NODE_135_length_3889_cov_100.237335_3 
I5.NODE_135_length_3889_cov_100.237335_4 K01626
I5.NODE_135_length_3889_cov_100.237335_5 K09773
I5.NODE_136_length_8457_cov_96.881042.1.8541_1 K07751
I5.NODE_136_length_8457_cov_96.881042.1.8541_10 K02533
I5.NODE_136_length_8457_cov_96.881042.1.8541_11 K01092
I5.NODE_136_length_8457_cov_96.881042.1.8541_2 
I5.NODE_136_length_8457_cov_96.881042.1.8541_3 K04755
I5.NODE_136_length_8457_cov_96.881042.1.8541_4 K04044
I5.NODE_136_length_8457_cov_96.881042.1.8541_5 K04082
I5.NODE_136_length_8457_cov_96.881042.1.8541_6 K13628
I5.NODE_136_length_8457_cov_96.881042.1.8541_7 K04488
I5.NODE_136_length_8457_cov_96.881042.1.8541_8 K04487
I5.NODE_136_length_8457_cov_96.881042.1.8541_9 K13643
I5.NODE_137_length_5918_cov_89.998138_1 K08303
I5.NODE_137_length_5918_cov_89.998138_2 K09946
I5.NODE_137_length_5918_cov_89.998138_3 K07664
I5.NODE_137_length_5918_cov_89.998138_4 K07642
I5.NODE_137_length_5918_cov_89.998138_5 
I5.NODE_137_length_5918_cov_89.998138_6 
I5.NODE_138_length_10285_cov_98.194649_1 K13641
I5.NODE_138_length_10285_cov_98.194649_2 K00548
I5.NODE_138_length_10285_cov_98.194649_3 K03324
I5.NODE_138_length_10285_cov_98.194649_4 K05995
I5.NODE_138_length_10285_cov_98.194649_5 
I5.NODE_138_length_10285_cov_98.194649_6 
I5.NODE_138_length_10285_cov_98.194649_7 
I5.NODE_13_length_4985_cov_92.034103_1 
I5.NODE_13_length_4985_cov_92.034103_2 K02454
I5.NODE_13_length_4985_cov_92.034103_3 K02453
I5.NODE_13_length_4985_cov_92.034103_4 K02452
I5.NODE_144_length_2387_cov_94.365311_1 K02168
I5.NODE_144_length_2387_cov_94.365311_2 K02167
I5.NODE_147_length_2663_cov_96.079987.3.2751_1 K01659
I5.NODE_147_length_2663_cov_96.079987.3.2751_2 K03417
I5.NODE_147_length_2663_cov_96.079987.3.2751_3 K02688
I5.NODE_150_length_2023_cov_98.785965_1 
I5.NODE_150_length_2023_cov_98.785965_2 
I5.NODE_154_length_2390_cov_108.593727.1.2476_1 
I5.NODE_158_length_7956_cov_97.916290.1.8042_1 K00758
I5.NODE_158_length_7956_cov_97.916290.1.8042_2 K01839
I5.NODE_158_length_7956_cov_97.916290.1.8042_3 K03784
I5.NODE_158_length_7956_cov_97.916290.1.8042_4 
I5.NODE_158_length_7956_cov_97.916290.1.8042_5 K03800
I5.NODE_158_length_7956_cov_97.916290.1.8042_6 K07186
I5.NODE_158_length_7956_cov_97.916290.1.8042_7 K01079
I5.NODE_158_length_7956_cov_97.916290.1.8042_8 K04485
I5.NODE_15_length_2055_cov_139.441849_1 K03668
I5.NODE_15_length_2055_cov_139.441849_2 K03778
I5.NODE_15_length_2055_cov_139.441849_3 
I5.NODE_161_length_10524_cov_88.055779.2.4993_1 K05516
I5.NODE_161_length_10524_cov_88.055779.2.4993_2 
I5.NODE_161_length_10524_cov_88.055779.2.4993_3 K03533
I5.NODE_161_length_10524_cov_88.055779.2.4993_4 K07811
I5.NODE_161_length_10524_cov_88.055779.2.4993_5 K03532
I5.NODE_161_length_10524_cov_88.055779.5333.10612_1 K07772
I5.NODE_161_length_10524_cov_88.055779.5333.10612_2 K11930
I5.NODE_161_length_10524_cov_88.055779.5333.10612_3 K07647
I5.NODE_161_length_10524_cov_88.055779.5333.10612_4 
I5.NODE_162_length_9641_cov_105.775230.19.9729_1 
I5.NODE_162_length_9641_cov_105.775230.19.9729_2 K01012
I5.NODE_162_length_9641_cov_105.775230.19.9729_3 
I5.NODE_162_length_9641_cov_105.775230.19.9729_4 K06910
I5.NODE_162_length_9641_cov_105.775230.19.9729_5 K01051
I5.NODE_162_length_9641_cov_105.775230.19.9729_6 K01681
I5.NODE_162_length_9641_cov_105.775230.19.9729_7 K03319
I5.NODE_162_length_9641_cov_105.775230.19.9729_8 K09788
I5.NODE_165_length_7377_cov_87.620575_1 K01952
I5.NODE_165_length_7377_cov_87.620575_2 K07711
I5.NODE_165_length_7377_cov_87.620575_3 
I5.NODE_165_length_7377_cov_87.620575_4 K07715
I5.NODE_165_length_7377_cov_87.620575_5 K04751
I5.NODE_165_length_7377_cov_87.620575_6 K05916
I5.NODE_170_length_8303_cov_98.053719_1 K03578
I5.NODE_170_length_8303_cov_98.053719_2 K01118
I5.NODE_170_length_8303_cov_98.053719_3 K04459
I5.NODE_170_length_8303_cov_98.053719_4 
I5.NODE_172_length_1791_cov_97.731438_1 K07076
I5.NODE_172_length_1791_cov_97.731438_2 K01425
I5.NODE_175_length_968_cov_94.382233_1 K00954
I5.NODE_175_length_968_cov_94.382233_2 
I5.NODE_177_length_1741_cov_87.429062_1 K03642
I5.NODE_177_length_1741_cov_87.429062_2 K07258
I5.NODE_178_length_5154_cov_93.923553_1 K04753
I5.NODE_178_length_5154_cov_93.923553_2 K00655
I5.NODE_178_length_5154_cov_93.923553_3 K02621
I5.NODE_178_length_5154_cov_93.923553_4 K07471
I5.NODE_17_length_8089_cov_94.014091_1 
I5.NODE_17_length_8089_cov_94.014091_10 
I5.NODE_17_length_8089_cov_94.014091_11 
I5.NODE_17_length_8089_cov_94.014091_2 K03683
I5.NODE_17_length_8089_cov_94.014091_3 K01759
I5.NODE_17_length_8089_cov_94.014091_4 K10680
I5.NODE_17_length_8089_cov_94.014091_5 
I5.NODE_17_length_8089_cov_94.014091_6 K06938
I5.NODE_17_length_8089_cov_94.014091_7 
I5.NODE_17_length_8089_cov_94.014091_8 K04565
I5.NODE_17_length_8089_cov_94.014091_9 
I5.NODE_181_length_7015_cov_106.018814_1 
I5.NODE_181_length_7015_cov_106.018814_2 
I5.NODE_181_length_7015_cov_106.018814_3 
I5.NODE_181_length_7015_cov_106.018814_4 
I5.NODE_181_length_7015_cov_106.018814_5 K00842
I5.NODE_181_length_7015_cov_106.018814_6 
I5.NODE_181_length_7015_cov_106.018814_7 
I5.NODE_184_length_5187_cov_94.198570_1 K03182
I5.NODE_184_length_5187_cov_94.198570_2 K05368
I5.NODE_184_length_5187_cov_94.198570_3 K00632
I5.NODE_184_length_5187_cov_94.198570_4 K01825
I5.NODE_186_length_4239_cov_88.213730.8.4327_1 
I5.NODE_186_length_4239_cov_88.213730.8.4327_2 K07784
I5.NODE_186_length_4239_cov_88.213730.8.4327_3 K07783
I5.NODE_186_length_4239_cov_88.213730.8.4327_4 K07675
I5.NODE_190_length_6286_cov_98.066498.1.6371_1 K01223
I5.NODE_190_length_6286_cov_98.066498.1.6371_2 K00281
I5.NODE_190_length_6286_cov_98.066498.1.6371_3 K02437
I5.NODE_190_length_6286_cov_98.066498.1.6371_4 K00605
I5.NODE_193_length_1133_cov_101.296555_1 K01935
I5.NODE_196_length_641_cov_89.338531_1 K01669
I5.NODE_1_length_1594_cov_87.593475_1 K00980
I5.NODE_1_length_1594_cov_87.593475_2 
I5.NODE_200_length_2872_cov_98.199516.1.2957_1 
I5.NODE_200_length_2872_cov_98.199516.1.2957_2 K01613
I5.NODE_200_length_2872_cov_98.199516.1.2957_3 K06949
I5.NODE_203_length_2411_cov_100.162590.2.2499_1 
I5.NODE_203_length_2411_cov_100.162590.2.2499_2 K03556
I5.NODE_204_length_3083_cov_92.509895_1 
I5.NODE_204_length_3083_cov_92.509895_2 K12940
I5.NODE_204_length_3083_cov_92.509895_3 K12941
I5.NODE_207_length_14595_cov_108.914696_1 
I5.NODE_207_length_14595_cov_108.914696_10 K02020
I5.NODE_207_length_14595_cov_108.914696_11 K02018
I5.NODE_207_length_14595_cov_108.914696_12 K02017
I5.NODE_207_length_14595_cov_108.914696_13 K07024
I5.NODE_207_length_14595_cov_108.914696_14 K07404
I5.NODE_207_length_14595_cov_108.914696_15 
I5.NODE_207_length_14595_cov_108.914696_2 K01834
I5.NODE_207_length_14595_cov_108.914696_3 K01785
I5.NODE_207_length_14595_cov_108.914696_4 K00849
I5.NODE_207_length_14595_cov_108.914696_5 K00965
I5.NODE_207_length_14595_cov_108.914696_6 K01784
I5.NODE_207_length_14595_cov_108.914696_7 K05776
I5.NODE_207_length_14595_cov_108.914696_8 K02019
I5.NODE_207_length_14595_cov_108.914696_9 
I5.NODE_208_length_1042_cov_87.452972_1 
I5.NODE_208_length_1042_cov_87.452972_2 K11752
I5.NODE_20_length_6502_cov_103.903412_1 
I5.NODE_20_length_6502_cov_103.903412_2 K03742
I5.NODE_20_length_6502_cov_103.903412_3 
I5.NODE_20_length_6502_cov_103.903412_4 K12661
I5.NODE_20_length_6502_cov_103.903412_5 
I5.NODE_20_length_6502_cov_103.903412_6 K12660
I5.NODE_20_length_6502_cov_103.903412_7 
I5.NODE_210_length_775_cov_142.270966.8.863_1 
I5.NODE_210_length_775_cov_142.270966.8.863_2 K00127
I5.NODE_210_length_775_cov_142.270966.8.863_3 
I5.NODE_213_length_9827_cov_105.317596_1 K03466
I5.NODE_213_length_9827_cov_105.317596_2 K03634
I5.NODE_213_length_9827_cov_105.317596_3 K07478
I5.NODE_213_length_9827_cov_105.317596_4 K01875
I5.NODE_213_length_9827_cov_105.317596_5 K07306
I5.NODE_213_length_9827_cov_105.317596_6 K07307
I5.NODE_213_length_9827_cov_105.317596_7 K07308
I5.NODE_213_length_9827_cov_105.317596_8 
I5.NODE_215_length_2430_cov_87.862137_1 K01112
I5.NODE_215_length_2430_cov_87.862137_2 
I5.NODE_218_length_426_cov_105.335678_1 
I5.NODE_21_length_6967_cov_87.583321_1 K05712
I5.NODE_21_length_6967_cov_87.583321_2 K05818
I5.NODE_21_length_6967_cov_87.583321_3 
I5.NODE_21_length_6967_cov_87.583321_4 K01190
I5.NODE_21_length_6967_cov_87.583321_5 
I5.NODE_220_length_6136_cov_91.551010_1 K00647
I5.NODE_220_length_6136_cov_91.551010_2 
I5.NODE_220_length_6136_cov_91.551010_3 
I5.NODE_220_length_6136_cov_91.551010_4 K03473
I5.NODE_220_length_6136_cov_91.551010_5 K00133
I5.NODE_220_length_6136_cov_91.551010_6 
I5.NODE_224_length_1752_cov_89.172943.1.1823_1 
I5.NODE_224_length_1752_cov_89.172943.1.1823_2 K01879
I5.NODE_228_length_10613_cov_89.847450_1 K06201
I5.NODE_228_length_10613_cov_89.847450_10 K00575
I5.NODE_228_length_10613_cov_89.847450_11 
I5.NODE_228_length_10613_cov_89.847450_2 K09907
I5.NODE_228_length_10613_cov_89.847450_3 K01887
I5.NODE_228_length_10613_cov_89.847450_4 K03516
I5.NODE_228_length_10613_cov_89.847450_5 K02400
I5.NODE_228_length_10613_cov_89.847450_6 K02401
I5.NODE_228_length_10613_cov_89.847450_7 K03414
I5.NODE_228_length_10613_cov_89.847450_8 K03413
I5.NODE_228_length_10613_cov_89.847450_9 K03412
I5.NODE_229_length_1002_cov_140.254486_1 K01119
I5.NODE_232_length_2099_cov_106.889473_1 K07085
I5.NODE_232_length_2099_cov_106.889473_2 K03482
I5.NODE_235_length_1822_cov_92.173988.1.1908_1 
I5.NODE_235_length_1822_cov_92.173988.1.1908_2 K05964
I5.NODE_235_length_1822_cov_92.173988.1.1908_3 K01643
I5.NODE_240_length_944_cov_88.674789_1 
I5.NODE_240_length_944_cov_88.674789_2 
I5.NODE_240_length_944_cov_88.674789_3 
I5.NODE_242_length_18790_cov_105.379082_1 
I5.NODE_242_length_18790_cov_105.379082_10 
I5.NODE_242_length_18790_cov_105.379082_11 K03087
I5.NODE_242_length_18790_cov_105.379082_12 K06194
I5.NODE_242_length_18790_cov_105.379082_13 K00573
I5.NODE_242_length_18790_cov_105.379082_14 K03787
I5.NODE_242_length_18790_cov_105.379082_15 K06176
I5.NODE_242_length_18790_cov_105.379082_16 K01770
I5.NODE_242_length_18790_cov_105.379082_17 K00991
I5.NODE_242_length_18790_cov_105.379082_18 K05589
I5.NODE_242_length_18790_cov_105.379082_19 
I5.NODE_242_length_18790_cov_105.379082_2 K08319
I5.NODE_242_length_18790_cov_105.379082_20 K00860
I5.NODE_242_length_18790_cov_105.379082_21 K00956
I5.NODE_242_length_18790_cov_105.379082_22 K00957
I5.NODE_242_length_18790_cov_105.379082_3 
I5.NODE_242_length_18790_cov_105.379082_4 K01628
I5.NODE_242_length_18790_cov_105.379082_5 K01816
I5.NODE_242_length_18790_cov_105.379082_6 K03299
I5.NODE_242_length_18790_cov_105.379082_7 
I5.NODE_242_length_18790_cov_105.379082_8 
I5.NODE_242_length_18790_cov_105.379082_9 K03186
I5.NODE_244_length_8180_cov_102.339241_1 
I5.NODE_244_length_8180_cov_102.339241_10 
I5.NODE_244_length_8180_cov_102.339241_2 K05820
I5.NODE_244_length_8180_cov_102.339241_3 K05817
I5.NODE_244_length_8180_cov_102.339241_4 K05708
I5.NODE_244_length_8180_cov_102.339241_5 K05709
I5.NODE_244_length_8180_cov_102.339241_6 K05710
I5.NODE_244_length_8180_cov_102.339241_7 K05711
I5.NODE_244_length_8180_cov_102.339241_8 K00529
I5.NODE_244_length_8180_cov_102.339241_9 
I5.NODE_245_length_2875_cov_90.497040_1 
I5.NODE_245_length_2875_cov_90.497040_2 K07713
I5.NODE_245_length_2875_cov_90.497040_3 K07709
I5.NODE_246_length_1210_cov_106.848763.3.1298_1 
I5.NODE_24_length_3489_cov_101.122955.1.3574_1 K01687
I5.NODE_24_length_3489_cov_101.122955.1.3574_2 K00826
I5.NODE_24_length_3489_cov_101.122955.1.3574_3 K11258
I5.NODE_24_length_3489_cov_101.122955.1.3574_4 
I5.NODE_256_length_3985_cov_99.836136.3.4073_1 K01714
I5.NODE_256_length_3985_cov_99.836136.3.4073_2 K07287
I5.NODE_256_length_3985_cov_99.836136.3.4073_3 
I5.NODE_256_length_3985_cov_99.836136.3.4073_4 K01923
I5.NODE_256_length_3985_cov_99.836136.3.4073_5 K07054
I5.NODE_256_length_3985_cov_99.836136.3.4073_6 
I5.NODE_257_length_1089_cov_90.541779_1 
I5.NODE_257_length_1089_cov_90.541779_2 
I5.NODE_25_length_1264_cov_111.682755_1 K02034
I5.NODE_25_length_1264_cov_111.682755_2 
I5.NODE_265_length_1734_cov_104.320068_1 
I5.NODE_265_length_1734_cov_104.320068_2 
I5.NODE_265_length_1734_cov_104.320068_3 K10762
I5.NODE_266_length_2031_cov_97.831116.2.2119_1 
I5.NODE_266_length_2031_cov_97.831116.2.2119_2 
I5.NODE_267_length_3278_cov_91.535690.2.3366_1 K01835
I5.NODE_267_length_3278_cov_91.535690.2.3366_2 
I5.NODE_267_length_3278_cov_91.535690.2.3366_3 K07667
I5.NODE_267_length_3278_cov_91.535690.2.3366_4 
I5.NODE_273_length_6487_cov_104.069832.2.6575_1 
I5.NODE_273_length_6487_cov_104.069832.2.6575_2 K03543
I5.NODE_273_length_6487_cov_104.069832.2.6575_3 K03712
I5.NODE_273_length_6487_cov_104.069832.2.6575_4 
I5.NODE_273_length_6487_cov_104.069832.2.6575_5 
I5.NODE_273_length_6487_cov_104.069832.2.6575_6 
I5.NODE_273_length_6487_cov_104.069832.2.6575_7 K02002
I5.NODE_273_length_6487_cov_104.069832.2.6575_8 
I5.NODE_277_length_8918_cov_98.265083.28.9006_1 K07796
I5.NODE_277_length_8918_cov_98.265083.28.9006_2 K07665
I5.NODE_277_length_8918_cov_98.265083.28.9006_3 K07644
I5.NODE_277_length_8918_cov_98.265083.28.9006_4 K11740
I5.NODE_277_length_8918_cov_98.265083.28.9006_5 K11739
I5.NODE_277_length_8918_cov_98.265083.28.9006_6 
I5.NODE_27_length_1656_cov_101.096016_1 
I5.NODE_27_length_1656_cov_101.096016_2 
I5.NODE_280_length_6550_cov_98.897102.1.6627_1 K00600
I5.NODE_280_length_6550_cov_98.897102.1.6627_2 
I5.NODE_280_length_6550_cov_98.897102.1.6627_3 
I5.NODE_280_length_6550_cov_98.897102.1.6627_4 
I5.NODE_283_length_7180_cov_95.667130.1.7266_1 K05877
I5.NODE_283_length_7180_cov_95.667130.1.7266_2 K05875
I5.NODE_283_length_7180_cov_95.667130.1.7266_3 K03408
I5.NODE_283_length_7180_cov_95.667130.1.7266_4 K03407
I5.NODE_283_length_7180_cov_95.667130.1.7266_5 K02557
I5.NODE_283_length_7180_cov_95.667130.1.7266_6 K02556
I5.NODE_284_length_365_cov_106.841095_1 
I5.NODE_284_length_365_cov_106.841095_2 
I5.NODE_287_length_953_cov_96.782791_1 
I5.NODE_287_length_953_cov_96.782791_2 
I5.NODE_289_length_3931_cov_95.093613_1 
I5.NODE_289_length_3931_cov_95.093613_2 K09973
I5.NODE_289_length_3931_cov_95.093613_3 K03976
I5.NODE_289_length_3931_cov_95.093613_4 K11751
I5.NODE_292_length_614_cov_141.571655.1.699_1 K02058
I5.NODE_293_length_3792_cov_99.858650_1 
I5.NODE_293_length_3792_cov_99.858650_2 
I5.NODE_293_length_3792_cov_99.858650_3 
I5.NODE_293_length_3792_cov_99.858650_4 
I5.NODE_293_length_3792_cov_99.858650_5 
I5.NODE_295_length_735_cov_94.254425.2.820_1 
I5.NODE_29_length_1832_cov_90.862991_1 K00426
I5.NODE_29_length_1832_cov_90.862991_2 
I5.NODE_2_length_4688_cov_95.635025_1 K02054
I5.NODE_2_length_4688_cov_95.635025_2 K02052
I5.NODE_2_length_4688_cov_95.635025_3 K02055
I5.NODE_2_length_4688_cov_95.635025_4 K00375
I5.NODE_2_length_4688_cov_95.635025_5 
I5.NODE_306_length_804_cov_89.977615.17.892_1 
I5.NODE_306_length_804_cov_89.977615.17.892_2 K00765
I5.NODE_307_length_640_cov_145.790619.1.722_1 
I5.NODE_308_length_3334_cov_88.409721_1 K10773
I5.NODE_308_length_3334_cov_88.409721_2 K03613
I5.NODE_308_length_3334_cov_88.409721_3 K03612
I5.NODE_308_length_3334_cov_88.409721_4 K03614
I5.NODE_308_length_3334_cov_88.409721_5 
I5.NODE_30_length_2877_cov_89.989227_1 
I5.NODE_30_length_2877_cov_89.989227_2 K07490
I5.NODE_30_length_2877_cov_89.989227_3 K04759
I5.NODE_315_length_4792_cov_96.731842_1 
I5.NODE_315_length_4792_cov_96.731842_2 
I5.NODE_315_length_4792_cov_96.731842_3 
I5.NODE_315_length_4792_cov_96.731842_4 K02444
I5.NODE_315_length_4792_cov_96.731842_5 K02441
I5.NODE_318_length_1039_cov_102.429260_1 K05541
I5.NODE_319_length_6822_cov_94.708000.1.6904_1 K02548
I5.NODE_319_length_6822_cov_94.708000.1.6904_2 K03667
I5.NODE_319_length_6822_cov_94.708000.1.6904_3 K01419
I5.NODE_319_length_6822_cov_94.708000.1.6904_4 K03591
I5.NODE_319_length_6822_cov_94.708000.1.6904_5 K05499
I5.NODE_319_length_6822_cov_94.708000.1.6904_6 
I5.NODE_31_length_2302_cov_101.827538_1 K09955
I5.NODE_31_length_2302_cov_101.827538_2 
I5.NODE_324_length_811_cov_96.763252_1 K01914
I5.NODE_327_length_1400_cov_100.213570_1 K00928
I5.NODE_329_length_427_cov_135.255264.4.515_1 
I5.NODE_329_length_427_cov_135.255264.4.515_2 
I5.NODE_32_length_1416_cov_87.260590.2.1504_1 
I5.NODE_32_length_1416_cov_87.260590.2.1504_2 K02552
I5.NODE_333_length_5172_cov_91.603828.1.5258_1 
I5.NODE_333_length_5172_cov_91.603828.1.5258_2 K03580
I5.NODE_333_length_5172_cov_91.603828.1.5258_3 K02336
I5.NODE_338_length_635_cov_138.529129.5.721_1 K00001
I5.NODE_340_length_2095_cov_91.138901_1 K02014
I5.NODE_342_length_9151_cov_98.624847_1 
I5.NODE_342_length_9151_cov_98.624847_10 
I5.NODE_342_length_9151_cov_98.624847_11 K03212
I5.NODE_342_length_9151_cov_98.624847_2 
I5.NODE_342_length_9151_cov_98.624847_3 K10678
I5.NODE_342_length_9151_cov_98.624847_4 K05844
I5.NODE_342_length_9151_cov_98.624847_5 
I5.NODE_342_length_9151_cov_98.624847_6 K11073
I5.NODE_342_length_9151_cov_98.624847_7 K11076
I5.NODE_342_length_9151_cov_98.624847_8 K11075
I5.NODE_342_length_9151_cov_98.624847_9 K11074
I5.NODE_347_length_4632_cov_95.278931_1 K01951
I5.NODE_347_length_4632_cov_95.278931_2 
I5.NODE_347_length_4632_cov_95.278931_3 
I5.NODE_347_length_4632_cov_95.278931_4 
I5.NODE_347_length_4632_cov_95.278931_5 K03601
I5.NODE_347_length_4632_cov_95.278931_6 
I5.NODE_34_length_997_cov_103.830490_1 K03327
I5.NODE_350_length_4941_cov_88.966812_1 K01077
I5.NODE_350_length_4941_cov_88.966812_2 
I5.NODE_350_length_4941_cov_88.966812_3 K02488
I5.NODE_350_length_4941_cov_88.966812_4 K00286
I5.NODE_350_length_4941_cov_88.966812_5 K09768
I5.NODE_350_length_4941_cov_88.966812_6 
I5.NODE_357_length_3341_cov_89.466927.2.3429_1 K03521
I5.NODE_357_length_3341_cov_89.466927.2.3429_2 
I5.NODE_357_length_3341_cov_89.466927.2.3429_3 K02443
I5.NODE_357_length_3341_cov_89.466927.2.3429_4 
I5.NODE_35_length_612_cov_93.931374_1 
I5.NODE_35_length_612_cov_93.931374_2 
I5.NODE_362_length_4853_cov_100.116837.5.4941_1 
I5.NODE_362_length_4853_cov_100.116837.5.4941_2 K00705
I5.NODE_362_length_4853_cov_100.116837.5.4941_3 K00688
I5.NODE_364_length_7288_cov_90.059547.9.7376_1 
I5.NODE_364_length_7288_cov_90.059547.9.7376_2 K10974
I5.NODE_364_length_7288_cov_90.059547.9.7376_3 K01485
I5.NODE_364_length_7288_cov_90.059547.9.7376_4 K01673
I5.NODE_364_length_7288_cov_90.059547.9.7376_5 K01725
I5.NODE_364_length_7288_cov_90.059547.9.7376_6 K03449
I5.NODE_364_length_7288_cov_90.059547.9.7376_7 
I5.NODE_365_length_7227_cov_88.966652.1.7295_1 
I5.NODE_365_length_7227_cov_88.966652.1.7295_2 K07290
I5.NODE_365_length_7227_cov_88.966652.1.7295_3 
I5.NODE_365_length_7227_cov_88.966652.1.7295_4 K00874
I5.NODE_365_length_7227_cov_88.966652.1.7295_5 
I5.NODE_365_length_7227_cov_88.966652.1.7295_6 
I5.NODE_367_length_5131_cov_94.435585.1.641_1 K03320
I5.NODE_367_length_5131_cov_94.435585.971.5219_1 
I5.NODE_367_length_5131_cov_94.435585.971.5219_2 K10805
I5.NODE_367_length_5131_cov_94.435585.971.5219_3 K09914
I5.NODE_367_length_5131_cov_94.435585.971.5219_4 K07443
I5.NODE_367_length_5131_cov_94.435585.971.5219_5 
I5.NODE_367_length_5131_cov_94.435585.971.5219_6 
I5.NODE_369_length_1263_cov_98.863815.1.1330_1 K10544
I5.NODE_369_length_1263_cov_98.863815.1.1330_2 
I5.NODE_36_length_1161_cov_95.193802.1.1157_1 K01682
I5.NODE_373_length_8976_cov_102.172569_1 K08137
I5.NODE_373_length_8976_cov_102.172569_10 K09131
I5.NODE_373_length_8976_cov_102.172569_11 K01516
I5.NODE_373_length_8976_cov_102.172569_2 K02742
I5.NODE_373_length_8976_cov_102.172569_3 K01150
I5.NODE_373_length_8976_cov_102.172569_4 K09761
I5.NODE_373_length_8976_cov_102.172569_5 K07735
I5.NODE_373_length_8976_cov_102.172569_6 K07447
I5.NODE_373_length_8976_cov_102.172569_7 K02669
I5.NODE_373_length_8976_cov_102.172569_8 K06997
I5.NODE_373_length_8976_cov_102.172569_9 K02221
I5.NODE_374_length_20277_cov_88.684769_1 K01465
I5.NODE_374_length_20277_cov_88.684769_10 K02398
I5.NODE_374_length_20277_cov_88.684769_11 K02386
I5.NODE_374_length_20277_cov_88.684769_12 K02387
I5.NODE_374_length_20277_cov_88.684769_13 K02388
I5.NODE_374_length_20277_cov_88.684769_14 K02389
I5.NODE_374_length_20277_cov_88.684769_15 K02390
I5.NODE_374_length_20277_cov_88.684769_16 K02391
I5.NODE_374_length_20277_cov_88.684769_17 K02392
I5.NODE_374_length_20277_cov_88.684769_18 K02393
I5.NODE_374_length_20277_cov_88.684769_19 K02394
I5.NODE_374_length_20277_cov_88.684769_2 
I5.NODE_374_length_20277_cov_88.684769_20 K02395
I5.NODE_374_length_20277_cov_88.684769_21 K02396
I5.NODE_374_length_20277_cov_88.684769_22 
I5.NODE_374_length_20277_cov_88.684769_3 K03675
I5.NODE_374_length_20277_cov_88.684769_4 K08162
I5.NODE_374_length_20277_cov_88.684769_5 K03790
I5.NODE_374_length_20277_cov_88.684769_6 K09915
I5.NODE_374_length_20277_cov_88.684769_7 K03810
I5.NODE_374_length_20277_cov_88.684769_8 K03980
I5.NODE_374_length_20277_cov_88.684769_9 K02399
I5.NODE_375_length_1178_cov_99.640068.1.1264_1 K07348
I5.NODE_375_length_1178_cov_99.640068.1.1264_2 K07349
I5.NODE_375_length_1178_cov_99.640068.1.1264_3 
I5.NODE_37_length_2244_cov_105.450089_1 
I5.NODE_37_length_2244_cov_105.450089_2 K00666
I5.NODE_380_length_2473_cov_98.026283_1 K00002
I5.NODE_380_length_2473_cov_98.026283_2 
I5.NODE_380_length_2473_cov_98.026283_3 
I5.NODE_382_length_5908_cov_108.541809_1 K09811
I5.NODE_382_length_5908_cov_108.541809_2 K09812
I5.NODE_382_length_5908_cov_108.541809_3 K03110
I5.NODE_382_length_5908_cov_108.541809_4 K08316
I5.NODE_382_length_5908_cov_108.541809_5 K08993
I5.NODE_382_length_5908_cov_108.541809_6 
I5.NODE_382_length_5908_cov_108.541809_7 
I5.NODE_382_length_5908_cov_108.541809_8 
I5.NODE_384_length_10359_cov_106.070183.1.10445_1 
I5.NODE_384_length_10359_cov_106.070183.1.10445_10 K03970
I5.NODE_384_length_10359_cov_106.070183.1.10445_11 K03969
I5.NODE_384_length_10359_cov_106.070183.1.10445_12 K03974
I5.NODE_384_length_10359_cov_106.070183.1.10445_13 
I5.NODE_384_length_10359_cov_106.070183.1.10445_2 K01781 K01856
I5.NODE_384_length_10359_cov_106.070183.1.10445_3 K11065
I5.NODE_384_length_10359_cov_106.070183.1.10445_4 K03721
I5.NODE_384_length_10359_cov_106.070183.1.10445_5 K08990
I5.NODE_384_length_10359_cov_106.070183.1.10445_6 K06918
I5.NODE_384_length_10359_cov_106.070183.1.10445_7 K03972
I5.NODE_384_length_10359_cov_106.070183.1.10445_8 K03971
I5.NODE_384_length_10359_cov_106.070183.1.10445_9 K03973
I5.NODE_38_length_2145_cov_88.818184.1.2209_1 K02377
I5.NODE_38_length_2145_cov_88.818184.1.2209_2 K01711
I5.NODE_38_length_2145_cov_88.818184.1.2209_3 K03818
I5.NODE_393_length_4421_cov_97.988014.12.4509_1 
I5.NODE_393_length_4421_cov_97.988014.12.4509_2 K08297
I5.NODE_393_length_4421_cov_97.988014.12.4509_3 K08298
I5.NODE_393_length_4421_cov_97.988014.12.4509_4 
I5.NODE_393_length_4421_cov_97.988014.12.4509_5 K02182
I5.NODE_395_length_497_cov_210.637833_1 
I5.NODE_3_length_1102_cov_93.120689_1 
I5.NODE_3_length_1102_cov_93.120689_2 K02013
I5.NODE_3_length_1102_cov_93.120689_3 
I5.NODE_402_length_10640_cov_99.075752_1 
I5.NODE_402_length_10640_cov_99.075752_2 K07289
I5.NODE_402_length_10640_cov_99.075752_3 K01494
I5.NODE_402_length_10640_cov_99.075752_4 K00876
I5.NODE_402_length_10640_cov_99.075752_5 
I5.NODE_402_length_10640_cov_99.075752_6 K01247
I5.NODE_402_length_10640_cov_99.075752_7 
I5.NODE_404_length_12274_cov_98.232361_1 
I5.NODE_404_length_12274_cov_98.232361_10 K01692
I5.NODE_404_length_12274_cov_98.232361_11 K02613
I5.NODE_404_length_12274_cov_98.232361_12 K02612
I5.NODE_404_length_12274_cov_98.232361_13 K02611
I5.NODE_404_length_12274_cov_98.232361_14 K02610
I5.NODE_404_length_12274_cov_98.232361_15 K02609
I5.NODE_404_length_12274_cov_98.232361_2 
I5.NODE_404_length_12274_cov_98.232361_3 K02617
I5.NODE_404_length_12274_cov_98.232361_4 K02616
I5.NODE_404_length_12274_cov_98.232361_5 K01912
I5.NODE_404_length_12274_cov_98.232361_6 K02615
I5.NODE_404_length_12274_cov_98.232361_7 K02614
I5.NODE_404_length_12274_cov_98.232361_8 K00074
I5.NODE_404_length_12274_cov_98.232361_9 K01692
I5.NODE_408_length_469_cov_101.963753_1 
I5.NODE_40_length_1162_cov_142.376938_1 
I5.NODE_40_length_1162_cov_142.376938_2 
I5.NODE_413_length_5788_cov_106.489464_1 K13637
I5.NODE_413_length_5788_cov_106.489464_2 
I5.NODE_413_length_5788_cov_106.489464_3 
I5.NODE_413_length_5788_cov_106.489464_4 K01686
I5.NODE_413_length_5788_cov_106.489464_5 K03299
I5.NODE_415_length_9070_cov_88.207825.1.9143_1 K01093
I5.NODE_415_length_9070_cov_88.207825.1.9143_2 K00426
I5.NODE_415_length_9070_cov_88.207825.1.9143_3 K00425
I5.NODE_415_length_9070_cov_88.207825.1.9143_4 K03618
I5.NODE_415_length_9070_cov_88.207825.1.9143_5 K03619
I5.NODE_415_length_9070_cov_88.207825.1.9143_6 K03605
I5.NODE_415_length_9070_cov_88.207825.1.9143_7 K03620
I5.NODE_415_length_9070_cov_88.207825.1.9143_8 K06281
I5.NODE_415_length_9070_cov_88.207825.1.9143_9 
I5.NODE_418_length_5092_cov_102.699532_1 K03296
I5.NODE_418_length_5092_cov_102.699532_2 K07674
I5.NODE_420_length_1335_cov_96.436707.8.1423_1 
I5.NODE_427_length_8959_cov_98.484314.2.6007_1 K04761
I5.NODE_427_length_8959_cov_98.484314.2.6007_2 K01755
I5.NODE_427_length_8959_cov_98.484314.2.6007_3 K00930
I5.NODE_427_length_8959_cov_98.484314.2.6007_4 K00145
I5.NODE_427_length_8959_cov_98.484314.2.6007_5 K01438
I5.NODE_427_length_8959_cov_98.484314.6370.9047_1 K01595
I5.NODE_431_length_8530_cov_87.989449.20.8606_1 
I5.NODE_431_length_8530_cov_87.989449.20.8606_2 K00694
I5.NODE_431_length_8530_cov_87.989449.20.8606_3 
I5.NODE_431_length_8530_cov_87.989449.20.8606_4 K01179
I5.NODE_431_length_8530_cov_87.989449.20.8606_5 K09667
I5.NODE_433_length_419_cov_103.844872_1 K04754
I5.NODE_438_length_1845_cov_96.140923.20.1933_1 
I5.NODE_438_length_1845_cov_96.140923.20.1933_2 K00059
I5.NODE_438_length_1845_cov_96.140923.20.1933_3 
I5.NODE_439_length_481_cov_91.085236_1 
I5.NODE_44_length_3513_cov_99.106178_1 K06957
I5.NODE_44_length_3513_cov_99.106178_2 
I5.NODE_44_length_3513_cov_99.106178_3 
I5.NODE_44_length_3513_cov_99.106178_4 K01439
I5.NODE_464_length_413_cov_96.559319_1 
I5.NODE_469_length_4675_cov_90.428665.3.4763_1 
I5.NODE_469_length_4675_cov_90.428665.3.4763_2 
I5.NODE_469_length_4675_cov_90.428665.3.4763_3 
I5.NODE_469_length_4675_cov_90.428665.3.4763_4 
I5.NODE_469_length_4675_cov_90.428665.3.4763_5 
I5.NODE_469_length_4675_cov_90.428665.3.4763_6 
I5.NODE_469_length_4675_cov_90.428665.3.4763_7 
I5.NODE_469_length_4675_cov_90.428665.3.4763_8 
I5.NODE_477_length_4106_cov_100.842911.1.4176_1 
I5.NODE_477_length_4106_cov_100.842911.1.4176_2 K01480
I5.NODE_477_length_4106_cov_100.842911.1.4176_3 K07387
I5.NODE_477_length_4106_cov_100.842911.1.4176_4 
I5.NODE_47_length_451_cov_125.944565.9.539_1 
I5.NODE_47_length_451_cov_125.944565.9.539_2 
I5.NODE_48_length_3096_cov_103.650841_1 
I5.NODE_48_length_3096_cov_103.650841_2 
I5.NODE_48_length_3096_cov_103.650841_3 K07229
I5.NODE_48_length_3096_cov_103.650841_4 K03649
I5.NODE_48_length_3096_cov_103.650841_5 
I5.NODE_491_length_4242_cov_107.450966_1 K10985
I5.NODE_491_length_4242_cov_107.450966_2 K10986
I5.NODE_491_length_4242_cov_107.450966_3 K02080
I5.NODE_491_length_4242_cov_107.450966_4 
I5.NODE_492_length_4312_cov_108.053108.2.4400_1 K03475
I5.NODE_492_length_4312_cov_108.053108.2.4400_2 K02822
I5.NODE_492_length_4312_cov_108.053108.2.4400_3 K02821
I5.NODE_492_length_4312_cov_108.053108.2.4400_4 K03078
I5.NODE_492_length_4312_cov_108.053108.2.4400_5 K03079
I5.NODE_492_length_4312_cov_108.053108.2.4400_6 K03077
I5.NODE_492_length_4312_cov_108.053108.2.4400_7 
I5.NODE_502_length_6056_cov_89.547722.10.6144_1 K00673
I5.NODE_502_length_6056_cov_89.547722.10.6144_2 K00840
I5.NODE_502_length_6056_cov_89.547722.10.6144_3 K01142
I5.NODE_502_length_6056_cov_89.547722.10.6144_4 
I5.NODE_502_length_6056_cov_89.547722.10.6144_5 
I5.NODE_502_length_6056_cov_89.547722.10.6144_6 
I5.NODE_502_length_6056_cov_89.547722.10.6144_7 
I5.NODE_504_length_324_cov_101.882713_1 
I5.NODE_505_length_5639_cov_100.963470_1 
I5.NODE_505_length_5639_cov_100.963470_2 K00845
I5.NODE_505_length_5639_cov_100.963470_3 K11202
I5.NODE_505_length_5639_cov_100.963470_4 
I5.NODE_505_length_5639_cov_100.963470_5 
I5.NODE_505_length_5639_cov_100.963470_6 K08326
I5.NODE_505_length_5639_cov_100.963470_7 
I5.NODE_50_length_8057_cov_98.846840.1.8132_1 
I5.NODE_50_length_8057_cov_98.846840.1.8132_2 K00939
I5.NODE_50_length_8057_cov_98.846840.1.8132_3 K01772
I5.NODE_50_length_8057_cov_98.846840.1.8132_4 K01066
I5.NODE_50_length_8057_cov_98.846840.1.8132_5 K00892
I5.NODE_50_length_8057_cov_98.846840.1.8132_6 K03455
I5.NODE_50_length_8057_cov_98.846840.1.8132_7 K08223
I5.NODE_513_length_3230_cov_95.431267_1 K03498
I5.NODE_513_length_3230_cov_95.431267_2 
I5.NODE_513_length_3230_cov_95.431267_3 K01271
I5.NODE_515_length_317_cov_96.495270_1 
I5.NODE_518_length_387_cov_96.444443_1 
I5.NODE_518_length_387_cov_96.444443_2 
I5.NODE_528_length_5748_cov_95.110474.26.5836_1 
I5.NODE_528_length_5748_cov_95.110474.26.5836_2 
I5.NODE_528_length_5748_cov_95.110474.26.5836_3 
I5.NODE_528_length_5748_cov_95.110474.26.5836_4 
I5.NODE_528_length_5748_cov_95.110474.26.5836_5 
I5.NODE_528_length_5748_cov_95.110474.26.5836_6 
I5.NODE_528_length_5748_cov_95.110474.26.5836_7 
I5.NODE_528_length_5748_cov_95.110474.26.5836_8 
I5.NODE_528_length_5748_cov_95.110474.26.5836_9 
I5.NODE_538_length_1709_cov_97.888824_1 K07283
I5.NODE_538_length_1709_cov_97.888824_2 K00850
I5.NODE_54_length_2715_cov_92.975693_1 
I5.NODE_54_length_2715_cov_92.975693_2 
I5.NODE_550_length_9386_cov_90.291283_1 
I5.NODE_550_length_9386_cov_90.291283_2 K11203
I5.NODE_550_length_9386_cov_90.291283_3 K08483 K11189 K11201
I5.NODE_550_length_9386_cov_90.291283_4 K08314
I5.NODE_550_length_9386_cov_90.291283_5 K00005
I5.NODE_550_length_9386_cov_90.291283_6 K09974
I5.NODE_550_length_9386_cov_90.291283_7 
I5.NODE_550_length_9386_cov_90.291283_8 K03782
I5.NODE_558_length_5042_cov_90.086273.15.5130_1 K00627
I5.NODE_558_length_5042_cov_90.086273.15.5130_2 K00382
I5.NODE_558_length_5042_cov_90.086273.15.5130_3 
I5.NODE_56_length_981_cov_146.212036.1.1061_1 K07350
I5.NODE_57_length_4450_cov_101.466515.2.4538_1 K03669
I5.NODE_57_length_4450_cov_101.466515.2.4538_2 
I5.NODE_57_length_4450_cov_101.466515.2.4538_3 K12147
I5.NODE_57_length_4450_cov_101.466515.2.4538_4 K08161
I5.NODE_57_length_4450_cov_101.466515.2.4538_5 K02517
I5.NODE_586_length_8507_cov_104.609146.1.8593_1 K11102
I5.NODE_586_length_8507_cov_104.609146.1.8593_2 K07126
I5.NODE_586_length_8507_cov_104.609146.1.8593_3 K00123
I5.NODE_586_length_8507_cov_104.609146.1.8593_4 
I5.NODE_586_length_8507_cov_104.609146.1.8593_5 
I5.NODE_586_length_8507_cov_104.609146.1.8593_6 
I5.NODE_586_length_8507_cov_104.609146.1.8593_7 
I5.NODE_592_length_4368_cov_95.624313.6.4456_1 K08349
I5.NODE_592_length_4368_cov_95.624313.6.4456_2 K08350
I5.NODE_592_length_4368_cov_95.624313.6.4456_3 K00001
I5.NODE_592_length_4368_cov_95.624313.6.4456_4 K00027
I5.NODE_59_length_790_cov_94.215187.1.856_1 K03424
I5.NODE_59_length_790_cov_94.215187.1.856_2 
I5.NODE_5_length_1263_cov_156.778305_1 
I5.NODE_5_length_1263_cov_156.778305_2 K07314
I5.NODE_5_length_1263_cov_156.778305_3 
I5.NODE_600_length_3476_cov_104.586304.9.3549_1 
I5.NODE_600_length_3476_cov_104.586304.9.3549_2 K00703
I5.NODE_600_length_3476_cov_104.586304.9.3549_3 K00975
I5.NODE_605_length_328_cov_100.362808_1 
I5.NODE_606_length_12238_cov_91.738029.582.12326_1 K07192
I5.NODE_606_length_12238_cov_91.738029.582.12326_10 
I5.NODE_606_length_12238_cov_91.738029.582.12326_2 K03272
I5.NODE_606_length_12238_cov_91.738029.582.12326_3 K00982
I5.NODE_606_length_12238_cov_91.738029.582.12326_4 
I5.NODE_606_length_12238_cov_91.738029.582.12326_5 K07184
I5.NODE_606_length_12238_cov_91.738029.582.12326_6 K00974
I5.NODE_606_length_12238_cov_91.738029.582.12326_7 K06153
I5.NODE_606_length_12238_cov_91.738029.582.12326_8 K01633
I5.NODE_606_length_12238_cov_91.738029.582.12326_9 K08591
I5.NODE_62_length_3318_cov_102.654610_1 K00087
I5.NODE_62_length_3318_cov_102.654610_2 K13479
I5.NODE_62_length_3318_cov_102.654610_3 K13480
I5.NODE_63_length_10840_cov_87.599075_1 K11927
I5.NODE_63_length_10840_cov_87.599075_10 K06132
I5.NODE_63_length_10840_cov_87.599075_11 K07027
I5.NODE_63_length_10840_cov_87.599075_12 
I5.NODE_63_length_10840_cov_87.599075_2 
I5.NODE_63_length_10840_cov_87.599075_3 K01993
I5.NODE_63_length_10840_cov_87.599075_4 
I5.NODE_63_length_10840_cov_87.599075_5 K01990
I5.NODE_63_length_10840_cov_87.599075_6 K09686
I5.NODE_63_length_10840_cov_87.599075_7 K09686
I5.NODE_63_length_10840_cov_87.599075_8 
I5.NODE_63_length_10840_cov_87.599075_9 K06896
I5.NODE_64_length_2587_cov_93.785851.1.2670_1 K03701
I5.NODE_64_length_2587_cov_93.785851.1.2670_2 
I5.NODE_64_length_2587_cov_93.785851.1.2670_3 
I5.NODE_663_length_335_cov_136.405975_1 
I5.NODE_68_length_2152_cov_95.053436_1 K01698
I5.NODE_68_length_2152_cov_95.053436_2 K03119
I5.NODE_68_length_2152_cov_95.053436_3 
I5.NODE_6_length_3200_cov_108.155937_1 K10000
I5.NODE_6_length_3200_cov_108.155937_2 K09997
I5.NODE_6_length_3200_cov_108.155937_3 K09999
I5.NODE_6_length_3200_cov_108.155937_4 K09998
I5.NODE_6_length_3200_cov_108.155937_5 
I5.NODE_70_length_8059_cov_99.966248_1 
I5.NODE_70_length_8059_cov_99.966248_2 
I5.NODE_70_length_8059_cov_99.966248_3 
I5.NODE_70_length_8059_cov_99.966248_4 K00313
I5.NODE_70_length_8059_cov_99.966248_5 
I5.NODE_70_length_8059_cov_99.966248_6 K12507
I5.NODE_70_length_8059_cov_99.966248_7 K01007
I5.NODE_71_length_15125_cov_107.973221_1 K03522
I5.NODE_71_length_15125_cov_107.973221_10 K01525
I5.NODE_71_length_15125_cov_107.973221_11 K06195
I5.NODE_71_length_15125_cov_107.973221_12 K02528
I5.NODE_71_length_15125_cov_107.973221_13 K00097
I5.NODE_71_length_15125_cov_107.973221_14 K03771
I5.NODE_71_length_15125_cov_107.973221_15 K04744
I5.NODE_71_length_15125_cov_107.973221_16 K05801
I5.NODE_71_length_15125_cov_107.973221_2 K00313
I5.NODE_71_length_15125_cov_107.973221_3 
I5.NODE_71_length_15125_cov_107.973221_4 K08368
I5.NODE_71_length_15125_cov_107.973221_5 K11746
I5.NODE_71_length_15125_cov_107.973221_6 K11745
I5.NODE_71_length_15125_cov_107.973221_7 K00287
I5.NODE_71_length_15125_cov_107.973221_8 
I5.NODE_71_length_15125_cov_107.973221_9 
I5.NODE_77_length_9131_cov_109.163727.1.9174_1 K00917
I5.NODE_77_length_9131_cov_109.163727.1.9174_10 
I5.NODE_77_length_9131_cov_109.163727.1.9174_2 K08302
I5.NODE_77_length_9131_cov_109.163727.1.9174_3 K01623
I5.NODE_77_length_9131_cov_109.163727.1.9174_4 
I5.NODE_77_length_9131_cov_109.163727.1.9174_5 K05521
I5.NODE_77_length_9131_cov_109.163727.1.9174_6 K00852
I5.NODE_77_length_9131_cov_109.163727.1.9174_7 K03710
I5.NODE_77_length_9131_cov_109.163727.1.9174_8 K07273
I5.NODE_77_length_9131_cov_109.163727.1.9174_9 K00877 K00941
I5.NODE_81_length_4004_cov_87.328918.2.4060_1 
I5.NODE_81_length_4004_cov_87.328918.2.4060_2 K01089
I5.NODE_81_length_4004_cov_87.328918.2.4060_3 K02501
I5.NODE_81_length_4004_cov_87.328918.2.4060_4 K01814
I5.NODE_81_length_4004_cov_87.328918.2.4060_5 K02500
I5.NODE_81_length_4004_cov_87.328918.2.4060_6 
I5.NODE_82_length_5105_cov_105.099121.4.5193_1 
I5.NODE_82_length_5105_cov_105.099121.4.5193_2 
I5.NODE_82_length_5105_cov_105.099121.4.5193_3 
I5.NODE_82_length_5105_cov_105.099121.4.5193_4 
I5.NODE_82_length_5105_cov_105.099121.4.5193_5 K07322
I5.NODE_82_length_5105_cov_105.099121.4.5193_6 K11737
I5.NODE_83_length_1305_cov_137.518768_1 
I5.NODE_83_length_1305_cov_137.518768_2 K03833
I5.NODE_84_length_5536_cov_92.852783.5.5624_1 
I5.NODE_84_length_5536_cov_92.852783.5.5624_2 K05779
I5.NODE_84_length_5536_cov_92.852783.5.5624_3 
I5.NODE_84_length_5536_cov_92.852783.5.5624_4 K01010
I5.NODE_84_length_5536_cov_92.852783.5.5624_5 K00995
I5.NODE_84_length_5536_cov_92.852783.5.5624_6 K08320
I5.NODE_84_length_5536_cov_92.852783.5.5624_7 
I5.NODE_84_length_5536_cov_92.852783.5.5624_8 K00262
I5.NODE_84_length_5536_cov_92.852783.5.5624_9 
I5.NODE_85_length_793_cov_91.505676.5.881_1 K03776
I5.NODE_88_length_1835_cov_91.397820_1 K03702
I5.NODE_89_length_413_cov_97.760292_1 K01424
I5.NODE_90_length_3385_cov_103.478584.1.3470_1 K01752
I5.NODE_90_length_3385_cov_103.478584.1.3470_2 K07567
I5.NODE_90_length_3385_cov_103.478584.1.3470_3 
I5.NODE_91_length_3773_cov_100.579117.19.3815_1 
I5.NODE_91_length_3773_cov_100.579117.19.3815_2 
I5.NODE_91_length_3773_cov_100.579117.19.3815_3 K03281
I5.NODE_91_length_3773_cov_100.579117.19.3815_4 K01845
I5.NODE_91_length_3773_cov_100.579117.19.3815_5 
I5.NODE_93_length_1853_cov_97.766861.4.1941_1 
I5.NODE_93_length_1853_cov_97.766861.4.1941_2 
I5.NODE_94_length_3688_cov_90.915398.1.3725_1 
I5.NODE_94_length_3688_cov_90.915398.1.3725_2 
I5.NODE_94_length_3688_cov_90.915398.1.3725_3 K11891
I5.NODE_95_length_3101_cov_91.670105_1 K11933
I5.NODE_95_length_3101_cov_91.670105_2 K00378
I5.NODE_95_length_3101_cov_91.670105_3 
I5.NODE_9_length_1150_cov_91.229568_1 K02775
I6.NODE_103_length_1683_cov_74.816994.8.1771_1 K00602
I6.NODE_112_length_586_cov_75.810577_1 
I6.NODE_112_length_586_cov_75.810577_2 
I6.NODE_11_length_1854_cov_82.922333_1 
I6.NODE_11_length_1854_cov_82.922333_2 
I6.NODE_11_length_1854_cov_82.922333_3 
I6.NODE_11_length_1854_cov_82.922333_4 
I6.NODE_124_length_1120_cov_73.129463.1.1205_1 
I6.NODE_124_length_1120_cov_73.129463.1.1205_2 K02034
I6.NODE_12_length_585_cov_121.429062_1 
I6.NODE_12_length_585_cov_121.429062_2 
I6.NODE_134_length_839_cov_73.336113.7.927_1 
I6.NODE_145_length_1042_cov_76.851250_1 
I6.NODE_146_length_3518_cov_71.782547_1 
I6.NODE_146_length_3518_cov_71.782547_2 K03328
I6.NODE_146_length_3518_cov_71.782547_3 
I6.NODE_146_length_3518_cov_71.782547_4 K03606
I6.NODE_146_length_3518_cov_71.782547_5 
I6.NODE_152_length_4680_cov_81.017738_1 K02049
I6.NODE_152_length_4680_cov_81.017738_2 K02050
I6.NODE_152_length_4680_cov_81.017738_3 K04091
I6.NODE_152_length_4680_cov_81.017738_4 K02051
I6.NODE_152_length_4680_cov_81.017738_5 K00299
I6.NODE_156_length_5057_cov_82.400238_1 K01996
I6.NODE_156_length_5057_cov_82.400238_2 K01995
I6.NODE_156_length_5057_cov_82.400238_3 K01998
I6.NODE_156_length_5057_cov_82.400238_4 K01997
I6.NODE_156_length_5057_cov_82.400238_5 K01999
I6.NODE_164_length_1889_cov_82.839600_1 K01194
I6.NODE_164_length_1889_cov_82.839600_2 
I6.NODE_167_length_586_cov_84.310577_1 
I6.NODE_167_length_586_cov_84.310577_2 
I6.NODE_172_length_5710_cov_73.931000_1 
I6.NODE_172_length_5710_cov_73.931000_2 K03269
I6.NODE_172_length_5710_cov_73.931000_3 K01588
I6.NODE_172_length_5710_cov_73.931000_4 K01589
I6.NODE_172_length_5710_cov_73.931000_5 K00926
I6.NODE_172_length_5710_cov_73.931000_6 
I6.NODE_172_length_5710_cov_73.931000_7 
I6.NODE_175_length_1857_cov_72.182014.2.1934_1 
I6.NODE_175_length_1857_cov_72.182014.2.1934_2 K12265
I6.NODE_175_length_1857_cov_72.182014.2.1934_3 
I6.NODE_180_length_951_cov_119.216614_1 K01223
I6.NODE_180_length_951_cov_119.216614_2 
I6.NODE_193_length_5114_cov_79.649391_1 
I6.NODE_193_length_5114_cov_79.649391_2 
I6.NODE_193_length_5114_cov_79.649391_3 
I6.NODE_193_length_5114_cov_79.649391_4 
I6.NODE_194_length_2012_cov_81.929924_1 
I6.NODE_194_length_2012_cov_81.929924_2 K06959
I6.NODE_197_length_1832_cov_75.671394_1 K03431
I6.NODE_197_length_1832_cov_75.671394_2 K00796
I6.NODE_19_length_3379_cov_73.500443_1 K07787
I6.NODE_19_length_3379_cov_73.500443_2 K07798
I6.NODE_19_length_3379_cov_73.500443_3 K07810
I6.NODE_1_length_1075_cov_85.299538_1 
I6.NODE_1_length_1075_cov_85.299538_2 K08279
I6.NODE_1_length_1075_cov_85.299538_3 
I6.NODE_200_length_6926_cov_83.767113.2.7014_1 
I6.NODE_200_length_6926_cov_83.767113.2.7014_2 K02445
I6.NODE_200_length_6926_cov_83.767113.2.7014_3 K00111
I6.NODE_200_length_6926_cov_83.767113.2.7014_4 K00112
I6.NODE_200_length_6926_cov_83.767113.2.7014_5 K00113
I6.NODE_200_length_6926_cov_83.767113.2.7014_6 
I6.NODE_209_length_5330_cov_77.750465.1.5416_1 K01638
I6.NODE_209_length_5330_cov_77.750465.1.5416_2 K11477
I6.NODE_209_length_5330_cov_77.750465.1.5416_3 K11473
I6.NODE_209_length_5330_cov_77.750465.1.5416_4 K11472
I6.NODE_209_length_5330_cov_77.750465.1.5416_5 K00104
I6.NODE_210_length_2174_cov_86.552895_1 
I6.NODE_210_length_2174_cov_86.552895_2 K03147
I6.NODE_213_length_408_cov_75.372551_1 K00878
I6.NODE_219_length_644_cov_84.172363.1.725_1 
I6.NODE_219_length_644_cov_84.172363.1.725_2 
I6.NODE_222_length_4960_cov_84.597984_1 
I6.NODE_222_length_4960_cov_84.597984_2 K02446
I6.NODE_222_length_4960_cov_84.597984_3 
I6.NODE_222_length_4960_cov_84.597984_4 K02173
I6.NODE_222_length_4960_cov_84.597984_5 K02006
I6.NODE_222_length_4960_cov_84.597984_6 K02006
I6.NODE_222_length_4960_cov_84.597984_7 K02008
I6.NODE_227_length_921_cov_75.420197_1 K00768
I6.NODE_227_length_921_cov_75.420197_2 
I6.NODE_229_length_2558_cov_72.543785_1 
I6.NODE_229_length_2558_cov_72.543785_2 K01720
I6.NODE_229_length_2558_cov_72.543785_3 
I6.NODE_22_length_2851_cov_118.873726_1 K07223
I6.NODE_22_length_2851_cov_118.873726_2 
I6.NODE_22_length_2851_cov_118.873726_3 
I6.NODE_22_length_2851_cov_118.873726_4 
I6.NODE_22_length_2851_cov_118.873726_5 
I6.NODE_238_length_8029_cov_80.723503.2.8117_1 K05921
I6.NODE_238_length_8029_cov_80.723503.2.8117_2 K00151
I6.NODE_238_length_8029_cov_80.723503.2.8117_3 K00455
I6.NODE_238_length_8029_cov_80.723503.2.8117_4 K01826
I6.NODE_238_length_8029_cov_80.723503.2.8117_5 K02509
I6.NODE_238_length_8029_cov_80.723503.2.8117_6 K02510
I6.NODE_238_length_8029_cov_80.723503.2.8117_7 K02511
I6.NODE_238_length_8029_cov_80.723503.2.8117_8 K02508
I6.NODE_241_length_6071_cov_83.029488_1 
I6.NODE_241_length_6071_cov_83.029488_2 K02099
I6.NODE_241_length_6071_cov_83.029488_3 K00853
I6.NODE_241_length_6071_cov_83.029488_4 K01804
I6.NODE_241_length_6071_cov_83.029488_5 K01786
I6.NODE_242_length_1059_cov_75.865913.3.1147_1 K03458
I6.NODE_247_length_385_cov_85.311691_1 
I6.NODE_254_length_515_cov_75.873787.31.603_1 
I6.NODE_255_length_5778_cov_74.789024_1 
I6.NODE_255_length_5778_cov_74.789024_2 
I6.NODE_255_length_5778_cov_74.789024_3 K06925
I6.NODE_255_length_5778_cov_74.789024_4 
I6.NODE_255_length_5778_cov_74.789024_5 K01448
I6.NODE_255_length_5778_cov_74.789024_6 K03572
I6.NODE_25_length_5027_cov_78.865921_1 
I6.NODE_25_length_5027_cov_78.865921_2 
I6.NODE_25_length_5027_cov_78.865921_3 
I6.NODE_25_length_5027_cov_78.865921_4 
I6.NODE_25_length_5027_cov_78.865921_5 
I6.NODE_25_length_5027_cov_78.865921_6 
I6.NODE_26_length_4107_cov_77.554176.2.4195_1 K00380
I6.NODE_26_length_4107_cov_77.554176.2.4195_2 K00381
I6.NODE_26_length_4107_cov_77.554176.2.4195_3 K00390
I6.NODE_270_length_456_cov_76.364037.3.544_1 
I6.NODE_278_length_1134_cov_120.441795_1 K12264
I6.NODE_280_length_4228_cov_81.108322_1 K01704
I6.NODE_280_length_4228_cov_81.108322_2 K01703
I6.NODE_280_length_4228_cov_81.108322_3 K00052
I6.NODE_280_length_4228_cov_81.108322_4 K01649
I6.NODE_284_length_1272_cov_81.437897_1 
I6.NODE_284_length_1272_cov_81.437897_2 
I6.NODE_289_length_7872_cov_85.211639_1 
I6.NODE_289_length_7872_cov_85.211639_2 
I6.NODE_289_length_7872_cov_85.211639_3 K09473
I6.NODE_289_length_7872_cov_85.211639_4 K09470
I6.NODE_289_length_7872_cov_85.211639_5 K03294
I6.NODE_289_length_7872_cov_85.211639_6 
I6.NODE_289_length_7872_cov_85.211639_7 K02035
I6.NODE_289_length_7872_cov_85.211639_8 
I6.NODE_295_length_5882_cov_71.597588_1 
I6.NODE_295_length_5882_cov_71.597588_2 K00266
I6.NODE_295_length_5882_cov_71.597588_3 K00265
I6.NODE_296_length_2960_cov_74.279732_1 
I6.NODE_296_length_2960_cov_74.279732_2 K00109
I6.NODE_296_length_2960_cov_74.279732_3 
I6.NODE_300_length_1670_cov_85.602394_1 
I6.NODE_315_length_966_cov_80.438927_1 K02051
I6.NODE_317_length_4049_cov_76.370712.36.4137_1 
I6.NODE_317_length_4049_cov_76.370712.36.4137_2 K02456
I6.NODE_317_length_4049_cov_76.370712.36.4137_3 
I6.NODE_317_length_4049_cov_76.370712.36.4137_4 K02458
I6.NODE_317_length_4049_cov_76.370712.36.4137_5 
I6.NODE_317_length_4049_cov_76.370712.36.4137_6 
I6.NODE_320_length_788_cov_71.975891_1 
I6.NODE_320_length_788_cov_71.975891_2 
I6.NODE_324_length_4923_cov_77.446472_1 K03750
I6.NODE_324_length_4923_cov_77.446472_2 K03751
I6.NODE_324_length_4923_cov_77.446472_3 K08313
I6.NODE_324_length_4923_cov_77.446472_4 K04069
I6.NODE_324_length_4923_cov_77.446472_5 K00656
I6.NODE_326_length_3308_cov_82.687424.1.3380_1 
I6.NODE_326_length_3308_cov_82.687424.1.3380_2 K04085
I6.NODE_326_length_3308_cov_82.687424.1.3380_3 
I6.NODE_326_length_3308_cov_82.687424.1.3380_4 
I6.NODE_326_length_3308_cov_82.687424.1.3380_5 
I6.NODE_328_length_539_cov_76.079781_1 K01130
I6.NODE_32_length_810_cov_79.692589_1 
I6.NODE_32_length_810_cov_79.692589_2 
I6.NODE_335_length_6973_cov_75.446579_1 K01448
I6.NODE_335_length_6973_cov_75.446579_2 K00228
I6.NODE_335_length_6973_cov_75.446579_3 K04033
I6.NODE_335_length_6973_cov_75.446579_4 K04025
I6.NODE_335_length_6973_cov_75.446579_5 K04026
I6.NODE_335_length_6973_cov_75.446579_6 K03736
I6.NODE_335_length_6973_cov_75.446579_7 K03735
I6.NODE_335_length_6973_cov_75.446579_8 K04019
I6.NODE_339_length_2604_cov_76.924347_1 
I6.NODE_339_length_2604_cov_76.924347_2 K03424
I6.NODE_339_length_2604_cov_76.924347_3 
I6.NODE_339_length_2604_cov_76.924347_4 
I6.NODE_340_length_6207_cov_77.395683.1.6289_1 
I6.NODE_340_length_6207_cov_77.395683.1.6289_2 
I6.NODE_340_length_6207_cov_77.395683.1.6289_3 
I6.NODE_340_length_6207_cov_77.395683.1.6289_4 
I6.NODE_342_length_352_cov_81.684662_1 
I6.NODE_343_length_3509_cov_74.818184_1 K01409
I6.NODE_343_length_3509_cov_74.818184_2 K11106
I6.NODE_343_length_3509_cov_74.818184_3 K03780
I6.NODE_343_length_3509_cov_74.818184_4 
I6.NODE_347_length_2931_cov_75.086662.2.3019_1 K00931
I6.NODE_347_length_2931_cov_75.086662.2.3019_2 K00147
I6.NODE_348_length_2958_cov_79.108185_1 K01491
I6.NODE_348_length_2958_cov_79.108185_2 
I6.NODE_348_length_2958_cov_79.108185_3 K07038
I6.NODE_348_length_2958_cov_79.108185_4 K01883
I6.NODE_358_length_518_cov_76.135132_1 
I6.NODE_35_length_2558_cov_81.177094_1 
I6.NODE_35_length_2558_cov_81.177094_2 K01546
I6.NODE_365_length_2474_cov_92.904205_1 
I6.NODE_365_length_2474_cov_92.904205_2 
I6.NODE_368_length_963_cov_84.095535_1 
I6.NODE_368_length_963_cov_84.095535_2 
I6.NODE_368_length_963_cov_84.095535_3 
I6.NODE_370_length_341_cov_86.354836_1 
I6.NODE_376_length_2525_cov_75.792076.1.2602_1 
I6.NODE_376_length_2525_cov_75.792076.1.2602_2 
I6.NODE_376_length_2525_cov_75.792076.1.2602_3 K12687
I6.NODE_384_length_2766_cov_86.339119_1 K02014
I6.NODE_384_length_2766_cov_86.339119_2 
I6.NODE_388_length_412_cov_118.385925_1 
I6.NODE_390_length_9251_cov_86.453033.1.5872_1 K03632
I6.NODE_390_length_9251_cov_86.453033.1.5872_2 K03804
I6.NODE_390_length_9251_cov_86.453033.1.5872_3 K03633
I6.NODE_390_length_9251_cov_86.453033.1.5872_4 K06219
I6.NODE_390_length_9251_cov_86.453033.1.5872_5 
I6.NODE_390_length_9251_cov_86.453033.1.5872_6 
I6.NODE_390_length_9251_cov_86.453033.6214.9339_1 K00979
I6.NODE_390_length_9251_cov_86.453033.6214.9339_2 
I6.NODE_390_length_9251_cov_86.453033.6214.9339_3 K09927
I6.NODE_390_length_9251_cov_86.453033.6214.9339_4 K00912
I6.NODE_392_length_1069_cov_76.031807_1 
I6.NODE_392_length_1069_cov_76.031807_2 K03892
I6.NODE_3_length_1982_cov_74.689705.2.2070_1 K02048
I6.NODE_3_length_1982_cov_74.689705.2.2070_2 K02046
I6.NODE_3_length_1982_cov_74.689705.2.2070_3 K02047
I6.NODE_408_length_914_cov_76.990150_1 K02316
I6.NODE_414_length_979_cov_73.576096.3.1067_1 K01256
I6.NODE_418_length_3354_cov_74.766251.1.3440_1 K06894
I6.NODE_41_length_2587_cov_113.975258_1 
I6.NODE_41_length_2587_cov_113.975258_2 K09686
I6.NODE_41_length_2587_cov_113.975258_3 
I6.NODE_425_length_514_cov_79.484436.1.597_1 K05966
I6.NODE_426_length_1306_cov_73.057426_1 
I6.NODE_426_length_1306_cov_73.057426_2 
I6.NODE_432_length_13045_cov_76.787582_1 
I6.NODE_432_length_13045_cov_76.787582_10 K05847
I6.NODE_432_length_13045_cov_76.787582_11 K05846
I6.NODE_432_length_13045_cov_76.787582_12 
I6.NODE_432_length_13045_cov_76.787582_2 K00540
I6.NODE_432_length_13045_cov_76.787582_3 
I6.NODE_432_length_13045_cov_76.787582_4 
I6.NODE_432_length_13045_cov_76.787582_5 K07262
I6.NODE_432_length_13045_cov_76.787582_6 K03777
I6.NODE_432_length_13045_cov_76.787582_7 K05349
I6.NODE_432_length_13045_cov_76.787582_8 K05845
I6.NODE_432_length_13045_cov_76.787582_9 K05846
I6.NODE_43_length_1202_cov_73.357735_1 
I6.NODE_43_length_1202_cov_73.357735_2 K11754
I6.NODE_449_length_4255_cov_82.049820.2.4340_1 K07261
I6.NODE_449_length_4255_cov_82.049820.2.4340_2 K07090
I6.NODE_449_length_4255_cov_82.049820.2.4340_3 K09906
I6.NODE_449_length_4255_cov_82.049820.2.4340_4 
I6.NODE_449_length_4255_cov_82.049820.2.4340_5 
I6.NODE_478_length_7386_cov_80.083405_1 
I6.NODE_478_length_7386_cov_80.083405_2 K02035
I6.NODE_478_length_7386_cov_80.083405_3 K06133
I6.NODE_478_length_7386_cov_80.083405_4 K09458
I6.NODE_478_length_7386_cov_80.083405_5 K00059
I6.NODE_478_length_7386_cov_80.083405_6 
I6.NODE_478_length_7386_cov_80.083405_7 
I6.NODE_478_length_7386_cov_80.083405_8 
I6.NODE_478_length_7386_cov_80.083405_9 
I6.NODE_495_length_6429_cov_80.027222_1 
I6.NODE_495_length_6429_cov_80.027222_2 K10778
I6.NODE_495_length_6429_cov_80.027222_3 K03919
I6.NODE_495_length_6429_cov_80.027222_4 K06159
I6.NODE_495_length_6429_cov_80.027222_5 K00116
I6.NODE_495_length_6429_cov_80.027222_6 K08276
I6.NODE_506_length_322_cov_135.965836_1 
I6.NODE_506_length_322_cov_135.965836_2 
I6.NODE_50_length_4783_cov_75.757683.3.4871_1 
I6.NODE_50_length_4783_cov_75.757683.3.4871_2 K10907
I6.NODE_50_length_4783_cov_75.757683.3.4871_3 K08317
I6.NODE_50_length_4783_cov_75.757683.3.4871_4 
I6.NODE_50_length_4783_cov_75.757683.3.4871_5 K06200
I6.NODE_52_length_1291_cov_79.079010_1 
I6.NODE_52_length_1291_cov_79.079010_2 
I6.NODE_52_length_1291_cov_79.079010_3 
I6.NODE_53_length_1724_cov_73.877029_1 
I6.NODE_53_length_1724_cov_73.877029_2 
I6.NODE_542_length_1080_cov_75.829628.44.1125_1 
I6.NODE_542_length_1080_cov_75.829628.44.1125_2 K01644
I6.NODE_54_length_5245_cov_85.473213.1.1969_1 
I6.NODE_54_length_5245_cov_85.473213.1.1969_2 
I6.NODE_54_length_5245_cov_85.473213.1.1969_3 
I6.NODE_54_length_5245_cov_85.473213.1.1969_4 
I6.NODE_54_length_5245_cov_85.473213.2340.5333_1 
I6.NODE_54_length_5245_cov_85.473213.2340.5333_2 
I6.NODE_54_length_5245_cov_85.473213.2340.5333_3 
I6.NODE_54_length_5245_cov_85.473213.2340.5333_4 
I6.NODE_54_length_5245_cov_85.473213.2340.5333_5 
I6.NODE_567_length_2770_cov_79.669678_1 K03426
I6.NODE_567_length_2770_cov_79.669678_2 K01599
I6.NODE_567_length_2770_cov_79.669678_3 K05982
I6.NODE_567_length_2770_cov_79.669678_4 
I6.NODE_569_length_8135_cov_82.406143.7.8223_1 
I6.NODE_569_length_8135_cov_82.406143.7.8223_2 K01928
I6.NODE_569_length_8135_cov_82.406143.7.8223_3 K01929
I6.NODE_569_length_8135_cov_82.406143.7.8223_4 K01000
I6.NODE_569_length_8135_cov_82.406143.7.8223_5 K01925
I6.NODE_569_length_8135_cov_82.406143.7.8223_6 K03588
I6.NODE_569_length_8135_cov_82.406143.7.8223_7 K02563
I6.NODE_569_length_8135_cov_82.406143.7.8223_8 
I6.NODE_570_length_4374_cov_86.718796.9.4457_1 K12524
I6.NODE_570_length_4374_cov_86.718796.9.4457_2 K00872
I6.NODE_570_length_4374_cov_86.718796.9.4457_3 K01733
I6.NODE_577_length_374_cov_84.235291.1.453_1 K00645
I6.NODE_581_length_4039_cov_75.911613_1 K04063
I6.NODE_581_length_4039_cov_75.911613_2 K02032
I6.NODE_581_length_4039_cov_75.911613_3 K02031
I6.NODE_581_length_4039_cov_75.911613_4 K02034
I6.NODE_581_length_4039_cov_75.911613_5 K02033
I6.NODE_58_length_3469_cov_72.942924_1 K04652
I6.NODE_58_length_3469_cov_72.942924_2 K04653
I6.NODE_58_length_3469_cov_72.942924_3 K04654
I6.NODE_58_length_3469_cov_72.942924_4 K04655
I6.NODE_594_length_5718_cov_75.147255_1 K02033
I6.NODE_594_length_5718_cov_75.147255_2 K02035
I6.NODE_594_length_5718_cov_75.147255_3 K02031 K02032
I6.NODE_594_length_5718_cov_75.147255_4 K13051
I6.NODE_594_length_5718_cov_75.147255_5 
I6.NODE_619_length_350_cov_73.085716_1 
I6.NODE_630_length_4117_cov_83.863976.5.4205_1 K03737
I6.NODE_630_length_4117_cov_83.863976.5.4205_2 
I6.NODE_63_length_559_cov_84.227188_1 K00124
I6.NODE_646_length_3742_cov_81.007484.2.3830_1 
I6.NODE_646_length_3742_cov_81.007484.2.3830_2 
I6.NODE_646_length_3742_cov_81.007484.2.3830_3 K06911
I6.NODE_646_length_3742_cov_81.007484.2.3830_4 
I6.NODE_646_length_3742_cov_81.007484.2.3830_5 
I6.NODE_646_length_3742_cov_81.007484.2.3830_6 
I6.NODE_66_length_2468_cov_82.662888_1 K03639
I6.NODE_66_length_2468_cov_82.662888_2 K03638
I6.NODE_66_length_2468_cov_82.662888_3 K03637
I6.NODE_66_length_2468_cov_82.662888_4 K03636
I6.NODE_679_length_335_cov_72.832832_1 
I6.NODE_71_length_4349_cov_83.503334.2.4437_1 K03169
I6.NODE_71_length_4349_cov_83.503334.2.4437_2 K01008
I6.NODE_71_length_4349_cov_83.503334.2.4437_3 
I6.NODE_71_length_4349_cov_83.503334.2.4437_4 
I6.NODE_76_length_1165_cov_74.519310.2.1253_1 
I6.NODE_76_length_1165_cov_74.519310.2.1253_2 
I6.NODE_76_length_1165_cov_74.519310.2.1253_3 K09001
I6.NODE_82_length_2623_cov_84.729698_1 
I6.NODE_82_length_2623_cov_84.729698_2 
I6.NODE_90_length_721_cov_72.403603_1 
I6.NODE_97_length_2713_cov_77.688171_1 
I6.NODE_97_length_2713_cov_77.688171_2 K01042
I6.NODE_97_length_2713_cov_77.688171_3 
I6.NODE_98_length_2004_cov_75.479042_1 
I6.NODE_98_length_2004_cov_75.479042_2 
I6.NODE_9_length_4277_cov_74.285950_1 
I6.NODE_9_length_4277_cov_74.285950_2 K11892
I6.NODE_9_length_4277_cov_74.285950_3 K11893
I6.NODE_9_length_4277_cov_74.285950_4 
I6.NODE_9_length_4277_cov_74.285950_5 K11894
I6.NODE_9_length_4277_cov_74.285950_6 
I7.NODE_1016_length_382_cov_96.392670_1 
I7.NODE_1021_length_324_cov_72.166664_1 
I7.NODE_1024_length_3192_cov_66.937340_1 
I7.NODE_1024_length_3192_cov_66.937340_2 
I7.NODE_1029_length_337_cov_74.133530_1 
I7.NODE_1041_length_316_cov_75.439873_1 
I7.NODE_1056_length_1185_cov_73.150208_1 
I7.NODE_1056_length_1185_cov_73.150208_2 
I7.NODE_105_length_3870_cov_68.420929_1 
I7.NODE_105_length_3870_cov_68.420929_2 K00926
I7.NODE_105_length_3870_cov_68.420929_3 
I7.NODE_105_length_3870_cov_68.420929_4 
I7.NODE_1089_length_460_cov_70.660866.13.546_1 
I7.NODE_1110_length_320_cov_92.971878_1 
I7.NODE_1110_length_320_cov_92.971878_2 
I7.NODE_1119_length_352_cov_101.815338_1 
I7.NODE_1119_length_352_cov_101.815338_2 
I7.NODE_111_length_1096_cov_70.868614.46.1182_1 
I7.NODE_111_length_1096_cov_70.868614.46.1182_2 
I7.NODE_128_length_1447_cov_105.064270_1 K00766
I7.NODE_128_length_1447_cov_105.064270_2 
I7.NODE_12_length_2716_cov_65.790871.1.2800_1 
I7.NODE_12_length_2716_cov_65.790871.1.2800_2 K07250
I7.NODE_12_length_2716_cov_65.790871.1.2800_3 K00135
I7.NODE_130_length_3867_cov_88.478668_1 
I7.NODE_130_length_3867_cov_88.478668_2 K01529
I7.NODE_130_length_3867_cov_88.478668_3 
I7.NODE_130_length_3867_cov_88.478668_4 K07285
I7.NODE_132_length_880_cov_74.426140_1 K03576
I7.NODE_134_length_641_cov_68.567863.1.720_1 
I7.NODE_137_length_1096_cov_62.768250.6.1176_1 
I7.NODE_139_length_1263_cov_77.786224_1 K07460
I7.NODE_139_length_1263_cov_77.786224_2 K07121
I7.NODE_142_length_3619_cov_85.389336_1 
I7.NODE_142_length_3619_cov_85.389336_2 K12142
I7.NODE_142_length_3619_cov_85.389336_3 K12143
I7.NODE_142_length_3619_cov_85.389336_4 K12144
I7.NODE_142_length_3619_cov_85.389336_5 
I7.NODE_145_length_2014_cov_73.018867.1.2085_1 K00882
I7.NODE_145_length_2014_cov_73.018867.1.2085_2 K02769 K02770
I7.NODE_147_length_1527_cov_72.883430_1 
I7.NODE_147_length_1527_cov_72.883430_2 K12957
I7.NODE_14_length_1467_cov_66.144516_1 
I7.NODE_152_length_9536_cov_75.193268_1 K01175
I7.NODE_152_length_9536_cov_75.193268_2 K00216
I7.NODE_152_length_9536_cov_75.193268_3 K01252
I7.NODE_152_length_9536_cov_75.193268_4 K02363
I7.NODE_152_length_9536_cov_75.193268_5 K02361
I7.NODE_152_length_9536_cov_75.193268_6 K02016
I7.NODE_152_length_9536_cov_75.193268_7 K08225
I7.NODE_152_length_9536_cov_75.193268_8 K02015
I7.NODE_152_length_9536_cov_75.193268_9 K02015
I7.NODE_153_length_3770_cov_74.971886_1 K02364
I7.NODE_153_length_3770_cov_74.971886_2 K05375
I7.NODE_153_length_3770_cov_74.971886_3 K07214
I7.NODE_156_length_1783_cov_62.384747_1 
I7.NODE_15_length_685_cov_69.932846_1 K01840
I7.NODE_161_length_2450_cov_60.200001_1 
I7.NODE_161_length_2450_cov_60.200001_2 K09471
I7.NODE_161_length_2450_cov_60.200001_3 K00823
I7.NODE_164_length_4739_cov_76.031441.10.4825_1 K08345
I7.NODE_164_length_4739_cov_76.031441.10.4825_2 K08346
I7.NODE_165_length_907_cov_78.952591.7.993_1 K02802 K02803 K02804
I7.NODE_166_length_2192_cov_70.512314.1.728_1 
I7.NODE_166_length_2192_cov_70.512314.1.728_2 
I7.NODE_166_length_2192_cov_70.512314.1088.2278_1 
I7.NODE_166_length_2192_cov_70.512314.1088.2278_2 K04030
I7.NODE_166_length_2192_cov_70.512314.1088.2278_3 
I7.NODE_16_length_2646_cov_72.388130_1 
I7.NODE_16_length_2646_cov_72.388130_2 K06148
I7.NODE_16_length_2646_cov_72.388130_3 
I7.NODE_186_length_3902_cov_79.541519.2.3988_1 K04014
I7.NODE_186_length_3902_cov_79.541519.2.3988_2 K04016
I7.NODE_186_length_3902_cov_79.541519.2.3988_3 K04017
I7.NODE_186_length_3902_cov_79.541519.2.3988_4 K04018
I7.NODE_197_length_5305_cov_60.377190_1 
I7.NODE_197_length_5305_cov_60.377190_2 K02393
I7.NODE_197_length_5305_cov_60.377190_3 
I7.NODE_197_length_5305_cov_60.377190_4 K02391
I7.NODE_197_length_5305_cov_60.377190_5 
I7.NODE_197_length_5305_cov_60.377190_6 
I7.NODE_203_length_1387_cov_87.226387.1.1468_1 
I7.NODE_20_length_2083_cov_86.470474.2.2167_1 
I7.NODE_20_length_2083_cov_86.470474.2.2167_2 
I7.NODE_20_length_2083_cov_86.470474.2.2167_3 K06282
I7.NODE_214_length_339_cov_126.292038_1 
I7.NODE_219_length_522_cov_72.475098_1 
I7.NODE_221_length_605_cov_69.986778_1 
I7.NODE_222_length_339_cov_131.719757_1 
I7.NODE_224_length_1252_cov_97.288338_1 K12266
I7.NODE_226_length_4597_cov_64.186424.19.4673_1 
I7.NODE_226_length_4597_cov_64.186424.19.4673_2 K02410
I7.NODE_226_length_4597_cov_64.186424.19.4673_3 K02411
I7.NODE_226_length_4597_cov_64.186424.19.4673_4 K02412
I7.NODE_226_length_4597_cov_64.186424.19.4673_5 K02413
I7.NODE_226_length_4597_cov_64.186424.19.4673_6 K02414
I7.NODE_22_length_2039_cov_66.275131_1 K01179
I7.NODE_22_length_2039_cov_66.275131_2 K08483 K11189 K11201
I7.NODE_230_length_4294_cov_88.896599.11.4380_1 
I7.NODE_230_length_4294_cov_88.896599.11.4380_2 K00342
I7.NODE_230_length_4294_cov_88.896599.11.4380_3 
I7.NODE_230_length_4294_cov_88.896599.11.4380_4 K00341
I7.NODE_230_length_4294_cov_88.896599.11.4380_5 
I7.NODE_234_length_3770_cov_78.679840_1 
I7.NODE_234_length_3770_cov_78.679840_2 
I7.NODE_234_length_3770_cov_78.679840_3 
I7.NODE_234_length_3770_cov_78.679840_4 
I7.NODE_234_length_3770_cov_78.679840_5 
I7.NODE_234_length_3770_cov_78.679840_6 
I7.NODE_235_length_3324_cov_77.056557_1 K01955
I7.NODE_235_length_3324_cov_77.056557_2 K01956
I7.NODE_246_length_543_cov_71.309395_1 
I7.NODE_261_length_407_cov_79.272728_1 
I7.NODE_267_length_1613_cov_60.287663_1 K01895
I7.NODE_276_length_6699_cov_78.387375_1 K00370
I7.NODE_276_length_6699_cov_78.387375_2 K00371
I7.NODE_276_length_6699_cov_78.387375_3 K00373
I7.NODE_276_length_6699_cov_78.387375_4 K00374
I7.NODE_276_length_6699_cov_78.387375_5 
I7.NODE_284_length_5793_cov_74.573624_1 
I7.NODE_284_length_5793_cov_74.573624_2 K09016
I7.NODE_284_length_5793_cov_74.573624_3 K09024
I7.NODE_284_length_5793_cov_74.573624_4 K09019
I7.NODE_284_length_5793_cov_74.573624_5 K09023
I7.NODE_284_length_5793_cov_74.573624_6 K09021
I7.NODE_284_length_5793_cov_74.573624_7 K09020
I7.NODE_284_length_5793_cov_74.573624_8 K09018
I7.NODE_286_length_978_cov_72.258690.1.1059_1 
I7.NODE_299_length_666_cov_68.117119_1 
I7.NODE_29_length_1769_cov_88.089317_1 
I7.NODE_301_length_412_cov_67.041260_1 
I7.NODE_302_length_352_cov_109.792610_1 
I7.NODE_30_length_3277_cov_83.312180_1 K13821
I7.NODE_310_length_4352_cov_75.306297.5.4438_1 K07720
I7.NODE_310_length_4352_cov_75.306297.5.4438_2 K03080
I7.NODE_310_length_4352_cov_75.306297.5.4438_3 K03082
I7.NODE_310_length_4352_cov_75.306297.5.4438_4 K03081
I7.NODE_310_length_4352_cov_75.306297.5.4438_5 K00880
I7.NODE_310_length_4352_cov_75.306297.5.4438_6 
I7.NODE_325_length_506_cov_68.173912.5.592_1 
I7.NODE_325_length_506_cov_68.173912.5.592_2 
I7.NODE_32_length_1731_cov_62.508953_1 
I7.NODE_32_length_1731_cov_62.508953_2 K05777
I7.NODE_32_length_1731_cov_62.508953_3 
I7.NODE_332_length_6928_cov_80.647369_1 
I7.NODE_332_length_6928_cov_80.647369_2 K05819
I7.NODE_332_length_6928_cov_80.647369_3 K01666
I7.NODE_332_length_6928_cov_80.647369_4 K04073
I7.NODE_332_length_6928_cov_80.647369_5 K02554
I7.NODE_332_length_6928_cov_80.647369_6 K05714
I7.NODE_332_length_6928_cov_80.647369_7 K05713
I7.NODE_332_length_6928_cov_80.647369_8 
I7.NODE_333_length_2524_cov_81.015053.3.2610_1 K01990 K01992
I7.NODE_333_length_2524_cov_81.015053.3.2610_2 K01993
I7.NODE_335_length_2486_cov_62.481899.23.2572_1 
I7.NODE_335_length_2486_cov_62.481899.23.2572_2 K03208
I7.NODE_335_length_2486_cov_62.481899.23.2572_3 K03207
I7.NODE_335_length_2486_cov_62.481899.23.2572_4 
I7.NODE_337_length_675_cov_86.411850_1 
I7.NODE_342_length_5138_cov_65.703773_1 K02551
I7.NODE_342_length_5138_cov_65.703773_2 K08680
I7.NODE_342_length_5138_cov_65.703773_3 K01661
I7.NODE_342_length_5138_cov_65.703773_4 K02549
I7.NODE_342_length_5138_cov_65.703773_5 K01911
I7.NODE_344_length_389_cov_71.552696_1 
I7.NODE_348_length_914_cov_65.247261.1.998_1 K06282
I7.NODE_352_length_2965_cov_66.093758_1 
I7.NODE_352_length_2965_cov_66.093758_2 
I7.NODE_352_length_2965_cov_66.093758_3 
I7.NODE_352_length_2965_cov_66.093758_4 
I7.NODE_35_length_1301_cov_128.992310.6.1353_1 K00340
I7.NODE_35_length_1301_cov_128.992310.6.1353_2 K00339
I7.NODE_35_length_1301_cov_128.992310.6.1353_3 K00338
I7.NODE_362_length_504_cov_96.031746.1.587_1 
I7.NODE_364_length_2910_cov_66.246048.1.2994_1 
I7.NODE_364_length_2910_cov_66.246048.1.2994_2 K00130
I7.NODE_364_length_2910_cov_66.246048.1.2994_3 K00108
I7.NODE_390_length_5697_cov_85.243813.13.5783_1 K05365
I7.NODE_390_length_5697_cov_85.243813.13.5783_2 K03579
I7.NODE_390_length_5697_cov_85.243813.13.5783_3 K01975
I7.NODE_398_length_5248_cov_81.405869.6.5334_1 
I7.NODE_398_length_5248_cov_81.405869.6.5334_2 
I7.NODE_398_length_5248_cov_81.405869.6.5334_3 
I7.NODE_398_length_5248_cov_81.405869.6.5334_4 
I7.NODE_398_length_5248_cov_81.405869.6.5334_5 
I7.NODE_398_length_5248_cov_81.405869.6.5334_6 
I7.NODE_398_length_5248_cov_81.405869.6.5334_7 
I7.NODE_407_length_668_cov_79.338326_1 K02001
I7.NODE_412_length_1950_cov_68.278465_1 
I7.NODE_412_length_1950_cov_68.278465_2 K03185
I7.NODE_412_length_1950_cov_68.278465_3 K01262
I7.NODE_413_length_791_cov_108.892540_1 
I7.NODE_413_length_791_cov_108.892540_2 
I7.NODE_416_length_495_cov_81.121216_1 K07000
I7.NODE_416_length_495_cov_81.121216_2 
I7.NODE_432_length_576_cov_60.272568_1 
I7.NODE_436_length_1373_cov_74.805534_1 K00885
I7.NODE_436_length_1373_cov_74.805534_2 K01788
I7.NODE_466_length_470_cov_69.338295_1 
I7.NODE_466_length_470_cov_69.338295_2 
I7.NODE_470_length_949_cov_74.227608.9.1035_1 
I7.NODE_470_length_949_cov_74.227608.9.1035_2 K07058
I7.NODE_480_length_1482_cov_79.282051.4.1568_1 
I7.NODE_480_length_1482_cov_79.282051.4.1568_2 K02782 K02783
I7.NODE_480_length_1482_cov_79.282051.4.1568_3 K02781
I7.NODE_486_length_11793_cov_80.407364_1 K02200
I7.NODE_486_length_11793_cov_80.407364_10 K02568
I7.NODE_486_length_11793_cov_80.407364_11 K02574
I7.NODE_486_length_11793_cov_80.407364_12 K02573
I7.NODE_486_length_11793_cov_80.407364_13 K02567
I7.NODE_486_length_11793_cov_80.407364_2 K02199
I7.NODE_486_length_11793_cov_80.407364_3 K02198
I7.NODE_486_length_11793_cov_80.407364_4 K02197
I7.NODE_486_length_11793_cov_80.407364_5 K02196
I7.NODE_486_length_11793_cov_80.407364_6 K02195
I7.NODE_486_length_11793_cov_80.407364_7 K02194
I7.NODE_486_length_11793_cov_80.407364_8 K02193
I7.NODE_486_length_11793_cov_80.407364_9 K02569
I7.NODE_48_length_2982_cov_67.108986.3.3066_1 K02004
I7.NODE_48_length_2982_cov_67.108986.3.3066_2 K02003
I7.NODE_48_length_2982_cov_67.108986.3.3066_3 K10804
I7.NODE_502_length_811_cov_94.599258.12.897_1 K03616
I7.NODE_502_length_811_cov_94.599258.12.897_2 K03617
I7.NODE_508_length_1140_cov_79.865791_1 K02032
I7.NODE_508_length_1140_cov_79.865791_2 K02031
I7.NODE_512_length_5605_cov_64.614449.3.5691_1 
I7.NODE_512_length_5605_cov_64.614449.3.5691_2 
I7.NODE_512_length_5605_cov_64.614449.3.5691_3 
I7.NODE_512_length_5605_cov_64.614449.3.5691_4 K07107
I7.NODE_512_length_5605_cov_64.614449.3.5691_5 
I7.NODE_512_length_5605_cov_64.614449.3.5691_6 
I7.NODE_52_length_2287_cov_112.921295.3.2371_1 
I7.NODE_52_length_2287_cov_112.921295.3.2371_2 K12140
I7.NODE_52_length_2287_cov_112.921295.3.2371_3 K12141
I7.NODE_534_length_506_cov_82.832016.1.576_1 
I7.NODE_546_length_4681_cov_75.584061_1 K00329 K00356
I7.NODE_546_length_4681_cov_75.584061_2 K01620
I7.NODE_546_length_4681_cov_75.584061_3 K00156
I7.NODE_547_length_2831_cov_83.239494.1.2915_1 K03101
I7.NODE_547_length_2831_cov_83.239494.1.2915_2 K03774
I7.NODE_547_length_2831_cov_83.239494.1.2915_3 K03527
I7.NODE_547_length_2831_cov_83.239494.1.2915_4 K12700
I7.NODE_556_length_348_cov_80.106323_1 
I7.NODE_559_length_6346_cov_81.586670.7.6425_1 
I7.NODE_559_length_6346_cov_81.586670.7.6425_2 K00334
I7.NODE_559_length_6346_cov_81.586670.7.6425_3 K00335
I7.NODE_559_length_6346_cov_81.586670.7.6425_4 K00336
I7.NODE_559_length_6346_cov_81.586670.7.6425_5 K00337
I7.NODE_559_length_6346_cov_81.586670.7.6425_6 
I7.NODE_591_length_8193_cov_63.467594_1 
I7.NODE_591_length_8193_cov_63.467594_10 K05781
I7.NODE_591_length_8193_cov_63.467594_11 K05780
I7.NODE_591_length_8193_cov_63.467594_2 K02041
I7.NODE_591_length_8193_cov_63.467594_3 K02044
I7.NODE_591_length_8193_cov_63.467594_4 K02042
I7.NODE_591_length_8193_cov_63.467594_5 K02043
I7.NODE_591_length_8193_cov_63.467594_6 K06166
I7.NODE_591_length_8193_cov_63.467594_7 K06165
I7.NODE_591_length_8193_cov_63.467594_8 K06164
I7.NODE_591_length_8193_cov_63.467594_9 K06163
I7.NODE_608_length_4312_cov_75.513451.1.4381_1 
I7.NODE_608_length_4312_cov_75.513451.1.4381_2 K05815
I7.NODE_608_length_4312_cov_75.513451.1.4381_3 K05814
I7.NODE_608_length_4312_cov_75.513451.1.4381_4 K05813
I7.NODE_611_length_449_cov_62.004456_1 
I7.NODE_62_length_409_cov_85.760391_1 
I7.NODE_641_length_744_cov_66.783600_1 
I7.NODE_641_length_744_cov_66.783600_2 K00817
I7.NODE_64_length_749_cov_89.550064.2.835_1 K01684
I7.NODE_650_length_7753_cov_71.547920.3.7839_1 K07799
I7.NODE_650_length_7753_cov_71.547920.3.7839_2 K07788
I7.NODE_650_length_7753_cov_71.547920.3.7839_3 
I7.NODE_650_length_7753_cov_71.547920.3.7839_4 
I7.NODE_650_length_7753_cov_71.547920.3.7839_5 K07789
I7.NODE_655_length_2161_cov_65.017586_1 
I7.NODE_655_length_2161_cov_65.017586_2 K11066
I7.NODE_655_length_2161_cov_65.017586_3 
I7.NODE_655_length_2161_cov_65.017586_4 
I7.NODE_65_length_2354_cov_87.202209_1 K03555
I7.NODE_661_length_2936_cov_61.107628_1 K06162
I7.NODE_661_length_2936_cov_61.107628_2 K05774
I7.NODE_661_length_2936_cov_61.107628_3 K09994
I7.NODE_661_length_2936_cov_61.107628_4 K06167
I7.NODE_661_length_2936_cov_61.107628_5 
I7.NODE_672_length_1637_cov_79.664627.12.1710_1 K06200
I7.NODE_698_length_4500_cov_63.081112.2.4586_1 K07402
I7.NODE_698_length_4500_cov_63.081112.2.4586_2 K11177
I7.NODE_698_length_4500_cov_63.081112.2.4586_3 K11178
I7.NODE_698_length_4500_cov_63.081112.2.4586_4 K13483
I7.NODE_69_length_3615_cov_84.513420_1 K12369
I7.NODE_69_length_3615_cov_84.513420_2 K12370
I7.NODE_69_length_3615_cov_84.513420_3 K12371
I7.NODE_69_length_3615_cov_84.513420_4 K12372
I7.NODE_6_length_1115_cov_115.622421.9.1197_1 K09780
I7.NODE_6_length_1115_cov_115.622421.9.1197_2 K03832
I7.NODE_702_length_5106_cov_70.026436.7.5192_1 K03724
I7.NODE_702_length_5106_cov_70.026436.7.5192_2 K07390
I7.NODE_703_length_3954_cov_62.286293_1 K01547
I7.NODE_703_length_3954_cov_62.286293_2 K01548
I7.NODE_703_length_3954_cov_62.286293_3 K07646
I7.NODE_71_length_3030_cov_86.894722_1 
I7.NODE_71_length_3030_cov_86.894722_2 K02013
I7.NODE_71_length_3030_cov_86.894722_3 K02015
I7.NODE_71_length_3030_cov_86.894722_4 K02016
I7.NODE_731_length_3059_cov_71.219681_1 K08315
I7.NODE_731_length_3059_cov_71.219681_2 K00540
I7.NODE_731_length_3059_cov_71.219681_3 
I7.NODE_731_length_3059_cov_71.219681_4 
I7.NODE_731_length_3059_cov_71.219681_5 
I7.NODE_735_length_1555_cov_77.478455_1 K03316
I7.NODE_74_length_3529_cov_82.959763.3.3615_1 K12137
I7.NODE_74_length_3529_cov_82.959763.3.3615_2 K12138
I7.NODE_74_length_3529_cov_82.959763.3.3615_3 K12139
I7.NODE_756_length_4384_cov_68.126137.1.4462_1 
I7.NODE_756_length_4384_cov_68.126137.1.4462_2 K04023
I7.NODE_756_length_4384_cov_68.126137.1.4462_3 K04022
I7.NODE_756_length_4384_cov_68.126137.1.4462_4 K04024
I7.NODE_85_length_811_cov_105.273735_1 
I7.NODE_85_length_811_cov_105.273735_2 
I7.NODE_873_length_359_cov_84.334259_1 K01521
I7.NODE_88_length_3797_cov_90.078217_1 
I7.NODE_88_length_3797_cov_90.078217_2 K07458
I7.NODE_88_length_3797_cov_90.078217_3 K00558
I7.NODE_88_length_3797_cov_90.078217_4 K06950
I7.NODE_88_length_3797_cov_90.078217_5 
I7.NODE_898_length_475_cov_63.218948_1 K03759
I7.NODE_8_length_1773_cov_78.054146_1 K00759
I7.NODE_8_length_1773_cov_78.054146_2 K02343
I7.NODE_906_length_4411_cov_74.051010_1 
I7.NODE_906_length_4411_cov_74.051010_2 K02056
I7.NODE_906_length_4411_cov_74.051010_3 K02057
I7.NODE_906_length_4411_cov_74.051010_4 
I7.NODE_906_length_4411_cov_74.051010_5 
I7.NODE_922_length_1125_cov_70.530670.3.1209_1 
I7.NODE_922_length_1125_cov_70.530670.3.1209_2 K02056
I7.NODE_92_length_2235_cov_60.116329_1 
I7.NODE_92_length_2235_cov_60.116329_2 K01754
I7.NODE_92_length_2235_cov_60.116329_3 K02521
I7.NODE_952_length_838_cov_74.743439_1 
I7.NODE_952_length_838_cov_74.743439_2 
I7.NODE_95_length_1291_cov_109.226959.3.1377_1 K00971
I7.NODE_95_length_1291_cov_109.226959.3.1377_2 
I7.NODE_965_length_948_cov_76.950424.1.1030_1 
I7.NODE_965_length_948_cov_76.950424.1.1030_2 
I7.NODE_99_length_1636_cov_66.985939.1.1707_1 K04046
I7.NODE_99_length_1636_cov_66.985939.1.1707_2 
I8.NODE_1026_length_478_cov_112.901672.1.546_1 
I8.NODE_103_length_956_cov_84.459206_1 
I8.NODE_105_length_1562_cov_106.841232.1.1615_1 
I8.NODE_105_length_1562_cov_106.841232.1.1615_2 K03154
I8.NODE_105_length_1562_cov_106.841232.1.1615_3 K03148
I8.NODE_105_length_1562_cov_106.841232.1.1615_4 K00788
I8.NODE_1067_length_330_cov_80.015152_1 
I8.NODE_1090_length_385_cov_51.254547_1 
I8.NODE_1090_length_385_cov_51.254547_2 
I8.NODE_1115_length_1082_cov_66.827171_1 K01534
I8.NODE_1140_length_649_cov_52.016949.1.713_1 K05778
I8.NODE_114_length_943_cov_100.257690_1 
I8.NODE_119_length_327_cov_123.654434_1 
I8.NODE_11_length_459_cov_83.098038.1.521_1 
I8.NODE_1204_length_1386_cov_60.419914.1.955_1 
I8.NODE_1204_length_1386_cov_60.419914.1.955_2 
I8.NODE_1204_length_1386_cov_60.419914.979.1466_1 
I8.NODE_1220_length_1466_cov_59.219646.61.1546_1 
I8.NODE_124_length_633_cov_141.737762_1 
I8.NODE_124_length_633_cov_141.737762_2 
I8.NODE_125_length_1892_cov_97.611519_1 
I8.NODE_125_length_1892_cov_97.611519_2 K02397
I8.NODE_128_length_815_cov_58.552147_1 K09472
I8.NODE_1296_length_348_cov_117.635056_1 
I8.NODE_1329_length_345_cov_283.579712_1 
I8.NODE_135_length_1983_cov_108.316185.15.2063_1 
I8.NODE_135_length_1983_cov_108.316185.15.2063_2 
I8.NODE_136_length_3492_cov_50.652920_1 
I8.NODE_136_length_3492_cov_50.652920_2 
I8.NODE_136_length_3492_cov_50.652920_3 
I8.NODE_136_length_3492_cov_50.652920_4 
I8.NODE_1432_length_329_cov_98.723404_1 
I8.NODE_144_length_1042_cov_87.326294.4.1113_1 K00652
I8.NODE_156_length_842_cov_131.362228_1 
I8.NODE_156_length_842_cov_131.362228_2 
I8.NODE_160_length_1261_cov_63.149879_1 
I8.NODE_160_length_1261_cov_63.149879_2 
I8.NODE_164_length_2087_cov_107.565407.10.2167_1 
I8.NODE_164_length_2087_cov_107.565407.10.2167_2 
I8.NODE_166_length_1475_cov_123.749153.2.1555_1 
I8.NODE_166_length_1475_cov_123.749153.2.1555_2 
I8.NODE_1774_length_501_cov_67.556885_1 K03779
I8.NODE_178_length_4259_cov_69.418877.1.4333_1 K13615
I8.NODE_178_length_4259_cov_69.418877.1.4333_2 K12241
I8.NODE_178_length_4259_cov_69.418877.1.4333_3 K12242
I8.NODE_183_length_391_cov_160.383636.1.467_1 
I8.NODE_1843_length_362_cov_72.837013_1 
I8.NODE_190_length_1578_cov_97.825729_1 K04656
I8.NODE_192_length_624_cov_119.379807.10.704_1 
I8.NODE_192_length_624_cov_119.379807.10.704_2 K02169
I8.NODE_193_length_351_cov_122.700851.1.408_1 
I8.NODE_200_length_548_cov_80.372261_1 
I8.NODE_200_length_548_cov_80.372261_2 
I8.NODE_201_length_1615_cov_72.883591_1 K01533
I8.NODE_214_length_384_cov_89.171875.6.464_1 
I8.NODE_214_length_384_cov_89.171875.6.464_2 K04067
I8.NODE_254_length_482_cov_74.626556_1 
I8.NODE_269_length_1433_cov_101.346130.1.1510_1 
I8.NODE_269_length_1433_cov_101.346130.1.1510_2 K12243
I8.NODE_272_length_1455_cov_110.836426_1 
I8.NODE_272_length_1455_cov_110.836426_2 K07638
I8.NODE_298_length_879_cov_75.405006.6.959_1 
I8.NODE_29_length_1064_cov_100.487785.3.1144_1 K02045
I8.NODE_29_length_1064_cov_100.487785.3.1144_2 
I8.NODE_322_length_882_cov_66.368484.1.960_1 K01908
I8.NODE_326_length_755_cov_74.643707.12.835_1 
I8.NODE_326_length_755_cov_74.643707.12.835_2 K04020
I8.NODE_32_length_1274_cov_109.563576.2.1354_1 
I8.NODE_32_length_1274_cov_109.563576.2.1354_2 K07712
I8.NODE_334_length_868_cov_66.793777_1 
I8.NODE_334_length_868_cov_66.793777_2 K02034
I8.NODE_353_length_1087_cov_74.333946.18.1167_1 K02015
I8.NODE_356_length_575_cov_75.062607.1.653_1 K04021
I8.NODE_35_length_4048_cov_87.183052_1 K06147
I8.NODE_35_length_4048_cov_87.183052_2 
I8.NODE_35_length_4048_cov_87.183052_3 K08218
I8.NODE_367_length_387_cov_67.671837_1 
I8.NODE_376_length_579_cov_88.167534_1 
I8.NODE_376_length_579_cov_88.167534_2 
I8.NODE_380_length_894_cov_68.449661_1 K00013
I8.NODE_38_length_802_cov_76.016212_1 K01945
I8.NODE_38_length_802_cov_76.016212_2 
I8.NODE_391_length_390_cov_97.202560_1 
I8.NODE_457_length_748_cov_108.469254.5.816_1 K11891
I8.NODE_460_length_523_cov_88.043976.7.599_1 
I8.NODE_462_length_1375_cov_71.613815.1.1451_1 K02050
I8.NODE_462_length_1375_cov_71.613815.1.1451_2 K02049
I8.NODE_480_length_1993_cov_66.516808.1.2070_1 
I8.NODE_480_length_1993_cov_66.516808.1.2070_2 K02411
I8.NODE_480_length_1993_cov_66.516808.1.2070_3 
I8.NODE_503_length_913_cov_102.979187.5.991_1 
I8.NODE_503_length_913_cov_102.979187.5.991_2 K01736
I8.NODE_537_length_1968_cov_76.751015_1 
I8.NODE_537_length_1968_cov_76.751015_2 
I8.NODE_540_length_4751_cov_58.109451_1 
I8.NODE_546_length_742_cov_85.473045.13.822_1 
I8.NODE_54_length_2206_cov_96.712151.4.2286_1 
I8.NODE_54_length_2206_cov_96.712151.4.2286_2 K06447
I8.NODE_54_length_2206_cov_96.712151.4.2286_3 
I8.NODE_58_length_2632_cov_101.749237.1.2708_1 
I8.NODE_58_length_2632_cov_101.749237.1.2708_2 K02062
I8.NODE_58_length_2632_cov_101.749237.1.2708_3 K02063
I8.NODE_611_length_797_cov_90.293602.8.877_1 K00997
I8.NODE_631_length_3526_cov_59.009357.1.3595_1 
I8.NODE_631_length_3526_cov_59.009357.1.3595_2 
I8.NODE_631_length_3526_cov_59.009357.1.3595_3 
I8.NODE_631_length_3526_cov_59.009357.1.3595_4 
I8.NODE_646_length_3686_cov_54.770481_1 
I8.NODE_658_length_382_cov_89.730370_1 K03149
I8.NODE_68_length_575_cov_73.111305.1.652_1 K02033
I8.NODE_725_length_3074_cov_70.753418_1 
I8.NODE_75_length_950_cov_54.763157_1 
I8.NODE_78_length_555_cov_134.205399_1 K04027
I8.NODE_78_length_555_cov_134.205399_2 K04028
I8.NODE_80_length_705_cov_123.024117_1 
I8.NODE_851_length_1205_cov_59.133610.1.1282_1 K12525
I8.NODE_919_length_10689_cov_61.178410_1 K12240
I8.NODE_919_length_10689_cov_61.178410_2 
I8.NODE_919_length_10689_cov_61.178410_3 
I8.NODE_919_length_10689_cov_61.178410_4 
I8.NODE_919_length_10689_cov_61.178410_5 
I8.NODE_919_length_10689_cov_61.178410_6 
I8.NODE_919_length_10689_cov_61.178410_7 
I8.NODE_930_length_371_cov_82.107819.1.405_1 
I8.NODE_968_length_353_cov_96.286118_1 
I8.NODE_977_length_2874_cov_67.345856.36.2954_1 
I8.NODE_977_length_2874_cov_67.345856.36.2954_2 
I8.NODE_977_length_2874_cov_67.345856.36.2954_3 
I8.NODE_977_length_2874_cov_67.345856.36.2954_4 
I8.NODE_992_length_425_cov_72.207062_1 
I8.NODE_992_length_425_cov_72.207062_2 
I9.NODE_1095_length_464_cov_79.032326.1.522_1 
I9.NODE_114_length_5396_cov_137.342667.5.5462_1 
I9.NODE_114_length_5396_cov_137.342667.5.5462_2 
I9.NODE_115_length_339_cov_339.601776_1 
I9.NODE_1234_length_10879_cov_67.409042.1.5580_1 
I9.NODE_1234_length_10879_cov_67.409042.1.5580_2 K01933
I9.NODE_1234_length_10879_cov_67.409042.1.5580_3 K11175
I9.NODE_1234_length_10879_cov_67.409042.1.5580_4 K00602
I9.NODE_1234_length_10879_cov_67.409042.1.5580_5 K01945
I9.NODE_1239_length_3516_cov_63.147327.840.3582_1 
I9.NODE_1249_length_381_cov_144.307083_1 
I9.NODE_1249_length_381_cov_144.307083_2 
I9.NODE_132_length_475_cov_89.631577_1 
I9.NODE_1663_length_456_cov_74.059212_1 
I9.NODE_189_length_566_cov_114.689049_1 
I9.NODE_2273_length_382_cov_55.782722_1 
I9.NODE_2719_length_370_cov_122.318916_1 
I9.NODE_379_length_6880_cov_73.582848_1 K07056
I9.NODE_379_length_6880_cov_73.582848_2 
I9.NODE_379_length_6880_cov_73.582848_3 
I9.NODE_379_length_6880_cov_73.582848_4 
I9.NODE_379_length_6880_cov_73.582848_5 K00943
I9.NODE_379_length_6880_cov_73.582848_6 K01582
I9.NODE_379_length_6880_cov_73.582848_7 K01056
I9.NODE_379_length_6880_cov_73.582848_8 
I9.NODE_612_length_652_cov_136.374237_1 
I9.NODE_692_length_1496_cov_69.056152_1 K05895
I9.NODE_692_length_1496_cov_69.056152_2 K06042
I9.NODE_692_length_1496_cov_69.056152_3 
I9.NODE_701_length_1370_cov_56.769344_1 
I9.NODE_701_length_1370_cov_56.769344_2 K03431
I9.NODE_711_length_553_cov_65.316452_1 
I9.NODE_845_length_515_cov_53.306797_1 
I9.NODE_845_length_515_cov_53.306797_2 
I9.NODE_847_length_2305_cov_62.510628_1 K02049
I9.NODE_847_length_2305_cov_62.510628_2 K02050
I9.NODE_847_length_2305_cov_62.510628_3 K02051
I9.NODE_880_length_375_cov_141.384003_1 K04032
I9.NODE_948_length_480_cov_67.541664_1 K03561
I9.NODE_948_length_480_cov_67.541664_2 
I9.NODE_980_length_2845_cov_74.783478.4.2911_1 K01952
I9.NODE_98_length_374_cov_116.179146_1 
