# Supplementary material for: Genome resolved analysis of a premature infant gut microbial community reveals a Varibaculum cambriense genome and a shift towards fermentation-based metabolism during the third week of life
Source: Microbiome. 2013 Dec 17;1:30. doi: 10.1186/2049-2618-1-30 (PMC4177395; doi:10.1186/2049-2618-1-30)
Supplement: Additional file 6 — EMIRGE reconstructed 16S rRNA gene sequences. [file 2049-2618-1-30-S6.zip › af6_kegg_annotations/Escherichia_coli_-_Strain_B.ko]

I1.NODE_26_length_3137_cov_2140.327148_1 
I1.NODE_26_length_3137_cov_2140.327148_2 
I1.NODE_26_length_3137_cov_2140.327148_3 
I1.NODE_26_length_3137_cov_2140.327148_4 
I1.NODE_26_length_3137_cov_2140.327148_5 
I1.NODE_704_length_556_cov_221.974823_1 
I10.NODE_1045_length_1035_cov_78.584541.9.1083_1 
I10.NODE_1045_length_1035_cov_78.584541.9.1083_2 
I10.NODE_1047_length_1516_cov_56.288918.1.1540_1 K00031
I10.NODE_1054_length_6140_cov_40.006840.1.6151_1 K07056
I10.NODE_1054_length_6140_cov_40.006840.1.6151_2 
I10.NODE_1054_length_6140_cov_40.006840.1.6151_3 
I10.NODE_1054_length_6140_cov_40.006840.1.6151_4 K07346
I10.NODE_1054_length_6140_cov_40.006840.1.6151_5 
I10.NODE_1054_length_6140_cov_40.006840.1.6151_6 K02080
I10.NODE_1061_length_1881_cov_53.890484_1 K03222
I10.NODE_1061_length_1881_cov_53.890484_2 
I10.NODE_1061_length_1881_cov_53.890484_3 
I10.NODE_1148_length_729_cov_48.042522_1 
I10.NODE_115_length_8353_cov_50.020832.1.8394_1 
I10.NODE_115_length_8353_cov_50.020832.1.8394_10 
I10.NODE_115_length_8353_cov_50.020832.1.8394_11 
I10.NODE_115_length_8353_cov_50.020832.1.8394_2 
I10.NODE_115_length_8353_cov_50.020832.1.8394_3 
I10.NODE_115_length_8353_cov_50.020832.1.8394_4 
I10.NODE_115_length_8353_cov_50.020832.1.8394_5 
I10.NODE_115_length_8353_cov_50.020832.1.8394_6 
I10.NODE_115_length_8353_cov_50.020832.1.8394_7 
I10.NODE_115_length_8353_cov_50.020832.1.8394_8 
I10.NODE_115_length_8353_cov_50.020832.1.8394_9 
I10.NODE_1199_length_2131_cov_42.609573.38.2165_1 
I10.NODE_1199_length_2131_cov_42.609573.38.2165_2 
I10.NODE_1199_length_2131_cov_42.609573.38.2165_3 
I10.NODE_1199_length_2131_cov_42.609573.38.2165_4 
I10.NODE_1199_length_2131_cov_42.609573.38.2165_5 
I10.NODE_120_length_3277_cov_60.663105.1.3301_1 
I10.NODE_120_length_3277_cov_60.663105.1.3301_2 
I10.NODE_120_length_3277_cov_60.663105.1.3301_3 K06887
I10.NODE_120_length_3277_cov_60.663105.1.3301_4 K03825
I10.NODE_1324_length_13444_cov_51.150772_1 
I10.NODE_1324_length_13444_cov_51.150772_10 
I10.NODE_1324_length_13444_cov_51.150772_11 
I10.NODE_1324_length_13444_cov_51.150772_12 
I10.NODE_1324_length_13444_cov_51.150772_13 
I10.NODE_1324_length_13444_cov_51.150772_14 
I10.NODE_1324_length_13444_cov_51.150772_15 
I10.NODE_1324_length_13444_cov_51.150772_16 
I10.NODE_1324_length_13444_cov_51.150772_17 
I10.NODE_1324_length_13444_cov_51.150772_2 
I10.NODE_1324_length_13444_cov_51.150772_3 
I10.NODE_1324_length_13444_cov_51.150772_4 K07497
I10.NODE_1324_length_13444_cov_51.150772_5 K07483
I10.NODE_1324_length_13444_cov_51.150772_6 
I10.NODE_1324_length_13444_cov_51.150772_7 
I10.NODE_1324_length_13444_cov_51.150772_8 K10751
I10.NODE_1324_length_13444_cov_51.150772_9 
I10.NODE_1341_length_1210_cov_47.598347_1 K01423
I10.NODE_1341_length_1210_cov_47.598347_2 
I10.NODE_1388_length_1742_cov_43.696327_1 
I10.NODE_145_length_679_cov_57.117821_1 
I10.NODE_150_length_7972_cov_48.159557_1 
I10.NODE_150_length_7972_cov_48.159557_2 K07346
I10.NODE_150_length_7972_cov_48.159557_3 K07347
I10.NODE_150_length_7972_cov_48.159557_4 
I10.NODE_150_length_7972_cov_48.159557_5 
I10.NODE_150_length_7972_cov_48.159557_6 
I10.NODE_150_length_7972_cov_48.159557_7 
I10.NODE_150_length_7972_cov_48.159557_8 K00606
I10.NODE_1514_length_511_cov_59.990215_1 
I10.NODE_154_length_1243_cov_43.095737.1.1277_1 
I10.NODE_154_length_1243_cov_43.095737.1.1277_2 K07644
I10.NODE_1561_length_387_cov_40.067184_1 
I10.NODE_1638_length_646_cov_279.487610.1.650_1 K02362
I10.NODE_1638_length_646_cov_279.487610.1.650_2 
I10.NODE_163_length_5479_cov_52.226868_1 K09806
I10.NODE_163_length_5479_cov_52.226868_2 
I10.NODE_163_length_5479_cov_52.226868_3 
I10.NODE_163_length_5479_cov_52.226868_4 
I10.NODE_163_length_5479_cov_52.226868_5 
I10.NODE_174_length_5055_cov_45.636597_1 
I10.NODE_174_length_5055_cov_45.636597_2 K03733
I10.NODE_174_length_5055_cov_45.636597_3 
I10.NODE_174_length_5055_cov_45.636597_4 
I10.NODE_174_length_5055_cov_45.636597_5 
I10.NODE_174_length_5055_cov_45.636597_6 
I10.NODE_174_length_5055_cov_45.636597_7 
I10.NODE_174_length_5055_cov_45.636597_8 
I10.NODE_179_length_11227_cov_52.071434_1 K01784
I10.NODE_179_length_11227_cov_52.071434_10 K01710
I10.NODE_179_length_11227_cov_52.071434_11 K00963
I10.NODE_179_length_11227_cov_52.071434_2 
I10.NODE_179_length_11227_cov_52.071434_3 
I10.NODE_179_length_11227_cov_52.071434_4 
I10.NODE_179_length_11227_cov_52.071434_5 K03328
I10.NODE_179_length_11227_cov_52.071434_6 K12996
I10.NODE_179_length_11227_cov_52.071434_7 K01790
I10.NODE_179_length_11227_cov_52.071434_8 K00973
I10.NODE_179_length_11227_cov_52.071434_9 K00067
I10.NODE_184_length_574_cov_49.613239.58.622_1 
I10.NODE_190_length_3014_cov_68.650627.9.2979_1 K02841
I10.NODE_190_length_3014_cov_68.650627.9.2979_2 K02847
I10.NODE_190_length_3014_cov_68.650627.9.2979_3 K00745
I10.NODE_190_length_3014_cov_68.650627.9.2979_4 K03279
I10.NODE_207_length_1524_cov_40.356956_1 K06890
I10.NODE_207_length_1524_cov_40.356956_2 K06890
I10.NODE_207_length_1524_cov_40.356956_3 
I10.NODE_210_length_3114_cov_47.978485.1.3155_1 
I10.NODE_210_length_3114_cov_47.978485.1.3155_2 
I10.NODE_210_length_3114_cov_47.978485.1.3155_3 
I10.NODE_2195_length_547_cov_52.983547_1 K03212
I10.NODE_2195_length_547_cov_52.983547_2 K09996
I10.NODE_21_length_4685_cov_59.719746_1 
I10.NODE_21_length_4685_cov_59.719746_2 K13590
I10.NODE_224_length_1066_cov_58.202625_1 
I10.NODE_2251_length_661_cov_43.140697.1.650_1 K02336
I10.NODE_2251_length_661_cov_43.140697.1.650_2 K01786
I10.NODE_2294_length_468_cov_57.673077_1 K03578
I10.NODE_229_length_9315_cov_66.092751.6.9363_1 K07454
I10.NODE_229_length_9315_cov_66.092751.6.9363_10 
I10.NODE_229_length_9315_cov_66.092751.6.9363_11 
I10.NODE_229_length_9315_cov_66.092751.6.9363_2 
I10.NODE_229_length_9315_cov_66.092751.6.9363_3 
I10.NODE_229_length_9315_cov_66.092751.6.9363_4 K07319
I10.NODE_229_length_9315_cov_66.092751.6.9363_5 
I10.NODE_229_length_9315_cov_66.092751.6.9363_6 
I10.NODE_229_length_9315_cov_66.092751.6.9363_7 
I10.NODE_229_length_9315_cov_66.092751.6.9363_8 
I10.NODE_229_length_9315_cov_66.092751.6.9363_9 
I10.NODE_253_length_2740_cov_54.332481_1 
I10.NODE_253_length_2740_cov_54.332481_2 
I10.NODE_253_length_2740_cov_54.332481_3 
I10.NODE_269_length_817_cov_42.279068_1 
I10.NODE_269_length_817_cov_42.279068_2 
I10.NODE_277_length_3235_cov_40.457806_1 
I10.NODE_277_length_3235_cov_40.457806_2 
I10.NODE_277_length_3235_cov_40.457806_3 
I10.NODE_277_length_3235_cov_40.457806_4 
I10.NODE_277_length_3235_cov_40.457806_5 
I10.NODE_277_length_3235_cov_40.457806_6 
I10.NODE_279_length_5586_cov_48.528645.20.5611_1 K07345
I10.NODE_279_length_5586_cov_48.528645.20.5611_2 
I10.NODE_279_length_5586_cov_48.528645.20.5611_3 K07347
I10.NODE_279_length_5586_cov_48.528645.20.5611_4 
I10.NODE_286_length_2282_cov_52.042946_1 
I10.NODE_286_length_2282_cov_52.042946_2 
I10.NODE_286_length_2282_cov_52.042946_3 
I10.NODE_312_length_5492_cov_41.757103.10.5540_1 
I10.NODE_312_length_5492_cov_41.757103.10.5540_2 
I10.NODE_312_length_5492_cov_41.757103.10.5540_3 
I10.NODE_312_length_5492_cov_41.757103.10.5540_4 
I10.NODE_312_length_5492_cov_41.757103.10.5540_5 
I10.NODE_32_length_5594_cov_60.257061_1 
I10.NODE_32_length_5594_cov_60.257061_2 
I10.NODE_32_length_5594_cov_60.257061_3 
I10.NODE_32_length_5594_cov_60.257061_4 
I10.NODE_32_length_5594_cov_60.257061_5 
I10.NODE_335_length_13192_cov_53.647362_1 
I10.NODE_335_length_13192_cov_53.647362_10 
I10.NODE_335_length_13192_cov_53.647362_11 
I10.NODE_335_length_13192_cov_53.647362_12 
I10.NODE_335_length_13192_cov_53.647362_13 
I10.NODE_335_length_13192_cov_53.647362_14 
I10.NODE_335_length_13192_cov_53.647362_15 
I10.NODE_335_length_13192_cov_53.647362_2 
I10.NODE_335_length_13192_cov_53.647362_3 K03529
I10.NODE_335_length_13192_cov_53.647362_4 
I10.NODE_335_length_13192_cov_53.647362_5 
I10.NODE_335_length_13192_cov_53.647362_6 K07344
I10.NODE_335_length_13192_cov_53.647362_7 
I10.NODE_335_length_13192_cov_53.647362_8 
I10.NODE_335_length_13192_cov_53.647362_9 
I10.NODE_349_length_4004_cov_38.630871.33.4044_1 
I10.NODE_349_length_4004_cov_38.630871.33.4044_2 K01467
I10.NODE_349_length_4004_cov_38.630871.33.4044_3 
I10.NODE_349_length_4004_cov_38.630871.33.4044_4 
I10.NODE_3559_length_1042_cov_49.000961.1.1065_1 
I10.NODE_3612_length_1336_cov_39.629490.1.892_1 
I10.NODE_3629_length_1468_cov_42.632153_1 
I10.NODE_3629_length_1468_cov_42.632153_2 
I10.NODE_378_length_1010_cov_50.969307_1 
I10.NODE_378_length_1010_cov_50.969307_2 
I10.NODE_392_length_878_cov_41.933941_1 K01887
I10.NODE_392_length_878_cov_41.933941_2 
I10.NODE_4272_length_770_cov_43.170132.1.768_1 
I10.NODE_4272_length_770_cov_43.170132.1.768_2 K03704
I10.NODE_43_length_1442_cov_43.315533_1 
I10.NODE_43_length_1442_cov_43.315533_2 
I10.NODE_43_length_1442_cov_43.315533_3 
I10.NODE_469_length_391_cov_38.841431_1 K11920
I10.NODE_486_length_499_cov_43.312626_1 
I10.NODE_492_length_18818_cov_46.863586_1 
I10.NODE_492_length_18818_cov_46.863586_10 
I10.NODE_492_length_18818_cov_46.863586_11 
I10.NODE_492_length_18818_cov_46.863586_12 
I10.NODE_492_length_18818_cov_46.863586_13 
I10.NODE_492_length_18818_cov_46.863586_14 
I10.NODE_492_length_18818_cov_46.863586_15 K07741
I10.NODE_492_length_18818_cov_46.863586_16 
I10.NODE_492_length_18818_cov_46.863586_17 
I10.NODE_492_length_18818_cov_46.863586_18 
I10.NODE_492_length_18818_cov_46.863586_19 
I10.NODE_492_length_18818_cov_46.863586_2 
I10.NODE_492_length_18818_cov_46.863586_20 
I10.NODE_492_length_18818_cov_46.863586_21 
I10.NODE_492_length_18818_cov_46.863586_22 
I10.NODE_492_length_18818_cov_46.863586_23 
I10.NODE_492_length_18818_cov_46.863586_24 
I10.NODE_492_length_18818_cov_46.863586_25 K03607
I10.NODE_492_length_18818_cov_46.863586_26 
I10.NODE_492_length_18818_cov_46.863586_27 
I10.NODE_492_length_18818_cov_46.863586_28 
I10.NODE_492_length_18818_cov_46.863586_3 
I10.NODE_492_length_18818_cov_46.863586_4 
I10.NODE_492_length_18818_cov_46.863586_5 
I10.NODE_492_length_18818_cov_46.863586_6 K03111
I10.NODE_492_length_18818_cov_46.863586_7 
I10.NODE_492_length_18818_cov_46.863586_8 K00992
I10.NODE_492_length_18818_cov_46.863586_9 
I10.NODE_510_length_1425_cov_46.468773_1 
I10.NODE_510_length_1425_cov_46.468773_2 
I10.NODE_51_length_6029_cov_40.041134_1 K06223
I10.NODE_51_length_6029_cov_40.041134_10 K04763
I10.NODE_51_length_6029_cov_40.041134_2 
I10.NODE_51_length_6029_cov_40.041134_3 
I10.NODE_51_length_6029_cov_40.041134_4 
I10.NODE_51_length_6029_cov_40.041134_5 
I10.NODE_51_length_6029_cov_40.041134_6 
I10.NODE_51_length_6029_cov_40.041134_7 
I10.NODE_51_length_6029_cov_40.041134_8 
I10.NODE_51_length_6029_cov_40.041134_9 K10352
I10.NODE_55_length_18433_cov_50.780014_1 K01191
I10.NODE_55_length_18433_cov_50.780014_10 K10110
I10.NODE_55_length_18433_cov_50.780014_11 K01234
I10.NODE_55_length_18433_cov_50.780014_12 K07045
I10.NODE_55_length_18433_cov_50.780014_13 K07017
I10.NODE_55_length_18433_cov_50.780014_14 
I10.NODE_55_length_18433_cov_50.780014_15 K00873
I10.NODE_55_length_18433_cov_50.780014_2 
I10.NODE_55_length_18433_cov_50.780014_3 
I10.NODE_55_length_18433_cov_50.780014_4 
I10.NODE_55_length_18433_cov_50.780014_5 
I10.NODE_55_length_18433_cov_50.780014_6 K02536
I10.NODE_55_length_18433_cov_50.780014_7 
I10.NODE_55_length_18433_cov_50.780014_8 K10108
I10.NODE_55_length_18433_cov_50.780014_9 K10109
I10.NODE_586_length_1122_cov_57.031193.1.1155_1 
I10.NODE_586_length_1122_cov_57.031193.1.1155_2 
I10.NODE_586_length_1122_cov_57.031193.1.1155_3 
I10.NODE_58_length_1103_cov_42.700817.57.1151_1 K07024
I10.NODE_58_length_1103_cov_42.700817.57.1151_2 
I10.NODE_594_length_2563_cov_40.660164.1.2596_1 
I10.NODE_594_length_2563_cov_40.660164.1.2596_2 
I10.NODE_594_length_2563_cov_40.660164.1.2596_3 
I10.NODE_594_length_2563_cov_40.660164.1.2596_4 
I10.NODE_59_length_3886_cov_39.478382.1.3924_1 
I10.NODE_59_length_3886_cov_39.478382.1.3924_2 
I10.NODE_59_length_3886_cov_39.478382.1.3924_3 
I10.NODE_59_length_3886_cov_39.478382.1.3924_4 
I10.NODE_697_length_887_cov_40.130779_1 
I10.NODE_697_length_887_cov_40.130779_2 
I10.NODE_700_length_10350_cov_39.330147.1.10375_1 K02039
I10.NODE_700_length_10350_cov_39.330147.1.10375_10 
I10.NODE_700_length_10350_cov_39.330147.1.10375_2 K03488
I10.NODE_700_length_10350_cov_39.330147.1.10375_3 K02755 K02756 K02757
I10.NODE_700_length_10350_cov_39.330147.1.10375_4 K01223
I10.NODE_700_length_10350_cov_39.330147.1.10375_5 K10124
I10.NODE_700_length_10350_cov_39.330147.1.10375_6 K07214
I10.NODE_700_length_10350_cov_39.330147.1.10375_7 K02564
I10.NODE_700_length_10350_cov_39.330147.1.10375_8 K09925
I10.NODE_700_length_10350_cov_39.330147.1.10375_9 
I10.NODE_718_length_1663_cov_39.282021_1 K02192
I10.NODE_718_length_1663_cov_39.282021_2 K03594
I10.NODE_718_length_1663_cov_39.282021_3 K02506
I10.NODE_718_length_1663_cov_39.282021_4 
I10.NODE_73_length_476_cov_57.581932_1 
I10.NODE_740_length_692_cov_71.351158_1 
I10.NODE_744_length_1278_cov_41.905319.1.1282_1 
I10.NODE_744_length_1278_cov_41.905319.1.1282_2 
I10.NODE_744_length_1278_cov_41.905319.1.1282_3 K03225
I10.NODE_744_length_1278_cov_41.905319.1.1282_4 
I10.NODE_782_length_1762_cov_50.829170_1 
I10.NODE_782_length_1762_cov_50.829170_2 
I10.NODE_782_length_1762_cov_50.829170_3 
I10.NODE_782_length_1762_cov_50.829170_4 
I10.NODE_792_length_1746_cov_58.802406.8.1794_1 
I10.NODE_792_length_1746_cov_58.802406.8.1794_2 
I10.NODE_792_length_1746_cov_58.802406.8.1794_3 
I10.NODE_793_length_1301_cov_41.706379_1 
I10.NODE_793_length_1301_cov_41.706379_2 
I10.NODE_796_length_352_cov_67.232956_1 
I10.NODE_801_length_745_cov_57.910069.1.781_1 
I10.NODE_801_length_745_cov_57.910069.1.781_2 K07645
I10.NODE_804_length_2344_cov_54.484642_1 
I10.NODE_804_length_2344_cov_54.484642_2 
I10.NODE_804_length_2344_cov_54.484642_3 
I10.NODE_804_length_2344_cov_54.484642_4 
I10.NODE_816_length_1151_cov_54.854908_1 
I10.NODE_816_length_1151_cov_54.854908_2 
I10.NODE_816_length_1151_cov_54.854908_3 
I10.NODE_847_length_1141_cov_59.627522_1 
I10.NODE_847_length_1141_cov_59.627522_2 
I10.NODE_847_length_1141_cov_59.627522_3 
I10.NODE_8_length_3266_cov_48.549603_1 K02408
I10.NODE_8_length_3266_cov_48.549603_2 K03297
I10.NODE_8_length_3266_cov_48.549603_3 K06910
I10.NODE_8_length_3266_cov_48.549603_4 
I10.NODE_8_length_3266_cov_48.549603_5 
I10.NODE_906_length_728_cov_46.646976.1.764_1 K02073
I10.NODE_906_length_728_cov_46.646976.1.764_2 
I10.NODE_906_length_728_cov_46.646976.1.764_3 K03445
I10.NODE_90_length_2840_cov_44.848942.109.2888_1 
I10.NODE_90_length_2840_cov_44.848942.109.2888_2 K07780
I10.NODE_90_length_2840_cov_44.848942.109.2888_3 K07483
I10.NODE_90_length_2840_cov_44.848942.109.2888_4 
I10.NODE_927_length_370_cov_42.959461_1 
I10.NODE_927_length_370_cov_42.959461_2 K03830
I10.NODE_936_length_1171_cov_40.733562_1 K09815
I10.NODE_936_length_1171_cov_40.733562_2 K12262
I10.NODE_959_length_1470_cov_57.476189_1 
I10.NODE_959_length_1470_cov_57.476189_2 
I10.NODE_974_length_2200_cov_46.540909_1 
I10.NODE_974_length_2200_cov_46.540909_2 K09475
I10.NODE_974_length_2200_cov_46.540909_3 
I10.NODE_994_length_849_cov_76.064781_1 
I10.NODE_997_length_1601_cov_58.189880.1.1568_1 K00638
I11.NODE_1066_length_592_cov_54.660473_1 
I11.NODE_1069_length_410_cov_63.607319_1 
I11.NODE_10736_length_996_cov_41.494980_1 
I11.NODE_10736_length_996_cov_41.494980_2 K03743
I11.NODE_1073_length_484_cov_35.369835_1 
I11.NODE_10747_length_696_cov_32.258621.1.507_1 K01867
I11.NODE_10747_length_696_cov_32.258621.1.507_2 
I11.NODE_10811_length_473_cov_34.545456_1 K05298
I11.NODE_10811_length_473_cov_34.545456_2 
I11.NODE_10993_length_700_cov_31.192858_1 K02058
I11.NODE_11170_length_1396_cov_35.814468.1.1210_1 
I11.NODE_11170_length_1396_cov_35.814468.1.1210_2 
I11.NODE_1136_length_685_cov_56.905109_1 
I11.NODE_11438_length_1023_cov_40.725319_1 K07154
I11.NODE_1147_length_468_cov_42.143162_1 K10026
I11.NODE_11629_length_1204_cov_31.378738_1 K07679
I11.NODE_1167_length_553_cov_61.443039_1 
I11.NODE_1167_length_553_cov_61.443039_2 
I11.NODE_12096_length_1325_cov_35.988678_1 
I11.NODE_12096_length_1325_cov_35.988678_2 K00615
I11.NODE_12168_length_1158_cov_34.832470_1 
I11.NODE_12168_length_1158_cov_34.832470_2 
I11.NODE_12706_length_1383_cov_34.395515_1 K11904
I11.NODE_12706_length_1383_cov_34.395515_2 
I11.NODE_12706_length_1383_cov_34.395515_3 
I11.NODE_1288_length_378_cov_39.195766_1 
I11.NODE_1316_length_1460_cov_34.294521.351.1296_1 
I11.NODE_13193_length_2485_cov_43.506237_1 
I11.NODE_13193_length_2485_cov_43.506237_2 
I11.NODE_13193_length_2485_cov_43.506237_3 K07074
I11.NODE_13265_length_859_cov_37.664726_1 
I11.NODE_13572_length_2131_cov_49.830597_1 
I11.NODE_13572_length_2131_cov_49.830597_2 
I11.NODE_1427_length_608_cov_77.725327_1 
I11.NODE_1485_length_1077_cov_37.984215_1 K01185
I11.NODE_1485_length_1077_cov_37.984215_2 
I11.NODE_1485_length_1077_cov_37.984215_3 
I11.NODE_1557_length_391_cov_63.222507_1 K03229
I11.NODE_1557_length_391_cov_63.222507_2 
I11.NODE_1560_length_828_cov_33.778984_1 
I11.NODE_1560_length_828_cov_33.778984_2 
I11.NODE_1601_length_547_cov_56.926872_1 
I11.NODE_1601_length_547_cov_56.926872_2 
I11.NODE_1608_length_998_cov_32.298595_1 
I11.NODE_1722_length_546_cov_54.093407_1 
I11.NODE_1722_length_546_cov_54.093407_2 
I11.NODE_173_length_6263_cov_42.179626_1 K01191
I11.NODE_173_length_6263_cov_42.179626_2 K11198 K11199 K11200
I11.NODE_173_length_6263_cov_42.179626_3 K11922
I11.NODE_180_length_1016_cov_57.081692_1 
I11.NODE_180_length_1016_cov_57.081692_2 K00012
I11.NODE_1881_length_2069_cov_31.730305_1 
I11.NODE_1881_length_2069_cov_31.730305_2 
I11.NODE_1936_length_402_cov_78.363182_1 
I11.NODE_1992_length_527_cov_53.269451_1 
I11.NODE_2010_length_685_cov_37.218979_1 
I11.NODE_2061_length_517_cov_36.822052_1 
I11.NODE_2102_length_378_cov_36.529102_1 K00950
I11.NODE_211_length_847_cov_48.093269.1.860_1 K08996
I11.NODE_211_length_847_cov_48.093269.1.860_2 
I11.NODE_2136_length_10277_cov_37.938992.1.548_1 K09612
I11.NODE_2136_length_10277_cov_37.938992.653.10201_1 
I11.NODE_2136_length_10277_cov_37.938992.653.10201_2 
I11.NODE_2136_length_10277_cov_37.938992.653.10201_3 
I11.NODE_2136_length_10277_cov_37.938992.653.10201_4 
I11.NODE_2136_length_10277_cov_37.938992.653.10201_5 
I11.NODE_2136_length_10277_cov_37.938992.653.10201_6 
I11.NODE_2136_length_10277_cov_37.938992.653.10201_7 K07012
I11.NODE_2137_length_6423_cov_42.533550_1 K07231
I11.NODE_2137_length_6423_cov_42.533550_2 
I11.NODE_2137_length_6423_cov_42.533550_3 K01179
I11.NODE_2137_length_6423_cov_42.533550_4 K11202 K11203
I11.NODE_2137_length_6423_cov_42.533550_5 K11201
I11.NODE_2137_length_6423_cov_42.533550_6 K03534
I11.NODE_2162_length_488_cov_33.065575_1 K07150
I11.NODE_2186_length_373_cov_33.364613_1 
I11.NODE_2231_length_663_cov_64.396683.1.440_1 
I11.NODE_223_length_2400_cov_45.837502_1 
I11.NODE_2240_length_1191_cov_32.916878_1 
I11.NODE_2258_length_530_cov_40.196228_1 
I11.NODE_2338_length_1024_cov_39.270508_1 
I11.NODE_2350_length_2671_cov_44.347061.1.2175_1 K10939
I11.NODE_2358_length_708_cov_37.470341_1 K09935
I11.NODE_236_length_2144_cov_65.738342_1 
I11.NODE_236_length_2144_cov_65.738342_2 K06872
I11.NODE_236_length_2144_cov_65.738342_3 K03744
I11.NODE_2425_length_384_cov_38.078125_1 K04334
I11.NODE_2438_length_460_cov_33.030434_1 
I11.NODE_2530_length_1426_cov_48.510517.1.1440_1 
I11.NODE_2530_length_1426_cov_48.510517.1.1440_2 
I11.NODE_2530_length_1426_cov_48.510517.1.1440_3 
I11.NODE_255_length_1267_cov_53.853195_1 
I11.NODE_255_length_1267_cov_53.853195_2 K00287
I11.NODE_2705_length_701_cov_69.577744.1.422_1 K00101
I11.NODE_273_length_1029_cov_59.432457_1 
I11.NODE_2749_length_3291_cov_48.578850_1 K01755
I11.NODE_2749_length_3291_cov_48.578850_2 K08323
I11.NODE_2749_length_3291_cov_48.578850_3 K12299
I11.NODE_280_length_6326_cov_57.091053_1 K03482
I11.NODE_280_length_6326_cov_57.091053_2 K02760
I11.NODE_280_length_6326_cov_57.091053_3 K02761
I11.NODE_280_length_6326_cov_57.091053_4 K02759
I11.NODE_280_length_6326_cov_57.091053_5 
I11.NODE_280_length_6326_cov_57.091053_6 K01223
I11.NODE_282_length_505_cov_37.544556_1 
I11.NODE_2839_length_383_cov_38.543079_1 
I11.NODE_2975_length_446_cov_34.387894_1 
I11.NODE_308_length_1046_cov_44.565010_1 K00852
I11.NODE_3176_length_1044_cov_43.531609_1 K01999
I11.NODE_3176_length_1044_cov_43.531609_2 
I11.NODE_3176_length_1044_cov_43.531609_3 
I11.NODE_324_length_4360_cov_50.064678_1 
I11.NODE_324_length_4360_cov_50.064678_2 K01581
I11.NODE_324_length_4360_cov_50.064678_3 K03756
I11.NODE_324_length_4360_cov_50.064678_4 
I11.NODE_326_length_1588_cov_45.716625_1 
I11.NODE_326_length_1588_cov_45.716625_2 K03291
I11.NODE_326_length_1588_cov_45.716625_3 K01704
I11.NODE_341_length_767_cov_66.701431_1 
I11.NODE_379_length_681_cov_53.092510_1 
I11.NODE_379_length_681_cov_53.092510_2 
I11.NODE_390_length_935_cov_70.719788_1 
I11.NODE_394_length_939_cov_44.709267_1 
I11.NODE_394_length_939_cov_44.709267_2 K07473
I11.NODE_395_length_1545_cov_32.821358_1 
I11.NODE_395_length_1545_cov_32.821358_2 
I11.NODE_404_length_14195_cov_35.490314_1 K02529
I11.NODE_404_length_14195_cov_35.490314_10 K02026
I11.NODE_404_length_14195_cov_35.490314_11 K02025
I11.NODE_404_length_14195_cov_35.490314_12 K02027
I11.NODE_404_length_14195_cov_35.490314_13 K00690
I11.NODE_404_length_14195_cov_35.490314_2 
I11.NODE_404_length_14195_cov_35.490314_3 K10112
I11.NODE_404_length_14195_cov_35.490314_4 K01838
I11.NODE_404_length_14195_cov_35.490314_5 K04844
I11.NODE_404_length_14195_cov_35.490314_6 K00540
I11.NODE_404_length_14195_cov_35.490314_7 K01816
I11.NODE_404_length_14195_cov_35.490314_8 
I11.NODE_404_length_14195_cov_35.490314_9 
I11.NODE_4090_length_648_cov_317.873444.1.534_1 K09910
I11.NODE_4090_length_648_cov_317.873444.1.534_2 K01682
I11.NODE_40_length_4158_cov_51.426888.1.4177_1 
I11.NODE_40_length_4158_cov_51.426888.1.4177_2 
I11.NODE_40_length_4158_cov_51.426888.1.4177_3 
I11.NODE_40_length_4158_cov_51.426888.1.4177_4 K03543
I11.NODE_40_length_4158_cov_51.426888.1.4177_5 
I11.NODE_40_length_4158_cov_51.426888.1.4177_6 K07274
I11.NODE_417_length_1773_cov_50.456852.14.1801_1 K12687
I11.NODE_417_length_1773_cov_50.456852.14.1801_2 
I11.NODE_4227_length_1418_cov_51.988010.18.1446_1 
I11.NODE_4227_length_1418_cov_51.988010.18.1446_2 
I11.NODE_4227_length_1418_cov_51.988010.18.1446_3 
I11.NODE_429_length_915_cov_59.039345_1 
I11.NODE_429_length_915_cov_59.039345_2 K11208
I11.NODE_433_length_7708_cov_37.553452_1 K00903
I11.NODE_433_length_7708_cov_37.553452_2 K01104
I11.NODE_433_length_7708_cov_37.553452_3 K01991
I11.NODE_433_length_7708_cov_37.553452_4 
I11.NODE_433_length_7708_cov_37.553452_5 
I11.NODE_433_length_7708_cov_37.553452_6 
I11.NODE_433_length_7708_cov_37.553452_7 
I11.NODE_436_length_629_cov_63.124008_1 
I11.NODE_436_length_629_cov_63.124008_2 
I11.NODE_4594_length_1307_cov_31.225708.240.1065_1 
I11.NODE_45_length_476_cov_70.386551_1 
I11.NODE_45_length_476_cov_70.386551_2 
I11.NODE_460_length_1088_cov_65.334557_1 
I11.NODE_460_length_1088_cov_65.334557_2 
I11.NODE_4623_length_1922_cov_31.758064_1 K07757
I11.NODE_4623_length_1922_cov_31.758064_2 
I11.NODE_4856_length_865_cov_36.502892_1 
I11.NODE_4856_length_865_cov_36.502892_2 
I11.NODE_4890_length_376_cov_32.792553_1 
I11.NODE_515_length_1692_cov_67.313240_1 
I11.NODE_515_length_1692_cov_67.313240_2 
I11.NODE_5296_length_2146_cov_36.760483.417.2174_1 
I11.NODE_5296_length_2146_cov_36.760483.417.2174_2 K00001
I11.NODE_5296_length_2146_cov_36.760483.417.2174_3 
I11.NODE_543_length_2056_cov_119.919746_1 
I11.NODE_543_length_2056_cov_119.919746_2 K08138
I11.NODE_543_length_2056_cov_119.919746_3 K13256
I11.NODE_54_length_1369_cov_59.014610_1 
I11.NODE_54_length_1369_cov_59.014610_2 
I11.NODE_5686_length_637_cov_33.296703_1 
I11.NODE_577_length_7227_cov_48.968037_1 
I11.NODE_577_length_7227_cov_48.968037_2 
I11.NODE_577_length_7227_cov_48.968037_3 
I11.NODE_577_length_7227_cov_48.968037_4 
I11.NODE_577_length_7227_cov_48.968037_5 
I11.NODE_577_length_7227_cov_48.968037_6 
I11.NODE_577_length_7227_cov_48.968037_7 
I11.NODE_578_length_5451_cov_35.618786_1 
I11.NODE_578_length_5451_cov_35.618786_2 K10711
I11.NODE_578_length_5451_cov_35.618786_3 K10710
I11.NODE_578_length_5451_cov_35.618786_4 K10709
I11.NODE_578_length_5451_cov_35.618786_5 K10708
I11.NODE_578_length_5451_cov_35.618786_6 K03294
I11.NODE_6326_length_777_cov_40.154442_1 
I11.NODE_6326_length_777_cov_40.154442_2 
I11.NODE_633_length_528_cov_41.594696_1 
I11.NODE_690_length_4616_cov_34.045929_1 K01847
I11.NODE_690_length_4616_cov_34.045929_2 K07588
I11.NODE_690_length_4616_cov_34.045929_3 K11264
I11.NODE_690_length_4616_cov_34.045929_4 K01067
I11.NODE_69_length_9607_cov_43.903091_1 K11755
I11.NODE_69_length_9607_cov_43.903091_2 K12995
I11.NODE_69_length_9607_cov_43.903091_3 K12994
I11.NODE_69_length_9607_cov_43.903091_4 
I11.NODE_69_length_9607_cov_43.903091_5 
I11.NODE_69_length_9607_cov_43.903091_6 K09691
I11.NODE_69_length_9607_cov_43.903091_7 K09690
I11.NODE_69_length_9607_cov_43.903091_8 
I11.NODE_704_length_5995_cov_39.001167.1.6010_1 K13735
I11.NODE_704_length_5995_cov_39.001167.1.6010_2 
I11.NODE_724_length_376_cov_41.140957_1 K02014
I11.NODE_772_length_3251_cov_66.571518_1 
I11.NODE_772_length_3251_cov_66.571518_2 
I11.NODE_772_length_3251_cov_66.571518_3 
I11.NODE_782_length_1072_cov_31.763060.1.702_1 
I11.NODE_78_length_398_cov_36.751255_1 
I11.NODE_797_length_24923_cov_36.588371.1.24918_1 
I11.NODE_797_length_24923_cov_36.588371.1.24918_10 
I11.NODE_797_length_24923_cov_36.588371.1.24918_11 K10385
I11.NODE_797_length_24923_cov_36.588371.1.24918_12 
I11.NODE_797_length_24923_cov_36.588371.1.24918_13 
I11.NODE_797_length_24923_cov_36.588371.1.24918_14 K06903
I11.NODE_797_length_24923_cov_36.588371.1.24918_15 
I11.NODE_797_length_24923_cov_36.588371.1.24918_16 
I11.NODE_797_length_24923_cov_36.588371.1.24918_17 
I11.NODE_797_length_24923_cov_36.588371.1.24918_18 
I11.NODE_797_length_24923_cov_36.588371.1.24918_19 
I11.NODE_797_length_24923_cov_36.588371.1.24918_2 
I11.NODE_797_length_24923_cov_36.588371.1.24918_20 K01185
I11.NODE_797_length_24923_cov_36.588371.1.24918_21 
I11.NODE_797_length_24923_cov_36.588371.1.24918_22 
I11.NODE_797_length_24923_cov_36.588371.1.24918_23 
I11.NODE_797_length_24923_cov_36.588371.1.24918_24 
I11.NODE_797_length_24923_cov_36.588371.1.24918_25 
I11.NODE_797_length_24923_cov_36.588371.1.24918_26 
I11.NODE_797_length_24923_cov_36.588371.1.24918_27 
I11.NODE_797_length_24923_cov_36.588371.1.24918_28 
I11.NODE_797_length_24923_cov_36.588371.1.24918_29 
I11.NODE_797_length_24923_cov_36.588371.1.24918_3 K06908
I11.NODE_797_length_24923_cov_36.588371.1.24918_30 
I11.NODE_797_length_24923_cov_36.588371.1.24918_31 
I11.NODE_797_length_24923_cov_36.588371.1.24918_32 
I11.NODE_797_length_24923_cov_36.588371.1.24918_33 
I11.NODE_797_length_24923_cov_36.588371.1.24918_34 
I11.NODE_797_length_24923_cov_36.588371.1.24918_4 K06907
I11.NODE_797_length_24923_cov_36.588371.1.24918_5 K06400
I11.NODE_797_length_24923_cov_36.588371.1.24918_6 
I11.NODE_797_length_24923_cov_36.588371.1.24918_7 
I11.NODE_797_length_24923_cov_36.588371.1.24918_8 
I11.NODE_797_length_24923_cov_36.588371.1.24918_9 
I11.NODE_7_length_1168_cov_57.291950_1 K02575
I11.NODE_7_length_1168_cov_57.291950_2 K08118
I11.NODE_800_length_2527_cov_32.971111_1 K01029
I11.NODE_800_length_2527_cov_32.971111_2 K01028
I11.NODE_800_length_2527_cov_32.971111_3 K11921
I11.NODE_800_length_2527_cov_32.971111_4 K02032
I11.NODE_806_length_903_cov_42.932446.26.931_1 
I11.NODE_806_length_903_cov_42.932446.26.931_2 
I11.NODE_812_length_4036_cov_79.763626.24.4064_1 K02040
I11.NODE_812_length_4036_cov_79.763626.24.4064_2 
I11.NODE_812_length_4036_cov_79.763626.24.4064_3 
I11.NODE_812_length_4036_cov_79.763626.24.4064_4 
I11.NODE_812_length_4036_cov_79.763626.24.4064_5 K00111
I11.NODE_869_length_1847_cov_43.043854_1 
I11.NODE_869_length_1847_cov_43.043854_2 
I11.NODE_869_length_1847_cov_43.043854_3 
I11.NODE_86_length_8213_cov_49.237671.1.8220_1 
I11.NODE_86_length_8213_cov_49.237671.1.8220_2 K07126
I11.NODE_86_length_8213_cov_49.237671.1.8220_3 
I11.NODE_86_length_8213_cov_49.237671.1.8220_4 
I11.NODE_86_length_8213_cov_49.237671.1.8220_5 K07126
I11.NODE_86_length_8213_cov_49.237671.1.8220_6 
I11.NODE_86_length_8213_cov_49.237671.1.8220_7 
I11.NODE_86_length_8213_cov_49.237671.1.8220_8 K04045
I11.NODE_86_length_8213_cov_49.237671.1.8220_9 
I11.NODE_887_length_677_cov_63.559822_1 
I11.NODE_9057_length_1408_cov_36.352272.1.1404_1 K13694
I11.NODE_9057_length_1408_cov_36.352272.1.1404_2 
I11.NODE_9057_length_1408_cov_36.352272.1.1404_3 
I11.NODE_907_length_4571_cov_47.016407.1.4568_1 K05817
I11.NODE_907_length_4571_cov_47.016407.1.4568_2 K11537
I11.NODE_907_length_4571_cov_47.016407.1.4568_3 K03815
I11.NODE_907_length_4571_cov_47.016407.1.4568_4 
I11.NODE_922_length_2907_cov_43.288269.40.2935_1 
I11.NODE_922_length_2907_cov_43.288269.40.2935_2 K05789
I11.NODE_922_length_2907_cov_43.288269.40.2935_3 
I11.NODE_925_length_469_cov_48.019188_1 
I11.NODE_947_length_1008_cov_46.646824.32.1036_1 K07062
I11.NODE_947_length_1008_cov_46.646824.32.1036_2 
I11.NODE_955_length_1259_cov_61.077839_1 
I11.NODE_9857_length_545_cov_33.735779_1 
I11.NODE_9901_length_527_cov_44.474384.42.555_1 
I11.NODE_994_length_1351_cov_48.122131_1 K02406
I12.NODE_1006_length_413_cov_46.343826_1 
I12.NODE_1037_length_426_cov_28.096245_1 
I12.NODE_1037_length_426_cov_28.096245_2 
I12.NODE_11705_length_592_cov_18.853041_1 K02051
I12.NODE_1200_length_530_cov_34.254719_1 K02566
I12.NODE_12408_length_480_cov_17.768749_1 K02051
I12.NODE_1241_length_628_cov_27.509554_1 
I12.NODE_12488_length_403_cov_53.665012_1 
I12.NODE_1272_length_467_cov_27.143469_1 
I12.NODE_1272_length_467_cov_27.143469_2 
I12.NODE_1272_length_467_cov_27.143469_3 
I12.NODE_13094_length_530_cov_18.077358_1 
I12.NODE_13318_length_471_cov_18.318472_1 
I12.NODE_13731_length_410_cov_25.287806_1 K09767
I12.NODE_13731_length_410_cov_25.287806_2 
I12.NODE_1391_length_420_cov_27.088095_1 K07027
I12.NODE_1402_length_439_cov_20.072893_1 K01414
I12.NODE_1402_length_439_cov_20.072893_2 
I12.NODE_1423_length_447_cov_21.026846_1 
I12.NODE_1461_length_554_cov_32.314079_1 K09972
I12.NODE_146_length_1857_cov_24.200323_1 
I12.NODE_15019_length_468_cov_21.019230_1 K01043
I12.NODE_15033_length_533_cov_26.373358_1 
I12.NODE_15175_length_697_cov_20.776184_1 
I12.NODE_1532_length_397_cov_20.841311_1 K11751
I12.NODE_1536_length_465_cov_18.578495_1 K01637
I12.NODE_15515_length_969_cov_20.181631_1 
I12.NODE_15792_length_649_cov_19.750385_1 
I12.NODE_15792_length_649_cov_19.750385_2 K00598
I12.NODE_15807_length_559_cov_18.016100_1 
I12.NODE_15821_length_438_cov_20.105022_1 K10558
I12.NODE_16178_length_701_cov_24.453638_1 
I12.NODE_16217_length_657_cov_18.808220_1 
I12.NODE_1621_length_1060_cov_33.784904_1 
I12.NODE_16326_length_493_cov_23.271805_1 K10907
I12.NODE_16326_length_493_cov_23.271805_2 
I12.NODE_1641_length_1126_cov_38.419182_1 
I12.NODE_1641_length_1126_cov_38.419182_2 
I12.NODE_16775_length_527_cov_17.851992_1 K01626
I12.NODE_16781_length_379_cov_44.377308_1 K03687
I12.NODE_16781_length_379_cov_44.377308_2 
I12.NODE_16869_length_422_cov_22.284361_1 K03975
I12.NODE_17248_length_600_cov_19.898333_1 K03655
I12.NODE_17638_length_509_cov_22.137524_1 
I12.NODE_17638_length_509_cov_22.137524_2 
I12.NODE_17767_length_389_cov_20.925449_1 K12297
I12.NODE_17863_length_574_cov_18.221254_1 
I12.NODE_17863_length_574_cov_18.221254_2 K07552
I12.NODE_18047_length_512_cov_20.759766_1 K01961
I12.NODE_18076_length_601_cov_21.607321_1 
I12.NODE_18076_length_601_cov_21.607321_2 
I12.NODE_18257_length_486_cov_20.469135_1 
I12.NODE_1848_length_393_cov_37.844784_1 K07119
I12.NODE_1881_length_827_cov_20.326481_1 K02509
I12.NODE_1881_length_827_cov_20.326481_2 K01826
I12.NODE_18823_length_577_cov_20.707106_1 K09969
I12.NODE_2019_length_426_cov_47.551643_1 
I12.NODE_2019_length_426_cov_47.551643_2 K01821
I12.NODE_20308_length_506_cov_27.069170_1 K00313
I12.NODE_20308_length_506_cov_27.069170_2 K01737
I12.NODE_20312_length_720_cov_18.308332_1 K01652
I12.NODE_2051_length_670_cov_20.617910_1 
I12.NODE_2051_length_670_cov_20.617910_2 K00299
I12.NODE_20535_length_825_cov_19.460606_1 
I12.NODE_2055_length_560_cov_30.026785_1 
I12.NODE_2055_length_560_cov_30.026785_2 K07749
I12.NODE_2061_length_432_cov_32.863426_1 K05811
I12.NODE_2061_length_432_cov_32.863426_2 K03761
I12.NODE_20646_length_424_cov_19.033018_1 
I12.NODE_20646_length_424_cov_19.033018_2 
I12.NODE_20987_length_398_cov_23.834171_1 K03722
I12.NODE_2109_length_432_cov_39.643520_1 K03805
I12.NODE_21340_length_606_cov_21.744225_1 K07797
I12.NODE_220_length_470_cov_25.404255_1 K00917
I12.NODE_2218_length_405_cov_111.375305_1 K07483
I12.NODE_22835_length_782_cov_36.161125_1 
I12.NODE_23560_length_1050_cov_19.756191_1 K04069
I12.NODE_23560_length_1050_cov_19.756191_2 K03424
I12.NODE_23738_length_529_cov_18.939508_1 K04033
I12.NODE_2422_length_381_cov_22.286089_1 K03734
I12.NODE_2477_length_586_cov_39.107510_1 
I12.NODE_247_length_424_cov_21.066038_1 
I12.NODE_2610_length_595_cov_32.910923_1 
I12.NODE_2738_length_1067_cov_35.232426_1 
I12.NODE_2738_length_1067_cov_35.232426_2 K00034
I12.NODE_2807_length_389_cov_24.023136_1 
I12.NODE_2839_length_443_cov_35.139954_1 
I12.NODE_2920_length_683_cov_43.931187_1 
I12.NODE_3000_length_495_cov_25.141415_1 
I12.NODE_3055_length_509_cov_20.561886_1 K09136
I12.NODE_3221_length_507_cov_24.372782_1 K03699
I12.NODE_3296_length_517_cov_23.419729_1 K00878
I12.NODE_3712_length_423_cov_23.380615_1 K08094
I12.NODE_377_length_588_cov_41.085033_1 
I12.NODE_3832_length_473_cov_18.000000_1 K06894
I12.NODE_3861_length_487_cov_21.782341_1 
I12.NODE_3861_length_487_cov_21.782341_2 K02680
I12.NODE_3914_length_577_cov_19.441940_1 K07322
I12.NODE_3914_length_577_cov_19.441940_2 K11737
I12.NODE_3990_length_398_cov_25.467337_1 
I12.NODE_3995_length_564_cov_24.008865_1 K01873
I12.NODE_405_length_697_cov_33.733143_1 K01918
I12.NODE_405_length_697_cov_33.733143_2 
I12.NODE_40_length_4570_cov_29.528227_1 
I12.NODE_40_length_4570_cov_29.528227_2 K00626
I12.NODE_40_length_4570_cov_29.528227_3 K00074
I12.NODE_40_length_4570_cov_29.528227_4 K03299
I12.NODE_40_length_4570_cov_29.528227_5 K00019
I12.NODE_40_length_4570_cov_29.528227_6 K04063
I12.NODE_4180_length_616_cov_33.529221_1 K00858
I12.NODE_4366_length_3981_cov_20.887215_1 
I12.NODE_4377_length_487_cov_25.238194_1 
I12.NODE_4648_length_386_cov_25.362694_1 
I12.NODE_477_length_1431_cov_28.932215_1 K07223
I12.NODE_477_length_1431_cov_28.932215_2 K08869
I12.NODE_4853_length_424_cov_26.823112_1 
I12.NODE_4918_length_658_cov_19.972645_1 K03820
I12.NODE_4918_length_658_cov_19.972645_2 
I12.NODE_5006_length_465_cov_18.980644_1 
I12.NODE_5147_length_446_cov_19.912556_1 
I12.NODE_5155_length_689_cov_20.150944_1 
I12.NODE_5175_length_404_cov_27.091583_1 K00112
I12.NODE_528_length_405_cov_47.753086_1 
I12.NODE_528_length_405_cov_47.753086_2 K12525
I12.NODE_5297_length_449_cov_31.895323_1 
I12.NODE_5297_length_449_cov_31.895323_2 
I12.NODE_54_length_567_cov_30.927691_1 K01894
I12.NODE_565_length_489_cov_19.983641_1 K07273
I12.NODE_606_length_2340_cov_20.202137_1 K01840
I12.NODE_606_length_2340_cov_20.202137_2 K00971
I12.NODE_6117_length_404_cov_30.633663_1 K02839
I12.NODE_6165_length_419_cov_34.000000_1 K11249
I12.NODE_643_length_727_cov_39.327374_1 
I12.NODE_643_length_727_cov_39.327374_2 
I12.NODE_656_length_392_cov_20.137754_1 
I12.NODE_683_length_744_cov_24.043011_1 K01925
I12.NODE_694_length_474_cov_38.251057_1 K07279
I12.NODE_7232_length_431_cov_24.067286_1 
I12.NODE_768_length_471_cov_18.666666_1 
I12.NODE_842_length_677_cov_36.921715_1 
I12.NODE_842_length_677_cov_36.921715_2 K07106
I12.NODE_869_length_548_cov_25.994526_1 K07290
I12.NODE_895_length_398_cov_36.505024_1 
I12.NODE_895_length_398_cov_36.505024_2 
I12.NODE_9259_length_562_cov_24.749111.1.537_1 K06920
I12.NODE_947_length_2315_cov_36.406048_1 
I12.NODE_947_length_2315_cov_36.406048_2 K06905
I12.NODE_947_length_2315_cov_36.406048_3 K06906
I12.NODE_947_length_2315_cov_36.406048_4 
I12.NODE_948_length_630_cov_37.571430_1 
I12.NODE_9798_length_565_cov_42.791149_1 K07497
I12.NODE_9798_length_565_cov_42.791149_2 
I12.NODE_999_length_556_cov_34.994606_1 
I12.NODE_999_length_556_cov_34.994606_2 
I13.NODE_10206_length_414_cov_13.176329_1 
I13.NODE_10647_length_464_cov_11.855603_1 
I13.NODE_10970_length_378_cov_8.558201_1 K00380
I13.NODE_11995_length_570_cov_10.387719_1 
I13.NODE_12568_length_479_cov_9.768268_1 
I13.NODE_12570_length_682_cov_8.680352_1 
I13.NODE_12701_length_412_cov_9.842233_1 
I13.NODE_13530_length_412_cov_8.599515_1 K00108
I13.NODE_1364_length_451_cov_18.099779_1 K08351
I13.NODE_13797_length_530_cov_18.015095_1 
I13.NODE_14091_length_1619_cov_4.324892_1 
I13.NODE_14091_length_1619_cov_4.324892_2 
I13.NODE_14091_length_1619_cov_4.324892_3 
I13.NODE_1409_length_676_cov_9.162722_1 
I13.NODE_14139_length_700_cov_4.437143_1 K03702
I13.NODE_14381_length_435_cov_9.533334_1 
I13.NODE_14381_length_435_cov_9.533334_2 
I13.NODE_14984_length_651_cov_8.365591.135.673_1 
I13.NODE_15182_length_395_cov_10.807595_1 K12266
I13.NODE_15936_length_521_cov_5.324376_1 K03555
I13.NODE_16449_length_691_cov_10.018813.1.514_1 K01424
I13.NODE_1709_length_390_cov_37.879486_1 
I13.NODE_1741_length_704_cov_9.944602.1.653_1 
I13.NODE_17624_length_582_cov_9.682131_1 K03455
I13.NODE_18193_length_683_cov_11.868228.87.705_1 K08345
I13.NODE_19138_length_388_cov_8.739691_1 K09001
I13.NODE_20084_length_386_cov_5.479275_1 
I13.NODE_21496_length_583_cov_9.643225_1 K06915
I13.NODE_2215_length_400_cov_38.880001_1 
I13.NODE_22465_length_404_cov_12.037128_1 K11739
I13.NODE_2256_length_475_cov_10.865263_1 K02669
I13.NODE_2339_length_428_cov_15.850468_1 K09980
I13.NODE_2515_length_492_cov_12.534553.51.514_1 K03650
I13.NODE_2564_length_872_cov_4.076835_1 
I13.NODE_2564_length_872_cov_4.076835_2 K06147
I13.NODE_3064_length_652_cov_10.891105_1 K10975
I13.NODE_3214_length_447_cov_12.237137_1 K07109
I13.NODE_34478_length_991_cov_3.924319_1 
I13.NODE_3516_length_509_cov_15.121807_1 K00427
I13.NODE_35367_length_419_cov_12.739857_1 K00109
I13.NODE_3779_length_399_cov_17.609022_1 K07786
I13.NODE_4340_length_1537_cov_8.397528_1 K07485
I13.NODE_4341_length_555_cov_7.005405_1 K07132
I13.NODE_4509_length_574_cov_10.630662.76.596_1 K01460
I13.NODE_46425_length_458_cov_18.962883_1 
I13.NODE_4884_length_420_cov_9.450000_1 K01897
I13.NODE_49092_length_398_cov_13.165829_1 
I13.NODE_51050_length_484_cov_8.685950_1 
I13.NODE_520_length_499_cov_8.881763_1 K07638
I13.NODE_529_length_1200_cov_11.707500_1 K09472
I13.NODE_529_length_1200_cov_11.707500_2 K09471
I13.NODE_5348_length_768_cov_13.557292_1 K06447
I13.NODE_53630_length_565_cov_9.608850_1 K10805
I13.NODE_53630_length_565_cov_9.608850_2 K03320
I13.NODE_53776_length_457_cov_7.164114_1 
I13.NODE_56093_length_394_cov_10.213198_1 
I13.NODE_59477_length_446_cov_9.686099_1 K00228
I13.NODE_59477_length_446_cov_9.686099_2 K01448
I13.NODE_59655_length_487_cov_15.540041_1 K01534
I13.NODE_59704_length_387_cov_10.312661_1 K12507
I13.NODE_5998_length_502_cov_9.629482_1 K01990 K01992
I13.NODE_60114_length_442_cov_8.468326_1 K02552
I13.NODE_60446_length_403_cov_9.538462_1 K02013
I13.NODE_6044_length_665_cov_13.351880_1 K02364
I13.NODE_60642_length_552_cov_19.740942_1 K03312
I13.NODE_60642_length_552_cov_19.740942_2 
I13.NODE_6213_length_1565_cov_4.556550_1 
I13.NODE_63735_length_550_cov_10.929090.62.572_1 K01782
I13.NODE_6399_length_677_cov_17.428360_1 K03722
I13.NODE_64631_length_404_cov_15.695544_1 
I13.NODE_6500_length_1629_cov_6.718846_1 
I13.NODE_6500_length_1629_cov_6.718846_2 
I13.NODE_6575_length_633_cov_10.418641_1 K02014
I13.NODE_68002_length_464_cov_11.340517_1 
I13.NODE_70255_length_643_cov_9.646967.1.410_1 K03648
I13.NODE_7254_length_761_cov_17.659658.83.783_1 K08317
I13.NODE_7348_length_505_cov_11.085149_1 
I13.NODE_7348_length_505_cov_11.085149_2 K02034
I13.NODE_7401_length_1453_cov_5.167240_1 K07497
I13.NODE_7401_length_1453_cov_5.167240_2 
I13.NODE_7585_length_532_cov_11.154136_1 
I13.NODE_7612_length_511_cov_10.540117_1 K03449
I13.NODE_77828_length_652_cov_11.450920.1.587_1 K11923
I13.NODE_8042_length_436_cov_7.545872_1 
I13.NODE_8541_length_420_cov_14.038095_1 K03516
I13.NODE_86611_length_507_cov_13.512820_1 K02565
I13.NODE_9254_length_464_cov_11.637931_1 K02063
I13.NODE_9650_length_385_cov_10.454545_1 K00013
I13.NODE_979_length_1186_cov_4.599494_1 
I2.NODE_11_length_5143_cov_203.251801_1 K11498
I2.NODE_11_length_5143_cov_203.251801_2 
I2.NODE_11_length_5143_cov_203.251801_3 
I2.NODE_11_length_5143_cov_203.251801_4 
I2.NODE_11_length_5143_cov_203.251801_5 
I2.NODE_69_length_2871_cov_180.924759_1 
I9.NODE_1332_length_681_cov_77.199707.1.702_1 
I9.NODE_1332_length_681_cov_77.199707.1.702_2 
I9.NODE_1513_length_5013_cov_63.194294.3774.5079_1 K03312
I9.NODE_1513_length_5013_cov_63.194294.3774.5079_2 K02837
I9.NODE_256_length_1512_cov_65.860451.28.1545_1 
I9.NODE_256_length_1512_cov_65.860451.28.1545_2 
I9.NODE_256_length_1512_cov_65.860451.28.1545_3 K00928
I9.NODE_2616_length_343_cov_56.387756_1 
I9.NODE_45_length_489_cov_59.423313_1 
I9.NODE_45_length_489_cov_59.423313_2 
I9.NODE_588_length_1147_cov_126.386223_1 
I9.NODE_887_length_1232_cov_97.620132_1 K07486
