# Supplementary material for: Genome resolved analysis of a premature infant gut microbial community reveals a Varibaculum cambriense genome and a shift towards fermentation-based metabolism during the third week of life
Source: Microbiome. 2013 Dec 17;1:30. doi: 10.1186/2049-2618-1-30 (PMC4177395; doi:10.1186/2049-2618-1-30)
Supplement: Additional file 6 — EMIRGE reconstructed 16S rRNA gene sequences. [file 2049-2618-1-30-S6.zip › af6_kegg_annotations/Leuconostoc_sp..ko]

I10.NODE_2535_length_1311_cov_44.756676.137.979_1 
I10.NODE_2587_length_737_cov_94.312073_1 
I10.NODE_2595_length_1219_cov_54.452011_1 
I10.NODE_2738_length_546_cov_91.073257.23.594_1 
I10.NODE_2774_length_437_cov_58.546909_1 
I10.NODE_2976_length_2332_cov_48.242283.1.1286_1 
I10.NODE_2976_length_2332_cov_48.242283.1.1286_2 
I10.NODE_2976_length_2332_cov_48.242283.1612.2329_1 
I10.NODE_795_length_1405_cov_49.755871.449.883_1 
I11.NODE_41_length_750_cov_41.712002_1 K07498
I11.NODE_4949_length_1557_cov_33.093128.253.965_1 
I11.NODE_4949_length_1557_cov_33.093128.253.965_2 
I11.NODE_4949_length_1557_cov_33.093128.253.965_3 
I12.NODE_10436_length_437_cov_20.203661_1 
I12.NODE_10436_length_437_cov_20.203661_2 
I12.NODE_10702_length_753_cov_17.855246_1 
I12.NODE_2073_length_414_cov_18.055555_1 
I12.NODE_2102_length_734_cov_21.425068_1 
I12.NODE_24541_length_418_cov_22.258373_1 K03295
I12.NODE_24541_length_418_cov_22.258373_2 
I12.NODE_789_length_2151_cov_22.330544_1 K07483
I12.NODE_789_length_2151_cov_22.330544_2 K07497
I12.NODE_789_length_2151_cov_22.330544_3 
I12.NODE_789_length_2151_cov_22.330544_4 
I13.NODE_10052_length_1764_cov_4.018707_1 
I13.NODE_10052_length_1764_cov_4.018707_2 
I13.NODE_10052_length_1764_cov_4.018707_3 K03183
I13.NODE_10052_length_1764_cov_4.018707_4 
I13.NODE_10110_length_390_cov_4.141026_1 K07021
I13.NODE_10119_length_1527_cov_5.007204_1 
I13.NODE_10119_length_1527_cov_5.007204_2 K00537
I13.NODE_10119_length_1527_cov_5.007204_3 
I13.NODE_10119_length_1527_cov_5.007204_4 
I13.NODE_10134_length_585_cov_4.832479_1 
I13.NODE_10164_length_1702_cov_5.082844_1 K09686
I13.NODE_10164_length_1702_cov_5.082844_2 K01990
I13.NODE_10164_length_1702_cov_5.082844_3 
I13.NODE_10172_length_447_cov_4.847875_1 
I13.NODE_10173_length_1459_cov_4.709390_1 K02343
I13.NODE_10289_length_737_cov_5.234735_1 
I13.NODE_10320_length_672_cov_4.403274_1 
I13.NODE_10320_length_672_cov_4.403274_2 
I13.NODE_10320_length_672_cov_4.403274_3 
I13.NODE_10349_length_427_cov_5.749414_1 K03524
I13.NODE_104433_length_964_cov_8.682572_1 
I13.NODE_10562_length_850_cov_4.172941_1 K02221
I13.NODE_10562_length_850_cov_4.172941_2 
I13.NODE_10610_length_1581_cov_4.397217_1 K00526
I13.NODE_10610_length_1581_cov_4.397217_2 
I13.NODE_10626_length_411_cov_4.114355_1 
I13.NODE_10668_length_3321_cov_4.474857_1 K00540
I13.NODE_1078_length_1903_cov_11.332108.59.1925_1 K06221
I13.NODE_10811_length_823_cov_4.408262_1 K03449
I13.NODE_10811_length_823_cov_4.408262_2 K02355
I13.NODE_10888_length_807_cov_4.883519_1 K13052
I13.NODE_10888_length_807_cov_4.883519_2 
I13.NODE_1096_length_1015_cov_4.011823_1 K01952
I13.NODE_1096_length_1015_cov_4.011823_2 
I13.NODE_1106_length_784_cov_4.246173_1 K02338
I13.NODE_11129_length_542_cov_4.677122_1 K02952
I13.NODE_11130_length_938_cov_4.039445_1 
I13.NODE_11244_length_581_cov_4.024096_1 
I13.NODE_11290_length_843_cov_4.565836_1 
I13.NODE_11290_length_843_cov_4.565836_2 
I13.NODE_11294_length_1551_cov_4.721470_1 
I13.NODE_11294_length_1551_cov_4.721470_2 
I13.NODE_11296_length_556_cov_4.537770_1 K03555
I13.NODE_11314_length_722_cov_5.369806_1 K03789
I13.NODE_11314_length_722_cov_5.369806_2 K03789
I13.NODE_11314_length_722_cov_5.369806_3 
I13.NODE_11328_length_1000_cov_3.917000_1 K02434
I13.NODE_11328_length_1000_cov_3.917000_2 
I13.NODE_11357_length_1758_cov_5.496587.1.1540_1 K02115
I13.NODE_11357_length_1758_cov_5.496587.1.1540_2 K02112
I13.NODE_11400_length_1002_cov_4.745509_1 
I13.NODE_11400_length_1002_cov_4.745509_2 
I13.NODE_11431_length_2267_cov_5.310543.1.2180_1 
I13.NODE_11431_length_2267_cov_5.310543.1.2180_2 
I13.NODE_11431_length_2267_cov_5.310543.1.2180_3 
I13.NODE_11433_length_903_cov_4.348837_1 K09762
I13.NODE_11433_length_903_cov_4.348837_2 K01358
I13.NODE_11535_length_688_cov_4.225291_1 K03431
I13.NODE_1156_length_1354_cov_4.559823_1 
I13.NODE_1156_length_1354_cov_4.559823_2 
I13.NODE_1156_length_1354_cov_4.559823_3 
I13.NODE_11612_length_1086_cov_4.546041_1 K01703
I13.NODE_11676_length_2106_cov_4.597816_1 K03471
I13.NODE_11676_length_2106_cov_4.597816_2 
I13.NODE_11676_length_2106_cov_4.597816_3 
I13.NODE_11676_length_2106_cov_4.597816_4 
I13.NODE_116_length_1043_cov_4.507191_1 K02493
I13.NODE_11750_length_948_cov_4.444093_1 K01417
I13.NODE_11750_length_948_cov_4.444093_2 
I13.NODE_11758_length_824_cov_5.445388_1 
I13.NODE_11758_length_824_cov_5.445388_2 K02341
I13.NODE_117_length_591_cov_4.137056_1 K07258
I13.NODE_11881_length_683_cov_4.623719_1 
I13.NODE_11902_length_1835_cov_7.055041_1 
I13.NODE_11902_length_1835_cov_7.055041_2 
I13.NODE_11902_length_1835_cov_7.055041_3 
I13.NODE_11902_length_1835_cov_7.055041_4 
I13.NODE_11902_length_1835_cov_7.055041_5 K02026
I13.NODE_1196_length_1192_cov_4.182047_1 K02071
I13.NODE_1196_length_1192_cov_4.182047_2 K02072
I13.NODE_12015_length_443_cov_4.286682_1 
I13.NODE_12045_length_2241_cov_6.087461.193.2263_1 
I13.NODE_12045_length_2241_cov_6.087461.193.2263_2 
I13.NODE_12045_length_2241_cov_6.087461.193.2263_3 K07729
I13.NODE_12045_length_2241_cov_6.087461.193.2263_4 K01834
I13.NODE_12045_length_2241_cov_6.087461.193.2263_5 
I13.NODE_12101_length_859_cov_4.069849_1 
I13.NODE_12101_length_859_cov_4.069849_2 K00027
I13.NODE_121210_length_522_cov_4.203065_1 K01873
I13.NODE_12166_length_709_cov_5.249648_1 K05808
I13.NODE_12182_length_2569_cov_5.129622_1 
I13.NODE_12182_length_2569_cov_5.129622_2 
I13.NODE_12201_length_2596_cov_4.711864_1 
I13.NODE_12201_length_2596_cov_4.711864_2 K11616
I13.NODE_12201_length_2596_cov_4.711864_3 
I13.NODE_12250_length_1184_cov_4.902872_1 K07024
I13.NODE_12323_length_914_cov_4.010941_1 
I13.NODE_12323_length_914_cov_4.010941_2 
I13.NODE_12484_length_2187_cov_4.401920_1 
I13.NODE_12484_length_2187_cov_4.401920_2 
I13.NODE_12484_length_2187_cov_4.401920_3 
I13.NODE_12523_length_2562_cov_4.371585_1 K07668
I13.NODE_12523_length_2562_cov_4.371585_2 K07652
I13.NODE_1256_length_624_cov_4.116987_1 
I13.NODE_12656_length_1603_cov_5.225827_1 K03294
I13.NODE_12656_length_1603_cov_5.225827_2 
I13.NODE_12656_length_1603_cov_5.225827_3 K00841
I13.NODE_12707_length_1272_cov_4.119497_1 K01636
I13.NODE_12718_length_836_cov_4.447369_1 
I13.NODE_12743_length_741_cov_4.172740_1 K03701
I13.NODE_12825_length_960_cov_4.564583_1 K00133
I13.NODE_12843_length_513_cov_4.545809_1 K00901
I13.NODE_12871_length_1242_cov_5.124799_1 K00680
I13.NODE_13506_length_1727_cov_4.503764_1 
I13.NODE_13506_length_1727_cov_4.503764_2 
I13.NODE_1366_length_536_cov_4.615672_1 
I13.NODE_1373_length_768_cov_4.272135_1 
I13.NODE_1373_length_768_cov_4.272135_2 
I13.NODE_1373_length_768_cov_4.272135_3 K03711
I13.NODE_13788_length_1154_cov_4.168111_1 K00794
I13.NODE_13788_length_1154_cov_4.168111_2 K01497 K02858
I13.NODE_13957_length_1994_cov_4.552658_1 
I13.NODE_13957_length_1994_cov_4.552658_2 K10041
I13.NODE_1404_length_1731_cov_5.157135_1 K01911
I13.NODE_1404_length_1731_cov_5.157135_2 K02546
I13.NODE_14058_length_1723_cov_4.586767_1 
I13.NODE_14058_length_1723_cov_4.586767_2 K00904
I13.NODE_14058_length_1723_cov_4.586767_3 K07260
I13.NODE_14274_length_1120_cov_4.439286_1 K03218
I13.NODE_14274_length_1120_cov_4.439286_2 K11145
I13.NODE_14288_length_659_cov_4.256449_1 K05833
I13.NODE_14491_length_1379_cov_4.332850_1 K00134
I13.NODE_14491_length_1379_cov_4.332850_2 
I13.NODE_14497_length_595_cov_4.774790_1 
I13.NODE_14497_length_595_cov_4.774790_2 
I13.NODE_1453_length_488_cov_5.563525_1 
I13.NODE_1453_length_488_cov_5.563525_2 
I13.NODE_1457_length_1322_cov_5.141452_1 
I13.NODE_1457_length_1322_cov_5.141452_2 K01805
I13.NODE_1469_length_913_cov_4.234392_1 K06147
I13.NODE_15166_length_3249_cov_5.054171_1 K09686
I13.NODE_15166_length_3249_cov_5.054171_2 K05643
I13.NODE_15166_length_3249_cov_5.054171_3 K07052
I13.NODE_15166_length_3249_cov_5.054171_4 
I13.NODE_15216_length_1388_cov_4.244236_1 
I13.NODE_15216_length_1388_cov_4.244236_2 
I13.NODE_15216_length_1388_cov_4.244236_3 
I13.NODE_15227_length_2449_cov_7.877501_1 
I13.NODE_15227_length_2449_cov_7.877501_2 K11923
I13.NODE_15227_length_2449_cov_7.877501_3 K07124
I13.NODE_1532_length_932_cov_5.075107_1 K00854
I13.NODE_15394_length_951_cov_10.245006.1.870_1 
I13.NODE_15394_length_951_cov_10.245006.1.870_2 
I13.NODE_15616_length_540_cov_4.642592_1 K01552
I13.NODE_1587_length_9966_cov_8.324904_1 
I13.NODE_1587_length_9966_cov_8.324904_10 
I13.NODE_1587_length_9966_cov_8.324904_11 K06400
I13.NODE_1587_length_9966_cov_8.324904_12 
I13.NODE_1587_length_9966_cov_8.324904_13 
I13.NODE_1587_length_9966_cov_8.324904_2 K07482
I13.NODE_1587_length_9966_cov_8.324904_3 K01495
I13.NODE_1587_length_9966_cov_8.324904_4 K00059
I13.NODE_1587_length_9966_cov_8.324904_5 
I13.NODE_1587_length_9966_cov_8.324904_6 
I13.NODE_1587_length_9966_cov_8.324904_7 
I13.NODE_1587_length_9966_cov_8.324904_8 K00529
I13.NODE_1587_length_9966_cov_8.324904_9 K07493
I13.NODE_15932_length_689_cov_4.577649_1 
I13.NODE_15932_length_689_cov_4.577649_2 K01756
I13.NODE_16174_length_796_cov_5.124372_1 K01809
I13.NODE_16230_length_1359_cov_4.514349_1 
I13.NODE_16230_length_1359_cov_4.514349_2 K03778
I13.NODE_16230_length_1359_cov_4.514349_3 
I13.NODE_16254_length_3083_cov_6.329874.1.1581_1 K02035
I13.NODE_16254_length_3083_cov_6.329874.1.1581_2 
I13.NODE_1634_length_487_cov_4.330595_1 K06901
I13.NODE_16595_length_734_cov_6.365123_1 K00788
I13.NODE_16595_length_734_cov_6.365123_2 
I13.NODE_1682_length_1189_cov_4.522288_1 
I13.NODE_1682_length_1189_cov_4.522288_2 
I13.NODE_16931_length_1475_cov_3.945763_1 
I13.NODE_16931_length_1475_cov_3.945763_2 
I13.NODE_16931_length_1475_cov_3.945763_3 K06942
I13.NODE_1701_length_1172_cov_4.950512_1 
I13.NODE_1701_length_1172_cov_4.950512_2 K07024
I13.NODE_1707_length_661_cov_4.187594_1 K01874
I13.NODE_17270_length_795_cov_5.358490_1 
I13.NODE_17270_length_795_cov_5.358490_2 
I13.NODE_174_length_456_cov_4.644737_1 
I13.NODE_174_length_456_cov_4.644737_2 
I13.NODE_17926_length_2379_cov_8.406473.1427.2401_1 
I13.NODE_17926_length_2379_cov_8.406473.1427.2401_2 
I13.NODE_17951_length_5303_cov_4.552895_1 K04072
I13.NODE_17951_length_5303_cov_4.552895_2 K01421
I13.NODE_17951_length_5303_cov_4.552895_3 
I13.NODE_17951_length_5303_cov_4.552895_4 
I13.NODE_17999_length_868_cov_5.451613_1 K07497
I13.NODE_17_length_2345_cov_4.554371_1 
I13.NODE_17_length_2345_cov_4.554371_2 K03484
I13.NODE_17_length_2345_cov_4.554371_3 
I13.NODE_18019_length_801_cov_5.373283_1 
I13.NODE_18019_length_801_cov_5.373283_2 
I13.NODE_18079_length_1296_cov_8.117284_1 
I13.NODE_18079_length_1296_cov_8.117284_2 K02650
I13.NODE_18079_length_1296_cov_8.117284_3 K02653
I13.NODE_18181_length_1394_cov_4.012195_1 K05964 K05966
I13.NODE_18181_length_1394_cov_4.012195_2 K01643
I13.NODE_1853_length_422_cov_4.414692_1 K01507
I13.NODE_1853_length_422_cov_4.414692_2 
I13.NODE_1886_length_784_cov_4.163265_1 K00147
I13.NODE_1886_length_784_cov_4.163265_2 K01239
I13.NODE_1891_length_660_cov_4.033333_1 K00820
I13.NODE_1901_length_603_cov_4.519071_1 
I13.NODE_1901_length_603_cov_4.519071_2 K01362
I13.NODE_19345_length_470_cov_4.102128_1 
I13.NODE_1945_length_574_cov_4.135889_1 K02825
I13.NODE_1945_length_574_cov_4.135889_2 
I13.NODE_19687_length_1178_cov_4.179117_1 K00847
I13.NODE_19687_length_1178_cov_4.179117_2 
I13.NODE_19687_length_1178_cov_4.179117_3 
I13.NODE_20123_length_1304_cov_6.607362_1 K07485
I13.NODE_2022_length_2251_cov_4.857841_1 
I13.NODE_2022_length_2251_cov_4.857841_2 
I13.NODE_2022_length_2251_cov_4.857841_3 
I13.NODE_2022_length_2251_cov_4.857841_4 
I13.NODE_2022_length_2251_cov_4.857841_5 
I13.NODE_20251_length_470_cov_4.493617_1 
I13.NODE_202_length_1068_cov_5.545880_1 K02001 K02002
I13.NODE_20394_length_1020_cov_4.683333_1 K00135
I13.NODE_20394_length_1020_cov_4.683333_2 K03655
I13.NODE_20624_length_388_cov_13.564433_1 
I13.NODE_20994_length_942_cov_7.891720_1 K00951
I13.NODE_21034_length_528_cov_16.882576_1 
I13.NODE_2105_length_1545_cov_5.706796_1 
I13.NODE_2105_length_1545_cov_5.706796_2 
I13.NODE_2105_length_1545_cov_5.706796_3 K02548
I13.NODE_2115_length_1119_cov_4.388740_1 K09698
I13.NODE_2115_length_1119_cov_4.388740_2 K04485
I13.NODE_2125_length_998_cov_4.143287_1 K03664
I13.NODE_2125_length_998_cov_4.143287_2 K06950
I13.NODE_2156_length_1100_cov_5.010000_1 
I13.NODE_2156_length_1100_cov_5.010000_2 
I13.NODE_21597_length_2236_cov_5.020573_1 
I13.NODE_21597_length_2236_cov_5.020573_2 
I13.NODE_21597_length_2236_cov_5.020573_3 
I13.NODE_21638_length_630_cov_4.361905_1 
I13.NODE_21724_length_425_cov_5.355294_1 K09684
I13.NODE_21770_length_1418_cov_4.217207_1 
I13.NODE_21770_length_1418_cov_4.217207_2 
I13.NODE_21770_length_1418_cov_4.217207_3 K09157
I13.NODE_21823_length_742_cov_4.439353_1 
I13.NODE_21823_length_742_cov_4.439353_2 
I13.NODE_21823_length_742_cov_4.439353_3 K03292
I13.NODE_2189_length_1332_cov_4.018018_1 
I13.NODE_2189_length_1332_cov_4.018018_2 K03169
I13.NODE_2190_length_1239_cov_4.407587_1 K00094
I13.NODE_2190_length_1239_cov_4.407587_2 
I13.NODE_220_length_1100_cov_4.049091_1 K03492
I13.NODE_220_length_1100_cov_4.049091_2 
I13.NODE_2217_length_1933_cov_4.446974_1 K03569
I13.NODE_2217_length_1933_cov_4.446974_2 
I13.NODE_2217_length_1933_cov_4.446974_3 K05837
I13.NODE_2217_length_1933_cov_4.446974_4 
I13.NODE_2271_length_1540_cov_4.485065_1 K03742
I13.NODE_2271_length_1540_cov_4.485065_2 
I13.NODE_2316_length_2019_cov_4.331352_1 K01739
I13.NODE_2316_length_2019_cov_4.331352_2 K00651
I13.NODE_232_length_3883_cov_5.088849_1 K00611
I13.NODE_232_length_3883_cov_5.088849_2 K01478
I13.NODE_232_length_3883_cov_5.088849_3 K02647
I13.NODE_232_length_3883_cov_5.088849_4 
I13.NODE_2348_length_1183_cov_4.944210_1 K00645
I13.NODE_2348_length_1183_cov_4.944210_2 
I13.NODE_2361_length_1100_cov_4.427273_1 
I13.NODE_2361_length_1100_cov_4.427273_2 
I13.NODE_2395_length_2622_cov_4.905797_1 
I13.NODE_2395_length_2622_cov_4.905797_2 
I13.NODE_2395_length_2622_cov_4.905797_3 
I13.NODE_2417_length_1201_cov_5.796003_1 K07481
I13.NODE_2552_length_1282_cov_4.634945_1 
I13.NODE_2552_length_1282_cov_4.634945_2 
I13.NODE_2555_length_7315_cov_10.033083_1 
I13.NODE_2555_length_7315_cov_10.033083_10 
I13.NODE_2555_length_7315_cov_10.033083_11 
I13.NODE_2555_length_7315_cov_10.033083_2 K07284
I13.NODE_2555_length_7315_cov_10.033083_3 
I13.NODE_2555_length_7315_cov_10.033083_4 
I13.NODE_2555_length_7315_cov_10.033083_5 
I13.NODE_2555_length_7315_cov_10.033083_6 
I13.NODE_2555_length_7315_cov_10.033083_7 
I13.NODE_2555_length_7315_cov_10.033083_8 
I13.NODE_2555_length_7315_cov_10.033083_9 
I13.NODE_2586_length_734_cov_4.704360_1 K02488
I13.NODE_2594_length_1342_cov_4.911326_1 
I13.NODE_2594_length_1342_cov_4.911326_2 
I13.NODE_2606_length_736_cov_5.320652_1 K07027
I13.NODE_2644_length_1882_cov_5.336875_1 
I13.NODE_2644_length_1882_cov_5.336875_2 
I13.NODE_2670_length_1411_cov_4.566974_1 K03046
I13.NODE_2670_length_1411_cov_4.566974_2 K03043
I13.NODE_2738_length_608_cov_4.407895_1 
I13.NODE_2785_length_3912_cov_4.650562_1 
I13.NODE_2785_length_3912_cov_4.650562_2 K02836
I13.NODE_2785_length_3912_cov_4.650562_3 K03070
I13.NODE_2804_length_593_cov_4.519393_1 K03696
I13.NODE_2805_length_1002_cov_4.104790_1 K01486
I13.NODE_2805_length_1002_cov_4.104790_2 
I13.NODE_2843_length_719_cov_4.155772_1 
I13.NODE_2860_length_822_cov_4.903893_1 K03601
I13.NODE_2860_length_822_cov_4.903893_2 K03602
I13.NODE_2912_length_960_cov_4.592708_1 K07015
I13.NODE_2912_length_960_cov_4.592708_2 
I13.NODE_29548_length_1246_cov_4.764847_1 
I13.NODE_29548_length_1246_cov_4.764847_2 
I13.NODE_2969_length_812_cov_4.699507_1 
I13.NODE_2969_length_812_cov_4.699507_2 
I13.NODE_2969_length_812_cov_4.699507_3 K01243
I13.NODE_2977_length_992_cov_5.537298_1 
I13.NODE_2977_length_992_cov_5.537298_2 K06975
I13.NODE_2977_length_992_cov_5.537298_3 
I13.NODE_3071_length_1597_cov_4.675642_1 K03299
I13.NODE_3071_length_1597_cov_4.675642_2 K06188
I13.NODE_3095_length_1077_cov_4.473537_1 
I13.NODE_3095_length_1077_cov_4.473537_2 K03322
I13.NODE_3117_length_1017_cov_5.061947_1 
I13.NODE_3119_length_426_cov_4.882629_1 
I13.NODE_31_length_1409_cov_5.395316_1 K03731
I13.NODE_31_length_1409_cov_5.395316_2 K02756 K02757
I13.NODE_3219_length_3915_cov_5.280204_1 
I13.NODE_3219_length_3915_cov_5.280204_2 
I13.NODE_3219_length_3915_cov_5.280204_3 
I13.NODE_3223_length_1096_cov_5.194343_1 
I13.NODE_3223_length_1096_cov_5.194343_2 K02042
I13.NODE_3223_length_1096_cov_5.194343_3 
I13.NODE_3235_length_849_cov_5.068316_1 
I13.NODE_3235_length_849_cov_5.068316_2 
I13.NODE_3242_length_797_cov_4.543287_1 K01714
I13.NODE_3242_length_797_cov_4.543287_2 
I13.NODE_3304_length_466_cov_4.158798_1 K01883
I13.NODE_3312_length_1035_cov_6.109179_1 
I13.NODE_3312_length_1035_cov_6.109179_2 K02008
I13.NODE_3350_length_2748_cov_6.972343_1 K03406
I13.NODE_3372_length_799_cov_4.707134_1 
I13.NODE_3372_length_799_cov_4.707134_2 
I13.NODE_3389_length_688_cov_4.293605_1 
I13.NODE_3389_length_688_cov_4.293605_2 K00874
I13.NODE_3533_length_1165_cov_4.352790_1 K08602
I13.NODE_3533_length_1165_cov_4.352790_2 
I13.NODE_3539_length_416_cov_4.187500_1 K02793 K02794 K02795
I13.NODE_353_length_713_cov_4.288920_1 K07166
I13.NODE_353_length_713_cov_4.288920_2 
I13.NODE_354_length_1038_cov_5.762043_1 
I13.NODE_354_length_1038_cov_5.762043_2 
I13.NODE_354_length_1038_cov_5.762043_3 
I13.NODE_35671_length_1989_cov_4.311212_1 
I13.NODE_35671_length_1989_cov_4.311212_2 K03486
I13.NODE_35671_length_1989_cov_4.311212_3 K02755
I13.NODE_3569_length_511_cov_4.407045_1 K00567
I13.NODE_3662_length_440_cov_10.104546_1 
I13.NODE_3662_length_440_cov_10.104546_2 
I13.NODE_37294_length_508_cov_4.214567_1 
I13.NODE_37340_length_414_cov_7.707729_1 
I13.NODE_37340_length_414_cov_7.707729_2 
I13.NODE_3735_length_864_cov_4.306713_1 K09762
I13.NODE_37609_length_509_cov_9.701375_1 
I13.NODE_3765_length_800_cov_4.138750_1 K01516
I13.NODE_3765_length_800_cov_4.138750_2 
I13.NODE_3793_length_881_cov_4.954597_1 K05815
I13.NODE_3793_length_881_cov_4.954597_2 K05814
I13.NODE_38205_length_4583_cov_5.428977_1 K02244
I13.NODE_38205_length_4583_cov_5.428977_2 K02245
I13.NODE_38205_length_4583_cov_5.428977_3 
I13.NODE_38205_length_4583_cov_5.428977_4 
I13.NODE_38205_length_4583_cov_5.428977_5 
I13.NODE_38205_length_4583_cov_5.428977_6 
I13.NODE_38205_length_4583_cov_5.428977_7 K00571
I13.NODE_38205_length_4583_cov_5.428977_8 K00571
I13.NODE_38205_length_4583_cov_5.428977_9 
I13.NODE_3882_length_896_cov_4.945312_1 
I13.NODE_3882_length_896_cov_4.945312_2 K00020
I13.NODE_3898_length_1103_cov_4.348142_1 K02837
I13.NODE_39047_length_888_cov_3.904279_1 
I13.NODE_3923_length_619_cov_5.581583_1 K03712
I13.NODE_3952_length_931_cov_4.466166_1 
I13.NODE_3952_length_931_cov_4.466166_2 
I13.NODE_3952_length_931_cov_4.466166_3 
I13.NODE_3972_length_1132_cov_4.306537_1 
I13.NODE_3972_length_1132_cov_4.306537_2 
I13.NODE_3972_length_1132_cov_4.306537_3 K06889
I13.NODE_4034_length_538_cov_10.713755_1 
I13.NODE_40651_length_945_cov_4.031746_1 K03088
I13.NODE_40651_length_945_cov_4.031746_2 
I13.NODE_4095_length_1627_cov_5.159189_1 
I13.NODE_4095_length_1627_cov_5.159189_2 
I13.NODE_4146_length_601_cov_4.359401_1 
I13.NODE_4163_length_762_cov_4.398950_1 
I13.NODE_4163_length_762_cov_4.398950_2 
I13.NODE_4172_length_1881_cov_4.322169_1 
I13.NODE_4172_length_1881_cov_4.322169_2 K03548
I13.NODE_4172_length_1881_cov_4.322169_3 
I13.NODE_4243_length_515_cov_6.172815_1 
I13.NODE_426_length_1139_cov_4.859526_1 K02349
I13.NODE_4292_length_557_cov_5.617594_1 
I13.NODE_4303_length_1415_cov_4.161131_1 
I13.NODE_4303_length_1415_cov_4.161131_2 
I13.NODE_4303_length_1415_cov_4.161131_3 
I13.NODE_4309_length_728_cov_4.188187_1 
I13.NODE_4309_length_728_cov_4.188187_2 
I13.NODE_4354_length_603_cov_4.553897_1 K01056
I13.NODE_4354_length_603_cov_4.553897_2 
I13.NODE_4396_length_844_cov_4.112559_1 K01807
I13.NODE_4396_length_844_cov_4.112559_2 
I13.NODE_43_length_815_cov_4.682209_1 
I13.NODE_43_length_815_cov_4.682209_2 
I13.NODE_44035_length_437_cov_4.732265_1 K03763
I13.NODE_44035_length_437_cov_4.732265_2 K01142
I13.NODE_4427_length_1097_cov_5.309025_1 
I13.NODE_4427_length_1097_cov_5.309025_2 K02114
I13.NODE_4427_length_1097_cov_5.309025_3 
I13.NODE_4438_length_662_cov_4.040785_1 K01256
I13.NODE_4438_length_662_cov_4.040785_2 K03316
I13.NODE_4485_length_670_cov_4.086567_1 K07040
I13.NODE_44908_length_1619_cov_5.340951.810.1641_1 
I13.NODE_4494_length_679_cov_4.306333_1 
I13.NODE_453_length_1117_cov_5.087735_1 
I13.NODE_453_length_1117_cov_5.087735_2 
I13.NODE_4553_length_634_cov_4.203470_1 
I13.NODE_4553_length_634_cov_4.203470_2 
I13.NODE_4556_length_1209_cov_4.981803_1 K06948
I13.NODE_4556_length_1209_cov_4.981803_2 K07574
I13.NODE_4556_length_1209_cov_4.981803_3 K00969
I13.NODE_4564_length_996_cov_4.069277_1 K03654
I13.NODE_4587_length_1236_cov_5.143204_1 
I13.NODE_4587_length_1236_cov_5.143204_2 K00845
I13.NODE_4618_length_2647_cov_5.133736_1 
I13.NODE_4618_length_2647_cov_5.133736_2 K03629
I13.NODE_4618_length_2647_cov_5.133736_3 K02470
I13.NODE_4633_length_844_cov_5.266588_1 
I13.NODE_4668_length_441_cov_5.102041_1 K07404
I13.NODE_4707_length_940_cov_4.175532_1 K03346
I13.NODE_4716_length_617_cov_4.977310_1 K00795
I13.NODE_4768_length_948_cov_4.314346_1 K00773
I13.NODE_4768_length_948_cov_4.314346_2 K03630
I13.NODE_4780_length_555_cov_5.392793_1 K02056
I13.NODE_478_length_1311_cov_4.413425_1 K02528
I13.NODE_48076_length_2260_cov_7.449557_1 
I13.NODE_48076_length_2260_cov_7.449557_2 
I13.NODE_48076_length_2260_cov_7.449557_3 
I13.NODE_48590_length_1519_cov_4.070441_1 
I13.NODE_48590_length_1519_cov_4.070441_2 K02004
I13.NODE_48590_length_1519_cov_4.070441_3 
I13.NODE_485_length_402_cov_4.062189_1 K02103
I13.NODE_4866_length_631_cov_4.914422_1 K02340
I13.NODE_486_length_1608_cov_5.011194_1 K12269
I13.NODE_486_length_1608_cov_5.011194_2 K12268
I13.NODE_4872_length_527_cov_6.343453_1 
I13.NODE_4898_length_1332_cov_4.743243_1 
I13.NODE_4898_length_1332_cov_4.743243_2 K01866
I13.NODE_4931_length_512_cov_4.775391_1 K00425
I13.NODE_4931_length_512_cov_4.775391_2 
I13.NODE_4942_length_653_cov_4.335375_1 
I13.NODE_4980_length_649_cov_4.694915_1 
I13.NODE_4980_length_649_cov_4.694915_2 K03293
I13.NODE_5003_length_1860_cov_4.740860_1 
I13.NODE_5023_length_3652_cov_10.670591.125.3551_1 
I13.NODE_5023_length_3652_cov_10.670591.125.3551_2 K13530
I13.NODE_5023_length_3652_cov_10.670591.125.3551_3 K01253
I13.NODE_5023_length_3652_cov_10.670591.125.3551_4 K00783
I13.NODE_5040_length_1700_cov_5.021765_1 
I13.NODE_5040_length_1700_cov_5.021765_2 K09013
I13.NODE_5062_length_772_cov_4.726684_1 K00788
I13.NODE_5062_length_772_cov_4.726684_2 K00941
I13.NODE_5098_length_681_cov_5.443466_1 
I13.NODE_5098_length_681_cov_5.443466_2 
I13.NODE_5098_length_681_cov_5.443466_3 
I13.NODE_5115_length_2187_cov_3.872885_1 
I13.NODE_5115_length_2187_cov_3.872885_2 K00760
I13.NODE_5125_length_2665_cov_4.559474_1 
I13.NODE_5125_length_2665_cov_4.559474_2 
I13.NODE_5125_length_2665_cov_4.559474_3 K07009
I13.NODE_5125_length_2665_cov_4.559474_4 K01928
I13.NODE_5130_length_20509_cov_9.509289.1.9552_1 
I13.NODE_5130_length_20509_cov_9.509289.1.9552_10 K12581
I13.NODE_5130_length_20509_cov_9.509289.1.9552_2 
I13.NODE_5130_length_20509_cov_9.509289.1.9552_3 
I13.NODE_5130_length_20509_cov_9.509289.1.9552_4 
I13.NODE_5130_length_20509_cov_9.509289.1.9552_5 
I13.NODE_5130_length_20509_cov_9.509289.1.9552_6 K13165
I13.NODE_5130_length_20509_cov_9.509289.1.9552_7 
I13.NODE_5130_length_20509_cov_9.509289.1.9552_8 
I13.NODE_5130_length_20509_cov_9.509289.1.9552_9 
I13.NODE_5130_length_20509_cov_9.509289.9712.20531_1 
I13.NODE_5130_length_20509_cov_9.509289.9712.20531_10 
I13.NODE_5130_length_20509_cov_9.509289.9712.20531_11 
I13.NODE_5130_length_20509_cov_9.509289.9712.20531_12 
I13.NODE_5130_length_20509_cov_9.509289.9712.20531_13 
I13.NODE_5130_length_20509_cov_9.509289.9712.20531_14 
I13.NODE_5130_length_20509_cov_9.509289.9712.20531_15 
I13.NODE_5130_length_20509_cov_9.509289.9712.20531_16 
I13.NODE_5130_length_20509_cov_9.509289.9712.20531_2 
I13.NODE_5130_length_20509_cov_9.509289.9712.20531_3 
I13.NODE_5130_length_20509_cov_9.509289.9712.20531_4 
I13.NODE_5130_length_20509_cov_9.509289.9712.20531_5 
I13.NODE_5130_length_20509_cov_9.509289.9712.20531_6 K07467
I13.NODE_5130_length_20509_cov_9.509289.9712.20531_7 
I13.NODE_5130_length_20509_cov_9.509289.9712.20531_8 K03466
I13.NODE_5130_length_20509_cov_9.509289.9712.20531_9 
I13.NODE_5186_length_836_cov_3.893541_1 
I13.NODE_5186_length_836_cov_3.893541_2 K01940
I13.NODE_51922_length_1073_cov_5.450140.216.1095_1 
I13.NODE_5220_length_571_cov_4.203152_1 K00540
I13.NODE_5253_length_605_cov_4.072727_1 
I13.NODE_5253_length_605_cov_4.072727_2 
I13.NODE_5255_length_2908_cov_5.489684.1.2730_1 K00690
I13.NODE_5255_length_2908_cov_5.489684.1.2730_2 K03975
I13.NODE_5255_length_2908_cov_5.489684.1.2730_3 K01840
I13.NODE_5261_length_1446_cov_4.971646_1 
I13.NODE_5261_length_1446_cov_4.971646_2 
I13.NODE_5261_length_1446_cov_4.971646_3 
I13.NODE_53158_length_667_cov_4.037481_1 K02032
I13.NODE_53158_length_667_cov_4.037481_2 K07386
I13.NODE_5316_length_781_cov_4.165173_1 K12987
I13.NODE_5353_length_867_cov_4.062284_1 K03565
I13.NODE_5353_length_867_cov_4.062284_2 
I13.NODE_5362_length_1499_cov_4.537692_1 
I13.NODE_5362_length_1499_cov_4.537692_2 
I13.NODE_5388_length_483_cov_11.853002_1 
I13.NODE_53_length_390_cov_4.105128_1 K00937
I13.NODE_5422_length_3748_cov_4.813234.1.3651_1 K00036
I13.NODE_5422_length_3748_cov_4.813234.1.3651_2 K01175
I13.NODE_5422_length_3748_cov_4.813234.1.3651_3 K03930
I13.NODE_5422_length_3748_cov_4.813234.1.3651_4 K01066
I13.NODE_5434_length_1377_cov_4.727669_1 K00926
I13.NODE_5450_length_1066_cov_4.454972_1 K01175
I13.NODE_5450_length_1066_cov_4.454972_2 
I13.NODE_551_length_1650_cov_4.707879_1 K01952
I13.NODE_5558_length_1674_cov_4.599164_1 K12700
I13.NODE_5558_length_1674_cov_4.599164_2 K03501
I13.NODE_5558_length_1674_cov_4.599164_3 K03496
I13.NODE_5560_length_774_cov_5.406977_1 
I13.NODE_5560_length_774_cov_5.406977_2 K07485
I13.NODE_5575_length_571_cov_6.523643_1 K00244
I13.NODE_5575_length_571_cov_6.523643_2 
I13.NODE_5675_length_1157_cov_4.316335_1 K02761
I13.NODE_5675_length_1157_cov_4.316335_2 
I13.NODE_5683_length_414_cov_4.154589_1 
I13.NODE_5703_length_408_cov_4.161765_1 K06950
I13.NODE_5704_length_699_cov_4.296137_1 K02029
I13.NODE_5704_length_699_cov_4.296137_2 
I13.NODE_5740_length_406_cov_4.928571_1 
I13.NODE_5750_length_2484_cov_4.329710_1 K11071
I13.NODE_5750_length_2484_cov_4.329710_2 K11070
I13.NODE_5795_length_549_cov_4.775956_1 
I13.NODE_5795_length_549_cov_4.775956_2 
I13.NODE_5859_length_564_cov_5.462766_1 K07786
I13.NODE_5869_length_442_cov_4.359728_1 K02240
I13.NODE_5883_length_1187_cov_4.223252_1 K07456
I13.NODE_5884_length_915_cov_3.973770.386.937_1 
I13.NODE_5907_length_2958_cov_5.015889.162.2980_1 
I13.NODE_5907_length_2958_cov_5.015889.162.2980_2 
I13.NODE_5934_length_7642_cov_11.782125_1 
I13.NODE_5934_length_7642_cov_11.782125_2 
I13.NODE_5934_length_7642_cov_11.782125_3 
I13.NODE_5934_length_7642_cov_11.782125_4 
I13.NODE_5934_length_7642_cov_11.782125_5 K03741
I13.NODE_5934_length_7642_cov_11.782125_6 
I13.NODE_5934_length_7642_cov_11.782125_7 
I13.NODE_5934_length_7642_cov_11.782125_8 
I13.NODE_5954_length_637_cov_4.624804_1 K04066
I13.NODE_5962_length_405_cov_7.286420_1 
I13.NODE_597_length_484_cov_7.028925_1 
I13.NODE_597_length_484_cov_7.028925_2 
I13.NODE_5993_length_2566_cov_5.119252_1 K01210
I13.NODE_5993_length_2566_cov_5.119252_2 K08151
I13.NODE_6039_length_1149_cov_4.295909_1 K08369
I13.NODE_6039_length_1149_cov_4.295909_2 K09004
I13.NODE_6045_length_493_cov_4.097363_1 K02004
I13.NODE_6050_length_1931_cov_4.847229_1 
I13.NODE_6050_length_1931_cov_4.847229_2 
I13.NODE_6066_length_1744_cov_4.481651_1 
I13.NODE_6066_length_1744_cov_4.481651_2 K06889
I13.NODE_6088_length_530_cov_4.843396_1 
I13.NODE_6088_length_530_cov_4.843396_2 K06187
I13.NODE_6089_length_1706_cov_4.481243_1 
I13.NODE_6089_length_1706_cov_4.481243_2 K01119 K08693
I13.NODE_6105_length_595_cov_4.684033_1 K00059
I13.NODE_6105_length_595_cov_4.684033_2 
I13.NODE_6107_length_389_cov_4.023136_1 K02760
I13.NODE_6107_length_389_cov_4.023136_2 
I13.NODE_6163_length_646_cov_5.907121_1 
I13.NODE_6163_length_646_cov_5.907121_2 
I13.NODE_6173_length_553_cov_4.057866_1 K00384
I13.NODE_6238_length_1147_cov_4.121186_1 K06173
I13.NODE_6238_length_1147_cov_4.121186_2 K02871
I13.NODE_6239_length_388_cov_5.342783_1 K03488
I13.NODE_6244_length_1931_cov_7.763853.1.1865_1 
I13.NODE_6244_length_1931_cov_7.763853.1.1865_2 
I13.NODE_626_length_508_cov_4.352362_1 
I13.NODE_6320_length_504_cov_4.107143_1 K02111
I13.NODE_6325_length_2491_cov_4.734645_1 
I13.NODE_6325_length_2491_cov_4.734645_2 K01989
I13.NODE_6325_length_2491_cov_4.734645_3 K05832
I13.NODE_6346_length_461_cov_5.598699_1 
I13.NODE_6346_length_461_cov_5.598699_2 K03671
I13.NODE_6374_length_1037_cov_4.165863_1 K03703
I13.NODE_6387_length_6021_cov_4.982727_1 K03816
I13.NODE_6387_length_6021_cov_4.982727_2 K03284
I13.NODE_6387_length_6021_cov_4.982727_3 
I13.NODE_6387_length_6021_cov_4.982727_4 K01126
I13.NODE_6387_length_6021_cov_4.982727_5 K03217
I13.NODE_6387_length_6021_cov_4.982727_6 K03536
I13.NODE_6387_length_6021_cov_4.982727_7 K02914
I13.NODE_6387_length_6021_cov_4.982727_8 
I13.NODE_6408_length_5172_cov_5.217324_1 
I13.NODE_6408_length_5172_cov_5.217324_2 
I13.NODE_6408_length_5172_cov_5.217324_3 
I13.NODE_6408_length_5172_cov_5.217324_4 K10947
I13.NODE_6408_length_5172_cov_5.217324_5 
I13.NODE_6408_length_5172_cov_5.217324_6 
I13.NODE_6408_length_5172_cov_5.217324_7 
I13.NODE_6415_length_1744_cov_4.344610_1 
I13.NODE_6415_length_1744_cov_4.344610_2 
I13.NODE_6415_length_1744_cov_4.344610_3 K03499
I13.NODE_6415_length_1744_cov_4.344610_4 
I13.NODE_6417_length_1081_cov_4.991674_1 K02030
I13.NODE_6417_length_1081_cov_4.991674_2 K01005
I13.NODE_6445_length_904_cov_8.106194.1.795_1 
I13.NODE_6445_length_904_cov_8.106194.1.795_2 
I13.NODE_6445_length_904_cov_8.106194.1.795_3 
I13.NODE_6508_length_1453_cov_4.229869_1 
I13.NODE_6534_length_4118_cov_5.784361_1 
I13.NODE_6534_length_4118_cov_5.784361_2 K09687
I13.NODE_6534_length_4118_cov_5.784361_3 K07979
I13.NODE_6534_length_4118_cov_5.784361_4 
I13.NODE_6534_length_4118_cov_5.784361_5 
I13.NODE_6534_length_4118_cov_5.784361_6 K08996
I13.NODE_6614_length_825_cov_5.544242_1 
I13.NODE_6614_length_825_cov_5.544242_2 K13012
I13.NODE_6623_length_595_cov_4.707563_1 
I13.NODE_6630_length_850_cov_4.598824_1 K06153
I13.NODE_6630_length_850_cov_4.598824_2 
I13.NODE_6634_length_989_cov_4.609707_1 
I13.NODE_6639_length_386_cov_4.896373_1 K07223
I13.NODE_6642_length_841_cov_4.105826_1 
I13.NODE_6642_length_841_cov_4.105826_2 
I13.NODE_6645_length_1400_cov_10.051429_1 
I13.NODE_6683_length_2482_cov_5.137792_1 K00001
I13.NODE_6683_length_2482_cov_5.137792_2 K00344
I13.NODE_6683_length_2482_cov_5.137792_3 
I13.NODE_6760_length_970_cov_4.426804_1 
I13.NODE_6809_length_899_cov_4.013348_1 K03740
I13.NODE_6863_length_3624_cov_4.528421_1 
I13.NODE_6863_length_3624_cov_4.528421_2 
I13.NODE_6863_length_3624_cov_4.528421_3 
I13.NODE_6863_length_3624_cov_4.528421_4 
I13.NODE_6863_length_3624_cov_4.528421_5 
I13.NODE_6871_length_871_cov_4.526980_1 K02919
I13.NODE_6871_length_871_cov_4.526980_2 
I13.NODE_6873_length_555_cov_4.162162_1 
I13.NODE_6902_length_1274_cov_4.857928_1 
I13.NODE_6902_length_1274_cov_4.857928_2 
I13.NODE_6902_length_1274_cov_4.857928_3 
I13.NODE_6902_length_1274_cov_4.857928_4 K06910
I13.NODE_6918_length_1342_cov_4.423994.777.1364_1 
I13.NODE_6933_length_3553_cov_5.262595_1 
I13.NODE_6933_length_3553_cov_5.262595_2 K00712
I13.NODE_6933_length_3553_cov_5.262595_3 
I13.NODE_6933_length_3553_cov_5.262595_4 K00927
I13.NODE_6947_length_1134_cov_4.006173_1 
I13.NODE_6947_length_1134_cov_4.006173_2 K01586
I13.NODE_7000_length_608_cov_4.700658_1 
I13.NODE_7000_length_608_cov_4.700658_2 
I13.NODE_7004_length_500_cov_4.260000_1 
I13.NODE_7004_length_500_cov_4.260000_2 
I13.NODE_7038_length_1368_cov_4.894006_1 K02003 K02004
I13.NODE_7038_length_1368_cov_4.894006_2 
I13.NODE_7109_length_793_cov_5.034048_1 K00687
I13.NODE_716_length_1869_cov_4.389513_1 K08153
I13.NODE_716_length_1869_cov_4.389513_2 
I13.NODE_716_length_1869_cov_4.389513_3 
I13.NODE_718_length_1279_cov_4.783424_1 
I13.NODE_718_length_1279_cov_4.783424_2 K01869
I13.NODE_7269_length_512_cov_4.039062_1 K01669
I13.NODE_7284_length_1357_cov_3.924097_1 K03429
I13.NODE_730_length_939_cov_4.463259_1 K02057
I13.NODE_7319_length_4071_cov_4.365512_1 K01679
I13.NODE_7319_length_4071_cov_4.365512_2 K05817
I13.NODE_7319_length_4071_cov_4.365512_3 K09155
I13.NODE_7319_length_4071_cov_4.365512_4 K03734
I13.NODE_7319_length_4071_cov_4.365512_5 
I13.NODE_731_length_976_cov_4.224385_1 K02469
I13.NODE_731_length_976_cov_4.224385_2 
I13.NODE_7374_length_3202_cov_4.570893_1 
I13.NODE_7374_length_3202_cov_4.570893_2 
I13.NODE_7374_length_3202_cov_4.570893_3 K06181
I13.NODE_7384_length_1899_cov_3.968931_1 
I13.NODE_7384_length_1899_cov_3.968931_2 
I13.NODE_7413_length_1016_cov_4.479331_1 
I13.NODE_7413_length_1016_cov_4.479331_2 K01246
I13.NODE_7413_length_1016_cov_4.479331_3 
I13.NODE_7561_length_1897_cov_4.039536_1 K03315
I13.NODE_7561_length_1897_cov_4.039536_2 
I13.NODE_759_length_1337_cov_4.071803_1 K07056
I13.NODE_759_length_1337_cov_4.071803_2 K01071
I13.NODE_7848_length_1038_cov_5.161849_1 K03429
I13.NODE_7876_length_562_cov_4.377224_1 K01992
I13.NODE_7918_length_1404_cov_5.569800_1 K03446
I13.NODE_7918_length_1404_cov_5.569800_2 
I13.NODE_801_length_1601_cov_4.257339_1 
I13.NODE_801_length_1601_cov_4.257339_2 K11068
I13.NODE_8027_length_602_cov_5.463455_1 
I13.NODE_802_length_1956_cov_4.819018_1 K01409
I13.NODE_802_length_1956_cov_4.819018_2 K01926
I13.NODE_802_length_1956_cov_4.819018_3 
I13.NODE_8038_length_1183_cov_4.944210_1 K02029
I13.NODE_8038_length_1183_cov_4.944210_2 K10040
I13.NODE_8038_length_1183_cov_4.944210_3 
I13.NODE_8051_length_1304_cov_4.131135_1 
I13.NODE_8051_length_1304_cov_4.131135_2 K07090
I13.NODE_8051_length_1304_cov_4.131135_3 
I13.NODE_8064_length_1891_cov_4.159175_1 
I13.NODE_8090_length_562_cov_4.729537_1 K01870
I13.NODE_8125_length_1567_cov_5.255903_1 K03319
I13.NODE_8125_length_1567_cov_5.255903_2 
I13.NODE_8125_length_1567_cov_5.255903_3 K06199
I13.NODE_8125_length_1567_cov_5.255903_4 
I13.NODE_8130_length_1079_cov_4.197405_1 
I13.NODE_8153_length_999_cov_5.155155_1 K06286
I13.NODE_8155_length_1057_cov_4.894040_1 K00790
I13.NODE_8155_length_1057_cov_4.894040_2 K02909
I13.NODE_8157_length_721_cov_4.532594_1 
I13.NODE_815_length_1054_cov_5.350095_1 
I13.NODE_815_length_1054_cov_5.350095_2 
I13.NODE_8212_length_1241_cov_4.251410_1 K09014
I13.NODE_8224_length_2306_cov_4.671726_1 K00525
I13.NODE_8224_length_2306_cov_4.671726_2 K06191
I13.NODE_8224_length_2306_cov_4.671726_3 K03699
I13.NODE_8250_length_1983_cov_4.158346_1 
I13.NODE_8250_length_1983_cov_4.158346_2 
I13.NODE_8250_length_1983_cov_4.158346_3 K04078
I13.NODE_8250_length_1983_cov_4.158346_4 K04077
I13.NODE_8262_length_2225_cov_4.489438_1 K00549
I13.NODE_8262_length_2225_cov_4.489438_2 K07173
I13.NODE_8262_length_2225_cov_4.489438_3 
I13.NODE_8277_length_2326_cov_4.308684_1 K06148
I13.NODE_8277_length_2326_cov_4.308684_2 K00426
I13.NODE_8277_length_2326_cov_4.308684_3 K00425
I13.NODE_8279_length_898_cov_4.979956_1 K03529
I13.NODE_8279_length_898_cov_4.979956_2 K03685
I13.NODE_83054_length_6993_cov_6.655798.1.5461_1 K13653
I13.NODE_83054_length_6993_cov_6.655798.1.5461_2 
I13.NODE_83054_length_6993_cov_6.655798.1.5461_3 K03152
I13.NODE_83054_length_6993_cov_6.655798.1.5461_4 K00657
I13.NODE_83054_length_6993_cov_6.655798.1.5461_5 K06158
I13.NODE_83054_length_6993_cov_6.655798.1.5461_6 K08365
I13.NODE_8308_length_1099_cov_5.214741.1.746_1 
I13.NODE_8308_length_1099_cov_5.214741.1.746_2 
I13.NODE_8316_length_428_cov_5.988318_1 
I13.NODE_843_length_2344_cov_11.657423_1 
I13.NODE_843_length_2344_cov_11.657423_2 
I13.NODE_843_length_2344_cov_11.657423_3 K07486
I13.NODE_8490_length_846_cov_4.529551_1 
I13.NODE_8490_length_846_cov_4.529551_2 
I13.NODE_8492_length_2699_cov_4.420897_1 
I13.NODE_8492_length_2699_cov_4.420897_2 K02113
I13.NODE_8492_length_2699_cov_4.420897_3 K02109
I13.NODE_8492_length_2699_cov_4.420897_4 K02110
I13.NODE_8492_length_2699_cov_4.420897_5 K02108
I13.NODE_8530_length_390_cov_5.223077_1 
I13.NODE_8556_length_767_cov_4.990873_1 
I13.NODE_8567_length_2802_cov_4.578158_1 K05592
I13.NODE_8567_length_2802_cov_4.578158_2 
I13.NODE_8567_length_2802_cov_4.578158_3 K01185
I13.NODE_8567_length_2802_cov_4.578158_4 
I13.NODE_8618_length_494_cov_5.655870_1 K07816
I13.NODE_8707_length_2961_cov_4.650118_1 
I13.NODE_8707_length_2961_cov_4.650118_2 
I13.NODE_8707_length_2961_cov_4.650118_3 
I13.NODE_8707_length_2961_cov_4.650118_4 
I13.NODE_8719_length_714_cov_4.107843_1 
I13.NODE_8740_length_1003_cov_4.493519_1 K01126
I13.NODE_8740_length_1003_cov_4.493519_2 
I13.NODE_8742_length_1395_cov_4.576344_1 K03217
I13.NODE_8742_length_1395_cov_4.576344_2 K03437
I13.NODE_8801_length_2100_cov_9.392381.372.2122_1 
I13.NODE_8809_length_733_cov_5.566166_1 K02237
I13.NODE_8821_length_1425_cov_4.792983_1 
I13.NODE_8821_length_1425_cov_4.792983_2 K01533
I13.NODE_8887_length_414_cov_4.306763_1 
I13.NODE_8887_length_414_cov_4.306763_2 
I13.NODE_8893_length_2686_cov_5.628444_1 
I13.NODE_8893_length_2686_cov_5.628444_2 
I13.NODE_8893_length_2686_cov_5.628444_3 
I13.NODE_8893_length_2686_cov_5.628444_4 K02077
I13.NODE_8893_length_2686_cov_5.628444_5 
I13.NODE_8923_length_1554_cov_5.164093_1 K01223
I13.NODE_8923_length_1554_cov_5.164093_2 
I13.NODE_8966_length_393_cov_4.307888_1 K01755
I13.NODE_8998_length_1687_cov_4.579134_1 K02040
I13.NODE_8998_length_1687_cov_4.579134_2 K07636
I13.NODE_9075_length_1068_cov_5.246254_1 K09693
I13.NODE_9126_length_1455_cov_4.154639_1 
I13.NODE_9126_length_1455_cov_4.154639_2 
I13.NODE_9126_length_1455_cov_4.154639_3 
I13.NODE_9150_length_498_cov_4.696787_1 K00599
I13.NODE_9205_length_784_cov_5.017857_1 
I13.NODE_9208_length_1664_cov_4.329928_1 
I13.NODE_9208_length_1664_cov_4.329928_2 K01838 K05344
I13.NODE_9226_length_639_cov_4.597809_1 K08590
I13.NODE_9226_length_639_cov_4.597809_2 K08969
I13.NODE_9299_length_414_cov_9.060387_1 
I13.NODE_9313_length_1976_cov_4.507591_1 K00925
I13.NODE_9313_length_1976_cov_4.507591_2 
I13.NODE_9313_length_1976_cov_4.507591_3 K02395
I13.NODE_9390_length_988_cov_5.461538_1 
I13.NODE_9390_length_988_cov_5.461538_2 
I13.NODE_9411_length_759_cov_5.189723_1 
I13.NODE_9428_length_1029_cov_4.367347_1 
I13.NODE_9428_length_1029_cov_4.367347_2 
I13.NODE_9428_length_1029_cov_4.367347_3 K07447
I13.NODE_9443_length_481_cov_4.288981_1 K02006
I13.NODE_9443_length_481_cov_4.288981_2 
I13.NODE_9543_length_1282_cov_5.503900_1 
I13.NODE_9543_length_1282_cov_5.503900_2 K08987
I13.NODE_9543_length_1282_cov_5.503900_3 
I13.NODE_9582_length_881_cov_5.878547_1 
I13.NODE_9582_length_881_cov_5.878547_2 
I13.NODE_9698_length_4663_cov_6.309243_1 
I13.NODE_9698_length_4663_cov_6.309243_2 
I13.NODE_9698_length_4663_cov_6.309243_3 
I13.NODE_9777_length_816_cov_4.018383_1 K08369
I13.NODE_9814_length_749_cov_4.146863_1 
I13.NODE_9814_length_749_cov_4.146863_2 
I13.NODE_9863_length_684_cov_4.614035_1 K01961
I13.NODE_9872_length_823_cov_4.075334_1 K01875
I13.NODE_98778_length_425_cov_10.014117_1 
I13.NODE_98778_length_425_cov_10.014117_2 
I13.NODE_9936_length_404_cov_4.111386_1 K01439
I7.NODE_1047_length_349_cov_73.790833_1 
I8.NODE_1587_length_1191_cov_84.626366.1.1251_1 
I8.NODE_1596_length_1728_cov_50.564816.3.1808_1 
I8.NODE_1596_length_1728_cov_50.564816.3.1808_2 
I8.NODE_1596_length_1728_cov_50.564816.3.1808_3 
I8.NODE_1596_length_1728_cov_50.564816.3.1808_4 
I8.NODE_1596_length_1728_cov_50.564816.3.1808_5 
I8.NODE_1596_length_1728_cov_50.564816.3.1808_6 
I8.NODE_1596_length_1728_cov_50.564816.3.1808_7 
I8.NODE_1764_length_442_cov_80.285065.1.442_1 
I9.NODE_1961_length_756_cov_118.689156_1 
I9.NODE_2079_length_610_cov_90.240982_1 
