# Supplementary material for: Genome resolved analysis of a premature infant gut microbial community reveals a Varibaculum cambriense genome and a shift towards fermentation-based metabolism during the third week of life
Source: Microbiome. 2013 Dec 17;1:30. doi: 10.1186/2049-2618-1-30 (PMC4177395; doi:10.1186/2049-2618-1-30)
Supplement: Additional file 6 — EMIRGE reconstructed 16S rRNA gene sequences. [file 2049-2618-1-30-S6.zip › af6_kegg_annotations/Negativicoccus_succinicivorans.ko]

I1.NODE_288_length_978_cov_322.574646_1 
I10.NODE_1143_length_1140_cov_39.970177_1 K00652
I10.NODE_1143_length_1140_cov_39.970177_2 
I10.NODE_1168_length_457_cov_89.549232_1 
I10.NODE_1168_length_457_cov_89.549232_2 
I10.NODE_137_length_4001_cov_55.409397.1.2308_1 
I10.NODE_137_length_4001_cov_55.409397.2476.4049_1 
I10.NODE_137_length_4001_cov_55.409397.2476.4049_2 
I10.NODE_1444_length_489_cov_45.584866_1 
I10.NODE_1769_length_545_cov_128.341278_1 
I10.NODE_1769_length_545_cov_128.341278_2 
I10.NODE_1784_length_402_cov_46.226368_1 
I11.NODE_1224_length_504_cov_59.980160_1 
I11.NODE_1224_length_504_cov_59.980160_2 
I11.NODE_133_length_1173_cov_36.517475_1 
I11.NODE_133_length_1173_cov_36.517475_2 
I11.NODE_133_length_1173_cov_36.517475_3 
I11.NODE_13403_length_733_cov_31.743519_1 K06951
I11.NODE_1377_length_506_cov_78.013832_1 
I11.NODE_1874_length_615_cov_33.481300_1 
I11.NODE_1874_length_615_cov_33.481300_2 
I11.NODE_2234_length_521_cov_32.186180_1 
I11.NODE_2287_length_7650_cov_34.034119_1 K02990
I11.NODE_2287_length_7650_cov_34.034119_2 K03284
I11.NODE_2287_length_7650_cov_34.034119_3 
I11.NODE_2287_length_7650_cov_34.034119_4 
I11.NODE_2287_length_7650_cov_34.034119_5 
I11.NODE_2287_length_7650_cov_34.034119_6 
I11.NODE_2287_length_7650_cov_34.034119_7 K06223
I11.NODE_2287_length_7650_cov_34.034119_8 
I11.NODE_2287_length_7650_cov_34.034119_9 
I11.NODE_2373_length_909_cov_34.609463_1 
I11.NODE_2373_length_909_cov_34.609463_2 
I11.NODE_2432_length_635_cov_38.374802_1 
I11.NODE_2517_length_1051_cov_32.136063_1 
I11.NODE_2517_length_1051_cov_32.136063_2 K03088
I11.NODE_314_length_4486_cov_33.876503_1 
I11.NODE_314_length_4486_cov_33.876503_2 
I11.NODE_314_length_4486_cov_33.876503_3 
I11.NODE_314_length_4486_cov_33.876503_4 
I11.NODE_314_length_4486_cov_33.876503_5 
I11.NODE_314_length_4486_cov_33.876503_6 
I11.NODE_3432_length_13321_cov_36.296524.1.4150_1 
I11.NODE_3432_length_13321_cov_36.296524.1.4150_2 
I11.NODE_3432_length_13321_cov_36.296524.1.4150_3 
I11.NODE_3432_length_13321_cov_36.296524.1.4150_4 
I11.NODE_3432_length_13321_cov_36.296524.1.4150_5 
I11.NODE_3432_length_13321_cov_36.296524.1.4150_6 
I11.NODE_369_length_386_cov_30.994818_1 
I11.NODE_3953_length_1367_cov_32.253109_1 
I11.NODE_3953_length_1367_cov_32.253109_2 K07027
I11.NODE_4491_length_8517_cov_34.522835.1.8501_1 K06518
I11.NODE_4491_length_8517_cov_34.522835.1.8501_2 K05339
I11.NODE_4491_length_8517_cov_34.522835.1.8501_3 K07098
I11.NODE_4491_length_8517_cov_34.522835.1.8501_4 
I11.NODE_4491_length_8517_cov_34.522835.1.8501_5 
I11.NODE_4491_length_8517_cov_34.522835.1.8501_6 
I11.NODE_4491_length_8517_cov_34.522835.1.8501_7 
I11.NODE_4491_length_8517_cov_34.522835.1.8501_8 
I11.NODE_4662_length_712_cov_37.640450_1 
I11.NODE_4662_length_712_cov_37.640450_2 
I11.NODE_5101_length_944_cov_34.488346.1.952_1 K04763
I11.NODE_5684_length_11768_cov_34.550987.1.8879_1 
I11.NODE_5684_length_11768_cov_34.550987.8905.10180_1 
I11.NODE_5684_length_11768_cov_34.550987.8905.10180_2 
I11.NODE_5684_length_11768_cov_34.550987.8905.10180_3 
I11.NODE_786_length_382_cov_32.845551_1 
I11.NODE_786_length_382_cov_32.845551_2 
I11.NODE_807_length_599_cov_32.626045_1 
I11.NODE_896_length_4674_cov_36.500000_1 
I11.NODE_896_length_4674_cov_36.500000_2 
I11.NODE_896_length_4674_cov_36.500000_3 
I11.NODE_896_length_4674_cov_36.500000_4 
I11.NODE_896_length_4674_cov_36.500000_5 
I12.NODE_10012_length_3090_cov_20.015858_1 
I12.NODE_10012_length_3090_cov_20.015858_2 
I12.NODE_10012_length_3090_cov_20.015858_3 K04047
I12.NODE_10012_length_3090_cov_20.015858_4 
I12.NODE_1003_length_3683_cov_28.125713_1 
I12.NODE_1003_length_3683_cov_28.125713_2 
I12.NODE_1003_length_3683_cov_28.125713_3 
I12.NODE_1004_length_1416_cov_19.322741_1 
I12.NODE_1004_length_1416_cov_19.322741_2 K07166
I12.NODE_1004_length_1416_cov_19.322741_3 K01142
I12.NODE_1020_length_1027_cov_26.605648.1.992_1 
I12.NODE_10377_length_1240_cov_20.829033_1 
I12.NODE_10377_length_1240_cov_20.829033_2 
I12.NODE_1049_length_25169_cov_17.929476.30.25105_1 K08591
I12.NODE_1049_length_25169_cov_17.929476.30.25105_10 
I12.NODE_1049_length_25169_cov_17.929476.30.25105_11 K02434
I12.NODE_1049_length_25169_cov_17.929476.30.25105_12 K02433
I12.NODE_1049_length_25169_cov_17.929476.30.25105_13 K02435
I12.NODE_1049_length_25169_cov_17.929476.30.25105_14 K01972
I12.NODE_1049_length_25169_cov_17.929476.30.25105_15 K03657
I12.NODE_1049_length_25169_cov_17.929476.30.25105_16 K01507
I12.NODE_1049_length_25169_cov_17.929476.30.25105_17 K03296
I12.NODE_1049_length_25169_cov_17.929476.30.25105_18 K07799
I12.NODE_1049_length_25169_cov_17.929476.30.25105_19 
I12.NODE_1049_length_25169_cov_17.929476.30.25105_2 K03977
I12.NODE_1049_length_25169_cov_17.929476.30.25105_20 
I12.NODE_1049_length_25169_cov_17.929476.30.25105_21 
I12.NODE_1049_length_25169_cov_17.929476.30.25105_22 K03429
I12.NODE_1049_length_25169_cov_17.929476.30.25105_3 K02945 K03527
I12.NODE_1049_length_25169_cov_17.929476.30.25105_4 K00655
I12.NODE_1049_length_25169_cov_17.929476.30.25105_5 K00945
I12.NODE_1049_length_25169_cov_17.929476.30.25105_6 K07007
I12.NODE_1049_length_25169_cov_17.929476.30.25105_7 K06178
I12.NODE_1049_length_25169_cov_17.929476.30.25105_8 K06024
I12.NODE_1049_length_25169_cov_17.929476.30.25105_9 K05896
I12.NODE_10519_length_2070_cov_26.929468.79.2092_1 
I12.NODE_10519_length_2070_cov_26.929468.79.2092_2 
I12.NODE_10519_length_2070_cov_26.929468.79.2092_3 K01489
I12.NODE_10519_length_2070_cov_26.929468.79.2092_4 
I12.NODE_1059_length_14971_cov_20.743637_1 K02946
I12.NODE_1059_length_14971_cov_20.743637_10 K02904
I12.NODE_1059_length_14971_cov_20.743637_11 K02961
I12.NODE_1059_length_14971_cov_20.743637_12 K02874
I12.NODE_1059_length_14971_cov_20.743637_13 K02895
I12.NODE_1059_length_14971_cov_20.743637_14 K02931
I12.NODE_1059_length_14971_cov_20.743637_15 K02954
I12.NODE_1059_length_14971_cov_20.743637_16 K02994
I12.NODE_1059_length_14971_cov_20.743637_17 K02933
I12.NODE_1059_length_14971_cov_20.743637_18 K02881
I12.NODE_1059_length_14971_cov_20.743637_19 K02988
I12.NODE_1059_length_14971_cov_20.743637_2 K02906
I12.NODE_1059_length_14971_cov_20.743637_20 K02907
I12.NODE_1059_length_14971_cov_20.743637_21 K02876
I12.NODE_1059_length_14971_cov_20.743637_22 K03076
I12.NODE_1059_length_14971_cov_20.743637_23 K00939
I12.NODE_1059_length_14971_cov_20.743637_24 K01265
I12.NODE_1059_length_14971_cov_20.743637_25 
I12.NODE_1059_length_14971_cov_20.743637_26 K02518
I12.NODE_1059_length_14971_cov_20.743637_27 K02919
I12.NODE_1059_length_14971_cov_20.743637_28 K02952
I12.NODE_1059_length_14971_cov_20.743637_29 K02948
I12.NODE_1059_length_14971_cov_20.743637_3 K02926
I12.NODE_1059_length_14971_cov_20.743637_30 K03040
I12.NODE_1059_length_14971_cov_20.743637_31 K02879
I12.NODE_1059_length_14971_cov_20.743637_4 K02892
I12.NODE_1059_length_14971_cov_20.743637_5 K02886
I12.NODE_1059_length_14971_cov_20.743637_6 K02965
I12.NODE_1059_length_14971_cov_20.743637_7 K02890
I12.NODE_1059_length_14971_cov_20.743637_8 K02982
I12.NODE_1059_length_14971_cov_20.743637_9 K02878
I12.NODE_10601_length_799_cov_24.643305_1 
I12.NODE_1108_length_3645_cov_18.179424_1 
I12.NODE_1108_length_3645_cov_18.179424_2 
I12.NODE_1108_length_3645_cov_18.179424_3 
I12.NODE_1108_length_3645_cov_18.179424_4 
I12.NODE_11478_length_696_cov_21.119253_1 
I12.NODE_11478_length_696_cov_21.119253_2 
I12.NODE_11478_length_696_cov_21.119253_3 
I12.NODE_11489_length_551_cov_17.658802_1 
I12.NODE_11493_length_3743_cov_23.519102_1 
I12.NODE_11493_length_3743_cov_23.519102_2 K04079
I12.NODE_11493_length_3743_cov_23.519102_3 
I12.NODE_1178_length_537_cov_18.765364_1 
I12.NODE_1202_length_2127_cov_20.986366_1 K01528
I12.NODE_1202_length_2127_cov_20.986366_2 
I12.NODE_12234_length_676_cov_18.483728_1 
I12.NODE_1266_length_674_cov_17.811573_1 K06381
I12.NODE_12844_length_1108_cov_24.164261.319.1130_1 
I12.NODE_1299_length_1928_cov_17.845955_1 
I12.NODE_1299_length_1928_cov_17.845955_2 
I12.NODE_1299_length_1928_cov_17.845955_3 
I12.NODE_13681_length_559_cov_18.441860_1 K00030
I12.NODE_1390_length_15745_cov_23.322325_1 
I12.NODE_1390_length_15745_cov_23.322325_10 K07452
I12.NODE_1390_length_15745_cov_23.322325_11 K01153
I12.NODE_1390_length_15745_cov_23.322325_12 K01154
I12.NODE_1390_length_15745_cov_23.322325_13 K03427
I12.NODE_1390_length_15745_cov_23.322325_14 
I12.NODE_1390_length_15745_cov_23.322325_2 
I12.NODE_1390_length_15745_cov_23.322325_3 
I12.NODE_1390_length_15745_cov_23.322325_4 K01451
I12.NODE_1390_length_15745_cov_23.322325_5 
I12.NODE_1390_length_15745_cov_23.322325_6 
I12.NODE_1390_length_15745_cov_23.322325_7 
I12.NODE_1390_length_15745_cov_23.322325_8 
I12.NODE_1390_length_15745_cov_23.322325_9 
I12.NODE_1403_length_106306_cov_21.993294_1 
I12.NODE_1403_length_106306_cov_21.993294_10 K03272
I12.NODE_1403_length_106306_cov_21.993294_100 K00789
I12.NODE_1403_length_106306_cov_21.993294_101 
I12.NODE_1403_length_106306_cov_21.993294_11 K03273
I12.NODE_1403_length_106306_cov_21.993294_12 K12982
I12.NODE_1403_length_106306_cov_21.993294_13 K03327
I12.NODE_1403_length_106306_cov_21.993294_14 K02005
I12.NODE_1403_length_106306_cov_21.993294_15 K09810
I12.NODE_1403_length_106306_cov_21.993294_16 K02004
I12.NODE_1403_length_106306_cov_21.993294_17 K02614
I12.NODE_1403_length_106306_cov_21.993294_18 
I12.NODE_1403_length_106306_cov_21.993294_19 K00257
I12.NODE_1403_length_106306_cov_21.993294_2 K00057
I12.NODE_1403_length_106306_cov_21.993294_20 K01889
I12.NODE_1403_length_106306_cov_21.993294_21 K01890
I12.NODE_1403_length_106306_cov_21.993294_22 
I12.NODE_1403_length_106306_cov_21.993294_23 K06168
I12.NODE_1403_length_106306_cov_21.993294_24 K03555
I12.NODE_1403_length_106306_cov_21.993294_25 K03572
I12.NODE_1403_length_106306_cov_21.993294_26 
I12.NODE_1403_length_106306_cov_21.993294_27 K00791
I12.NODE_1403_length_106306_cov_21.993294_28 K03666
I12.NODE_1403_length_106306_cov_21.993294_29 
I12.NODE_1403_length_106306_cov_21.993294_3 K00599
I12.NODE_1403_length_106306_cov_21.993294_30 
I12.NODE_1403_length_106306_cov_21.993294_31 K01269
I12.NODE_1403_length_106306_cov_21.993294_32 
I12.NODE_1403_length_106306_cov_21.993294_33 K02237
I12.NODE_1403_length_106306_cov_21.993294_34 K02238
I12.NODE_1403_length_106306_cov_21.993294_35 
I12.NODE_1403_length_106306_cov_21.993294_36 
I12.NODE_1403_length_106306_cov_21.993294_37 K03763
I12.NODE_1403_length_106306_cov_21.993294_38 K02967
I12.NODE_1403_length_106306_cov_21.993294_39 K02357
I12.NODE_1403_length_106306_cov_21.993294_4 K00954
I12.NODE_1403_length_106306_cov_21.993294_40 K09903
I12.NODE_1403_length_106306_cov_21.993294_41 K02838
I12.NODE_1403_length_106306_cov_21.993294_42 
I12.NODE_1403_length_106306_cov_21.993294_43 K00806
I12.NODE_1403_length_106306_cov_21.993294_44 K00981
I12.NODE_1403_length_106306_cov_21.993294_45 K00099
I12.NODE_1403_length_106306_cov_21.993294_46 K01417
I12.NODE_1403_length_106306_cov_21.993294_47 K03526
I12.NODE_1403_length_106306_cov_21.993294_48 K01881
I12.NODE_1403_length_106306_cov_21.993294_49 K08303
I12.NODE_1403_length_106306_cov_21.993294_5 
I12.NODE_1403_length_106306_cov_21.993294_50 K07456
I12.NODE_1403_length_106306_cov_21.993294_51 K01046
I12.NODE_1403_length_106306_cov_21.993294_52 
I12.NODE_1403_length_106306_cov_21.993294_53 
I12.NODE_1403_length_106306_cov_21.993294_54 K07030
I12.NODE_1403_length_106306_cov_21.993294_55 K01611
I12.NODE_1403_length_106306_cov_21.993294_56 K03708
I12.NODE_1403_length_106306_cov_21.993294_57 
I12.NODE_1403_length_106306_cov_21.993294_58 K00936
I12.NODE_1403_length_106306_cov_21.993294_59 K03696
I12.NODE_1403_length_106306_cov_21.993294_6 K01869
I12.NODE_1403_length_106306_cov_21.993294_60 K04485
I12.NODE_1403_length_106306_cov_21.993294_61 K06865
I12.NODE_1403_length_106306_cov_21.993294_62 K12506
I12.NODE_1403_length_106306_cov_21.993294_63 K09698
I12.NODE_1403_length_106306_cov_21.993294_64 
I12.NODE_1403_length_106306_cov_21.993294_65 K02030
I12.NODE_1403_length_106306_cov_21.993294_66 K02029 K02030
I12.NODE_1403_length_106306_cov_21.993294_67 K02028
I12.NODE_1403_length_106306_cov_21.993294_68 K03704
I12.NODE_1403_length_106306_cov_21.993294_69 K05808
I12.NODE_1403_length_106306_cov_21.993294_7 K07738
I12.NODE_1403_length_106306_cov_21.993294_70 K03070
I12.NODE_1403_length_106306_cov_21.993294_71 K02836
I12.NODE_1403_length_106306_cov_21.993294_72 
I12.NODE_1403_length_106306_cov_21.993294_73 
I12.NODE_1403_length_106306_cov_21.993294_74 
I12.NODE_1403_length_106306_cov_21.993294_75 K00615
I12.NODE_1403_length_106306_cov_21.993294_76 K00615
I12.NODE_1403_length_106306_cov_21.993294_77 K09812
I12.NODE_1403_length_106306_cov_21.993294_78 K09811
I12.NODE_1403_length_106306_cov_21.993294_79 K01417
I12.NODE_1403_length_106306_cov_21.993294_8 K01273
I12.NODE_1403_length_106306_cov_21.993294_80 K03797
I12.NODE_1403_length_106306_cov_21.993294_81 K03979
I12.NODE_1403_length_106306_cov_21.993294_82 K07574
I12.NODE_1403_length_106306_cov_21.993294_83 K00931
I12.NODE_1403_length_106306_cov_21.993294_84 K00147
I12.NODE_1403_length_106306_cov_21.993294_85 
I12.NODE_1403_length_106306_cov_21.993294_86 K00969
I12.NODE_1403_length_106306_cov_21.993294_87 
I12.NODE_1403_length_106306_cov_21.993294_88 
I12.NODE_1403_length_106306_cov_21.993294_89 K09710
I12.NODE_1403_length_106306_cov_21.993294_9 K03271
I12.NODE_1403_length_106306_cov_21.993294_90 K00243
I12.NODE_1403_length_106306_cov_21.993294_91 K03499
I12.NODE_1403_length_106306_cov_21.993294_92 K03498
I12.NODE_1403_length_106306_cov_21.993294_93 
I12.NODE_1403_length_106306_cov_21.993294_94 K01778
I12.NODE_1403_length_106306_cov_21.993294_95 K09777
I12.NODE_1403_length_106306_cov_21.993294_96 K00942
I12.NODE_1403_length_106306_cov_21.993294_97 K03060
I12.NODE_1403_length_106306_cov_21.993294_98 K13038
I12.NODE_1403_length_106306_cov_21.993294_99 
I12.NODE_1425_length_2804_cov_17.553139_1 K03072
I12.NODE_1425_length_2804_cov_17.553139_2 
I12.NODE_1425_length_2804_cov_17.553139_3 
I12.NODE_147_length_13317_cov_27.275137_1 
I12.NODE_147_length_13317_cov_27.275137_10 
I12.NODE_147_length_13317_cov_27.275137_11 
I12.NODE_147_length_13317_cov_27.275137_12 
I12.NODE_147_length_13317_cov_27.275137_2 
I12.NODE_147_length_13317_cov_27.275137_3 
I12.NODE_147_length_13317_cov_27.275137_4 
I12.NODE_147_length_13317_cov_27.275137_5 
I12.NODE_147_length_13317_cov_27.275137_6 
I12.NODE_147_length_13317_cov_27.275137_7 
I12.NODE_147_length_13317_cov_27.275137_8 K06400
I12.NODE_147_length_13317_cov_27.275137_9 
I12.NODE_14824_length_628_cov_20.783440_1 K07139
I12.NODE_1552_length_3367_cov_28.262846_1 
I12.NODE_1552_length_3367_cov_28.262846_2 
I12.NODE_1635_length_562_cov_25.108541_1 
I12.NODE_1657_length_806_cov_19.251862.75.828_1 
I12.NODE_1686_length_1956_cov_20.049080.1.1948_1 
I12.NODE_1686_length_1956_cov_20.049080.1.1948_2 K02598
I12.NODE_1686_length_1956_cov_20.049080.1.1948_3 
I12.NODE_16989_length_436_cov_20.678900_1 
I12.NODE_1708_length_6825_cov_17.723078_1 
I12.NODE_1708_length_6825_cov_17.723078_2 
I12.NODE_1708_length_6825_cov_17.723078_3 
I12.NODE_1708_length_6825_cov_17.723078_4 
I12.NODE_1708_length_6825_cov_17.723078_5 
I12.NODE_1708_length_6825_cov_17.723078_6 
I12.NODE_1708_length_6825_cov_17.723078_7 K01579
I12.NODE_1708_length_6825_cov_17.723078_8 K01918
I12.NODE_1708_length_6825_cov_17.723078_9 K03453
I12.NODE_1750_length_42959_cov_17.886892_1 
I12.NODE_1750_length_42959_cov_17.886892_10 K03671
I12.NODE_1750_length_42959_cov_17.886892_11 K02909
I12.NODE_1750_length_42959_cov_17.886892_12 
I12.NODE_1750_length_42959_cov_17.886892_13 K02835
I12.NODE_1750_length_42959_cov_17.886892_14 K02493
I12.NODE_1750_length_42959_cov_17.886892_15 K07566
I12.NODE_1750_length_42959_cov_17.886892_16 K01104
I12.NODE_1750_length_42959_cov_17.886892_17 K01808
I12.NODE_1750_length_42959_cov_17.886892_18 
I12.NODE_1750_length_42959_cov_17.886892_19 K00600
I12.NODE_1750_length_42959_cov_17.886892_2 
I12.NODE_1750_length_42959_cov_17.886892_20 K00761
I12.NODE_1750_length_42959_cov_17.886892_21 K04758
I12.NODE_1750_length_42959_cov_17.886892_22 K04759
I12.NODE_1750_length_42959_cov_17.886892_23 
I12.NODE_1750_length_42959_cov_17.886892_24 
I12.NODE_1750_length_42959_cov_17.886892_25 K00537
I12.NODE_1750_length_42959_cov_17.886892_26 
I12.NODE_1750_length_42959_cov_17.886892_27 K01624
I12.NODE_1750_length_42959_cov_17.886892_28 K06180
I12.NODE_1750_length_42959_cov_17.886892_29 K02335
I12.NODE_1750_length_42959_cov_17.886892_3 
I12.NODE_1750_length_42959_cov_17.886892_30 K10563
I12.NODE_1750_length_42959_cov_17.886892_31 K00859
I12.NODE_1750_length_42959_cov_17.886892_32 K08309
I12.NODE_1750_length_42959_cov_17.886892_33 
I12.NODE_1750_length_42959_cov_17.886892_34 K09748
I12.NODE_1750_length_42959_cov_17.886892_35 K02600
I12.NODE_1750_length_42959_cov_17.886892_36 K07742
I12.NODE_1750_length_42959_cov_17.886892_37 
I12.NODE_1750_length_42959_cov_17.886892_38 K02519
I12.NODE_1750_length_42959_cov_17.886892_39 K02834
I12.NODE_1750_length_42959_cov_17.886892_4 K06950
I12.NODE_1750_length_42959_cov_17.886892_40 K06881
I12.NODE_1750_length_42959_cov_17.886892_41 K03177
I12.NODE_1750_length_42959_cov_17.886892_42 
I12.NODE_1750_length_42959_cov_17.886892_43 K11753
I12.NODE_1750_length_42959_cov_17.886892_44 K08317
I12.NODE_1750_length_42959_cov_17.886892_45 K00837
I12.NODE_1750_length_42959_cov_17.886892_46 K04092 K04517
I12.NODE_1750_length_42959_cov_17.886892_47 K03581
I12.NODE_1750_length_42959_cov_17.886892_5 K02316
I12.NODE_1750_length_42959_cov_17.886892_6 
I12.NODE_1750_length_42959_cov_17.886892_7 K03086
I12.NODE_1750_length_42959_cov_17.886892_8 K06967
I12.NODE_1750_length_42959_cov_17.886892_9 
I12.NODE_1762_length_829_cov_21.270205.55.851_1 
I12.NODE_1762_length_829_cov_21.270205.55.851_2 
I12.NODE_1790_length_1280_cov_25.423437_1 
I12.NODE_1790_length_1280_cov_25.423437_2 
I12.NODE_1790_length_1280_cov_25.423437_3 
I12.NODE_1803_length_45443_cov_25.619501_1 K04066
I12.NODE_1803_length_45443_cov_25.619501_10 K01783
I12.NODE_1803_length_45443_cov_25.619501_11 K11752
I12.NODE_1803_length_45443_cov_25.619501_12 K00793
I12.NODE_1803_length_45443_cov_25.619501_13 K01497 K02858
I12.NODE_1803_length_45443_cov_25.619501_14 K00794
I12.NODE_1803_length_45443_cov_25.619501_15 K04083
I12.NODE_1803_length_45443_cov_25.619501_16 K00772
I12.NODE_1803_length_45443_cov_25.619501_17 K08963
I12.NODE_1803_length_45443_cov_25.619501_18 K01251
I12.NODE_1803_length_45443_cov_25.619501_19 K01564
I12.NODE_1803_length_45443_cov_25.619501_2 K01462
I12.NODE_1803_length_45443_cov_25.619501_20 
I12.NODE_1803_length_45443_cov_25.619501_21 
I12.NODE_1803_length_45443_cov_25.619501_22 K01356
I12.NODE_1803_length_45443_cov_25.619501_23 K01714
I12.NODE_1803_length_45443_cov_25.619501_24 K00133
I12.NODE_1803_length_45443_cov_25.619501_25 K00215
I12.NODE_1803_length_45443_cov_25.619501_26 K03631
I12.NODE_1803_length_45443_cov_25.619501_27 K03402
I12.NODE_1803_length_45443_cov_25.619501_28 K00858
I12.NODE_1803_length_45443_cov_25.619501_29 K06442
I12.NODE_1803_length_45443_cov_25.619501_3 K00604
I12.NODE_1803_length_45443_cov_25.619501_30 K09775
I12.NODE_1803_length_45443_cov_25.619501_31 K00795
I12.NODE_1803_length_45443_cov_25.619501_32 
I12.NODE_1803_length_45443_cov_25.619501_33 K03601
I12.NODE_1803_length_45443_cov_25.619501_34 
I12.NODE_1803_length_45443_cov_25.619501_35 K03625
I12.NODE_1803_length_45443_cov_25.619501_36 
I12.NODE_1803_length_45443_cov_25.619501_37 
I12.NODE_1803_length_45443_cov_25.619501_38 K02356
I12.NODE_1803_length_45443_cov_25.619501_39 K01423
I12.NODE_1803_length_45443_cov_25.619501_4 
I12.NODE_1803_length_45443_cov_25.619501_40 K01834
I12.NODE_1803_length_45443_cov_25.619501_41 K04720
I12.NODE_1803_length_45443_cov_25.619501_42 
I12.NODE_1803_length_45443_cov_25.619501_43 K02233
I12.NODE_1803_length_45443_cov_25.619501_44 K02227
I12.NODE_1803_length_45443_cov_25.619501_45 K02232
I12.NODE_1803_length_45443_cov_25.619501_46 K02231
I12.NODE_1803_length_45443_cov_25.619501_47 
I12.NODE_1803_length_45443_cov_25.619501_48 K00798
I12.NODE_1803_length_45443_cov_25.619501_49 K00940
I12.NODE_1803_length_45443_cov_25.619501_5 K03500
I12.NODE_1803_length_45443_cov_25.619501_50 K00872
I12.NODE_1803_length_45443_cov_25.619501_51 K00003
I12.NODE_1803_length_45443_cov_25.619501_6 K06941
I12.NODE_1803_length_45443_cov_25.619501_7 K01090
I12.NODE_1803_length_45443_cov_25.619501_8 K08884
I12.NODE_1803_length_45443_cov_25.619501_9 K06949
I12.NODE_1932_length_426_cov_20.004694_1 
I12.NODE_1932_length_426_cov_20.004694_2 
I12.NODE_1973_length_38087_cov_20.311367.1.38075_1 
I12.NODE_1973_length_38087_cov_20.311367.1.38075_10 K00059
I12.NODE_1973_length_38087_cov_20.311367.1.38075_11 K00645
I12.NODE_1973_length_38087_cov_20.311367.1.38075_12 K02371
I12.NODE_1973_length_38087_cov_20.311367.1.38075_13 K00648
I12.NODE_1973_length_38087_cov_20.311367.1.38075_14 K03621
I12.NODE_1973_length_38087_cov_20.311367.1.38075_15 
I12.NODE_1973_length_38087_cov_20.311367.1.38075_16 K02956
I12.NODE_1973_length_38087_cov_20.311367.1.38075_17 K00824
I12.NODE_1973_length_38087_cov_20.311367.1.38075_18 K03564
I12.NODE_1973_length_38087_cov_20.311367.1.38075_19 K00873
I12.NODE_1973_length_38087_cov_20.311367.1.38075_2 
I12.NODE_1973_length_38087_cov_20.311367.1.38075_20 K03522
I12.NODE_1973_length_38087_cov_20.311367.1.38075_21 K03521
I12.NODE_1973_length_38087_cov_20.311367.1.38075_22 K02337
I12.NODE_1973_length_38087_cov_20.311367.1.38075_23 K00876
I12.NODE_1973_length_38087_cov_20.311367.1.38075_24 
I12.NODE_1973_length_38087_cov_20.311367.1.38075_25 K03523
I12.NODE_1973_length_38087_cov_20.311367.1.38075_26 K00626
I12.NODE_1973_length_38087_cov_20.311367.1.38075_27 
I12.NODE_1973_length_38087_cov_20.311367.1.38075_28 K03655
I12.NODE_1973_length_38087_cov_20.311367.1.38075_29 
I12.NODE_1973_length_38087_cov_20.311367.1.38075_3 K08303
I12.NODE_1973_length_38087_cov_20.311367.1.38075_30 K01487
I12.NODE_1973_length_38087_cov_20.311367.1.38075_31 
I12.NODE_1973_length_38087_cov_20.311367.1.38075_32 K00868
I12.NODE_1973_length_38087_cov_20.311367.1.38075_33 
I12.NODE_1973_length_38087_cov_20.311367.1.38075_34 K03306
I12.NODE_1973_length_38087_cov_20.311367.1.38075_35 K07220
I12.NODE_1973_length_38087_cov_20.311367.1.38075_36 
I12.NODE_1973_length_38087_cov_20.311367.1.38075_4 K00599
I12.NODE_1973_length_38087_cov_20.311367.1.38075_5 K07082
I12.NODE_1973_length_38087_cov_20.311367.1.38075_6 K07739
I12.NODE_1973_length_38087_cov_20.311367.1.38075_7 K03685
I12.NODE_1973_length_38087_cov_20.311367.1.38075_8 K09458
I12.NODE_1973_length_38087_cov_20.311367.1.38075_9 K02078
I12.NODE_19766_length_18154_cov_21.404154_1 
I12.NODE_19766_length_18154_cov_21.404154_10 K02355
I12.NODE_19766_length_18154_cov_21.404154_11 K02358
I12.NODE_19766_length_18154_cov_21.404154_12 
I12.NODE_19766_length_18154_cov_21.404154_13 
I12.NODE_19766_length_18154_cov_21.404154_14 K12410
I12.NODE_19766_length_18154_cov_21.404154_15 K00383
I12.NODE_19766_length_18154_cov_21.404154_16 K07862
I12.NODE_19766_length_18154_cov_21.404154_17 
I12.NODE_19766_length_18154_cov_21.404154_18 K09807
I12.NODE_19766_length_18154_cov_21.404154_19 
I12.NODE_19766_length_18154_cov_21.404154_2 K02888
I12.NODE_19766_length_18154_cov_21.404154_20 
I12.NODE_19766_length_18154_cov_21.404154_21 K03574
I12.NODE_19766_length_18154_cov_21.404154_22 K06153
I12.NODE_19766_length_18154_cov_21.404154_3 K07584
I12.NODE_19766_length_18154_cov_21.404154_4 K02899
I12.NODE_19766_length_18154_cov_21.404154_5 K11928
I12.NODE_19766_length_18154_cov_21.404154_6 
I12.NODE_19766_length_18154_cov_21.404154_7 K07590
I12.NODE_19766_length_18154_cov_21.404154_8 K02950
I12.NODE_19766_length_18154_cov_21.404154_9 K02992
I12.NODE_1998_length_5138_cov_18.086220_1 K02016
I12.NODE_1998_length_5138_cov_18.086220_2 K02014
I12.NODE_1998_length_5138_cov_18.086220_3 
I12.NODE_1998_length_5138_cov_18.086220_4 K07080
I12.NODE_1998_length_5138_cov_18.086220_5 
I12.NODE_2005_length_826_cov_22.853512_1 K03090
I12.NODE_20856_length_533_cov_22.628517_1 
I12.NODE_208_length_3550_cov_20.058592.1.3544_1 K01776
I12.NODE_208_length_3550_cov_20.058592.1.3544_2 K07107
I12.NODE_208_length_3550_cov_20.058592.1.3544_3 
I12.NODE_208_length_3550_cov_20.058592.1.3544_4 
I12.NODE_208_length_3550_cov_20.058592.1.3544_5 
I12.NODE_208_length_3550_cov_20.058592.1.3544_6 
I12.NODE_208_length_3550_cov_20.058592.1.3544_7 
I12.NODE_2097_length_4081_cov_17.814016.1.2184_1 
I12.NODE_2097_length_4081_cov_17.814016.1.2184_2 K03442
I12.NODE_2097_length_4081_cov_17.814016.1.2184_3 
I12.NODE_2097_length_4081_cov_17.814016.2199.4103_1 
I12.NODE_2097_length_4081_cov_17.814016.2199.4103_2 K05845 K05846
I12.NODE_2097_length_4081_cov_17.814016.2199.4103_3 
I12.NODE_2108_length_447_cov_26.378077_1 
I12.NODE_2108_length_447_cov_26.378077_2 
I12.NODE_2284_length_16945_cov_18.901268.1.11378_1 
I12.NODE_2284_length_16945_cov_18.901268.1.11378_10 
I12.NODE_2284_length_16945_cov_18.901268.1.11378_11 
I12.NODE_2284_length_16945_cov_18.901268.1.11378_12 
I12.NODE_2284_length_16945_cov_18.901268.1.11378_2 K01849
I12.NODE_2284_length_16945_cov_18.901268.1.11378_3 K07588
I12.NODE_2284_length_16945_cov_18.901268.1.11378_4 K05606
I12.NODE_2284_length_16945_cov_18.901268.1.11378_5 K01604
I12.NODE_2284_length_16945_cov_18.901268.1.11378_6 K02160
I12.NODE_2284_length_16945_cov_18.901268.1.11378_7 K01572
I12.NODE_2284_length_16945_cov_18.901268.1.11378_8 K03319
I12.NODE_2284_length_16945_cov_18.901268.1.11378_9 
I12.NODE_2284_length_16945_cov_18.901268.11819.16967_1 
I12.NODE_2284_length_16945_cov_18.901268.11819.16967_2 
I12.NODE_2284_length_16945_cov_18.901268.11819.16967_3 
I12.NODE_2284_length_16945_cov_18.901268.11819.16967_4 
I12.NODE_2284_length_16945_cov_18.901268.11819.16967_5 
I12.NODE_2284_length_16945_cov_18.901268.11819.16967_6 
I12.NODE_2314_length_4949_cov_20.102243_1 K12690
I12.NODE_2314_length_4949_cov_20.102243_2 
I12.NODE_2315_length_3267_cov_21.637589.160.3289_1 K03530
I12.NODE_2315_length_3267_cov_21.637589.160.3289_2 K02428
I12.NODE_2315_length_3267_cov_21.637589.160.3289_3 
I12.NODE_23624_length_581_cov_30.001720_1 
I12.NODE_2375_length_15254_cov_20.341616.41.15276_1 K03547
I12.NODE_2375_length_15254_cov_20.341616.41.15276_10 K03218
I12.NODE_2375_length_15254_cov_20.341616.41.15276_11 K11145
I12.NODE_2375_length_15254_cov_20.341616.41.15276_12 K01883
I12.NODE_2375_length_15254_cov_20.341616.41.15276_13 K00640
I12.NODE_2375_length_15254_cov_20.341616.41.15276_14 K07814
I12.NODE_2375_length_15254_cov_20.341616.41.15276_15 K02242
I12.NODE_2375_length_15254_cov_20.341616.41.15276_16 
I12.NODE_2375_length_15254_cov_20.341616.41.15276_17 
I12.NODE_2375_length_15254_cov_20.341616.41.15276_2 
I12.NODE_2375_length_15254_cov_20.341616.41.15276_3 K05592
I12.NODE_2375_length_15254_cov_20.341616.41.15276_4 
I12.NODE_2375_length_15254_cov_20.341616.41.15276_5 K03664
I12.NODE_2375_length_15254_cov_20.341616.41.15276_6 K12573
I12.NODE_2375_length_15254_cov_20.341616.41.15276_7 K03075
I12.NODE_2375_length_15254_cov_20.341616.41.15276_8 K03091
I12.NODE_2375_length_15254_cov_20.341616.41.15276_9 K06962
I12.NODE_23799_length_2477_cov_20.816713.1.2216_1 K07979
I12.NODE_23799_length_2477_cov_20.816713.1.2216_2 
I12.NODE_23799_length_2477_cov_20.816713.1.2216_3 K01990
I12.NODE_23816_length_534_cov_19.558052_1 
I12.NODE_2426_length_1005_cov_23.705473.55.1027_1 K03785
I12.NODE_2458_length_677_cov_21.202364_1 
I12.NODE_2458_length_677_cov_21.202364_2 
I12.NODE_2465_length_9781_cov_18.999897_1 K03546
I12.NODE_2465_length_9781_cov_18.999897_10 K07305
I12.NODE_2465_length_9781_cov_18.999897_11 
I12.NODE_2465_length_9781_cov_18.999897_12 K06997
I12.NODE_2465_length_9781_cov_18.999897_13 K09772
I12.NODE_2465_length_9781_cov_18.999897_14 
I12.NODE_2465_length_9781_cov_18.999897_2 K01759
I12.NODE_2465_length_9781_cov_18.999897_3 K03148
I12.NODE_2465_length_9781_cov_18.999897_4 K03768
I12.NODE_2465_length_9781_cov_18.999897_5 
I12.NODE_2465_length_9781_cov_18.999897_6 K01738
I12.NODE_2465_length_9781_cov_18.999897_7 K01269
I12.NODE_2465_length_9781_cov_18.999897_8 K07090
I12.NODE_2465_length_9781_cov_18.999897_9 
I12.NODE_2554_length_1325_cov_34.467926_1 
I12.NODE_2554_length_1325_cov_34.467926_2 
I12.NODE_2554_length_1325_cov_34.467926_3 
I12.NODE_25741_length_6518_cov_18.724609.50.6540_1 
I12.NODE_25741_length_6518_cov_18.724609.50.6540_10 K02887
I12.NODE_25741_length_6518_cov_18.724609.50.6540_11 K02916
I12.NODE_25741_length_6518_cov_18.724609.50.6540_12 K02520
I12.NODE_25741_length_6518_cov_18.724609.50.6540_2 K07571
I12.NODE_25741_length_6518_cov_18.724609.50.6540_3 
I12.NODE_25741_length_6518_cov_18.724609.50.6540_4 K02864
I12.NODE_25741_length_6518_cov_18.724609.50.6540_5 K02863
I12.NODE_25741_length_6518_cov_18.724609.50.6540_6 K02867
I12.NODE_25741_length_6518_cov_18.724609.50.6540_7 K02601
I12.NODE_25741_length_6518_cov_18.724609.50.6540_8 K03073
I12.NODE_25741_length_6518_cov_18.724609.50.6540_9 K02913
I12.NODE_2724_length_17547_cov_18.348322_1 
I12.NODE_2724_length_17547_cov_18.348322_10 K00100
I12.NODE_2724_length_17547_cov_18.348322_11 
I12.NODE_2724_length_17547_cov_18.348322_12 K03630
I12.NODE_2724_length_17547_cov_18.348322_13 K06287
I12.NODE_2724_length_17547_cov_18.348322_14 
I12.NODE_2724_length_17547_cov_18.348322_15 
I12.NODE_2724_length_17547_cov_18.348322_16 
I12.NODE_2724_length_17547_cov_18.348322_17 
I12.NODE_2724_length_17547_cov_18.348322_18 K01868
I12.NODE_2724_length_17547_cov_18.348322_19 
I12.NODE_2724_length_17547_cov_18.348322_2 K01067
I12.NODE_2724_length_17547_cov_18.348322_20 
I12.NODE_2724_length_17547_cov_18.348322_3 
I12.NODE_2724_length_17547_cov_18.348322_4 
I12.NODE_2724_length_17547_cov_18.348322_5 K03386
I12.NODE_2724_length_17547_cov_18.348322_6 
I12.NODE_2724_length_17547_cov_18.348322_7 
I12.NODE_2724_length_17547_cov_18.348322_8 
I12.NODE_2724_length_17547_cov_18.348322_9 K01910
I12.NODE_27283_length_2397_cov_19.127243_1 K05521
I12.NODE_27283_length_2397_cov_19.127243_2 
I12.NODE_27283_length_2397_cov_19.127243_3 
I12.NODE_27283_length_2397_cov_19.127243_4 
I12.NODE_27303_length_385_cov_21.238960_1 
I12.NODE_27585_length_414_cov_17.850241_1 
I12.NODE_27585_length_414_cov_17.850241_2 
I12.NODE_277_length_17383_cov_18.377726.13463.17374_1 
I12.NODE_277_length_17383_cov_18.377726.13463.17374_2 K11707
I12.NODE_277_length_17383_cov_18.377726.13463.17374_3 K11710
I12.NODE_277_length_17383_cov_18.377726.13463.17374_4 K11708
I12.NODE_277_length_17383_cov_18.377726.13463.17374_5 K11709
I12.NODE_277_length_17383_cov_18.377726.65.13395_1 
I12.NODE_277_length_17383_cov_18.377726.65.13395_10 K02959
I12.NODE_277_length_17383_cov_18.377726.65.13395_11 K06960
I12.NODE_277_length_17383_cov_18.377726.65.13395_12 
I12.NODE_277_length_17383_cov_18.377726.65.13395_13 K02860
I12.NODE_277_length_17383_cov_18.377726.65.13395_14 K00554
I12.NODE_277_length_17383_cov_18.377726.65.13395_15 
I12.NODE_277_length_17383_cov_18.377726.65.13395_16 
I12.NODE_277_length_17383_cov_18.377726.65.13395_17 
I12.NODE_277_length_17383_cov_18.377726.65.13395_2 
I12.NODE_277_length_17383_cov_18.377726.65.13395_3 
I12.NODE_277_length_17383_cov_18.377726.65.13395_4 
I12.NODE_277_length_17383_cov_18.377726.65.13395_5 
I12.NODE_277_length_17383_cov_18.377726.65.13395_6 
I12.NODE_277_length_17383_cov_18.377726.65.13395_7 K01958
I12.NODE_277_length_17383_cov_18.377726.65.13395_8 K09787
I12.NODE_277_length_17383_cov_18.377726.65.13395_9 K03106
I12.NODE_2815_length_4106_cov_24.101072.1.4078_1 K03893
I12.NODE_2815_length_4106_cov_24.101072.1.4078_2 K00797
I12.NODE_2815_length_4106_cov_24.101072.1.4078_3 K04074
I12.NODE_2815_length_4106_cov_24.101072.1.4078_4 
I12.NODE_2930_length_1233_cov_18.237631.59.1255_1 K00287
I12.NODE_2930_length_1233_cov_18.237631.59.1255_2 K00560
I12.NODE_2930_length_1233_cov_18.237631.59.1255_3 
I12.NODE_2993_length_580_cov_18.418966_1 
I12.NODE_2_length_3617_cov_24.773016_1 K02372
I12.NODE_2_length_3617_cov_24.773016_2 K00677
I12.NODE_2_length_3617_cov_24.773016_3 
I12.NODE_2_length_3617_cov_24.773016_4 
I12.NODE_2_length_3617_cov_24.773016_5 
I12.NODE_2_length_3617_cov_24.773016_6 
I12.NODE_2_length_3617_cov_24.773016_7 
I12.NODE_305_length_1858_cov_21.186760_1 
I12.NODE_305_length_1858_cov_21.186760_2 
I12.NODE_305_length_1858_cov_21.186760_3 
I12.NODE_31108_length_10013_cov_22.446320.25.4962_1 
I12.NODE_31108_length_10013_cov_22.446320.25.4962_2 
I12.NODE_31108_length_10013_cov_22.446320.25.4962_3 
I12.NODE_31108_length_10013_cov_22.446320.25.4962_4 
I12.NODE_31108_length_10013_cov_22.446320.5138.7001_1 
I12.NODE_31108_length_10013_cov_22.446320.5138.7001_2 
I12.NODE_31108_length_10013_cov_22.446320.7035.10035_1 
I12.NODE_31108_length_10013_cov_22.446320.7035.10035_2 
I12.NODE_31108_length_10013_cov_22.446320.7035.10035_3 
I12.NODE_31108_length_10013_cov_22.446320.7035.10035_4 
I12.NODE_31108_length_10013_cov_22.446320.7035.10035_5 
I12.NODE_3145_length_418_cov_25.236841_1 
I12.NODE_31489_length_610_cov_19.101639_1 
I12.NODE_31708_length_6240_cov_18.201283_1 K01755
I12.NODE_31708_length_6240_cov_18.201283_2 K01940
I12.NODE_31708_length_6240_cov_18.201283_3 
I12.NODE_31708_length_6240_cov_18.201283_4 
I12.NODE_31708_length_6240_cov_18.201283_5 
I12.NODE_31708_length_6240_cov_18.201283_6 
I12.NODE_320_length_6571_cov_28.643585_1 
I12.NODE_320_length_6571_cov_28.643585_2 
I12.NODE_320_length_6571_cov_28.643585_3 K00745
I12.NODE_320_length_6571_cov_28.643585_4 
I12.NODE_320_length_6571_cov_28.643585_5 
I12.NODE_320_length_6571_cov_28.643585_6 K00712
I12.NODE_320_length_6571_cov_28.643585_7 
I12.NODE_32691_length_1166_cov_20.798456_1 K00760
I12.NODE_32691_length_1166_cov_20.798456_2 
I12.NODE_33203_length_34069_cov_18.490387_1 
I12.NODE_33203_length_34069_cov_18.490387_10 
I12.NODE_33203_length_34069_cov_18.490387_11 K02005
I12.NODE_33203_length_34069_cov_18.490387_12 K03293
I12.NODE_33203_length_34069_cov_18.490387_13 K02470
I12.NODE_33203_length_34069_cov_18.490387_14 
I12.NODE_33203_length_34069_cov_18.490387_15 K03629
I12.NODE_33203_length_34069_cov_18.490387_16 
I12.NODE_33203_length_34069_cov_18.490387_17 K02338
I12.NODE_33203_length_34069_cov_18.490387_18 K02313
I12.NODE_33203_length_34069_cov_18.490387_19 K03311
I12.NODE_33203_length_34069_cov_18.490387_2 
I12.NODE_33203_length_34069_cov_18.490387_20 K03536
I12.NODE_33203_length_34069_cov_18.490387_21 K03217
I12.NODE_33203_length_34069_cov_18.490387_22 K06346
I12.NODE_33203_length_34069_cov_18.490387_23 K03650
I12.NODE_33203_length_34069_cov_18.490387_24 K03495
I12.NODE_33203_length_34069_cov_18.490387_25 K03501
I12.NODE_33203_length_34069_cov_18.490387_26 
I12.NODE_33203_length_34069_cov_18.490387_27 K03496
I12.NODE_33203_length_34069_cov_18.490387_28 K03497
I12.NODE_33203_length_34069_cov_18.490387_29 
I12.NODE_33203_length_34069_cov_18.490387_3 
I12.NODE_33203_length_34069_cov_18.490387_30 
I12.NODE_33203_length_34069_cov_18.490387_4 
I12.NODE_33203_length_34069_cov_18.490387_5 
I12.NODE_33203_length_34069_cov_18.490387_6 K02346
I12.NODE_33203_length_34069_cov_18.490387_7 K03252
I12.NODE_33203_length_34069_cov_18.490387_8 K03699
I12.NODE_33203_length_34069_cov_18.490387_9 K03455
I12.NODE_33283_length_115532_cov_22.322388_1 
I12.NODE_33283_length_115532_cov_22.322388_10 K01915
I12.NODE_33283_length_115532_cov_22.322388_100 K06925
I12.NODE_33283_length_115532_cov_22.322388_101 K00946
I12.NODE_33283_length_115532_cov_22.322388_102 
I12.NODE_33283_length_115532_cov_22.322388_103 K01448
I12.NODE_33283_length_115532_cov_22.322388_104 
I12.NODE_33283_length_115532_cov_22.322388_105 K02238
I12.NODE_33283_length_115532_cov_22.322388_106 
I12.NODE_33283_length_115532_cov_22.322388_107 K00997
I12.NODE_33283_length_115532_cov_22.322388_108 K02968
I12.NODE_33283_length_115532_cov_22.322388_109 K00756
I12.NODE_33283_length_115532_cov_22.322388_11 K09117
I12.NODE_33283_length_115532_cov_22.322388_110 
I12.NODE_33283_length_115532_cov_22.322388_111 K01520
I12.NODE_33283_length_115532_cov_22.322388_112 K00962
I12.NODE_33283_length_115532_cov_22.322388_113 K13283
I12.NODE_33283_length_115532_cov_22.322388_114 
I12.NODE_33283_length_115532_cov_22.322388_115 
I12.NODE_33283_length_115532_cov_22.322388_116 
I12.NODE_33283_length_115532_cov_22.322388_12 K02970
I12.NODE_33283_length_115532_cov_22.322388_13 K02503
I12.NODE_33283_length_115532_cov_22.322388_14 
I12.NODE_33283_length_115532_cov_22.322388_15 K03686
I12.NODE_33283_length_115532_cov_22.322388_16 K04043
I12.NODE_33283_length_115532_cov_22.322388_17 K03687
I12.NODE_33283_length_115532_cov_22.322388_18 K03705
I12.NODE_33283_length_115532_cov_22.322388_19 K02495
I12.NODE_33283_length_115532_cov_22.322388_2 K03478
I12.NODE_33283_length_115532_cov_22.322388_20 K03596
I12.NODE_33283_length_115532_cov_22.322388_21 K00566
I12.NODE_33283_length_115532_cov_22.322388_22 K13292
I12.NODE_33283_length_115532_cov_22.322388_23 K04094
I12.NODE_33283_length_115532_cov_22.322388_24 K03168
I12.NODE_33283_length_115532_cov_22.322388_25 K04096
I12.NODE_33283_length_115532_cov_22.322388_26 K07391
I12.NODE_33283_length_115532_cov_22.322388_27 K07460
I12.NODE_33283_length_115532_cov_22.322388_28 K03470
I12.NODE_33283_length_115532_cov_22.322388_29 K06948
I12.NODE_33283_length_115532_cov_22.322388_3 
I12.NODE_33283_length_115532_cov_22.322388_30 K02884
I12.NODE_33283_length_115532_cov_22.322388_31 K01879
I12.NODE_33283_length_115532_cov_22.322388_32 
I12.NODE_33283_length_115532_cov_22.322388_33 K01878
I12.NODE_33283_length_115532_cov_22.322388_34 
I12.NODE_33283_length_115532_cov_22.322388_35 K03699
I12.NODE_33283_length_115532_cov_22.322388_36 K03595
I12.NODE_33283_length_115532_cov_22.322388_37 K01489
I12.NODE_33283_length_115532_cov_22.322388_38 K07042
I12.NODE_33283_length_115532_cov_22.322388_39 K06217
I12.NODE_33283_length_115532_cov_22.322388_4 K09121
I12.NODE_33283_length_115532_cov_22.322388_40 K01916
I12.NODE_33283_length_115532_cov_22.322388_41 K04488
I12.NODE_33283_length_115532_cov_22.322388_42 K11717
I12.NODE_33283_length_115532_cov_22.322388_43 K07033
I12.NODE_33283_length_115532_cov_22.322388_44 K09014
I12.NODE_33283_length_115532_cov_22.322388_45 K09013
I12.NODE_33283_length_115532_cov_22.322388_46 K01586
I12.NODE_33283_length_115532_cov_22.322388_47 K00928
I12.NODE_33283_length_115532_cov_22.322388_48 K00798
I12.NODE_33283_length_115532_cov_22.322388_49 K02224
I12.NODE_33283_length_115532_cov_22.322388_5 K06898
I12.NODE_33283_length_115532_cov_22.322388_50 K03394
I12.NODE_33283_length_115532_cov_22.322388_51 
I12.NODE_33283_length_115532_cov_22.322388_52 
I12.NODE_33283_length_115532_cov_22.322388_53 K03559
I12.NODE_33283_length_115532_cov_22.322388_54 K03561
I12.NODE_33283_length_115532_cov_22.322388_55 K03404
I12.NODE_33283_length_115532_cov_22.322388_56 K03405
I12.NODE_33283_length_115532_cov_22.322388_57 K06871
I12.NODE_33283_length_115532_cov_22.322388_58 
I12.NODE_33283_length_115532_cov_22.322388_59 K02190
I12.NODE_33283_length_115532_cov_22.322388_6 
I12.NODE_33283_length_115532_cov_22.322388_60 K02016
I12.NODE_33283_length_115532_cov_22.322388_61 K02013
I12.NODE_33283_length_115532_cov_22.322388_62 K02015
I12.NODE_33283_length_115532_cov_22.322388_63 K06042
I12.NODE_33283_length_115532_cov_22.322388_64 K05895
I12.NODE_33283_length_115532_cov_22.322388_65 K05934
I12.NODE_33283_length_115532_cov_22.322388_66 K02189
I12.NODE_33283_length_115532_cov_22.322388_67 K05936
I12.NODE_33283_length_115532_cov_22.322388_68 K02191
I12.NODE_33283_length_115532_cov_22.322388_69 K03399
I12.NODE_33283_length_115532_cov_22.322388_7 K03437
I12.NODE_33283_length_115532_cov_22.322388_70 K02188
I12.NODE_33283_length_115532_cov_22.322388_71 K09767
I12.NODE_33283_length_115532_cov_22.322388_72 K03531
I12.NODE_33283_length_115532_cov_22.322388_73 
I12.NODE_33283_length_115532_cov_22.322388_74 
I12.NODE_33283_length_115532_cov_22.322388_75 K03589
I12.NODE_33283_length_115532_cov_22.322388_76 K01921
I12.NODE_33283_length_115532_cov_22.322388_77 K01924
I12.NODE_33283_length_115532_cov_22.322388_78 K02563
I12.NODE_33283_length_115532_cov_22.322388_79 K01925
I12.NODE_33283_length_115532_cov_22.322388_8 K06147
I12.NODE_33283_length_115532_cov_22.322388_80 K01000
I12.NODE_33283_length_115532_cov_22.322388_81 K01929
I12.NODE_33283_length_115532_cov_22.322388_82 K01928
I12.NODE_33283_length_115532_cov_22.322388_83 
I12.NODE_33283_length_115532_cov_22.322388_84 K03438
I12.NODE_33283_length_115532_cov_22.322388_85 K03925
I12.NODE_33283_length_115532_cov_22.322388_86 K06929
I12.NODE_33283_length_115532_cov_22.322388_87 
I12.NODE_33283_length_115532_cov_22.322388_88 K06972
I12.NODE_33283_length_115532_cov_22.322388_89 
I12.NODE_33283_length_115532_cov_22.322388_9 K06147
I12.NODE_33283_length_115532_cov_22.322388_90 
I12.NODE_33283_length_115532_cov_22.322388_91 K01930
I12.NODE_33283_length_115532_cov_22.322388_92 K01873
I12.NODE_33283_length_115532_cov_22.322388_93 K04077
I12.NODE_33283_length_115532_cov_22.322388_94 K04078
I12.NODE_33283_length_115532_cov_22.322388_95 K07183
I12.NODE_33283_length_115532_cov_22.322388_96 K00936
I12.NODE_33283_length_115532_cov_22.322388_97 K01409
I12.NODE_33283_length_115532_cov_22.322388_98 K03789
I12.NODE_33283_length_115532_cov_22.322388_99 
I12.NODE_3330_length_409_cov_22.188265_1 
I12.NODE_3330_length_409_cov_22.188265_2 
I12.NODE_3362_length_6448_cov_27.573200_1 
I12.NODE_3362_length_6448_cov_27.573200_2 
I12.NODE_3362_length_6448_cov_27.573200_3 K00558
I12.NODE_3362_length_6448_cov_27.573200_4 K00558
I12.NODE_3362_length_6448_cov_27.573200_5 
I12.NODE_3362_length_6448_cov_27.573200_6 
I12.NODE_3362_length_6448_cov_27.573200_7 
I12.NODE_3362_length_6448_cov_27.573200_8 
I12.NODE_3503_length_1782_cov_23.017958_1 
I12.NODE_3503_length_1782_cov_23.017958_2 K07284
I12.NODE_3503_length_1782_cov_23.017958_3 
I12.NODE_3503_length_1782_cov_23.017958_4 
I12.NODE_3503_length_1782_cov_23.017958_5 
I12.NODE_3519_length_2413_cov_20.991711.792.2435_1 
I12.NODE_3519_length_2413_cov_20.991711.792.2435_2 
I12.NODE_363_length_859_cov_23.427240_1 
I12.NODE_363_length_859_cov_23.427240_2 
I12.NODE_3649_length_439_cov_27.521641_1 
I12.NODE_368_length_3284_cov_20.619976_1 
I12.NODE_368_length_3284_cov_20.619976_2 
I12.NODE_368_length_3284_cov_20.619976_3 
I12.NODE_368_length_3284_cov_20.619976_4 K07447
I12.NODE_368_length_3284_cov_20.619976_5 
I12.NODE_368_length_3284_cov_20.619976_6 
I12.NODE_3706_length_493_cov_28.941177_1 
I12.NODE_37_length_1830_cov_19.335520_1 K07459
I12.NODE_4005_length_4147_cov_19.693272.1.1024_1 
I12.NODE_4005_length_4147_cov_19.693272.1040.2445_1 
I12.NODE_4005_length_4147_cov_19.693272.2460.4169_1 K12687
I12.NODE_4093_length_1253_cov_21.990423.52.1275_1 
I12.NODE_4217_length_576_cov_22.078125.1.521_1 K13035
I12.NODE_4217_length_576_cov_22.078125.1.521_2 
I12.NODE_4258_length_674_cov_19.350149_1 
I12.NODE_4264_length_1357_cov_18.488577_1 
I12.NODE_4264_length_1357_cov_18.488577_2 
I12.NODE_4264_length_1357_cov_18.488577_3 
I12.NODE_432_length_4398_cov_22.863802_1 K12574
I12.NODE_432_length_4398_cov_22.863802_2 
I12.NODE_432_length_4398_cov_22.863802_3 
I12.NODE_4401_length_776_cov_23.329897_1 
I12.NODE_4401_length_776_cov_23.329897_2 K01104
I12.NODE_4494_length_492_cov_20.597561_1 
I12.NODE_4594_length_545_cov_21.508257_1 
I12.NODE_4594_length_545_cov_21.508257_2 
I12.NODE_4594_length_545_cov_21.508257_3 
I12.NODE_464_length_556_cov_20.794964_1 
I12.NODE_464_length_556_cov_20.794964_2 
I12.NODE_530_length_11182_cov_18.218565_1 
I12.NODE_530_length_11182_cov_18.218565_10 
I12.NODE_530_length_11182_cov_18.218565_2 K07137
I12.NODE_530_length_11182_cov_18.218565_3 K01756
I12.NODE_530_length_11182_cov_18.218565_4 K01939
I12.NODE_530_length_11182_cov_18.218565_5 K11102
I12.NODE_530_length_11182_cov_18.218565_6 K03892
I12.NODE_530_length_11182_cov_18.218565_7 K03326
I12.NODE_530_length_11182_cov_18.218565_8 
I12.NODE_530_length_11182_cov_18.218565_9 K05847
I12.NODE_533_length_9417_cov_19.185621_1 
I12.NODE_533_length_9417_cov_19.185621_10 
I12.NODE_533_length_9417_cov_19.185621_2 K07636
I12.NODE_533_length_9417_cov_19.185621_3 
I12.NODE_533_length_9417_cov_19.185621_4 K02039
I12.NODE_533_length_9417_cov_19.185621_5 K02036
I12.NODE_533_length_9417_cov_19.185621_6 K02038
I12.NODE_533_length_9417_cov_19.185621_7 K02037
I12.NODE_533_length_9417_cov_19.185621_8 K02040
I12.NODE_533_length_9417_cov_19.185621_9 K03703
I12.NODE_563_length_11080_cov_18.840794.1.11064_1 K00891
I12.NODE_563_length_11080_cov_18.840794.1.11064_2 K03756
I12.NODE_563_length_11080_cov_18.840794.1.11064_3 K01581
I12.NODE_563_length_11080_cov_18.840794.1.11064_4 
I12.NODE_563_length_11080_cov_18.840794.1.11064_5 K04567
I12.NODE_563_length_11080_cov_18.840794.1.11064_6 
I12.NODE_563_length_11080_cov_18.840794.1.11064_7 
I12.NODE_563_length_11080_cov_18.840794.1.11064_8 
I12.NODE_563_length_11080_cov_18.840794.1.11064_9 
I12.NODE_564_length_5196_cov_18.250771.1.5182_1 K01875
I12.NODE_564_length_5196_cov_18.250771.1.5182_2 K03545
I12.NODE_564_length_5196_cov_18.250771.1.5182_3 K01358
I12.NODE_564_length_5196_cov_18.250771.1.5182_4 K03544
I12.NODE_564_length_5196_cov_18.250771.1.5182_5 
I12.NODE_570_length_13458_cov_17.856590.1.1190_1 
I12.NODE_570_length_13458_cov_17.856590.1.1190_2 
I12.NODE_570_length_13458_cov_17.856590.1450.13480_1 K03046
I12.NODE_570_length_13458_cov_17.856590.1450.13480_2 
I12.NODE_570_length_13458_cov_17.856590.1450.13480_3 
I12.NODE_570_length_13458_cov_17.856590.1450.13480_4 K00046
I12.NODE_570_length_13458_cov_17.856590.1450.13480_5 K01514
I12.NODE_570_length_13458_cov_17.856590.1450.13480_6 
I12.NODE_570_length_13458_cov_17.856590.1450.13480_7 K00937
I12.NODE_570_length_13458_cov_17.856590.1450.13480_8 K12373
I12.NODE_570_length_13458_cov_17.856590.1450.13480_9 K03101
I12.NODE_6101_length_1099_cov_18.082802.1.490_1 
I12.NODE_6368_length_953_cov_17.543547_1 
I12.NODE_6368_length_953_cov_17.543547_2 
I12.NODE_660_length_1141_cov_20.759859_1 
I12.NODE_660_length_1141_cov_20.759859_2 
I12.NODE_673_length_4521_cov_17.901571_1 
I12.NODE_673_length_4521_cov_17.901571_2 
I12.NODE_6768_length_420_cov_20.454762_1 
I12.NODE_692_length_1715_cov_19.951021_1 
I12.NODE_692_length_1715_cov_19.951021_2 K00259
I12.NODE_693_length_12511_cov_18.643593_1 K07462
I12.NODE_693_length_12511_cov_18.643593_10 
I12.NODE_693_length_12511_cov_18.643593_2 K00951
I12.NODE_693_length_12511_cov_18.643593_3 K07560
I12.NODE_693_length_12511_cov_18.643593_4 K01069
I12.NODE_693_length_12511_cov_18.643593_5 K03548
I12.NODE_693_length_12511_cov_18.643593_6 K03711
I12.NODE_693_length_12511_cov_18.643593_7 K02495
I12.NODE_693_length_12511_cov_18.643593_8 K01892
I12.NODE_693_length_12511_cov_18.643593_9 K01876
I12.NODE_7031_length_1954_cov_21.049643_1 
I12.NODE_7031_length_1954_cov_21.049643_2 
I12.NODE_708_length_2875_cov_22.621914_1 
I12.NODE_7179_length_516_cov_19.399225_1 
I12.NODE_752_length_1272_cov_21.305819.1.1152_1 
I12.NODE_752_length_1272_cov_21.305819.1.1152_2 
I12.NODE_752_length_1272_cov_21.305819.1.1152_3 
I12.NODE_780_length_2229_cov_17.973980_1 K03546
I12.NODE_7818_length_554_cov_18.756317_1 
I12.NODE_796_length_4743_cov_19.150749_1 
I12.NODE_796_length_4743_cov_19.150749_2 K03216
I12.NODE_796_length_4743_cov_19.150749_3 K07058
I12.NODE_796_length_4743_cov_19.150749_4 
I12.NODE_796_length_4743_cov_19.150749_5 K06207
I12.NODE_797_length_22327_cov_18.610561_1 K06187
I12.NODE_797_length_22327_cov_18.610561_10 K13685
I12.NODE_797_length_22327_cov_18.610561_11 K01791
I12.NODE_797_length_22327_cov_18.610561_12 
I12.NODE_797_length_22327_cov_18.610561_13 
I12.NODE_797_length_22327_cov_18.610561_14 K02108
I12.NODE_797_length_22327_cov_18.610561_15 K02110
I12.NODE_797_length_22327_cov_18.610561_16 K02109
I12.NODE_797_length_22327_cov_18.610561_17 K02113
I12.NODE_797_length_22327_cov_18.610561_18 K02111
I12.NODE_797_length_22327_cov_18.610561_19 K02115
I12.NODE_797_length_22327_cov_18.610561_2 
I12.NODE_797_length_22327_cov_18.610561_20 K02112
I12.NODE_797_length_22327_cov_18.610561_21 K02114
I12.NODE_797_length_22327_cov_18.610561_22 K11931
I12.NODE_797_length_22327_cov_18.610561_23 
I12.NODE_797_length_22327_cov_18.610561_24 
I12.NODE_797_length_22327_cov_18.610561_25 
I12.NODE_797_length_22327_cov_18.610561_26 K01591
I12.NODE_797_length_22327_cov_18.610561_27 K00762
I12.NODE_797_length_22327_cov_18.610561_3 
I12.NODE_797_length_22327_cov_18.610561_4 
I12.NODE_797_length_22327_cov_18.610561_5 K01840
I12.NODE_797_length_22327_cov_18.610561_6 K00058
I12.NODE_797_length_22327_cov_18.610561_7 K03281
I12.NODE_797_length_22327_cov_18.610561_8 
I12.NODE_797_length_22327_cov_18.610561_9 
I12.NODE_801_length_2482_cov_20.481869_1 K00936
I12.NODE_801_length_2482_cov_20.481869_2 K02483
I12.NODE_8042_length_4285_cov_18.997200_1 
I12.NODE_8042_length_4285_cov_18.997200_2 
I12.NODE_8042_length_4285_cov_18.997200_3 
I12.NODE_8042_length_4285_cov_18.997200_4 K00540
I12.NODE_80_length_1444_cov_21.531857_1 K07270
I12.NODE_80_length_1444_cov_21.531857_2 
I12.NODE_8414_length_1106_cov_21.896021.1.1047_1 
I12.NODE_8899_length_469_cov_18.375267_1 
I12.NODE_8899_length_469_cov_18.375267_2 
I12.NODE_8911_length_1092_cov_22.999084_1 
I12.NODE_905_length_11781_cov_17.707920_1 
I12.NODE_905_length_11781_cov_17.707920_10 
I12.NODE_905_length_11781_cov_17.707920_11 K00433
I12.NODE_905_length_11781_cov_17.707920_12 K02051
I12.NODE_905_length_11781_cov_17.707920_13 
I12.NODE_905_length_11781_cov_17.707920_2 K02852
I12.NODE_905_length_11781_cov_17.707920_3 K01613
I12.NODE_905_length_11781_cov_17.707920_4 K00998
I12.NODE_905_length_11781_cov_17.707920_5 K03429
I12.NODE_905_length_11781_cov_17.707920_6 K03787
I12.NODE_905_length_11781_cov_17.707920_7 K01463
I12.NODE_905_length_11781_cov_17.707920_8 
I12.NODE_905_length_11781_cov_17.707920_9 
I12.NODE_919_length_3046_cov_20.971437_1 
I12.NODE_919_length_3046_cov_20.971437_2 
I12.NODE_927_length_3928_cov_17.506874_1 
I12.NODE_927_length_3928_cov_17.506874_2 
I12.NODE_927_length_3928_cov_17.506874_3 K03839
I12.NODE_927_length_3928_cov_17.506874_4 
I12.NODE_927_length_3928_cov_17.506874_5 K01886
I12.NODE_927_length_3928_cov_17.506874_6 
I12.NODE_9459_length_2760_cov_23.913769_1 
I12.NODE_9459_length_2760_cov_23.913769_2 
I12.NODE_9459_length_2760_cov_23.913769_3 
I12.NODE_993_length_1802_cov_21.322420_1 
I12.NODE_993_length_1802_cov_21.322420_2 K03624
I12.NODE_993_length_1802_cov_21.322420_3 
I12.NODE_9999_length_34414_cov_18.336201_1 
I12.NODE_9999_length_34414_cov_18.336201_10 
I12.NODE_9999_length_34414_cov_18.336201_11 K03313
I12.NODE_9999_length_34414_cov_18.336201_12 K01866
I12.NODE_9999_length_34414_cov_18.336201_13 K01007
I12.NODE_9999_length_34414_cov_18.336201_14 
I12.NODE_9999_length_34414_cov_18.336201_15 K09773
I12.NODE_9999_length_34414_cov_18.336201_16 K01129
I12.NODE_9999_length_34414_cov_18.336201_17 K02902
I12.NODE_9999_length_34414_cov_18.336201_18 
I12.NODE_9999_length_34414_cov_18.336201_19 K02072
I12.NODE_9999_length_34414_cov_18.336201_2 
I12.NODE_9999_length_34414_cov_18.336201_20 K02071
I12.NODE_9999_length_34414_cov_18.336201_21 K00527
I12.NODE_9999_length_34414_cov_18.336201_22 K04068
I12.NODE_9999_length_34414_cov_18.336201_23 K05366
I12.NODE_9999_length_34414_cov_18.336201_24 K02986
I12.NODE_9999_length_34414_cov_18.336201_25 
I12.NODE_9999_length_34414_cov_18.336201_26 
I12.NODE_9999_length_34414_cov_18.336201_27 K02871
I12.NODE_9999_length_34414_cov_18.336201_28 K02996
I12.NODE_9999_length_34414_cov_18.336201_29 K02617
I12.NODE_9999_length_34414_cov_18.336201_3 
I12.NODE_9999_length_34414_cov_18.336201_30 
I12.NODE_9999_length_34414_cov_18.336201_31 
I12.NODE_9999_length_34414_cov_18.336201_32 K05311
I12.NODE_9999_length_34414_cov_18.336201_33 K00134
I12.NODE_9999_length_34414_cov_18.336201_34 K00927
I12.NODE_9999_length_34414_cov_18.336201_4 K01779
I12.NODE_9999_length_34414_cov_18.336201_5 
I12.NODE_9999_length_34414_cov_18.336201_6 K03744
I12.NODE_9999_length_34414_cov_18.336201_7 K06872
I12.NODE_9999_length_34414_cov_18.336201_8 K07040
I12.NODE_9999_length_34414_cov_18.336201_9 K02911
I13.NODE_10047_length_1758_cov_10.789534_1 K00609
I13.NODE_10047_length_1758_cov_10.789534_2 K01465
I13.NODE_10123_length_1208_cov_12.845199_1 K01881
I13.NODE_10224_length_615_cov_14.878049_1 
I13.NODE_1028_length_629_cov_9.228935_1 
I13.NODE_10309_length_939_cov_9.402555_1 K01828
I13.NODE_10428_length_2348_cov_10.239779.949.2370_1 
I13.NODE_10428_length_2348_cov_10.239779.949.2370_2 
I13.NODE_10444_length_394_cov_10.525381_1 
I13.NODE_1052_length_1474_cov_18.362957_1 
I13.NODE_10576_length_1023_cov_8.135875_1 
I13.NODE_10597_length_512_cov_12.001953_1 
I13.NODE_10622_length_673_cov_7.658247_1 
I13.NODE_10729_length_7923_cov_11.933232.1.7845_1 
I13.NODE_10729_length_7923_cov_11.933232.1.7845_2 K03737
I13.NODE_10729_length_7923_cov_11.933232.1.7845_3 K09681
I13.NODE_10729_length_7923_cov_11.933232.1.7845_4 
I13.NODE_10729_length_7923_cov_11.933232.1.7845_5 
I13.NODE_10729_length_7923_cov_11.933232.1.7845_6 K08223
I13.NODE_10729_length_7923_cov_11.933232.1.7845_7 
I13.NODE_1073_length_2328_cov_11.926546_1 K03654
I13.NODE_10809_length_1313_cov_10.439451_1 K05540
I13.NODE_10809_length_1313_cov_10.439451_2 K03525
I13.NODE_11203_length_655_cov_8.241221.1.436_1 
I13.NODE_11247_length_689_cov_9.625545_1 
I13.NODE_11299_length_1080_cov_4.525926_1 K02395
I13.NODE_11299_length_1080_cov_4.525926_2 K06148
I13.NODE_1132_length_4821_cov_11.485999_1 
I13.NODE_1132_length_4821_cov_11.485999_2 
I13.NODE_1132_length_4821_cov_11.485999_3 K01159
I13.NODE_1132_length_4821_cov_11.485999_4 K03550
I13.NODE_1132_length_4821_cov_11.485999_5 K03551
I13.NODE_1132_length_4821_cov_11.485999_6 
I13.NODE_1132_length_4821_cov_11.485999_7 
I13.NODE_1133_length_1082_cov_12.317005_1 
I13.NODE_1133_length_1082_cov_12.317005_2 
I13.NODE_11450_length_659_cov_9.191198_1 
I13.NODE_11450_length_659_cov_9.191198_2 
I13.NODE_1192_length_16142_cov_12.110705.1.16103_1 
I13.NODE_1192_length_16142_cov_12.110705.1.16103_10 K06041
I13.NODE_1192_length_16142_cov_12.110705.1.16103_11 K01627
I13.NODE_1192_length_16142_cov_12.110705.1.16103_12 K00979
I13.NODE_1192_length_16142_cov_12.110705.1.16103_13 K00912
I13.NODE_1192_length_16142_cov_12.110705.1.16103_14 K02527
I13.NODE_1192_length_16142_cov_12.110705.1.16103_15 
I13.NODE_1192_length_16142_cov_12.110705.1.16103_16 K06147
I13.NODE_1192_length_16142_cov_12.110705.1.16103_17 K00748
I13.NODE_1192_length_16142_cov_12.110705.1.16103_18 K09949
I13.NODE_1192_length_16142_cov_12.110705.1.16103_2 
I13.NODE_1192_length_16142_cov_12.110705.1.16103_3 
I13.NODE_1192_length_16142_cov_12.110705.1.16103_4 K11720
I13.NODE_1192_length_16142_cov_12.110705.1.16103_5 K06861
I13.NODE_1192_length_16142_cov_12.110705.1.16103_6 
I13.NODE_1192_length_16142_cov_12.110705.1.16103_7 
I13.NODE_1192_length_16142_cov_12.110705.1.16103_8 K12974
I13.NODE_1192_length_16142_cov_12.110705.1.16103_9 K03270
I13.NODE_119_length_7819_cov_12.820182_1 
I13.NODE_119_length_7819_cov_12.820182_10 
I13.NODE_119_length_7819_cov_12.820182_2 
I13.NODE_119_length_7819_cov_12.820182_3 K12267
I13.NODE_119_length_7819_cov_12.820182_4 
I13.NODE_119_length_7819_cov_12.820182_5 K01163
I13.NODE_119_length_7819_cov_12.820182_6 K02342
I13.NODE_119_length_7819_cov_12.820182_7 K00567
I13.NODE_119_length_7819_cov_12.820182_8 
I13.NODE_119_length_7819_cov_12.820182_9 K06518
I13.NODE_1214_length_2633_cov_15.374477_1 K02837
I13.NODE_1214_length_2633_cov_15.374477_2 
I13.NODE_1214_length_2633_cov_15.374477_3 K01494
I13.NODE_1216_length_8556_cov_14.028751.1.8539_1 K01619
I13.NODE_1216_length_8556_cov_14.028751.1.8539_2 K02517
I13.NODE_1216_length_8556_cov_14.028751.1.8539_3 K02536
I13.NODE_1216_length_8556_cov_14.028751.1.8539_4 
I13.NODE_1216_length_8556_cov_14.028751.1.8539_5 
I13.NODE_1216_length_8556_cov_14.028751.1.8539_6 
I13.NODE_1216_length_8556_cov_14.028751.1.8539_7 
I13.NODE_1216_length_8556_cov_14.028751.1.8539_8 K07277
I13.NODE_1216_length_8556_cov_14.028751.1.8539_9 
I13.NODE_12179_length_5221_cov_11.713656_1 
I13.NODE_12179_length_5221_cov_11.713656_2 
I13.NODE_12179_length_5221_cov_11.713656_3 K01784
I13.NODE_12179_length_5221_cov_11.713656_4 
I13.NODE_12179_length_5221_cov_11.713656_5 
I13.NODE_12179_length_5221_cov_11.713656_6 
I13.NODE_1229_length_16411_cov_16.297972_1 
I13.NODE_1229_length_16411_cov_16.297972_10 
I13.NODE_1229_length_16411_cov_16.297972_11 K11932
I13.NODE_1229_length_16411_cov_16.297972_12 
I13.NODE_1229_length_16411_cov_16.297972_13 
I13.NODE_1229_length_16411_cov_16.297972_14 K10017
I13.NODE_1229_length_16411_cov_16.297972_15 K02029
I13.NODE_1229_length_16411_cov_16.297972_16 K02030
I13.NODE_1229_length_16411_cov_16.297972_17 
I13.NODE_1229_length_16411_cov_16.297972_18 K09793
I13.NODE_1229_length_16411_cov_16.297972_19 
I13.NODE_1229_length_16411_cov_16.297972_2 
I13.NODE_1229_length_16411_cov_16.297972_3 
I13.NODE_1229_length_16411_cov_16.297972_4 
I13.NODE_1229_length_16411_cov_16.297972_5 K08722
I13.NODE_1229_length_16411_cov_16.297972_6 
I13.NODE_1229_length_16411_cov_16.297972_7 
I13.NODE_1229_length_16411_cov_16.297972_8 
I13.NODE_1229_length_16411_cov_16.297972_9 
I13.NODE_12463_length_574_cov_8.921603_1 
I13.NODE_12607_length_1256_cov_9.571656_1 K03588
I13.NODE_12657_length_712_cov_9.387640_1 
I13.NODE_12758_length_1259_cov_17.378078_1 
I13.NODE_12812_length_393_cov_5.145038_1 
I13.NODE_1334_length_4712_cov_12.153438_1 K00548
I13.NODE_1334_length_4712_cov_12.153438_2 
I13.NODE_1334_length_4712_cov_12.153438_3 K00297
I13.NODE_1334_length_4712_cov_12.153438_4 
I13.NODE_1390_length_461_cov_23.210413_1 
I13.NODE_1477_length_13022_cov_13.086699_1 K01834
I13.NODE_1477_length_13022_cov_13.086699_10 K00226
I13.NODE_1477_length_13022_cov_13.086699_11 K02823
I13.NODE_1477_length_13022_cov_13.086699_12 K01955
I13.NODE_1477_length_13022_cov_13.086699_13 K01956
I13.NODE_1477_length_13022_cov_13.086699_14 
I13.NODE_1477_length_13022_cov_13.086699_2 K00831
I13.NODE_1477_length_13022_cov_13.086699_3 
I13.NODE_1477_length_13022_cov_13.086699_4 K02446
I13.NODE_1477_length_13022_cov_13.086699_5 K00616
I13.NODE_1477_length_13022_cov_13.086699_6 
I13.NODE_1477_length_13022_cov_13.086699_7 
I13.NODE_1477_length_13022_cov_13.086699_8 K02528
I13.NODE_1477_length_13022_cov_13.086699_9 K05985
I13.NODE_15457_length_1161_cov_12.116279_1 
I13.NODE_15457_length_1161_cov_12.116279_2 
I13.NODE_15457_length_1161_cov_12.116279_3 
I13.NODE_1569_length_3771_cov_16.365154_1 K01848
I13.NODE_1569_length_3771_cov_16.365154_2 
I13.NODE_1569_length_3771_cov_16.365154_3 
I13.NODE_1583_length_527_cov_4.381404_1 
I13.NODE_1594_length_1030_cov_22.566019_1 
I13.NODE_1594_length_1030_cov_22.566019_2 
I13.NODE_1604_length_2060_cov_8.082524_1 
I13.NODE_1640_length_10988_cov_17.166363_1 K01937
I13.NODE_1640_length_10988_cov_17.166363_10 K03569
I13.NODE_1640_length_10988_cov_17.166363_2 K01887
I13.NODE_1640_length_10988_cov_17.166363_3 
I13.NODE_1640_length_10988_cov_17.166363_4 K03975
I13.NODE_1640_length_10988_cov_17.166363_5 
I13.NODE_1640_length_10988_cov_17.166363_6 K01258
I13.NODE_1640_length_10988_cov_17.166363_7 K12942
I13.NODE_1640_length_10988_cov_17.166363_8 
I13.NODE_1640_length_10988_cov_17.166363_9 K00790
I13.NODE_1700_length_407_cov_19.503685_1 
I13.NODE_17776_length_737_cov_8.246947_1 
I13.NODE_1907_length_4085_cov_10.676132_1 K03101
I13.NODE_1907_length_4085_cov_10.676132_2 K06180
I13.NODE_1907_length_4085_cov_10.676132_3 K02825
I13.NODE_1907_length_4085_cov_10.676132_4 
I13.NODE_1907_length_4085_cov_10.676132_5 
I13.NODE_1912_length_2806_cov_13.856380_1 
I13.NODE_1912_length_2806_cov_13.856380_2 
I13.NODE_1912_length_2806_cov_13.856380_3 
I13.NODE_1912_length_2806_cov_13.856380_4 
I13.NODE_1959_length_2478_cov_6.179580_1 
I13.NODE_1959_length_2478_cov_6.179580_2 
I13.NODE_1995_length_1173_cov_12.101449_1 K04773
I13.NODE_1995_length_1173_cov_12.101449_2 
I13.NODE_19_length_2198_cov_10.766606_1 K01951
I13.NODE_19_length_2198_cov_10.766606_2 
I13.NODE_2024_length_3322_cov_12.840458_1 K07568
I13.NODE_2024_length_3322_cov_12.840458_2 K00773
I13.NODE_2024_length_3322_cov_12.840458_3 K03210
I13.NODE_2024_length_3322_cov_12.840458_4 K01934
I13.NODE_2024_length_3322_cov_12.840458_5 
I13.NODE_2112_length_10139_cov_11.543052_1 K03439
I13.NODE_2112_length_10139_cov_11.543052_10 K03569
I13.NODE_2112_length_10139_cov_11.543052_2 K08301
I13.NODE_2112_length_10139_cov_11.543052_3 
I13.NODE_2112_length_10139_cov_11.543052_4 
I13.NODE_2112_length_10139_cov_11.543052_5 K05837
I13.NODE_2112_length_10139_cov_11.543052_6 K03609
I13.NODE_2112_length_10139_cov_11.543052_7 K05515
I13.NODE_2112_length_10139_cov_11.543052_8 
I13.NODE_2112_length_10139_cov_11.543052_9 K03570
I13.NODE_2129_length_5136_cov_14.580413_1 K03702
I13.NODE_2129_length_5136_cov_14.580413_2 K03701
I13.NODE_215_length_12977_cov_15.795022_1 
I13.NODE_215_length_12977_cov_15.795022_10 K01933
I13.NODE_215_length_12977_cov_15.795022_11 K11175
I13.NODE_215_length_12977_cov_15.795022_12 K00602
I13.NODE_215_length_12977_cov_15.795022_2 K01870
I13.NODE_215_length_12977_cov_15.795022_3 
I13.NODE_215_length_12977_cov_15.795022_4 K07567
I13.NODE_215_length_12977_cov_15.795022_5 K06966
I13.NODE_215_length_12977_cov_15.795022_6 K06901
I13.NODE_215_length_12977_cov_15.795022_7 K01588
I13.NODE_215_length_12977_cov_15.795022_8 K01923
I13.NODE_215_length_12977_cov_15.795022_9 K00764
I13.NODE_216_length_2461_cov_15.369362_1 K01689
I13.NODE_216_length_2461_cov_15.369362_2 K01834
I13.NODE_2218_length_8986_cov_17.646006_1 
I13.NODE_2218_length_8986_cov_17.646006_10 K00852
I13.NODE_2218_length_8986_cov_17.646006_11 
I13.NODE_2218_length_8986_cov_17.646006_2 
I13.NODE_2218_length_8986_cov_17.646006_3 
I13.NODE_2218_length_8986_cov_17.646006_4 K01305
I13.NODE_2218_length_8986_cov_17.646006_5 
I13.NODE_2218_length_8986_cov_17.646006_6 K10439
I13.NODE_2218_length_8986_cov_17.646006_7 K10440
I13.NODE_2218_length_8986_cov_17.646006_8 K10441
I13.NODE_2218_length_8986_cov_17.646006_9 K06726
I13.NODE_22192_length_646_cov_6.148607_1 
I13.NODE_22192_length_646_cov_6.148607_2 
I13.NODE_2278_length_1179_cov_10.344359_1 K01803
I13.NODE_2278_length_1179_cov_10.344359_2 
I13.NODE_2290_length_642_cov_10.850468_1 
I13.NODE_2290_length_642_cov_10.850468_2 K00286
I13.NODE_2353_length_11336_cov_13.042343_1 
I13.NODE_2353_length_11336_cov_13.042343_10 
I13.NODE_2353_length_11336_cov_13.042343_11 K02230
I13.NODE_2353_length_11336_cov_13.042343_2 K00525
I13.NODE_2353_length_11336_cov_13.042343_3 
I13.NODE_2353_length_11336_cov_13.042343_4 
I13.NODE_2353_length_11336_cov_13.042343_5 
I13.NODE_2353_length_11336_cov_13.042343_6 
I13.NODE_2353_length_11336_cov_13.042343_7 
I13.NODE_2353_length_11336_cov_13.042343_8 K07403
I13.NODE_2353_length_11336_cov_13.042343_9 
I13.NODE_2363_length_628_cov_3.933121_1 
I13.NODE_2363_length_628_cov_3.933121_2 
I13.NODE_2366_length_12756_cov_13.167137.1.12694_1 K07478
I13.NODE_2366_length_12756_cov_13.167137.1.12694_10 K01749
I13.NODE_2366_length_12756_cov_13.167137.1.12694_11 K13542
I13.NODE_2366_length_12756_cov_13.167137.1.12694_2 K03466
I13.NODE_2366_length_12756_cov_13.167137.1.12694_3 
I13.NODE_2366_length_12756_cov_13.167137.1.12694_4 K03529
I13.NODE_2366_length_12756_cov_13.167137.1.12694_5 K03110
I13.NODE_2366_length_12756_cov_13.167137.1.12694_6 
I13.NODE_2366_length_12756_cov_13.167137.1.12694_7 K07213
I13.NODE_2366_length_12756_cov_13.167137.1.12694_8 K02304
I13.NODE_2366_length_12756_cov_13.167137.1.12694_9 K02492
I13.NODE_2400_length_15889_cov_12.944678.1.15708_1 
I13.NODE_2400_length_15889_cov_12.944678.1.15708_10 K06173
I13.NODE_2400_length_15889_cov_12.944678.1.15708_11 K02008
I13.NODE_2400_length_15889_cov_12.944678.1.15708_12 K02006
I13.NODE_2400_length_15889_cov_12.944678.1.15708_13 K02006
I13.NODE_2400_length_15889_cov_12.944678.1.15708_2 K03287
I13.NODE_2400_length_15889_cov_12.944678.1.15708_3 K02067
I13.NODE_2400_length_15889_cov_12.944678.1.15708_4 K02065
I13.NODE_2400_length_15889_cov_12.944678.1.15708_5 K02066
I13.NODE_2400_length_15889_cov_12.944678.1.15708_6 K00175
I13.NODE_2400_length_15889_cov_12.944678.1.15708_7 K00174
I13.NODE_2400_length_15889_cov_12.944678.1.15708_8 
I13.NODE_2400_length_15889_cov_12.944678.1.15708_9 
I13.NODE_2493_length_2382_cov_10.458018_1 
I13.NODE_2493_length_2382_cov_10.458018_2 K07090
I13.NODE_2493_length_2382_cov_10.458018_3 K09798
I13.NODE_249_length_7022_cov_17.147251_1 K06194
I13.NODE_249_length_7022_cov_17.147251_2 
I13.NODE_249_length_7022_cov_17.147251_3 K01999
I13.NODE_249_length_7022_cov_17.147251_4 K01997
I13.NODE_249_length_7022_cov_17.147251_5 K01998
I13.NODE_249_length_7022_cov_17.147251_6 K01995
I13.NODE_249_length_7022_cov_17.147251_7 K01996
I13.NODE_2546_length_8561_cov_14.042635_1 
I13.NODE_2546_length_8561_cov_14.042635_2 
I13.NODE_2546_length_8561_cov_14.042635_3 K00375
I13.NODE_2546_length_8561_cov_14.042635_4 K01012
I13.NODE_2546_length_8561_cov_14.042635_5 
I13.NODE_2546_length_8561_cov_14.042635_6 K00823
I13.NODE_2549_length_2334_cov_15.869323_1 K11991
I13.NODE_2549_length_2334_cov_15.869323_2 K11068
I13.NODE_2549_length_2334_cov_15.869323_3 K03816
I13.NODE_2549_length_2334_cov_15.869323_4 
I13.NODE_25801_length_2883_cov_15.286160_1 K00075
I13.NODE_25801_length_2883_cov_15.286160_2 K00989
I13.NODE_25801_length_2883_cov_15.286160_3 K01611
I13.NODE_25801_length_2883_cov_15.286160_4 
I13.NODE_2584_length_1627_cov_17.533497_1 K01897
I13.NODE_2677_length_385_cov_4.015584_1 
I13.NODE_2687_length_650_cov_15.592308_1 
I13.NODE_2687_length_650_cov_15.592308_2 K04773
I13.NODE_2717_length_1904_cov_14.706933_1 
I13.NODE_2717_length_1904_cov_14.706933_2 
I13.NODE_2717_length_1904_cov_14.706933_3 
I13.NODE_27930_length_393_cov_7.468194_1 
I13.NODE_2863_length_5884_cov_15.220259_1 K02824
I13.NODE_2863_length_5884_cov_15.220259_2 
I13.NODE_2863_length_5884_cov_15.220259_3 
I13.NODE_2863_length_5884_cov_15.220259_4 
I13.NODE_2863_length_5884_cov_15.220259_5 
I13.NODE_2863_length_5884_cov_15.220259_6 
I13.NODE_2865_length_1505_cov_19.708305.1.1489_1 
I13.NODE_2865_length_1505_cov_19.708305.1.1489_2 
I13.NODE_2865_length_1505_cov_19.708305.1.1489_3 
I13.NODE_28734_length_410_cov_30.348780_1 
I13.NODE_2941_length_1856_cov_12.327047_1 K02535
I13.NODE_2941_length_1856_cov_12.327047_2 K00832
I13.NODE_3011_length_1365_cov_4.416117_1 
I13.NODE_3011_length_1365_cov_4.416117_2 
I13.NODE_3011_length_1365_cov_4.416117_3 
I13.NODE_3023_length_15003_cov_13.719856_1 K06158
I13.NODE_3023_length_15003_cov_13.719856_10 K09687
I13.NODE_3023_length_15003_cov_13.719856_11 
I13.NODE_3023_length_15003_cov_13.719856_12 K01993
I13.NODE_3023_length_15003_cov_13.719856_13 
I13.NODE_3023_length_15003_cov_13.719856_2 
I13.NODE_3023_length_15003_cov_13.719856_3 
I13.NODE_3023_length_15003_cov_13.719856_4 
I13.NODE_3023_length_15003_cov_13.719856_5 
I13.NODE_3023_length_15003_cov_13.719856_6 K06871
I13.NODE_3023_length_15003_cov_13.719856_7 
I13.NODE_3023_length_15003_cov_13.719856_8 
I13.NODE_3023_length_15003_cov_13.719856_9 K09686
I13.NODE_3109_length_10907_cov_13.509765_1 K03310
I13.NODE_3109_length_10907_cov_13.509765_10 K01077
I13.NODE_3109_length_10907_cov_13.509765_11 
I13.NODE_3109_length_10907_cov_13.509765_12 
I13.NODE_3109_length_10907_cov_13.509765_13 K02004
I13.NODE_3109_length_10907_cov_13.509765_2 K05993
I13.NODE_3109_length_10907_cov_13.509765_3 K03282
I13.NODE_3109_length_10907_cov_13.509765_4 
I13.NODE_3109_length_10907_cov_13.509765_5 
I13.NODE_3109_length_10907_cov_13.509765_6 
I13.NODE_3109_length_10907_cov_13.509765_7 
I13.NODE_3109_length_10907_cov_13.509765_8 
I13.NODE_3109_length_10907_cov_13.509765_9 K00001
I13.NODE_32768_length_616_cov_9.823052_1 
I13.NODE_3351_length_1418_cov_12.623413_1 
I13.NODE_3351_length_1418_cov_12.623413_2 
I13.NODE_347_length_893_cov_14.428891_1 
I13.NODE_347_length_893_cov_14.428891_2 K01720
I13.NODE_349_length_615_cov_10.066667_1 
I13.NODE_3537_length_4647_cov_17.224876_1 K02073
I13.NODE_3537_length_4647_cov_17.224876_2 K09815
I13.NODE_3537_length_4647_cov_17.224876_3 K03043
I13.NODE_35564_length_1474_cov_12.274084_1 K03043
I13.NODE_3597_length_519_cov_5.878613_1 
I13.NODE_3715_length_1448_cov_12.720995_1 
I13.NODE_3715_length_1448_cov_12.720995_2 K00128
I13.NODE_3766_length_1066_cov_8.981238_1 
I13.NODE_3766_length_1066_cov_8.981238_2 
I13.NODE_3921_length_2742_cov_13.388767_1 
I13.NODE_3921_length_2742_cov_13.388767_2 
I13.NODE_3961_length_1126_cov_12.527531_1 
I13.NODE_403_length_2881_cov_13.942381_1 
I13.NODE_403_length_2881_cov_13.942381_2 K03449
I13.NODE_403_length_2881_cov_13.942381_3 K02469
I13.NODE_4096_length_959_cov_12.291971_1 
I13.NODE_4096_length_959_cov_12.291971_2 
I13.NODE_4096_length_959_cov_12.291971_3 
I13.NODE_4096_length_959_cov_12.291971_4 
I13.NODE_41191_length_440_cov_19.790909_1 
I13.NODE_4129_length_5578_cov_11.549301_1 
I13.NODE_4129_length_5578_cov_11.549301_2 K09762
I13.NODE_4129_length_5578_cov_11.549301_3 
I13.NODE_4129_length_5578_cov_11.549301_4 K06958
I13.NODE_4129_length_5578_cov_11.549301_5 K07024
I13.NODE_4189_length_579_cov_16.575130_1 K03100
I13.NODE_4217_length_845_cov_8.536095_1 
I13.NODE_4217_length_845_cov_8.536095_2 K01945
I13.NODE_43223_length_1715_cov_7.837318.1.1263_1 
I13.NODE_45078_length_419_cov_10.945107_1 K06871
I13.NODE_4614_length_10521_cov_11.792225.48.10543_1 
I13.NODE_4614_length_10521_cov_11.792225.48.10543_10 
I13.NODE_4614_length_10521_cov_11.792225.48.10543_2 K01752
I13.NODE_4614_length_10521_cov_11.792225.48.10543_3 K01752
I13.NODE_4614_length_10521_cov_11.792225.48.10543_4 K00970
I13.NODE_4614_length_10521_cov_11.792225.48.10543_5 K08384
I13.NODE_4614_length_10521_cov_11.792225.48.10543_6 K01938
I13.NODE_4614_length_10521_cov_11.792225.48.10543_7 K01491
I13.NODE_4614_length_10521_cov_11.792225.48.10543_8 K02343
I13.NODE_4614_length_10521_cov_11.792225.48.10543_9 K09747
I13.NODE_4619_length_1631_cov_11.179031_1 
I13.NODE_4619_length_1631_cov_11.179031_2 K03743
I13.NODE_4619_length_1631_cov_11.179031_3 K03553
I13.NODE_46220_length_1537_cov_13.158751.96.1559_1 
I13.NODE_46220_length_1537_cov_13.158751.96.1559_2 
I13.NODE_47102_length_586_cov_10.325938_1 
I13.NODE_47358_length_820_cov_10.709756_1 
I13.NODE_47358_length_820_cov_10.709756_2 
I13.NODE_4778_length_3792_cov_12.432226_1 K01338
I13.NODE_4778_length_3792_cov_12.432226_2 K03978
I13.NODE_4778_length_3792_cov_12.432226_3 
I13.NODE_4778_length_3792_cov_12.432226_4 
I13.NODE_477_length_2588_cov_15.177357.51.2542_1 
I13.NODE_477_length_2588_cov_15.177357.51.2542_2 
I13.NODE_477_length_2588_cov_15.177357.51.2542_3 K07005
I13.NODE_477_length_2588_cov_15.177357.51.2542_4 
I13.NODE_48071_length_730_cov_6.187671_1 
I13.NODE_48071_length_730_cov_6.187671_2 
I13.NODE_4862_length_1821_cov_11.183415_1 
I13.NODE_4862_length_1821_cov_11.183415_2 
I13.NODE_48674_length_511_cov_13.796477_1 
I13.NODE_4891_length_7601_cov_10.380608_1 K06409
I13.NODE_4891_length_7601_cov_10.380608_2 K03723
I13.NODE_4891_length_7601_cov_10.380608_3 K00950
I13.NODE_4891_length_7601_cov_10.380608_4 K01633
I13.NODE_4891_length_7601_cov_10.380608_5 K00796
I13.NODE_4891_length_7601_cov_10.380608_6 K01495
I13.NODE_4891_length_7601_cov_10.380608_7 
I13.NODE_5014_length_1841_cov_12.940249_1 
I13.NODE_5014_length_1841_cov_12.940249_2 K04075
I13.NODE_5014_length_1841_cov_12.940249_3 
I13.NODE_5042_length_1306_cov_11.763400_1 K03294
I13.NODE_50543_length_387_cov_7.630491_1 
I13.NODE_50543_length_387_cov_7.630491_2 
I13.NODE_5175_length_3129_cov_15.756152_1 
I13.NODE_51_length_3751_cov_15.576113_1 
I13.NODE_51_length_3751_cov_15.576113_2 K01733
I13.NODE_51_length_3751_cov_15.576113_3 
I13.NODE_51_length_3751_cov_15.576113_4 
I13.NODE_52174_length_479_cov_4.106472_1 
I13.NODE_52_length_8102_cov_13.460874_1 K02334
I13.NODE_52_length_8102_cov_13.460874_2 K02314
I13.NODE_52_length_8102_cov_13.460874_3 K01338
I13.NODE_52_length_8102_cov_13.460874_4 K02939
I13.NODE_52_length_8102_cov_13.460874_5 K06881
I13.NODE_52_length_8102_cov_13.460874_6 
I13.NODE_52_length_8102_cov_13.460874_7 
I13.NODE_5390_length_636_cov_4.383648_1 K01760
I13.NODE_54161_length_390_cov_8.171795_1 
I13.NODE_54223_length_419_cov_10.644391_1 
I13.NODE_54253_length_2881_cov_9.276987.1.420_1 
I13.NODE_54524_length_445_cov_4.701124_1 
I13.NODE_54907_length_389_cov_11.048843_1 
I13.NODE_5529_length_427_cov_21.578455_1 K02478
I13.NODE_55323_length_488_cov_9.305327_1 
I13.NODE_55473_length_794_cov_10.496222_1 
I13.NODE_56343_length_606_cov_6.820132.91.628_1 
I13.NODE_59319_length_477_cov_9.249475_1 
I13.NODE_59319_length_477_cov_9.249475_2 
I13.NODE_5968_length_406_cov_10.891625_1 
I13.NODE_6036_length_657_cov_9.613394_1 
I13.NODE_6057_length_813_cov_4.616236_1 
I13.NODE_6057_length_813_cov_4.616236_2 K00867
I13.NODE_6116_length_391_cov_11.225064_1 
I13.NODE_6217_length_2508_cov_12.526714_1 K03524
I13.NODE_6217_length_2508_cov_12.526714_2 K03798
I13.NODE_6275_length_813_cov_11.434195_1 
I13.NODE_6275_length_813_cov_11.434195_2 
I13.NODE_6326_length_811_cov_13.649815.59.833_1 
I13.NODE_6345_length_834_cov_9.429256_1 
I13.NODE_6345_length_834_cov_9.429256_2 
I13.NODE_6380_length_398_cov_22.025126_1 
I13.NODE_653_length_17792_cov_15.149506_1 
I13.NODE_653_length_17792_cov_15.149506_10 K02341
I13.NODE_653_length_17792_cov_15.149506_11 
I13.NODE_653_length_17792_cov_15.149506_12 
I13.NODE_653_length_17792_cov_15.149506_13 
I13.NODE_653_length_17792_cov_15.149506_14 K10773
I13.NODE_653_length_17792_cov_15.149506_15 K03387
I13.NODE_653_length_17792_cov_15.149506_16 K04564
I13.NODE_653_length_17792_cov_15.149506_17 
I13.NODE_653_length_17792_cov_15.149506_2 K05833
I13.NODE_653_length_17792_cov_15.149506_3 K05832
I13.NODE_653_length_17792_cov_15.149506_4 K01989
I13.NODE_653_length_17792_cov_15.149506_5 K03424
I13.NODE_653_length_17792_cov_15.149506_6 K01874
I13.NODE_653_length_17792_cov_15.149506_7 K07056
I13.NODE_653_length_17792_cov_15.149506_8 
I13.NODE_653_length_17792_cov_15.149506_9 
I13.NODE_658_length_10119_cov_13.847514_1 
I13.NODE_658_length_10119_cov_13.847514_10 
I13.NODE_658_length_10119_cov_13.847514_2 
I13.NODE_658_length_10119_cov_13.847514_3 
I13.NODE_658_length_10119_cov_13.847514_4 
I13.NODE_658_length_10119_cov_13.847514_5 
I13.NODE_658_length_10119_cov_13.847514_6 
I13.NODE_658_length_10119_cov_13.847514_7 
I13.NODE_658_length_10119_cov_13.847514_8 K03118
I13.NODE_658_length_10119_cov_13.847514_9 K03116
I13.NODE_6817_length_593_cov_12.919056_1 
I13.NODE_6857_length_474_cov_9.206751_1 
I13.NODE_6857_length_474_cov_9.206751_2 
I13.NODE_6862_length_917_cov_5.387132_1 K07491
I13.NODE_704_length_10028_cov_15.646689.42.10019_1 K01872
I13.NODE_704_length_10028_cov_15.646689.42.10019_2 K08590
I13.NODE_704_length_10028_cov_15.646689.42.10019_3 K09816
I13.NODE_704_length_10028_cov_15.646689.42.10019_4 K09817
I13.NODE_704_length_10028_cov_15.646689.42.10019_5 K13694
I13.NODE_704_length_10028_cov_15.646689.42.10019_6 K00721
I13.NODE_704_length_10028_cov_15.646689.42.10019_7 K01845
I13.NODE_704_length_10028_cov_15.646689.42.10019_8 K01698
I13.NODE_704_length_10028_cov_15.646689.42.10019_9 K13542
I13.NODE_705_length_7330_cov_10.994679_1 K02454
I13.NODE_705_length_7330_cov_10.994679_10 
I13.NODE_705_length_7330_cov_10.994679_11 
I13.NODE_705_length_7330_cov_10.994679_2 K02669
I13.NODE_705_length_7330_cov_10.994679_3 K02455
I13.NODE_705_length_7330_cov_10.994679_4 K02456
I13.NODE_705_length_7330_cov_10.994679_5 K02506
I13.NODE_705_length_7330_cov_10.994679_6 
I13.NODE_705_length_7330_cov_10.994679_7 
I13.NODE_705_length_7330_cov_10.994679_8 
I13.NODE_705_length_7330_cov_10.994679_9 
I13.NODE_7090_length_1112_cov_12.250000_1 K01679
I13.NODE_7173_length_1339_cov_15.326363_1 K02238
I13.NODE_7173_length_1339_cov_15.326363_2 K02340
I13.NODE_7243_length_779_cov_17.548140_1 
I13.NODE_7253_length_958_cov_14.230689.1.884_1 
I13.NODE_78816_length_1388_cov_11.045389.1.1336_1 K00088
I13.NODE_78816_length_1388_cov_11.045389.1.1336_2 
I13.NODE_7949_length_457_cov_9.487965_1 
I13.NODE_7973_length_21275_cov_11.319060_1 K07088
I13.NODE_7973_length_21275_cov_11.319060_10 
I13.NODE_7973_length_21275_cov_11.319060_11 K02049
I13.NODE_7973_length_21275_cov_11.319060_12 K02050
I13.NODE_7973_length_21275_cov_11.319060_13 
I13.NODE_7973_length_21275_cov_11.319060_14 
I13.NODE_7973_length_21275_cov_11.319060_15 K01952
I13.NODE_7973_length_21275_cov_11.319060_16 
I13.NODE_7973_length_21275_cov_11.319060_17 
I13.NODE_7973_length_21275_cov_11.319060_18 
I13.NODE_7973_length_21275_cov_11.319060_2 
I13.NODE_7973_length_21275_cov_11.319060_3 K06942
I13.NODE_7973_length_21275_cov_11.319060_4 
I13.NODE_7973_length_21275_cov_11.319060_5 K00266
I13.NODE_7973_length_21275_cov_11.319060_6 K08161
I13.NODE_7973_length_21275_cov_11.319060_7 
I13.NODE_7973_length_21275_cov_11.319060_8 
I13.NODE_7973_length_21275_cov_11.319060_9 K03582
I13.NODE_8032_length_1087_cov_11.465502_1 
I13.NODE_8032_length_1087_cov_11.465502_2 
I13.NODE_809_length_1163_cov_11.116939_1 
I13.NODE_809_length_1163_cov_11.116939_2 K01776
I13.NODE_8115_length_11601_cov_11.906733.64.11623_1 
I13.NODE_8115_length_11601_cov_11.906733.64.11623_10 K00820
I13.NODE_8115_length_11601_cov_11.906733.64.11623_11 
I13.NODE_8115_length_11601_cov_11.906733.64.11623_12 
I13.NODE_8115_length_11601_cov_11.906733.64.11623_2 K09157
I13.NODE_8115_length_11601_cov_11.906733.64.11623_3 K03431
I13.NODE_8115_length_11601_cov_11.906733.64.11623_4 
I13.NODE_8115_length_11601_cov_11.906733.64.11623_5 
I13.NODE_8115_length_11601_cov_11.906733.64.11623_6 K07461
I13.NODE_8115_length_11601_cov_11.906733.64.11623_7 
I13.NODE_8115_length_11601_cov_11.906733.64.11623_8 
I13.NODE_8115_length_11601_cov_11.906733.64.11623_9 K01867
I13.NODE_816_length_11916_cov_12.753273.61.11938_1 
I13.NODE_816_length_11916_cov_12.753273.61.11938_10 K01715
I13.NODE_816_length_11916_cov_12.753273.61.11938_11 
I13.NODE_816_length_11916_cov_12.753273.61.11938_12 K01533
I13.NODE_816_length_11916_cov_12.753273.61.11938_2 K03652
I13.NODE_816_length_11916_cov_12.753273.61.11938_3 K08196
I13.NODE_816_length_11916_cov_12.753273.61.11938_4 K00757
I13.NODE_816_length_11916_cov_12.753273.61.11938_5 
I13.NODE_816_length_11916_cov_12.753273.61.11938_6 
I13.NODE_816_length_11916_cov_12.753273.61.11938_7 
I13.NODE_816_length_11916_cov_12.753273.61.11938_8 
I13.NODE_816_length_11916_cov_12.753273.61.11938_9 K06878
I13.NODE_8589_length_1414_cov_11.800566_1 
I13.NODE_8653_length_4170_cov_12.590887_1 
I13.NODE_8653_length_4170_cov_12.590887_2 K00763
I13.NODE_8653_length_4170_cov_12.590887_3 
I13.NODE_8653_length_4170_cov_12.590887_4 
I13.NODE_8653_length_4170_cov_12.590887_5 
I13.NODE_8653_length_4170_cov_12.590887_6 
I13.NODE_8917_length_1798_cov_11.607342_1 K01529
I13.NODE_901_length_1162_cov_15.771945_1 
I13.NODE_9086_length_25028_cov_13.163537.52.25050_1 K07264
I13.NODE_9086_length_25028_cov_13.163537.52.25050_10 
I13.NODE_9086_length_25028_cov_13.163537.52.25050_11 
I13.NODE_9086_length_25028_cov_13.163537.52.25050_12 K06402
I13.NODE_9086_length_25028_cov_13.163537.52.25050_13 K04767
I13.NODE_9086_length_25028_cov_13.163537.52.25050_14 K03152
I13.NODE_9086_length_25028_cov_13.163537.52.25050_15 K00603 K01746
I13.NODE_9086_length_25028_cov_13.163537.52.25050_16 
I13.NODE_9086_length_25028_cov_13.163537.52.25050_17 K09685
I13.NODE_9086_length_25028_cov_13.163537.52.25050_18 K04042
I13.NODE_9086_length_25028_cov_13.163537.52.25050_19 K00948
I13.NODE_9086_length_25028_cov_13.163537.52.25050_2 
I13.NODE_9086_length_25028_cov_13.163537.52.25050_20 K01056
I13.NODE_9086_length_25028_cov_13.163537.52.25050_21 
I13.NODE_9086_length_25028_cov_13.163537.52.25050_22 K12944
I13.NODE_9086_length_25028_cov_13.163537.52.25050_23 
I13.NODE_9086_length_25028_cov_13.163537.52.25050_24 K00943
I13.NODE_9086_length_25028_cov_13.163537.52.25050_25 
I13.NODE_9086_length_25028_cov_13.163537.52.25050_26 K00919
I13.NODE_9086_length_25028_cov_13.163537.52.25050_27 K05799
I13.NODE_9086_length_25028_cov_13.163537.52.25050_28 K03574
I13.NODE_9086_length_25028_cov_13.163537.52.25050_29 K07098
I13.NODE_9086_length_25028_cov_13.163537.52.25050_3 K06864
I13.NODE_9086_length_25028_cov_13.163537.52.25050_4 K08965
I13.NODE_9086_length_25028_cov_13.163537.52.25050_5 K11065
I13.NODE_9086_length_25028_cov_13.163537.52.25050_6 K00821
I13.NODE_9086_length_25028_cov_13.163537.52.25050_7 
I13.NODE_9086_length_25028_cov_13.163537.52.25050_8 K01362
I13.NODE_9086_length_25028_cov_13.163537.52.25050_9 K00783
I13.NODE_9123_length_401_cov_5.132170_1 
I13.NODE_91_length_558_cov_5.553763_1 
I13.NODE_9288_length_1050_cov_5.998095_1 
I13.NODE_9451_length_1041_cov_6.902017_1 
I13.NODE_9451_length_1041_cov_6.902017_2 
I13.NODE_9467_length_584_cov_4.405822_1 K07258
I13.NODE_970_length_2270_cov_16.597357_1 
I13.NODE_970_length_2270_cov_16.597357_2 K00965
I13.NODE_970_length_2270_cov_16.597357_3 K07099
I13.NODE_970_length_2270_cov_16.597357_4 
I13.NODE_9711_length_697_cov_9.030129_1 
I13.NODE_9711_length_697_cov_9.030129_2 K02172
I13.NODE_9774_length_2112_cov_17.161932.39.2134_1 
I13.NODE_9774_length_2112_cov_17.161932.39.2134_2 
I13.NODE_9774_length_2112_cov_17.161932.39.2134_3 
I13.NODE_981_length_517_cov_4.230174_1 
I13.NODE_9930_length_671_cov_10.521609_1 
I7.NODE_89_length_654_cov_75.232414_1 K06209
I7.NODE_89_length_654_cov_75.232414_2 
I8.NODE_1111_length_7078_cov_51.836254.696.7158_1 K10681
I8.NODE_1111_length_7078_cov_51.836254.696.7158_2 K07776
I8.NODE_1111_length_7078_cov_51.836254.696.7158_3 
I8.NODE_1111_length_7078_cov_51.836254.696.7158_4 K01362
I8.NODE_1111_length_7078_cov_51.836254.696.7158_5 K10947
I8.NODE_1111_length_7078_cov_51.836254.696.7158_6 
I8.NODE_1111_length_7078_cov_51.836254.696.7158_7 
I8.NODE_1111_length_7078_cov_51.836254.696.7158_8 
I8.NODE_153_length_1854_cov_52.822544_1 K07497
I8.NODE_153_length_1854_cov_52.822544_2 K07497
I8.NODE_16_length_882_cov_60.266441_1 
I8.NODE_16_length_882_cov_60.266441_2 
I8.NODE_292_length_1660_cov_60.754215.3.1740_1 
I8.NODE_292_length_1660_cov_60.754215.3.1740_2 
I8.NODE_292_length_1660_cov_60.754215.3.1740_3 K01607
I8.NODE_474_length_498_cov_68.560242_1 K07223
I8.NODE_474_length_498_cov_68.560242_2 
I8.NODE_626_length_3668_cov_64.008720_1 
I8.NODE_626_length_3668_cov_64.008720_2 
I8.NODE_626_length_3668_cov_64.008720_3 
I8.NODE_626_length_3668_cov_64.008720_4 
I8.NODE_803_length_637_cov_63.480377_1 K03760
I9.NODE_1223_length_4948_cov_70.028900.646.2156_1 
I9.NODE_1223_length_4948_cov_70.028900.646.2156_2 
I9.NODE_1223_length_4948_cov_70.028900.646.2156_3 
I9.NODE_1335_length_3436_cov_67.067230_1 K00027
I9.NODE_1335_length_3436_cov_67.067230_2 
I9.NODE_1335_length_3436_cov_67.067230_3 
I9.NODE_1335_length_3436_cov_67.067230_4 K07341
I9.NODE_1335_length_3436_cov_67.067230_5 
I9.NODE_1359_length_1281_cov_93.716629_1 K00374
I9.NODE_1359_length_1281_cov_93.716629_2 
I9.NODE_1359_length_1281_cov_93.716629_3 
I9.NODE_1785_length_4991_cov_61.112804.1272.2075_1 
I9.NODE_2222_length_3108_cov_55.325932.2214.3174_1 K09228
I9.NODE_2222_length_3108_cov_55.325932.2214.3174_2 
I9.NODE_2706_length_409_cov_66.097801_1 
I9.NODE_329_length_2871_cov_75.774994.1.963_1 
I9.NODE_423_length_477_cov_138.712784_1 K02821
