# Supplementary material for: Genome resolved analysis of a premature infant gut microbial community reveals a Varibaculum cambriense genome and a shift towards fermentation-based metabolism during the third week of life
Source: Microbiome. 2013 Dec 17;1:30. doi: 10.1186/2049-2618-1-30 (PMC4177395; doi:10.1186/2049-2618-1-30)
Supplement: Additional file 6 — EMIRGE reconstructed 16S rRNA gene sequences. [file 2049-2618-1-30-S6.zip › af6_kegg_annotations/Propionibacterium_sp..ko]

I10.NODE_1492_length_707_cov_49.445545_1 K03296
I10.NODE_1713_length_383_cov_46.804176_1 K00557
I10.NODE_3329_length_605_cov_50.695869.1.480_1 K00366
I10.NODE_451_length_417_cov_88.532372_1 
I11.NODE_1249_length_483_cov_35.985508_1 
I11.NODE_1310_length_557_cov_33.294434_1 
I11.NODE_2893_length_471_cov_35.157112_1 K00813
I11.NODE_593_length_901_cov_61.540512_1 
I11.NODE_6647_length_420_cov_75.392860_1 
I11.NODE_747_length_688_cov_39.539246_1 
I11.NODE_883_length_826_cov_38.439468_1 K11131
I12.NODE_1123_length_443_cov_19.762980_1 
I12.NODE_1255_length_480_cov_27.002083_1 K03555
I12.NODE_1626_length_1147_cov_22.695728.127.987_1 
I12.NODE_1809_length_1389_cov_19.678905_1 K07485
I12.NODE_1809_length_1389_cov_19.678905_2 
I12.NODE_1975_length_479_cov_28.271399_1 K04066
I12.NODE_1975_length_479_cov_28.271399_2 
I12.NODE_221_length_981_cov_30.339449_1 
I12.NODE_24549_length_440_cov_25.684092_1 K03667
I12.NODE_2901_length_458_cov_19.628820_1 
I12.NODE_2945_length_487_cov_19.408625_1 K03524
I12.NODE_2945_length_487_cov_19.408625_2 
I12.NODE_3821_length_1055_cov_18.578199.1.766_1 K00033
I12.NODE_4339_length_441_cov_36.424038_1 
I12.NODE_515_length_389_cov_20.190231_1 
I12.NODE_5234_length_402_cov_22.574627_1 
I12.NODE_535_length_1420_cov_30.514084.1.1427_1 
I12.NODE_603_length_1165_cov_36.940773.1.1168_1 
I12.NODE_603_length_1165_cov_36.940773.1.1168_2 
I12.NODE_603_length_1165_cov_36.940773.1.1168_3 
I12.NODE_603_length_1165_cov_36.940773.1.1168_4 
I13.NODE_10034_length_378_cov_4.232804_1 K07024
I13.NODE_10105_length_663_cov_4.093514_1 
I13.NODE_10105_length_663_cov_4.093514_2 K07727
I13.NODE_10105_length_663_cov_4.093514_3 
I13.NODE_10135_length_739_cov_5.029770_1 K03043
I13.NODE_10174_length_1509_cov_5.731610.110.1531_1 
I13.NODE_10174_length_1509_cov_5.731610.110.1531_2 
I13.NODE_10174_length_1509_cov_5.731610.110.1531_3 K02003
I13.NODE_10174_length_1509_cov_5.731610.110.1531_4 
I13.NODE_10279_length_2580_cov_4.553876_1 
I13.NODE_10318_length_1094_cov_4.072212_1 
I13.NODE_10318_length_1094_cov_4.072212_2 
I13.NODE_10343_length_435_cov_4.436781_1 
I13.NODE_10516_length_484_cov_4.311984_1 K02027
I13.NODE_10639_length_748_cov_4.437166_1 
I13.NODE_10639_length_748_cov_4.437166_2 
I13.NODE_10641_length_870_cov_6.801149_1 
I13.NODE_10689_length_706_cov_4.032578_1 
I13.NODE_10774_length_884_cov_4.725113_1 
I13.NODE_10774_length_884_cov_4.725113_2 K00113
I13.NODE_10823_length_841_cov_4.284185_1 
I13.NODE_1097_length_761_cov_4.685940_1 K03177
I13.NODE_11008_length_2402_cov_6.807660_1 
I13.NODE_11008_length_2402_cov_6.807660_2 
I13.NODE_11008_length_2402_cov_6.807660_3 
I13.NODE_11008_length_2402_cov_6.807660_4 
I13.NODE_11260_length_908_cov_3.831498_1 
I13.NODE_11297_length_5087_cov_5.779831_1 
I13.NODE_11297_length_5087_cov_5.779831_2 
I13.NODE_11297_length_5087_cov_5.779831_3 K10189
I13.NODE_11297_length_5087_cov_5.779831_4 
I13.NODE_11297_length_5087_cov_5.779831_5 
I13.NODE_11297_length_5087_cov_5.779831_6 
I13.NODE_11305_length_1054_cov_4.381404_1 K05346
I13.NODE_11352_length_1427_cov_3.873160_1 
I13.NODE_11352_length_1427_cov_3.873160_2 K00383
I13.NODE_11398_length_8379_cov_9.638023_1 
I13.NODE_11398_length_8379_cov_9.638023_2 
I13.NODE_11398_length_8379_cov_9.638023_3 
I13.NODE_11398_length_8379_cov_9.638023_4 
I13.NODE_11398_length_8379_cov_9.638023_5 
I13.NODE_11398_length_8379_cov_9.638023_6 
I13.NODE_11398_length_8379_cov_9.638023_7 K07132
I13.NODE_11398_length_8379_cov_9.638023_8 K11105
I13.NODE_11437_length_472_cov_4.031780_1 
I13.NODE_11472_length_534_cov_4.073034_1 
I13.NODE_11645_length_1879_cov_3.952102_1 
I13.NODE_11645_length_1879_cov_3.952102_2 
I13.NODE_11645_length_1879_cov_3.952102_3 
I13.NODE_11670_length_395_cov_4.321519_1 K02003
I13.NODE_1176_length_685_cov_3.900730_1 
I13.NODE_11821_length_398_cov_4.404522_1 
I13.NODE_11875_length_531_cov_12.109228_1 
I13.NODE_1191_length_451_cov_4.000000_1 K03074
I13.NODE_12036_length_391_cov_3.836317_1 
I13.NODE_12055_length_401_cov_11.556109_1 
I13.NODE_12083_length_1515_cov_6.629043_1 
I13.NODE_12083_length_1515_cov_6.629043_2 K07106
I13.NODE_12155_length_1625_cov_5.647385_1 
I13.NODE_12155_length_1625_cov_5.647385_2 
I13.NODE_1215_length_417_cov_4.287770_1 K07183
I13.NODE_12297_length_695_cov_4.043166_1 K00339
I13.NODE_12297_length_695_cov_4.043166_2 K00338
I13.NODE_1267_length_872_cov_4.222477_1 K05515
I13.NODE_1284_length_1365_cov_5.021245_1 
I13.NODE_1284_length_1365_cov_5.021245_2 
I13.NODE_1290_length_1089_cov_6.011938_1 
I13.NODE_12967_length_385_cov_20.140259_1 K01879
I13.NODE_12987_length_545_cov_4.211009_1 K01529
I13.NODE_131_length_2147_cov_8.081043_1 
I13.NODE_131_length_2147_cov_8.081043_2 
I13.NODE_131_length_2147_cov_8.081043_3 
I13.NODE_132_length_554_cov_4.431408_1 
I13.NODE_132_length_554_cov_4.431408_2 K01567
I13.NODE_13676_length_598_cov_4.140468_1 K01876
I13.NODE_1372_length_909_cov_4.921892_1 
I13.NODE_1372_length_909_cov_4.921892_2 
I13.NODE_13739_length_414_cov_13.012077_1 K03687
I13.NODE_13739_length_414_cov_13.012077_2 
I13.NODE_1389_length_389_cov_4.002571_1 
I13.NODE_1445_length_1062_cov_6.417138.1.963_1 
I13.NODE_1445_length_1062_cov_6.417138.1.963_2 
I13.NODE_14854_length_702_cov_9.219373_1 
I13.NODE_1510_length_1401_cov_5.898644_1 K07024
I13.NODE_1510_length_1401_cov_5.898644_2 
I13.NODE_1514_length_429_cov_5.832168_1 
I13.NODE_1517_length_574_cov_4.609756_1 
I13.NODE_1522_length_425_cov_4.663529_1 
I13.NODE_154_length_908_cov_5.527533_1 
I13.NODE_154_length_908_cov_5.527533_2 
I13.NODE_1577_length_1697_cov_5.807307.1.1612_1 
I13.NODE_1577_length_1697_cov_5.807307.1.1612_2 
I13.NODE_1580_length_2179_cov_12.896283_1 
I13.NODE_1580_length_2179_cov_12.896283_2 
I13.NODE_1580_length_2179_cov_12.896283_3 
I13.NODE_15835_length_413_cov_7.975787_1 K06918
I13.NODE_16006_length_525_cov_4.038095_1 
I13.NODE_16006_length_525_cov_4.038095_2 K03657
I13.NODE_1739_length_740_cov_4.559460_1 
I13.NODE_1739_length_740_cov_4.559460_2 
I13.NODE_1739_length_740_cov_4.559460_3 
I13.NODE_175_length_1730_cov_4.980347_1 
I13.NODE_175_length_1730_cov_4.980347_2 
I13.NODE_175_length_1730_cov_4.980347_3 
I13.NODE_1793_length_517_cov_3.866538_1 
I13.NODE_1793_length_517_cov_3.866538_2 
I13.NODE_1892_length_875_cov_7.981714_1 K01810
I13.NODE_1903_length_472_cov_4.747881_1 
I13.NODE_1909_length_961_cov_4.334027_1 K10441
I13.NODE_1909_length_961_cov_4.334027_2 K10440
I13.NODE_1941_length_874_cov_5.131579_1 
I13.NODE_1941_length_874_cov_5.131579_2 K04021
I13.NODE_1951_length_2411_cov_6.460390_1 K04567
I13.NODE_1951_length_2411_cov_6.460390_2 
I13.NODE_1951_length_2411_cov_6.460390_3 
I13.NODE_1951_length_2411_cov_6.460390_4 K00712
I13.NODE_1951_length_2411_cov_6.460390_5 
I13.NODE_19580_length_777_cov_5.036036_1 
I13.NODE_19580_length_777_cov_5.036036_2 
I13.NODE_1976_length_1161_cov_4.385874_1 K03761
I13.NODE_1989_length_394_cov_4.664975_1 K01644
I13.NODE_2031_length_487_cov_17.745380_1 
I13.NODE_2042_length_626_cov_9.030352_1 
I13.NODE_2132_length_1440_cov_5.697917_1 K01227
I13.NODE_2165_length_587_cov_4.386712_1 K10797
I13.NODE_2213_length_638_cov_6.105016_1 
I13.NODE_233_length_603_cov_4.346601_1 K02483
I13.NODE_233_length_603_cov_4.346601_2 
I13.NODE_2347_length_914_cov_4.492342_1 K09861
I13.NODE_2347_length_914_cov_4.492342_2 K02909
I13.NODE_2354_length_544_cov_6.238971_1 K06942
I13.NODE_2354_length_544_cov_6.238971_2 
I13.NODE_2379_length_1561_cov_5.787956_1 
I13.NODE_2379_length_1561_cov_5.787956_2 
I13.NODE_2386_length_588_cov_5.624150_1 
I13.NODE_2386_length_588_cov_5.624150_2 
I13.NODE_2439_length_996_cov_6.076305_1 
I13.NODE_2439_length_996_cov_6.076305_2 
I13.NODE_2440_length_939_cov_5.298190_1 
I13.NODE_2440_length_939_cov_5.298190_2 
I13.NODE_2442_length_692_cov_4.588151_1 
I13.NODE_2476_length_1212_cov_5.405941_1 
I13.NODE_2476_length_1212_cov_5.405941_2 
I13.NODE_2482_length_451_cov_4.787140_1 K02039
I13.NODE_2518_length_691_cov_5.833574_1 
I13.NODE_2539_length_1315_cov_5.520913_1 K00331
I13.NODE_2539_length_1315_cov_5.520913_2 K00330
I13.NODE_2539_length_1315_cov_5.520913_3 
I13.NODE_2593_length_1868_cov_4.639721.1.513_1 
I13.NODE_2593_length_1868_cov_4.639721.528.1890_1 
I13.NODE_2593_length_1868_cov_4.639721.528.1890_2 
I13.NODE_2593_length_1868_cov_4.639721.528.1890_3 K00012
I13.NODE_2602_length_822_cov_6.238443_1 
I13.NODE_2659_length_462_cov_4.666667_1 K01658
I13.NODE_2676_length_1326_cov_4.828054_1 K08139
I13.NODE_2710_length_648_cov_4.756173_1 
I13.NODE_2710_length_648_cov_4.756173_2 
I13.NODE_2733_length_484_cov_4.702479_1 K00873
I13.NODE_2811_length_1183_cov_4.158072_1 
I13.NODE_2811_length_1183_cov_4.158072_2 
I13.NODE_2844_length_1342_cov_4.493294.198.1364_1 
I13.NODE_2844_length_1342_cov_4.493294.198.1364_2 
I13.NODE_2845_length_442_cov_4.101810_1 
I13.NODE_2845_length_442_cov_4.101810_2 
I13.NODE_2847_length_696_cov_5.606322_1 
I13.NODE_2852_length_1186_cov_4.966273_1 
I13.NODE_2852_length_1186_cov_4.966273_2 
I13.NODE_2852_length_1186_cov_4.966273_3 
I13.NODE_2867_length_510_cov_4.396079_1 
I13.NODE_2906_length_508_cov_4.427166_1 
I13.NODE_2909_length_1537_cov_5.013663_1 
I13.NODE_2909_length_1537_cov_5.013663_2 
I13.NODE_2909_length_1537_cov_5.013663_3 
I13.NODE_290_length_2611_cov_6.793183_1 
I13.NODE_290_length_2611_cov_6.793183_2 K01744
I13.NODE_290_length_2611_cov_6.793183_3 K07791
I13.NODE_2936_length_719_cov_4.656467_1 K03101
I13.NODE_2936_length_719_cov_4.656467_2 K06180
I13.NODE_2970_length_783_cov_5.722861_1 K03569
I13.NODE_2976_length_609_cov_5.000000_1 
I13.NODE_3015_length_646_cov_4.394737_1 K05343
I13.NODE_3015_length_646_cov_4.394737_2 
I13.NODE_3061_length_1140_cov_5.415790_1 K04518
I13.NODE_3061_length_1140_cov_5.415790_2 
I13.NODE_3065_length_855_cov_4.873684_1 
I13.NODE_3065_length_855_cov_4.873684_2 
I13.NODE_3072_length_939_cov_5.851970_1 
I13.NODE_3073_length_463_cov_4.375810_1 
I13.NODE_3159_length_5893_cov_5.866621_1 
I13.NODE_3159_length_5893_cov_5.866621_2 
I13.NODE_3159_length_5893_cov_5.866621_3 K10875
I13.NODE_3159_length_5893_cov_5.866621_4 
I13.NODE_3169_length_1844_cov_5.033080_1 K03545
I13.NODE_3210_length_686_cov_4.075802_1 
I13.NODE_3210_length_686_cov_4.075802_2 
I13.NODE_327_length_496_cov_4.776210_1 K01880
I13.NODE_3318_length_737_cov_4.724559_1 
I13.NODE_3318_length_737_cov_4.724559_2 K03549
I13.NODE_3349_length_554_cov_14.483754_1 K04022
I13.NODE_3359_length_1947_cov_5.672317_1 K07316
I13.NODE_3359_length_1947_cov_5.672317_2 
I13.NODE_3399_length_1444_cov_9.652354_1 
I13.NODE_3399_length_1444_cov_9.652354_2 
I13.NODE_3447_length_747_cov_4.152610_1 
I13.NODE_3447_length_747_cov_4.152610_2 
I13.NODE_3469_length_653_cov_4.736600_1 K01870
I13.NODE_3476_length_400_cov_5.032500_1 K02355
I13.NODE_3476_length_400_cov_5.032500_2 K02992
I13.NODE_350_length_1095_cov_4.583561_1 K05813
I13.NODE_350_length_1095_cov_4.583561_2 
I13.NODE_3515_length_869_cov_5.065593_1 
I13.NODE_3517_length_589_cov_5.098472_1 K01507
I13.NODE_3554_length_1464_cov_5.864071_1 
I13.NODE_3554_length_1464_cov_5.864071_2 
I13.NODE_3653_length_823_cov_4.193196_1 
I13.NODE_3653_length_823_cov_4.193196_2 
I13.NODE_3657_length_531_cov_4.233521_1 
I13.NODE_3674_length_522_cov_4.475096_1 
I13.NODE_3727_length_675_cov_4.632593_1 
I13.NODE_3752_length_1056_cov_4.163826_1 K01175
I13.NODE_3764_length_935_cov_4.326203_1 K05799
I13.NODE_3764_length_935_cov_4.326203_2 K03303
I13.NODE_3769_length_785_cov_4.205096_1 
I13.NODE_3782_length_996_cov_4.252008_1 K00526
I13.NODE_3816_length_1716_cov_4.586247_1 K03546
I13.NODE_3816_length_1716_cov_4.586247_2 
I13.NODE_3820_length_1019_cov_4.370952_1 
I13.NODE_3820_length_1019_cov_4.370952_2 K03781
I13.NODE_3823_length_3003_cov_6.103896_1 
I13.NODE_3823_length_3003_cov_6.103896_2 
I13.NODE_3824_length_779_cov_6.854942_1 
I13.NODE_3824_length_779_cov_6.854942_2 
I13.NODE_3831_length_896_cov_4.658482_1 K05520
I13.NODE_3856_length_1093_cov_5.360476_1 
I13.NODE_3856_length_1093_cov_5.360476_2 
I13.NODE_3858_length_2045_cov_5.700734_1 
I13.NODE_3858_length_2045_cov_5.700734_2 
I13.NODE_3862_length_543_cov_5.578269_1 
I13.NODE_3866_length_401_cov_4.187032_1 K00341
I13.NODE_3866_length_401_cov_4.187032_2 
I13.NODE_3883_length_387_cov_4.366925_1 
I13.NODE_3891_length_1906_cov_4.218258_1 
I13.NODE_3891_length_1906_cov_4.218258_2 K01623
I13.NODE_3891_length_1906_cov_4.218258_3 K00484
I13.NODE_3891_length_1906_cov_4.218258_4 
I13.NODE_3948_length_458_cov_4.329694_1 
I13.NODE_4001_length_1497_cov_4.397461_1 
I13.NODE_4001_length_1497_cov_4.397461_2 K02315
I13.NODE_4009_length_381_cov_4.144357_1 
I13.NODE_4013_length_1476_cov_6.537263_1 K00926
I13.NODE_4013_length_1476_cov_6.537263_2 K00611
I13.NODE_4036_length_1974_cov_5.150456_1 K02029 K02030
I13.NODE_4036_length_1974_cov_5.150456_2 K02028
I13.NODE_4066_length_383_cov_5.655353_1 
I13.NODE_4097_length_512_cov_4.208984_1 
I13.NODE_4186_length_378_cov_4.248677_1 
I13.NODE_4187_length_1893_cov_5.274696.1.693_1 
I13.NODE_4187_length_1893_cov_5.274696.1053.1915_1 
I13.NODE_4202_length_433_cov_4.138568_1 
I13.NODE_4202_length_433_cov_4.138568_2 
I13.NODE_420_length_578_cov_5.041523_1 K02077
I13.NODE_4238_length_1074_cov_5.579144_1 
I13.NODE_4238_length_1074_cov_5.579144_2 
I13.NODE_4238_length_1074_cov_5.579144_3 
I13.NODE_4242_length_1838_cov_5.087051.1.1399_1 
I13.NODE_4242_length_1838_cov_5.087051.1436.1860_1 
I13.NODE_4254_length_408_cov_5.191176_1 
I13.NODE_4254_length_408_cov_5.191176_2 
I13.NODE_4256_length_516_cov_4.009690_1 K03530
I13.NODE_4301_length_831_cov_5.064982_1 
I13.NODE_4301_length_831_cov_5.064982_2 
I13.NODE_4304_length_734_cov_4.239782_1 K08884
I13.NODE_4314_length_1034_cov_5.445841_1 
I13.NODE_4314_length_1034_cov_5.445841_2 
I13.NODE_432_length_967_cov_6.533609_1 K02530
I13.NODE_432_length_967_cov_6.533609_2 
I13.NODE_4365_length_1077_cov_4.089137_1 
I13.NODE_4365_length_1077_cov_4.089137_2 
I13.NODE_4365_length_1077_cov_4.089137_3 
I13.NODE_4367_length_583_cov_4.878216_1 K06147
I13.NODE_4385_length_1821_cov_4.096101_1 K03110
I13.NODE_4385_length_1821_cov_4.096101_2 K07214
I13.NODE_4385_length_1821_cov_4.096101_3 K03106
I13.NODE_4441_length_447_cov_4.120805_1 
I13.NODE_4471_length_394_cov_4.180203_1 
I13.NODE_4472_length_398_cov_4.773870_1 
I13.NODE_447_length_484_cov_4.756198_1 
I13.NODE_4480_length_2221_cov_4.446196.1261.2243_1 
I13.NODE_4480_length_2221_cov_4.446196.582.1191_1 
I13.NODE_4483_length_400_cov_4.655000_1 
I13.NODE_4484_length_762_cov_7.003937_1 
I13.NODE_4490_length_419_cov_4.730310_1 K00851
I13.NODE_451_length_395_cov_4.600000_1 
I13.NODE_4539_length_708_cov_4.240113_1 
I13.NODE_4539_length_708_cov_4.240113_2 K00924
I13.NODE_4577_length_431_cov_4.262181_1 
I13.NODE_4586_length_433_cov_4.748268_1 
I13.NODE_4589_length_845_cov_6.958580_1 
I13.NODE_4589_length_845_cov_6.958580_2 
I13.NODE_4597_length_871_cov_5.000000_1 K13378
I13.NODE_4605_length_428_cov_4.359813_1 K01616
I13.NODE_4682_length_679_cov_12.055964.196.701_1 
I13.NODE_4700_length_965_cov_4.724352_1 K01223
I13.NODE_4700_length_965_cov_4.724352_2 
I13.NODE_4718_length_856_cov_4.380841_1 K01507
I13.NODE_4718_length_856_cov_4.380841_2 
I13.NODE_4723_length_2370_cov_5.293671_1 
I13.NODE_4723_length_2370_cov_5.293671_2 
I13.NODE_4723_length_2370_cov_5.293671_3 
I13.NODE_4723_length_2370_cov_5.293671_4 
I13.NODE_4723_length_2370_cov_5.293671_5 
I13.NODE_4723_length_2370_cov_5.293671_6 
I13.NODE_4723_length_2370_cov_5.293671_7 
I13.NODE_4725_length_1708_cov_5.477166_1 K06871
I13.NODE_4725_length_1708_cov_5.477166_2 
I13.NODE_4725_length_1708_cov_5.477166_3 
I13.NODE_4748_length_1168_cov_10.064213_1 K07483
I13.NODE_4748_length_1168_cov_10.064213_2 K07497
I13.NODE_4757_length_720_cov_3.950000_1 
I13.NODE_4805_length_1225_cov_4.911837_1 
I13.NODE_4805_length_1225_cov_4.911837_2 
I13.NODE_4834_length_504_cov_5.486111_1 K03501
I13.NODE_4838_length_2789_cov_8.329867_1 
I13.NODE_495_length_526_cov_5.520913_1 
I13.NODE_4998_length_506_cov_3.954545_1 
I13.NODE_4998_length_506_cov_3.954545_2 K01955
I13.NODE_5001_length_913_cov_4.147864_1 
I13.NODE_5001_length_913_cov_4.147864_2 
I13.NODE_5001_length_913_cov_4.147864_3 
I13.NODE_5030_length_453_cov_4.854305_1 
I13.NODE_50643_length_1907_cov_4.985317_1 K02361
I13.NODE_50643_length_1907_cov_4.985317_2 
I13.NODE_5078_length_606_cov_5.118812_1 
I13.NODE_5108_length_2239_cov_4.918714_1 
I13.NODE_5108_length_2239_cov_4.918714_2 K00847
I13.NODE_5118_length_2136_cov_4.852528.1.1915_1 
I13.NODE_5118_length_2136_cov_4.852528.1.1915_2 K05814
I13.NODE_5118_length_2136_cov_4.852528.1.1915_3 
I13.NODE_5153_length_1185_cov_5.654852_1 K09687
I13.NODE_5188_length_612_cov_4.150327_1 
I13.NODE_5191_length_660_cov_4.081818_1 
I13.NODE_5259_length_1034_cov_5.050290_1 
I13.NODE_5259_length_1034_cov_5.050290_2 
I13.NODE_5309_length_2880_cov_4.932292_1 K01478
I13.NODE_5309_length_2880_cov_4.932292_2 K03758
I13.NODE_5309_length_2880_cov_4.932292_3 
I13.NODE_5309_length_2880_cov_4.932292_4 K13633
I13.NODE_530_length_933_cov_4.035370_1 K02027
I13.NODE_5322_length_791_cov_4.987358_1 
I13.NODE_5322_length_791_cov_4.987358_2 
I13.NODE_5342_length_680_cov_4.004412_1 
I13.NODE_5342_length_680_cov_4.004412_2 
I13.NODE_5366_length_626_cov_4.166134_1 K01972
I13.NODE_5367_length_2147_cov_5.307871_1 K11737
I13.NODE_5367_length_2147_cov_5.307871_2 
I13.NODE_5373_length_818_cov_6.713936_1 
I13.NODE_538_length_620_cov_5.977419_1 K02372
I13.NODE_538_length_620_cov_5.977419_2 
I13.NODE_5500_length_389_cov_4.791774_1 
I13.NODE_5526_length_483_cov_4.132505_1 
I13.NODE_5526_length_483_cov_4.132505_2 K07053
I13.NODE_5528_length_582_cov_4.575602_1 
I13.NODE_5562_length_602_cov_6.529901_1 K00962
I13.NODE_5573_length_746_cov_5.928955_1 K01895
I13.NODE_5655_length_486_cov_8.781893_1 
I13.NODE_5655_length_486_cov_8.781893_2 
I13.NODE_5655_length_486_cov_8.781893_3 K01462
I13.NODE_5656_length_400_cov_4.087500_1 K02438
I13.NODE_565_length_836_cov_4.431818_1 
I13.NODE_565_length_836_cov_4.431818_2 
I13.NODE_5720_length_573_cov_5.172775_1 
I13.NODE_5720_length_573_cov_5.172775_2 K03076
I13.NODE_5736_length_639_cov_4.384976_1 K01923
I13.NODE_5736_length_639_cov_4.384976_2 K03386
I13.NODE_5782_length_420_cov_4.254762_1 
I13.NODE_5782_length_420_cov_4.254762_2 
I13.NODE_5789_length_702_cov_4.400285_1 
I13.NODE_5825_length_806_cov_4.138958_1 K01195
I13.NODE_5825_length_806_cov_4.138958_2 
I13.NODE_5838_length_483_cov_4.188406_1 K02778 K02779
I13.NODE_5868_length_499_cov_4.867735_1 K02933
I13.NODE_5868_length_499_cov_4.867735_2 K02994
I13.NODE_5876_length_733_cov_4.544338_1 K02619
I13.NODE_5876_length_733_cov_4.544338_2 
I13.NODE_5938_length_424_cov_4.693396_1 K04077
I13.NODE_6016_length_1065_cov_7.522066.647.1087_1 
I13.NODE_601_length_677_cov_5.451994_1 
I13.NODE_601_length_677_cov_5.451994_2 
I13.NODE_6034_length_643_cov_4.149300_1 K07497
I13.NODE_6037_length_1521_cov_4.472058_1 
I13.NODE_6037_length_1521_cov_4.472058_2 K00973
I13.NODE_6037_length_1521_cov_4.472058_3 
I13.NODE_6051_length_1429_cov_4.945416_1 
I13.NODE_6051_length_1429_cov_4.945416_2 
I13.NODE_6167_length_733_cov_4.920873_1 
I13.NODE_6192_length_1498_cov_6.536048_1 
I13.NODE_6192_length_1498_cov_6.536048_2 
I13.NODE_6236_length_522_cov_4.176245_1 
I13.NODE_6236_length_522_cov_4.176245_2 
I13.NODE_625_length_555_cov_4.135135_1 
I13.NODE_6302_length_556_cov_5.437050_1 
I13.NODE_6302_length_556_cov_5.437050_2 
I13.NODE_6355_length_531_cov_4.271186_1 
I13.NODE_6404_length_657_cov_4.671233_1 
I13.NODE_6404_length_657_cov_4.671233_2 
I13.NODE_6404_length_657_cov_4.671233_3 
I13.NODE_6438_length_489_cov_4.337423_1 K03073
I13.NODE_6438_length_489_cov_4.337423_2 
I13.NODE_6452_length_1196_cov_4.162207_1 
I13.NODE_6452_length_1196_cov_4.162207_2 K00598
I13.NODE_6485_length_898_cov_4.374165_1 
I13.NODE_6485_length_898_cov_4.374165_2 
I13.NODE_66379_length_513_cov_8.134503_1 K06959
I13.NODE_671_length_477_cov_5.041929_1 
I13.NODE_671_length_477_cov_5.041929_2 
I13.NODE_6793_length_379_cov_5.245383_1 
I13.NODE_6951_length_487_cov_4.739220_1 K07177
I13.NODE_695_length_445_cov_4.107865_1 
I13.NODE_696_length_807_cov_4.615861_1 
I13.NODE_6975_length_842_cov_4.646081_1 
I13.NODE_6975_length_842_cov_4.646081_2 
I13.NODE_7064_length_458_cov_4.251091_1 K03118
I13.NODE_7174_length_2267_cov_10.596824_1 
I13.NODE_7174_length_2267_cov_10.596824_2 
I13.NODE_7174_length_2267_cov_10.596824_3 
I13.NODE_7182_length_445_cov_4.296629_1 K00027
I13.NODE_7182_length_445_cov_4.296629_2 
I13.NODE_7192_length_594_cov_8.668350_1 K00996
I13.NODE_7217_length_730_cov_4.272603_1 K10108
I13.NODE_7227_length_1119_cov_4.827525_1 
I13.NODE_7231_length_597_cov_4.447236_1 K03925
I13.NODE_7320_length_858_cov_4.476690_1 
I13.NODE_7320_length_858_cov_4.476690_2 K02027
I13.NODE_7332_length_628_cov_4.019108_1 
I13.NODE_7332_length_628_cov_4.019108_2 
I13.NODE_7334_length_701_cov_4.873038_1 
I13.NODE_7334_length_701_cov_4.873038_2 K03294
I13.NODE_7368_length_463_cov_3.980561_1 
I13.NODE_7368_length_463_cov_3.980561_2 
I13.NODE_737_length_2056_cov_4.917801_1 K07736
I13.NODE_737_length_2056_cov_4.917801_2 
I13.NODE_737_length_2056_cov_4.917801_3 K07776
I13.NODE_758_length_714_cov_4.456583_1 K01156
I13.NODE_7723_length_802_cov_8.155860_1 
I13.NODE_7723_length_802_cov_8.155860_2 
I13.NODE_7787_length_718_cov_4.749304_1 K03326
I13.NODE_7862_length_2398_cov_3.931193.255.2420_1 K02529
I13.NODE_7862_length_2398_cov_3.931193.255.2420_2 
I13.NODE_7886_length_1389_cov_5.661627_1 
I13.NODE_7886_length_1389_cov_5.661627_2 K00554
I13.NODE_79_length_779_cov_5.304236_1 
I13.NODE_8010_length_742_cov_5.132075_1 K03582
I13.NODE_8018_length_1815_cov_5.096419_1 
I13.NODE_8052_length_3062_cov_6.575441_1 
I13.NODE_8052_length_3062_cov_6.575441_2 
I13.NODE_8062_length_418_cov_4.284689_1 K02965
I13.NODE_8062_length_418_cov_4.284689_2 K02886
I13.NODE_80866_length_1348_cov_4.551929_1 
I13.NODE_80866_length_1348_cov_4.551929_2 K07058
I13.NODE_8167_length_926_cov_7.710583_1 
I13.NODE_8167_length_926_cov_7.710583_2 
I13.NODE_8203_length_1517_cov_7.849044_1 K07493
I13.NODE_8243_length_1121_cov_3.996432_1 
I13.NODE_8243_length_1121_cov_3.996432_2 
I13.NODE_8284_length_511_cov_4.657534_1 K01840
I13.NODE_8359_length_2677_cov_4.508031_1 
I13.NODE_8359_length_2677_cov_4.508031_2 K03497
I13.NODE_8425_length_526_cov_4.427757_1 
I13.NODE_8425_length_526_cov_4.427757_2 K07497
I13.NODE_8448_length_905_cov_3.845304_1 
I13.NODE_8448_length_905_cov_3.845304_2 
I13.NODE_8474_length_2096_cov_5.138359.159.2118_1 
I13.NODE_8474_length_2096_cov_5.138359.159.2118_2 
I13.NODE_8545_length_1000_cov_3.941000_1 
I13.NODE_8579_length_1471_cov_4.583277_1 K00903
I13.NODE_8627_length_1819_cov_6.155030_1 
I13.NODE_8627_length_1819_cov_6.155030_2 
I13.NODE_8657_length_682_cov_4.834311_1 K00156
I13.NODE_8657_length_682_cov_4.834311_2 
I13.NODE_8662_length_619_cov_4.659128_1 
I13.NODE_8735_length_905_cov_4.782320_1 
I13.NODE_8735_length_905_cov_4.782320_2 K07482
I13.NODE_8735_length_905_cov_4.782320_3 
I13.NODE_8894_length_687_cov_6.132460_1 
I13.NODE_8905_length_528_cov_4.185606_1 K01567
I13.NODE_9029_length_1873_cov_4.153764_1 K03606
I13.NODE_9029_length_1873_cov_4.153764_2 K00540
I13.NODE_902_length_1062_cov_5.171375_1 
I13.NODE_902_length_1062_cov_5.171375_2 
I13.NODE_9049_length_410_cov_5.241463_1 K03544
I13.NODE_90_length_786_cov_7.519084_1 K07498
I13.NODE_9124_length_853_cov_5.332942_1 K01624
I13.NODE_9124_length_853_cov_5.332942_2 
I13.NODE_9136_length_499_cov_4.997996_1 
I13.NODE_9265_length_610_cov_4.009836_1 K03820
I13.NODE_9371_length_638_cov_4.150470_1 
I13.NODE_9371_length_638_cov_4.150470_2 
I13.NODE_9394_length_545_cov_4.961468_1 
I13.NODE_9425_length_433_cov_5.501155_1 K01175
I13.NODE_9425_length_433_cov_5.501155_2 
I13.NODE_9449_length_455_cov_3.923077_1 
I13.NODE_9595_length_484_cov_4.051653_1 
I13.NODE_9758_length_1485_cov_5.842424_1 
I13.NODE_9758_length_1485_cov_5.842424_2 K02026
I13.NODE_9772_length_685_cov_3.802920.246.707_1 
I13.NODE_9772_length_685_cov_3.802920.246.707_2 K03320
I13.NODE_9787_length_1592_cov_4.430276_1 K00853
I13.NODE_980_length_566_cov_4.701414_1 K00324
I13.NODE_980_length_566_cov_4.701414_2 K00325
I13.NODE_9810_length_2350_cov_4.965106_1 
I13.NODE_9810_length_2350_cov_4.965106_2 
I13.NODE_9810_length_2350_cov_4.965106_3 
I13.NODE_9855_length_1515_cov_5.539934.391.1537_1 K00355
I13.NODE_9903_length_1028_cov_4.068093_1 
I13.NODE_9903_length_1028_cov_4.068093_2 
I13.NODE_990_length_515_cov_4.652427_1 
I13.NODE_9912_length_885_cov_6.864407_1 
I13.NODE_9912_length_885_cov_6.864407_2 
I7.NODE_202_length_2706_cov_77.178490_1 
I7.NODE_202_length_2706_cov_77.178490_2 
I7.NODE_202_length_2706_cov_77.178490_3 
I7.NODE_202_length_2706_cov_77.178490_4 
I7.NODE_202_length_2706_cov_77.178490_5 
I7.NODE_202_length_2706_cov_77.178490_6 
I7.NODE_345_length_328_cov_73.030487_1 K12581
I8.NODE_823_length_2506_cov_57.837990_1 K01960
I8.NODE_823_length_2506_cov_57.837990_2 
I8.NODE_823_length_2506_cov_57.837990_3 
I8.NODE_823_length_2506_cov_57.837990_4 K02843
I8.NODE_987_length_1561_cov_51.903908.459.1073_1 
I9.NODE_1239_length_3516_cov_63.147327.308.828_1 
I9.NODE_1813_length_582_cov_72.814430.1.557_1 K00001
I9.NODE_785_length_559_cov_65.858673_1 K02837
