# Supplementary material for: Genome resolved analysis of a premature infant gut microbial community reveals a Varibaculum cambriense genome and a shift towards fermentation-based metabolism during the third week of life
Source: Microbiome. 2013 Dec 17;1:30. doi: 10.1186/2049-2618-1-30 (PMC4177395; doi:10.1186/2049-2618-1-30)
Supplement: Additional file 6 — EMIRGE reconstructed 16S rRNA gene sequences. [file 2049-2618-1-30-S6.zip › af6_kegg_annotations/Staphylococcus_sp..ko]

I10.NODE_1356_length_1623_cov_51.624153.1.1585_1 K07497
I10.NODE_1356_length_1623_cov_51.624153.1.1585_2 
I10.NODE_1356_length_1623_cov_51.624153.1.1585_3 
I10.NODE_252_length_458_cov_102.432312_1 
I10.NODE_4638_length_796_cov_46.347988_1 
I10.NODE_4638_length_796_cov_46.347988_2 
I10.NODE_650_length_1108_cov_125.979240_1 
I11.NODE_10227_length_376_cov_47.289894_1 
I11.NODE_10227_length_376_cov_47.289894_2 
I11.NODE_10425_length_930_cov_40.283871_1 
I11.NODE_10581_length_577_cov_44.031197_1 
I11.NODE_1067_length_1647_cov_32.421371_1 K01738
I11.NODE_1067_length_1647_cov_32.421371_2 K01739
I11.NODE_12026_length_7114_cov_47.851559_1 
I11.NODE_12026_length_7114_cov_47.851559_2 
I11.NODE_12026_length_7114_cov_47.851559_3 
I11.NODE_12026_length_7114_cov_47.851559_4 
I11.NODE_12026_length_7114_cov_47.851559_5 
I11.NODE_12026_length_7114_cov_47.851559_6 K07483
I11.NODE_12026_length_7114_cov_47.851559_7 K07497
I11.NODE_1917_length_1072_cov_40.140858_1 K02499
I11.NODE_1917_length_1072_cov_40.140858_2 
I11.NODE_1917_length_1072_cov_40.140858_3 K13052
I11.NODE_1917_length_1072_cov_40.140858_4 
I11.NODE_2339_length_659_cov_52.194233_1 K07476
I11.NODE_2339_length_659_cov_52.194233_2 
I11.NODE_2388_length_1075_cov_70.524651_1 
I11.NODE_2416_length_416_cov_84.072113_1 K02863
I11.NODE_2442_length_863_cov_61.179607_1 
I11.NODE_2448_length_7318_cov_32.627220.6023.7346_1 
I11.NODE_2448_length_7318_cov_32.627220.6023.7346_2 
I11.NODE_2493_length_479_cov_44.081421_1 
I11.NODE_2493_length_479_cov_44.081421_2 
I11.NODE_3124_length_2343_cov_76.049934_1 K03733
I11.NODE_3124_length_2343_cov_76.049934_2 K01419
I11.NODE_3124_length_2343_cov_76.049934_3 K03667
I11.NODE_3199_length_580_cov_36.158619.47.608_1 
I11.NODE_3426_length_961_cov_57.387096_1 
I11.NODE_3709_length_415_cov_66.698792_1 
I11.NODE_3744_length_380_cov_42.873684_1 K00602
I11.NODE_4584_length_1649_cov_31.977562_1 
I11.NODE_4584_length_1649_cov_31.977562_2 
I11.NODE_503_length_832_cov_62.462742_1 
I11.NODE_5085_length_1998_cov_31.095095_1 
I11.NODE_5085_length_1998_cov_31.095095_2 K00108
I11.NODE_5150_length_1956_cov_34.370144_1 
I11.NODE_5150_length_1956_cov_34.370144_2 
I11.NODE_5150_length_1956_cov_34.370144_3 
I11.NODE_5213_length_830_cov_145.951813.193.858_1 
I11.NODE_5213_length_830_cov_145.951813.193.858_2 
I11.NODE_5504_length_474_cov_39.000000_1 
I11.NODE_5695_length_24383_cov_36.572285.14537.20900_1 
I11.NODE_5695_length_24383_cov_36.572285.14537.20900_2 
I11.NODE_5695_length_24383_cov_36.572285.14537.20900_3 
I11.NODE_5695_length_24383_cov_36.572285.14537.20900_4 K08167
I11.NODE_5695_length_24383_cov_36.572285.14537.20900_5 K03577
I11.NODE_5695_length_24383_cov_36.572285.14537.20900_6 
I11.NODE_5695_length_24383_cov_36.572285.14537.20900_7 K07132
I11.NODE_5695_length_24383_cov_36.572285.14537.20900_8 
I11.NODE_5762_length_2986_cov_40.880108.1.2563_1 K00558
I11.NODE_5762_length_2986_cov_40.880108.1.2563_2 
I11.NODE_5762_length_2986_cov_40.880108.1.2563_3 
I11.NODE_5762_length_2986_cov_40.880108.1.2563_4 K01011
I11.NODE_8084_length_464_cov_35.010777_1 K04655
I11.NODE_8210_length_711_cov_39.873417_1 
I11.NODE_841_length_975_cov_35.529232_1 K07487
I11.NODE_841_length_975_cov_35.529232_2 
I11.NODE_951_length_1611_cov_31.209187_1 K06187
I11.NODE_9615_length_413_cov_37.416466_1 
I11.NODE_9749_length_522_cov_33.095787_1 K06180
I12.NODE_10047_length_10097_cov_18.848471.189.9891_1 
I12.NODE_10047_length_10097_cov_18.848471.189.9891_10 K02479
I12.NODE_10047_length_10097_cov_18.848471.189.9891_11 
I12.NODE_10047_length_10097_cov_18.848471.189.9891_12 K01174
I12.NODE_10047_length_10097_cov_18.848471.189.9891_2 
I12.NODE_10047_length_10097_cov_18.848471.189.9891_3 
I12.NODE_10047_length_10097_cov_18.848471.189.9891_4 K01620
I12.NODE_10047_length_10097_cov_18.848471.189.9891_5 
I12.NODE_10047_length_10097_cov_18.848471.189.9891_6 K06131
I12.NODE_10047_length_10097_cov_18.848471.189.9891_7 K09687
I12.NODE_10047_length_10097_cov_18.848471.189.9891_8 K01992
I12.NODE_10047_length_10097_cov_18.848471.189.9891_9 K07778
I12.NODE_10319_length_629_cov_19.744038_1 
I12.NODE_1050_length_5186_cov_21.091593.64.5208_1 
I12.NODE_1050_length_5186_cov_21.091593.64.5208_2 K00820
I12.NODE_1050_length_5186_cov_21.091593.64.5208_3 K07024
I12.NODE_1050_length_5186_cov_21.091593.64.5208_4 
I12.NODE_10521_length_1565_cov_17.716293_1 
I12.NODE_10521_length_1565_cov_17.716293_2 
I12.NODE_10521_length_1565_cov_17.716293_3 
I12.NODE_10578_length_11714_cov_23.329008_1 
I12.NODE_10578_length_11714_cov_23.329008_10 K02073
I12.NODE_10578_length_11714_cov_23.329008_11 K02072
I12.NODE_10578_length_11714_cov_23.329008_12 K02071
I12.NODE_10578_length_11714_cov_23.329008_13 
I12.NODE_10578_length_11714_cov_23.329008_2 K09014
I12.NODE_10578_length_11714_cov_23.329008_3 K04488
I12.NODE_10578_length_11714_cov_23.329008_4 K11717
I12.NODE_10578_length_11714_cov_23.329008_5 K09015
I12.NODE_10578_length_11714_cov_23.329008_6 K09013
I12.NODE_10578_length_11714_cov_23.329008_7 K08974
I12.NODE_10578_length_11714_cov_23.329008_8 
I12.NODE_10578_length_11714_cov_23.329008_9 
I12.NODE_1057_length_3490_cov_20.965330_1 
I12.NODE_1057_length_3490_cov_20.965330_2 
I12.NODE_1057_length_3490_cov_20.965330_3 
I12.NODE_1057_length_3490_cov_20.965330_4 
I12.NODE_10606_length_6484_cov_19.747841_1 
I12.NODE_10606_length_6484_cov_19.747841_2 K08590
I12.NODE_10606_length_6484_cov_19.747841_3 
I12.NODE_10606_length_6484_cov_19.747841_4 K07052
I12.NODE_10606_length_6484_cov_19.747841_5 K04078
I12.NODE_10606_length_6484_cov_19.747841_6 K04077
I12.NODE_10657_length_390_cov_25.456409_1 
I12.NODE_10727_length_976_cov_25.489754_1 K01467
I12.NODE_10803_length_7087_cov_20.300127.359.7109_1 
I12.NODE_10803_length_7087_cov_20.300127.359.7109_2 K03190
I12.NODE_10803_length_7087_cov_20.300127.359.7109_3 K03188
I12.NODE_10803_length_7087_cov_20.300127.359.7109_4 K03187
I12.NODE_10803_length_7087_cov_20.300127.359.7109_5 K01428
I12.NODE_10803_length_7087_cov_20.300127.359.7109_6 K01429
I12.NODE_10803_length_7087_cov_20.300127.359.7109_7 K01430
I12.NODE_10803_length_7087_cov_20.300127.359.7109_8 K08717
I12.NODE_1088_length_7322_cov_22.948101_1 
I12.NODE_1088_length_7322_cov_22.948101_2 K01937
I12.NODE_1088_length_7322_cov_22.948101_3 K03048
I12.NODE_1088_length_7322_cov_22.948101_4 
I12.NODE_1088_length_7322_cov_22.948101_5 K09680
I12.NODE_1088_length_7322_cov_22.948101_6 
I12.NODE_1088_length_7322_cov_22.948101_7 
I12.NODE_10906_length_22887_cov_22.199284.1.1631_1 
I12.NODE_10906_length_22887_cov_22.199284.1.1631_2 
I12.NODE_10906_length_22887_cov_22.199284.1.1631_3 
I12.NODE_10906_length_22887_cov_22.199284.21712.22909_1 K00208
I12.NODE_10906_length_22887_cov_22.199284.21712.22909_2 
I12.NODE_10994_length_2765_cov_22.535986_1 
I12.NODE_10994_length_2765_cov_22.535986_2 
I12.NODE_1106_length_4405_cov_22.561861_1 K09940
I12.NODE_1106_length_4405_cov_22.561861_2 
I12.NODE_1106_length_4405_cov_22.561861_3 K11741
I12.NODE_1106_length_4405_cov_22.561861_4 K11741
I12.NODE_1106_length_4405_cov_22.561861_5 K00015
I12.NODE_1106_length_4405_cov_22.561861_6 K09838
I12.NODE_11126_length_2409_cov_20.931091.50.2431_1 K01533
I12.NODE_11126_length_2409_cov_20.931091.50.2431_2 
I12.NODE_1112_length_4505_cov_21.523418_1 K01679
I12.NODE_1112_length_4505_cov_21.523418_2 
I12.NODE_1112_length_4505_cov_21.523418_3 
I12.NODE_1112_length_4505_cov_21.523418_4 
I12.NODE_1112_length_4505_cov_21.523418_5 K03216
I12.NODE_1112_length_4505_cov_21.523418_6 
I12.NODE_11171_length_9839_cov_22.754040.1.9726_1 K02911
I12.NODE_11171_length_9839_cov_22.754040.1.9726_10 
I12.NODE_11171_length_9839_cov_22.754040.1.9726_11 K08976
I12.NODE_11171_length_9839_cov_22.754040.1.9726_12 K02301
I12.NODE_11171_length_9839_cov_22.754040.1.9726_2 K07040
I12.NODE_11171_length_9839_cov_22.754040.1.9726_3 
I12.NODE_11171_length_9839_cov_22.754040.1.9726_4 K00954
I12.NODE_11171_length_9839_cov_22.754040.1.9726_5 K08316
I12.NODE_11171_length_9839_cov_22.754040.1.9726_6 
I12.NODE_11171_length_9839_cov_22.754040.1.9726_7 
I12.NODE_11171_length_9839_cov_22.754040.1.9726_8 K01126
I12.NODE_11171_length_9839_cov_22.754040.1.9726_9 
I12.NODE_1120_length_3294_cov_21.987249_1 
I12.NODE_1120_length_3294_cov_21.987249_2 
I12.NODE_1120_length_3294_cov_21.987249_3 K09765
I12.NODE_11266_length_9879_cov_20.183926_1 K01417
I12.NODE_11266_length_9879_cov_20.183926_2 K02039
I12.NODE_11266_length_9879_cov_20.183926_3 K02036
I12.NODE_11266_length_9879_cov_20.183926_4 K02038
I12.NODE_11266_length_9879_cov_20.183926_5 K02037
I12.NODE_11266_length_9879_cov_20.183926_6 K02040
I12.NODE_11266_length_9879_cov_20.183926_7 K00243
I12.NODE_11266_length_9879_cov_20.183926_8 
I12.NODE_11273_length_3417_cov_24.612818.1.3397_1 K13732
I12.NODE_1140_length_3728_cov_22.859442_1 K03590
I12.NODE_1140_length_3728_cov_22.859442_2 K03531
I12.NODE_11428_length_1678_cov_21.044697_1 
I12.NODE_11428_length_1678_cov_21.044697_2 K07816
I12.NODE_11745_length_6058_cov_21.702047.1.6051_1 K07052
I12.NODE_11745_length_6058_cov_21.702047.1.6051_2 
I12.NODE_11745_length_6058_cov_21.702047.1.6051_3 K01092
I12.NODE_11745_length_6058_cov_21.702047.1.6051_4 
I12.NODE_11745_length_6058_cov_21.702047.1.6051_5 
I12.NODE_11745_length_6058_cov_21.702047.1.6051_6 K13714
I12.NODE_1174_length_17754_cov_23.527149_1 
I12.NODE_1174_length_17754_cov_23.527149_10 K00540
I12.NODE_1174_length_17754_cov_23.527149_11 K06956
I12.NODE_1174_length_17754_cov_23.527149_12 K11294
I12.NODE_1174_length_17754_cov_23.527149_13 
I12.NODE_1174_length_17754_cov_23.527149_14 
I12.NODE_1174_length_17754_cov_23.527149_15 K03816
I12.NODE_1174_length_17754_cov_23.527149_16 K03458
I12.NODE_1174_length_17754_cov_23.527149_17 K00088
I12.NODE_1174_length_17754_cov_23.527149_18 K01951
I12.NODE_1174_length_17754_cov_23.527149_2 K11250
I12.NODE_1174_length_17754_cov_23.527149_3 K01834
I12.NODE_1174_length_17754_cov_23.527149_4 
I12.NODE_1174_length_17754_cov_23.527149_5 
I12.NODE_1174_length_17754_cov_23.527149_6 
I12.NODE_1174_length_17754_cov_23.527149_7 K03387
I12.NODE_1174_length_17754_cov_23.527149_8 K03386
I12.NODE_1174_length_17754_cov_23.527149_9 K02509
I12.NODE_11751_length_4784_cov_21.424122.399.4806_1 K02004
I12.NODE_11751_length_4784_cov_21.424122.399.4806_2 K02003
I12.NODE_11751_length_4784_cov_21.424122.399.4806_3 K02484
I12.NODE_11751_length_4784_cov_21.424122.399.4806_4 K02483
I12.NODE_11751_length_4784_cov_21.424122.399.4806_5 
I12.NODE_1175_length_4103_cov_21.026566_1 
I12.NODE_1175_length_4103_cov_21.026566_2 K01834
I12.NODE_1175_length_4103_cov_21.026566_3 
I12.NODE_1175_length_4103_cov_21.026566_4 
I12.NODE_1175_length_4103_cov_21.026566_5 
I12.NODE_1175_length_4103_cov_21.026566_6 
I12.NODE_1175_length_4103_cov_21.026566_7 
I12.NODE_1175_length_4103_cov_21.026566_8 
I12.NODE_11775_length_7291_cov_21.366068_1 K11085
I12.NODE_11775_length_7291_cov_21.366068_2 
I12.NODE_11775_length_7291_cov_21.366068_3 K01845
I12.NODE_11775_length_7291_cov_21.366068_4 K03564
I12.NODE_11775_length_7291_cov_21.366068_5 
I12.NODE_11775_length_7291_cov_21.366068_6 K09825
I12.NODE_11817_length_15547_cov_22.994469_1 
I12.NODE_11817_length_15547_cov_22.994469_10 K02443
I12.NODE_11817_length_15547_cov_22.994469_11 K03572
I12.NODE_11817_length_15547_cov_22.994469_12 K03555
I12.NODE_11817_length_15547_cov_22.994469_2 K03665
I12.NODE_11817_length_15547_cov_22.994469_3 K00432
I12.NODE_11817_length_15547_cov_22.994469_4 K03666
I12.NODE_11817_length_15547_cov_22.994469_5 K00791
I12.NODE_11817_length_15547_cov_22.994469_6 K01048
I12.NODE_11817_length_15547_cov_22.994469_7 K00111
I12.NODE_11817_length_15547_cov_22.994469_8 K00864
I12.NODE_11817_length_15547_cov_22.994469_9 K02440
I12.NODE_11888_length_74746_cov_22.794237.1.25976_1 K00362
I12.NODE_11888_length_74746_cov_22.794237.1.25976_10 K07683
I12.NODE_11888_length_74746_cov_22.794237.1.25976_11 K07696
I12.NODE_11888_length_74746_cov_22.794237.1.25976_12 K10850
I12.NODE_11888_length_74746_cov_22.794237.1.25976_13 K03712
I12.NODE_11888_length_74746_cov_22.794237.1.25976_14 K00540
I12.NODE_11888_length_74746_cov_22.794237.1.25976_15 
I12.NODE_11888_length_74746_cov_22.794237.1.25976_16 K11102
I12.NODE_11888_length_74746_cov_22.794237.1.25976_17 
I12.NODE_11888_length_74746_cov_22.794237.1.25976_18 
I12.NODE_11888_length_74746_cov_22.794237.1.25976_19 
I12.NODE_11888_length_74746_cov_22.794237.1.25976_2 K00363
I12.NODE_11888_length_74746_cov_22.794237.1.25976_20 
I12.NODE_11888_length_74746_cov_22.794237.1.25976_21 K02809 K02810
I12.NODE_11888_length_74746_cov_22.794237.1.25976_22 K03284
I12.NODE_11888_length_74746_cov_22.794237.1.25976_3 K02303
I12.NODE_11888_length_74746_cov_22.794237.1.25976_4 
I12.NODE_11888_length_74746_cov_22.794237.1.25976_5 K00370
I12.NODE_11888_length_74746_cov_22.794237.1.25976_6 K00371
I12.NODE_11888_length_74746_cov_22.794237.1.25976_7 K00373
I12.NODE_11888_length_74746_cov_22.794237.1.25976_8 K00374
I12.NODE_11888_length_74746_cov_22.794237.1.25976_9 K10851
I12.NODE_11888_length_74746_cov_22.794237.26138.74768_1 K07156 K07245
I12.NODE_11888_length_74746_cov_22.794237.26138.74768_10 K09809
I12.NODE_11888_length_74746_cov_22.794237.26138.74768_11 K01836
I12.NODE_11888_length_74746_cov_22.794237.26138.74768_12 
I12.NODE_11888_length_74746_cov_22.794237.26138.74768_13 K03303
I12.NODE_11888_length_74746_cov_22.794237.26138.74768_14 
I12.NODE_11888_length_74746_cov_22.794237.26138.74768_15 K00116
I12.NODE_11888_length_74746_cov_22.794237.26138.74768_16 K02484
I12.NODE_11888_length_74746_cov_22.794237.26138.74768_17 K02483
I12.NODE_11888_length_74746_cov_22.794237.26138.74768_18 K09813
I12.NODE_11888_length_74746_cov_22.794237.26138.74768_19 K09814
I12.NODE_11888_length_74746_cov_22.794237.26138.74768_2 
I12.NODE_11888_length_74746_cov_22.794237.26138.74768_20 
I12.NODE_11888_length_74746_cov_22.794237.26138.74768_21 
I12.NODE_11888_length_74746_cov_22.794237.26138.74768_22 
I12.NODE_11888_length_74746_cov_22.794237.26138.74768_23 K07552
I12.NODE_11888_length_74746_cov_22.794237.26138.74768_24 
I12.NODE_11888_length_74746_cov_22.794237.26138.74768_25 K03543
I12.NODE_11888_length_74746_cov_22.794237.26138.74768_26 K07786
I12.NODE_11888_length_74746_cov_22.794237.26138.74768_27 
I12.NODE_11888_length_74746_cov_22.794237.26138.74768_28 K01046
I12.NODE_11888_length_74746_cov_22.794237.26138.74768_29 
I12.NODE_11888_length_74746_cov_22.794237.26138.74768_3 
I12.NODE_11888_length_74746_cov_22.794237.26138.74768_30 K07107
I12.NODE_11888_length_74746_cov_22.794237.26138.74768_31 K03284
I12.NODE_11888_length_74746_cov_22.794237.26138.74768_32 K01823
I12.NODE_11888_length_74746_cov_22.794237.26138.74768_33 K03312
I12.NODE_11888_length_74746_cov_22.794237.26138.74768_34 K10947
I12.NODE_11888_length_74746_cov_22.794237.26138.74768_35 
I12.NODE_11888_length_74746_cov_22.794237.26138.74768_36 
I12.NODE_11888_length_74746_cov_22.794237.26138.74768_37 K03652
I12.NODE_11888_length_74746_cov_22.794237.26138.74768_38 
I12.NODE_11888_length_74746_cov_22.794237.26138.74768_39 
I12.NODE_11888_length_74746_cov_22.794237.26138.74768_4 
I12.NODE_11888_length_74746_cov_22.794237.26138.74768_40 
I12.NODE_11888_length_74746_cov_22.794237.26138.74768_41 K00853
I12.NODE_11888_length_74746_cov_22.794237.26138.74768_42 K01785
I12.NODE_11888_length_74746_cov_22.794237.26138.74768_43 
I12.NODE_11888_length_74746_cov_22.794237.26138.74768_44 K01807
I12.NODE_11888_length_74746_cov_22.794237.26138.74768_45 
I12.NODE_11888_length_74746_cov_22.794237.26138.74768_46 
I12.NODE_11888_length_74746_cov_22.794237.26138.74768_47 K01479
I12.NODE_11888_length_74746_cov_22.794237.26138.74768_48 K01436
I12.NODE_11888_length_74746_cov_22.794237.26138.74768_49 K00540
I12.NODE_11888_length_74746_cov_22.794237.26138.74768_5 
I12.NODE_11888_length_74746_cov_22.794237.26138.74768_6 
I12.NODE_11888_length_74746_cov_22.794237.26138.74768_7 
I12.NODE_11888_length_74746_cov_22.794237.26138.74768_8 K00344
I12.NODE_11888_length_74746_cov_22.794237.26138.74768_9 
I12.NODE_1197_length_4077_cov_20.826097_1 
I12.NODE_1197_length_4077_cov_20.826097_2 K03547
I12.NODE_1197_length_4077_cov_20.826097_3 K03546
I12.NODE_12060_length_17906_cov_21.414106.1.8945_1 K01417
I12.NODE_12060_length_17906_cov_21.414106.1.8945_2 K01881
I12.NODE_12060_length_17906_cov_21.414106.1.8945_3 K03763
I12.NODE_12060_length_17906_cov_21.414106.1.8945_4 K09748
I12.NODE_12060_length_17906_cov_21.414106.1.8945_5 K02600
I12.NODE_12060_length_17906_cov_21.414106.9300.17928_1 
I12.NODE_12060_length_17906_cov_21.414106.9300.17928_2 K07742
I12.NODE_12060_length_17906_cov_21.414106.9300.17928_3 
I12.NODE_12060_length_17906_cov_21.414106.9300.17928_4 K02519
I12.NODE_12060_length_17906_cov_21.414106.9300.17928_5 K02834
I12.NODE_12060_length_17906_cov_21.414106.9300.17928_6 K03177
I12.NODE_12060_length_17906_cov_21.414106.9300.17928_7 K11753
I12.NODE_12060_length_17906_cov_21.414106.9300.17928_8 K02956
I12.NODE_12060_length_17906_cov_21.414106.9300.17928_9 K00962
I12.NODE_120_length_4309_cov_20.949408_1 K00756
I12.NODE_120_length_4309_cov_20.949408_2 K01839
I12.NODE_120_length_4309_cov_20.949408_3 
I12.NODE_120_length_4309_cov_20.949408_4 K07173
I12.NODE_120_length_4309_cov_20.949408_5 K01463
I12.NODE_12115_length_9017_cov_22.380726.1.3589_1 K02042
I12.NODE_12115_length_9017_cov_22.380726.1.3589_2 K02042
I12.NODE_12115_length_9017_cov_22.380726.1.3589_3 K02044
I12.NODE_12115_length_9017_cov_22.380726.3776.9010_1 
I12.NODE_12115_length_9017_cov_22.380726.3776.9010_2 K01119
I12.NODE_12115_length_9017_cov_22.380726.3776.9010_3 K08156
I12.NODE_1213_length_9234_cov_22.275179.1.9229_1 
I12.NODE_1213_length_9234_cov_22.275179.1.9229_10 K07704
I12.NODE_1213_length_9234_cov_22.275179.1.9229_2 K00008
I12.NODE_1213_length_9234_cov_22.275179.1.9229_3 K05847
I12.NODE_1213_length_9234_cov_22.275179.1.9229_4 K05846
I12.NODE_1213_length_9234_cov_22.275179.1.9229_5 K05845
I12.NODE_1213_length_9234_cov_22.275179.1.9229_6 K05846
I12.NODE_1213_length_9234_cov_22.275179.1.9229_7 K05339
I12.NODE_1213_length_9234_cov_22.275179.1.9229_8 K05338
I12.NODE_1213_length_9234_cov_22.275179.1.9229_9 K07705
I12.NODE_12208_length_1720_cov_27.795931.1.1339_1 
I12.NODE_1225_length_28658_cov_23.341440_1 K00924
I12.NODE_1225_length_28658_cov_23.341440_10 K00837
I12.NODE_1225_length_28658_cov_23.341440_11 K03778
I12.NODE_1225_length_28658_cov_23.341440_12 K07213
I12.NODE_1225_length_28658_cov_23.341440_13 K01533
I12.NODE_1225_length_28658_cov_23.341440_14 
I12.NODE_1225_length_28658_cov_23.341440_15 K00540
I12.NODE_1225_length_28658_cov_23.341440_16 K00294
I12.NODE_1225_length_28658_cov_23.341440_17 K04758
I12.NODE_1225_length_28658_cov_23.341440_18 K04759
I12.NODE_1225_length_28658_cov_23.341440_19 
I12.NODE_1225_length_28658_cov_23.341440_2 
I12.NODE_1225_length_28658_cov_23.341440_20 
I12.NODE_1225_length_28658_cov_23.341440_21 K00567
I12.NODE_1225_length_28658_cov_23.341440_22 K01641
I12.NODE_1225_length_28658_cov_23.341440_23 K00021
I12.NODE_1225_length_28658_cov_23.341440_24 
I12.NODE_1225_length_28658_cov_23.341440_25 
I12.NODE_1225_length_28658_cov_23.341440_26 K11921
I12.NODE_1225_length_28658_cov_23.341440_3 K07035
I12.NODE_1225_length_28658_cov_23.341440_4 
I12.NODE_1225_length_28658_cov_23.341440_5 
I12.NODE_1225_length_28658_cov_23.341440_6 
I12.NODE_1225_length_28658_cov_23.341440_7 K00680
I12.NODE_1225_length_28658_cov_23.341440_8 
I12.NODE_1225_length_28658_cov_23.341440_9 
I12.NODE_12272_length_7838_cov_21.247129.148.7549_1 K01870
I12.NODE_12272_length_7838_cov_21.247129.148.7549_2 K04074
I12.NODE_12272_length_7838_cov_21.247129.148.7549_3 
I12.NODE_12272_length_7838_cov_21.247129.148.7549_4 K02221
I12.NODE_12272_length_7838_cov_21.247129.148.7549_5 K09772
I12.NODE_12272_length_7838_cov_21.247129.148.7549_6 K06997
I12.NODE_12272_length_7838_cov_21.247129.148.7549_7 K05810
I12.NODE_12437_length_449_cov_18.109131_1 
I12.NODE_12437_length_449_cov_18.109131_2 
I12.NODE_12549_length_8422_cov_20.364285_1 
I12.NODE_12549_length_8422_cov_20.364285_2 K11244
I12.NODE_12549_length_8422_cov_20.364285_3 
I12.NODE_12549_length_8422_cov_20.364285_4 
I12.NODE_12549_length_8422_cov_20.364285_5 
I12.NODE_12549_length_8422_cov_20.364285_6 K00329
I12.NODE_12549_length_8422_cov_20.364285_7 K01077
I12.NODE_1258_length_9393_cov_20.814650_1 K01872
I12.NODE_1258_length_9393_cov_20.814650_2 K03581
I12.NODE_1258_length_9393_cov_20.814650_3 K09667
I12.NODE_1258_length_9393_cov_20.814650_4 K04487
I12.NODE_1258_length_9393_cov_20.814650_5 
I12.NODE_12661_length_2565_cov_21.187914_1 
I12.NODE_12661_length_2565_cov_21.187914_2 
I12.NODE_12661_length_2565_cov_21.187914_3 
I12.NODE_1268_length_7475_cov_22.124681_1 K01911
I12.NODE_1268_length_7475_cov_22.124681_2 K02549
I12.NODE_1268_length_7475_cov_22.124681_3 K08998
I12.NODE_1268_length_7475_cov_22.124681_4 
I12.NODE_1268_length_7475_cov_22.124681_5 
I12.NODE_1268_length_7475_cov_22.124681_6 K01610
I12.NODE_1268_length_7475_cov_22.124681_7 K00789
I12.NODE_1270_length_4117_cov_22.748604_1 K03168
I12.NODE_1270_length_4117_cov_22.748604_2 K04094
I12.NODE_1270_length_4117_cov_22.748604_3 
I12.NODE_1297_length_4923_cov_22.260410_1 
I12.NODE_1297_length_4923_cov_22.260410_2 K02001 K02002
I12.NODE_1297_length_4923_cov_22.260410_3 K06994
I12.NODE_1320_length_22546_cov_24.810875.1.4329_1 K03043
I12.NODE_1320_length_22546_cov_24.810875.1.4329_2 K00564
I12.NODE_1320_length_22546_cov_24.810875.1.4329_3 K02935
I12.NODE_1320_length_22546_cov_24.810875.1.4329_4 K02864
I12.NODE_1328_length_5228_cov_21.194147_1 
I12.NODE_1328_length_5228_cov_21.194147_2 K09458
I12.NODE_1328_length_5228_cov_21.194147_3 K00648
I12.NODE_1328_length_5228_cov_21.194147_4 
I12.NODE_1328_length_5228_cov_21.194147_5 K03695
I12.NODE_13348_length_2548_cov_23.094976.612.2570_1 
I12.NODE_13348_length_2548_cov_23.094976.612.2570_2 
I12.NODE_1356_length_416_cov_19.793270_1 
I12.NODE_13612_length_2134_cov_19.000937_1 
I12.NODE_13612_length_2134_cov_19.000937_2 K02598
I12.NODE_13658_length_18658_cov_23.047487.1.2802_1 
I12.NODE_13658_length_18658_cov_23.047487.1.2802_2 
I12.NODE_13658_length_18658_cov_23.047487.1.2802_3 
I12.NODE_13658_length_18658_cov_23.047487.1.2802_4 
I12.NODE_13658_length_18658_cov_23.047487.1.2802_5 
I12.NODE_13658_length_18658_cov_23.047487.1.2802_6 
I12.NODE_13658_length_18658_cov_23.047487.1.2802_7 K06895
I12.NODE_13658_length_18658_cov_23.047487.1.2802_8 
I12.NODE_13769_length_22024_cov_23.188839.19050.22046_1 K02763 K02764 K02765
I12.NODE_13769_length_22024_cov_23.188839.19050.22046_2 K00158
I12.NODE_13893_length_430_cov_18.127907_1 
I12.NODE_13893_length_430_cov_18.127907_2 
I12.NODE_14084_length_2606_cov_19.002302_1 
I12.NODE_14084_length_2606_cov_19.002302_2 
I12.NODE_14084_length_2606_cov_19.002302_3 
I12.NODE_14084_length_2606_cov_19.002302_4 
I12.NODE_1408_length_2851_cov_21.326902_1 K11695
I12.NODE_1408_length_2851_cov_21.326902_2 K11694
I12.NODE_14090_length_72260_cov_22.922695.1.31844_1 K01512
I12.NODE_14090_length_72260_cov_22.922695.1.31844_10 K00658
I12.NODE_14090_length_72260_cov_22.922695.1.31844_11 K00164
I12.NODE_14090_length_72260_cov_22.922695.1.31844_12 
I12.NODE_14090_length_72260_cov_22.922695.1.31844_13 K00936
I12.NODE_14090_length_72260_cov_22.922695.1.31844_14 K02483
I12.NODE_14090_length_72260_cov_22.922695.1.31844_15 
I12.NODE_14090_length_72260_cov_22.922695.1.31844_16 K03327
I12.NODE_14090_length_72260_cov_22.922695.1.31844_17 
I12.NODE_14090_length_72260_cov_22.922695.1.31844_18 K02026
I12.NODE_14090_length_72260_cov_22.922695.1.31844_19 
I12.NODE_14090_length_72260_cov_22.922695.1.31844_2 
I12.NODE_14090_length_72260_cov_22.922695.1.31844_20 K02025
I12.NODE_14090_length_72260_cov_22.922695.1.31844_21 K10112
I12.NODE_14090_length_72260_cov_22.922695.1.31844_22 
I12.NODE_14090_length_72260_cov_22.922695.1.31844_23 K02563
I12.NODE_14090_length_72260_cov_22.922695.1.31844_24 
I12.NODE_14090_length_72260_cov_22.922695.1.31844_25 K03797
I12.NODE_14090_length_72260_cov_22.922695.1.31844_26 
I12.NODE_14090_length_72260_cov_22.922695.1.31844_27 K02777
I12.NODE_14090_length_72260_cov_22.922695.1.31844_28 K07305
I12.NODE_14090_length_72260_cov_22.922695.1.31844_29 K07304
I12.NODE_14090_length_72260_cov_22.922695.1.31844_3 
I12.NODE_14090_length_72260_cov_22.922695.1.31844_30 
I12.NODE_14090_length_72260_cov_22.922695.1.31844_31 K00287
I12.NODE_14090_length_72260_cov_22.922695.1.31844_32 K00560
I12.NODE_14090_length_72260_cov_22.922695.1.31844_4 K03311
I12.NODE_14090_length_72260_cov_22.922695.1.31844_5 K02448
I12.NODE_14090_length_72260_cov_22.922695.1.31844_6 K04748
I12.NODE_14090_length_72260_cov_22.922695.1.31844_7 
I12.NODE_14090_length_72260_cov_22.922695.1.31844_8 
I12.NODE_14090_length_72260_cov_22.922695.1.31844_9 
I12.NODE_1414_length_4523_cov_22.258678_1 
I12.NODE_1414_length_4523_cov_22.258678_2 K01838
I12.NODE_1414_length_4523_cov_22.258678_3 
I12.NODE_1414_length_4523_cov_22.258678_4 K02749 K02750
I12.NODE_1414_length_4523_cov_22.258678_5 K03481
I12.NODE_14154_length_24428_cov_21.820902.207.24450_1 K01624
I12.NODE_14154_length_24428_cov_21.820902.207.24450_10 K07566
I12.NODE_14154_length_24428_cov_21.820902.207.24450_11 K01104
I12.NODE_14154_length_24428_cov_21.820902.207.24450_12 
I12.NODE_14154_length_24428_cov_21.820902.207.24450_13 K00600
I12.NODE_14154_length_24428_cov_21.820902.207.24450_14 K00761
I12.NODE_14154_length_24428_cov_21.820902.207.24450_15 K01791
I12.NODE_14154_length_24428_cov_21.820902.207.24450_16 K02116
I12.NODE_14154_length_24428_cov_21.820902.207.24450_17 K02108
I12.NODE_14154_length_24428_cov_21.820902.207.24450_18 K02110
I12.NODE_14154_length_24428_cov_21.820902.207.24450_19 K02109
I12.NODE_14154_length_24428_cov_21.820902.207.24450_2 K00790
I12.NODE_14154_length_24428_cov_21.820902.207.24450_20 K02113
I12.NODE_14154_length_24428_cov_21.820902.207.24450_21 K02111
I12.NODE_14154_length_24428_cov_21.820902.207.24450_22 K02115
I12.NODE_14154_length_24428_cov_21.820902.207.24450_23 K02112
I12.NODE_14154_length_24428_cov_21.820902.207.24450_24 K02114
I12.NODE_14154_length_24428_cov_21.820902.207.24450_25 
I12.NODE_14154_length_24428_cov_21.820902.207.24450_26 K00790
I12.NODE_14154_length_24428_cov_21.820902.207.24450_27 K02372
I12.NODE_14154_length_24428_cov_21.820902.207.24450_28 
I12.NODE_14154_length_24428_cov_21.820902.207.24450_3 K00128
I12.NODE_14154_length_24428_cov_21.820902.207.24450_4 K03628
I12.NODE_14154_length_24428_cov_21.820902.207.24450_5 K02909
I12.NODE_14154_length_24428_cov_21.820902.207.24450_6 K00857
I12.NODE_14154_length_24428_cov_21.820902.207.24450_7 K02835
I12.NODE_14154_length_24428_cov_21.820902.207.24450_8 
I12.NODE_14154_length_24428_cov_21.820902.207.24450_9 K02493
I12.NODE_14306_length_22432_cov_23.625446.1.3902_1 
I12.NODE_14306_length_22432_cov_23.625446.1.3902_2 K01623
I12.NODE_14306_length_22432_cov_23.625446.1.3902_3 K00359
I12.NODE_14306_length_22432_cov_23.625446.4039.5843_1 K00626
I12.NODE_14306_length_22432_cov_23.625446.4039.5843_2 
I12.NODE_14306_length_22432_cov_23.625446.4039.5843_3 
I12.NODE_14306_length_22432_cov_23.625446.6155.7121_1 
I12.NODE_14306_length_22432_cov_23.625446.6155.7121_2 K00941
I12.NODE_14441_length_24128_cov_24.519356_1 K01114
I12.NODE_14441_length_24128_cov_24.519356_10 K03536
I12.NODE_14441_length_24128_cov_24.519356_11 K03650
I12.NODE_14441_length_24128_cov_24.519356_12 K03495
I12.NODE_14441_length_24128_cov_24.519356_13 K03501
I12.NODE_14441_length_24128_cov_24.519356_14 K03497
I12.NODE_14441_length_24128_cov_24.519356_15 
I12.NODE_14441_length_24128_cov_24.519356_16 
I12.NODE_14441_length_24128_cov_24.519356_17 
I12.NODE_14441_length_24128_cov_24.519356_18 
I12.NODE_14441_length_24128_cov_24.519356_19 
I12.NODE_14441_length_24128_cov_24.519356_2 K01875
I12.NODE_14441_length_24128_cov_24.519356_20 
I12.NODE_14441_length_24128_cov_24.519356_3 
I12.NODE_14441_length_24128_cov_24.519356_4 K02469
I12.NODE_14441_length_24128_cov_24.519356_5 K02470
I12.NODE_14441_length_24128_cov_24.519356_6 K03629
I12.NODE_14441_length_24128_cov_24.519356_7 
I12.NODE_14441_length_24128_cov_24.519356_8 K02338
I12.NODE_14441_length_24128_cov_24.519356_9 K02313
I12.NODE_14633_length_6155_cov_22.841755.1.6118_1 
I12.NODE_14633_length_6155_cov_22.841755.1.6118_2 
I12.NODE_14633_length_6155_cov_22.841755.1.6118_3 
I12.NODE_14633_length_6155_cov_22.841755.1.6118_4 K07024
I12.NODE_14633_length_6155_cov_22.841755.1.6118_5 
I12.NODE_14633_length_6155_cov_22.841755.1.6118_6 
I12.NODE_1491_length_3121_cov_19.731817_1 K07487
I12.NODE_1491_length_3121_cov_19.731817_2 
I12.NODE_1491_length_3121_cov_19.731817_3 
I12.NODE_1491_length_3121_cov_19.731817_4 
I12.NODE_1491_length_3121_cov_19.731817_5 K03588
I12.NODE_14957_length_26895_cov_22.342926.19685.26917_1 
I12.NODE_14957_length_26895_cov_22.342926.19685.26917_2 K00128
I12.NODE_14957_length_26895_cov_22.342926.19685.26917_3 
I12.NODE_14957_length_26895_cov_22.342926.19685.26917_4 K00540
I12.NODE_14957_length_26895_cov_22.342926.19685.26917_5 K03778
I12.NODE_14957_length_26895_cov_22.342926.19685.26917_6 K07024
I12.NODE_14957_length_26895_cov_22.342926.19685.26917_7 K07284
I12.NODE_14957_length_26895_cov_22.342926.19685.26917_8 K03823
I12.NODE_1524_length_1590_cov_24.397484_1 
I12.NODE_15420_length_472_cov_23.455509_1 
I12.NODE_1595_length_8678_cov_21.341093_1 
I12.NODE_1595_length_8678_cov_21.341093_2 K03282
I12.NODE_1595_length_8678_cov_21.341093_3 K05020
I12.NODE_1595_length_8678_cov_21.341093_4 K01681
I12.NODE_1595_length_8678_cov_21.341093_5 K07107
I12.NODE_1595_length_8678_cov_21.341093_6 
I12.NODE_1595_length_8678_cov_21.341093_7 K08591
I12.NODE_1595_length_8678_cov_21.341093_8 
I12.NODE_16006_length_489_cov_44.114521_1 
I12.NODE_17018_length_873_cov_19.137457.303.895_1 
I12.NODE_1732_length_1622_cov_18.991369_1 
I12.NODE_1732_length_1622_cov_18.991369_2 
I12.NODE_1732_length_1622_cov_18.991369_3 K06518
I12.NODE_1734_length_7751_cov_20.798737.31.7773_1 
I12.NODE_1734_length_7751_cov_20.798737.31.7773_2 
I12.NODE_1734_length_7751_cov_20.798737.31.7773_3 K00928
I12.NODE_1734_length_7751_cov_20.798737.31.7773_4 K00003
I12.NODE_1734_length_7751_cov_20.798737.31.7773_5 K01733
I12.NODE_1734_length_7751_cov_20.798737.31.7773_6 K00872
I12.NODE_1734_length_7751_cov_20.798737.31.7773_7 K07024
I12.NODE_1761_length_10132_cov_23.711508.1.10064_1 K03431
I12.NODE_1761_length_10132_cov_23.711508.1.10064_2 
I12.NODE_1761_length_10132_cov_23.711508.1.10064_3 
I12.NODE_1761_length_10132_cov_23.711508.1.10064_4 K04567
I12.NODE_1761_length_10132_cov_23.711508.1.10064_5 K00950
I12.NODE_1761_length_10132_cov_23.711508.1.10064_6 K01633
I12.NODE_1761_length_10132_cov_23.711508.1.10064_7 K00796
I12.NODE_1761_length_10132_cov_23.711508.1.10064_8 K01738
I12.NODE_1761_length_10132_cov_23.711508.1.10064_9 K04083
I12.NODE_1808_length_14048_cov_22.388739_1 
I12.NODE_1808_length_14048_cov_22.388739_10 K03529
I12.NODE_1808_length_14048_cov_22.388739_2 
I12.NODE_1808_length_14048_cov_22.388739_3 K02884
I12.NODE_1808_length_14048_cov_22.388739_4 K00554
I12.NODE_1808_length_14048_cov_22.388739_5 K02860
I12.NODE_1808_length_14048_cov_22.388739_6 K02959
I12.NODE_1808_length_14048_cov_22.388739_7 K03106
I12.NODE_1808_length_14048_cov_22.388739_8 K09787
I12.NODE_1808_length_14048_cov_22.388739_9 K03110
I12.NODE_1864_length_3234_cov_22.103895_1 K01890
I12.NODE_1864_length_3234_cov_22.103895_2 K01889
I12.NODE_1864_length_3234_cov_22.103895_3 K03437
I12.NODE_1879_length_2485_cov_22.618511_1 K02029 K02030
I12.NODE_1879_length_2485_cov_22.618511_2 K02028
I12.NODE_1880_length_2079_cov_37.258297.187.2101_1 K03470
I12.NODE_1880_length_2079_cov_37.258297.187.2101_2 K06948
I12.NODE_1880_length_2079_cov_37.258297.187.2101_3 
I12.NODE_1902_length_7598_cov_22.710581_1 
I12.NODE_1902_length_7598_cov_22.710581_2 
I12.NODE_1902_length_7598_cov_22.710581_3 K11693
I12.NODE_1902_length_7598_cov_22.710581_4 K03296
I12.NODE_1950_length_3237_cov_27.180105_1 K00712
I12.NODE_1950_length_3237_cov_27.180105_2 
I12.NODE_1950_length_3237_cov_27.180105_3 
I12.NODE_1983_length_6539_cov_21.377581_1 K01892
I12.NODE_1983_length_6539_cov_21.377581_2 K01876
I12.NODE_1983_length_6539_cov_21.377581_3 K03148
I12.NODE_1983_length_6539_cov_21.377581_4 K07478
I12.NODE_1983_length_6539_cov_21.377581_5 K13643
I12.NODE_1983_length_6539_cov_21.377581_6 
I12.NODE_2031_length_6598_cov_22.391180_1 
I12.NODE_2031_length_6598_cov_22.391180_2 
I12.NODE_2031_length_6598_cov_22.391180_3 K03293
I12.NODE_2031_length_6598_cov_22.391180_4 
I12.NODE_2031_length_6598_cov_22.391180_5 K02809 K02810
I12.NODE_2031_length_6598_cov_22.391180_6 K07106
I12.NODE_2031_length_6598_cov_22.391180_7 K09963
I12.NODE_2067_length_1717_cov_18.942924_1 K07586
I12.NODE_2067_length_1717_cov_18.942924_2 K03575
I12.NODE_2071_length_2364_cov_24.355330_1 K01046
I12.NODE_2072_length_13109_cov_21.836983_1 K01493
I12.NODE_2072_length_13109_cov_21.836983_10 K07015
I12.NODE_2072_length_13109_cov_21.836983_11 K01243
I12.NODE_2072_length_13109_cov_21.836983_12 
I12.NODE_2072_length_13109_cov_21.836983_13 K07160
I12.NODE_2072_length_13109_cov_21.836983_14 K01961
I12.NODE_2072_length_13109_cov_21.836983_15 K02160
I12.NODE_2072_length_13109_cov_21.836983_16 K06350
I12.NODE_2072_length_13109_cov_21.836983_17 K06351
I12.NODE_2072_length_13109_cov_21.836983_2 K02237
I12.NODE_2072_length_13109_cov_21.836983_3 K00599
I12.NODE_2072_length_13109_cov_21.836983_4 K09710
I12.NODE_2072_length_13109_cov_21.836983_5 
I12.NODE_2072_length_13109_cov_21.836983_6 K00969
I12.NODE_2072_length_13109_cov_21.836983_7 K07574
I12.NODE_2072_length_13109_cov_21.836983_8 K00014
I12.NODE_2072_length_13109_cov_21.836983_9 K06948
I12.NODE_2112_length_388_cov_63.628864_1 
I12.NODE_2139_length_584_cov_18.277397_1 K12581
I12.NODE_214_length_8075_cov_21.444706_1 K03979
I12.NODE_214_length_8075_cov_21.444706_2 K06209
I12.NODE_214_length_8075_cov_21.444706_3 K03550
I12.NODE_214_length_8075_cov_21.444706_4 K03551
I12.NODE_214_length_8075_cov_21.444706_5 K07568
I12.NODE_214_length_8075_cov_21.444706_6 K00773
I12.NODE_214_length_8075_cov_21.444706_7 K03210
I12.NODE_214_length_8075_cov_21.444706_8 K12257
I12.NODE_2161_length_3938_cov_21.663027_1 K01187
I12.NODE_2161_length_3938_cov_21.663027_2 K13653
I12.NODE_2161_length_3938_cov_21.663027_3 K00036
I12.NODE_2235_length_2835_cov_19.065609_1 
I12.NODE_2235_length_2835_cov_19.065609_2 
I12.NODE_2235_length_2835_cov_19.065609_3 
I12.NODE_2235_length_2835_cov_19.065609_4 K03704
I12.NODE_2259_length_1022_cov_21.258318_1 
I12.NODE_2302_length_1685_cov_22.551334.1.989_1 
I12.NODE_2302_length_1685_cov_22.551334.1.989_2 
I12.NODE_2310_length_6010_cov_21.132446_1 K07560
I12.NODE_2310_length_6010_cov_21.132446_2 K00951
I12.NODE_2310_length_6010_cov_21.132446_3 K00759
I12.NODE_2310_length_6010_cov_21.132446_4 K07462
I12.NODE_2320_length_1858_cov_22.370291.270.1880_1 K00599
I12.NODE_2320_length_1858_cov_22.370291.270.1880_2 
I12.NODE_2347_length_783_cov_20.205620_1 
I12.NODE_2347_length_783_cov_20.205620_2 
I12.NODE_2365_length_10779_cov_20.158457_1 K01821
I12.NODE_2365_length_10779_cov_20.158457_10 K01695
I12.NODE_2365_length_10779_cov_20.158457_11 K05523
I12.NODE_2365_length_10779_cov_20.158457_2 K03502
I12.NODE_2365_length_10779_cov_20.158457_3 K04517
I12.NODE_2365_length_10779_cov_20.158457_4 K01657
I12.NODE_2365_length_10779_cov_20.158457_5 K01658
I12.NODE_2365_length_10779_cov_20.158457_6 K00766
I12.NODE_2365_length_10779_cov_20.158457_7 K01609
I12.NODE_2365_length_10779_cov_20.158457_8 K01817
I12.NODE_2365_length_10779_cov_20.158457_9 K01696
I12.NODE_2384_length_3295_cov_28.248861.1.3298_1 K06979
I12.NODE_2384_length_3295_cov_28.248861.1.3298_2 
I12.NODE_2387_length_636_cov_22.106918_1 
I12.NODE_2396_length_2008_cov_30.367031_1 K13733
I12.NODE_2419_length_1068_cov_20.634832_1 K04063
I12.NODE_2419_length_1068_cov_20.634832_2 
I12.NODE_2575_length_438_cov_42.714611_1 K07491
I12.NODE_25921_length_14474_cov_22.165676_1 
I12.NODE_25921_length_14474_cov_22.165676_10 
I12.NODE_25921_length_14474_cov_22.165676_11 K03751
I12.NODE_25921_length_14474_cov_22.165676_12 K02017
I12.NODE_25921_length_14474_cov_22.165676_13 K02018
I12.NODE_25921_length_14474_cov_22.165676_14 K02020
I12.NODE_25921_length_14474_cov_22.165676_15 K02379
I12.NODE_25921_length_14474_cov_22.165676_16 
I12.NODE_25921_length_14474_cov_22.165676_17 
I12.NODE_25921_length_14474_cov_22.165676_18 K03523
I12.NODE_25921_length_14474_cov_22.165676_19 K01239
I12.NODE_25921_length_14474_cov_22.165676_2 K03639
I12.NODE_25921_length_14474_cov_22.165676_20 K00248
I12.NODE_25921_length_14474_cov_22.165676_3 K03752
I12.NODE_25921_length_14474_cov_22.165676_4 K03636
I12.NODE_25921_length_14474_cov_22.165676_5 K03635
I12.NODE_25921_length_14474_cov_22.165676_6 K03753
I12.NODE_25921_length_14474_cov_22.165676_7 K03750
I12.NODE_25921_length_14474_cov_22.165676_8 K03637
I12.NODE_25921_length_14474_cov_22.165676_9 K03638
I12.NODE_2601_length_11379_cov_22.137533_1 K07651
I12.NODE_2601_length_11379_cov_22.137533_10 K00064
I12.NODE_2601_length_11379_cov_22.137533_11 K07124
I12.NODE_2601_length_11379_cov_22.137533_12 K00286
I12.NODE_2601_length_11379_cov_22.137533_13 K00784
I12.NODE_2601_length_11379_cov_22.137533_2 K07775
I12.NODE_2601_length_11379_cov_22.137533_3 K06178
I12.NODE_2601_length_11379_cov_22.137533_4 K06024
I12.NODE_2601_length_11379_cov_22.137533_5 K05896
I12.NODE_2601_length_11379_cov_22.137533_6 K09763
I12.NODE_2601_length_11379_cov_22.137533_7 K04763
I12.NODE_2601_length_11379_cov_22.137533_8 K03711
I12.NODE_2601_length_11379_cov_22.137533_9 K01515
I12.NODE_26184_length_21435_cov_22.863495_1 
I12.NODE_26184_length_21435_cov_22.863495_10 
I12.NODE_26184_length_21435_cov_22.863495_11 
I12.NODE_26184_length_21435_cov_22.863495_12 K02013
I12.NODE_26184_length_21435_cov_22.863495_13 
I12.NODE_26184_length_21435_cov_22.863495_14 
I12.NODE_26184_length_21435_cov_22.863495_15 K01175
I12.NODE_26184_length_21435_cov_22.863495_16 
I12.NODE_26184_length_21435_cov_22.863495_17 
I12.NODE_26184_length_21435_cov_22.863495_18 
I12.NODE_26184_length_21435_cov_22.863495_19 K05540
I12.NODE_26184_length_21435_cov_22.863495_2 K05946
I12.NODE_26184_length_21435_cov_22.863495_20 
I12.NODE_26184_length_21435_cov_22.863495_21 
I12.NODE_26184_length_21435_cov_22.863495_3 K09693
I12.NODE_26184_length_21435_cov_22.863495_4 K09692
I12.NODE_26184_length_21435_cov_22.863495_5 
I12.NODE_26184_length_21435_cov_22.863495_6 K12987
I12.NODE_26184_length_21435_cov_22.863495_7 K00980
I12.NODE_26184_length_21435_cov_22.863495_8 K06147
I12.NODE_26184_length_21435_cov_22.863495_9 K03317
I12.NODE_26315_length_2669_cov_17.542150_1 
I12.NODE_26315_length_2669_cov_17.542150_2 K01592
I12.NODE_26370_length_11123_cov_20.331385.394.11145_1 K07025
I12.NODE_26370_length_11123_cov_20.331385.394.11145_10 
I12.NODE_26370_length_11123_cov_20.331385.394.11145_2 
I12.NODE_26370_length_11123_cov_20.331385.394.11145_3 
I12.NODE_26370_length_11123_cov_20.331385.394.11145_4 K03925
I12.NODE_26370_length_11123_cov_20.331385.394.11145_5 K03438
I12.NODE_26370_length_11123_cov_20.331385.394.11145_6 
I12.NODE_26370_length_11123_cov_20.331385.394.11145_7 K12552
I12.NODE_26370_length_11123_cov_20.331385.394.11145_8 K01000
I12.NODE_26370_length_11123_cov_20.331385.394.11145_9 K01925
I12.NODE_2692_length_5690_cov_28.398945.106.5712_1 
I12.NODE_2692_length_5690_cov_28.398945.106.5712_2 K11367
I12.NODE_2692_length_5690_cov_28.398945.106.5712_3 
I12.NODE_2692_length_5690_cov_28.398945.106.5712_4 
I12.NODE_2692_length_5690_cov_28.398945.106.5712_5 
I12.NODE_2716_length_1905_cov_23.490814_1 
I12.NODE_2716_length_1905_cov_23.490814_2 
I12.NODE_2727_length_6290_cov_26.089825.25.6312_1 K03825
I12.NODE_2727_length_6290_cov_26.089825.25.6312_2 
I12.NODE_2727_length_6290_cov_26.089825.25.6312_3 K02483
I12.NODE_2727_length_6290_cov_26.089825.25.6312_4 K02484
I12.NODE_2727_length_6290_cov_26.089825.25.6312_5 K02003
I12.NODE_2727_length_6290_cov_26.089825.25.6312_6 K02004
I12.NODE_27407_length_8099_cov_21.356834.1.7752_1 
I12.NODE_27407_length_8099_cov_21.356834.1.7752_2 K05993
I12.NODE_27407_length_8099_cov_21.356834.1.7752_3 K01507
I12.NODE_27407_length_8099_cov_21.356834.1.7752_4 K00128
I12.NODE_27407_length_8099_cov_21.356834.1.7752_5 
I12.NODE_27407_length_8099_cov_21.356834.1.7752_6 K02171
I12.NODE_27407_length_8099_cov_21.356834.1.7752_7 
I12.NODE_27407_length_8099_cov_21.356834.1.7752_8 K02172
I12.NODE_27418_length_5677_cov_20.482649.37.5699_1 K07024
I12.NODE_27418_length_5677_cov_20.482649.37.5699_2 K02016
I12.NODE_27418_length_5677_cov_20.482649.37.5699_3 
I12.NODE_27418_length_5677_cov_20.482649.37.5699_4 K02032
I12.NODE_27418_length_5677_cov_20.482649.37.5699_5 K02031
I12.NODE_27418_length_5677_cov_20.482649.37.5699_6 K02034
I12.NODE_27418_length_5677_cov_20.482649.37.5699_7 K02033
I12.NODE_27590_length_7490_cov_22.822697.1.7318_1 
I12.NODE_27590_length_7490_cov_22.822697.1.7318_10 
I12.NODE_27590_length_7490_cov_22.822697.1.7318_2 
I12.NODE_27590_length_7490_cov_22.822697.1.7318_3 
I12.NODE_27590_length_7490_cov_22.822697.1.7318_4 
I12.NODE_27590_length_7490_cov_22.822697.1.7318_5 
I12.NODE_27590_length_7490_cov_22.822697.1.7318_6 
I12.NODE_27590_length_7490_cov_22.822697.1.7318_7 
I12.NODE_27590_length_7490_cov_22.822697.1.7318_8 
I12.NODE_27590_length_7490_cov_22.822697.1.7318_9 
I12.NODE_2790_length_2494_cov_21.435043_1 K01647
I12.NODE_2790_length_2494_cov_21.435043_2 K00031
I12.NODE_2833_length_1721_cov_20.345148_1 
I12.NODE_2833_length_1721_cov_20.345148_2 K01401
I12.NODE_2888_length_5864_cov_23.379263_1 K03624
I12.NODE_2888_length_5864_cov_23.379263_10 
I12.NODE_2888_length_5864_cov_23.379263_2 K00876
I12.NODE_2888_length_5864_cov_23.379263_3 K08303
I12.NODE_2888_length_5864_cov_23.379263_4 K08303
I12.NODE_2888_length_5864_cov_23.379263_5 K00599
I12.NODE_2888_length_5864_cov_23.379263_6 
I12.NODE_2888_length_5864_cov_23.379263_7 
I12.NODE_2888_length_5864_cov_23.379263_8 K07447
I12.NODE_2888_length_5864_cov_23.379263_9 
I12.NODE_29482_length_7052_cov_21.835365.61.7074_1 K07706
I12.NODE_29482_length_7052_cov_21.835365.61.7074_2 K07707
I12.NODE_29482_length_7052_cov_21.835365.61.7074_3 K00847
I12.NODE_29482_length_7052_cov_21.835365.61.7074_4 K01193
I12.NODE_29482_length_7052_cov_21.835365.61.7074_5 K03484
I12.NODE_29482_length_7052_cov_21.835365.61.7074_6 K03320
I12.NODE_3076_length_424_cov_17.915094_1 
I12.NODE_31111_length_5589_cov_22.289856_1 
I12.NODE_31111_length_5589_cov_22.289856_2 K02347
I12.NODE_31111_length_5589_cov_22.289856_3 
I12.NODE_31111_length_5589_cov_22.289856_4 K09888
I12.NODE_31111_length_5589_cov_22.289856_5 K03471
I12.NODE_31111_length_5589_cov_22.289856_6 
I12.NODE_31111_length_5589_cov_22.289856_7 
I12.NODE_31232_length_23502_cov_22.192793_1 
I12.NODE_31232_length_23502_cov_22.192793_10 K00625
I12.NODE_31232_length_23502_cov_22.192793_11 
I12.NODE_31232_length_23502_cov_22.192793_12 K01255
I12.NODE_31232_length_23502_cov_22.192793_13 K07084
I12.NODE_31232_length_23502_cov_22.192793_14 K01175
I12.NODE_31232_length_23502_cov_22.192793_15 
I12.NODE_31232_length_23502_cov_22.192793_16 K05571
I12.NODE_31232_length_23502_cov_22.192793_17 K05570
I12.NODE_31232_length_23502_cov_22.192793_18 K05569
I12.NODE_31232_length_23502_cov_22.192793_19 K05568
I12.NODE_31232_length_23502_cov_22.192793_2 K01434
I12.NODE_31232_length_23502_cov_22.192793_20 K05567
I12.NODE_31232_length_23502_cov_22.192793_21 K05566
I12.NODE_31232_length_23502_cov_22.192793_22 K05565
I12.NODE_31232_length_23502_cov_22.192793_23 K06347
I12.NODE_31232_length_23502_cov_22.192793_24 K03768
I12.NODE_31232_length_23502_cov_22.192793_25 
I12.NODE_31232_length_23502_cov_22.192793_26 K00540
I12.NODE_31232_length_23502_cov_22.192793_3 K03648
I12.NODE_31232_length_23502_cov_22.192793_4 
I12.NODE_31232_length_23502_cov_22.192793_5 
I12.NODE_31232_length_23502_cov_22.192793_6 K03294
I12.NODE_31232_length_23502_cov_22.192793_7 
I12.NODE_31232_length_23502_cov_22.192793_8 
I12.NODE_31232_length_23502_cov_22.192793_9 K09162
I12.NODE_3146_length_1036_cov_19.149614_1 
I12.NODE_3146_length_1036_cov_19.149614_2 K03570
I12.NODE_31779_length_18674_cov_22.923315.1.9265_1 
I12.NODE_31779_length_18674_cov_22.923315.1.9265_10 
I12.NODE_31779_length_18674_cov_22.923315.1.9265_2 
I12.NODE_31779_length_18674_cov_22.923315.1.9265_3 K07090
I12.NODE_31779_length_18674_cov_22.923315.1.9265_4 
I12.NODE_31779_length_18674_cov_22.923315.1.9265_5 K03644
I12.NODE_31779_length_18674_cov_22.923315.1.9265_6 
I12.NODE_31779_length_18674_cov_22.923315.1.9265_7 
I12.NODE_31779_length_18674_cov_22.923315.1.9265_8 
I12.NODE_31779_length_18674_cov_22.923315.1.9265_9 K01101
I12.NODE_31779_length_18674_cov_22.923315.15327.18696_1 K03885
I12.NODE_31779_length_18674_cov_22.923315.15327.18696_2 
I12.NODE_31779_length_18674_cov_22.923315.15327.18696_3 K13628
I12.NODE_31779_length_18674_cov_22.923315.15327.18696_4 K03885
I12.NODE_31779_length_18674_cov_22.923315.9474.15088_1 
I12.NODE_31779_length_18674_cov_22.923315.9474.15088_2 K03367
I12.NODE_31779_length_18674_cov_22.923315.9474.15088_3 K03739
I12.NODE_31779_length_18674_cov_22.923315.9474.15088_4 K03367
I12.NODE_31779_length_18674_cov_22.923315.9474.15088_5 K03740
I12.NODE_31779_length_18674_cov_22.923315.9474.15088_6 
I12.NODE_31779_length_18674_cov_22.923315.9474.15088_7 
I12.NODE_31790_length_10041_cov_20.847027.1.9866_1 
I12.NODE_31790_length_10041_cov_20.847027.1.9866_10 
I12.NODE_31790_length_10041_cov_20.847027.1.9866_11 
I12.NODE_31790_length_10041_cov_20.847027.1.9866_12 
I12.NODE_31790_length_10041_cov_20.847027.1.9866_2 
I12.NODE_31790_length_10041_cov_20.847027.1.9866_3 K07979
I12.NODE_31790_length_10041_cov_20.847027.1.9866_4 K01990
I12.NODE_31790_length_10041_cov_20.847027.1.9866_5 
I12.NODE_31790_length_10041_cov_20.847027.1.9866_6 K09687
I12.NODE_31790_length_10041_cov_20.847027.1.9866_7 K01992
I12.NODE_31790_length_10041_cov_20.847027.1.9866_8 
I12.NODE_31790_length_10041_cov_20.847027.1.9866_9 
I12.NODE_31951_length_32161_cov_23.053637_1 
I12.NODE_31951_length_32161_cov_23.053637_10 K00882
I12.NODE_31951_length_32161_cov_23.053637_11 K03436
I12.NODE_31951_length_32161_cov_23.053637_12 K03976
I12.NODE_31951_length_32161_cov_23.053637_13 
I12.NODE_31951_length_32161_cov_23.053637_14 K08153
I12.NODE_31951_length_32161_cov_23.053637_15 
I12.NODE_31951_length_32161_cov_23.053637_16 
I12.NODE_31951_length_32161_cov_23.053637_17 K01669
I12.NODE_31951_length_32161_cov_23.053637_18 K03319
I12.NODE_31951_length_32161_cov_23.053637_19 K00024
I12.NODE_31951_length_32161_cov_23.053637_2 
I12.NODE_31951_length_32161_cov_23.053637_20 
I12.NODE_31951_length_32161_cov_23.053637_21 K02234
I12.NODE_31951_length_32161_cov_23.053637_22 
I12.NODE_31951_length_32161_cov_23.053637_23 K06148
I12.NODE_31951_length_32161_cov_23.053637_24 K06148
I12.NODE_31951_length_32161_cov_23.053637_25 K06153
I12.NODE_31951_length_32161_cov_23.053637_26 
I12.NODE_31951_length_32161_cov_23.053637_27 K10429
I12.NODE_31951_length_32161_cov_23.053637_28 K09768
I12.NODE_31951_length_32161_cov_23.053637_29 K06966
I12.NODE_31951_length_32161_cov_23.053637_3 K10682
I12.NODE_31951_length_32161_cov_23.053637_30 
I12.NODE_31951_length_32161_cov_23.053637_31 
I12.NODE_31951_length_32161_cov_23.053637_32 K08282
I12.NODE_31951_length_32161_cov_23.053637_4 K10681
I12.NODE_31951_length_32161_cov_23.053637_5 K00721
I12.NODE_31951_length_32161_cov_23.053637_6 K06221
I12.NODE_31951_length_32161_cov_23.053637_7 K03699
I12.NODE_31951_length_32161_cov_23.053637_8 K01443
I12.NODE_31951_length_32161_cov_23.053637_9 K02768 K02769 K02770
I12.NODE_32017_length_6695_cov_20.995968_1 
I12.NODE_32017_length_6695_cov_20.995968_2 K01935
I12.NODE_32017_length_6695_cov_20.995968_3 K00833
I12.NODE_32017_length_6695_cov_20.995968_4 
I12.NODE_32017_length_6695_cov_20.995968_5 K01906
I12.NODE_32017_length_6695_cov_20.995968_6 
I12.NODE_32017_length_6695_cov_20.995968_7 K08258
I12.NODE_32260_length_27506_cov_22.396749.1.5353_1 
I12.NODE_32260_length_27506_cov_22.396749.1.5353_2 K03046
I12.NODE_32260_length_27506_cov_22.396749.1.5353_3 
I12.NODE_32260_length_27506_cov_22.396749.1.5353_4 K07590
I12.NODE_32260_length_27506_cov_22.396749.1.5353_5 K02950
I12.NODE_32260_length_27506_cov_22.396749.20676.27528_1 K01091
I12.NODE_32260_length_27506_cov_22.396749.20676.27528_2 K00492
I12.NODE_32260_length_27506_cov_22.396749.20676.27528_3 
I12.NODE_32260_length_27506_cov_22.396749.20676.27528_4 K00904
I12.NODE_32260_length_27506_cov_22.396749.20676.27528_5 
I12.NODE_32260_length_27506_cov_22.396749.20676.27528_6 K11991
I12.NODE_32260_length_27506_cov_22.396749.20676.27528_7 K07024
I12.NODE_32260_length_27506_cov_22.396749.20676.27528_8 K00299
I12.NODE_32260_length_27506_cov_22.396749.5516.7010_1 K02992
I12.NODE_32260_length_27506_cov_22.396749.5516.7010_2 K02355
I12.NODE_32262_length_5987_cov_23.132286.50.5935_1 
I12.NODE_32262_length_5987_cov_23.132286.50.5935_2 
I12.NODE_32262_length_5987_cov_23.132286.50.5935_3 
I12.NODE_32262_length_5987_cov_23.132286.50.5935_4 K06400
I12.NODE_32313_length_10089_cov_20.960155_1 K01840
I12.NODE_32313_length_10089_cov_20.960155_10 
I12.NODE_32313_length_10089_cov_20.960155_2 
I12.NODE_32313_length_10089_cov_20.960155_3 K00963
I12.NODE_32313_length_10089_cov_20.960155_4 K03299
I12.NODE_32313_length_10089_cov_20.960155_5 
I12.NODE_32313_length_10089_cov_20.960155_6 K00851
I12.NODE_32313_length_10089_cov_20.960155_7 K11476
I12.NODE_32313_length_10089_cov_20.960155_8 K02445
I12.NODE_32313_length_10089_cov_20.960155_9 K13640
I12.NODE_32685_length_25980_cov_21.472172.16734.26002_1 K08602
I12.NODE_32685_length_25980_cov_21.472172.16734.26002_2 K06198
I12.NODE_32685_length_25980_cov_21.472172.16734.26002_3 
I12.NODE_32685_length_25980_cov_21.472172.16734.26002_4 K00537
I12.NODE_32685_length_25980_cov_21.472172.16734.26002_5 K01867
I12.NODE_32685_length_25980_cov_21.472172.16734.26002_6 K02035
I12.NODE_32685_length_25980_cov_21.472172.16734.26002_7 K02032
I12.NODE_32685_length_25980_cov_21.472172.16734.26002_8 K02031
I12.NODE_32772_length_4875_cov_19.864410_1 
I12.NODE_32772_length_4875_cov_19.864410_2 
I12.NODE_32772_length_4875_cov_19.864410_3 
I12.NODE_32772_length_4875_cov_19.864410_4 
I12.NODE_32_length_3321_cov_25.043360_1 K08681
I12.NODE_32_length_3321_cov_25.043360_2 K06215
I12.NODE_32_length_3321_cov_25.043360_3 K00375
I12.NODE_331_length_4637_cov_22.491913_1 
I12.NODE_331_length_4637_cov_22.491913_2 K05881
I12.NODE_331_length_4637_cov_22.491913_3 K05879
I12.NODE_331_length_4637_cov_22.491913_4 K05878
I12.NODE_331_length_4637_cov_22.491913_5 K00005
I12.NODE_33264_length_6759_cov_19.230360_1 
I12.NODE_33264_length_6759_cov_19.230360_2 K06158
I12.NODE_33264_length_6759_cov_19.230360_3 K01926
I12.NODE_33264_length_6759_cov_19.230360_4 K07112
I12.NODE_33264_length_6759_cov_19.230360_5 
I12.NODE_3360_length_404_cov_20.457920_1 
I12.NODE_3374_length_3595_cov_23.144367_1 
I12.NODE_3374_length_3595_cov_23.144367_2 
I12.NODE_3374_length_3595_cov_23.144367_3 
I12.NODE_3393_length_2607_cov_21.614117_1 K02035
I12.NODE_3393_length_2607_cov_21.614117_2 
I12.NODE_3393_length_2607_cov_21.614117_3 
I12.NODE_3401_length_8206_cov_22.834146_1 K07220
I12.NODE_3401_length_8206_cov_22.834146_2 K03306
I12.NODE_3401_length_8206_cov_22.834146_3 K08307
I12.NODE_3401_length_8206_cov_22.834146_4 K06890
I12.NODE_3401_length_8206_cov_22.834146_5 K02529
I12.NODE_3401_length_8206_cov_22.834146_6 
I12.NODE_3401_length_8206_cov_22.834146_7 
I12.NODE_3401_length_8206_cov_22.834146_8 K09705
I12.NODE_3427_length_8579_cov_20.580721_1 K03742
I12.NODE_3427_length_8579_cov_20.580721_2 K03553
I12.NODE_3427_length_8579_cov_20.580721_3 K06950
I12.NODE_3427_length_8579_cov_20.580721_4 
I12.NODE_3427_length_8579_cov_20.580721_5 K09769
I12.NODE_3427_length_8579_cov_20.580721_6 K00174
I12.NODE_3427_length_8579_cov_20.580721_7 K00175
I12.NODE_342_length_3562_cov_21.801796.1.3551_1 
I12.NODE_342_length_3562_cov_21.801796.1.3551_2 K03785
I12.NODE_342_length_3562_cov_21.801796.1.3551_3 
I12.NODE_342_length_3562_cov_21.801796.1.3551_4 
I12.NODE_342_length_3562_cov_21.801796.1.3551_5 
I12.NODE_342_length_3562_cov_21.801796.1.3551_6 K02437
I12.NODE_3441_length_3991_cov_23.758957_1 
I12.NODE_3441_length_3991_cov_23.758957_2 K00666
I12.NODE_3441_length_3991_cov_23.758957_3 K08094
I12.NODE_3441_length_3991_cov_23.758957_4 K08093
I12.NODE_34_length_889_cov_17.761530_1 K04750
I12.NODE_34_length_889_cov_17.761530_2 
I12.NODE_3505_length_10353_cov_21.623297.46.10375_1 K07456
I12.NODE_3505_length_10353_cov_21.623297.46.10375_10 K07095
I12.NODE_3505_length_10353_cov_21.623297.46.10375_2 K03671
I12.NODE_3505_length_10353_cov_21.623297.46.10375_3 K03703
I12.NODE_3505_length_10353_cov_21.623297.46.10375_4 K00241
I12.NODE_3505_length_10353_cov_21.623297.46.10375_5 K00239
I12.NODE_3505_length_10353_cov_21.623297.46.10375_6 K00240
I12.NODE_3505_length_10353_cov_21.623297.46.10375_7 K01776
I12.NODE_3505_length_10353_cov_21.623297.46.10375_8 
I12.NODE_3505_length_10353_cov_21.623297.46.10375_9 K01516
I12.NODE_3555_length_10410_cov_27.839962.1.7323_1 K02013
I12.NODE_3555_length_10410_cov_27.839962.1.7323_2 K02015
I12.NODE_3555_length_10410_cov_27.839962.1.7323_3 K02015
I12.NODE_3555_length_10410_cov_27.839962.1.7323_4 
I12.NODE_3555_length_10410_cov_27.839962.1.7323_5 K00526
I12.NODE_3555_length_10410_cov_27.839962.1.7323_6 K00525
I12.NODE_3555_length_10410_cov_27.839962.1.7323_7 K03647
I12.NODE_3555_length_10410_cov_27.839962.1.7323_8 
I12.NODE_3555_length_10410_cov_27.839962.7559.10432_1 
I12.NODE_3555_length_10410_cov_27.839962.7559.10432_2 K09457
I12.NODE_3555_length_10410_cov_27.839962.7559.10432_3 K03305
I12.NODE_3573_length_3142_cov_22.048695_1 
I12.NODE_3573_length_3142_cov_22.048695_2 K03315
I12.NODE_3573_length_3142_cov_22.048695_3 
I12.NODE_3750_length_1652_cov_21.953390_1 
I12.NODE_3750_length_1652_cov_21.953390_2 
I12.NODE_392_length_841_cov_18.344828_1 K02888
I12.NODE_392_length_841_cov_18.344828_2 K07584
I12.NODE_392_length_841_cov_18.344828_3 K02899
I12.NODE_3954_length_23781_cov_22.306589.338.7313_1 K00675
I12.NODE_3954_length_23781_cov_22.306589.338.7313_2 K11755
I12.NODE_3954_length_23781_cov_22.306589.338.7313_3 K02500
I12.NODE_3954_length_23781_cov_22.306589.338.7313_4 K01814
I12.NODE_3954_length_23781_cov_22.306589.338.7313_5 K02501
I12.NODE_3954_length_23781_cov_22.306589.338.7313_6 K01693
I12.NODE_3954_length_23781_cov_22.306589.338.7313_7 K00013
I12.NODE_3954_length_23781_cov_22.306589.338.7313_8 K00765
I12.NODE_3954_length_23781_cov_22.306589.338.7313_9 
I12.NODE_3954_length_23781_cov_22.306589.7594.23803_1 
I12.NODE_3954_length_23781_cov_22.306589.7594.23803_10 
I12.NODE_3954_length_23781_cov_22.306589.7594.23803_11 
I12.NODE_3954_length_23781_cov_22.306589.7594.23803_12 
I12.NODE_3954_length_23781_cov_22.306589.7594.23803_13 K00627
I12.NODE_3954_length_23781_cov_22.306589.7594.23803_14 K00162
I12.NODE_3954_length_23781_cov_22.306589.7594.23803_15 K00161
I12.NODE_3954_length_23781_cov_22.306589.7594.23803_16 
I12.NODE_3954_length_23781_cov_22.306589.7594.23803_2 K03719
I12.NODE_3954_length_23781_cov_22.306589.7594.23803_3 
I12.NODE_3954_length_23781_cov_22.306589.7594.23803_4 
I12.NODE_3954_length_23781_cov_22.306589.7594.23803_5 K00116
I12.NODE_3954_length_23781_cov_22.306589.7594.23803_6 
I12.NODE_3954_length_23781_cov_22.306589.7594.23803_7 K02352
I12.NODE_3954_length_23781_cov_22.306589.7594.23803_8 K07146
I12.NODE_3954_length_23781_cov_22.306589.7594.23803_9 K01304
I12.NODE_4009_length_3986_cov_24.868290_1 
I12.NODE_4009_length_3986_cov_24.868290_2 K09747
I12.NODE_4009_length_3986_cov_24.868290_3 K02343
I12.NODE_4009_length_3986_cov_24.868290_4 
I12.NODE_4037_length_6614_cov_22.553675.73.6442_1 
I12.NODE_4037_length_6614_cov_22.553675.73.6442_2 K07668
I12.NODE_4037_length_6614_cov_22.553675.73.6442_3 K07652
I12.NODE_4037_length_6614_cov_22.553675.73.6442_4 
I12.NODE_4037_length_6614_cov_22.553675.73.6442_5 
I12.NODE_4037_length_6614_cov_22.553675.73.6442_6 K07577
I12.NODE_4101_length_4967_cov_26.717535.35.4989_1 K07571
I12.NODE_4101_length_4967_cov_26.717535.35.4989_2 K04075
I12.NODE_4101_length_4967_cov_26.717535.35.4989_3 K00760
I12.NODE_4101_length_4967_cov_26.717535.35.4989_4 K03798
I12.NODE_4140_length_1136_cov_22.353872_1 
I12.NODE_4151_length_586_cov_30.139933.112.608_1 K01624
I12.NODE_4184_length_10670_cov_21.794563_1 K12574
I12.NODE_4184_length_10670_cov_21.794563_2 K03466
I12.NODE_4184_length_10670_cov_21.794563_3 K03710
I12.NODE_4184_length_10670_cov_21.794563_4 K01417
I12.NODE_4184_length_10670_cov_21.794563_5 K01422
I12.NODE_4184_length_10670_cov_21.794563_6 K00059
I12.NODE_4184_length_10670_cov_21.794563_7 
I12.NODE_4184_length_10670_cov_21.794563_8 
I12.NODE_4184_length_10670_cov_21.794563_9 K00995
I12.NODE_4222_length_2652_cov_23.630844.167.2674_1 
I12.NODE_4222_length_2652_cov_23.630844.167.2674_2 
I12.NODE_4222_length_2652_cov_23.630844.167.2674_3 
I12.NODE_4248_length_9312_cov_23.688681_1 
I12.NODE_4248_length_9312_cov_23.688681_2 
I12.NODE_4248_length_9312_cov_23.688681_3 K00641
I12.NODE_4248_length_9312_cov_23.688681_4 
I12.NODE_4248_length_9312_cov_23.688681_5 K06881
I12.NODE_4248_length_9312_cov_23.688681_6 K02939
I12.NODE_4248_length_9312_cov_23.688681_7 K02314
I12.NODE_4248_length_9312_cov_23.688681_8 K01939
I12.NODE_4308_length_1594_cov_21.538269_1 K04096
I12.NODE_4394_length_420_cov_31.133333_1 
I12.NODE_4503_length_398_cov_49.570351_1 
I12.NODE_4549_length_1976_cov_22.433704_1 
I12.NODE_4549_length_1976_cov_22.433704_2 K02033
I12.NODE_4549_length_1976_cov_22.433704_3 K02034
I12.NODE_4557_length_6506_cov_23.087765_1 
I12.NODE_4557_length_6506_cov_23.087765_2 K00981
I12.NODE_4557_length_6506_cov_23.087765_3 K00806
I12.NODE_4557_length_6506_cov_23.087765_4 K02838
I12.NODE_4557_length_6506_cov_23.087765_5 K09903
I12.NODE_4557_length_6506_cov_23.087765_6 K02357
I12.NODE_4557_length_6506_cov_23.087765_7 K02967
I12.NODE_4557_length_6506_cov_23.087765_8 K03706
I12.NODE_4557_length_6506_cov_23.087765_9 
I12.NODE_4635_length_6926_cov_22.751516_1 
I12.NODE_4635_length_6926_cov_22.751516_2 K09793
I12.NODE_4635_length_6926_cov_22.751516_3 K03291
I12.NODE_4635_length_6926_cov_22.751516_4 
I12.NODE_4635_length_6926_cov_22.751516_5 K09145
I12.NODE_4635_length_6926_cov_22.751516_6 
I12.NODE_4635_length_6926_cov_22.751516_7 K05916
I12.NODE_4635_length_6926_cov_22.751516_8 K07322
I12.NODE_4807_length_1382_cov_21.759768_1 
I12.NODE_4807_length_1382_cov_21.759768_2 K00783
I12.NODE_4973_length_20190_cov_24.260525_1 
I12.NODE_4973_length_20190_cov_24.260525_10 
I12.NODE_4973_length_20190_cov_24.260525_11 
I12.NODE_4973_length_20190_cov_24.260525_12 K04780
I12.NODE_4973_length_20190_cov_24.260525_13 K08152
I12.NODE_4973_length_20190_cov_24.260525_2 
I12.NODE_4973_length_20190_cov_24.260525_3 
I12.NODE_4973_length_20190_cov_24.260525_4 K02051
I12.NODE_4973_length_20190_cov_24.260525_5 K05786
I12.NODE_4973_length_20190_cov_24.260525_6 
I12.NODE_4973_length_20190_cov_24.260525_7 K06924
I12.NODE_4973_length_20190_cov_24.260525_8 K08139
I12.NODE_4973_length_20190_cov_24.260525_9 
I12.NODE_5071_length_1269_cov_23.095350_1 
I12.NODE_513_length_3718_cov_23.196074_1 
I12.NODE_513_length_3718_cov_23.196074_2 
I12.NODE_513_length_3718_cov_23.196074_3 K07088
I12.NODE_513_length_3718_cov_23.196074_4 K00034
I12.NODE_513_length_3718_cov_23.196074_5 K05340
I12.NODE_5167_length_711_cov_30.285513.154.733_1 K04047
I12.NODE_5485_length_659_cov_23.977238_1 
I12.NODE_5528_length_8151_cov_20.891792.1.8143_1 K01362
I12.NODE_5528_length_8151_cov_20.891792.1.8143_2 K00655
I12.NODE_5528_length_8151_cov_20.891792.1.8143_3 K02803 K02804
I12.NODE_5528_length_8151_cov_20.891792.1.8143_4 
I12.NODE_5528_length_8151_cov_20.891792.1.8143_5 K00058
I12.NODE_5528_length_8151_cov_20.891792.1.8143_6 K00839
I12.NODE_5528_length_8151_cov_20.891792.1.8143_7 
I12.NODE_5548_length_2678_cov_21.387230.62.2637_1 
I12.NODE_5548_length_2678_cov_21.387230.62.2637_2 K01915
I12.NODE_5548_length_2678_cov_21.387230.62.2637_3 
I12.NODE_5759_length_27622_cov_20.887735.1.1282_1 K02238
I12.NODE_5783_length_1361_cov_20.922852_1 K01439
I12.NODE_597_length_4046_cov_26.203905_1 
I12.NODE_597_length_4046_cov_26.203905_2 
I12.NODE_597_length_4046_cov_26.203905_3 K06168
I12.NODE_597_length_4046_cov_26.203905_4 
I12.NODE_597_length_4046_cov_26.203905_5 
I12.NODE_6127_length_3695_cov_21.596752_1 K03893
I12.NODE_6127_length_3695_cov_21.596752_2 K03892
I12.NODE_6127_length_3695_cov_21.596752_3 K01551
I12.NODE_6127_length_3695_cov_21.596752_4 
I12.NODE_658_length_1357_cov_18.707443_1 
I12.NODE_658_length_1357_cov_18.707443_2 K07071
I12.NODE_6840_length_10194_cov_20.457426_1 K00928
I12.NODE_6840_length_10194_cov_20.457426_10 
I12.NODE_6840_length_10194_cov_20.457426_2 K00133
I12.NODE_6840_length_10194_cov_20.457426_3 K01714
I12.NODE_6840_length_10194_cov_20.457426_4 K00215
I12.NODE_6840_length_10194_cov_20.457426_5 K05822
I12.NODE_6840_length_10194_cov_20.457426_6 
I12.NODE_6840_length_10194_cov_20.457426_7 K01775
I12.NODE_6840_length_10194_cov_20.457426_8 K01586
I12.NODE_6840_length_10194_cov_20.457426_9 
I12.NODE_6891_length_4265_cov_22.930597.1.4248_1 K02259
I12.NODE_6891_length_4265_cov_22.930597.1.4248_2 K01958
I12.NODE_726_length_4960_cov_24.410685_1 K08255
I12.NODE_726_length_4960_cov_24.410685_2 K07024
I12.NODE_726_length_4960_cov_24.410685_3 
I12.NODE_726_length_4960_cov_24.410685_4 
I12.NODE_743_length_18920_cov_22.899366_1 K01462
I12.NODE_743_length_18920_cov_22.899366_10 K02902
I12.NODE_743_length_18920_cov_22.899366_11 
I12.NODE_743_length_18920_cov_22.899366_12 K07030
I12.NODE_743_length_18920_cov_22.899366_13 K03655
I12.NODE_743_length_18920_cov_22.899366_14 
I12.NODE_743_length_18920_cov_22.899366_15 K03621
I12.NODE_743_length_18920_cov_22.899366_16 K00645
I12.NODE_743_length_18920_cov_22.899366_17 K00059
I12.NODE_743_length_18920_cov_22.899366_18 K02078
I12.NODE_743_length_18920_cov_22.899366_19 K03685
I12.NODE_743_length_18920_cov_22.899366_2 K00604
I12.NODE_743_length_18920_cov_22.899366_3 K03500
I12.NODE_743_length_18920_cov_22.899366_4 K06941
I12.NODE_743_length_18920_cov_22.899366_5 K01090
I12.NODE_743_length_18920_cov_22.899366_6 K08884
I12.NODE_743_length_18920_cov_22.899366_7 K06949
I12.NODE_743_length_18920_cov_22.899366_8 K01783
I12.NODE_743_length_18920_cov_22.899366_9 K00949
I12.NODE_766_length_3299_cov_25.209154.1.3292_1 K02005
I12.NODE_766_length_3299_cov_25.209154.1.3292_2 K02003
I12.NODE_766_length_3299_cov_25.209154.1.3292_3 K02004
I12.NODE_766_length_3299_cov_25.209154.1.3292_4 
I12.NODE_781_length_2400_cov_18.426666_1 
I12.NODE_781_length_2400_cov_18.426666_2 K00033
I12.NODE_781_length_2400_cov_18.426666_3 
I12.NODE_79_length_2249_cov_26.122276_1 
I12.NODE_79_length_2249_cov_26.122276_2 K03322
I12.NODE_79_length_2249_cov_26.122276_3 
I12.NODE_8079_length_3879_cov_21.664089.1.3860_1 
I12.NODE_8079_length_3879_cov_21.664089.1.3860_2 K00425
I12.NODE_8079_length_3879_cov_21.664089.1.3860_3 K00426
I12.NODE_8079_length_3879_cov_21.664089.1.3860_4 K03499
I12.NODE_8080_length_19603_cov_20.403561_1 K01258
I12.NODE_8080_length_19603_cov_20.403561_10 K00795
I12.NODE_8080_length_19603_cov_20.403561_11 K03602
I12.NODE_8080_length_19603_cov_20.403561_12 K03601
I12.NODE_8080_length_19603_cov_20.403561_13 K03625
I12.NODE_8080_length_19603_cov_20.403561_14 
I12.NODE_8080_length_19603_cov_20.403561_15 K01961
I12.NODE_8080_length_19603_cov_20.403561_16 K02160
I12.NODE_8080_length_19603_cov_20.403561_17 K00818
I12.NODE_8080_length_19603_cov_20.403561_18 K00930
I12.NODE_8080_length_19603_cov_20.403561_19 K00620
I12.NODE_8080_length_19603_cov_20.403561_2 
I12.NODE_8080_length_19603_cov_20.403561_20 K00145
I12.NODE_8080_length_19603_cov_20.403561_3 
I12.NODE_8080_length_19603_cov_20.403561_4 K09699
I12.NODE_8080_length_19603_cov_20.403561_5 K00167
I12.NODE_8080_length_19603_cov_20.403561_6 K00166
I12.NODE_8080_length_19603_cov_20.403561_7 K00382
I12.NODE_8080_length_19603_cov_20.403561_8 K03631
I12.NODE_8080_length_19603_cov_20.403561_9 K03402
I12.NODE_846_length_6583_cov_23.521343_1 K03295
I12.NODE_846_length_6583_cov_23.521343_2 K08996
I12.NODE_846_length_6583_cov_23.521343_3 
I12.NODE_846_length_6583_cov_23.521343_4 
I12.NODE_846_length_6583_cov_23.521343_5 
I12.NODE_846_length_6583_cov_23.521343_6 K03498
I12.NODE_8525_length_836_cov_56.462917_1 
I12.NODE_854_length_9759_cov_24.152269_1 K01138
I12.NODE_854_length_9759_cov_24.152269_10 K10026
I12.NODE_854_length_9759_cov_24.152269_11 
I12.NODE_854_length_9759_cov_24.152269_2 
I12.NODE_854_length_9759_cov_24.152269_3 
I12.NODE_854_length_9759_cov_24.152269_4 
I12.NODE_854_length_9759_cov_24.152269_5 K02619
I12.NODE_854_length_9759_cov_24.152269_6 K01665
I12.NODE_854_length_9759_cov_24.152269_7 K01664
I12.NODE_854_length_9759_cov_24.152269_8 K06920
I12.NODE_854_length_9759_cov_24.152269_9 K01737
I12.NODE_8602_length_29040_cov_18.961123.1.4417_1 K02356
I12.NODE_8602_length_29040_cov_18.961123.1.4417_2 K01423
I12.NODE_8602_length_29040_cov_18.961123.1.4417_3 
I12.NODE_8602_length_29040_cov_18.961123.1.4417_4 
I12.NODE_8602_length_29040_cov_18.961123.1.4417_5 K03800
I12.NODE_8602_length_29040_cov_18.961123.1.4417_6 
I12.NODE_8602_length_29040_cov_18.961123.4905.29062_1 K00283
I12.NODE_8602_length_29040_cov_18.961123.4905.29062_10 K02244
I12.NODE_8602_length_29040_cov_18.961123.4905.29062_11 K02243
I12.NODE_8602_length_29040_cov_18.961123.4905.29062_12 K01069
I12.NODE_8602_length_29040_cov_18.961123.4905.29062_13 
I12.NODE_8602_length_29040_cov_18.961123.4905.29062_14 K00845
I12.NODE_8602_length_29040_cov_18.961123.4905.29062_15 
I12.NODE_8602_length_29040_cov_18.961123.4905.29062_16 
I12.NODE_8602_length_29040_cov_18.961123.4905.29062_17 K01934
I12.NODE_8602_length_29040_cov_18.961123.4905.29062_18 K02913
I12.NODE_8602_length_29040_cov_18.961123.4905.29062_19 K12553
I12.NODE_8602_length_29040_cov_18.961123.4905.29062_2 K00282
I12.NODE_8602_length_29040_cov_18.961123.4905.29062_20 K04564
I12.NODE_8602_length_29040_cov_18.961123.4905.29062_21 K02076
I12.NODE_8602_length_29040_cov_18.961123.4905.29062_22 K09816
I12.NODE_8602_length_29040_cov_18.961123.4905.29062_23 K09817
I12.NODE_8602_length_29040_cov_18.961123.4905.29062_24 K01151
I12.NODE_8602_length_29040_cov_18.961123.4905.29062_25 
I12.NODE_8602_length_29040_cov_18.961123.4905.29062_26 
I12.NODE_8602_length_29040_cov_18.961123.4905.29062_27 
I12.NODE_8602_length_29040_cov_18.961123.4905.29062_28 K06967
I12.NODE_8602_length_29040_cov_18.961123.4905.29062_29 K03086
I12.NODE_8602_length_29040_cov_18.961123.4905.29062_3 K00605
I12.NODE_8602_length_29040_cov_18.961123.4905.29062_4 K00891
I12.NODE_8602_length_29040_cov_18.961123.4905.29062_5 
I12.NODE_8602_length_29040_cov_18.961123.4905.29062_6 
I12.NODE_8602_length_29040_cov_18.961123.4905.29062_7 
I12.NODE_8602_length_29040_cov_18.961123.4905.29062_8 K02246
I12.NODE_8602_length_29040_cov_18.961123.4905.29062_9 K02245
I12.NODE_8740_length_9613_cov_23.213774_1 
I12.NODE_8740_length_9613_cov_23.213774_2 
I12.NODE_8740_length_9613_cov_23.213774_3 K07145
I12.NODE_8740_length_9613_cov_23.213774_4 K01895
I12.NODE_8740_length_9613_cov_23.213774_5 K01006
I12.NODE_8740_length_9613_cov_23.213774_6 K09773
I12.NODE_8740_length_9613_cov_23.213774_7 
I12.NODE_896_length_510_cov_19.268627_1 
I12.NODE_900_length_2075_cov_21.261686_1 
I12.NODE_900_length_2075_cov_21.261686_2 
I12.NODE_900_length_2075_cov_21.261686_3 
I12.NODE_906_length_1543_cov_27.139339_1 
I12.NODE_906_length_1543_cov_27.139339_2 K00226
I12.NODE_9164_length_21636_cov_23.651922_1 K02028
I12.NODE_9164_length_21636_cov_23.651922_10 
I12.NODE_9164_length_21636_cov_23.651922_11 
I12.NODE_9164_length_21636_cov_23.651922_12 
I12.NODE_9164_length_21636_cov_23.651922_13 K03293
I12.NODE_9164_length_21636_cov_23.651922_14 
I12.NODE_9164_length_21636_cov_23.651922_15 K01467
I12.NODE_9164_length_21636_cov_23.651922_16 
I12.NODE_9164_length_21636_cov_23.651922_17 K00077
I12.NODE_9164_length_21636_cov_23.651922_18 K08170
I12.NODE_9164_length_21636_cov_23.651922_2 K02029
I12.NODE_9164_length_21636_cov_23.651922_3 K02030
I12.NODE_9164_length_21636_cov_23.651922_4 K01834
I12.NODE_9164_length_21636_cov_23.651922_5 K13283
I12.NODE_9164_length_21636_cov_23.651922_6 
I12.NODE_9164_length_21636_cov_23.651922_7 
I12.NODE_9164_length_21636_cov_23.651922_8 K00865
I12.NODE_9164_length_21636_cov_23.651922_9 
I12.NODE_9201_length_15055_cov_24.319098.1.1671_1 K09936
I12.NODE_9201_length_15055_cov_24.319098.1.1671_2 
I12.NODE_9201_length_15055_cov_24.319098.1.1671_3 
I12.NODE_9434_length_41873_cov_23.074917.1.25948_1 
I12.NODE_9434_length_41873_cov_23.074917.1.25948_10 
I12.NODE_9434_length_41873_cov_23.074917.1.25948_11 
I12.NODE_9434_length_41873_cov_23.074917.1.25948_12 
I12.NODE_9434_length_41873_cov_23.074917.1.25948_13 K02035
I12.NODE_9434_length_41873_cov_23.074917.1.25948_14 K02033
I12.NODE_9434_length_41873_cov_23.074917.1.25948_15 K02034
I12.NODE_9434_length_41873_cov_23.074917.1.25948_16 K02031
I12.NODE_9434_length_41873_cov_23.074917.1.25948_17 K02032
I12.NODE_9434_length_41873_cov_23.074917.1.25948_18 
I12.NODE_9434_length_41873_cov_23.074917.1.25948_19 K00656
I12.NODE_9434_length_41873_cov_23.074917.1.25948_2 
I12.NODE_9434_length_41873_cov_23.074917.1.25948_20 K04069
I12.NODE_9434_length_41873_cov_23.074917.1.25948_3 K09815
I12.NODE_9434_length_41873_cov_23.074917.1.25948_4 K03734
I12.NODE_9434_length_41873_cov_23.074917.1.25948_5 
I12.NODE_9434_length_41873_cov_23.074917.1.25948_6 
I12.NODE_9434_length_41873_cov_23.074917.1.25948_7 K03366
I12.NODE_9434_length_41873_cov_23.074917.1.25948_8 K01990
I12.NODE_9434_length_41873_cov_23.074917.1.25948_9 K01992
I12.NODE_9434_length_41873_cov_23.074917.25966.36278_1 
I12.NODE_9434_length_41873_cov_23.074917.25966.36278_10 K01005
I12.NODE_9434_length_41873_cov_23.074917.25966.36278_11 
I12.NODE_9434_length_41873_cov_23.074917.25966.36278_12 
I12.NODE_9434_length_41873_cov_23.074917.25966.36278_13 
I12.NODE_9434_length_41873_cov_23.074917.25966.36278_14 K05837
I12.NODE_9434_length_41873_cov_23.074917.25966.36278_2 K03111
I12.NODE_9434_length_41873_cov_23.074917.25966.36278_3 
I12.NODE_9434_length_41873_cov_23.074917.25966.36278_4 K03707
I12.NODE_9434_length_41873_cov_23.074917.25966.36278_5 K00941
I12.NODE_9434_length_41873_cov_23.074917.25966.36278_6 K00878
I12.NODE_9434_length_41873_cov_23.074917.25966.36278_7 K00788
I12.NODE_9434_length_41873_cov_23.074917.25966.36278_8 K03217
I12.NODE_9434_length_41873_cov_23.074917.25966.36278_9 K06950
I12.NODE_9434_length_41873_cov_23.074917.36453.41895_1 
I12.NODE_9434_length_41873_cov_23.074917.36453.41895_2 K01921
I12.NODE_9434_length_41873_cov_23.074917.36453.41895_3 K01929
I12.NODE_9434_length_41873_cov_23.074917.36453.41895_4 K05592
I12.NODE_9434_length_41873_cov_23.074917.36453.41895_5 
I12.NODE_9442_length_3695_cov_23.533154.2433.3717_1 
I12.NODE_9442_length_3695_cov_23.533154.2433.3717_2 
I12.NODE_956_length_2045_cov_24.039120_1 K01046
I12.NODE_9599_length_10133_cov_20.733643.1.7037_1 K03095
I12.NODE_9599_length_10133_cov_20.733643.1.7037_2 K06959
I12.NODE_9599_length_10133_cov_20.733643.1.7037_3 K03090
I12.NODE_9599_length_10133_cov_20.733643.1.7037_4 K04757
I12.NODE_9599_length_10133_cov_20.733643.1.7037_5 K04749
I12.NODE_9599_length_10133_cov_20.733643.1.7037_6 K07315
I12.NODE_9599_length_10133_cov_20.733643.1.7037_7 K07171
I12.NODE_9599_length_10133_cov_20.733643.1.7037_8 
I12.NODE_9599_length_10133_cov_20.733643.1.7037_9 
I12.NODE_9599_length_10133_cov_20.733643.7072.10121_1 K01775
I12.NODE_9599_length_10133_cov_20.733643.7072.10121_2 K00997
I12.NODE_9599_length_10133_cov_20.733643.7072.10121_3 K09167
I12.NODE_9599_length_10133_cov_20.733643.7072.10121_4 K08981
I12.NODE_9734_length_21711_cov_24.535810.1.21682_1 
I12.NODE_9734_length_21711_cov_24.535810.1.21682_10 K03497
I12.NODE_9734_length_21711_cov_24.535810.1.21682_11 
I12.NODE_9734_length_21711_cov_24.535810.1.21682_12 K01760
I12.NODE_9734_length_21711_cov_24.535810.1.21682_13 K00547
I12.NODE_9734_length_21711_cov_24.535810.1.21682_14 K00549
I12.NODE_9734_length_21711_cov_24.535810.1.21682_15 K07130
I12.NODE_9734_length_21711_cov_24.535810.1.21682_16 K00626
I12.NODE_9734_length_21711_cov_24.535810.1.21682_17 
I12.NODE_9734_length_21711_cov_24.535810.1.21682_18 
I12.NODE_9734_length_21711_cov_24.535810.1.21682_19 K07729
I12.NODE_9734_length_21711_cov_24.535810.1.21682_2 K02963
I12.NODE_9734_length_21711_cov_24.535810.1.21682_20 
I12.NODE_9734_length_21711_cov_24.535810.1.21682_21 K01990
I12.NODE_9734_length_21711_cov_24.535810.1.21682_22 
I12.NODE_9734_length_21711_cov_24.535810.1.21682_23 
I12.NODE_9734_length_21711_cov_24.535810.1.21682_24 
I12.NODE_9734_length_21711_cov_24.535810.1.21682_25 K03790
I12.NODE_9734_length_21711_cov_24.535810.1.21682_3 K03111
I12.NODE_9734_length_21711_cov_24.535810.1.21682_4 K02990
I12.NODE_9734_length_21711_cov_24.535810.1.21682_5 
I12.NODE_9734_length_21711_cov_24.535810.1.21682_6 
I12.NODE_9734_length_21711_cov_24.535810.1.21682_7 K06942
I12.NODE_9734_length_21711_cov_24.535810.1.21682_8 
I12.NODE_9734_length_21711_cov_24.535810.1.21682_9 K03442
I12.NODE_994_length_3745_cov_25.936449.1.3739_1 
I12.NODE_994_length_3745_cov_25.936449.1.3739_2 K01126
I12.NODE_994_length_3745_cov_25.936449.1.3739_3 
I12.NODE_994_length_3745_cov_25.936449.1.3739_4 K02545
I13.NODE_10040_length_437_cov_11.398170_1 
I13.NODE_100438_length_420_cov_6.400000_1 K00652
I13.NODE_100633_length_417_cov_6.541966_1 
I13.NODE_10249_length_484_cov_8.675620_1 
I13.NODE_10257_length_590_cov_8.735593_1 
I13.NODE_10776_length_621_cov_9.318841_1 
I13.NODE_10826_length_723_cov_12.040111_1 
I13.NODE_10826_length_723_cov_12.040111_2 
I13.NODE_10831_length_2634_cov_10.926348_1 K03496
I13.NODE_10831_length_2634_cov_10.926348_2 
I13.NODE_10831_length_2634_cov_10.926348_3 
I13.NODE_10956_length_532_cov_9.152256_1 
I13.NODE_11141_length_545_cov_20.326605_1 
I13.NODE_11146_length_916_cov_4.457424_1 K00936
I13.NODE_11146_length_916_cov_4.457424_2 
I13.NODE_11215_length_620_cov_10.040322_1 
I13.NODE_11215_length_620_cov_10.040322_2 
I13.NODE_112552_length_721_cov_9.034674_1 
I13.NODE_112552_length_721_cov_9.034674_2 
I13.NODE_11988_length_462_cov_9.441559_1 
I13.NODE_11988_length_462_cov_9.441559_2 
I13.NODE_12016_length_575_cov_7.455652_1 
I13.NODE_12057_length_430_cov_6.251163_1 K13038
I13.NODE_12057_length_430_cov_6.251163_2 
I13.NODE_12152_length_470_cov_10.144681_1 
I13.NODE_12152_length_470_cov_10.144681_2 
I13.NODE_12264_length_751_cov_8.825566_1 
I13.NODE_12264_length_751_cov_8.825566_2 
I13.NODE_12346_length_539_cov_11.051948_1 
I13.NODE_12671_length_510_cov_9.966666_1 
I13.NODE_12797_length_830_cov_9.921687_1 
I13.NODE_13452_length_547_cov_11.018282_1 K12527
I13.NODE_14033_length_683_cov_6.669107_1 
I13.NODE_14103_length_4147_cov_13.127321_1 
I13.NODE_14103_length_4147_cov_13.127321_2 K07092
I13.NODE_14103_length_4147_cov_13.127321_3 
I13.NODE_14103_length_4147_cov_13.127321_4 K07090
I13.NODE_14103_length_4147_cov_13.127321_5 
I13.NODE_14224_length_402_cov_8.863184_1 
I13.NODE_14575_length_551_cov_9.147005_1 
I13.NODE_14870_length_3780_cov_8.558730.162.3802_1 
I13.NODE_14870_length_3780_cov_8.558730.162.3802_2 
I13.NODE_14870_length_3780_cov_8.558730.162.3802_3 
I13.NODE_14870_length_3780_cov_8.558730.162.3802_4 
I13.NODE_15601_length_611_cov_10.360065_1 
I13.NODE_15601_length_611_cov_10.360065_2 
I13.NODE_17079_length_7341_cov_8.879989.1.2780_1 
I13.NODE_17079_length_7341_cov_8.879989.1.2780_2 
I13.NODE_17079_length_7341_cov_8.879989.1.2780_3 
I13.NODE_17079_length_7341_cov_8.879989.1.2780_4 
I13.NODE_1737_length_1020_cov_22.298038_1 
I13.NODE_1737_length_1020_cov_22.298038_2 
I13.NODE_17531_length_494_cov_8.957490_1 K09976
I13.NODE_17531_length_494_cov_8.957490_2 
I13.NODE_1809_length_1175_cov_10.074042.1.570_1 
I13.NODE_18209_length_5877_cov_8.948103_1 
I13.NODE_18209_length_5877_cov_8.948103_2 
I13.NODE_18209_length_5877_cov_8.948103_3 
I13.NODE_18209_length_5877_cov_8.948103_4 
I13.NODE_18209_length_5877_cov_8.948103_5 
I13.NODE_18361_length_400_cov_5.417500_1 K07485
I13.NODE_18997_length_528_cov_7.075758_1 
I13.NODE_20347_length_506_cov_5.094862_1 
I13.NODE_20436_length_396_cov_6.755051_1 
I13.NODE_20436_length_396_cov_6.755051_2 
I13.NODE_21942_length_1117_cov_11.409132.1.1021_1 
I13.NODE_21942_length_1117_cov_11.409132.1.1021_2 
I13.NODE_21942_length_1117_cov_11.409132.1.1021_3 
I13.NODE_2249_length_1188_cov_16.965488_1 K07444
I13.NODE_2249_length_1188_cov_16.965488_2 
I13.NODE_23837_length_1439_cov_8.044476_1 K00313
I13.NODE_23837_length_1439_cov_8.044476_2 
I13.NODE_23837_length_1439_cov_8.044476_3 
I13.NODE_24398_length_1423_cov_7.453970.495.1445_1 
I13.NODE_24398_length_1423_cov_7.453970.495.1445_2 
I13.NODE_25349_length_2095_cov_9.756086.369.1798_1 
I13.NODE_25349_length_2095_cov_9.756086.369.1798_2 
I13.NODE_25349_length_2095_cov_9.756086.369.1798_3 
I13.NODE_2688_length_573_cov_9.113438_1 
I13.NODE_2725_length_675_cov_4.109630_1 K01575
I13.NODE_2801_length_682_cov_14.687683_1 
I13.NODE_28721_length_1638_cov_6.485348_1 
I13.NODE_28721_length_1638_cov_6.485348_2 
I13.NODE_30004_length_1300_cov_8.359231.363.1322_1 
I13.NODE_30004_length_1300_cov_8.359231.363.1322_2 
I13.NODE_32220_length_578_cov_8.077855_1 
I13.NODE_33649_length_2783_cov_9.600431.1.566_1 
I13.NODE_33649_length_2783_cov_9.600431.1.566_2 K03427
I13.NODE_3491_length_521_cov_24.447216_1 K09007
I13.NODE_3491_length_521_cov_24.447216_2 
I13.NODE_35234_length_2368_cov_9.439611_1 
I13.NODE_35234_length_2368_cov_9.439611_2 
I13.NODE_35384_length_444_cov_9.596847_1 
I13.NODE_35812_length_988_cov_12.370445_1 
I13.NODE_35812_length_988_cov_12.370445_2 
I13.NODE_3622_length_916_cov_15.775109_1 
I13.NODE_3622_length_916_cov_15.775109_2 
I13.NODE_3626_length_1931_cov_8.926463_1 K01318
I13.NODE_3626_length_1931_cov_8.926463_2 
I13.NODE_36957_length_1547_cov_9.621202.764.1569_1 
I13.NODE_36957_length_1547_cov_9.621202.764.1569_2 
I13.NODE_3711_length_415_cov_5.101205_1 K03741
I13.NODE_37236_length_557_cov_7.549372_1 
I13.NODE_40052_length_592_cov_9.064189_1 
I13.NODE_40345_length_776_cov_11.262887_1 
I13.NODE_40459_length_1460_cov_5.971233_1 
I13.NODE_40459_length_1460_cov_5.971233_2 
I13.NODE_41834_length_559_cov_4.221825_1 K04066
I13.NODE_42514_length_839_cov_9.230036.1.624_1 K03589
I13.NODE_43369_length_479_cov_11.235909_1 
I13.NODE_43369_length_479_cov_11.235909_2 
I13.NODE_4369_length_1493_cov_16.931681_1 K07035
I13.NODE_44122_length_607_cov_11.011532_1 
I13.NODE_44122_length_607_cov_11.011532_2 
I13.NODE_4426_length_1458_cov_8.995199_1 K01153
I13.NODE_4426_length_1458_cov_8.995199_2 K01154
I13.NODE_44426_length_1089_cov_8.369146_1 
I13.NODE_4475_length_442_cov_8.837104_1 
I13.NODE_4481_length_707_cov_7.421499_1 
I13.NODE_4481_length_707_cov_7.421499_2 
I13.NODE_45863_length_628_cov_8.404459_1 
I13.NODE_45864_length_497_cov_10.770624_1 
I13.NODE_45864_length_497_cov_10.770624_2 K07015
I13.NODE_4588_length_624_cov_9.043269_1 
I13.NODE_4588_length_624_cov_9.043269_2 
I13.NODE_45978_length_406_cov_11.403941_1 
I13.NODE_46247_length_1596_cov_9.387845.1.1136_1 K11664
I13.NODE_46247_length_1596_cov_9.387845.1.1136_2 
I13.NODE_46532_length_2517_cov_6.096543.1736.2539_1 
I13.NODE_46807_length_661_cov_8.263238_1 
I13.NODE_46807_length_661_cov_8.263238_2 
I13.NODE_46835_length_1478_cov_9.958728.168.1049_1 
I13.NODE_46835_length_1478_cov_9.958728.168.1049_2 
I13.NODE_47363_length_587_cov_11.124361_1 
I13.NODE_47363_length_587_cov_11.124361_2 K01409
I13.NODE_47532_length_473_cov_7.699789_1 K01689
I13.NODE_47706_length_472_cov_5.436440_1 
I13.NODE_4821_length_5235_cov_13.632855_1 
I13.NODE_4821_length_5235_cov_13.632855_2 K02012
I13.NODE_4821_length_5235_cov_13.632855_3 K02486
I13.NODE_4821_length_5235_cov_13.632855_4 
I13.NODE_4821_length_5235_cov_13.632855_5 K07720
I13.NODE_4821_length_5235_cov_13.632855_6 K07784
I13.NODE_48754_length_1169_cov_6.150556.219.1191_1 
I13.NODE_48769_length_487_cov_9.852156_1 K06886
I13.NODE_48769_length_487_cov_9.852156_2 
I13.NODE_48947_length_412_cov_11.580097_1 
I13.NODE_49073_length_510_cov_8.758823_1 
I13.NODE_49848_length_1194_cov_9.173367_1 
I13.NODE_50397_length_389_cov_8.197944_1 
I13.NODE_5088_length_7679_cov_11.241698_1 
I13.NODE_5088_length_7679_cov_11.241698_2 
I13.NODE_5088_length_7679_cov_11.241698_3 K01478
I13.NODE_5088_length_7679_cov_11.241698_4 K03758
I13.NODE_5088_length_7679_cov_11.241698_5 
I13.NODE_5088_length_7679_cov_11.241698_6 K00611
I13.NODE_5088_length_7679_cov_11.241698_7 K00926
I13.NODE_50953_length_601_cov_9.780366_1 
I13.NODE_5111_length_1750_cov_14.125714_1 
I13.NODE_5111_length_1750_cov_14.125714_2 K01448
I13.NODE_5111_length_1750_cov_14.125714_3 
I13.NODE_51811_length_796_cov_6.879397_1 
I13.NODE_51811_length_796_cov_6.879397_2 
I13.NODE_51861_length_626_cov_15.937699_1 
I13.NODE_5218_length_537_cov_11.491620_1 
I13.NODE_5218_length_537_cov_11.491620_2 
I13.NODE_52485_length_945_cov_8.017989_1 
I13.NODE_52725_length_461_cov_8.488070_1 
I13.NODE_53044_length_927_cov_10.250270_1 
I13.NODE_5333_length_504_cov_17.263889_1 
I13.NODE_5333_length_504_cov_17.263889_2 
I13.NODE_54267_length_562_cov_10.483986_1 
I13.NODE_54306_length_2288_cov_11.183566.1.635_1 
I13.NODE_54306_length_2288_cov_11.183566.1.635_2 
I13.NODE_54458_length_474_cov_11.780591_1 
I13.NODE_54552_length_613_cov_9.706362_1 
I13.NODE_54556_length_385_cov_7.425974_1 
I13.NODE_54650_length_394_cov_9.238579_1 
I13.NODE_5519_length_982_cov_15.088594.72.1004_1 K07089
I13.NODE_56905_length_537_cov_11.137803_1 
I13.NODE_56905_length_537_cov_11.137803_2 
I13.NODE_5729_length_643_cov_10.601867_1 K03571
I13.NODE_5729_length_643_cov_10.601867_2 
I13.NODE_5791_length_911_cov_10.090011_1 
I13.NODE_5791_length_911_cov_10.090011_2 
I13.NODE_5901_length_1427_cov_9.415557.1.1368_1 
I13.NODE_59276_length_402_cov_17.358210_1 
I13.NODE_59276_length_402_cov_17.358210_2 
I13.NODE_6162_length_573_cov_8.422338_1 
I13.NODE_6313_length_412_cov_8.563107_1 
I13.NODE_659_length_1887_cov_14.069423.1.1779_1 K01866
I13.NODE_6896_length_9144_cov_8.975065_1 K07667
I13.NODE_6896_length_9144_cov_8.975065_2 K07646
I13.NODE_6896_length_9144_cov_8.975065_3 K01546
I13.NODE_6896_length_9144_cov_8.975065_4 K01547
I13.NODE_6896_length_9144_cov_8.975065_5 K01548
I13.NODE_6896_length_9144_cov_8.975065_6 
I13.NODE_7132_length_800_cov_10.483750_1 
I13.NODE_7234_length_585_cov_12.169230_1 K01358
I13.NODE_7318_length_994_cov_8.614688.1.760_1 
I13.NODE_7321_length_974_cov_9.330595.1.717_1 
I13.NODE_7346_length_1321_cov_10.391370_1 
I13.NODE_7727_length_397_cov_24.914358_1 
I13.NODE_79200_length_552_cov_8.036232_1 
I13.NODE_7932_length_539_cov_7.320965_1 
I13.NODE_7932_length_539_cov_7.320965_2 
I13.NODE_7937_length_392_cov_10.122449_1 
I13.NODE_7992_length_2509_cov_12.410921_1 
I13.NODE_7992_length_2509_cov_12.410921_2 
I13.NODE_7992_length_2509_cov_12.410921_3 K03704
I13.NODE_7992_length_2509_cov_12.410921_4 
I13.NODE_7992_length_2509_cov_12.410921_5 
I13.NODE_7992_length_2509_cov_12.410921_6 
I13.NODE_8072_length_486_cov_10.360083_1 
I13.NODE_8187_length_2612_cov_8.765697.1.706_1 
I13.NODE_8369_length_749_cov_8.548732_1 
I13.NODE_93999_length_482_cov_11.240664_1 
I13.NODE_93999_length_482_cov_11.240664_2 K00793
I13.NODE_93999_length_482_cov_11.240664_3 K11752
I13.NODE_94339_length_381_cov_10.834645_1 
I13.NODE_95931_length_473_cov_8.993657_1 
I13.NODE_9741_length_1075_cov_7.853953_1 K03892
I13.NODE_9741_length_1075_cov_7.853953_2 
I13.NODE_9741_length_1075_cov_7.853953_3 
I13.NODE_99046_length_2125_cov_9.550117.178.1964_1 K03762
I13.NODE_99110_length_866_cov_7.096998_1 
I4.NODE_239_length_20365_cov_119.611099_1 
I4.NODE_239_length_20365_cov_119.611099_10 
I4.NODE_239_length_20365_cov_119.611099_11 
I4.NODE_239_length_20365_cov_119.611099_12 
I4.NODE_239_length_20365_cov_119.611099_13 
I4.NODE_239_length_20365_cov_119.611099_14 
I4.NODE_239_length_20365_cov_119.611099_15 
I4.NODE_239_length_20365_cov_119.611099_16 K06904
I4.NODE_239_length_20365_cov_119.611099_17 
I4.NODE_239_length_20365_cov_119.611099_18 
I4.NODE_239_length_20365_cov_119.611099_19 
I4.NODE_239_length_20365_cov_119.611099_2 
I4.NODE_239_length_20365_cov_119.611099_20 
I4.NODE_239_length_20365_cov_119.611099_21 
I4.NODE_239_length_20365_cov_119.611099_22 
I4.NODE_239_length_20365_cov_119.611099_23 
I4.NODE_239_length_20365_cov_119.611099_24 
I4.NODE_239_length_20365_cov_119.611099_25 
I4.NODE_239_length_20365_cov_119.611099_26 
I4.NODE_239_length_20365_cov_119.611099_27 
I4.NODE_239_length_20365_cov_119.611099_28 
I4.NODE_239_length_20365_cov_119.611099_29 
I4.NODE_239_length_20365_cov_119.611099_3 
I4.NODE_239_length_20365_cov_119.611099_30 
I4.NODE_239_length_20365_cov_119.611099_31 
I4.NODE_239_length_20365_cov_119.611099_32 
I4.NODE_239_length_20365_cov_119.611099_4 
I4.NODE_239_length_20365_cov_119.611099_5 
I4.NODE_239_length_20365_cov_119.611099_6 
I4.NODE_239_length_20365_cov_119.611099_7 
I4.NODE_239_length_20365_cov_119.611099_8 
I4.NODE_239_length_20365_cov_119.611099_9 
I8.NODE_1281_length_1553_cov_65.302643_1 K07486
I9.NODE_1248_length_350_cov_66.294289_1 
I9.NODE_965_length_722_cov_78.754845_1 K07498
