# Supplementary material for: Genome resolved analysis of a premature infant gut microbial community reveals a Varibaculum cambriense genome and a shift towards fermentation-based metabolism during the third week of life
Source: Microbiome. 2013 Dec 17;1:30. doi: 10.1186/2049-2618-1-30 (PMC4177395; doi:10.1186/2049-2618-1-30)
Supplement: Additional file 6 — EMIRGE reconstructed 16S rRNA gene sequences. [file 2049-2618-1-30-S6.zip › af6_kegg_annotations/Streptococcus_anginosus.ko]

I1.NODE_1047_length_698_cov_471.845276_1 
I1.NODE_1078_length_6107_cov_222.588837_1 
I1.NODE_1078_length_6107_cov_222.588837_2 K02773
I1.NODE_1078_length_6107_cov_222.588837_3 K02775
I1.NODE_1078_length_6107_cov_222.588837_4 K02774
I1.NODE_1078_length_6107_cov_222.588837_5 
I1.NODE_1078_length_6107_cov_222.588837_6 
I1.NODE_1078_length_6107_cov_222.588837_7 
I1.NODE_1081_length_1353_cov_570.868469_1 K07497
I1.NODE_1081_length_1353_cov_570.868469_2 
I1.NODE_1095_length_2136_cov_428.742035_1 
I1.NODE_1099_length_1580_cov_1767.784790_1 
I1.NODE_1099_length_1580_cov_1767.784790_2 
I1.NODE_1099_length_1580_cov_1767.784790_3 
I1.NODE_1100_length_947_cov_431.202759_1 K07485
I1.NODE_1101_length_726_cov_373.880157_1 
I1.NODE_1101_length_726_cov_373.880157_2 
I1.NODE_1104_length_2733_cov_978.663391_1 
I1.NODE_1104_length_2733_cov_978.663391_2 
I1.NODE_1104_length_2733_cov_978.663391_3 
I1.NODE_1105_length_2035_cov_2527.699707_1 
I1.NODE_1109_length_1282_cov_405.455536_1 
I1.NODE_1110_length_970_cov_1388.164917_1 K07482
I1.NODE_1113_length_3104_cov_226.780289_1 K01091
I1.NODE_1113_length_3104_cov_226.780289_2 K01752
I1.NODE_1113_length_3104_cov_226.780289_3 K01752
I1.NODE_1113_length_3104_cov_226.780289_4 
I1.NODE_1114_length_27734_cov_238.384476_1 
I1.NODE_1114_length_27734_cov_238.384476_10 K12295
I1.NODE_1114_length_27734_cov_238.384476_11 
I1.NODE_1114_length_27734_cov_238.384476_12 
I1.NODE_1114_length_27734_cov_238.384476_13 K03923
I1.NODE_1114_length_27734_cov_238.384476_14 
I1.NODE_1114_length_27734_cov_238.384476_15 K01784
I1.NODE_1114_length_27734_cov_238.384476_16 K01867
I1.NODE_1114_length_27734_cov_238.384476_17 K00088
I1.NODE_1114_length_27734_cov_238.384476_18 K03629
I1.NODE_1114_length_27734_cov_238.384476_19 
I1.NODE_1114_length_27734_cov_238.384476_2 
I1.NODE_1114_length_27734_cov_238.384476_20 K01423
I1.NODE_1114_length_27734_cov_238.384476_21 K01417
I1.NODE_1114_length_27734_cov_238.384476_22 
I1.NODE_1114_length_27734_cov_238.384476_23 K00995
I1.NODE_1114_length_27734_cov_238.384476_24 K02006
I1.NODE_1114_length_27734_cov_238.384476_25 
I1.NODE_1114_length_27734_cov_238.384476_26 K02008
I1.NODE_1114_length_27734_cov_238.384476_27 
I1.NODE_1114_length_27734_cov_238.384476_3 K02338
I1.NODE_1114_length_27734_cov_238.384476_4 K02313
I1.NODE_1114_length_27734_cov_238.384476_5 K03497
I1.NODE_1114_length_27734_cov_238.384476_6 K01362
I1.NODE_1114_length_27734_cov_238.384476_7 K00783
I1.NODE_1114_length_27734_cov_238.384476_8 
I1.NODE_1114_length_27734_cov_238.384476_9 K12294
I1.NODE_1115_length_462_cov_452.597412_1 
I1.NODE_1124_length_564_cov_397.663116_1 
I1.NODE_1135_length_13257_cov_236.152756_1 K07482
I1.NODE_1135_length_13257_cov_236.152756_10 K01056
I1.NODE_1135_length_13257_cov_236.152756_11 K06942
I1.NODE_1135_length_13257_cov_236.152756_2 K12296
I1.NODE_1135_length_13257_cov_236.152756_3 K03798
I1.NODE_1135_length_13257_cov_236.152756_4 K00760
I1.NODE_1135_length_13257_cov_236.152756_5 K04075
I1.NODE_1135_length_13257_cov_236.152756_6 
I1.NODE_1135_length_13257_cov_236.152756_7 
I1.NODE_1135_length_13257_cov_236.152756_8 
I1.NODE_1135_length_13257_cov_236.152756_9 K03723
I1.NODE_1136_length_504_cov_381.837311_1 K07486
I10.NODE_3413_length_514_cov_103.268486.1.540_1 
I10.NODE_3650_length_372_cov_288.217743_1 
I10.NODE_4036_length_662_cov_142.048340.39.710_1 
I10.NODE_4546_length_369_cov_46.281841_1 
I10.NODE_4546_length_369_cov_46.281841_2 
I10.NODE_4602_length_538_cov_615.548340_1 
I10.NODE_4629_length_456_cov_126.809212_1 
I12.NODE_10548_length_411_cov_38.000000_1 
I12.NODE_11582_length_691_cov_32.583214_1 
I12.NODE_11582_length_691_cov_32.583214_2 
I12.NODE_13090_length_461_cov_27.440348_1 
I12.NODE_13090_length_461_cov_27.440348_2 
I12.NODE_14398_length_938_cov_205.176971_1 
I12.NODE_24662_length_1193_cov_30.124895_1 
I13.NODE_104961_length_409_cov_35.960880.1.419_1 
I13.NODE_105817_length_636_cov_8.889937_1 
I13.NODE_107232_length_383_cov_7.516971_1 
I13.NODE_107232_length_383_cov_7.516971_2 
I13.NODE_107308_length_428_cov_6.070094_1 
I13.NODE_108539_length_378_cov_11.092592_1 
I13.NODE_108539_length_378_cov_11.092592_2 
I13.NODE_108707_length_530_cov_9.141509.1.400_1 
I13.NODE_13277_length_1709_cov_13.807489.1.1715_1 
I13.NODE_13277_length_1709_cov_13.807489.1.1715_2 
I13.NODE_13277_length_1709_cov_13.807489.1.1715_3 
I13.NODE_14852_length_497_cov_5.414487_1 
I13.NODE_14852_length_497_cov_5.414487_2 
I13.NODE_21075_length_501_cov_5.808383_1 
I13.NODE_21867_length_441_cov_13.707483_1 
I13.NODE_22065_length_503_cov_7.493042_1 
I13.NODE_22380_length_532_cov_7.742481.1.475_1 
I13.NODE_23070_length_481_cov_9.297297_1 
I13.NODE_23543_length_426_cov_7.814554_1 
I13.NODE_23543_length_426_cov_7.814554_2 
I13.NODE_24260_length_405_cov_8.024692_1 
I13.NODE_2643_length_1084_cov_10.975092_1 
I13.NODE_2643_length_1084_cov_10.975092_2 K07493
I13.NODE_35980_length_665_cov_7.305263_1 
I13.NODE_36292_length_395_cov_47.741772_1 
I13.NODE_36292_length_395_cov_47.741772_2 
I13.NODE_36404_length_387_cov_8.842378_1 
I13.NODE_36404_length_387_cov_8.842378_2 
I13.NODE_36404_length_387_cov_8.842378_3 
I13.NODE_37960_length_417_cov_7.613909_1 
I13.NODE_4060_length_409_cov_11.990220_1 
I13.NODE_45242_length_483_cov_8.857142_1 
I13.NODE_45242_length_483_cov_8.857142_2 
I13.NODE_46632_length_1730_cov_4.878035_1 K11175
I13.NODE_46632_length_1730_cov_4.878035_2 
I13.NODE_46632_length_1730_cov_4.878035_3 
I13.NODE_46996_length_638_cov_10.542319_1 
I13.NODE_46996_length_638_cov_10.542319_2 
I13.NODE_48066_length_631_cov_10.098257_1 
I13.NODE_48066_length_631_cov_10.098257_2 
I13.NODE_50972_length_24090_cov_11.641303.1.931_1 
I13.NODE_50972_length_24090_cov_11.641303.1.931_2 K02946
I13.NODE_50980_length_490_cov_6.085714_1 
I13.NODE_53573_length_468_cov_9.910256_1 
I13.NODE_53573_length_468_cov_9.910256_2 
I13.NODE_55960_length_438_cov_8.041096_1 
I13.NODE_55960_length_438_cov_8.041096_2 
I13.NODE_59017_length_461_cov_6.887202_1 K01788
I13.NODE_59017_length_461_cov_6.887202_2 
I13.NODE_59502_length_514_cov_5.838521.1.525_1 
I13.NODE_59502_length_514_cov_5.838521.1.525_2 
I13.NODE_64320_length_416_cov_7.105769_1 
I13.NODE_79456_length_456_cov_6.449562_1 
I13.NODE_80409_length_414_cov_15.169082_1 
I13.NODE_80409_length_414_cov_15.169082_2 
I13.NODE_8045_length_431_cov_9.306265_1 
I13.NODE_87721_length_411_cov_7.131387_1 
I13.NODE_87721_length_411_cov_7.131387_2 
I13.NODE_88046_length_384_cov_4.125000_1 
I13.NODE_88526_length_380_cov_10.492105_1 
I13.NODE_90728_length_396_cov_24.638889_1 
I13.NODE_90797_length_384_cov_6.460938_1 
I13.NODE_91835_length_386_cov_38.093266_1 
I13.NODE_91835_length_386_cov_38.093266_2 
I13.NODE_92605_length_382_cov_7.099476_1 
I13.NODE_93097_length_419_cov_9.498807_1 
I13.NODE_93097_length_419_cov_9.498807_2 
I13.NODE_93194_length_382_cov_7.821990_1 
I13.NODE_93203_length_500_cov_5.768000.1.428_1 
I13.NODE_93203_length_500_cov_5.768000.1.428_2 
I13.NODE_93235_length_516_cov_6.430233_1 
I13.NODE_93262_length_378_cov_6.701058_1 
I13.NODE_93337_length_387_cov_9.899225_1 
I13.NODE_93546_length_460_cov_6.436956_1 
I13.NODE_93546_length_460_cov_6.436956_2 
I13.NODE_93764_length_460_cov_9.815217_1 
I13.NODE_93764_length_460_cov_9.815217_2 
I13.NODE_93764_length_460_cov_9.815217_3 
I13.NODE_93811_length_424_cov_5.264151_1 
I13.NODE_94156_length_473_cov_8.871036_1 
I13.NODE_94156_length_473_cov_8.871036_2 
I13.NODE_94241_length_405_cov_7.506173_1 
I13.NODE_94346_length_420_cov_7.740476_1 
I13.NODE_94409_length_438_cov_5.831050_1 
I13.NODE_94409_length_438_cov_5.831050_2 
I13.NODE_94438_length_489_cov_6.451943_1 
I13.NODE_94534_length_393_cov_8.320611_1 
I13.NODE_94534_length_393_cov_8.320611_2 
I13.NODE_94582_length_682_cov_6.331378_1 
I13.NODE_94794_length_474_cov_9.755274_1 
I13.NODE_95092_length_436_cov_8.405963_1 
I13.NODE_95470_length_408_cov_5.556373_1 
I13.NODE_96658_length_697_cov_8.555237_1 
I13.NODE_96709_length_399_cov_10.468672.17.421_1 
I13.NODE_96745_length_450_cov_7.446667_1 
I13.NODE_96745_length_450_cov_7.446667_2 
I13.NODE_96751_length_612_cov_9.147058.155.604_1 
I13.NODE_96847_length_437_cov_6.144165_1 
I13.NODE_96935_length_384_cov_9.036458_1 
I13.NODE_96935_length_384_cov_9.036458_2 
I13.NODE_96984_length_1061_cov_7.242224.1.1050_1 
I13.NODE_97039_length_523_cov_9.523901_1 
I13.NODE_97112_length_399_cov_8.190476_1 
I13.NODE_97209_length_400_cov_7.262500_1 
I13.NODE_97696_length_491_cov_6.564155.1.437_1 
I13.NODE_97865_length_700_cov_7.070000_1 
I13.NODE_99076_length_624_cov_6.192307_1 K11065
I13.NODE_99076_length_624_cov_6.192307_2 
I13.NODE_99274_length_409_cov_5.303178_1 
I2.NODE_751_length_6966_cov_177.558716.4.7054_1 K02346
I2.NODE_751_length_6966_cov_177.558716.4.7054_2 K00656
I2.NODE_751_length_6966_cov_177.558716.4.7054_3 
I2.NODE_751_length_6966_cov_177.558716.4.7054_4 
I2.NODE_751_length_6966_cov_177.558716.4.7054_5 K01641
I2.NODE_751_length_6966_cov_177.558716.4.7054_6 
I2.NODE_767_length_53790_cov_188.022629_1 K00009
I2.NODE_767_length_53790_cov_188.022629_10 
I2.NODE_767_length_53790_cov_188.022629_11 K02246
I2.NODE_767_length_53790_cov_188.022629_12 K02245
I2.NODE_767_length_53790_cov_188.022629_13 K02244
I2.NODE_767_length_53790_cov_188.022629_14 K02243
I2.NODE_767_length_53790_cov_188.022629_15 
I2.NODE_767_length_53790_cov_188.022629_16 K01915
I2.NODE_767_length_53790_cov_188.022629_17 K03713
I2.NODE_767_length_53790_cov_188.022629_18 
I2.NODE_767_length_53790_cov_188.022629_19 K00927
I2.NODE_767_length_53790_cov_188.022629_2 K02798
I2.NODE_767_length_53790_cov_188.022629_20 K03046
I2.NODE_767_length_53790_cov_188.022629_21 K03043
I2.NODE_767_length_53790_cov_188.022629_22 K03693
I2.NODE_767_length_53790_cov_188.022629_23 K01866
I2.NODE_767_length_53790_cov_188.022629_24 
I2.NODE_767_length_53790_cov_188.022629_25 
I2.NODE_767_length_53790_cov_188.022629_26 
I2.NODE_767_length_53790_cov_188.022629_27 
I2.NODE_767_length_53790_cov_188.022629_28 
I2.NODE_767_length_53790_cov_188.022629_29 
I2.NODE_767_length_53790_cov_188.022629_3 K03483
I2.NODE_767_length_53790_cov_188.022629_30 K06919
I2.NODE_767_length_53790_cov_188.022629_31 
I2.NODE_767_length_53790_cov_188.022629_32 
I2.NODE_767_length_53790_cov_188.022629_33 
I2.NODE_767_length_53790_cov_188.022629_34 
I2.NODE_767_length_53790_cov_188.022629_35 
I2.NODE_767_length_53790_cov_188.022629_36 
I2.NODE_767_length_53790_cov_188.022629_37 
I2.NODE_767_length_53790_cov_188.022629_38 
I2.NODE_767_length_53790_cov_188.022629_39 
I2.NODE_767_length_53790_cov_188.022629_4 K02799 K02800
I2.NODE_767_length_53790_cov_188.022629_40 
I2.NODE_767_length_53790_cov_188.022629_41 
I2.NODE_767_length_53790_cov_188.022629_42 
I2.NODE_767_length_53790_cov_188.022629_43 
I2.NODE_767_length_53790_cov_188.022629_44 
I2.NODE_767_length_53790_cov_188.022629_45 K00563
I2.NODE_767_length_53790_cov_188.022629_46 K01362
I2.NODE_767_length_53790_cov_188.022629_47 K01934
I2.NODE_767_length_53790_cov_188.022629_48 K05823
I2.NODE_767_length_53790_cov_188.022629_49 K00674
I2.NODE_767_length_53790_cov_188.022629_5 K00820
I2.NODE_767_length_53790_cov_188.022629_50 K09698
I2.NODE_767_length_53790_cov_188.022629_51 K04485
I2.NODE_767_length_53790_cov_188.022629_52 K01520
I2.NODE_767_length_53790_cov_188.022629_53 K01297
I2.NODE_767_length_53790_cov_188.022629_54 
I2.NODE_767_length_53790_cov_188.022629_55 
I2.NODE_767_length_53790_cov_188.022629_6 K00925
I2.NODE_767_length_53790_cov_188.022629_7 K00571
I2.NODE_767_length_53790_cov_188.022629_8 
I2.NODE_767_length_53790_cov_188.022629_9 K02248
I2.NODE_797_length_70331_cov_173.573273_1 K04086
I2.NODE_797_length_70331_cov_173.573273_10 K00615
I2.NODE_797_length_70331_cov_173.573273_11 K01881
I2.NODE_797_length_70331_cov_173.573273_12 K03210
I2.NODE_797_length_70331_cov_173.573273_13 K00806
I2.NODE_797_length_70331_cov_173.573273_14 K00981
I2.NODE_797_length_70331_cov_173.573273_15 K01417
I2.NODE_797_length_70331_cov_173.573273_16 K01881
I2.NODE_797_length_70331_cov_173.573273_17 
I2.NODE_797_length_70331_cov_173.573273_18 K01927
I2.NODE_797_length_70331_cov_173.573273_19 
I2.NODE_797_length_70331_cov_173.573273_2 K03475
I2.NODE_797_length_70331_cov_173.573273_20 K01261
I2.NODE_797_length_70331_cov_173.573273_21 
I2.NODE_797_length_70331_cov_173.573273_22 
I2.NODE_797_length_70331_cov_173.573273_23 K06878
I2.NODE_797_length_70331_cov_173.573273_24 K03111
I2.NODE_797_length_70331_cov_173.573273_25 
I2.NODE_797_length_70331_cov_173.573273_26 
I2.NODE_797_length_70331_cov_173.573273_27 K01234
I2.NODE_797_length_70331_cov_173.573273_28 
I2.NODE_797_length_70331_cov_173.573273_29 K10109
I2.NODE_797_length_70331_cov_173.573273_3 K02822
I2.NODE_797_length_70331_cov_173.573273_30 K10110
I2.NODE_797_length_70331_cov_173.573273_31 
I2.NODE_797_length_70331_cov_173.573273_32 K10439
I2.NODE_797_length_70331_cov_173.573273_33 
I2.NODE_797_length_70331_cov_173.573273_34 K02479
I2.NODE_797_length_70331_cov_173.573273_35 K02027
I2.NODE_797_length_70331_cov_173.573273_36 K02744
I2.NODE_797_length_70331_cov_173.573273_37 K02794
I2.NODE_797_length_70331_cov_173.573273_38 
I2.NODE_797_length_70331_cov_173.573273_39 
I2.NODE_797_length_70331_cov_173.573273_4 K02821
I2.NODE_797_length_70331_cov_173.573273_40 
I2.NODE_797_length_70331_cov_173.573273_41 K04078
I2.NODE_797_length_70331_cov_173.573273_42 K04077
I2.NODE_797_length_70331_cov_173.573273_43 
I2.NODE_797_length_70331_cov_173.573273_44 
I2.NODE_797_length_70331_cov_173.573273_45 K09765
I2.NODE_797_length_70331_cov_173.573273_46 K00904
I2.NODE_797_length_70331_cov_173.573273_47 K06950
I2.NODE_797_length_70331_cov_173.573273_48 
I2.NODE_797_length_70331_cov_173.573273_49 
I2.NODE_797_length_70331_cov_173.573273_5 K03081
I2.NODE_797_length_70331_cov_173.573273_50 
I2.NODE_797_length_70331_cov_173.573273_51 
I2.NODE_797_length_70331_cov_173.573273_52 
I2.NODE_797_length_70331_cov_173.573273_53 
I2.NODE_797_length_70331_cov_173.573273_54 K07478
I2.NODE_797_length_70331_cov_173.573273_55 
I2.NODE_797_length_70331_cov_173.573273_56 K03574
I2.NODE_797_length_70331_cov_173.573273_57 
I2.NODE_797_length_70331_cov_173.573273_58 K02687
I2.NODE_797_length_70331_cov_173.573273_59 K09761
I2.NODE_797_length_70331_cov_173.573273_6 K03082
I2.NODE_797_length_70331_cov_173.573273_60 
I2.NODE_797_length_70331_cov_173.573273_61 K00951
I2.NODE_797_length_70331_cov_173.573273_62 K07560
I2.NODE_797_length_70331_cov_173.573273_63 K03709
I2.NODE_797_length_70331_cov_173.573273_64 K09818
I2.NODE_797_length_70331_cov_173.573273_65 K09819
I2.NODE_797_length_70331_cov_173.573273_66 K09820
I2.NODE_797_length_70331_cov_173.573273_67 K07386
I2.NODE_797_length_70331_cov_173.573273_68 
I2.NODE_797_length_70331_cov_173.573273_69 K01869
I2.NODE_797_length_70331_cov_173.573273_7 K01786
I2.NODE_797_length_70331_cov_173.573273_8 K03493
I2.NODE_797_length_70331_cov_173.573273_9 K03476
I2.NODE_803_length_8103_cov_185.851913_1 K07636
I2.NODE_803_length_8103_cov_185.851913_10 
I2.NODE_803_length_8103_cov_185.851913_2 
I2.NODE_803_length_8103_cov_185.851913_3 K02039
I2.NODE_803_length_8103_cov_185.851913_4 K02036
I2.NODE_803_length_8103_cov_185.851913_5 K02038
I2.NODE_803_length_8103_cov_185.851913_6 K02037
I2.NODE_803_length_8103_cov_185.851913_7 K02040
I2.NODE_803_length_8103_cov_185.851913_8 
I2.NODE_803_length_8103_cov_185.851913_9 
I2.NODE_804_length_590_cov_426.344055_1 
I2.NODE_806_length_13041_cov_172.484695.2.13129_1 
I2.NODE_806_length_13041_cov_172.484695.2.13129_10 K09816
I2.NODE_806_length_13041_cov_172.484695.2.13129_11 K09817
I2.NODE_806_length_13041_cov_172.484695.2.13129_12 
I2.NODE_806_length_13041_cov_172.484695.2.13129_13 
I2.NODE_806_length_13041_cov_172.484695.2.13129_2 K02601
I2.NODE_806_length_13041_cov_172.484695.2.13129_3 K03073
I2.NODE_806_length_13041_cov_172.484695.2.13129_4 K12555
I2.NODE_806_length_13041_cov_172.484695.2.13129_5 K06180
I2.NODE_806_length_13041_cov_172.484695.2.13129_6 
I2.NODE_806_length_13041_cov_172.484695.2.13129_7 K01533
I2.NODE_806_length_13041_cov_172.484695.2.13129_8 K02546
I2.NODE_806_length_13041_cov_172.484695.2.13129_9 K09815
I2.NODE_808_length_68715_cov_168.678909_1 
I2.NODE_808_length_68715_cov_168.678909_10 
I2.NODE_808_length_68715_cov_168.678909_11 
I2.NODE_808_length_68715_cov_168.678909_12 K03502
I2.NODE_808_length_68715_cov_168.678909_13 
I2.NODE_808_length_68715_cov_168.678909_14 
I2.NODE_808_length_68715_cov_168.678909_15 K00590
I2.NODE_808_length_68715_cov_168.678909_16 
I2.NODE_808_length_68715_cov_168.678909_17 
I2.NODE_808_length_68715_cov_168.678909_18 
I2.NODE_808_length_68715_cov_168.678909_19 
I2.NODE_808_length_68715_cov_168.678909_2 K00800
I2.NODE_808_length_68715_cov_168.678909_20 
I2.NODE_808_length_68715_cov_168.678909_21 
I2.NODE_808_length_68715_cov_168.678909_22 
I2.NODE_808_length_68715_cov_168.678909_23 
I2.NODE_808_length_68715_cov_168.678909_24 
I2.NODE_808_length_68715_cov_168.678909_25 
I2.NODE_808_length_68715_cov_168.678909_26 K06919
I2.NODE_808_length_68715_cov_168.678909_27 
I2.NODE_808_length_68715_cov_168.678909_28 
I2.NODE_808_length_68715_cov_168.678909_29 
I2.NODE_808_length_68715_cov_168.678909_3 K00891
I2.NODE_808_length_68715_cov_168.678909_30 
I2.NODE_808_length_68715_cov_168.678909_31 
I2.NODE_808_length_68715_cov_168.678909_32 
I2.NODE_808_length_68715_cov_168.678909_33 
I2.NODE_808_length_68715_cov_168.678909_34 
I2.NODE_808_length_68715_cov_168.678909_35 
I2.NODE_808_length_68715_cov_168.678909_36 
I2.NODE_808_length_68715_cov_168.678909_37 
I2.NODE_808_length_68715_cov_168.678909_38 
I2.NODE_808_length_68715_cov_168.678909_39 
I2.NODE_808_length_68715_cov_168.678909_4 K04518
I2.NODE_808_length_68715_cov_168.678909_40 
I2.NODE_808_length_68715_cov_168.678909_41 
I2.NODE_808_length_68715_cov_168.678909_42 
I2.NODE_808_length_68715_cov_168.678909_43 
I2.NODE_808_length_68715_cov_168.678909_44 
I2.NODE_808_length_68715_cov_168.678909_45 
I2.NODE_808_length_68715_cov_168.678909_46 
I2.NODE_808_length_68715_cov_168.678909_47 
I2.NODE_808_length_68715_cov_168.678909_48 
I2.NODE_808_length_68715_cov_168.678909_49 
I2.NODE_808_length_68715_cov_168.678909_5 
I2.NODE_808_length_68715_cov_168.678909_50 
I2.NODE_808_length_68715_cov_168.678909_51 
I2.NODE_808_length_68715_cov_168.678909_52 
I2.NODE_808_length_68715_cov_168.678909_53 
I2.NODE_808_length_68715_cov_168.678909_54 
I2.NODE_808_length_68715_cov_168.678909_55 
I2.NODE_808_length_68715_cov_168.678909_56 
I2.NODE_808_length_68715_cov_168.678909_57 
I2.NODE_808_length_68715_cov_168.678909_58 
I2.NODE_808_length_68715_cov_168.678909_59 
I2.NODE_808_length_68715_cov_168.678909_6 K00599
I2.NODE_808_length_68715_cov_168.678909_60 
I2.NODE_808_length_68715_cov_168.678909_61 
I2.NODE_808_length_68715_cov_168.678909_62 
I2.NODE_808_length_68715_cov_168.678909_63 
I2.NODE_808_length_68715_cov_168.678909_64 
I2.NODE_808_length_68715_cov_168.678909_65 
I2.NODE_808_length_68715_cov_168.678909_66 K02315
I2.NODE_808_length_68715_cov_168.678909_67 
I2.NODE_808_length_68715_cov_168.678909_68 K03205
I2.NODE_808_length_68715_cov_168.678909_69 
I2.NODE_808_length_68715_cov_168.678909_7 
I2.NODE_808_length_68715_cov_168.678909_70 
I2.NODE_808_length_68715_cov_168.678909_71 
I2.NODE_808_length_68715_cov_168.678909_72 
I2.NODE_808_length_68715_cov_168.678909_73 
I2.NODE_808_length_68715_cov_168.678909_74 
I2.NODE_808_length_68715_cov_168.678909_75 
I2.NODE_808_length_68715_cov_168.678909_76 
I2.NODE_808_length_68715_cov_168.678909_77 
I2.NODE_808_length_68715_cov_168.678909_8 
I2.NODE_808_length_68715_cov_168.678909_9 
I2.NODE_816_length_47977_cov_166.111160_1 K07010
I2.NODE_816_length_47977_cov_166.111160_10 K12574
I2.NODE_816_length_47977_cov_166.111160_11 K00134
I2.NODE_816_length_47977_cov_166.111160_12 
I2.NODE_816_length_47977_cov_166.111160_13 K02355
I2.NODE_816_length_47977_cov_166.111160_14 K02992
I2.NODE_816_length_47977_cov_166.111160_15 K02950
I2.NODE_816_length_47977_cov_166.111160_16 
I2.NODE_816_length_47977_cov_166.111160_17 K09685
I2.NODE_816_length_47977_cov_166.111160_18 K03698
I2.NODE_816_length_47977_cov_166.111160_19 K09760
I2.NODE_816_length_47977_cov_166.111160_2 K00057
I2.NODE_816_length_47977_cov_166.111160_20 K00949
I2.NODE_816_length_47977_cov_166.111160_21 K01783
I2.NODE_816_length_47977_cov_166.111160_22 K06949
I2.NODE_816_length_47977_cov_166.111160_23 K02528
I2.NODE_816_length_47977_cov_166.111160_24 
I2.NODE_816_length_47977_cov_166.111160_25 K05985
I2.NODE_816_length_47977_cov_166.111160_26 K03424
I2.NODE_816_length_47977_cov_166.111160_27 K02914
I2.NODE_816_length_47977_cov_166.111160_28 
I2.NODE_816_length_47977_cov_166.111160_29 K06346
I2.NODE_816_length_47977_cov_166.111160_3 K00963
I2.NODE_816_length_47977_cov_166.111160_30 K03217
I2.NODE_816_length_47977_cov_166.111160_31 K03536
I2.NODE_816_length_47977_cov_166.111160_32 K00864
I2.NODE_816_length_47977_cov_166.111160_33 K01810
I2.NODE_816_length_47977_cov_166.111160_34 
I2.NODE_816_length_47977_cov_166.111160_35 K11991
I2.NODE_816_length_47977_cov_166.111160_36 K07448
I2.NODE_816_length_47977_cov_166.111160_37 K01939
I2.NODE_816_length_47977_cov_166.111160_38 K01919
I2.NODE_816_length_47977_cov_166.111160_39 
I2.NODE_816_length_47977_cov_166.111160_4 
I2.NODE_816_length_47977_cov_166.111160_40 K00001
I2.NODE_816_length_47977_cov_166.111160_41 
I2.NODE_816_length_47977_cov_166.111160_42 
I2.NODE_816_length_47977_cov_166.111160_43 K04083
I2.NODE_816_length_47977_cov_166.111160_44 K05540
I2.NODE_816_length_47977_cov_166.111160_45 
I2.NODE_816_length_47977_cov_166.111160_46 K03696
I2.NODE_816_length_47977_cov_166.111160_47 K03708
I2.NODE_816_length_47977_cov_166.111160_48 
I2.NODE_816_length_47977_cov_166.111160_49 K02357
I2.NODE_816_length_47977_cov_166.111160_5 
I2.NODE_816_length_47977_cov_166.111160_50 K02967
I2.NODE_816_length_47977_cov_166.111160_6 K01409
I2.NODE_816_length_47977_cov_166.111160_7 K03789
I2.NODE_816_length_47977_cov_166.111160_8 
I2.NODE_816_length_47977_cov_166.111160_9 
I2.NODE_817_length_29372_cov_185.750549_1 
I2.NODE_817_length_29372_cov_185.750549_10 
I2.NODE_817_length_29372_cov_185.750549_11 
I2.NODE_817_length_29372_cov_185.750549_12 
I2.NODE_817_length_29372_cov_185.750549_13 
I2.NODE_817_length_29372_cov_185.750549_14 
I2.NODE_817_length_29372_cov_185.750549_15 
I2.NODE_817_length_29372_cov_185.750549_16 K03169
I2.NODE_817_length_29372_cov_185.750549_17 
I2.NODE_817_length_29372_cov_185.750549_18 
I2.NODE_817_length_29372_cov_185.750549_19 
I2.NODE_817_length_29372_cov_185.750549_2 
I2.NODE_817_length_29372_cov_185.750549_20 
I2.NODE_817_length_29372_cov_185.750549_21 K06223
I2.NODE_817_length_29372_cov_185.750549_22 
I2.NODE_817_length_29372_cov_185.750549_23 
I2.NODE_817_length_29372_cov_185.750549_24 
I2.NODE_817_length_29372_cov_185.750549_3 
I2.NODE_817_length_29372_cov_185.750549_4 
I2.NODE_817_length_29372_cov_185.750549_5 
I2.NODE_817_length_29372_cov_185.750549_6 
I2.NODE_817_length_29372_cov_185.750549_7 
I2.NODE_817_length_29372_cov_185.750549_8 
I2.NODE_817_length_29372_cov_185.750549_9 
I2.NODE_820_length_75878_cov_167.011261.1.75961_1 
I2.NODE_820_length_75878_cov_167.011261.1.75961_10 K02120
I2.NODE_820_length_75878_cov_167.011261.1.75961_11 K02118
I2.NODE_820_length_75878_cov_167.011261.1.75961_12 K02117
I2.NODE_820_length_75878_cov_167.011261.1.75961_13 
I2.NODE_820_length_75878_cov_167.011261.1.75961_14 K02122
I2.NODE_820_length_75878_cov_167.011261.1.75961_15 K02119
I2.NODE_820_length_75878_cov_167.011261.1.75961_16 K02121
I2.NODE_820_length_75878_cov_167.011261.1.75961_17 K02124
I2.NODE_820_length_75878_cov_167.011261.1.75961_18 K02123
I2.NODE_820_length_75878_cov_167.011261.1.75961_19 
I2.NODE_820_length_75878_cov_167.011261.1.75961_2 
I2.NODE_820_length_75878_cov_167.011261.1.75961_20 
I2.NODE_820_length_75878_cov_167.011261.1.75961_21 K00885
I2.NODE_820_length_75878_cov_167.011261.1.75961_22 K01639
I2.NODE_820_length_75878_cov_167.011261.1.75961_23 
I2.NODE_820_length_75878_cov_167.011261.1.75961_24 
I2.NODE_820_length_75878_cov_167.011261.1.75961_25 K02026
I2.NODE_820_length_75878_cov_167.011261.1.75961_26 K02025
I2.NODE_820_length_75878_cov_167.011261.1.75961_27 K02027
I2.NODE_820_length_75878_cov_167.011261.1.75961_28 K01788
I2.NODE_820_length_75878_cov_167.011261.1.75961_29 K00001
I2.NODE_820_length_75878_cov_167.011261.1.75961_3 
I2.NODE_820_length_75878_cov_167.011261.1.75961_30 
I2.NODE_820_length_75878_cov_167.011261.1.75961_31 K04072
I2.NODE_820_length_75878_cov_167.011261.1.75961_32 K00680
I2.NODE_820_length_75878_cov_167.011261.1.75961_33 K11431
I2.NODE_820_length_75878_cov_167.011261.1.75961_34 K01104
I2.NODE_820_length_75878_cov_167.011261.1.75961_35 K09962
I2.NODE_820_length_75878_cov_167.011261.1.75961_36 K03551
I2.NODE_820_length_75878_cov_167.011261.1.75961_37 K01785
I2.NODE_820_length_75878_cov_167.011261.1.75961_38 
I2.NODE_820_length_75878_cov_167.011261.1.75961_39 K02082
I2.NODE_820_length_75878_cov_167.011261.1.75961_4 K03322
I2.NODE_820_length_75878_cov_167.011261.1.75961_40 K02793
I2.NODE_820_length_75878_cov_167.011261.1.75961_41 K02796
I2.NODE_820_length_75878_cov_167.011261.1.75961_42 K02795
I2.NODE_820_length_75878_cov_167.011261.1.75961_43 K02794
I2.NODE_820_length_75878_cov_167.011261.1.75961_44 K12308
I2.NODE_820_length_75878_cov_167.011261.1.75961_45 
I2.NODE_820_length_75878_cov_167.011261.1.75961_46 
I2.NODE_820_length_75878_cov_167.011261.1.75961_47 K02440
I2.NODE_820_length_75878_cov_167.011261.1.75961_48 
I2.NODE_820_length_75878_cov_167.011261.1.75961_49 K05879
I2.NODE_820_length_75878_cov_167.011261.1.75961_5 K08987
I2.NODE_820_length_75878_cov_167.011261.1.75961_50 K05878
I2.NODE_820_length_75878_cov_167.011261.1.75961_51 
I2.NODE_820_length_75878_cov_167.011261.1.75961_52 
I2.NODE_820_length_75878_cov_167.011261.1.75961_53 K01756
I2.NODE_820_length_75878_cov_167.011261.1.75961_54 
I2.NODE_820_length_75878_cov_167.011261.1.75961_55 
I2.NODE_820_length_75878_cov_167.011261.1.75961_56 K01589
I2.NODE_820_length_75878_cov_167.011261.1.75961_57 K01588
I2.NODE_820_length_75878_cov_167.011261.1.75961_58 
I2.NODE_820_length_75878_cov_167.011261.1.75961_59 K01945
I2.NODE_820_length_75878_cov_167.011261.1.75961_6 K03712
I2.NODE_820_length_75878_cov_167.011261.1.75961_60 
I2.NODE_820_length_75878_cov_167.011261.1.75961_61 K00602
I2.NODE_820_length_75878_cov_167.011261.1.75961_62 
I2.NODE_820_length_75878_cov_167.011261.1.75961_63 K01933
I2.NODE_820_length_75878_cov_167.011261.1.75961_64 
I2.NODE_820_length_75878_cov_167.011261.1.75961_65 K00764
I2.NODE_820_length_75878_cov_167.011261.1.75961_66 K01952
I2.NODE_820_length_75878_cov_167.011261.1.75961_67 K01923
I2.NODE_820_length_75878_cov_167.011261.1.75961_68 K02078
I2.NODE_820_length_75878_cov_167.011261.1.75961_69 K03621
I2.NODE_820_length_75878_cov_167.011261.1.75961_7 
I2.NODE_820_length_75878_cov_167.011261.1.75961_70 K03584
I2.NODE_820_length_75878_cov_167.011261.1.75961_71 K00841
I2.NODE_820_length_75878_cov_167.011261.1.75961_72 K00948
I2.NODE_820_length_75878_cov_167.011261.1.75961_73 K03646
I2.NODE_820_length_75878_cov_167.011261.1.75961_74 K03571
I2.NODE_820_length_75878_cov_167.011261.1.75961_75 K03570
I2.NODE_820_length_75878_cov_167.011261.1.75961_8 
I2.NODE_820_length_75878_cov_167.011261.1.75961_9 K01733
I2.NODE_822_length_384_cov_242.286453_1 
I2.NODE_824_length_156609_cov_168.543259_1 K02072
I2.NODE_824_length_156609_cov_168.543259_10 
I2.NODE_824_length_156609_cov_168.543259_100 K02996
I2.NODE_824_length_156609_cov_168.543259_101 K02871
I2.NODE_824_length_156609_cov_168.543259_102 
I2.NODE_824_length_156609_cov_168.543259_103 K06962
I2.NODE_824_length_156609_cov_168.543259_104 K03218
I2.NODE_824_length_156609_cov_168.543259_105 K10112
I2.NODE_824_length_156609_cov_168.543259_106 
I2.NODE_824_length_156609_cov_168.543259_107 K11145
I2.NODE_824_length_156609_cov_168.543259_108 K01883
I2.NODE_824_length_156609_cov_168.543259_109 
I2.NODE_824_length_156609_cov_168.543259_11 
I2.NODE_824_length_156609_cov_168.543259_110 
I2.NODE_824_length_156609_cov_168.543259_111 K00640
I2.NODE_824_length_156609_cov_168.543259_112 K00962
I2.NODE_824_length_156609_cov_168.543259_113 K01417
I2.NODE_824_length_156609_cov_168.543259_114 
I2.NODE_824_length_156609_cov_168.543259_115 
I2.NODE_824_length_156609_cov_168.543259_116 
I2.NODE_824_length_156609_cov_168.543259_117 
I2.NODE_824_length_156609_cov_168.543259_118 
I2.NODE_824_length_156609_cov_168.543259_119 
I2.NODE_824_length_156609_cov_168.543259_12 
I2.NODE_824_length_156609_cov_168.543259_120 
I2.NODE_824_length_156609_cov_168.543259_121 
I2.NODE_824_length_156609_cov_168.543259_122 
I2.NODE_824_length_156609_cov_168.543259_123 
I2.NODE_824_length_156609_cov_168.543259_124 
I2.NODE_824_length_156609_cov_168.543259_125 
I2.NODE_824_length_156609_cov_168.543259_126 
I2.NODE_824_length_156609_cov_168.543259_127 
I2.NODE_824_length_156609_cov_168.543259_128 
I2.NODE_824_length_156609_cov_168.543259_129 
I2.NODE_824_length_156609_cov_168.543259_13 
I2.NODE_824_length_156609_cov_168.543259_130 
I2.NODE_824_length_156609_cov_168.543259_131 
I2.NODE_824_length_156609_cov_168.543259_132 
I2.NODE_824_length_156609_cov_168.543259_133 
I2.NODE_824_length_156609_cov_168.543259_134 
I2.NODE_824_length_156609_cov_168.543259_135 
I2.NODE_824_length_156609_cov_168.543259_136 
I2.NODE_824_length_156609_cov_168.543259_137 
I2.NODE_824_length_156609_cov_168.543259_138 
I2.NODE_824_length_156609_cov_168.543259_139 
I2.NODE_824_length_156609_cov_168.543259_14 
I2.NODE_824_length_156609_cov_168.543259_140 
I2.NODE_824_length_156609_cov_168.543259_141 
I2.NODE_824_length_156609_cov_168.543259_142 
I2.NODE_824_length_156609_cov_168.543259_143 
I2.NODE_824_length_156609_cov_168.543259_144 
I2.NODE_824_length_156609_cov_168.543259_145 
I2.NODE_824_length_156609_cov_168.543259_146 
I2.NODE_824_length_156609_cov_168.543259_147 
I2.NODE_824_length_156609_cov_168.543259_148 
I2.NODE_824_length_156609_cov_168.543259_149 
I2.NODE_824_length_156609_cov_168.543259_15 
I2.NODE_824_length_156609_cov_168.543259_150 
I2.NODE_824_length_156609_cov_168.543259_151 
I2.NODE_824_length_156609_cov_168.543259_152 K01153
I2.NODE_824_length_156609_cov_168.543259_153 
I2.NODE_824_length_156609_cov_168.543259_154 
I2.NODE_824_length_156609_cov_168.543259_155 
I2.NODE_824_length_156609_cov_168.543259_156 
I2.NODE_824_length_156609_cov_168.543259_157 
I2.NODE_824_length_156609_cov_168.543259_158 
I2.NODE_824_length_156609_cov_168.543259_159 
I2.NODE_824_length_156609_cov_168.543259_16 
I2.NODE_824_length_156609_cov_168.543259_160 
I2.NODE_824_length_156609_cov_168.543259_161 
I2.NODE_824_length_156609_cov_168.543259_162 
I2.NODE_824_length_156609_cov_168.543259_163 
I2.NODE_824_length_156609_cov_168.543259_164 
I2.NODE_824_length_156609_cov_168.543259_165 
I2.NODE_824_length_156609_cov_168.543259_166 
I2.NODE_824_length_156609_cov_168.543259_167 
I2.NODE_824_length_156609_cov_168.543259_168 K03671
I2.NODE_824_length_156609_cov_168.543259_169 
I2.NODE_824_length_156609_cov_168.543259_17 K00599
I2.NODE_824_length_156609_cov_168.543259_170 K02956
I2.NODE_824_length_156609_cov_168.543259_171 
I2.NODE_824_length_156609_cov_168.543259_172 K06183
I2.NODE_824_length_156609_cov_168.543259_173 
I2.NODE_824_length_156609_cov_168.543259_174 
I2.NODE_824_length_156609_cov_168.543259_175 
I2.NODE_824_length_156609_cov_168.543259_176 
I2.NODE_824_length_156609_cov_168.543259_177 
I2.NODE_824_length_156609_cov_168.543259_178 
I2.NODE_824_length_156609_cov_168.543259_179 K01462
I2.NODE_824_length_156609_cov_168.543259_18 K09710
I2.NODE_824_length_156609_cov_168.543259_180 
I2.NODE_824_length_156609_cov_168.543259_181 
I2.NODE_824_length_156609_cov_168.543259_19 K05993
I2.NODE_824_length_156609_cov_168.543259_2 K02071
I2.NODE_824_length_156609_cov_168.543259_20 
I2.NODE_824_length_156609_cov_168.543259_21 K00969
I2.NODE_824_length_156609_cov_168.543259_22 K07574
I2.NODE_824_length_156609_cov_168.543259_23 K06948
I2.NODE_824_length_156609_cov_168.543259_24 K07015
I2.NODE_824_length_156609_cov_168.543259_25 
I2.NODE_824_length_156609_cov_168.543259_26 K03298
I2.NODE_824_length_156609_cov_168.543259_27 K02434
I2.NODE_824_length_156609_cov_168.543259_28 K02433
I2.NODE_824_length_156609_cov_168.543259_29 K02435
I2.NODE_824_length_156609_cov_168.543259_3 K01439
I2.NODE_824_length_156609_cov_168.543259_30 
I2.NODE_824_length_156609_cov_168.543259_31 K05993
I2.NODE_824_length_156609_cov_168.543259_32 K03706
I2.NODE_824_length_156609_cov_168.543259_33 K10907
I2.NODE_824_length_156609_cov_168.543259_34 
I2.NODE_824_length_156609_cov_168.543259_35 K07024
I2.NODE_824_length_156609_cov_168.543259_36 K01424
I2.NODE_824_length_156609_cov_168.543259_37 
I2.NODE_824_length_156609_cov_168.543259_38 K03655
I2.NODE_824_length_156609_cov_168.543259_39 K01775
I2.NODE_824_length_156609_cov_168.543259_4 K02073
I2.NODE_824_length_156609_cov_168.543259_40 K00997
I2.NODE_824_length_156609_cov_168.543259_41 K01626
I2.NODE_824_length_156609_cov_168.543259_42 K03070
I2.NODE_824_length_156609_cov_168.543259_43 
I2.NODE_824_length_156609_cov_168.543259_44 K01809
I2.NODE_824_length_156609_cov_168.543259_45 K03492
I2.NODE_824_length_156609_cov_168.543259_46 
I2.NODE_824_length_156609_cov_168.543259_47 
I2.NODE_824_length_156609_cov_168.543259_48 K06147
I2.NODE_824_length_156609_cov_168.543259_49 
I2.NODE_824_length_156609_cov_168.543259_5 K02030
I2.NODE_824_length_156609_cov_168.543259_50 
I2.NODE_824_length_156609_cov_168.543259_51 K01462
I2.NODE_824_length_156609_cov_168.543259_52 K00847
I2.NODE_824_length_156609_cov_168.543259_53 K02808 K02809 K02810
I2.NODE_824_length_156609_cov_168.543259_54 K01193
I2.NODE_824_length_156609_cov_168.543259_55 K03484
I2.NODE_824_length_156609_cov_168.543259_56 
I2.NODE_824_length_156609_cov_168.543259_57 
I2.NODE_824_length_156609_cov_168.543259_58 K02032
I2.NODE_824_length_156609_cov_168.543259_59 K02031
I2.NODE_824_length_156609_cov_168.543259_6 
I2.NODE_824_length_156609_cov_168.543259_60 K02034
I2.NODE_824_length_156609_cov_168.543259_61 K02033
I2.NODE_824_length_156609_cov_168.543259_62 K02035
I2.NODE_824_length_156609_cov_168.543259_63 K02035
I2.NODE_824_length_156609_cov_168.543259_64 
I2.NODE_824_length_156609_cov_168.543259_65 K01937
I2.NODE_824_length_156609_cov_168.543259_66 K03048
I2.NODE_824_length_156609_cov_168.543259_67 K03545
I2.NODE_824_length_156609_cov_168.543259_68 
I2.NODE_824_length_156609_cov_168.543259_69 
I2.NODE_824_length_156609_cov_168.543259_7 
I2.NODE_824_length_156609_cov_168.543259_70 K00941
I2.NODE_824_length_156609_cov_168.543259_71 K06173
I2.NODE_824_length_156609_cov_168.543259_72 
I2.NODE_824_length_156609_cov_168.543259_73 K03686
I2.NODE_824_length_156609_cov_168.543259_74 K04043
I2.NODE_824_length_156609_cov_168.543259_75 K03687
I2.NODE_824_length_156609_cov_168.543259_76 K03705
I2.NODE_824_length_156609_cov_168.543259_77 K01834
I2.NODE_824_length_156609_cov_168.543259_78 
I2.NODE_824_length_156609_cov_168.543259_79 K09157
I2.NODE_824_length_156609_cov_168.543259_8 
I2.NODE_824_length_156609_cov_168.543259_80 K07166
I2.NODE_824_length_156609_cov_168.543259_81 
I2.NODE_824_length_156609_cov_168.543259_82 
I2.NODE_824_length_156609_cov_168.543259_83 
I2.NODE_824_length_156609_cov_168.543259_84 
I2.NODE_824_length_156609_cov_168.543259_85 
I2.NODE_824_length_156609_cov_168.543259_86 
I2.NODE_824_length_156609_cov_168.543259_87 
I2.NODE_824_length_156609_cov_168.543259_88 
I2.NODE_824_length_156609_cov_168.543259_89 
I2.NODE_824_length_156609_cov_168.543259_9 
I2.NODE_824_length_156609_cov_168.543259_90 
I2.NODE_824_length_156609_cov_168.543259_91 
I2.NODE_824_length_156609_cov_168.543259_92 
I2.NODE_824_length_156609_cov_168.543259_93 
I2.NODE_824_length_156609_cov_168.543259_94 
I2.NODE_824_length_156609_cov_168.543259_95 
I2.NODE_824_length_156609_cov_168.543259_96 
I2.NODE_824_length_156609_cov_168.543259_97 
I2.NODE_824_length_156609_cov_168.543259_98 
I2.NODE_824_length_156609_cov_168.543259_99 
I2.NODE_825_length_467_cov_274.248383_1 
I2.NODE_839_length_127229_cov_191.064758_1 K02879
I2.NODE_839_length_127229_cov_191.064758_10 K02907
I2.NODE_839_length_127229_cov_191.064758_100 
I2.NODE_839_length_127229_cov_191.064758_101 
I2.NODE_839_length_127229_cov_191.064758_102 
I2.NODE_839_length_127229_cov_191.064758_103 
I2.NODE_839_length_127229_cov_191.064758_104 
I2.NODE_839_length_127229_cov_191.064758_105 
I2.NODE_839_length_127229_cov_191.064758_106 
I2.NODE_839_length_127229_cov_191.064758_107 
I2.NODE_839_length_127229_cov_191.064758_108 
I2.NODE_839_length_127229_cov_191.064758_109 
I2.NODE_839_length_127229_cov_191.064758_11 K02988
I2.NODE_839_length_127229_cov_191.064758_110 
I2.NODE_839_length_127229_cov_191.064758_111 
I2.NODE_839_length_127229_cov_191.064758_112 
I2.NODE_839_length_127229_cov_191.064758_113 K03892
I2.NODE_839_length_127229_cov_191.064758_114 
I2.NODE_839_length_127229_cov_191.064758_115 
I2.NODE_839_length_127229_cov_191.064758_116 
I2.NODE_839_length_127229_cov_191.064758_117 
I2.NODE_839_length_127229_cov_191.064758_118 
I2.NODE_839_length_127229_cov_191.064758_119 
I2.NODE_839_length_127229_cov_191.064758_12 K02881
I2.NODE_839_length_127229_cov_191.064758_120 K03295
I2.NODE_839_length_127229_cov_191.064758_121 
I2.NODE_839_length_127229_cov_191.064758_122 
I2.NODE_839_length_127229_cov_191.064758_123 
I2.NODE_839_length_127229_cov_191.064758_124 K03449
I2.NODE_839_length_127229_cov_191.064758_125 K03652
I2.NODE_839_length_127229_cov_191.064758_126 K07024
I2.NODE_839_length_127229_cov_191.064758_127 K03740
I2.NODE_839_length_127229_cov_191.064758_128 K03367
I2.NODE_839_length_127229_cov_191.064758_129 K03739
I2.NODE_839_length_127229_cov_191.064758_13 K02933
I2.NODE_839_length_127229_cov_191.064758_130 K03367
I2.NODE_839_length_127229_cov_191.064758_131 K10947
I2.NODE_839_length_127229_cov_191.064758_132 
I2.NODE_839_length_127229_cov_191.064758_133 K08723
I2.NODE_839_length_127229_cov_191.064758_134 
I2.NODE_839_length_127229_cov_191.064758_135 
I2.NODE_839_length_127229_cov_191.064758_136 
I2.NODE_839_length_127229_cov_191.064758_137 K07024
I2.NODE_839_length_127229_cov_191.064758_138 K01421
I2.NODE_839_length_127229_cov_191.064758_139 
I2.NODE_839_length_127229_cov_191.064758_14 K02994
I2.NODE_839_length_127229_cov_191.064758_140 K02986
I2.NODE_839_length_127229_cov_191.064758_141 K07025
I2.NODE_839_length_127229_cov_191.064758_142 
I2.NODE_839_length_127229_cov_191.064758_143 K02314
I2.NODE_839_length_127229_cov_191.064758_144 K02939
I2.NODE_839_length_127229_cov_191.064758_145 
I2.NODE_839_length_127229_cov_191.064758_146 K03495
I2.NODE_839_length_127229_cov_191.064758_147 
I2.NODE_839_length_127229_cov_191.064758_15 K02954
I2.NODE_839_length_127229_cov_191.064758_16 K02931
I2.NODE_839_length_127229_cov_191.064758_17 K02895
I2.NODE_839_length_127229_cov_191.064758_18 K02874
I2.NODE_839_length_127229_cov_191.064758_19 K02961
I2.NODE_839_length_127229_cov_191.064758_2 K03040
I2.NODE_839_length_127229_cov_191.064758_20 K02904
I2.NODE_839_length_127229_cov_191.064758_21 K02878
I2.NODE_839_length_127229_cov_191.064758_22 K02982
I2.NODE_839_length_127229_cov_191.064758_23 K02890
I2.NODE_839_length_127229_cov_191.064758_24 K02965
I2.NODE_839_length_127229_cov_191.064758_25 K02886
I2.NODE_839_length_127229_cov_191.064758_26 K02892
I2.NODE_839_length_127229_cov_191.064758_27 K02926
I2.NODE_839_length_127229_cov_191.064758_28 K02906
I2.NODE_839_length_127229_cov_191.064758_29 
I2.NODE_839_length_127229_cov_191.064758_3 K02948
I2.NODE_839_length_127229_cov_191.064758_30 
I2.NODE_839_length_127229_cov_191.064758_31 
I2.NODE_839_length_127229_cov_191.064758_32 
I2.NODE_839_length_127229_cov_191.064758_33 
I2.NODE_839_length_127229_cov_191.064758_34 
I2.NODE_839_length_127229_cov_191.064758_35 K00773
I2.NODE_839_length_127229_cov_191.064758_36 
I2.NODE_839_length_127229_cov_191.064758_37 
I2.NODE_839_length_127229_cov_191.064758_38 K06929
I2.NODE_839_length_127229_cov_191.064758_39 K02335
I2.NODE_839_length_127229_cov_191.064758_4 K02952
I2.NODE_839_length_127229_cov_191.064758_40 
I2.NODE_839_length_127229_cov_191.064758_41 K02790 K02791
I2.NODE_839_length_127229_cov_191.064758_42 K03481
I2.NODE_839_length_127229_cov_191.064758_43 K10681
I2.NODE_839_length_127229_cov_191.064758_44 K10682
I2.NODE_839_length_127229_cov_191.064758_45 
I2.NODE_839_length_127229_cov_191.064758_46 
I2.NODE_839_length_127229_cov_191.064758_47 K01854
I2.NODE_839_length_127229_cov_191.064758_48 K03328
I2.NODE_839_length_127229_cov_191.064758_49 
I2.NODE_839_length_127229_cov_191.064758_5 K02919
I2.NODE_839_length_127229_cov_191.064758_50 K04068
I2.NODE_839_length_127229_cov_191.064758_51 
I2.NODE_839_length_127229_cov_191.064758_52 
I2.NODE_839_length_127229_cov_191.064758_53 
I2.NODE_839_length_127229_cov_191.064758_54 K00527
I2.NODE_839_length_127229_cov_191.064758_55 
I2.NODE_839_length_127229_cov_191.064758_56 
I2.NODE_839_length_127229_cov_191.064758_57 K06131
I2.NODE_839_length_127229_cov_191.064758_58 
I2.NODE_839_length_127229_cov_191.064758_59 K01927
I2.NODE_839_length_127229_cov_191.064758_6 K02518
I2.NODE_839_length_127229_cov_191.064758_60 
I2.NODE_839_length_127229_cov_191.064758_61 K07447
I2.NODE_839_length_127229_cov_191.064758_62 
I2.NODE_839_length_127229_cov_191.064758_63 
I2.NODE_839_length_127229_cov_191.064758_64 
I2.NODE_839_length_127229_cov_191.064758_65 
I2.NODE_839_length_127229_cov_191.064758_66 
I2.NODE_839_length_127229_cov_191.064758_67 K03553
I2.NODE_839_length_127229_cov_191.064758_68 K03742
I2.NODE_839_length_127229_cov_191.064758_69 
I2.NODE_839_length_127229_cov_191.064758_7 K00939
I2.NODE_839_length_127229_cov_191.064758_70 K01246
I2.NODE_839_length_127229_cov_191.064758_71 K03550
I2.NODE_839_length_127229_cov_191.064758_72 
I2.NODE_839_length_127229_cov_191.064758_73 K03572
I2.NODE_839_length_127229_cov_191.064758_74 
I2.NODE_839_length_127229_cov_191.064758_75 
I2.NODE_839_length_127229_cov_191.064758_76 K03555
I2.NODE_839_length_127229_cov_191.064758_77 K03402
I2.NODE_839_length_127229_cov_191.064758_78 K01887
I2.NODE_839_length_127229_cov_191.064758_79 K03647
I2.NODE_839_length_127229_cov_191.064758_8 K03076
I2.NODE_839_length_127229_cov_191.064758_80 
I2.NODE_839_length_127229_cov_191.064758_81 K00688
I2.NODE_839_length_127229_cov_191.064758_82 K00705
I2.NODE_839_length_127229_cov_191.064758_83 K10108
I2.NODE_839_length_127229_cov_191.064758_84 
I2.NODE_839_length_127229_cov_191.064758_85 K10109
I2.NODE_839_length_127229_cov_191.064758_86 
I2.NODE_839_length_127229_cov_191.064758_87 
I2.NODE_839_length_127229_cov_191.064758_88 K02529
I2.NODE_839_length_127229_cov_191.064758_89 K01200
I2.NODE_839_length_127229_cov_191.064758_9 K02876
I2.NODE_839_length_127229_cov_191.064758_90 
I2.NODE_839_length_127229_cov_191.064758_91 K01876
I2.NODE_839_length_127229_cov_191.064758_92 
I2.NODE_839_length_127229_cov_191.064758_93 K01892
I2.NODE_839_length_127229_cov_191.064758_94 K02911
I2.NODE_839_length_127229_cov_191.064758_95 K02913
I2.NODE_839_length_127229_cov_191.064758_96 
I2.NODE_839_length_127229_cov_191.064758_97 K03646
I2.NODE_839_length_127229_cov_191.064758_98 
I2.NODE_839_length_127229_cov_191.064758_99 
I3.NODE_661_length_21851_cov_157.854965_1 K03217
I3.NODE_661_length_21851_cov_157.854965_10 K07095
I3.NODE_661_length_21851_cov_157.854965_11 
I3.NODE_661_length_21851_cov_157.854965_12 
I3.NODE_661_length_21851_cov_157.854965_13 K05896
I3.NODE_661_length_21851_cov_157.854965_14 K06024
I3.NODE_661_length_21851_cov_157.854965_15 K06178
I3.NODE_661_length_21851_cov_157.854965_16 K08998
I3.NODE_661_length_21851_cov_157.854965_17 
I3.NODE_661_length_21851_cov_157.854965_18 K03498
I3.NODE_661_length_21851_cov_157.854965_19 K03499
I3.NODE_661_length_21851_cov_157.854965_2 K01512
I3.NODE_661_length_21851_cov_157.854965_20 K03216
I3.NODE_661_length_21851_cov_157.854965_21 
I3.NODE_661_length_21851_cov_157.854965_22 K01096
I3.NODE_661_length_21851_cov_157.854965_23 K07443
I3.NODE_661_length_21851_cov_157.854965_24 K07139
I3.NODE_661_length_21851_cov_157.854965_25 
I3.NODE_661_length_21851_cov_157.854965_26 
I3.NODE_661_length_21851_cov_157.854965_27 K03316
I3.NODE_661_length_21851_cov_157.854965_28 
I3.NODE_661_length_21851_cov_157.854965_3 K03437
I3.NODE_661_length_21851_cov_157.854965_4 K06950
I3.NODE_661_length_21851_cov_157.854965_5 K06890
I3.NODE_661_length_21851_cov_157.854965_6 K01586
I3.NODE_661_length_21851_cov_157.854965_7 K09976
I3.NODE_661_length_21851_cov_157.854965_8 K01776
I3.NODE_661_length_21851_cov_157.854965_9 K01516
I3.NODE_667_length_2356_cov_221.530563_1 
I3.NODE_667_length_2356_cov_221.530563_2 
I3.NODE_667_length_2356_cov_221.530563_3 
I3.NODE_675_length_48059_cov_158.267776_1 
I3.NODE_675_length_48059_cov_158.267776_10 K05592
I3.NODE_675_length_48059_cov_158.267776_11 
I3.NODE_675_length_48059_cov_158.267776_12 K02837
I3.NODE_675_length_48059_cov_158.267776_13 
I3.NODE_675_length_48059_cov_158.267776_14 
I3.NODE_675_length_48059_cov_158.267776_15 
I3.NODE_675_length_48059_cov_158.267776_16 
I3.NODE_675_length_48059_cov_158.267776_17 
I3.NODE_675_length_48059_cov_158.267776_18 K01929
I3.NODE_675_length_48059_cov_158.267776_19 K01921
I3.NODE_675_length_48059_cov_158.267776_2 
I3.NODE_675_length_48059_cov_158.267776_20 K06187
I3.NODE_675_length_48059_cov_158.267776_21 
I3.NODE_675_length_48059_cov_158.267776_22 K01834
I3.NODE_675_length_48059_cov_158.267776_23 K09825
I3.NODE_675_length_48059_cov_158.267776_24 K03530
I3.NODE_675_length_48059_cov_158.267776_25 
I3.NODE_675_length_48059_cov_158.267776_26 K02015
I3.NODE_675_length_48059_cov_158.267776_27 K02015
I3.NODE_675_length_48059_cov_158.267776_28 K02013
I3.NODE_675_length_48059_cov_158.267776_29 K02016
I3.NODE_675_length_48059_cov_158.267776_3 K02775
I3.NODE_675_length_48059_cov_158.267776_30 K07313
I3.NODE_675_length_48059_cov_158.267776_31 K03631
I3.NODE_675_length_48059_cov_158.267776_32 K03402
I3.NODE_675_length_48059_cov_158.267776_33 K06442
I3.NODE_675_length_48059_cov_158.267776_34 K00795
I3.NODE_675_length_48059_cov_158.267776_35 K03602
I3.NODE_675_length_48059_cov_158.267776_36 K03601
I3.NODE_675_length_48059_cov_158.267776_37 
I3.NODE_675_length_48059_cov_158.267776_38 
I3.NODE_675_length_48059_cov_158.267776_39 
I3.NODE_675_length_48059_cov_158.267776_4 K02774
I3.NODE_675_length_48059_cov_158.267776_40 
I3.NODE_675_length_48059_cov_158.267776_41 K01491
I3.NODE_675_length_48059_cov_158.267776_42 K02004
I3.NODE_675_length_48059_cov_158.267776_43 K02003
I3.NODE_675_length_48059_cov_158.267776_44 K02004
I3.NODE_675_length_48059_cov_158.267776_45 
I3.NODE_675_length_48059_cov_158.267776_46 
I3.NODE_675_length_48059_cov_158.267776_47 K04759
I3.NODE_675_length_48059_cov_158.267776_48 K04758
I3.NODE_675_length_48059_cov_158.267776_49 
I3.NODE_675_length_48059_cov_158.267776_5 K02773
I3.NODE_675_length_48059_cov_158.267776_50 K03697
I3.NODE_675_length_48059_cov_158.267776_51 
I3.NODE_675_length_48059_cov_158.267776_6 
I3.NODE_675_length_48059_cov_158.267776_7 
I3.NODE_675_length_48059_cov_158.267776_8 K02530
I3.NODE_675_length_48059_cov_158.267776_9 
I3.NODE_677_length_37899_cov_152.716278_1 K03574
I3.NODE_677_length_37899_cov_152.716278_10 K03977
I3.NODE_677_length_37899_cov_152.716278_11 K00358
I3.NODE_677_length_37899_cov_152.716278_12 K11144
I3.NODE_677_length_37899_cov_152.716278_13 K03346
I3.NODE_677_length_37899_cov_152.716278_14 K07738
I3.NODE_677_length_37899_cov_152.716278_15 
I3.NODE_677_length_37899_cov_152.716278_16 
I3.NODE_677_length_37899_cov_152.716278_17 K06896
I3.NODE_677_length_37899_cov_152.716278_18 K02777 K02778 K02779
I3.NODE_677_length_37899_cov_152.716278_19 
I3.NODE_677_length_37899_cov_152.716278_2 K03624
I3.NODE_677_length_37899_cov_152.716278_20 K00033
I3.NODE_677_length_37899_cov_152.716278_21 
I3.NODE_677_length_37899_cov_152.716278_22 K07040
I3.NODE_677_length_37899_cov_152.716278_23 
I3.NODE_677_length_37899_cov_152.716278_24 
I3.NODE_677_length_37899_cov_152.716278_25 
I3.NODE_677_length_37899_cov_152.716278_26 K03799
I3.NODE_677_length_37899_cov_152.716278_27 K03744
I3.NODE_677_length_37899_cov_152.716278_28 K03501
I3.NODE_677_length_37899_cov_152.716278_29 K03279
I3.NODE_677_length_37899_cov_152.716278_3 K07082
I3.NODE_677_length_37899_cov_152.716278_30 K00540
I3.NODE_677_length_37899_cov_152.716278_31 K02008
I3.NODE_677_length_37899_cov_152.716278_32 K02006
I3.NODE_677_length_37899_cov_152.716278_33 
I3.NODE_677_length_37899_cov_152.716278_34 
I3.NODE_677_length_37899_cov_152.716278_35 
I3.NODE_677_length_37899_cov_152.716278_36 K09134
I3.NODE_677_length_37899_cov_152.716278_37 
I3.NODE_677_length_37899_cov_152.716278_38 K07487
I3.NODE_677_length_37899_cov_152.716278_39 
I3.NODE_677_length_37899_cov_152.716278_4 
I3.NODE_677_length_37899_cov_152.716278_5 
I3.NODE_677_length_37899_cov_152.716278_6 K01924
I3.NODE_677_length_37899_cov_152.716278_7 
I3.NODE_677_length_37899_cov_152.716278_8 K11654
I3.NODE_677_length_37899_cov_152.716278_9 
I3.NODE_678_length_88713_cov_158.147369_1 
I3.NODE_678_length_88713_cov_158.147369_10 
I3.NODE_678_length_88713_cov_158.147369_11 K07052
I3.NODE_678_length_88713_cov_158.147369_12 K00526
I3.NODE_678_length_88713_cov_158.147369_13 K00525
I3.NODE_678_length_88713_cov_158.147369_14 K06191
I3.NODE_678_length_88713_cov_158.147369_15 K11189
I3.NODE_678_length_88713_cov_158.147369_16 K08483
I3.NODE_678_length_88713_cov_158.147369_17 K03703
I3.NODE_678_length_88713_cov_158.147369_18 K00540
I3.NODE_678_length_88713_cov_158.147369_19 K01274
I3.NODE_678_length_88713_cov_158.147369_2 K01224
I3.NODE_678_length_88713_cov_158.147369_20 
I3.NODE_678_length_88713_cov_158.147369_21 
I3.NODE_678_length_88713_cov_158.147369_22 
I3.NODE_678_length_88713_cov_158.147369_23 
I3.NODE_678_length_88713_cov_158.147369_24 K05845 K05846
I3.NODE_678_length_88713_cov_158.147369_25 K05847
I3.NODE_678_length_88713_cov_158.147369_26 
I3.NODE_678_length_88713_cov_158.147369_27 
I3.NODE_678_length_88713_cov_158.147369_28 K07260
I3.NODE_678_length_88713_cov_158.147369_29 
I3.NODE_678_length_88713_cov_158.147369_3 K07461
I3.NODE_678_length_88713_cov_158.147369_30 K02909
I3.NODE_678_length_88713_cov_158.147369_31 K06881
I3.NODE_678_length_88713_cov_158.147369_32 K06205
I3.NODE_678_length_88713_cov_158.147369_33 K09014
I3.NODE_678_length_88713_cov_158.147369_34 
I3.NODE_678_length_88713_cov_158.147369_35 K01868
I3.NODE_678_length_88713_cov_158.147369_36 
I3.NODE_678_length_88713_cov_158.147369_37 
I3.NODE_678_length_88713_cov_158.147369_38 K02003
I3.NODE_678_length_88713_cov_158.147369_39 K02004
I3.NODE_678_length_88713_cov_158.147369_4 
I3.NODE_678_length_88713_cov_158.147369_40 
I3.NODE_678_length_88713_cov_158.147369_41 
I3.NODE_678_length_88713_cov_158.147369_42 K04069
I3.NODE_678_length_88713_cov_158.147369_43 
I3.NODE_678_length_88713_cov_158.147369_44 K05346
I3.NODE_678_length_88713_cov_158.147369_45 K02759
I3.NODE_678_length_88713_cov_158.147369_46 K02760
I3.NODE_678_length_88713_cov_158.147369_47 K02761
I3.NODE_678_length_88713_cov_158.147369_48 K00656
I3.NODE_678_length_88713_cov_158.147369_49 K01636
I3.NODE_678_length_88713_cov_158.147369_5 K01552
I3.NODE_678_length_88713_cov_158.147369_50 K00005
I3.NODE_678_length_88713_cov_158.147369_51 
I3.NODE_678_length_88713_cov_158.147369_52 K00571
I3.NODE_678_length_88713_cov_158.147369_53 K07488
I3.NODE_678_length_88713_cov_158.147369_54 
I3.NODE_678_length_88713_cov_158.147369_55 
I3.NODE_678_length_88713_cov_158.147369_56 
I3.NODE_678_length_88713_cov_158.147369_57 K04567
I3.NODE_678_length_88713_cov_158.147369_58 K01834
I3.NODE_678_length_88713_cov_158.147369_59 K03976
I3.NODE_678_length_88713_cov_158.147369_6 K00655
I3.NODE_678_length_88713_cov_158.147369_60 K08974
I3.NODE_678_length_88713_cov_158.147369_61 K07273
I3.NODE_678_length_88713_cov_158.147369_62 K03588
I3.NODE_678_length_88713_cov_158.147369_63 K01595
I3.NODE_678_length_88713_cov_158.147369_64 K03088
I3.NODE_678_length_88713_cov_158.147369_65 
I3.NODE_678_length_88713_cov_158.147369_66 K02358
I3.NODE_678_length_88713_cov_158.147369_67 K01803
I3.NODE_678_length_88713_cov_158.147369_68 K01185
I3.NODE_678_length_88713_cov_158.147369_69 
I3.NODE_678_length_88713_cov_158.147369_7 
I3.NODE_678_length_88713_cov_158.147369_70 K03650
I3.NODE_678_length_88713_cov_158.147369_71 K01807
I3.NODE_678_length_88713_cov_158.147369_72 K03783
I3.NODE_678_length_88713_cov_158.147369_73 K03784
I3.NODE_678_length_88713_cov_158.147369_74 
I3.NODE_678_length_88713_cov_158.147369_75 
I3.NODE_678_length_88713_cov_158.147369_76 K06969
I3.NODE_678_length_88713_cov_158.147369_77 K03785
I3.NODE_678_length_88713_cov_158.147369_78 K00014
I3.NODE_678_length_88713_cov_158.147369_79 K01735
I3.NODE_678_length_88713_cov_158.147369_8 
I3.NODE_678_length_88713_cov_158.147369_80 K01736
I3.NODE_678_length_88713_cov_158.147369_81 K07090
I3.NODE_678_length_88713_cov_158.147369_82 
I3.NODE_678_length_88713_cov_158.147369_83 K04517
I3.NODE_678_length_88713_cov_158.147369_84 
I3.NODE_678_length_88713_cov_158.147369_9 K07729
I3.NODE_679_length_19354_cov_156.992661_1 K00021
I3.NODE_679_length_19354_cov_156.992661_10 K09747
I3.NODE_679_length_19354_cov_156.992661_11 K01126
I3.NODE_679_length_19354_cov_156.992661_12 
I3.NODE_679_length_19354_cov_156.992661_13 
I3.NODE_679_length_19354_cov_156.992661_14 
I3.NODE_679_length_19354_cov_156.992661_15 K07007
I3.NODE_679_length_19354_cov_156.992661_16 K06042
I3.NODE_679_length_19354_cov_156.992661_17 
I3.NODE_679_length_19354_cov_156.992661_18 
I3.NODE_679_length_19354_cov_156.992661_19 
I3.NODE_679_length_19354_cov_156.992661_2 K01823
I3.NODE_679_length_19354_cov_156.992661_3 K00938
I3.NODE_679_length_19354_cov_156.992661_4 K01597
I3.NODE_679_length_19354_cov_156.992661_5 K00869
I3.NODE_679_length_19354_cov_156.992661_6 K01286
I3.NODE_679_length_19354_cov_156.992661_7 
I3.NODE_679_length_19354_cov_156.992661_8 K02440
I3.NODE_679_length_19354_cov_156.992661_9 K01281
I3.NODE_680_length_2392_cov_157.664719_1 
I3.NODE_680_length_2392_cov_157.664719_2 K03574
I3.NODE_680_length_2392_cov_157.664719_3 K07035
I3.NODE_682_length_10102_cov_152.705902.3.10190_1 K03763
I3.NODE_682_length_10102_cov_152.705902.3.10190_2 
I3.NODE_682_length_10102_cov_152.705902.3.10190_3 
I3.NODE_682_length_10102_cov_152.705902.3.10190_4 K01176
I3.NODE_685_length_81574_cov_159.659164_1 
I3.NODE_685_length_81574_cov_159.659164_10 K02531
I3.NODE_685_length_81574_cov_159.659164_11 K01635
I3.NODE_685_length_81574_cov_159.659164_12 K00917
I3.NODE_685_length_81574_cov_159.659164_13 K01819
I3.NODE_685_length_81574_cov_159.659164_14 K01819
I3.NODE_685_length_81574_cov_159.659164_15 K02530
I3.NODE_685_length_81574_cov_159.659164_16 
I3.NODE_685_length_81574_cov_159.659164_17 
I3.NODE_685_length_81574_cov_159.659164_18 
I3.NODE_685_length_81574_cov_159.659164_19 
I3.NODE_685_length_81574_cov_159.659164_2 
I3.NODE_685_length_81574_cov_159.659164_20 
I3.NODE_685_length_81574_cov_159.659164_21 
I3.NODE_685_length_81574_cov_159.659164_22 
I3.NODE_685_length_81574_cov_159.659164_23 
I3.NODE_685_length_81574_cov_159.659164_24 
I3.NODE_685_length_81574_cov_159.659164_25 
I3.NODE_685_length_81574_cov_159.659164_26 
I3.NODE_685_length_81574_cov_159.659164_27 
I3.NODE_685_length_81574_cov_159.659164_28 
I3.NODE_685_length_81574_cov_159.659164_29 
I3.NODE_685_length_81574_cov_159.659164_3 
I3.NODE_685_length_81574_cov_159.659164_30 
I3.NODE_685_length_81574_cov_159.659164_31 
I3.NODE_685_length_81574_cov_159.659164_32 
I3.NODE_685_length_81574_cov_159.659164_33 
I3.NODE_685_length_81574_cov_159.659164_34 K07052
I3.NODE_685_length_81574_cov_159.659164_35 
I3.NODE_685_length_81574_cov_159.659164_36 
I3.NODE_685_length_81574_cov_159.659164_37 
I3.NODE_685_length_81574_cov_159.659164_38 
I3.NODE_685_length_81574_cov_159.659164_39 K00558
I3.NODE_685_length_81574_cov_159.659164_4 K07483
I3.NODE_685_length_81574_cov_159.659164_40 
I3.NODE_685_length_81574_cov_159.659164_41 
I3.NODE_685_length_81574_cov_159.659164_42 K06400
I3.NODE_685_length_81574_cov_159.659164_43 
I3.NODE_685_length_81574_cov_159.659164_44 
I3.NODE_685_length_81574_cov_159.659164_45 
I3.NODE_685_length_81574_cov_159.659164_46 K02006
I3.NODE_685_length_81574_cov_159.659164_47 K02008
I3.NODE_685_length_81574_cov_159.659164_48 
I3.NODE_685_length_81574_cov_159.659164_49 K06147
I3.NODE_685_length_81574_cov_159.659164_5 
I3.NODE_685_length_81574_cov_159.659164_50 K06147
I3.NODE_685_length_81574_cov_159.659164_51 K04763
I3.NODE_685_length_81574_cov_159.659164_52 
I3.NODE_685_length_81574_cov_159.659164_53 
I3.NODE_685_length_81574_cov_159.659164_54 
I3.NODE_685_length_81574_cov_159.659164_55 
I3.NODE_685_length_81574_cov_159.659164_56 K08168
I3.NODE_685_length_81574_cov_159.659164_57 
I3.NODE_685_length_81574_cov_159.659164_58 
I3.NODE_685_length_81574_cov_159.659164_59 K13694
I3.NODE_685_length_81574_cov_159.659164_6 
I3.NODE_685_length_81574_cov_159.659164_60 
I3.NODE_685_length_81574_cov_159.659164_61 
I3.NODE_685_length_81574_cov_159.659164_62 
I3.NODE_685_length_81574_cov_159.659164_63 
I3.NODE_685_length_81574_cov_159.659164_64 
I3.NODE_685_length_81574_cov_159.659164_65 K07467
I3.NODE_685_length_81574_cov_159.659164_66 
I3.NODE_685_length_81574_cov_159.659164_67 
I3.NODE_685_length_81574_cov_159.659164_68 
I3.NODE_685_length_81574_cov_159.659164_69 
I3.NODE_685_length_81574_cov_159.659164_7 K01220
I3.NODE_685_length_81574_cov_159.659164_70 
I3.NODE_685_length_81574_cov_159.659164_71 
I3.NODE_685_length_81574_cov_159.659164_72 
I3.NODE_685_length_81574_cov_159.659164_73 K03546
I3.NODE_685_length_81574_cov_159.659164_74 
I3.NODE_685_length_81574_cov_159.659164_75 
I3.NODE_685_length_81574_cov_159.659164_76 
I3.NODE_685_length_81574_cov_159.659164_8 K02787 K02788
I3.NODE_685_length_81574_cov_159.659164_9 K02786
I3.NODE_686_length_1325_cov_177.380371_1 
I3.NODE_686_length_1325_cov_177.380371_2 
I3.NODE_686_length_1325_cov_177.380371_3 
I3.NODE_686_length_1325_cov_177.380371_4 
I3.NODE_688_length_539158_cov_154.928757.2.539246_1 
I3.NODE_688_length_539158_cov_154.928757.2.539246_10 K00359
I3.NODE_688_length_539158_cov_154.928757.2.539246_100 
I3.NODE_688_length_539158_cov_154.928757.2.539246_101 
I3.NODE_688_length_539158_cov_154.928757.2.539246_102 
I3.NODE_688_length_539158_cov_154.928757.2.539246_103 
I3.NODE_688_length_539158_cov_154.928757.2.539246_104 
I3.NODE_688_length_539158_cov_154.928757.2.539246_105 
I3.NODE_688_length_539158_cov_154.928757.2.539246_106 
I3.NODE_688_length_539158_cov_154.928757.2.539246_107 
I3.NODE_688_length_539158_cov_154.928757.2.539246_108 
I3.NODE_688_length_539158_cov_154.928757.2.539246_109 K13581
I3.NODE_688_length_539158_cov_154.928757.2.539246_11 
I3.NODE_688_length_539158_cov_154.928757.2.539246_110 
I3.NODE_688_length_539158_cov_154.928757.2.539246_111 
I3.NODE_688_length_539158_cov_154.928757.2.539246_112 
I3.NODE_688_length_539158_cov_154.928757.2.539246_113 
I3.NODE_688_length_539158_cov_154.928757.2.539246_114 
I3.NODE_688_length_539158_cov_154.928757.2.539246_115 
I3.NODE_688_length_539158_cov_154.928757.2.539246_116 
I3.NODE_688_length_539158_cov_154.928757.2.539246_117 
I3.NODE_688_length_539158_cov_154.928757.2.539246_118 
I3.NODE_688_length_539158_cov_154.928757.2.539246_119 
I3.NODE_688_length_539158_cov_154.928757.2.539246_12 K01178
I3.NODE_688_length_539158_cov_154.928757.2.539246_120 
I3.NODE_688_length_539158_cov_154.928757.2.539246_121 
I3.NODE_688_length_539158_cov_154.928757.2.539246_122 
I3.NODE_688_length_539158_cov_154.928757.2.539246_123 
I3.NODE_688_length_539158_cov_154.928757.2.539246_124 
I3.NODE_688_length_539158_cov_154.928757.2.539246_125 
I3.NODE_688_length_539158_cov_154.928757.2.539246_126 
I3.NODE_688_length_539158_cov_154.928757.2.539246_127 
I3.NODE_688_length_539158_cov_154.928757.2.539246_128 
I3.NODE_688_length_539158_cov_154.928757.2.539246_129 
I3.NODE_688_length_539158_cov_154.928757.2.539246_13 
I3.NODE_688_length_539158_cov_154.928757.2.539246_130 K07484
I3.NODE_688_length_539158_cov_154.928757.2.539246_131 
I3.NODE_688_length_539158_cov_154.928757.2.539246_132 K07484
I3.NODE_688_length_539158_cov_154.928757.2.539246_133 
I3.NODE_688_length_539158_cov_154.928757.2.539246_134 K07506
I3.NODE_688_length_539158_cov_154.928757.2.539246_135 K07149
I3.NODE_688_length_539158_cov_154.928757.2.539246_136 
I3.NODE_688_length_539158_cov_154.928757.2.539246_137 
I3.NODE_688_length_539158_cov_154.928757.2.539246_138 K03529
I3.NODE_688_length_539158_cov_154.928757.2.539246_139 K03685
I3.NODE_688_length_539158_cov_154.928757.2.539246_14 K02899
I3.NODE_688_length_539158_cov_154.928757.2.539246_140 
I3.NODE_688_length_539158_cov_154.928757.2.539246_141 K07652
I3.NODE_688_length_539158_cov_154.928757.2.539246_142 K07668
I3.NODE_688_length_539158_cov_154.928757.2.539246_143 
I3.NODE_688_length_539158_cov_154.928757.2.539246_144 K03429
I3.NODE_688_length_539158_cov_154.928757.2.539246_145 K13678
I3.NODE_688_length_539158_cov_154.928757.2.539246_146 K02529
I3.NODE_688_length_539158_cov_154.928757.2.539246_147 K01271
I3.NODE_688_length_539158_cov_154.928757.2.539246_148 K01138
I3.NODE_688_length_539158_cov_154.928757.2.539246_149 K07272
I3.NODE_688_length_539158_cov_154.928757.2.539246_15 K07584
I3.NODE_688_length_539158_cov_154.928757.2.539246_150 
I3.NODE_688_length_539158_cov_154.928757.2.539246_151 K01990
I3.NODE_688_length_539158_cov_154.928757.2.539246_152 K01992
I3.NODE_688_length_539158_cov_154.928757.2.539246_153 K12997
I3.NODE_688_length_539158_cov_154.928757.2.539246_154 K12996
I3.NODE_688_length_539158_cov_154.928757.2.539246_155 K00067
I3.NODE_688_length_539158_cov_154.928757.2.539246_156 K00721
I3.NODE_688_length_539158_cov_154.928757.2.539246_157 
I3.NODE_688_length_539158_cov_154.928757.2.539246_158 K00754
I3.NODE_688_length_539158_cov_154.928757.2.539246_159 
I3.NODE_688_length_539158_cov_154.928757.2.539246_16 K02888
I3.NODE_688_length_539158_cov_154.928757.2.539246_160 
I3.NODE_688_length_539158_cov_154.928757.2.539246_161 K00786
I3.NODE_688_length_539158_cov_154.928757.2.539246_162 K00561
I3.NODE_688_length_539158_cov_154.928757.2.539246_163 K01784
I3.NODE_688_length_539158_cov_154.928757.2.539246_164 K01710
I3.NODE_688_length_539158_cov_154.928757.2.539246_165 K01790
I3.NODE_688_length_539158_cov_154.928757.2.539246_166 K00973
I3.NODE_688_length_539158_cov_154.928757.2.539246_167 
I3.NODE_688_length_539158_cov_154.928757.2.539246_168 K00540
I3.NODE_688_length_539158_cov_154.928757.2.539246_169 
I3.NODE_688_length_539158_cov_154.928757.2.539246_17 K03151
I3.NODE_688_length_539158_cov_154.928757.2.539246_170 K06967
I3.NODE_688_length_539158_cov_154.928757.2.539246_171 K02086
I3.NODE_688_length_539158_cov_154.928757.2.539246_172 K00651
I3.NODE_688_length_539158_cov_154.928757.2.539246_173 K00759
I3.NODE_688_length_539158_cov_154.928757.2.539246_174 K05339
I3.NODE_688_length_539158_cov_154.928757.2.539246_175 K06518
I3.NODE_688_length_539158_cov_154.928757.2.539246_176 
I3.NODE_688_length_539158_cov_154.928757.2.539246_177 
I3.NODE_688_length_539158_cov_154.928757.2.539246_178 
I3.NODE_688_length_539158_cov_154.928757.2.539246_179 K06147
I3.NODE_688_length_539158_cov_154.928757.2.539246_18 K04487
I3.NODE_688_length_539158_cov_154.928757.2.539246_180 K07486
I3.NODE_688_length_539158_cov_154.928757.2.539246_181 
I3.NODE_688_length_539158_cov_154.928757.2.539246_182 K01173
I3.NODE_688_length_539158_cov_154.928757.2.539246_183 
I3.NODE_688_length_539158_cov_154.928757.2.539246_184 K00790
I3.NODE_688_length_539158_cov_154.928757.2.539246_185 
I3.NODE_688_length_539158_cov_154.928757.2.539246_186 K02114
I3.NODE_688_length_539158_cov_154.928757.2.539246_187 K02112
I3.NODE_688_length_539158_cov_154.928757.2.539246_188 K02115
I3.NODE_688_length_539158_cov_154.928757.2.539246_189 K02111
I3.NODE_688_length_539158_cov_154.928757.2.539246_19 K04041
I3.NODE_688_length_539158_cov_154.928757.2.539246_190 K02113
I3.NODE_688_length_539158_cov_154.928757.2.539246_191 K02109
I3.NODE_688_length_539158_cov_154.928757.2.539246_192 K02108
I3.NODE_688_length_539158_cov_154.928757.2.539246_193 K02110
I3.NODE_688_length_539158_cov_154.928757.2.539246_194 K00688
I3.NODE_688_length_539158_cov_154.928757.2.539246_195 K00703
I3.NODE_688_length_539158_cov_154.928757.2.539246_196 K00975
I3.NODE_688_length_539158_cov_154.928757.2.539246_197 K00975
I3.NODE_688_length_539158_cov_154.928757.2.539246_198 K00700
I3.NODE_688_length_539158_cov_154.928757.2.539246_199 K03582
I3.NODE_688_length_539158_cov_154.928757.2.539246_2 K06180
I3.NODE_688_length_539158_cov_154.928757.2.539246_20 K09773
I3.NODE_688_length_539158_cov_154.928757.2.539246_200 
I3.NODE_688_length_539158_cov_154.928757.2.539246_201 K01992
I3.NODE_688_length_539158_cov_154.928757.2.539246_202 K01990
I3.NODE_688_length_539158_cov_154.928757.2.539246_203 
I3.NODE_688_length_539158_cov_154.928757.2.539246_204 
I3.NODE_688_length_539158_cov_154.928757.2.539246_205 K05833
I3.NODE_688_length_539158_cov_154.928757.2.539246_206 K05832
I3.NODE_688_length_539158_cov_154.928757.2.539246_207 K01989
I3.NODE_688_length_539158_cov_154.928757.2.539246_208 
I3.NODE_688_length_539158_cov_154.928757.2.539246_209 K01575
I3.NODE_688_length_539158_cov_154.928757.2.539246_21 
I3.NODE_688_length_539158_cov_154.928757.2.539246_210 K01652
I3.NODE_688_length_539158_cov_154.928757.2.539246_211 
I3.NODE_688_length_539158_cov_154.928757.2.539246_212 K03548
I3.NODE_688_length_539158_cov_154.928757.2.539246_213 
I3.NODE_688_length_539158_cov_154.928757.2.539246_214 
I3.NODE_688_length_539158_cov_154.928757.2.539246_215 
I3.NODE_688_length_539158_cov_154.928757.2.539246_216 K07404
I3.NODE_688_length_539158_cov_154.928757.2.539246_217 K06286
I3.NODE_688_length_539158_cov_154.928757.2.539246_218 K02470
I3.NODE_688_length_539158_cov_154.928757.2.539246_219 
I3.NODE_688_length_539158_cov_154.928757.2.539246_22 K01006
I3.NODE_688_length_539158_cov_154.928757.2.539246_220 K03152
I3.NODE_688_length_539158_cov_154.928757.2.539246_221 K05837
I3.NODE_688_length_539158_cov_154.928757.2.539246_222 
I3.NODE_688_length_539158_cov_154.928757.2.539246_223 K03722
I3.NODE_688_length_539158_cov_154.928757.2.539246_224 
I3.NODE_688_length_539158_cov_154.928757.2.539246_225 K09811
I3.NODE_688_length_539158_cov_154.928757.2.539246_226 K09812
I3.NODE_688_length_539158_cov_154.928757.2.539246_227 K02836
I3.NODE_688_length_539158_cov_154.928757.2.539246_228 
I3.NODE_688_length_539158_cov_154.928757.2.539246_229 
I3.NODE_688_length_539158_cov_154.928757.2.539246_23 K11244
I3.NODE_688_length_539158_cov_154.928757.2.539246_230 
I3.NODE_688_length_539158_cov_154.928757.2.539246_231 
I3.NODE_688_length_539158_cov_154.928757.2.539246_232 
I3.NODE_688_length_539158_cov_154.928757.2.539246_233 
I3.NODE_688_length_539158_cov_154.928757.2.539246_234 
I3.NODE_688_length_539158_cov_154.928757.2.539246_235 K01537
I3.NODE_688_length_539158_cov_154.928757.2.539246_236 
I3.NODE_688_length_539158_cov_154.928757.2.539246_237 K06885
I3.NODE_688_length_539158_cov_154.928757.2.539246_238 K07024
I3.NODE_688_length_539158_cov_154.928757.2.539246_239 K05363
I3.NODE_688_length_539158_cov_154.928757.2.539246_24 K11069
I3.NODE_688_length_539158_cov_154.928757.2.539246_240 K12554
I3.NODE_688_length_539158_cov_154.928757.2.539246_241 
I3.NODE_688_length_539158_cov_154.928757.2.539246_242 
I3.NODE_688_length_539158_cov_154.928757.2.539246_243 
I3.NODE_688_length_539158_cov_154.928757.2.539246_244 
I3.NODE_688_length_539158_cov_154.928757.2.539246_245 
I3.NODE_688_length_539158_cov_154.928757.2.539246_246 
I3.NODE_688_length_539158_cov_154.928757.2.539246_247 
I3.NODE_688_length_539158_cov_154.928757.2.539246_248 K01872
I3.NODE_688_length_539158_cov_154.928757.2.539246_249 
I3.NODE_688_length_539158_cov_154.928757.2.539246_25 K11070
I3.NODE_688_length_539158_cov_154.928757.2.539246_250 K07533
I3.NODE_688_length_539158_cov_154.928757.2.539246_251 K00599
I3.NODE_688_length_539158_cov_154.928757.2.539246_252 K08602
I3.NODE_688_length_539158_cov_154.928757.2.539246_253 K06198
I3.NODE_688_length_539158_cov_154.928757.2.539246_254 K02761
I3.NODE_688_length_539158_cov_154.928757.2.539246_255 
I3.NODE_688_length_539158_cov_154.928757.2.539246_256 K02759
I3.NODE_688_length_539158_cov_154.928757.2.539246_257 K03491
I3.NODE_688_length_539158_cov_154.928757.2.539246_258 K02760
I3.NODE_688_length_539158_cov_154.928757.2.539246_259 
I3.NODE_688_length_539158_cov_154.928757.2.539246_26 K11071
I3.NODE_688_length_539158_cov_154.928757.2.539246_260 
I3.NODE_688_length_539158_cov_154.928757.2.539246_261 K01223
I3.NODE_688_length_539158_cov_154.928757.2.539246_262 
I3.NODE_688_length_539158_cov_154.928757.2.539246_263 K02532
I3.NODE_688_length_539158_cov_154.928757.2.539246_264 K07258
I3.NODE_688_length_539158_cov_154.928757.2.539246_265 K02564
I3.NODE_688_length_539158_cov_154.928757.2.539246_266 K07568
I3.NODE_688_length_539158_cov_154.928757.2.539246_267 K03402
I3.NODE_688_length_539158_cov_154.928757.2.539246_268 
I3.NODE_688_length_539158_cov_154.928757.2.539246_269 
I3.NODE_688_length_539158_cov_154.928757.2.539246_27 K11072
I3.NODE_688_length_539158_cov_154.928757.2.539246_270 K00926
I3.NODE_688_length_539158_cov_154.928757.2.539246_271 K00611
I3.NODE_688_length_539158_cov_154.928757.2.539246_272 K01478
I3.NODE_688_length_539158_cov_154.928757.2.539246_273 K01420
I3.NODE_688_length_539158_cov_154.928757.2.539246_274 
I3.NODE_688_length_539158_cov_154.928757.2.539246_275 K12292
I3.NODE_688_length_539158_cov_154.928757.2.539246_276 K12293
I3.NODE_688_length_539158_cov_154.928757.2.539246_277 
I3.NODE_688_length_539158_cov_154.928757.2.539246_278 K07706
I3.NODE_688_length_539158_cov_154.928757.2.539246_279 K07707
I3.NODE_688_length_539158_cov_154.928757.2.539246_28 K00075
I3.NODE_688_length_539158_cov_154.928757.2.539246_280 
I3.NODE_688_length_539158_cov_154.928757.2.539246_281 K07052
I3.NODE_688_length_539158_cov_154.928757.2.539246_282 K04564
I3.NODE_688_length_539158_cov_154.928757.2.539246_283 K02340
I3.NODE_688_length_539158_cov_154.928757.2.539246_284 K01153
I3.NODE_688_length_539158_cov_154.928757.2.539246_285 
I3.NODE_688_length_539158_cov_154.928757.2.539246_286 K01154
I3.NODE_688_length_539158_cov_154.928757.2.539246_287 
I3.NODE_688_length_539158_cov_154.928757.2.539246_288 K03427
I3.NODE_688_length_539158_cov_154.928757.2.539246_289 K00243
I3.NODE_688_length_539158_cov_154.928757.2.539246_29 
I3.NODE_688_length_539158_cov_154.928757.2.539246_290 K02838
I3.NODE_688_length_539158_cov_154.928757.2.539246_291 K09903
I3.NODE_688_length_539158_cov_154.928757.2.539246_292 K00031
I3.NODE_688_length_539158_cov_154.928757.2.539246_293 K01647
I3.NODE_688_length_539158_cov_154.928757.2.539246_294 K01681
I3.NODE_688_length_539158_cov_154.928757.2.539246_295 
I3.NODE_688_length_539158_cov_154.928757.2.539246_296 
I3.NODE_688_length_539158_cov_154.928757.2.539246_297 K02863
I3.NODE_688_length_539158_cov_154.928757.2.539246_298 K02867
I3.NODE_688_length_539158_cov_154.928757.2.539246_299 
I3.NODE_688_length_539158_cov_154.928757.2.539246_3 K03101
I3.NODE_688_length_539158_cov_154.928757.2.539246_30 K03596
I3.NODE_688_length_539158_cov_154.928757.2.539246_300 K01552
I3.NODE_688_length_539158_cov_154.928757.2.539246_301 K03466
I3.NODE_688_length_539158_cov_154.928757.2.539246_302 
I3.NODE_688_length_539158_cov_154.928757.2.539246_303 
I3.NODE_688_length_539158_cov_154.928757.2.539246_304 
I3.NODE_688_length_539158_cov_154.928757.2.539246_305 
I3.NODE_688_length_539158_cov_154.928757.2.539246_306 
I3.NODE_688_length_539158_cov_154.928757.2.539246_307 
I3.NODE_688_length_539158_cov_154.928757.2.539246_308 
I3.NODE_688_length_539158_cov_154.928757.2.539246_309 K03767
I3.NODE_688_length_539158_cov_154.928757.2.539246_31 K07024
I3.NODE_688_length_539158_cov_154.928757.2.539246_310 
I3.NODE_688_length_539158_cov_154.928757.2.539246_311 
I3.NODE_688_length_539158_cov_154.928757.2.539246_312 K01243
I3.NODE_688_length_539158_cov_154.928757.2.539246_313 
I3.NODE_688_length_539158_cov_154.928757.2.539246_314 K01515
I3.NODE_688_length_539158_cov_154.928757.2.539246_315 K04042
I3.NODE_688_length_539158_cov_154.928757.2.539246_316 
I3.NODE_688_length_539158_cov_154.928757.2.539246_317 K00059
I3.NODE_688_length_539158_cov_154.928757.2.539246_318 
I3.NODE_688_length_539158_cov_154.928757.2.539246_319 K03704
I3.NODE_688_length_539158_cov_154.928757.2.539246_32 K01258
I3.NODE_688_length_539158_cov_154.928757.2.539246_320 
I3.NODE_688_length_539158_cov_154.928757.2.539246_321 
I3.NODE_688_length_539158_cov_154.928757.2.539246_322 K00680
I3.NODE_688_length_539158_cov_154.928757.2.539246_323 
I3.NODE_688_length_539158_cov_154.928757.2.539246_324 
I3.NODE_688_length_539158_cov_154.928757.2.539246_325 K03294
I3.NODE_688_length_539158_cov_154.928757.2.539246_326 K02004
I3.NODE_688_length_539158_cov_154.928757.2.539246_327 K02003
I3.NODE_688_length_539158_cov_154.928757.2.539246_328 
I3.NODE_688_length_539158_cov_154.928757.2.539246_329 
I3.NODE_688_length_539158_cov_154.928757.2.539246_33 
I3.NODE_688_length_539158_cov_154.928757.2.539246_330 K00936
I3.NODE_688_length_539158_cov_154.928757.2.539246_331 K02483
I3.NODE_688_length_539158_cov_154.928757.2.539246_332 
I3.NODE_688_length_539158_cov_154.928757.2.539246_333 K01874
I3.NODE_688_length_539158_cov_154.928757.2.539246_334 
I3.NODE_688_length_539158_cov_154.928757.2.539246_335 
I3.NODE_688_length_539158_cov_154.928757.2.539246_336 
I3.NODE_688_length_539158_cov_154.928757.2.539246_337 
I3.NODE_688_length_539158_cov_154.928757.2.539246_338 K03892
I3.NODE_688_length_539158_cov_154.928757.2.539246_339 K07052
I3.NODE_688_length_539158_cov_154.928757.2.539246_34 
I3.NODE_688_length_539158_cov_154.928757.2.539246_340 
I3.NODE_688_length_539158_cov_154.928757.2.539246_341 K01142
I3.NODE_688_length_539158_cov_154.928757.2.539246_342 K10773
I3.NODE_688_length_539158_cov_154.928757.2.539246_343 
I3.NODE_688_length_539158_cov_154.928757.2.539246_344 K00567
I3.NODE_688_length_539158_cov_154.928757.2.539246_345 K07056
I3.NODE_688_length_539158_cov_154.928757.2.539246_346 
I3.NODE_688_length_539158_cov_154.928757.2.539246_347 K02341
I3.NODE_688_length_539158_cov_154.928757.2.539246_348 K00943
I3.NODE_688_length_539158_cov_154.928757.2.539246_349 
I3.NODE_688_length_539158_cov_154.928757.2.539246_35 K00876
I3.NODE_688_length_539158_cov_154.928757.2.539246_350 K04767
I3.NODE_688_length_539158_cov_154.928757.2.539246_351 K01996
I3.NODE_688_length_539158_cov_154.928757.2.539246_352 K01995
I3.NODE_688_length_539158_cov_154.928757.2.539246_353 K01998
I3.NODE_688_length_539158_cov_154.928757.2.539246_354 K01997
I3.NODE_688_length_539158_cov_154.928757.2.539246_355 K01999
I3.NODE_688_length_539158_cov_154.928757.2.539246_356 
I3.NODE_688_length_539158_cov_154.928757.2.539246_357 K01358
I3.NODE_688_length_539158_cov_154.928757.2.539246_358 K00761
I3.NODE_688_length_539158_cov_154.928757.2.539246_359 K01531
I3.NODE_688_length_539158_cov_154.928757.2.539246_36 
I3.NODE_688_length_539158_cov_154.928757.2.539246_360 
I3.NODE_688_length_539158_cov_154.928757.2.539246_361 K00842
I3.NODE_688_length_539158_cov_154.928757.2.539246_362 K01739
I3.NODE_688_length_539158_cov_154.928757.2.539246_363 
I3.NODE_688_length_539158_cov_154.928757.2.539246_364 K03328
I3.NODE_688_length_539158_cov_154.928757.2.539246_365 K05362
I3.NODE_688_length_539158_cov_154.928757.2.539246_366 
I3.NODE_688_length_539158_cov_154.928757.2.539246_367 
I3.NODE_688_length_539158_cov_154.928757.2.539246_368 
I3.NODE_688_length_539158_cov_154.928757.2.539246_369 K01507
I3.NODE_688_length_539158_cov_154.928757.2.539246_37 
I3.NODE_688_length_539158_cov_154.928757.2.539246_370 K04069
I3.NODE_688_length_539158_cov_154.928757.2.539246_371 
I3.NODE_688_length_539158_cov_154.928757.2.539246_372 K01226
I3.NODE_688_length_539158_cov_154.928757.2.539246_373 K02817 K02818 K02819
I3.NODE_688_length_539158_cov_154.928757.2.539246_374 K03486
I3.NODE_688_length_539158_cov_154.928757.2.539246_375 K03699
I3.NODE_688_length_539158_cov_154.928757.2.539246_376 K01610
I3.NODE_688_length_539158_cov_154.928757.2.539246_377 
I3.NODE_688_length_539158_cov_154.928757.2.539246_378 
I3.NODE_688_length_539158_cov_154.928757.2.539246_379 K02348
I3.NODE_688_length_539158_cov_154.928757.2.539246_38 K01463
I3.NODE_688_length_539158_cov_154.928757.2.539246_380 
I3.NODE_688_length_539158_cov_154.928757.2.539246_381 
I3.NODE_688_length_539158_cov_154.928757.2.539246_382 K01870
I3.NODE_688_length_539158_cov_154.928757.2.539246_383 K04074
I3.NODE_688_length_539158_cov_154.928757.2.539246_384 
I3.NODE_688_length_539158_cov_154.928757.2.539246_385 K02221
I3.NODE_688_length_539158_cov_154.928757.2.539246_386 K09772
I3.NODE_688_length_539158_cov_154.928757.2.539246_387 K06997
I3.NODE_688_length_539158_cov_154.928757.2.539246_388 K03531
I3.NODE_688_length_539158_cov_154.928757.2.539246_389 K03590
I3.NODE_688_length_539158_cov_154.928757.2.539246_39 K01759
I3.NODE_688_length_539158_cov_154.928757.2.539246_390 K03589
I3.NODE_688_length_539158_cov_154.928757.2.539246_391 K02563
I3.NODE_688_length_539158_cov_154.928757.2.539246_392 K01925
I3.NODE_688_length_539158_cov_154.928757.2.539246_393 
I3.NODE_688_length_539158_cov_154.928757.2.539246_394 K06207
I3.NODE_688_length_539158_cov_154.928757.2.539246_395 K06183
I3.NODE_688_length_539158_cov_154.928757.2.539246_396 
I3.NODE_688_length_539158_cov_154.928757.2.539246_397 
I3.NODE_688_length_539158_cov_154.928757.2.539246_398 K04047
I3.NODE_688_length_539158_cov_154.928757.2.539246_399 K02236
I3.NODE_688_length_539158_cov_154.928757.2.539246_4 K13634
I3.NODE_688_length_539158_cov_154.928757.2.539246_40 K02887
I3.NODE_688_length_539158_cov_154.928757.2.539246_400 
I3.NODE_688_length_539158_cov_154.928757.2.539246_401 K01696
I3.NODE_688_length_539158_cov_154.928757.2.539246_402 
I3.NODE_688_length_539158_cov_154.928757.2.539246_403 K06941
I3.NODE_688_length_539158_cov_154.928757.2.539246_404 
I3.NODE_688_length_539158_cov_154.928757.2.539246_405 K07177
I3.NODE_688_length_539158_cov_154.928757.2.539246_406 K00954
I3.NODE_688_length_539158_cov_154.928757.2.539246_407 K08316
I3.NODE_688_length_539158_cov_154.928757.2.539246_408 K05808
I3.NODE_688_length_539158_cov_154.928757.2.539246_409 K02242
I3.NODE_688_length_539158_cov_154.928757.2.539246_41 K02916
I3.NODE_688_length_539158_cov_154.928757.2.539246_410 K02240
I3.NODE_688_length_539158_cov_154.928757.2.539246_411 
I3.NODE_688_length_539158_cov_154.928757.2.539246_412 K01738
I3.NODE_688_length_539158_cov_154.928757.2.539246_413 
I3.NODE_688_length_539158_cov_154.928757.2.539246_414 
I3.NODE_688_length_539158_cov_154.928757.2.539246_415 
I3.NODE_688_length_539158_cov_154.928757.2.539246_416 K01873
I3.NODE_688_length_539158_cov_154.928757.2.539246_417 
I3.NODE_688_length_539158_cov_154.928757.2.539246_418 
I3.NODE_688_length_539158_cov_154.928757.2.539246_419 K03790
I3.NODE_688_length_539158_cov_154.928757.2.539246_42 K02520
I3.NODE_688_length_539158_cov_154.928757.2.539246_420 
I3.NODE_688_length_539158_cov_154.928757.2.539246_421 K09155
I3.NODE_688_length_539158_cov_154.928757.2.539246_422 
I3.NODE_688_length_539158_cov_154.928757.2.539246_423 
I3.NODE_688_length_539158_cov_154.928757.2.539246_424 
I3.NODE_688_length_539158_cov_154.928757.2.539246_425 K00599
I3.NODE_688_length_539158_cov_154.928757.2.539246_426 K00897
I3.NODE_688_length_539158_cov_154.928757.2.539246_427 K03565
I3.NODE_688_length_539158_cov_154.928757.2.539246_428 K07586
I3.NODE_688_length_539158_cov_154.928757.2.539246_429 
I3.NODE_688_length_539158_cov_154.928757.2.539246_43 K00945
I3.NODE_688_length_539158_cov_154.928757.2.539246_430 K07570
I3.NODE_688_length_539158_cov_154.928757.2.539246_431 K03768
I3.NODE_688_length_539158_cov_154.928757.2.539246_432 K07694
I3.NODE_688_length_539158_cov_154.928757.2.539246_433 K00936
I3.NODE_688_length_539158_cov_154.928757.2.539246_434 K11622
I3.NODE_688_length_539158_cov_154.928757.2.539246_435 K08884
I3.NODE_688_length_539158_cov_154.928757.2.539246_436 K01090
I3.NODE_688_length_539158_cov_154.928757.2.539246_437 K03500
I3.NODE_688_length_539158_cov_154.928757.2.539246_438 K00604
I3.NODE_688_length_539158_cov_154.928757.2.539246_439 K04066
I3.NODE_688_length_539158_cov_154.928757.2.539246_44 
I3.NODE_688_length_539158_cov_154.928757.2.539246_440 K03060
I3.NODE_688_length_539158_cov_154.928757.2.539246_441 K00942
I3.NODE_688_length_539158_cov_154.928757.2.539246_442 K06950
I3.NODE_688_length_539158_cov_154.928757.2.539246_443 K07173
I3.NODE_688_length_539158_cov_154.928757.2.539246_444 K03387
I3.NODE_688_length_539158_cov_154.928757.2.539246_445 K03386
I3.NODE_688_length_539158_cov_154.928757.2.539246_446 
I3.NODE_688_length_539158_cov_154.928757.2.539246_447 K07444
I3.NODE_688_length_539158_cov_154.928757.2.539246_448 
I3.NODE_688_length_539158_cov_154.928757.2.539246_449 
I3.NODE_688_length_539158_cov_154.928757.2.539246_45 K05337
I3.NODE_688_length_539158_cov_154.928757.2.539246_450 
I3.NODE_688_length_539158_cov_154.928757.2.539246_451 K03700
I3.NODE_688_length_539158_cov_154.928757.2.539246_452 K05366
I3.NODE_688_length_539158_cov_154.928757.2.539246_453 K01372
I3.NODE_688_length_539158_cov_154.928757.2.539246_454 K01916
I3.NODE_688_length_539158_cov_154.928757.2.539246_455 K00763
I3.NODE_688_length_539158_cov_154.928757.2.539246_456 K03293
I3.NODE_688_length_539158_cov_154.928757.2.539246_457 
I3.NODE_688_length_539158_cov_154.928757.2.539246_458 K00384
I3.NODE_688_length_539158_cov_154.928757.2.539246_459 
I3.NODE_688_length_539158_cov_154.928757.2.539246_46 
I3.NODE_688_length_539158_cov_154.928757.2.539246_460 K02028
I3.NODE_688_length_539158_cov_154.928757.2.539246_461 K02029
I3.NODE_688_length_539158_cov_154.928757.2.539246_462 
I3.NODE_688_length_539158_cov_154.928757.2.539246_463 K07258
I3.NODE_688_length_539158_cov_154.928757.2.539246_464 K04488
I3.NODE_688_length_539158_cov_154.928757.2.539246_465 K11717
I3.NODE_688_length_539158_cov_154.928757.2.539246_466 K09015
I3.NODE_688_length_539158_cov_154.928757.2.539246_467 K09013
I3.NODE_688_length_539158_cov_154.928757.2.539246_468 K13685
I3.NODE_688_length_539158_cov_154.928757.2.539246_469 
I3.NODE_688_length_539158_cov_154.928757.2.539246_47 K00865
I3.NODE_688_length_539158_cov_154.928757.2.539246_470 K06153
I3.NODE_688_length_539158_cov_154.928757.2.539246_471 
I3.NODE_688_length_539158_cov_154.928757.2.539246_472 K02029 K02030
I3.NODE_688_length_539158_cov_154.928757.2.539246_473 K02028
I3.NODE_688_length_539158_cov_154.928757.2.539246_474 
I3.NODE_688_length_539158_cov_154.928757.2.539246_475 K04087
I3.NODE_688_length_539158_cov_154.928757.2.539246_476 K02479
I3.NODE_688_length_539158_cov_154.928757.2.539246_477 K07778
I3.NODE_688_length_539158_cov_154.928757.2.539246_478 K01992
I3.NODE_688_length_539158_cov_154.928757.2.539246_479 K09687
I3.NODE_688_length_539158_cov_154.928757.2.539246_48 K01079
I3.NODE_688_length_539158_cov_154.928757.2.539246_480 K07030
I3.NODE_688_length_539158_cov_154.928757.2.539246_481 
I3.NODE_688_length_539158_cov_154.928757.2.539246_482 K02902
I3.NODE_688_length_539158_cov_154.928757.2.539246_483 
I3.NODE_688_length_539158_cov_154.928757.2.539246_484 
I3.NODE_688_length_539158_cov_154.928757.2.539246_485 
I3.NODE_688_length_539158_cov_154.928757.2.539246_486 K01624
I3.NODE_688_length_539158_cov_154.928757.2.539246_487 K02035
I3.NODE_688_length_539158_cov_154.928757.2.539246_488 K01000
I3.NODE_688_length_539158_cov_154.928757.2.539246_489 K12556
I3.NODE_688_length_539158_cov_154.928757.2.539246_49 K03431
I3.NODE_688_length_539158_cov_154.928757.2.539246_490 
I3.NODE_688_length_539158_cov_154.928757.2.539246_491 K03438
I3.NODE_688_length_539158_cov_154.928757.2.539246_492 
I3.NODE_688_length_539158_cov_154.928757.2.539246_493 
I3.NODE_688_length_539158_cov_154.928757.2.539246_494 K03498
I3.NODE_688_length_539158_cov_154.928757.2.539246_495 K03499
I3.NODE_688_length_539158_cov_154.928757.2.539246_496 
I3.NODE_688_length_539158_cov_154.928757.2.539246_497 K01879
I3.NODE_688_length_539158_cov_154.928757.2.539246_498 K01878
I3.NODE_688_length_539158_cov_154.928757.2.539246_499 
I3.NODE_688_length_539158_cov_154.928757.2.539246_5 
I3.NODE_688_length_539158_cov_154.928757.2.539246_50 
I3.NODE_688_length_539158_cov_154.928757.2.539246_500 
I3.NODE_688_length_539158_cov_154.928757.2.539246_501 K00100
I3.NODE_688_length_539158_cov_154.928757.2.539246_502 K01443
I3.NODE_688_length_539158_cov_154.928757.2.539246_503 
I3.NODE_688_length_539158_cov_154.928757.2.539246_504 K03324
I3.NODE_688_length_539158_cov_154.928757.2.539246_505 K02834
I3.NODE_688_length_539158_cov_154.928757.2.539246_506 K02519
I3.NODE_688_length_539158_cov_154.928757.2.539246_507 
I3.NODE_688_length_539158_cov_154.928757.2.539246_508 K07742
I3.NODE_688_length_539158_cov_154.928757.2.539246_509 K02600
I3.NODE_688_length_539158_cov_154.928757.2.539246_51 
I3.NODE_688_length_539158_cov_154.928757.2.539246_510 K09748
I3.NODE_688_length_539158_cov_154.928757.2.539246_511 
I3.NODE_688_length_539158_cov_154.928757.2.539246_512 K03439
I3.NODE_688_length_539158_cov_154.928757.2.539246_513 
I3.NODE_688_length_539158_cov_154.928757.2.539246_514 K01992
I3.NODE_688_length_539158_cov_154.928757.2.539246_515 K01990
I3.NODE_688_length_539158_cov_154.928757.2.539246_516 K02503
I3.NODE_688_length_539158_cov_154.928757.2.539246_517 
I3.NODE_688_length_539158_cov_154.928757.2.539246_518 
I3.NODE_688_length_539158_cov_154.928757.2.539246_519 
I3.NODE_688_length_539158_cov_154.928757.2.539246_52 K01928
I3.NODE_688_length_539158_cov_154.928757.2.539246_520 K06925
I3.NODE_688_length_539158_cov_154.928757.2.539246_521 K06901
I3.NODE_688_length_539158_cov_154.928757.2.539246_522 
I3.NODE_688_length_539158_cov_154.928757.2.539246_523 K07024
I3.NODE_688_length_539158_cov_154.928757.2.539246_524 K02793 K02794
I3.NODE_688_length_539158_cov_154.928757.2.539246_525 K02795
I3.NODE_688_length_539158_cov_154.928757.2.539246_526 K02796
I3.NODE_688_length_539158_cov_154.928757.2.539246_527 
I3.NODE_688_length_539158_cov_154.928757.2.539246_528 K01875
I3.NODE_688_length_539158_cov_154.928757.2.539246_529 K03975
I3.NODE_688_length_539158_cov_154.928757.2.539246_53 K07009
I3.NODE_688_length_539158_cov_154.928757.2.539246_530 K01962
I3.NODE_688_length_539158_cov_154.928757.2.539246_531 K01963
I3.NODE_688_length_539158_cov_154.928757.2.539246_532 K01961
I3.NODE_688_length_539158_cov_154.928757.2.539246_533 K02372
I3.NODE_688_length_539158_cov_154.928757.2.539246_534 K02160
I3.NODE_688_length_539158_cov_154.928757.2.539246_535 K09458
I3.NODE_688_length_539158_cov_154.928757.2.539246_536 K00059
I3.NODE_688_length_539158_cov_154.928757.2.539246_537 K00645
I3.NODE_688_length_539158_cov_154.928757.2.539246_538 K02371
I3.NODE_688_length_539158_cov_154.928757.2.539246_539 K02078
I3.NODE_688_length_539158_cov_154.928757.2.539246_54 
I3.NODE_688_length_539158_cov_154.928757.2.539246_540 K00648
I3.NODE_688_length_539158_cov_154.928757.2.539246_541 K03712
I3.NODE_688_length_539158_cov_154.928757.2.539246_542 K01692
I3.NODE_688_length_539158_cov_154.928757.2.539246_543 K00928
I3.NODE_688_length_539158_cov_154.928757.2.539246_55 K06158
I3.NODE_688_length_539158_cov_154.928757.2.539246_56 
I3.NODE_688_length_539158_cov_154.928757.2.539246_57 
I3.NODE_688_length_539158_cov_154.928757.2.539246_58 
I3.NODE_688_length_539158_cov_154.928757.2.539246_59 
I3.NODE_688_length_539158_cov_154.928757.2.539246_6 
I3.NODE_688_length_539158_cov_154.928757.2.539246_60 K03930
I3.NODE_688_length_539158_cov_154.928757.2.539246_61 K07021
I3.NODE_688_length_539158_cov_154.928757.2.539246_62 K08303
I3.NODE_688_length_539158_cov_154.928757.2.539246_63 
I3.NODE_688_length_539158_cov_154.928757.2.539246_64 
I3.NODE_688_length_539158_cov_154.928757.2.539246_65 
I3.NODE_688_length_539158_cov_154.928757.2.539246_66 
I3.NODE_688_length_539158_cov_154.928757.2.539246_67 K13292
I3.NODE_688_length_539158_cov_154.928757.2.539246_68 K06023
I3.NODE_688_length_539158_cov_154.928757.2.539246_69 
I3.NODE_688_length_539158_cov_154.928757.2.539246_7 
I3.NODE_688_length_539158_cov_154.928757.2.539246_70 
I3.NODE_688_length_539158_cov_154.928757.2.539246_71 K03095
I3.NODE_688_length_539158_cov_154.928757.2.539246_72 K06959
I3.NODE_688_length_539158_cov_154.928757.2.539246_73 
I3.NODE_688_length_539158_cov_154.928757.2.539246_74 K07089
I3.NODE_688_length_539158_cov_154.928757.2.539246_75 K08986
I3.NODE_688_length_539158_cov_154.928757.2.539246_76 K03446
I3.NODE_688_length_539158_cov_154.928757.2.539246_77 K00036
I3.NODE_688_length_539158_cov_154.928757.2.539246_78 K03110
I3.NODE_688_length_539158_cov_154.928757.2.539246_79 K07024
I3.NODE_688_length_539158_cov_154.928757.2.539246_8 
I3.NODE_688_length_539158_cov_154.928757.2.539246_80 K07024
I3.NODE_688_length_539158_cov_154.928757.2.539246_81 
I3.NODE_688_length_539158_cov_154.928757.2.539246_82 
I3.NODE_688_length_539158_cov_154.928757.2.539246_83 
I3.NODE_688_length_539158_cov_154.928757.2.539246_84 
I3.NODE_688_length_539158_cov_154.928757.2.539246_85 
I3.NODE_688_length_539158_cov_154.928757.2.539246_86 
I3.NODE_688_length_539158_cov_154.928757.2.539246_87 
I3.NODE_688_length_539158_cov_154.928757.2.539246_88 
I3.NODE_688_length_539158_cov_154.928757.2.539246_89 
I3.NODE_688_length_539158_cov_154.928757.2.539246_9 
I3.NODE_688_length_539158_cov_154.928757.2.539246_90 
I3.NODE_688_length_539158_cov_154.928757.2.539246_91 
I3.NODE_688_length_539158_cov_154.928757.2.539246_92 
I3.NODE_688_length_539158_cov_154.928757.2.539246_93 
I3.NODE_688_length_539158_cov_154.928757.2.539246_94 
I3.NODE_688_length_539158_cov_154.928757.2.539246_95 
I3.NODE_688_length_539158_cov_154.928757.2.539246_96 
I3.NODE_688_length_539158_cov_154.928757.2.539246_97 
I3.NODE_688_length_539158_cov_154.928757.2.539246_98 
I3.NODE_688_length_539158_cov_154.928757.2.539246_99 
I3.NODE_690_length_71623_cov_158.967438.1.71705_1 
I3.NODE_690_length_71623_cov_158.967438.1.71705_10 K03625
I3.NODE_690_length_71623_cov_158.967438.1.71705_11 
I3.NODE_690_length_71623_cov_158.967438.1.71705_12 K02356
I3.NODE_690_length_71623_cov_158.967438.1.71705_13 K01262
I3.NODE_690_length_71623_cov_158.967438.1.71705_14 K08094
I3.NODE_690_length_71623_cov_158.967438.1.71705_15 
I3.NODE_690_length_71623_cov_158.967438.1.71705_16 K02774
I3.NODE_690_length_71623_cov_158.967438.1.71705_17 
I3.NODE_690_length_71623_cov_158.967438.1.71705_18 
I3.NODE_690_length_71623_cov_158.967438.1.71705_19 K02081
I3.NODE_690_length_71623_cov_158.967438.1.71705_2 K00358
I3.NODE_690_length_71623_cov_158.967438.1.71705_20 K03701
I3.NODE_690_length_71623_cov_158.967438.1.71705_21 K03284
I3.NODE_690_length_71623_cov_158.967438.1.71705_22 
I3.NODE_690_length_71623_cov_158.967438.1.71705_23 K02963
I3.NODE_690_length_71623_cov_158.967438.1.71705_24 K03111
I3.NODE_690_length_71623_cov_158.967438.1.71705_25 K02990
I3.NODE_690_length_71623_cov_158.967438.1.71705_26 
I3.NODE_690_length_71623_cov_158.967438.1.71705_27 
I3.NODE_690_length_71623_cov_158.967438.1.71705_28 K01125
I3.NODE_690_length_71623_cov_158.967438.1.71705_29 
I3.NODE_690_length_71623_cov_158.967438.1.71705_3 
I3.NODE_690_length_71623_cov_158.967438.1.71705_30 
I3.NODE_690_length_71623_cov_158.967438.1.71705_31 
I3.NODE_690_length_71623_cov_158.967438.1.71705_32 K07024
I3.NODE_690_length_71623_cov_158.967438.1.71705_33 
I3.NODE_690_length_71623_cov_158.967438.1.71705_34 K00297
I3.NODE_690_length_71623_cov_158.967438.1.71705_35 K00549
I3.NODE_690_length_71623_cov_158.967438.1.71705_36 
I3.NODE_690_length_71623_cov_158.967438.1.71705_37 K02006
I3.NODE_690_length_71623_cov_158.967438.1.71705_38 K02008
I3.NODE_690_length_71623_cov_158.967438.1.71705_39 K01215
I3.NODE_690_length_71623_cov_158.967438.1.71705_4 
I3.NODE_690_length_71623_cov_158.967438.1.71705_40 K09687
I3.NODE_690_length_71623_cov_158.967438.1.71705_41 K01992
I3.NODE_690_length_71623_cov_158.967438.1.71705_42 K07644
I3.NODE_690_length_71623_cov_158.967438.1.71705_43 
I3.NODE_690_length_71623_cov_158.967438.1.71705_44 K01223
I3.NODE_690_length_71623_cov_158.967438.1.71705_45 K10530
I3.NODE_690_length_71623_cov_158.967438.1.71705_46 
I3.NODE_690_length_71623_cov_158.967438.1.71705_47 K00158
I3.NODE_690_length_71623_cov_158.967438.1.71705_48 K07024
I3.NODE_690_length_71623_cov_158.967438.1.71705_49 
I3.NODE_690_length_71623_cov_158.967438.1.71705_5 
I3.NODE_690_length_71623_cov_158.967438.1.71705_50 K01759
I3.NODE_690_length_71623_cov_158.967438.1.71705_51 K01223
I3.NODE_690_length_71623_cov_158.967438.1.71705_52 K07506
I3.NODE_690_length_71623_cov_158.967438.1.71705_53 
I3.NODE_690_length_71623_cov_158.967438.1.71705_54 K07282
I3.NODE_690_length_71623_cov_158.967438.1.71705_55 K02755 K02756 K02757
I3.NODE_690_length_71623_cov_158.967438.1.71705_56 
I3.NODE_690_length_71623_cov_158.967438.1.71705_57 K02760
I3.NODE_690_length_71623_cov_158.967438.1.71705_58 
I3.NODE_690_length_71623_cov_158.967438.1.71705_59 K02761
I3.NODE_690_length_71623_cov_158.967438.1.71705_6 
I3.NODE_690_length_71623_cov_158.967438.1.71705_60 K02565
I3.NODE_690_length_71623_cov_158.967438.1.71705_61 K01564
I3.NODE_690_length_71623_cov_158.967438.1.71705_62 K12267
I3.NODE_690_length_71623_cov_158.967438.1.71705_63 K00226
I3.NODE_690_length_71623_cov_158.967438.1.71705_64 K00262
I3.NODE_690_length_71623_cov_158.967438.1.71705_65 
I3.NODE_690_length_71623_cov_158.967438.1.71705_66 K03442
I3.NODE_690_length_71623_cov_158.967438.1.71705_67 K07862
I3.NODE_690_length_71623_cov_158.967438.1.71705_68 
I3.NODE_690_length_71623_cov_158.967438.1.71705_69 K08659
I3.NODE_690_length_71623_cov_158.967438.1.71705_7 
I3.NODE_690_length_71623_cov_158.967438.1.71705_70 K07456
I3.NODE_690_length_71623_cov_158.967438.1.71705_71 
I3.NODE_690_length_71623_cov_158.967438.1.71705_72 
I3.NODE_690_length_71623_cov_158.967438.1.71705_73 K03471
I3.NODE_690_length_71623_cov_158.967438.1.71705_74 K03100
I3.NODE_690_length_71623_cov_158.967438.1.71705_75 K03581
I3.NODE_690_length_71623_cov_158.967438.1.71705_8 
I3.NODE_690_length_71623_cov_158.967438.1.71705_9 
I3.NODE_691_length_121364_cov_153.121674.188.121452_1 K02057
I3.NODE_691_length_121364_cov_153.121674.188.121452_10 K02968
I3.NODE_691_length_121364_cov_153.121674.188.121452_100 
I3.NODE_691_length_121364_cov_153.121674.188.121452_101 
I3.NODE_691_length_121364_cov_153.121674.188.121452_102 K13730
I3.NODE_691_length_121364_cov_153.121674.188.121452_103 
I3.NODE_691_length_121364_cov_153.121674.188.121452_104 
I3.NODE_691_length_121364_cov_153.121674.188.121452_105 
I3.NODE_691_length_121364_cov_153.121674.188.121452_106 
I3.NODE_691_length_121364_cov_153.121674.188.121452_107 K06193
I3.NODE_691_length_121364_cov_153.121674.188.121452_108 K00286
I3.NODE_691_length_121364_cov_153.121674.188.121452_109 K00147
I3.NODE_691_length_121364_cov_153.121674.188.121452_11 
I3.NODE_691_length_121364_cov_153.121674.188.121452_110 K00931
I3.NODE_691_length_121364_cov_153.121674.188.121452_111 
I3.NODE_691_length_121364_cov_153.121674.188.121452_112 
I3.NODE_691_length_121364_cov_153.121674.188.121452_113 K07492
I3.NODE_691_length_121364_cov_153.121674.188.121452_114 
I3.NODE_691_length_121364_cov_153.121674.188.121452_115 
I3.NODE_691_length_121364_cov_153.121674.188.121452_116 K00936
I3.NODE_691_length_121364_cov_153.121674.188.121452_117 
I3.NODE_691_length_121364_cov_153.121674.188.121452_118 
I3.NODE_691_length_121364_cov_153.121674.188.121452_119 
I3.NODE_691_length_121364_cov_153.121674.188.121452_12 
I3.NODE_691_length_121364_cov_153.121674.188.121452_13 K01176
I3.NODE_691_length_121364_cov_153.121674.188.121452_14 K00936
I3.NODE_691_length_121364_cov_153.121674.188.121452_15 
I3.NODE_691_length_121364_cov_153.121674.188.121452_16 
I3.NODE_691_length_121364_cov_153.121674.188.121452_17 
I3.NODE_691_length_121364_cov_153.121674.188.121452_18 K02884
I3.NODE_691_length_121364_cov_153.121674.188.121452_19 
I3.NODE_691_length_121364_cov_153.121674.188.121452_2 K02057
I3.NODE_691_length_121364_cov_153.121674.188.121452_20 
I3.NODE_691_length_121364_cov_153.121674.188.121452_21 
I3.NODE_691_length_121364_cov_153.121674.188.121452_22 K03496
I3.NODE_691_length_121364_cov_153.121674.188.121452_23 
I3.NODE_691_length_121364_cov_153.121674.188.121452_24 
I3.NODE_691_length_121364_cov_153.121674.188.121452_25 
I3.NODE_691_length_121364_cov_153.121674.188.121452_26 
I3.NODE_691_length_121364_cov_153.121674.188.121452_27 
I3.NODE_691_length_121364_cov_153.121674.188.121452_28 
I3.NODE_691_length_121364_cov_153.121674.188.121452_29 
I3.NODE_691_length_121364_cov_153.121674.188.121452_3 K02056
I3.NODE_691_length_121364_cov_153.121674.188.121452_30 
I3.NODE_691_length_121364_cov_153.121674.188.121452_31 
I3.NODE_691_length_121364_cov_153.121674.188.121452_32 
I3.NODE_691_length_121364_cov_153.121674.188.121452_33 
I3.NODE_691_length_121364_cov_153.121674.188.121452_34 
I3.NODE_691_length_121364_cov_153.121674.188.121452_35 
I3.NODE_691_length_121364_cov_153.121674.188.121452_36 K10352
I3.NODE_691_length_121364_cov_153.121674.188.121452_37 
I3.NODE_691_length_121364_cov_153.121674.188.121452_38 K01347
I3.NODE_691_length_121364_cov_153.121674.188.121452_39 K13732
I3.NODE_691_length_121364_cov_153.121674.188.121452_4 K07335
I3.NODE_691_length_121364_cov_153.121674.188.121452_40 
I3.NODE_691_length_121364_cov_153.121674.188.121452_41 
I3.NODE_691_length_121364_cov_153.121674.188.121452_42 K03694
I3.NODE_691_length_121364_cov_153.121674.188.121452_43 
I3.NODE_691_length_121364_cov_153.121674.188.121452_44 
I3.NODE_691_length_121364_cov_153.121674.188.121452_45 
I3.NODE_691_length_121364_cov_153.121674.188.121452_46 
I3.NODE_691_length_121364_cov_153.121674.188.121452_47 
I3.NODE_691_length_121364_cov_153.121674.188.121452_48 
I3.NODE_691_length_121364_cov_153.121674.188.121452_49 
I3.NODE_691_length_121364_cov_153.121674.188.121452_5 K01489
I3.NODE_691_length_121364_cov_153.121674.188.121452_50 
I3.NODE_691_length_121364_cov_153.121674.188.121452_51 
I3.NODE_691_length_121364_cov_153.121674.188.121452_52 
I3.NODE_691_length_121364_cov_153.121674.188.121452_53 
I3.NODE_691_length_121364_cov_153.121674.188.121452_54 
I3.NODE_691_length_121364_cov_153.121674.188.121452_55 
I3.NODE_691_length_121364_cov_153.121674.188.121452_56 
I3.NODE_691_length_121364_cov_153.121674.188.121452_57 
I3.NODE_691_length_121364_cov_153.121674.188.121452_58 
I3.NODE_691_length_121364_cov_153.121674.188.121452_59 
I3.NODE_691_length_121364_cov_153.121674.188.121452_6 K01619
I3.NODE_691_length_121364_cov_153.121674.188.121452_60 
I3.NODE_691_length_121364_cov_153.121674.188.121452_61 
I3.NODE_691_length_121364_cov_153.121674.188.121452_62 
I3.NODE_691_length_121364_cov_153.121674.188.121452_63 
I3.NODE_691_length_121364_cov_153.121674.188.121452_64 
I3.NODE_691_length_121364_cov_153.121674.188.121452_65 K00845
I3.NODE_691_length_121364_cov_153.121674.188.121452_66 K01955
I3.NODE_691_length_121364_cov_153.121674.188.121452_67 K01956
I3.NODE_691_length_121364_cov_153.121674.188.121452_68 K00609
I3.NODE_691_length_121364_cov_153.121674.188.121452_69 K02824
I3.NODE_691_length_121364_cov_153.121674.188.121452_7 K00756
I3.NODE_691_length_121364_cov_153.121674.188.121452_70 K02825
I3.NODE_691_length_121364_cov_153.121674.188.121452_71 K09762
I3.NODE_691_length_121364_cov_153.121674.188.121452_72 
I3.NODE_691_length_121364_cov_153.121674.188.121452_73 K06958
I3.NODE_691_length_121364_cov_153.121674.188.121452_74 K00940
I3.NODE_691_length_121364_cov_153.121674.188.121452_75 
I3.NODE_691_length_121364_cov_153.121674.188.121452_76 
I3.NODE_691_length_121364_cov_153.121674.188.121452_77 K01101
I3.NODE_691_length_121364_cov_153.121674.188.121452_78 K01071
I3.NODE_691_length_121364_cov_153.121674.188.121452_79 K02495
I3.NODE_691_length_121364_cov_153.121674.188.121452_8 K00564
I3.NODE_691_length_121364_cov_153.121674.188.121452_80 K01992
I3.NODE_691_length_121364_cov_153.121674.188.121452_81 K01990
I3.NODE_691_length_121364_cov_153.121674.188.121452_82 
I3.NODE_691_length_121364_cov_153.121674.188.121452_83 K03702
I3.NODE_691_length_121364_cov_153.121674.188.121452_84 K07052
I3.NODE_691_length_121364_cov_153.121674.188.121452_85 K02029 K02030
I3.NODE_691_length_121364_cov_153.121674.188.121452_86 K02028
I3.NODE_691_length_121364_cov_153.121674.188.121452_87 
I3.NODE_691_length_121364_cov_153.121674.188.121452_88 K06147
I3.NODE_691_length_121364_cov_153.121674.188.121452_89 K06148
I3.NODE_691_length_121364_cov_153.121674.188.121452_9 K00867
I3.NODE_691_length_121364_cov_153.121674.188.121452_90 K02395
I3.NODE_691_length_121364_cov_153.121674.188.121452_91 K03978
I3.NODE_691_length_121364_cov_153.121674.188.121452_92 K03544
I3.NODE_691_length_121364_cov_153.121674.188.121452_93 
I3.NODE_691_length_121364_cov_153.121674.188.121452_94 K00287
I3.NODE_691_length_121364_cov_153.121674.188.121452_95 K00560
I3.NODE_691_length_121364_cov_153.121674.188.121452_96 K03281
I3.NODE_691_length_121364_cov_153.121674.188.121452_97 K04516
I3.NODE_691_length_121364_cov_153.121674.188.121452_98 
I3.NODE_691_length_121364_cov_153.121674.188.121452_99 
I4.NODE_490_length_119918_cov_134.665955_1 
I4.NODE_490_length_119918_cov_134.665955_10 K00661
I4.NODE_490_length_119918_cov_134.665955_100 K10563
I4.NODE_490_length_119918_cov_134.665955_101 
I4.NODE_490_length_119918_cov_134.665955_102 
I4.NODE_490_length_119918_cov_134.665955_103 
I4.NODE_490_length_119918_cov_134.665955_104 K01515
I4.NODE_490_length_119918_cov_134.665955_105 
I4.NODE_490_length_119918_cov_134.665955_106 K08680
I4.NODE_490_length_119918_cov_134.665955_107 K03595
I4.NODE_490_length_119918_cov_134.665955_108 K00901
I4.NODE_490_length_119918_cov_134.665955_109 K07042
I4.NODE_490_length_119918_cov_134.665955_11 K04096
I4.NODE_490_length_119918_cov_134.665955_110 
I4.NODE_490_length_119918_cov_134.665955_111 
I4.NODE_490_length_119918_cov_134.665955_112 
I4.NODE_490_length_119918_cov_134.665955_113 K00244
I4.NODE_490_length_119918_cov_134.665955_114 
I4.NODE_490_length_119918_cov_134.665955_115 K03790
I4.NODE_490_length_119918_cov_134.665955_116 
I4.NODE_490_length_119918_cov_134.665955_117 K00259
I4.NODE_490_length_119918_cov_134.665955_118 
I4.NODE_490_length_119918_cov_134.665955_119 K06217
I4.NODE_490_length_119918_cov_134.665955_12 K03168
I4.NODE_490_length_119918_cov_134.665955_120 
I4.NODE_490_length_119918_cov_134.665955_121 
I4.NODE_490_length_119918_cov_134.665955_122 
I4.NODE_490_length_119918_cov_134.665955_123 K00762
I4.NODE_490_length_119918_cov_134.665955_124 K01507
I4.NODE_490_length_119918_cov_134.665955_125 K01591
I4.NODE_490_length_119918_cov_134.665955_126 
I4.NODE_490_length_119918_cov_134.665955_127 K00226
I4.NODE_490_length_119918_cov_134.665955_128 K02823
I4.NODE_490_length_119918_cov_134.665955_129 K07592
I4.NODE_490_length_119918_cov_134.665955_13 K01817
I4.NODE_490_length_119918_cov_134.665955_130 
I4.NODE_490_length_119918_cov_134.665955_131 
I4.NODE_490_length_119918_cov_134.665955_132 
I4.NODE_490_length_119918_cov_134.665955_14 K04094
I4.NODE_490_length_119918_cov_134.665955_15 K07017
I4.NODE_490_length_119918_cov_134.665955_16 
I4.NODE_490_length_119918_cov_134.665955_17 
I4.NODE_490_length_119918_cov_134.665955_18 K00161
I4.NODE_490_length_119918_cov_134.665955_19 K00162
I4.NODE_490_length_119918_cov_134.665955_2 
I4.NODE_490_length_119918_cov_134.665955_20 K00627
I4.NODE_490_length_119918_cov_134.665955_21 K00382
I4.NODE_490_length_119918_cov_134.665955_22 K03800
I4.NODE_490_length_119918_cov_134.665955_23 
I4.NODE_490_length_119918_cov_134.665955_24 
I4.NODE_490_length_119918_cov_134.665955_25 K03733
I4.NODE_490_length_119918_cov_134.665955_26 
I4.NODE_490_length_119918_cov_134.665955_27 K03106
I4.NODE_490_length_119918_cov_134.665955_28 K09787
I4.NODE_490_length_119918_cov_134.665955_29 K03710
I4.NODE_490_length_119918_cov_134.665955_3 K08365
I4.NODE_490_length_119918_cov_134.665955_30 K01951
I4.NODE_490_length_119918_cov_134.665955_31 
I4.NODE_490_length_119918_cov_134.665955_32 
I4.NODE_490_length_119918_cov_134.665955_33 
I4.NODE_490_length_119918_cov_134.665955_34 
I4.NODE_490_length_119918_cov_134.665955_35 K06899
I4.NODE_490_length_119918_cov_134.665955_36 K00600
I4.NODE_490_length_119918_cov_134.665955_37 K07566
I4.NODE_490_length_119918_cov_134.665955_38 K02493
I4.NODE_490_length_119918_cov_134.665955_39 K02835
I4.NODE_490_length_119918_cov_134.665955_4 K00520
I4.NODE_490_length_119918_cov_134.665955_40 K00857
I4.NODE_490_length_119918_cov_134.665955_41 K01821
I4.NODE_490_length_119918_cov_134.665955_42 K03327
I4.NODE_490_length_119918_cov_134.665955_43 K03458
I4.NODE_490_length_119918_cov_134.665955_44 K03816
I4.NODE_490_length_119918_cov_134.665955_45 K00364
I4.NODE_490_length_119918_cov_134.665955_46 K03281
I4.NODE_490_length_119918_cov_134.665955_47 K00359
I4.NODE_490_length_119918_cov_134.665955_48 
I4.NODE_490_length_119918_cov_134.665955_49 
I4.NODE_490_length_119918_cov_134.665955_5 
I4.NODE_490_length_119918_cov_134.665955_50 K06196
I4.NODE_490_length_119918_cov_134.665955_51 K03311
I4.NODE_490_length_119918_cov_134.665955_52 
I4.NODE_490_length_119918_cov_134.665955_53 K03086
I4.NODE_490_length_119918_cov_134.665955_54 K02316
I4.NODE_490_length_119918_cov_134.665955_55 K03282
I4.NODE_490_length_119918_cov_134.665955_56 K02970
I4.NODE_490_length_119918_cov_134.665955_57 
I4.NODE_490_length_119918_cov_134.665955_58 K05635
I4.NODE_490_length_119918_cov_134.665955_59 K00375
I4.NODE_490_length_119918_cov_134.665955_6 
I4.NODE_490_length_119918_cov_134.665955_60 K06147
I4.NODE_490_length_119918_cov_134.665955_61 K06147
I4.NODE_490_length_119918_cov_134.665955_62 
I4.NODE_490_length_119918_cov_134.665955_63 K06201
I4.NODE_490_length_119918_cov_134.665955_64 
I4.NODE_490_length_119918_cov_134.665955_65 
I4.NODE_490_length_119918_cov_134.665955_66 K07105
I4.NODE_490_length_119918_cov_134.665955_67 K07483
I4.NODE_490_length_119918_cov_134.665955_68 
I4.NODE_490_length_119918_cov_134.665955_69 
I4.NODE_490_length_119918_cov_134.665955_7 K06948
I4.NODE_490_length_119918_cov_134.665955_70 K06960
I4.NODE_490_length_119918_cov_134.665955_71 K02959
I4.NODE_490_length_119918_cov_134.665955_72 K01200
I4.NODE_490_length_119918_cov_134.665955_73 K07029
I4.NODE_490_length_119918_cov_134.665955_74 K01972
I4.NODE_490_length_119918_cov_134.665955_75 K00077
I4.NODE_490_length_119918_cov_134.665955_76 
I4.NODE_490_length_119918_cov_134.665955_77 
I4.NODE_490_length_119918_cov_134.665955_78 
I4.NODE_490_length_119918_cov_134.665955_79 
I4.NODE_490_length_119918_cov_134.665955_8 K03470
I4.NODE_490_length_119918_cov_134.665955_80 K07058
I4.NODE_490_length_119918_cov_134.665955_81 K01265
I4.NODE_490_length_119918_cov_134.665955_82 K00088
I4.NODE_490_length_119918_cov_134.665955_83 
I4.NODE_490_length_119918_cov_134.665955_84 K00790
I4.NODE_490_length_119918_cov_134.665955_85 K00789
I4.NODE_490_length_119918_cov_134.665955_86 K01465
I4.NODE_490_length_119918_cov_134.665955_87 K03574
I4.NODE_490_length_119918_cov_134.665955_88 K03648
I4.NODE_490_length_119918_cov_134.665955_89 K00078
I4.NODE_490_length_119918_cov_134.665955_9 K03488
I4.NODE_490_length_119918_cov_134.665955_90 
I4.NODE_490_length_119918_cov_134.665955_91 
I4.NODE_490_length_119918_cov_134.665955_92 K02238
I4.NODE_490_length_119918_cov_134.665955_93 K02237
I4.NODE_490_length_119918_cov_134.665955_94 K03664
I4.NODE_490_length_119918_cov_134.665955_95 K12573
I4.NODE_490_length_119918_cov_134.665955_96 K03075
I4.NODE_490_length_119918_cov_134.665955_97 K08161
I4.NODE_490_length_119918_cov_134.665955_98 K00001
I4.NODE_490_length_119918_cov_134.665955_99 K00859
I4.NODE_699_length_36691_cov_136.466629_1 K09478
I4.NODE_699_length_36691_cov_136.466629_10 
I4.NODE_699_length_36691_cov_136.466629_11 K02945
I4.NODE_699_length_36691_cov_136.466629_12 
I4.NODE_699_length_36691_cov_136.466629_13 K00826
I4.NODE_699_length_36691_cov_136.466629_14 K02621
I4.NODE_699_length_36691_cov_136.466629_15 
I4.NODE_699_length_36691_cov_136.466629_16 
I4.NODE_699_length_36691_cov_136.466629_17 K02622
I4.NODE_699_length_36691_cov_136.466629_18 K08591
I4.NODE_699_length_36691_cov_136.466629_19 K01081
I4.NODE_699_length_36691_cov_136.466629_2 
I4.NODE_699_length_36691_cov_136.466629_20 
I4.NODE_699_length_36691_cov_136.466629_21 K01493
I4.NODE_699_length_36691_cov_136.466629_22 
I4.NODE_699_length_36691_cov_136.466629_23 
I4.NODE_699_length_36691_cov_136.466629_24 
I4.NODE_699_length_36691_cov_136.466629_25 
I4.NODE_699_length_36691_cov_136.466629_26 
I4.NODE_699_length_36691_cov_136.466629_27 K12410
I4.NODE_699_length_36691_cov_136.466629_28 K01689
I4.NODE_699_length_36691_cov_136.466629_29 
I4.NODE_699_length_36691_cov_136.466629_3 
I4.NODE_699_length_36691_cov_136.466629_30 
I4.NODE_699_length_36691_cov_136.466629_31 
I4.NODE_699_length_36691_cov_136.466629_32 K02511
I4.NODE_699_length_36691_cov_136.466629_33 K01893
I4.NODE_699_length_36691_cov_136.466629_34 
I4.NODE_699_length_36691_cov_136.466629_35 K00812
I4.NODE_699_length_36691_cov_136.466629_36 
I4.NODE_699_length_36691_cov_136.466629_37 K03712
I4.NODE_699_length_36691_cov_136.466629_38 
I4.NODE_699_length_36691_cov_136.466629_39 K09861
I4.NODE_699_length_36691_cov_136.466629_4 K01035
I4.NODE_699_length_36691_cov_136.466629_40 
I4.NODE_699_length_36691_cov_136.466629_41 K11068
I4.NODE_699_length_36691_cov_136.466629_5 
I4.NODE_699_length_36691_cov_136.466629_6 K01036
I4.NODE_699_length_36691_cov_136.466629_7 K07284
I4.NODE_699_length_36691_cov_136.466629_8 K02469
I4.NODE_699_length_36691_cov_136.466629_9 K00016
I4.NODE_729_length_402_cov_110.184082_1 
I4.NODE_730_length_130540_cov_133.781311.1.69663_1 
I4.NODE_730_length_130540_cov_133.781311.1.69663_10 K00215
I4.NODE_730_length_130540_cov_133.781311.1.69663_11 K00974
I4.NODE_730_length_130540_cov_133.781311.1.69663_12 
I4.NODE_730_length_130540_cov_133.781311.1.69663_13 K01889
I4.NODE_730_length_130540_cov_133.781311.1.69663_14 
I4.NODE_730_length_130540_cov_133.781311.1.69663_15 K01890
I4.NODE_730_length_130540_cov_133.781311.1.69663_16 
I4.NODE_730_length_130540_cov_133.781311.1.69663_17 
I4.NODE_730_length_130540_cov_133.781311.1.69663_18 K07025
I4.NODE_730_length_130540_cov_133.781311.1.69663_19 
I4.NODE_730_length_130540_cov_133.781311.1.69663_2 K00384
I4.NODE_730_length_130540_cov_133.781311.1.69663_20 
I4.NODE_730_length_130540_cov_133.781311.1.69663_21 K03523
I4.NODE_730_length_130540_cov_133.781311.1.69663_22 K00383
I4.NODE_730_length_130540_cov_133.781311.1.69663_23 K02005
I4.NODE_730_length_130540_cov_133.781311.1.69663_24 K09810
I4.NODE_730_length_130540_cov_133.781311.1.69663_25 K02004
I4.NODE_730_length_130540_cov_133.781311.1.69663_26 
I4.NODE_730_length_130540_cov_133.781311.1.69663_27 K00791
I4.NODE_730_length_130540_cov_133.781311.1.69663_28 K03665
I4.NODE_730_length_130540_cov_133.781311.1.69663_29 
I4.NODE_730_length_130540_cov_133.781311.1.69663_3 K01256
I4.NODE_730_length_130540_cov_133.781311.1.69663_30 K00784
I4.NODE_730_length_130540_cov_133.781311.1.69663_31 K01834
I4.NODE_730_length_130540_cov_133.781311.1.69663_32 K07124
I4.NODE_730_length_130540_cov_133.781311.1.69663_33 K06219
I4.NODE_730_length_130540_cov_133.781311.1.69663_34 
I4.NODE_730_length_130540_cov_133.781311.1.69663_35 K07462
I4.NODE_730_length_130540_cov_133.781311.1.69663_36 
I4.NODE_730_length_130540_cov_133.781311.1.69663_37 K01990
I4.NODE_730_length_130540_cov_133.781311.1.69663_38 K07979
I4.NODE_730_length_130540_cov_133.781311.1.69663_39 K02337
I4.NODE_730_length_130540_cov_133.781311.1.69663_4 K03436
I4.NODE_730_length_130540_cov_133.781311.1.69663_40 K00850
I4.NODE_730_length_130540_cov_133.781311.1.69663_41 K00873
I4.NODE_730_length_130540_cov_133.781311.1.69663_42 
I4.NODE_730_length_130540_cov_133.781311.1.69663_43 K02029
I4.NODE_730_length_130540_cov_133.781311.1.69663_44 K02028
I4.NODE_730_length_130540_cov_133.781311.1.69663_45 K02030
I4.NODE_730_length_130540_cov_133.781311.1.69663_46 K01529
I4.NODE_730_length_130540_cov_133.781311.1.69663_47 K03657
I4.NODE_730_length_130540_cov_133.781311.1.69663_48 K08310
I4.NODE_730_length_130540_cov_133.781311.1.69663_49 
I4.NODE_730_length_130540_cov_133.781311.1.69663_5 K00882
I4.NODE_730_length_130540_cov_133.781311.1.69663_50 
I4.NODE_730_length_130540_cov_133.781311.1.69663_51 
I4.NODE_730_length_130540_cov_133.781311.1.69663_52 
I4.NODE_730_length_130540_cov_133.781311.1.69663_53 
I4.NODE_730_length_130540_cov_133.781311.1.69663_54 
I4.NODE_730_length_130540_cov_133.781311.1.69663_55 
I4.NODE_730_length_130540_cov_133.781311.1.69663_56 K03177
I4.NODE_730_length_130540_cov_133.781311.1.69663_57 K11753
I4.NODE_730_length_130540_cov_133.781311.1.69663_58 K00537
I4.NODE_730_length_130540_cov_133.781311.1.69663_59 
I4.NODE_730_length_130540_cov_133.781311.1.69663_6 K02768 K02769 K02770
I4.NODE_730_length_130540_cov_133.781311.1.69663_60 K01092
I4.NODE_730_length_130540_cov_133.781311.1.69663_61 K00599
I4.NODE_730_length_130540_cov_133.781311.1.69663_62 K02040
I4.NODE_730_length_130540_cov_133.781311.1.69663_63 K02037
I4.NODE_730_length_130540_cov_133.781311.1.69663_64 K02038
I4.NODE_730_length_130540_cov_133.781311.1.69663_65 K02036
I4.NODE_730_length_130540_cov_133.781311.1.69663_66 K02036
I4.NODE_730_length_130540_cov_133.781311.1.69663_67 K02039
I4.NODE_730_length_130540_cov_133.781311.1.69663_7 
I4.NODE_730_length_130540_cov_133.781311.1.69663_8 
I4.NODE_730_length_130540_cov_133.781311.1.69663_9 
I4.NODE_730_length_130540_cov_133.781311.69926.130621_1 K07497
I4.NODE_730_length_130540_cov_133.781311.69926.130621_10 K07816
I4.NODE_730_length_130540_cov_133.781311.69926.130621_11 K00858
I4.NODE_730_length_130540_cov_133.781311.69926.130621_12 K06180
I4.NODE_730_length_130540_cov_133.781311.69926.130621_13 K00625
I4.NODE_730_length_130540_cov_133.781311.69926.130621_14 K03575
I4.NODE_730_length_130540_cov_133.781311.69926.130621_15 
I4.NODE_730_length_130540_cov_133.781311.69926.130621_16 K01840
I4.NODE_730_length_130540_cov_133.781311.69926.130621_17 
I4.NODE_730_length_130540_cov_133.781311.69926.130621_18 K01598
I4.NODE_730_length_130540_cov_133.781311.69926.130621_19 K01922
I4.NODE_730_length_130540_cov_133.781311.69926.130621_2 
I4.NODE_730_length_130540_cov_133.781311.69926.130621_20 K01938
I4.NODE_730_length_130540_cov_133.781311.69926.130621_21 K03823
I4.NODE_730_length_130540_cov_133.781311.69926.130621_22 
I4.NODE_730_length_130540_cov_133.781311.69926.130621_23 
I4.NODE_730_length_130540_cov_133.781311.69926.130621_24 K00133
I4.NODE_730_length_130540_cov_133.781311.69926.130621_25 K01714
I4.NODE_730_length_130540_cov_133.781311.69926.130621_26 
I4.NODE_730_length_130540_cov_133.781311.69926.130621_27 K02864
I4.NODE_730_length_130540_cov_133.781311.69926.130621_28 K02935
I4.NODE_730_length_130540_cov_133.781311.69926.130621_29 K02860
I4.NODE_730_length_130540_cov_133.781311.69926.130621_3 K03630
I4.NODE_730_length_130540_cov_133.781311.69926.130621_30 K00554
I4.NODE_730_length_130540_cov_133.781311.69926.130621_31 K09815
I4.NODE_730_length_130540_cov_133.781311.69926.130621_32 
I4.NODE_730_length_130540_cov_133.781311.69926.130621_33 
I4.NODE_730_length_130540_cov_133.781311.69926.130621_34 K07170
I4.NODE_730_length_130540_cov_133.781311.69926.130621_35 K02343
I4.NODE_730_length_130540_cov_133.781311.69926.130621_36 
I4.NODE_730_length_130540_cov_133.781311.69926.130621_37 
I4.NODE_730_length_130540_cov_133.781311.69926.130621_38 K03524
I4.NODE_730_length_130540_cov_133.781311.69926.130621_39 K02529
I4.NODE_730_length_130540_cov_133.781311.69926.130621_4 K07010
I4.NODE_730_length_130540_cov_133.781311.69926.130621_40 K02099
I4.NODE_730_length_130540_cov_133.781311.69926.130621_41 K07407
I4.NODE_730_length_130540_cov_133.781311.69926.130621_42 K10117
I4.NODE_730_length_130540_cov_133.781311.69926.130621_43 K10118
I4.NODE_730_length_130540_cov_133.781311.69926.130621_44 K10119
I4.NODE_730_length_130540_cov_133.781311.69926.130621_45 K00690
I4.NODE_730_length_130540_cov_133.781311.69926.130621_46 K00849
I4.NODE_730_length_130540_cov_133.781311.69926.130621_47 K00964
I4.NODE_730_length_130540_cov_133.781311.69926.130621_48 K03979
I4.NODE_730_length_130540_cov_133.781311.69926.130621_49 
I4.NODE_730_length_130540_cov_133.781311.69926.130621_5 K01926
I4.NODE_730_length_130540_cov_133.781311.69926.130621_50 
I4.NODE_730_length_130540_cov_133.781311.69926.130621_51 K00003
I4.NODE_730_length_130540_cov_133.781311.69926.130621_52 K00872
I4.NODE_730_length_130540_cov_133.781311.69926.130621_53 
I4.NODE_730_length_130540_cov_133.781311.69926.130621_54 
I4.NODE_730_length_130540_cov_133.781311.69926.130621_55 
I4.NODE_730_length_130540_cov_133.781311.69926.130621_56 
I4.NODE_730_length_130540_cov_133.781311.69926.130621_57 
I4.NODE_730_length_130540_cov_133.781311.69926.130621_58 
I4.NODE_730_length_130540_cov_133.781311.69926.130621_59 K08196
I4.NODE_730_length_130540_cov_133.781311.69926.130621_6 
I4.NODE_730_length_130540_cov_133.781311.69926.130621_60 
I4.NODE_730_length_130540_cov_133.781311.69926.130621_61 
I4.NODE_730_length_130540_cov_133.781311.69926.130621_7 K04487
I4.NODE_730_length_130540_cov_133.781311.69926.130621_8 K00948
I4.NODE_730_length_130540_cov_133.781311.69926.130621_9 
I5.NODE_688_length_551_cov_93.887474_1 
