# Supplementary material for: Genome resolved analysis of a premature infant gut microbial community reveals a Varibaculum cambriense genome and a shift towards fermentation-based metabolism during the third week of life
Source: Microbiome. 2013 Dec 17;1:30. doi: 10.1186/2049-2618-1-30 (PMC4177395; doi:10.1186/2049-2618-1-30)
Supplement: Additional file 6 — EMIRGE reconstructed 16S rRNA gene sequences. [file 2049-2618-1-30-S6.zip › af6_kegg_annotations/Streptococcus_parasanguinis.ko]

I10.NODE_3378_length_8927_cov_50.796909_1 
I10.NODE_3378_length_8927_cov_50.796909_2 
I10.NODE_3378_length_8927_cov_50.796909_3 
I10.NODE_3378_length_8927_cov_50.796909_4 
I10.NODE_3378_length_8927_cov_50.796909_5 
I10.NODE_3378_length_8927_cov_50.796909_6 
I10.NODE_3378_length_8927_cov_50.796909_7 
I10.NODE_4848_length_465_cov_61.918278_1 
I10.NODE_4848_length_465_cov_61.918278_2 
I10.NODE_861_length_8744_cov_48.228958.18.8781_1 
I10.NODE_861_length_8744_cov_48.228958.18.8781_10 
I10.NODE_861_length_8744_cov_48.228958.18.8781_2 
I10.NODE_861_length_8744_cov_48.228958.18.8781_3 K07132
I10.NODE_861_length_8744_cov_48.228958.18.8781_4 
I10.NODE_861_length_8744_cov_48.228958.18.8781_5 
I10.NODE_861_length_8744_cov_48.228958.18.8781_6 
I10.NODE_861_length_8744_cov_48.228958.18.8781_7 
I10.NODE_861_length_8744_cov_48.228958.18.8781_8 
I10.NODE_861_length_8744_cov_48.228958.18.8781_9 
I11.NODE_10185_length_551_cov_32.268604_1 K02878
I11.NODE_10605_length_387_cov_34.514214_1 
I11.NODE_10605_length_387_cov_34.514214_2 
I11.NODE_11231_length_534_cov_36.887642_1 
I11.NODE_12164_length_1866_cov_31.402466_1 K02906
I11.NODE_12164_length_1866_cov_31.402466_2 K02926
I11.NODE_12164_length_1866_cov_31.402466_3 K02892
I11.NODE_12164_length_1866_cov_31.402466_4 
I11.NODE_13419_length_710_cov_30.969013_1 
I11.NODE_1590_length_543_cov_79.904236_1 
I11.NODE_2775_length_1214_cov_36.397858_1 K00656
I11.NODE_3112_length_423_cov_36.297871_1 K02355
I11.NODE_3126_length_546_cov_33.509159_1 K02911
I11.NODE_3766_length_644_cov_35.284161_1 
I11.NODE_3908_length_378_cov_33.378307_1 K00134
I11.NODE_4004_length_634_cov_35.356468_1 
I11.NODE_4311_length_428_cov_32.598129_1 K01992
I11.NODE_4311_length_428_cov_32.598129_2 
I11.NODE_4612_length_1735_cov_35.214409.1.519_1 K11707
I11.NODE_478_length_768_cov_35.488281.36.796_1 
I11.NODE_5119_length_1439_cov_33.205002_1 K02933
I11.NODE_5119_length_1439_cov_33.205002_2 K02994
I11.NODE_5990_length_473_cov_31.881607_1 K02961
I11.NODE_5990_length_473_cov_31.881607_2 
I11.NODE_6060_length_573_cov_31.469460_1 
I11.NODE_6066_length_830_cov_40.299999.156.762_1 K07483
I11.NODE_648_length_583_cov_36.279587_1 K00158
I11.NODE_9884_length_541_cov_32.314232_1 K02996
I12.NODE_10060_length_6042_cov_18.002317.1.3505_1 K08643
I12.NODE_10060_length_6042_cov_18.002317.4482.6064_1 
I12.NODE_10151_length_3657_cov_21.240908_1 
I12.NODE_10151_length_3657_cov_21.240908_2 
I12.NODE_10226_length_1744_cov_30.809059_1 K01952
I12.NODE_1027_length_1806_cov_18.387596_1 K01874
I12.NODE_10348_length_1784_cov_20.868273_1 
I12.NODE_10348_length_1784_cov_20.868273_2 K00928
I12.NODE_1034_length_2518_cov_19.951151.1.2510_1 
I12.NODE_1034_length_2518_cov_19.951151.1.2510_2 
I12.NODE_1034_length_2518_cov_19.951151.1.2510_3 
I12.NODE_10565_length_6034_cov_22.287371_1 
I12.NODE_10565_length_6034_cov_22.287371_2 K10439
I12.NODE_10565_length_6034_cov_22.287371_3 K07675
I12.NODE_10565_length_6034_cov_22.287371_4 K02479
I12.NODE_10565_length_6034_cov_22.287371_5 K02027
I12.NODE_10565_length_6034_cov_22.287371_6 
I12.NODE_10565_length_6034_cov_22.287371_7 K02794
I12.NODE_10565_length_6034_cov_22.287371_8 
I12.NODE_1068_length_3530_cov_23.687536.47.3552_1 
I12.NODE_1068_length_3530_cov_23.687536.47.3552_2 K01868
I12.NODE_1068_length_3530_cov_23.687536.47.3552_3 
I12.NODE_10836_length_4490_cov_18.016258.135.4512_1 K03582
I12.NODE_10836_length_4490_cov_18.016258.135.4512_2 
I12.NODE_10836_length_4490_cov_18.016258.135.4512_3 
I12.NODE_10836_length_4490_cov_18.016258.135.4512_4 K12581
I12.NODE_10836_length_4490_cov_18.016258.135.4512_5 
I12.NODE_10844_length_6111_cov_23.183931_1 
I12.NODE_10844_length_6111_cov_23.183931_2 
I12.NODE_10844_length_6111_cov_23.183931_3 K11145
I12.NODE_10844_length_6111_cov_23.183931_4 K01883
I12.NODE_10844_length_6111_cov_23.183931_5 
I12.NODE_10844_length_6111_cov_23.183931_6 K00640
I12.NODE_10844_length_6111_cov_23.183931_7 
I12.NODE_10844_length_6111_cov_23.183931_8 K00962
I12.NODE_10879_length_5791_cov_22.134691.357.3451_1 K01417
I12.NODE_10879_length_5791_cov_22.134691.357.3451_2 
I12.NODE_10879_length_5791_cov_22.134691.357.3451_3 K03671
I12.NODE_10879_length_5791_cov_22.134691.357.3451_4 
I12.NODE_10879_length_5791_cov_22.134691.3595.4606_1 
I12.NODE_10983_length_1034_cov_19.077370.128.1056_1 K11294
I12.NODE_11052_length_2841_cov_17.910242.2392.2863_1 K02895
I12.NODE_11052_length_2841_cov_17.910242.2392.2863_2 K02874
I12.NODE_11052_length_2841_cov_17.910242.650.1326_1 
I12.NODE_11052_length_2841_cov_17.910242.650.1326_2 K02931
I12.NODE_11262_length_3599_cov_18.743261_1 
I12.NODE_11262_length_3599_cov_18.743261_2 
I12.NODE_11262_length_3599_cov_18.743261_3 
I12.NODE_11262_length_3599_cov_18.743261_4 K03502
I12.NODE_11262_length_3599_cov_18.743261_5 
I12.NODE_11262_length_3599_cov_18.743261_6 
I12.NODE_11264_length_10519_cov_21.621828.1.9046_1 K01246
I12.NODE_11264_length_10519_cov_21.621828.1.9046_2 
I12.NODE_11264_length_10519_cov_21.621828.1.9046_3 K03572
I12.NODE_11264_length_10519_cov_21.621828.1.9046_4 
I12.NODE_11264_length_10519_cov_21.621828.1.9046_5 
I12.NODE_11264_length_10519_cov_21.621828.1.9046_6 K03555
I12.NODE_11264_length_10519_cov_21.621828.1.9046_7 
I12.NODE_11264_length_10519_cov_21.621828.1.9046_8 K01887
I12.NODE_11268_length_1327_cov_19.953278.721.1349_1 K05993
I12.NODE_11268_length_1327_cov_19.953278.721.1349_2 K09710
I12.NODE_11366_length_5931_cov_20.407183_1 
I12.NODE_11366_length_5931_cov_20.407183_2 
I12.NODE_11366_length_5931_cov_20.407183_3 K00384
I12.NODE_11366_length_5931_cov_20.407183_4 K00763
I12.NODE_11366_length_5931_cov_20.407183_5 K01916
I12.NODE_11366_length_5931_cov_20.407183_6 K03790
I12.NODE_11366_length_5931_cov_20.407183_7 K01372
I12.NODE_11386_length_3866_cov_18.813244_1 K06147
I12.NODE_11386_length_3866_cov_18.813244_2 K06147
I12.NODE_11435_length_8109_cov_20.619312_1 K01938
I12.NODE_11435_length_8109_cov_20.619312_2 
I12.NODE_11435_length_8109_cov_20.619312_3 K03294
I12.NODE_11435_length_8109_cov_20.619312_4 K01745
I12.NODE_11435_length_8109_cov_20.619312_5 K01479
I12.NODE_11435_length_8109_cov_20.619312_6 
I12.NODE_11464_length_9827_cov_19.707439.26.9849_1 
I12.NODE_11464_length_9827_cov_19.707439.26.9849_10 K01992
I12.NODE_11464_length_9827_cov_19.707439.26.9849_11 K01990
I12.NODE_11464_length_9827_cov_19.707439.26.9849_12 
I12.NODE_11464_length_9827_cov_19.707439.26.9849_13 
I12.NODE_11464_length_9827_cov_19.707439.26.9849_14 
I12.NODE_11464_length_9827_cov_19.707439.26.9849_15 
I12.NODE_11464_length_9827_cov_19.707439.26.9849_2 
I12.NODE_11464_length_9827_cov_19.707439.26.9849_3 
I12.NODE_11464_length_9827_cov_19.707439.26.9849_4 
I12.NODE_11464_length_9827_cov_19.707439.26.9849_5 
I12.NODE_11464_length_9827_cov_19.707439.26.9849_6 
I12.NODE_11464_length_9827_cov_19.707439.26.9849_7 
I12.NODE_11464_length_9827_cov_19.707439.26.9849_8 
I12.NODE_11464_length_9827_cov_19.707439.26.9849_9 
I12.NODE_11500_length_9668_cov_20.903185_1 K02434
I12.NODE_11500_length_9668_cov_20.903185_2 K02433
I12.NODE_11500_length_9668_cov_20.903185_3 K02435
I12.NODE_11500_length_9668_cov_20.903185_4 
I12.NODE_11500_length_9668_cov_20.903185_5 
I12.NODE_11500_length_9668_cov_20.903185_6 
I12.NODE_11500_length_9668_cov_20.903185_7 K13648
I12.NODE_11500_length_9668_cov_20.903185_8 K05993
I12.NODE_11500_length_9668_cov_20.903185_9 K03706
I12.NODE_11567_length_1530_cov_22.113726.202.1436_1 K01439
I12.NODE_11834_length_1592_cov_18.935301_1 K01154
I12.NODE_11834_length_1592_cov_18.935301_2 
I12.NODE_11834_length_1592_cov_18.935301_3 
I12.NODE_11841_length_1788_cov_23.865213_1 
I12.NODE_11841_length_1788_cov_23.865213_2 
I12.NODE_11946_length_1112_cov_20.107914_1 K01890
I12.NODE_11959_length_2772_cov_22.563131_1 
I12.NODE_11959_length_2772_cov_22.563131_2 
I12.NODE_11959_length_2772_cov_22.563131_3 
I12.NODE_11961_length_12131_cov_21.791279.27.12153_1 
I12.NODE_11961_length_12131_cov_21.791279.27.12153_2 
I12.NODE_11961_length_12131_cov_21.791279.27.12153_3 K01190
I12.NODE_11961_length_12131_cov_21.791279.27.12153_4 K01206
I12.NODE_11977_length_1696_cov_19.416862.1.1515_1 K02355
I12.NODE_11977_length_1696_cov_19.416862.1.1515_2 K02992
I12.NODE_11977_length_1696_cov_19.416862.1.1515_3 K02950
I12.NODE_12018_length_4494_cov_17.799065_1 K03328
I12.NODE_12018_length_4494_cov_17.799065_2 K05362
I12.NODE_12018_length_4494_cov_17.799065_3 
I12.NODE_12018_length_4494_cov_17.799065_4 
I12.NODE_1201_length_4072_cov_20.335463_1 
I12.NODE_1201_length_4072_cov_20.335463_2 K01866
I12.NODE_1201_length_4072_cov_20.335463_3 
I12.NODE_1201_length_4072_cov_20.335463_4 
I12.NODE_12039_length_903_cov_17.883720_1 
I12.NODE_12039_length_903_cov_17.883720_2 
I12.NODE_12067_length_2434_cov_20.986853_1 K02035
I12.NODE_12074_length_2599_cov_18.414391_1 
I12.NODE_12074_length_2599_cov_18.414391_2 
I12.NODE_12074_length_2599_cov_18.414391_3 
I12.NODE_12292_length_1619_cov_22.774551_1 
I12.NODE_12310_length_1759_cov_19.328596_1 
I12.NODE_12310_length_1759_cov_19.328596_2 K00003
I12.NODE_12366_length_3010_cov_25.700333_1 
I12.NODE_12366_length_3010_cov_25.700333_2 
I12.NODE_12366_length_3010_cov_25.700333_3 
I12.NODE_12366_length_3010_cov_25.700333_4 
I12.NODE_12385_length_8329_cov_19.918598_1 K01823
I12.NODE_12385_length_8329_cov_19.918598_2 K00938
I12.NODE_12385_length_8329_cov_19.918598_3 K01597
I12.NODE_12385_length_8329_cov_19.918598_4 K00869
I12.NODE_12385_length_8329_cov_19.918598_5 
I12.NODE_12385_length_8329_cov_19.918598_6 
I12.NODE_12385_length_8329_cov_19.918598_7 
I12.NODE_12385_length_8329_cov_19.918598_8 
I12.NODE_12396_length_4624_cov_18.262112_1 
I12.NODE_12396_length_4624_cov_18.262112_2 K03800
I12.NODE_12396_length_4624_cov_18.262112_3 K00382
I12.NODE_12396_length_4624_cov_18.262112_4 K00627
I12.NODE_12433_length_7088_cov_20.159565.1.6891_1 
I12.NODE_12433_length_7088_cov_20.159565.1.6891_2 K01961
I12.NODE_12433_length_7088_cov_20.159565.1.6891_3 
I12.NODE_12433_length_7088_cov_20.159565.1.6891_4 K02160
I12.NODE_12433_length_7088_cov_20.159565.1.6891_5 K09458
I12.NODE_12433_length_7088_cov_20.159565.1.6891_6 
I12.NODE_12433_length_7088_cov_20.159565.1.6891_7 
I12.NODE_12433_length_7088_cov_20.159565.1.6891_8 K02371
I12.NODE_12433_length_7088_cov_20.159565.1.6891_9 K02078
I12.NODE_12449_length_1373_cov_17.569555_1 
I12.NODE_12449_length_1373_cov_17.569555_2 
I12.NODE_12449_length_1373_cov_17.569555_3 
I12.NODE_12511_length_2419_cov_17.539066_1 
I12.NODE_12566_length_5683_cov_18.023050_1 
I12.NODE_12566_length_5683_cov_18.023050_2 
I12.NODE_12566_length_5683_cov_18.023050_3 
I12.NODE_12566_length_5683_cov_18.023050_4 
I12.NODE_12566_length_5683_cov_18.023050_5 K00059
I12.NODE_12566_length_5683_cov_18.023050_6 
I12.NODE_12566_length_5683_cov_18.023050_7 K03294
I12.NODE_12599_length_9476_cov_20.315535_1 K02871
I12.NODE_12599_length_9476_cov_20.315535_2 
I12.NODE_12599_length_9476_cov_20.315535_3 K06962
I12.NODE_12599_length_9476_cov_20.315535_4 
I12.NODE_12599_length_9476_cov_20.315535_5 
I12.NODE_12599_length_9476_cov_20.315535_6 
I12.NODE_12599_length_9476_cov_20.315535_7 
I12.NODE_12599_length_9476_cov_20.315535_8 
I12.NODE_12628_length_2072_cov_17.546331_1 
I12.NODE_12628_length_2072_cov_17.546331_2 
I12.NODE_12628_length_2072_cov_17.546331_3 K06885
I12.NODE_12654_length_11889_cov_18.146523_1 K05847
I12.NODE_12654_length_11889_cov_18.146523_10 
I12.NODE_12654_length_11889_cov_18.146523_11 
I12.NODE_12654_length_11889_cov_18.146523_12 
I12.NODE_12654_length_11889_cov_18.146523_2 K05845 K05846
I12.NODE_12654_length_11889_cov_18.146523_3 K07457
I12.NODE_12654_length_11889_cov_18.146523_4 
I12.NODE_12654_length_11889_cov_18.146523_5 
I12.NODE_12654_length_11889_cov_18.146523_6 K05350
I12.NODE_12654_length_11889_cov_18.146523_7 K00820
I12.NODE_12654_length_11889_cov_18.146523_8 K04091
I12.NODE_12654_length_11889_cov_18.146523_9 
I12.NODE_12665_length_917_cov_17.801527_1 
I12.NODE_12665_length_917_cov_17.801527_2 
I12.NODE_12676_length_1941_cov_22.658424_1 
I12.NODE_12676_length_1941_cov_22.658424_2 
I12.NODE_12691_length_2727_cov_17.904291.1.1381_1 
I12.NODE_12743_length_3704_cov_22.571814.1.3703_1 K02035
I12.NODE_12743_length_3704_cov_22.571814.1.3703_2 
I12.NODE_12785_length_1057_cov_18.221382_1 
I12.NODE_12905_length_19471_cov_20.894714_1 K01215
I12.NODE_12905_length_19471_cov_20.894714_10 
I12.NODE_12905_length_19471_cov_20.894714_11 K00027
I12.NODE_12905_length_19471_cov_20.894714_12 
I12.NODE_12905_length_19471_cov_20.894714_13 
I12.NODE_12905_length_19471_cov_20.894714_14 
I12.NODE_12905_length_19471_cov_20.894714_15 
I12.NODE_12905_length_19471_cov_20.894714_16 
I12.NODE_12905_length_19471_cov_20.894714_2 K01238
I12.NODE_12905_length_19471_cov_20.894714_3 
I12.NODE_12905_length_19471_cov_20.894714_4 K03499
I12.NODE_12905_length_19471_cov_20.894714_5 
I12.NODE_12905_length_19471_cov_20.894714_6 
I12.NODE_12905_length_19471_cov_20.894714_7 
I12.NODE_12905_length_19471_cov_20.894714_8 K02444
I12.NODE_12905_length_19471_cov_20.894714_9 K07024
I12.NODE_12940_length_728_cov_19.690933_1 
I12.NODE_12991_length_2396_cov_18.719114_1 K01281
I12.NODE_12991_length_2396_cov_18.719114_2 
I12.NODE_12991_length_2396_cov_18.719114_3 K02342
I12.NODE_13033_length_4447_cov_20.451540_1 K06286
I12.NODE_13033_length_4447_cov_20.451540_2 K01079
I12.NODE_13033_length_4447_cov_20.451540_3 K00865
I12.NODE_13033_length_4447_cov_20.451540_4 
I12.NODE_13042_length_1974_cov_18.387032.203.1996_1 
I12.NODE_13042_length_1974_cov_18.387032.203.1996_2 
I12.NODE_13047_length_1658_cov_19.284679_1 
I12.NODE_13047_length_1658_cov_19.284679_2 
I12.NODE_13071_length_4071_cov_18.786293.1.4031_1 
I12.NODE_13071_length_4071_cov_18.786293.1.4031_2 
I12.NODE_13071_length_4071_cov_18.786293.1.4031_3 
I12.NODE_13071_length_4071_cov_18.786293.1.4031_4 
I12.NODE_13080_length_624_cov_19.668270_1 
I12.NODE_13169_length_14808_cov_22.370543.992.14830_1 
I12.NODE_13169_length_14808_cov_22.370543.992.14830_10 
I12.NODE_13169_length_14808_cov_22.370543.992.14830_11 K02028
I12.NODE_13169_length_14808_cov_22.370543.992.14830_12 
I12.NODE_13169_length_14808_cov_22.370543.992.14830_13 K02029
I12.NODE_13169_length_14808_cov_22.370543.992.14830_14 
I12.NODE_13169_length_14808_cov_22.370543.992.14830_15 
I12.NODE_13169_length_14808_cov_22.370543.992.14830_16 
I12.NODE_13169_length_14808_cov_22.370543.992.14830_17 
I12.NODE_13169_length_14808_cov_22.370543.992.14830_18 
I12.NODE_13169_length_14808_cov_22.370543.992.14830_19 
I12.NODE_13169_length_14808_cov_22.370543.992.14830_2 K04086
I12.NODE_13169_length_14808_cov_22.370543.992.14830_3 
I12.NODE_13169_length_14808_cov_22.370543.992.14830_4 
I12.NODE_13169_length_14808_cov_22.370543.992.14830_5 
I12.NODE_13169_length_14808_cov_22.370543.992.14830_6 
I12.NODE_13169_length_14808_cov_22.370543.992.14830_7 
I12.NODE_13169_length_14808_cov_22.370543.992.14830_8 
I12.NODE_13169_length_14808_cov_22.370543.992.14830_9 
I12.NODE_13268_length_7307_cov_19.189682.1.2590_1 
I12.NODE_13268_length_7307_cov_19.189682.1.2590_2 
I12.NODE_13268_length_7307_cov_19.189682.1.2590_3 K03484
I12.NODE_13268_length_7307_cov_19.189682.1.2590_4 
I12.NODE_13268_length_7307_cov_19.189682.3877.7329_1 K01193
I12.NODE_13268_length_7307_cov_19.189682.3877.7329_2 K02808 K02809 K02810
I12.NODE_13268_length_7307_cov_19.189682.3877.7329_3 K00847
I12.NODE_13272_length_2064_cov_20.823643_1 
I12.NODE_13272_length_2064_cov_20.823643_2 
I12.NODE_13337_length_390_cov_36.392307_1 
I12.NODE_13339_length_23406_cov_20.897932.1642.17843_1 K02032
I12.NODE_13339_length_23406_cov_20.897932.1642.17843_10 K11717
I12.NODE_13339_length_23406_cov_20.897932.1642.17843_11 K09015
I12.NODE_13339_length_23406_cov_20.897932.1642.17843_12 K09013
I12.NODE_13339_length_23406_cov_20.897932.1642.17843_13 K13685
I12.NODE_13339_length_23406_cov_20.897932.1642.17843_14 
I12.NODE_13339_length_23406_cov_20.897932.1642.17843_15 
I12.NODE_13339_length_23406_cov_20.897932.1642.17843_2 K02031
I12.NODE_13339_length_23406_cov_20.897932.1642.17843_3 K02034
I12.NODE_13339_length_23406_cov_20.897932.1642.17843_4 
I12.NODE_13339_length_23406_cov_20.897932.1642.17843_5 K02035
I12.NODE_13339_length_23406_cov_20.897932.1642.17843_6 
I12.NODE_13339_length_23406_cov_20.897932.1642.17843_7 
I12.NODE_13339_length_23406_cov_20.897932.1642.17843_8 K09014
I12.NODE_13339_length_23406_cov_20.897932.1642.17843_9 
I12.NODE_13339_length_23406_cov_20.897932.17872.23428_1 
I12.NODE_13339_length_23406_cov_20.897932.17872.23428_2 K06153
I12.NODE_13339_length_23406_cov_20.897932.17872.23428_3 
I12.NODE_13339_length_23406_cov_20.897932.17872.23428_4 K02029 K02030
I12.NODE_13339_length_23406_cov_20.897932.17872.23428_5 K02028
I12.NODE_13359_length_2353_cov_18.898003_1 K01424
I12.NODE_13359_length_2353_cov_18.898003_2 K07024
I12.NODE_13364_length_3196_cov_21.805069_1 K09704
I12.NODE_13364_length_3196_cov_21.805069_2 
I12.NODE_13387_length_1940_cov_17.906185_1 K03799
I12.NODE_13387_length_1940_cov_17.906185_2 K03744
I12.NODE_13387_length_1940_cov_17.906185_3 K03501
I12.NODE_13491_length_2345_cov_19.580383_1 K02837
I12.NODE_13491_length_2345_cov_19.580383_2 
I12.NODE_13491_length_2345_cov_19.580383_3 
I12.NODE_13546_length_3512_cov_22.236048_1 K06211
I12.NODE_13546_length_3512_cov_22.236048_2 
I12.NODE_13546_length_3512_cov_22.236048_3 K03574
I12.NODE_13546_length_3512_cov_22.236048_4 
I12.NODE_13571_length_4179_cov_18.016512_1 
I12.NODE_13571_length_4179_cov_18.016512_2 
I12.NODE_13571_length_4179_cov_18.016512_3 
I12.NODE_13571_length_4179_cov_18.016512_4 
I12.NODE_13571_length_4179_cov_18.016512_5 
I12.NODE_13571_length_4179_cov_18.016512_6 K06950
I12.NODE_13588_length_5865_cov_17.858482.1769.2860_1 
I12.NODE_13588_length_5865_cov_17.858482.1769.2860_2 K00297
I12.NODE_13588_length_5865_cov_17.858482.1769.2860_3 
I12.NODE_13588_length_5865_cov_17.858482.3099.3511_1 
I12.NODE_13588_length_5865_cov_17.858482.3906.4478_1 
I12.NODE_13588_length_5865_cov_17.858482.4504.5662_1 K00549
I12.NODE_13588_length_5865_cov_17.858482.72.1458_1 
I12.NODE_13588_length_5865_cov_17.858482.72.1458_2 
I12.NODE_13594_length_441_cov_19.764172_1 
I12.NODE_13594_length_441_cov_19.764172_2 
I12.NODE_13633_length_1652_cov_19.246368_1 K12267
I12.NODE_13633_length_1652_cov_19.246368_2 
I12.NODE_13647_length_5161_cov_19.268166.1.2308_1 K01819
I12.NODE_13647_length_5161_cov_19.268166.1.2308_2 
I12.NODE_13647_length_5161_cov_19.268166.1.2308_3 K01635
I12.NODE_13647_length_5161_cov_19.268166.2439.5183_1 K02531
I12.NODE_13647_length_5161_cov_19.268166.2439.5183_2 K02786
I12.NODE_13647_length_5161_cov_19.268166.2439.5183_3 K02787 K02788
I12.NODE_13675_length_2065_cov_17.585957_1 
I12.NODE_13675_length_2065_cov_17.585957_2 
I12.NODE_13675_length_2065_cov_17.585957_3 
I12.NODE_13696_length_2746_cov_18.885653_1 K05833
I12.NODE_13696_length_2746_cov_18.885653_2 K05832
I12.NODE_13696_length_2746_cov_18.885653_3 
I12.NODE_13700_length_4848_cov_21.436262_1 K02528
I12.NODE_13700_length_4848_cov_21.436262_2 
I12.NODE_13700_length_4848_cov_21.436262_3 
I12.NODE_13700_length_4848_cov_21.436262_4 
I12.NODE_13700_length_4848_cov_21.436262_5 K03424
I12.NODE_13701_length_10115_cov_22.128523.1.10112_1 
I12.NODE_13701_length_10115_cov_22.128523.1.10112_10 K02118
I12.NODE_13701_length_10115_cov_22.128523.1.10112_11 K02120
I12.NODE_13701_length_10115_cov_22.128523.1.10112_2 
I12.NODE_13701_length_10115_cov_22.128523.1.10112_3 K02123
I12.NODE_13701_length_10115_cov_22.128523.1.10112_4 K02124
I12.NODE_13701_length_10115_cov_22.128523.1.10112_5 K02121
I12.NODE_13701_length_10115_cov_22.128523.1.10112_6 K02119
I12.NODE_13701_length_10115_cov_22.128523.1.10112_7 K02122
I12.NODE_13701_length_10115_cov_22.128523.1.10112_8 
I12.NODE_13701_length_10115_cov_22.128523.1.10112_9 K02117
I12.NODE_13708_length_1590_cov_17.849686_1 
I12.NODE_13786_length_1938_cov_21.141899_1 
I12.NODE_13786_length_1938_cov_21.141899_2 
I12.NODE_13851_length_1165_cov_18.842918_1 
I12.NODE_13905_length_5005_cov_18.793407_1 K09811
I12.NODE_13905_length_5005_cov_18.793407_2 K01069
I12.NODE_13905_length_5005_cov_18.793407_3 K03722
I12.NODE_13905_length_5005_cov_18.793407_4 
I12.NODE_13935_length_2658_cov_19.094433.62.2680_1 K07023
I12.NODE_13935_length_2658_cov_19.094433.62.2680_2 K07024
I12.NODE_13935_length_2658_cov_19.094433.62.2680_3 K01062
I12.NODE_13955_length_1079_cov_22.102873.1.973_1 
I12.NODE_13992_length_3744_cov_17.696314_1 K03183
I12.NODE_13992_length_3744_cov_17.696314_2 
I12.NODE_13992_length_3744_cov_17.696314_3 K02529
I12.NODE_13992_length_3744_cov_17.696314_4 K01271
I12.NODE_14007_length_3472_cov_26.089861_1 
I12.NODE_14007_length_3472_cov_26.089861_2 
I12.NODE_14012_length_2684_cov_19.826006.1.2661_1 
I12.NODE_14012_length_2684_cov_19.826006.1.2661_2 
I12.NODE_14016_length_1061_cov_27.318567.1.822_1 
I12.NODE_14016_length_1061_cov_27.318567.1.822_2 
I12.NODE_14054_length_4723_cov_18.469616_1 
I12.NODE_14054_length_4723_cov_18.469616_2 
I12.NODE_14054_length_4723_cov_18.469616_3 
I12.NODE_14054_length_4723_cov_18.469616_4 
I12.NODE_14054_length_4723_cov_18.469616_5 
I12.NODE_14082_length_6746_cov_20.400829_1 K02479
I12.NODE_14082_length_6746_cov_20.400829_2 K07778
I12.NODE_14082_length_6746_cov_20.400829_3 K01992
I12.NODE_14082_length_6746_cov_20.400829_4 K09687
I12.NODE_14082_length_6746_cov_20.400829_5 
I12.NODE_14082_length_6746_cov_20.400829_6 
I12.NODE_14082_length_6746_cov_20.400829_7 
I12.NODE_14082_length_6746_cov_20.400829_8 K07030
I12.NODE_14082_length_6746_cov_20.400829_9 
I12.NODE_14105_length_612_cov_24.179739_1 
I12.NODE_1410_length_2778_cov_17.990641_1 K01915
I12.NODE_1410_length_2778_cov_17.990641_2 K03713
I12.NODE_1410_length_2778_cov_17.990641_3 
I12.NODE_1410_length_2778_cov_17.990641_4 
I12.NODE_14145_length_3714_cov_21.741787_1 K01206
I12.NODE_14145_length_3714_cov_21.741787_2 K01695
I12.NODE_14145_length_3714_cov_21.741787_3 K01696
I12.NODE_14145_length_3714_cov_21.741787_4 K01817
I12.NODE_14181_length_37305_cov_23.311005.1.30146_1 K06131
I12.NODE_14181_length_37305_cov_23.311005.1.30146_10 K00903
I12.NODE_14181_length_37305_cov_23.311005.1.30146_11 K00996
I12.NODE_14181_length_37305_cov_23.311005.1.30146_12 K12996
I12.NODE_14181_length_37305_cov_23.311005.1.30146_13 K06119
I12.NODE_14181_length_37305_cov_23.311005.1.30146_14 
I12.NODE_14181_length_37305_cov_23.311005.1.30146_15 
I12.NODE_14181_length_37305_cov_23.311005.1.30146_16 K01784
I12.NODE_14181_length_37305_cov_23.311005.1.30146_17 K12994
I12.NODE_14181_length_37305_cov_23.311005.1.30146_18 K07011
I12.NODE_14181_length_37305_cov_23.311005.1.30146_19 
I12.NODE_14181_length_37305_cov_23.311005.1.30146_2 
I12.NODE_14181_length_37305_cov_23.311005.1.30146_20 K03328
I12.NODE_14181_length_37305_cov_23.311005.1.30146_21 K00743
I12.NODE_14181_length_37305_cov_23.311005.1.30146_22 
I12.NODE_14181_length_37305_cov_23.311005.1.30146_23 
I12.NODE_14181_length_37305_cov_23.311005.1.30146_24 
I12.NODE_14181_length_37305_cov_23.311005.1.30146_3 K00527
I12.NODE_14181_length_37305_cov_23.311005.1.30146_4 
I12.NODE_14181_length_37305_cov_23.311005.1.30146_5 
I12.NODE_14181_length_37305_cov_23.311005.1.30146_6 K04068
I12.NODE_14181_length_37305_cov_23.311005.1.30146_7 
I12.NODE_14181_length_37305_cov_23.311005.1.30146_8 K01104
I12.NODE_14181_length_37305_cov_23.311005.1.30146_9 
I12.NODE_14181_length_37305_cov_23.311005.30180.34481_1 
I12.NODE_14181_length_37305_cov_23.311005.30180.34481_2 K07054
I12.NODE_14181_length_37305_cov_23.311005.30180.34481_3 K02913
I12.NODE_14181_length_37305_cov_23.311005.30180.34481_4 K03073
I12.NODE_14181_length_37305_cov_23.311005.30180.34481_5 K02601
I12.NODE_14181_length_37305_cov_23.311005.30180.34481_6 
I12.NODE_14190_length_1776_cov_19.554054_1 K05540
I12.NODE_14190_length_1776_cov_19.554054_2 K04083
I12.NODE_14218_length_15532_cov_21.289274_1 K01223
I12.NODE_14218_length_15532_cov_21.289274_10 
I12.NODE_14218_length_15532_cov_21.289274_2 
I12.NODE_14218_length_15532_cov_21.289274_3 
I12.NODE_14218_length_15532_cov_21.289274_4 K07644
I12.NODE_14218_length_15532_cov_21.289274_5 K01992
I12.NODE_14218_length_15532_cov_21.289274_6 K09687
I12.NODE_14218_length_15532_cov_21.289274_7 
I12.NODE_14218_length_15532_cov_21.289274_8 
I12.NODE_14218_length_15532_cov_21.289274_9 
I12.NODE_14219_length_4486_cov_18.279758_1 K01516
I12.NODE_14219_length_4486_cov_18.279758_2 K01776
I12.NODE_14219_length_4486_cov_18.279758_3 
I12.NODE_14219_length_4486_cov_18.279758_4 
I12.NODE_14219_length_4486_cov_18.279758_5 
I12.NODE_14219_length_4486_cov_18.279758_6 K06950
I12.NODE_14220_length_5179_cov_17.984552_1 K00383
I12.NODE_14220_length_5179_cov_17.984552_2 K02005
I12.NODE_14220_length_5179_cov_17.984552_3 K09810
I12.NODE_14220_length_5179_cov_17.984552_4 K02004
I12.NODE_14220_length_5179_cov_17.984552_5 
I12.NODE_14261_length_3768_cov_19.531052_1 K03216
I12.NODE_14261_length_3768_cov_19.531052_2 K03499
I12.NODE_14261_length_3768_cov_19.531052_3 K03498
I12.NODE_14274_length_2426_cov_19.543694_1 K00842
I12.NODE_14274_length_2426_cov_19.543694_2 K01739
I12.NODE_14314_length_1506_cov_20.561752_1 K01939
I12.NODE_14315_length_4901_cov_19.787186_1 K00611
I12.NODE_14315_length_4901_cov_19.787186_2 K00926
I12.NODE_14315_length_4901_cov_19.787186_3 
I12.NODE_14315_length_4901_cov_19.787186_4 
I12.NODE_14318_length_2003_cov_17.913130_1 K03565
I12.NODE_14318_length_2003_cov_17.913130_2 K00599
I12.NODE_14336_length_5504_cov_22.580669_1 K00773
I12.NODE_14336_length_5504_cov_22.580669_2 
I12.NODE_14336_length_5504_cov_22.580669_3 
I12.NODE_14336_length_5504_cov_22.580669_4 
I12.NODE_14336_length_5504_cov_22.580669_5 
I12.NODE_14397_length_5795_cov_18.643831_1 K07130
I12.NODE_14397_length_5795_cov_18.643831_2 
I12.NODE_14397_length_5795_cov_18.643831_3 
I12.NODE_14397_length_5795_cov_18.643831_4 
I12.NODE_14397_length_5795_cov_18.643831_5 K08303
I12.NODE_14397_length_5795_cov_18.643831_6 
I12.NODE_14397_length_5795_cov_18.643831_7 
I12.NODE_14403_length_6984_cov_21.198454_1 K09747
I12.NODE_14403_length_6984_cov_21.198454_2 
I12.NODE_14403_length_6984_cov_21.198454_3 K06864
I12.NODE_14403_length_6984_cov_21.198454_4 K01420
I12.NODE_14403_length_6984_cov_21.198454_5 
I12.NODE_14403_length_6984_cov_21.198454_6 K06898
I12.NODE_14403_length_6984_cov_21.198454_7 K09121
I12.NODE_14403_length_6984_cov_21.198454_8 K02440
I12.NODE_14407_length_2132_cov_18.726547.1.1058_1 K10907
I12.NODE_14407_length_2132_cov_18.726547.1252.2154_1 
I12.NODE_14407_length_2132_cov_18.726547.1252.2154_2 
I12.NODE_14413_length_1534_cov_17.652542_1 
I12.NODE_14413_length_1534_cov_17.652542_2 
I12.NODE_14416_length_1775_cov_18.315493.37.1797_1 K06217
I12.NODE_14416_length_1775_cov_18.315493.37.1797_2 
I12.NODE_14416_length_1775_cov_18.315493.37.1797_3 
I12.NODE_14417_length_7527_cov_20.662283.1.6937_1 
I12.NODE_14417_length_7527_cov_20.662283.1.6937_10 K09748
I12.NODE_14417_length_7527_cov_20.662283.1.6937_2 K03825
I12.NODE_14417_length_7527_cov_20.662283.1.6937_3 
I12.NODE_14417_length_7527_cov_20.662283.1.6937_4 
I12.NODE_14417_length_7527_cov_20.662283.1.6937_5 K02503
I12.NODE_14417_length_7527_cov_20.662283.1.6937_6 
I12.NODE_14417_length_7527_cov_20.662283.1.6937_7 
I12.NODE_14417_length_7527_cov_20.662283.1.6937_8 
I12.NODE_14417_length_7527_cov_20.662283.1.6937_9 K03439
I12.NODE_14418_length_2630_cov_21.268440_1 K06878
I12.NODE_14418_length_2630_cov_21.268440_2 
I12.NODE_14418_length_2630_cov_21.268440_3 
I12.NODE_14418_length_2630_cov_21.268440_4 K01261
I12.NODE_14419_length_432_cov_18.261574_1 
I12.NODE_14419_length_432_cov_18.261574_2 
I12.NODE_14420_length_1227_cov_24.723717_1 
I12.NODE_14420_length_1227_cov_24.723717_2 
I12.NODE_14423_length_1925_cov_17.793766.1.1174_1 
I12.NODE_14423_length_1925_cov_17.793766.1193.1854_1 
I12.NODE_14429_length_4634_cov_20.178896_1 K01507
I12.NODE_14429_length_4634_cov_20.178896_2 K04069
I12.NODE_14429_length_4634_cov_20.178896_3 K07004
I12.NODE_14432_length_2164_cov_20.091959_1 
I12.NODE_14432_length_2164_cov_20.091959_2 
I12.NODE_14432_length_2164_cov_20.091959_3 
I12.NODE_14444_length_7080_cov_18.479378_1 
I12.NODE_14444_length_7080_cov_18.479378_10 
I12.NODE_14444_length_7080_cov_18.479378_11 
I12.NODE_14444_length_7080_cov_18.479378_2 
I12.NODE_14444_length_7080_cov_18.479378_3 K04767
I12.NODE_14444_length_7080_cov_18.479378_4 
I12.NODE_14444_length_7080_cov_18.479378_5 K00943
I12.NODE_14444_length_7080_cov_18.479378_6 K02341
I12.NODE_14444_length_7080_cov_18.479378_7 
I12.NODE_14444_length_7080_cov_18.479378_8 K07056
I12.NODE_14444_length_7080_cov_18.479378_9 
I12.NODE_14451_length_2454_cov_17.550938_1 
I12.NODE_14451_length_2454_cov_17.550938_2 K02003
I12.NODE_14451_length_2454_cov_17.550938_3 
I12.NODE_14458_length_1626_cov_20.194958_1 
I12.NODE_14458_length_1626_cov_20.194958_2 
I12.NODE_14459_length_4786_cov_27.044296.75.4808_1 K03647
I12.NODE_14459_length_4786_cov_27.044296.75.4808_2 
I12.NODE_14459_length_4786_cov_27.044296.75.4808_3 K05748
I12.NODE_14467_length_2597_cov_24.724297_1 
I12.NODE_14467_length_2597_cov_24.724297_2 K07707
I12.NODE_14467_length_2597_cov_24.724297_3 K07706
I12.NODE_14469_length_13938_cov_17.749247.34.13831_1 K01552
I12.NODE_14469_length_13938_cov_17.749247.34.13831_10 
I12.NODE_14469_length_13938_cov_17.749247.34.13831_11 K01478
I12.NODE_14469_length_13938_cov_17.749247.34.13831_2 K00655
I12.NODE_14469_length_13938_cov_17.749247.34.13831_3 
I12.NODE_14469_length_13938_cov_17.749247.34.13831_4 
I12.NODE_14469_length_13938_cov_17.749247.34.13831_5 
I12.NODE_14469_length_13938_cov_17.749247.34.13831_6 K02340
I12.NODE_14469_length_13938_cov_17.749247.34.13831_7 K04564
I12.NODE_14469_length_13938_cov_17.749247.34.13831_8 K06915
I12.NODE_14469_length_13938_cov_17.749247.34.13831_9 
I12.NODE_14475_length_2203_cov_28.778938_1 
I12.NODE_14475_length_2203_cov_28.778938_2 K00939
I12.NODE_14475_length_2203_cov_28.778938_3 
I12.NODE_14476_length_5567_cov_18.990120.1.3365_1 K03545
I12.NODE_14476_length_5567_cov_18.990120.1.3365_2 
I12.NODE_14476_length_5567_cov_18.990120.1.3365_3 
I12.NODE_14476_length_5567_cov_18.990120.1.3365_4 K00941
I12.NODE_14476_length_5567_cov_18.990120.1.3365_5 
I12.NODE_14476_length_5567_cov_18.990120.3594.4050_1 
I12.NODE_14478_length_2520_cov_19.773413_1 K07040
I12.NODE_14478_length_2520_cov_19.773413_2 K07192
I12.NODE_14481_length_6280_cov_18.047611_1 K01043
I12.NODE_14481_length_6280_cov_18.047611_2 K03664
I12.NODE_14481_length_6280_cov_18.047611_3 K12573
I12.NODE_14481_length_6280_cov_18.047611_4 K03075
I12.NODE_14481_length_6280_cov_18.047611_5 K08161
I12.NODE_14481_length_6280_cov_18.047611_6 K00859
I12.NODE_14481_length_6280_cov_18.047611_7 
I12.NODE_14482_length_2762_cov_20.315351_1 
I12.NODE_14482_length_2762_cov_20.315351_2 
I12.NODE_14483_length_602_cov_18.820599_1 K07586
I12.NODE_1449_length_516_cov_21.589148_1 
I12.NODE_14505_length_1232_cov_18.586039.1.581_1 K01951
I12.NODE_14505_length_1232_cov_18.586039.632.1254_1 
I12.NODE_14505_length_1232_cov_18.586039.632.1254_2 
I12.NODE_14506_length_1165_cov_23.074678_1 
I12.NODE_14507_length_3494_cov_23.779909_1 
I12.NODE_14507_length_3494_cov_23.779909_2 
I12.NODE_14507_length_3494_cov_23.779909_3 
I12.NODE_14507_length_3494_cov_23.779909_4 
I12.NODE_14511_length_2089_cov_18.764002_1 
I12.NODE_14511_length_2089_cov_18.764002_2 
I12.NODE_14511_length_2089_cov_18.764002_3 
I12.NODE_14511_length_2089_cov_18.764002_4 
I12.NODE_14517_length_1812_cov_18.535320_1 
I12.NODE_14523_length_3128_cov_23.311062_1 
I12.NODE_14523_length_3128_cov_23.311062_2 
I12.NODE_14523_length_3128_cov_23.311062_3 
I12.NODE_14523_length_3128_cov_23.311062_4 
I12.NODE_14524_length_1370_cov_19.552555_1 
I12.NODE_14524_length_1370_cov_19.552555_2 
I12.NODE_14531_length_8255_cov_18.925983.2946.8277_1 
I12.NODE_14531_length_8255_cov_18.925983.2946.8277_2 K01756
I12.NODE_14531_length_8255_cov_18.925983.2946.8277_3 
I12.NODE_14531_length_8255_cov_18.925983.2946.8277_4 
I12.NODE_14531_length_8255_cov_18.925983.2946.8277_5 
I12.NODE_14531_length_8255_cov_18.925983.2946.8277_6 
I12.NODE_14531_length_8255_cov_18.925983.36.2931_1 K02411
I12.NODE_14531_length_8255_cov_18.925983.36.2931_2 
I12.NODE_14531_length_8255_cov_18.925983.36.2931_3 
I12.NODE_14549_length_1899_cov_18.195366_1 
I12.NODE_14549_length_1899_cov_18.195366_2 K07095
I12.NODE_14549_length_1899_cov_18.195366_3 
I12.NODE_14549_length_1899_cov_18.195366_4 K04763
I12.NODE_14553_length_3763_cov_19.769598_1 K06949
I12.NODE_14553_length_3763_cov_19.769598_2 K01783
I12.NODE_14553_length_3763_cov_19.769598_3 
I12.NODE_14553_length_3763_cov_19.769598_4 K09760
I12.NODE_14570_length_4009_cov_19.981293.1577.4031_1 K02356
I12.NODE_14570_length_4009_cov_19.981293.1577.4031_2 
I12.NODE_14570_length_4009_cov_19.981293.1577.4031_3 
I12.NODE_14598_length_9506_cov_18.249001.1.744_1 
I12.NODE_14598_length_9506_cov_18.249001.781.9528_1 K03702
I12.NODE_14598_length_9506_cov_18.249001.781.9528_2 
I12.NODE_14598_length_9506_cov_18.249001.781.9528_3 
I12.NODE_14598_length_9506_cov_18.249001.781.9528_4 
I12.NODE_14598_length_9506_cov_18.249001.781.9528_5 
I12.NODE_14598_length_9506_cov_18.249001.781.9528_6 
I12.NODE_14598_length_9506_cov_18.249001.781.9528_7 K07052
I12.NODE_14598_length_9506_cov_18.249001.781.9528_8 K02029 K02030
I12.NODE_14598_length_9506_cov_18.249001.781.9528_9 
I12.NODE_14607_length_1825_cov_18.173151_1 
I12.NODE_14607_length_1825_cov_18.173151_2 K03790
I12.NODE_14607_length_1825_cov_18.173151_3 
I12.NODE_14621_length_630_cov_20.942858_1 
I12.NODE_14621_length_630_cov_20.942858_2 
I12.NODE_14626_length_2509_cov_18.661221.108.2531_1 
I12.NODE_14626_length_2509_cov_18.661221.108.2531_2 K02795
I12.NODE_14626_length_2509_cov_18.661221.108.2531_3 K02793 K02794
I12.NODE_14630_length_851_cov_18.802586_1 
I12.NODE_14637_length_3816_cov_17.878931.1010.3838_1 
I12.NODE_14637_length_3816_cov_17.878931.1010.3838_2 K01754
I12.NODE_14637_length_3816_cov_17.878931.1010.3838_3 
I12.NODE_14641_length_3347_cov_23.734688.1279.3369_1 K03046
I12.NODE_14645_length_1946_cov_20.589415_1 
I12.NODE_14645_length_1946_cov_20.589415_2 K06901
I12.NODE_14655_length_6309_cov_19.943415_1 K01269
I12.NODE_14655_length_6309_cov_19.943415_2 K01462
I12.NODE_14655_length_6309_cov_19.943415_3 
I12.NODE_14655_length_6309_cov_19.943415_4 
I12.NODE_14655_length_6309_cov_19.943415_5 K08137
I12.NODE_14655_length_6309_cov_19.943415_6 K06183
I12.NODE_14707_length_2701_cov_19.409477_1 
I12.NODE_14707_length_2701_cov_19.409477_2 
I12.NODE_14742_length_2354_cov_30.699659_1 
I12.NODE_14751_length_4665_cov_20.083817.1.4646_1 
I12.NODE_14751_length_4665_cov_20.083817.1.4646_2 K01641
I12.NODE_14751_length_4665_cov_20.083817.1.4646_3 
I12.NODE_14751_length_4665_cov_20.083817.1.4646_4 
I12.NODE_14751_length_4665_cov_20.083817.1.4646_5 
I12.NODE_14756_length_1965_cov_21.954708_1 
I12.NODE_14762_length_3553_cov_18.586546_1 
I12.NODE_14762_length_3553_cov_18.586546_2 K06198
I12.NODE_14762_length_3553_cov_18.586546_3 K08602
I12.NODE_14778_length_774_cov_20.192507_1 
I12.NODE_14778_length_774_cov_20.192507_2 
I12.NODE_14812_length_2036_cov_19.611002.386.2058_1 
I12.NODE_14812_length_2036_cov_19.611002.386.2058_2 
I12.NODE_14827_length_1004_cov_19.568726_1 K01126
I12.NODE_14836_length_13451_cov_19.588655.1.8050_1 K09772
I12.NODE_14836_length_13451_cov_19.588655.1.8050_2 
I12.NODE_14836_length_13451_cov_19.588655.1.8050_3 K03531
I12.NODE_14836_length_13451_cov_19.588655.1.8050_4 K03590
I12.NODE_14836_length_13451_cov_19.588655.1.8050_5 K03589
I12.NODE_14836_length_13451_cov_19.588655.1.8050_6 K02563
I12.NODE_14836_length_13451_cov_19.588655.1.8050_7 K01925
I12.NODE_14836_length_13451_cov_19.588655.1.8050_8 
I12.NODE_14836_length_13451_cov_19.588655.1.8050_9 
I12.NODE_14836_length_13451_cov_19.588655.9130.13473_1 K06207
I12.NODE_14836_length_13451_cov_19.588655.9130.13473_2 K06183
I12.NODE_14836_length_13451_cov_19.588655.9130.13473_3 
I12.NODE_14836_length_13451_cov_19.588655.9130.13473_4 
I12.NODE_14836_length_13451_cov_19.588655.9130.13473_5 
I12.NODE_14836_length_13451_cov_19.588655.9130.13473_6 
I12.NODE_14841_length_3805_cov_19.805256.449.3827_1 
I12.NODE_14841_length_3805_cov_19.805256.449.3827_2 K01992
I12.NODE_14841_length_3805_cov_19.805256.449.3827_3 K01992
I12.NODE_14841_length_3805_cov_19.805256.449.3827_4 K01990
I12.NODE_14841_length_3805_cov_19.805256.449.3827_5 
I12.NODE_14842_length_3571_cov_21.345282.62.3593_1 
I12.NODE_14842_length_3571_cov_21.345282.62.3593_2 
I12.NODE_14842_length_3571_cov_21.345282.62.3593_3 
I12.NODE_14845_length_6939_cov_18.560022.1.5462_1 K03316
I12.NODE_14845_length_6939_cov_18.560022.1.5462_2 
I12.NODE_14845_length_6939_cov_18.560022.1.5462_3 
I12.NODE_14845_length_6939_cov_18.560022.1.5462_4 K07139
I12.NODE_14845_length_6939_cov_18.560022.1.5462_5 
I12.NODE_14845_length_6939_cov_18.560022.1.5462_6 
I12.NODE_14852_length_1611_cov_18.046555_1 
I12.NODE_14852_length_1611_cov_18.046555_2 
I12.NODE_14852_length_1611_cov_18.046555_3 K07052
I12.NODE_14853_length_7485_cov_18.668537.127.6988_1 K01595
I12.NODE_14853_length_7485_cov_18.668537.127.6988_2 
I12.NODE_14853_length_7485_cov_18.668537.127.6988_3 K07273
I12.NODE_14853_length_7485_cov_18.668537.127.6988_4 K03976
I12.NODE_14853_length_7485_cov_18.668537.127.6988_5 K01834
I12.NODE_14853_length_7485_cov_18.668537.127.6988_6 K04567
I12.NODE_14855_length_4648_cov_20.130163.126.4591_1 
I12.NODE_14855_length_4648_cov_20.130163.126.4591_2 
I12.NODE_14855_length_4648_cov_20.130163.126.4591_3 K03686
I12.NODE_14855_length_4648_cov_20.130163.126.4591_4 
I12.NODE_14868_length_2175_cov_20.611034_1 
I12.NODE_14868_length_2175_cov_20.611034_2 
I12.NODE_14868_length_2175_cov_20.611034_3 
I12.NODE_14869_length_1040_cov_19.236538_1 
I12.NODE_14869_length_1040_cov_19.236538_2 
I12.NODE_14939_length_13163_cov_20.597963.202.13185_1 
I12.NODE_14939_length_13163_cov_20.597963.202.13185_10 K03076
I12.NODE_14939_length_13163_cov_20.597963.202.13185_11 
I12.NODE_14939_length_13163_cov_20.597963.202.13185_12 K01178
I12.NODE_14939_length_13163_cov_20.597963.202.13185_2 
I12.NODE_14939_length_13163_cov_20.597963.202.13185_3 
I12.NODE_14939_length_13163_cov_20.597963.202.13185_4 K00712
I12.NODE_14939_length_13163_cov_20.597963.202.13185_5 
I12.NODE_14939_length_13163_cov_20.597963.202.13185_6 
I12.NODE_14939_length_13163_cov_20.597963.202.13185_7 K12270
I12.NODE_14939_length_13163_cov_20.597963.202.13185_8 K12269
I12.NODE_14939_length_13163_cov_20.597963.202.13185_9 K12268
I12.NODE_14944_length_453_cov_28.200884_1 K02358
I12.NODE_14958_length_2292_cov_18.606022_1 
I12.NODE_14958_length_2292_cov_18.606022_2 K08659
I12.NODE_14963_length_3525_cov_19.933332_1 K02796
I12.NODE_14963_length_3525_cov_19.933332_2 
I12.NODE_14963_length_3525_cov_19.933332_3 K01875
I12.NODE_14963_length_3525_cov_19.933332_4 K01962
I12.NODE_14963_length_3525_cov_19.933332_5 
I12.NODE_14966_length_1650_cov_22.337576.29.1672_1 
I12.NODE_14971_length_422_cov_25.267773_1 
I12.NODE_14977_length_4610_cov_19.788069.1.4446_1 K02546
I12.NODE_14977_length_4610_cov_19.788069.1.4446_2 
I12.NODE_14977_length_4610_cov_19.788069.1.4446_3 
I12.NODE_14977_length_4610_cov_19.788069.1.4446_4 K01533
I12.NODE_14977_length_4610_cov_19.788069.1.4446_5 
I12.NODE_14987_length_5119_cov_23.189100.1.1910_1 
I12.NODE_14987_length_5119_cov_23.189100.1.1910_2 
I12.NODE_14987_length_5119_cov_23.189100.1.1910_3 
I12.NODE_14987_length_5119_cov_23.189100.1952.3405_1 
I12.NODE_14987_length_5119_cov_23.189100.1952.3405_2 K03111
I12.NODE_14987_length_5119_cov_23.189100.1952.3405_3 
I12.NODE_14987_length_5119_cov_23.189100.1952.3405_4 
I12.NODE_14987_length_5119_cov_23.189100.3647.5091_1 K04077
I12.NODE_15022_length_2646_cov_18.526077_1 
I12.NODE_15022_length_2646_cov_18.526077_2 K03734
I12.NODE_15022_length_2646_cov_18.526077_3 K00359
I12.NODE_15026_length_1008_cov_23.834326.66.1030_1 
I12.NODE_15026_length_1008_cov_23.834326.66.1030_2 
I12.NODE_15038_length_1363_cov_23.206163_1 
I12.NODE_15038_length_1363_cov_23.206163_2 K03930
I12.NODE_15432_length_468_cov_22.192308_1 
I12.NODE_15432_length_468_cov_22.192308_2 
I12.NODE_1670_length_1391_cov_19.910856.58.1413_1 K00016
I12.NODE_1670_length_1391_cov_19.910856.58.1413_2 
I12.NODE_167_length_2948_cov_22.315807_1 K07282
I12.NODE_167_length_2948_cov_22.315807_2 
I12.NODE_167_length_2948_cov_22.315807_3 
I12.NODE_1688_length_1186_cov_25.584316_1 K01870
I12.NODE_1874_length_4761_cov_17.572569_1 
I12.NODE_1874_length_4761_cov_17.572569_2 
I12.NODE_1874_length_4761_cov_17.572569_3 K13292
I12.NODE_1874_length_4761_cov_17.572569_4 K06023
I12.NODE_1874_length_4761_cov_17.572569_5 
I12.NODE_1874_length_4761_cov_17.572569_6 
I12.NODE_1874_length_4761_cov_17.572569_7 
I12.NODE_1874_length_4761_cov_17.572569_8 
I12.NODE_1974_length_11457_cov_26.815310.54.11479_1 K12296
I12.NODE_1974_length_11457_cov_26.815310.54.11479_10 
I12.NODE_1974_length_11457_cov_26.815310.54.11479_11 
I12.NODE_1974_length_11457_cov_26.815310.54.11479_2 K03798
I12.NODE_1974_length_11457_cov_26.815310.54.11479_3 
I12.NODE_1974_length_11457_cov_26.815310.54.11479_4 
I12.NODE_1974_length_11457_cov_26.815310.54.11479_5 
I12.NODE_1974_length_11457_cov_26.815310.54.11479_6 
I12.NODE_1974_length_11457_cov_26.815310.54.11479_7 K13052
I12.NODE_1974_length_11457_cov_26.815310.54.11479_8 
I12.NODE_1974_length_11457_cov_26.815310.54.11479_9 
I12.NODE_2060_length_26434_cov_21.341152.1.4612_1 
I12.NODE_2060_length_26434_cov_21.341152.1.4612_2 
I12.NODE_2060_length_26434_cov_21.341152.1.4612_3 
I12.NODE_2060_length_26434_cov_21.341152.1.4612_4 K00806
I12.NODE_2060_length_26434_cov_21.341152.1.4612_5 
I12.NODE_2060_length_26434_cov_21.341152.1.4612_6 K01417
I12.NODE_2060_length_26434_cov_21.341152.1.4612_7 K01881
I12.NODE_2060_length_26434_cov_21.341152.9164.26456_1 
I12.NODE_2060_length_26434_cov_21.341152.9164.26456_10 
I12.NODE_2060_length_26434_cov_21.341152.9164.26456_11 
I12.NODE_2060_length_26434_cov_21.341152.9164.26456_12 
I12.NODE_2060_length_26434_cov_21.341152.9164.26456_13 
I12.NODE_2060_length_26434_cov_21.341152.9164.26456_14 
I12.NODE_2060_length_26434_cov_21.341152.9164.26456_15 
I12.NODE_2060_length_26434_cov_21.341152.9164.26456_16 
I12.NODE_2060_length_26434_cov_21.341152.9164.26456_2 
I12.NODE_2060_length_26434_cov_21.341152.9164.26456_3 
I12.NODE_2060_length_26434_cov_21.341152.9164.26456_4 
I12.NODE_2060_length_26434_cov_21.341152.9164.26456_5 
I12.NODE_2060_length_26434_cov_21.341152.9164.26456_6 
I12.NODE_2060_length_26434_cov_21.341152.9164.26456_7 
I12.NODE_2060_length_26434_cov_21.341152.9164.26456_8 K03466
I12.NODE_2060_length_26434_cov_21.341152.9164.26456_9 
I12.NODE_2099_length_2985_cov_20.380905_1 K01652
I12.NODE_2099_length_2985_cov_20.380905_2 K01653
I12.NODE_2099_length_2985_cov_20.380905_3 K00053
I12.NODE_21692_length_8486_cov_17.510134.214.2310_1 K09903
I12.NODE_21692_length_8486_cov_17.510134.214.2310_2 K02838
I12.NODE_21692_length_8486_cov_17.510134.214.2310_3 
I12.NODE_2237_length_1599_cov_18.756723.1.1503_1 
I12.NODE_2237_length_1599_cov_18.756723.1.1503_2 K02860
I12.NODE_2237_length_1599_cov_18.756723.1.1503_3 K06960
I12.NODE_2237_length_1599_cov_18.756723.1.1503_4 K02959
I12.NODE_2261_length_5136_cov_18.152452_1 K02337
I12.NODE_2261_length_5136_cov_18.152452_2 K00850
I12.NODE_2261_length_5136_cov_18.152452_3 K00873
I12.NODE_2270_length_718_cov_22.764624.102.740_1 
I12.NODE_23672_length_892_cov_18.211884_1 K00259
I12.NODE_23677_length_1772_cov_19.060383.574.1794_1 
I12.NODE_23677_length_1772_cov_19.060383.574.1794_2 K02863
I12.NODE_23677_length_1772_cov_19.060383.574.1794_3 K02867
I12.NODE_2445_length_2447_cov_20.482632_1 K03698
I12.NODE_2445_length_2447_cov_20.482632_2 K09685
I12.NODE_2445_length_2447_cov_20.482632_3 
I12.NODE_253_length_448_cov_38.549107_1 K10112
I12.NODE_25990_length_11146_cov_24.463036.93.11168_1 
I12.NODE_25990_length_11146_cov_24.463036.93.11168_10 
I12.NODE_25990_length_11146_cov_24.463036.93.11168_11 
I12.NODE_25990_length_11146_cov_24.463036.93.11168_12 K01639
I12.NODE_25990_length_11146_cov_24.463036.93.11168_13 K00885
I12.NODE_25990_length_11146_cov_24.463036.93.11168_14 
I12.NODE_25990_length_11146_cov_24.463036.93.11168_2 
I12.NODE_25990_length_11146_cov_24.463036.93.11168_3 
I12.NODE_25990_length_11146_cov_24.463036.93.11168_4 K00001
I12.NODE_25990_length_11146_cov_24.463036.93.11168_5 
I12.NODE_25990_length_11146_cov_24.463036.93.11168_6 K01788
I12.NODE_25990_length_11146_cov_24.463036.93.11168_7 K02027
I12.NODE_25990_length_11146_cov_24.463036.93.11168_8 K02025
I12.NODE_25990_length_11146_cov_24.463036.93.11168_9 K02026
I12.NODE_26289_length_1517_cov_27.713249_1 
I12.NODE_2638_length_9831_cov_21.092869.1.1008_1 K01878
I12.NODE_2638_length_9831_cov_21.092869.1111.9853_1 K01362
I12.NODE_2638_length_9831_cov_21.092869.1111.9853_2 K00100
I12.NODE_2638_length_9831_cov_21.092869.1111.9853_3 K01443
I12.NODE_2638_length_9831_cov_21.092869.1111.9853_4 K03324
I12.NODE_2656_length_2000_cov_19.697001.1.1951_1 K02834
I12.NODE_2656_length_2000_cov_19.697001.1.1951_2 K02519
I12.NODE_2668_length_9768_cov_21.116606_1 
I12.NODE_2668_length_9768_cov_21.116606_2 
I12.NODE_2668_length_9768_cov_21.116606_3 K03581
I12.NODE_2668_length_9768_cov_21.116606_4 K03100
I12.NODE_2668_length_9768_cov_21.116606_5 
I12.NODE_2668_length_9768_cov_21.116606_6 
I12.NODE_2668_length_9768_cov_21.116606_7 
I12.NODE_2668_length_9768_cov_21.116606_8 K07456
I12.NODE_26732_length_6683_cov_19.388149.1.1669_1 K08483
I12.NODE_26732_length_6683_cov_19.388149.1.1669_2 K11189
I12.NODE_26732_length_6683_cov_19.388149.1979.5020_1 K06191
I12.NODE_26732_length_6683_cov_19.388149.1979.5020_2 K00525
I12.NODE_26732_length_6683_cov_19.388149.5149.5888_1 K00526
I12.NODE_26732_length_6683_cov_19.388149.5930.6705_1 
I12.NODE_26805_length_427_cov_34.426231_1 
I12.NODE_26978_length_4693_cov_19.654593.1.3445_1 
I12.NODE_26978_length_4693_cov_19.654593.1.3445_2 K01937
I12.NODE_26978_length_4693_cov_19.654593.1.3445_3 
I12.NODE_27025_length_4092_cov_19.209677.1.1989_1 
I12.NODE_27025_length_4092_cov_19.209677.1.1989_2 K07742
I12.NODE_27025_length_4092_cov_19.209677.1.1989_3 
I12.NODE_27025_length_4092_cov_19.209677.1.1989_4 
I12.NODE_27025_length_4092_cov_19.209677.2067.2483_1 
I12.NODE_27025_length_4092_cov_19.209677.2067.2483_2 
I12.NODE_2744_length_495_cov_40.232323_1 
I12.NODE_2849_length_1270_cov_37.649605_1 K04930
I12.NODE_2849_length_1270_cov_37.649605_2 
I12.NODE_2874_length_4062_cov_18.612999.1.4053_1 
I12.NODE_2874_length_4062_cov_18.612999.1.4053_2 
I12.NODE_2874_length_4062_cov_18.612999.1.4053_3 
I12.NODE_2874_length_4062_cov_18.612999.1.4053_4 K09155
I12.NODE_2874_length_4062_cov_18.612999.1.4053_5 
I12.NODE_2874_length_4062_cov_18.612999.1.4053_6 
I12.NODE_2874_length_4062_cov_18.612999.1.4053_7 
I12.NODE_29585_length_1509_cov_19.241882.394.1531_1 K03111
I12.NODE_29585_length_1509_cov_19.241882.394.1531_2 
I12.NODE_29585_length_1509_cov_19.241882.394.1531_3 K02990
I12.NODE_29649_length_642_cov_21.174456_1 
I12.NODE_29683_length_993_cov_17.842901_1 
I12.NODE_29683_length_993_cov_17.842901_2 
I12.NODE_29709_length_672_cov_19.815475_1 K01153
I12.NODE_2998_length_1600_cov_19.238125_1 K07024
I12.NODE_2998_length_1600_cov_19.238125_2 K00001
I12.NODE_301_length_2899_cov_22.141773_1 
I12.NODE_301_length_2899_cov_22.141773_2 
I12.NODE_301_length_2899_cov_22.141773_3 K03574
I12.NODE_301_length_2899_cov_22.141773_4 
I12.NODE_301_length_2899_cov_22.141773_5 K07478
I12.NODE_3052_length_2863_cov_24.806147.287.2840_1 
I12.NODE_3052_length_2863_cov_24.806147.287.2840_2 
I12.NODE_3052_length_2863_cov_24.806147.287.2840_3 
I12.NODE_30582_length_629_cov_17.728140_1 
I12.NODE_30605_length_1076_cov_25.644053_1 
I12.NODE_30605_length_1076_cov_25.644053_2 
I12.NODE_30627_length_625_cov_20.104000_1 
I12.NODE_30803_length_477_cov_20.327044_1 
I12.NODE_30805_length_3354_cov_23.388790_1 
I12.NODE_30805_length_3354_cov_23.388790_2 
I12.NODE_3082_length_5425_cov_18.604240.1430.5447_1 K00761
I12.NODE_3082_length_5425_cov_18.604240.1430.5447_2 K01531
I12.NODE_3082_length_5425_cov_18.604240.1430.5447_3 
I12.NODE_3082_length_5425_cov_18.604240.1430.5447_4 
I12.NODE_31066_length_1519_cov_22.219223_1 
I12.NODE_31066_length_1519_cov_22.219223_2 
I12.NODE_31189_length_977_cov_19.776869_1 
I12.NODE_31189_length_977_cov_19.776869_2 
I12.NODE_31340_length_25678_cov_19.135214.9444.25433_1 
I12.NODE_31340_length_25678_cov_19.135214.9444.25433_10 
I12.NODE_31340_length_25678_cov_19.135214.9444.25433_11 K07729
I12.NODE_31340_length_25678_cov_19.135214.9444.25433_12 
I12.NODE_31340_length_25678_cov_19.135214.9444.25433_13 
I12.NODE_31340_length_25678_cov_19.135214.9444.25433_14 
I12.NODE_31340_length_25678_cov_19.135214.9444.25433_15 K00757
I12.NODE_31340_length_25678_cov_19.135214.9444.25433_16 K00540
I12.NODE_31340_length_25678_cov_19.135214.9444.25433_17 K00852
I12.NODE_31340_length_25678_cov_19.135214.9444.25433_2 K03298
I12.NODE_31340_length_25678_cov_19.135214.9444.25433_3 
I12.NODE_31340_length_25678_cov_19.135214.9444.25433_4 K01451
I12.NODE_31340_length_25678_cov_19.135214.9444.25433_5 
I12.NODE_31340_length_25678_cov_19.135214.9444.25433_6 K02073
I12.NODE_31340_length_25678_cov_19.135214.9444.25433_7 K01439
I12.NODE_31340_length_25678_cov_19.135214.9444.25433_8 K02071
I12.NODE_31340_length_25678_cov_19.135214.9444.25433_9 K02072
I12.NODE_31858_length_3055_cov_22.372177.34.2989_1 
I12.NODE_31858_length_3055_cov_22.372177.34.2989_2 K02221
I12.NODE_31858_length_3055_cov_22.372177.34.2989_3 
I12.NODE_31858_length_3055_cov_22.372177.34.2989_4 
I12.NODE_31858_length_3055_cov_22.372177.34.2989_5 
I12.NODE_3189_length_1703_cov_21.717558_1 
I12.NODE_3189_length_1703_cov_21.717558_2 K03577
I12.NODE_3189_length_1703_cov_21.717558_3 
I12.NODE_3189_length_1703_cov_21.717558_4 K00004
I12.NODE_32090_length_477_cov_19.314465_1 
I12.NODE_32452_length_14399_cov_22.102715.1.7825_1 
I12.NODE_32452_length_14399_cov_22.102715.1.7825_2 K00963
I12.NODE_32452_length_14399_cov_22.102715.1.7825_3 K00057
I12.NODE_32452_length_14399_cov_22.102715.1.7825_4 
I12.NODE_32452_length_14399_cov_22.102715.1.7825_5 
I12.NODE_32452_length_14399_cov_22.102715.1.7825_6 K01520
I12.NODE_32452_length_14399_cov_22.102715.11747.13086_1 
I12.NODE_32452_length_14399_cov_22.102715.13270.14116_1 
I12.NODE_32452_length_14399_cov_22.102715.13270.14116_2 
I12.NODE_32452_length_14399_cov_22.102715.7877.11729_1 K01091
I12.NODE_32452_length_14399_cov_22.102715.7877.11729_2 
I12.NODE_32452_length_14399_cov_22.102715.7877.11729_3 K06148
I12.NODE_32452_length_14399_cov_22.102715.7877.11729_4 
I12.NODE_32516_length_5306_cov_19.769129.454.5299_1 
I12.NODE_32516_length_5306_cov_19.769129.454.5299_2 K03696
I12.NODE_32516_length_5306_cov_19.769129.454.5299_3 
I12.NODE_32516_length_5306_cov_19.769129.454.5299_4 
I12.NODE_32516_length_5306_cov_19.769129.454.5299_5 
I12.NODE_32536_length_1122_cov_17.655081_1 K02057
I12.NODE_32536_length_1122_cov_17.655081_2 
I12.NODE_32567_length_521_cov_19.324377_1 
I12.NODE_32567_length_521_cov_19.324377_2 
I12.NODE_32606_length_5420_cov_22.687269.1.3315_1 
I12.NODE_32606_length_5420_cov_22.687269.1.3315_2 
I12.NODE_32606_length_5420_cov_22.687269.1.3315_3 
I12.NODE_32606_length_5420_cov_22.687269.1.3315_4 
I12.NODE_32606_length_5420_cov_22.687269.1.3315_5 
I12.NODE_32606_length_5420_cov_22.687269.1.3315_6 K01624
I12.NODE_32606_length_5420_cov_22.687269.3335.3909_1 K01990
I12.NODE_32633_length_2861_cov_21.917162_1 K12831
I12.NODE_32651_length_929_cov_22.797632_1 
I12.NODE_32666_length_977_cov_21.188332_1 
I12.NODE_32666_length_977_cov_21.188332_2 
I12.NODE_32669_length_11662_cov_20.184959.1.657_1 K01992
I12.NODE_32669_length_11662_cov_20.184959.11018.11684_1 
I12.NODE_32669_length_11662_cov_20.184959.11018.11684_2 
I12.NODE_32669_length_11662_cov_20.184959.910.11003_1 
I12.NODE_32669_length_11662_cov_20.184959.910.11003_10 
I12.NODE_32669_length_11662_cov_20.184959.910.11003_11 
I12.NODE_32669_length_11662_cov_20.184959.910.11003_12 
I12.NODE_32669_length_11662_cov_20.184959.910.11003_13 
I12.NODE_32669_length_11662_cov_20.184959.910.11003_2 
I12.NODE_32669_length_11662_cov_20.184959.910.11003_3 
I12.NODE_32669_length_11662_cov_20.184959.910.11003_4 
I12.NODE_32669_length_11662_cov_20.184959.910.11003_5 
I12.NODE_32669_length_11662_cov_20.184959.910.11003_6 
I12.NODE_32669_length_11662_cov_20.184959.910.11003_7 
I12.NODE_32669_length_11662_cov_20.184959.910.11003_8 
I12.NODE_32669_length_11662_cov_20.184959.910.11003_9 
I12.NODE_32698_length_11688_cov_23.377396.3863.11710_1 
I12.NODE_32698_length_11688_cov_23.377396.3863.11710_2 K00563
I12.NODE_32698_length_11688_cov_23.377396.3863.11710_3 
I12.NODE_32698_length_11688_cov_23.377396.3863.11710_4 
I12.NODE_32698_length_11688_cov_23.377396.3863.11710_5 
I12.NODE_32698_length_11688_cov_23.377396.3863.11710_6 K02027
I12.NODE_32698_length_11688_cov_23.377396.3863.11710_7 K02026
I12.NODE_32698_length_11688_cov_23.377396.963.3688_1 
I12.NODE_32698_length_11688_cov_23.377396.963.3688_2 
I12.NODE_32698_length_11688_cov_23.377396.963.3688_3 
I12.NODE_32698_length_11688_cov_23.377396.963.3688_4 
I12.NODE_32698_length_11688_cov_23.377396.963.3688_5 
I12.NODE_32854_length_29884_cov_24.332453.8243.9042_1 
I12.NODE_32854_length_29884_cov_24.332453.8243.9042_2 
I12.NODE_32854_length_29884_cov_24.332453.9079.29906_1 
I12.NODE_32854_length_29884_cov_24.332453.9079.29906_10 K03739
I12.NODE_32854_length_29884_cov_24.332453.9079.29906_11 K03367
I12.NODE_32854_length_29884_cov_24.332453.9079.29906_12 
I12.NODE_32854_length_29884_cov_24.332453.9079.29906_13 
I12.NODE_32854_length_29884_cov_24.332453.9079.29906_14 K01876
I12.NODE_32854_length_29884_cov_24.332453.9079.29906_15 
I12.NODE_32854_length_29884_cov_24.332453.9079.29906_16 K01200
I12.NODE_32854_length_29884_cov_24.332453.9079.29906_17 
I12.NODE_32854_length_29884_cov_24.332453.9079.29906_18 
I12.NODE_32854_length_29884_cov_24.332453.9079.29906_2 
I12.NODE_32854_length_29884_cov_24.332453.9079.29906_3 
I12.NODE_32854_length_29884_cov_24.332453.9079.29906_4 
I12.NODE_32854_length_29884_cov_24.332453.9079.29906_5 
I12.NODE_32854_length_29884_cov_24.332453.9079.29906_6 
I12.NODE_32854_length_29884_cov_24.332453.9079.29906_7 
I12.NODE_32854_length_29884_cov_24.332453.9079.29906_8 
I12.NODE_32854_length_29884_cov_24.332453.9079.29906_9 K03367
I12.NODE_33071_length_1886_cov_18.841993.1.1557_1 
I12.NODE_33071_length_1886_cov_18.841993.1.1557_2 
I12.NODE_33071_length_1886_cov_18.841993.1.1557_3 K02945
I12.NODE_33125_length_7001_cov_18.241108.1.1280_1 K01869
I12.NODE_33156_length_434_cov_18.343317_1 
I12.NODE_33156_length_434_cov_18.343317_2 K09787
I12.NODE_33204_length_4581_cov_25.157608.1.2925_1 K01945
I12.NODE_33204_length_4581_cov_25.157608.1.2925_2 
I12.NODE_33204_length_4581_cov_25.157608.1.2925_3 K00602
I12.NODE_33204_length_4581_cov_25.157608.2978.4453_1 
I12.NODE_33204_length_4581_cov_25.157608.2978.4453_2 
I12.NODE_33234_length_420_cov_19.071428_1 
I12.NODE_33254_length_565_cov_19.950443_1 
I12.NODE_33254_length_565_cov_19.950443_2 
I12.NODE_3325_length_6260_cov_17.830671_1 
I12.NODE_3325_length_6260_cov_17.830671_2 
I12.NODE_3325_length_6260_cov_17.830671_3 
I12.NODE_3325_length_6260_cov_17.830671_4 
I12.NODE_3325_length_6260_cov_17.830671_5 K03086
I12.NODE_3325_length_6260_cov_17.830671_6 K02316
I12.NODE_3325_length_6260_cov_17.830671_7 K03282
I12.NODE_33323_length_3179_cov_25.917898.1.1619_1 K03043
I12.NODE_33323_length_3179_cov_25.917898.1665.3045_1 
I12.NODE_33323_length_3179_cov_25.917898.1665.3045_2 
I12.NODE_33328_length_703_cov_26.981508_1 
I12.NODE_33328_length_703_cov_26.981508_2 
I12.NODE_33373_length_3429_cov_18.132401.1.2265_1 
I12.NODE_33373_length_3429_cov_18.132401.1.2265_2 
I12.NODE_33373_length_3429_cov_18.132401.1.2265_3 
I12.NODE_336_length_2295_cov_24.448366.134.2253_1 
I12.NODE_336_length_2295_cov_24.448366.134.2253_2 K02886
I12.NODE_336_length_2295_cov_24.448366.134.2253_3 K02965
I12.NODE_336_length_2295_cov_24.448366.134.2253_4 K02890
I12.NODE_336_length_2295_cov_24.448366.134.2253_5 K02982
I12.NODE_3814_length_1470_cov_19.872789_1 
I12.NODE_3814_length_1470_cov_19.872789_2 K01873
I12.NODE_3892_length_2179_cov_23.904543.1.2175_1 K09816
I12.NODE_3892_length_2179_cov_23.904543.1.2175_2 K09817
I12.NODE_3892_length_2179_cov_23.904543.1.2175_3 
I12.NODE_3892_length_2179_cov_23.904543.1.2175_4 
I12.NODE_391_length_1343_cov_33.073715_1 K02879
I12.NODE_391_length_1343_cov_33.073715_2 K03040
I12.NODE_3957_length_1900_cov_19.999474_1 
I12.NODE_3957_length_1900_cov_19.999474_2 
I12.NODE_3957_length_1900_cov_19.999474_3 K01055
I12.NODE_3957_length_1900_cov_19.999474_4 
I12.NODE_4163_length_2512_cov_22.500795.1.2504_1 
I12.NODE_4163_length_2512_cov_22.500795.1.2504_2 
I12.NODE_419_length_4721_cov_17.775471_1 
I12.NODE_419_length_4721_cov_17.775471_2 
I12.NODE_419_length_4721_cov_17.775471_3 K01997
I12.NODE_419_length_4721_cov_17.775471_4 
I12.NODE_419_length_4721_cov_17.775471_5 K01995
I12.NODE_419_length_4721_cov_17.775471_6 
I12.NODE_4316_length_1366_cov_18.307467_1 K03697
I12.NODE_4505_length_9537_cov_19.586767_1 
I12.NODE_4505_length_9537_cov_19.586767_2 K03070
I12.NODE_4505_length_9537_cov_19.586767_3 K01626
I12.NODE_4505_length_9537_cov_19.586767_4 K00997
I12.NODE_4505_length_9537_cov_19.586767_5 K01775
I12.NODE_4505_length_9537_cov_19.586767_6 K03655
I12.NODE_4558_length_1565_cov_19.281151_1 
I12.NODE_4558_length_1565_cov_19.281151_2 K02114
I12.NODE_4558_length_1565_cov_19.281151_3 
I12.NODE_4559_length_1310_cov_21.471756_1 K09698
I12.NODE_4598_length_910_cov_37.984615_1 K00927
I12.NODE_4600_length_8391_cov_21.721846_1 
I12.NODE_4600_length_8391_cov_21.721846_2 K09820
I12.NODE_4600_length_8391_cov_21.721846_3 K09819
I12.NODE_4600_length_8391_cov_21.721846_4 K09818
I12.NODE_4600_length_8391_cov_21.721846_5 K11065
I12.NODE_4600_length_8391_cov_21.721846_6 
I12.NODE_4600_length_8391_cov_21.721846_7 K03709
I12.NODE_4600_length_8391_cov_21.721846_8 K07560
I12.NODE_4600_length_8391_cov_21.721846_9 K00951
I12.NODE_4619_length_3912_cov_18.649284_1 K03701
I12.NODE_4619_length_3912_cov_18.649284_2 K01262
I12.NODE_4619_length_3912_cov_18.649284_3 
I12.NODE_4722_length_5304_cov_26.015272.1.4994_1 K12373
I12.NODE_4722_length_5304_cov_26.015272.1.4994_2 
I12.NODE_4722_length_5304_cov_26.015272.1.4994_3 K01191
I12.NODE_4722_length_5304_cov_26.015272.1.4994_4 
I12.NODE_4729_length_4978_cov_24.024307_1 
I12.NODE_4729_length_4978_cov_24.024307_2 
I12.NODE_4729_length_4978_cov_24.024307_3 
I12.NODE_4729_length_4978_cov_24.024307_4 
I12.NODE_4729_length_4978_cov_24.024307_5 
I12.NODE_4729_length_4978_cov_24.024307_6 
I12.NODE_4729_length_4978_cov_24.024307_7 K03553
I12.NODE_4729_length_4978_cov_24.024307_8 
I12.NODE_4777_length_7997_cov_19.408779.305.4660_1 
I12.NODE_4777_length_7997_cov_19.408779.305.4660_2 K00975
I12.NODE_4777_length_7997_cov_19.408779.305.4660_3 K00703
I12.NODE_4777_length_7997_cov_19.408779.305.4660_4 
I12.NODE_4777_length_7997_cov_19.408779.4677.8019_1 
I12.NODE_4777_length_7997_cov_19.408779.4677.8019_2 K00700
I12.NODE_4777_length_7997_cov_19.408779.4677.8019_3 
I12.NODE_478_length_19514_cov_19.952291_1 K05808
I12.NODE_478_length_19514_cov_19.952291_10 
I12.NODE_478_length_19514_cov_19.952291_11 
I12.NODE_478_length_19514_cov_19.952291_12 K01090
I12.NODE_478_length_19514_cov_19.952291_13 K03500
I12.NODE_478_length_19514_cov_19.952291_14 K00604
I12.NODE_478_length_19514_cov_19.952291_15 K04066
I12.NODE_478_length_19514_cov_19.952291_16 K03060
I12.NODE_478_length_19514_cov_19.952291_17 K00942
I12.NODE_478_length_19514_cov_19.952291_18 K06950
I12.NODE_478_length_19514_cov_19.952291_19 K07173
I12.NODE_478_length_19514_cov_19.952291_2 
I12.NODE_478_length_19514_cov_19.952291_3 
I12.NODE_478_length_19514_cov_19.952291_4 
I12.NODE_478_length_19514_cov_19.952291_5 
I12.NODE_478_length_19514_cov_19.952291_6 
I12.NODE_478_length_19514_cov_19.952291_7 K03768
I12.NODE_478_length_19514_cov_19.952291_8 K11618
I12.NODE_478_length_19514_cov_19.952291_9 
I12.NODE_4838_length_4233_cov_27.671391_1 
I12.NODE_4838_length_4233_cov_27.671391_2 K11175
I12.NODE_4838_length_4233_cov_27.671391_3 K01933
I12.NODE_4838_length_4233_cov_27.671391_4 K00764
I12.NODE_4838_length_4233_cov_27.671391_5 
I12.NODE_4855_length_23453_cov_18.256258.1.20627_1 K06959
I12.NODE_4855_length_23453_cov_18.256258.1.20627_10 K03685
I12.NODE_4855_length_23453_cov_18.256258.1.20627_11 
I12.NODE_4855_length_23453_cov_18.256258.1.20627_12 
I12.NODE_4855_length_23453_cov_18.256258.1.20627_13 
I12.NODE_4855_length_23453_cov_18.256258.1.20627_14 
I12.NODE_4855_length_23453_cov_18.256258.1.20627_15 
I12.NODE_4855_length_23453_cov_18.256258.1.20627_16 
I12.NODE_4855_length_23453_cov_18.256258.1.20627_17 
I12.NODE_4855_length_23453_cov_18.256258.1.20627_18 K07652
I12.NODE_4855_length_23453_cov_18.256258.1.20627_19 K07668
I12.NODE_4855_length_23453_cov_18.256258.1.20627_2 
I12.NODE_4855_length_23453_cov_18.256258.1.20627_3 K07089
I12.NODE_4855_length_23453_cov_18.256258.1.20627_4 K08986
I12.NODE_4855_length_23453_cov_18.256258.1.20627_5 K00036
I12.NODE_4855_length_23453_cov_18.256258.1.20627_6 K03110
I12.NODE_4855_length_23453_cov_18.256258.1.20627_7 K07024
I12.NODE_4855_length_23453_cov_18.256258.1.20627_8 K07024
I12.NODE_4855_length_23453_cov_18.256258.1.20627_9 K03529
I12.NODE_4860_length_1855_cov_22.398922_1 K01687
I12.NODE_4963_length_9695_cov_21.227953_1 K12574
I12.NODE_4963_length_9695_cov_21.227953_10 
I12.NODE_4963_length_9695_cov_21.227953_11 
I12.NODE_4963_length_9695_cov_21.227953_12 
I12.NODE_4963_length_9695_cov_21.227953_13 K07007
I12.NODE_4963_length_9695_cov_21.227953_2 
I12.NODE_4963_length_9695_cov_21.227953_3 
I12.NODE_4963_length_9695_cov_21.227953_4 K03789
I12.NODE_4963_length_9695_cov_21.227953_5 K01409
I12.NODE_4963_length_9695_cov_21.227953_6 
I12.NODE_4963_length_9695_cov_21.227953_7 
I12.NODE_4963_length_9695_cov_21.227953_8 
I12.NODE_4963_length_9695_cov_21.227953_9 
I12.NODE_4984_length_4832_cov_21.166805.102.4854_1 
I12.NODE_4984_length_4832_cov_21.166805.102.4854_2 K06346
I12.NODE_4984_length_4832_cov_21.166805.102.4854_3 K03217
I12.NODE_4984_length_4832_cov_21.166805.102.4854_4 K03536
I12.NODE_4984_length_4832_cov_21.166805.102.4854_5 
I12.NODE_4984_length_4832_cov_21.166805.102.4854_6 K11041
I12.NODE_5093_length_11640_cov_20.205584_1 K01879
I12.NODE_5093_length_11640_cov_20.205584_10 
I12.NODE_5093_length_11640_cov_20.205584_2 
I12.NODE_5093_length_11640_cov_20.205584_3 K03293
I12.NODE_5093_length_11640_cov_20.205584_4 K03438
I12.NODE_5093_length_11640_cov_20.205584_5 
I12.NODE_5093_length_11640_cov_20.205584_6 K12556
I12.NODE_5093_length_11640_cov_20.205584_7 K01000
I12.NODE_5093_length_11640_cov_20.205584_8 
I12.NODE_5093_length_11640_cov_20.205584_9 K02029
I12.NODE_5120_length_43209_cov_24.507580.18518.28200_1 K00088
I12.NODE_5120_length_43209_cov_24.507580.18518.28200_10 
I12.NODE_5120_length_43209_cov_24.507580.18518.28200_11 
I12.NODE_5120_length_43209_cov_24.507580.18518.28200_2 K03629
I12.NODE_5120_length_43209_cov_24.507580.18518.28200_3 
I12.NODE_5120_length_43209_cov_24.507580.18518.28200_4 K01417
I12.NODE_5120_length_43209_cov_24.507580.18518.28200_5 K01417
I12.NODE_5120_length_43209_cov_24.507580.18518.28200_6 
I12.NODE_5120_length_43209_cov_24.507580.18518.28200_7 
I12.NODE_5120_length_43209_cov_24.507580.18518.28200_8 K02006
I12.NODE_5120_length_43209_cov_24.507580.18518.28200_9 
I12.NODE_5120_length_43209_cov_24.507580.28213.43231_1 
I12.NODE_5120_length_43209_cov_24.507580.28213.43231_10 K03495
I12.NODE_5120_length_43209_cov_24.507580.28213.43231_11 K06881
I12.NODE_5120_length_43209_cov_24.507580.28213.43231_12 
I12.NODE_5120_length_43209_cov_24.507580.28213.43231_13 K02314
I12.NODE_5120_length_43209_cov_24.507580.28213.43231_14 
I12.NODE_5120_length_43209_cov_24.507580.28213.43231_15 K02050
I12.NODE_5120_length_43209_cov_24.507580.28213.43231_16 K02051
I12.NODE_5120_length_43209_cov_24.507580.28213.43231_17 K02049
I12.NODE_5120_length_43209_cov_24.507580.28213.43231_2 K01091
I12.NODE_5120_length_43209_cov_24.507580.28213.43231_3 K01752
I12.NODE_5120_length_43209_cov_24.507580.28213.43231_4 K01752
I12.NODE_5120_length_43209_cov_24.507580.28213.43231_5 
I12.NODE_5120_length_43209_cov_24.507580.28213.43231_6 K00566
I12.NODE_5120_length_43209_cov_24.507580.28213.43231_7 
I12.NODE_5120_length_43209_cov_24.507580.28213.43231_8 
I12.NODE_5120_length_43209_cov_24.507580.28213.43231_9 
I12.NODE_5202_length_19475_cov_20.149422.1.2288_1 K02777 K02778 K02779
I12.NODE_5202_length_19475_cov_20.149422.2357.19497_1 
I12.NODE_5202_length_19475_cov_20.149422.2357.19497_10 K01924
I12.NODE_5202_length_19475_cov_20.149422.2357.19497_11 
I12.NODE_5202_length_19475_cov_20.149422.2357.19497_12 K03789
I12.NODE_5202_length_19475_cov_20.149422.2357.19497_13 K07082
I12.NODE_5202_length_19475_cov_20.149422.2357.19497_14 
I12.NODE_5202_length_19475_cov_20.149422.2357.19497_15 K03217
I12.NODE_5202_length_19475_cov_20.149422.2357.19497_16 K01512
I12.NODE_5202_length_19475_cov_20.149422.2357.19497_17 K03437
I12.NODE_5202_length_19475_cov_20.149422.2357.19497_2 K06896
I12.NODE_5202_length_19475_cov_20.149422.2357.19497_3 K07738
I12.NODE_5202_length_19475_cov_20.149422.2357.19497_4 K03346
I12.NODE_5202_length_19475_cov_20.149422.2357.19497_5 K11144
I12.NODE_5202_length_19475_cov_20.149422.2357.19497_6 K00358
I12.NODE_5202_length_19475_cov_20.149422.2357.19497_7 K03977
I12.NODE_5202_length_19475_cov_20.149422.2357.19497_8 
I12.NODE_5202_length_19475_cov_20.149422.2357.19497_9 
I12.NODE_5299_length_1154_cov_18.290295_1 K10955
I12.NODE_5310_length_2135_cov_19.576113_1 
I12.NODE_5339_length_469_cov_22.106609_1 
I12.NODE_5393_length_5315_cov_21.760866.39.5337_1 
I12.NODE_5393_length_5315_cov_21.760866.39.5337_2 
I12.NODE_5393_length_5315_cov_21.760866.39.5337_3 
I12.NODE_5393_length_5315_cov_21.760866.39.5337_4 K02013
I12.NODE_5432_length_6978_cov_21.624104_1 
I12.NODE_5432_length_6978_cov_21.624104_2 
I12.NODE_5432_length_6978_cov_21.624104_3 K05635
I12.NODE_5432_length_6978_cov_21.624104_4 
I12.NODE_5432_length_6978_cov_21.624104_5 
I12.NODE_5446_length_1971_cov_24.824963_1 
I12.NODE_5446_length_1971_cov_24.824963_2 
I12.NODE_5446_length_1971_cov_24.824963_3 
I12.NODE_5446_length_1971_cov_24.824963_4 
I12.NODE_5533_length_11385_cov_18.151779_1 
I12.NODE_5533_length_11385_cov_18.151779_10 
I12.NODE_5533_length_11385_cov_18.151779_2 
I12.NODE_5533_length_11385_cov_18.151779_3 
I12.NODE_5533_length_11385_cov_18.151779_4 K00786
I12.NODE_5533_length_11385_cov_18.151779_5 K09153
I12.NODE_5533_length_11385_cov_18.151779_6 
I12.NODE_5533_length_11385_cov_18.151779_7 K07272
I12.NODE_5533_length_11385_cov_18.151779_8 
I12.NODE_5533_length_11385_cov_18.151779_9 
I12.NODE_5635_length_1238_cov_18.052504_1 
I12.NODE_5635_length_1238_cov_18.052504_2 K07015
I12.NODE_5664_length_1636_cov_19.934597_1 
I12.NODE_5664_length_1636_cov_19.934597_2 K09761
I12.NODE_5664_length_1636_cov_19.934597_3 K02687
I12.NODE_5673_length_9176_cov_20.219378_1 K13638
I12.NODE_5673_length_9176_cov_20.219378_2 K01809
I12.NODE_5673_length_9176_cov_20.219378_3 
I12.NODE_5673_length_9176_cov_20.219378_4 
I12.NODE_5673_length_9176_cov_20.219378_5 
I12.NODE_5673_length_9176_cov_20.219378_6 K06147
I12.NODE_5673_length_9176_cov_20.219378_7 K06147
I12.NODE_5673_length_9176_cov_20.219378_8 
I12.NODE_5673_length_9176_cov_20.219378_9 
I12.NODE_5706_length_731_cov_27.042408_1 K02357
I12.NODE_5720_length_511_cov_37.181995_1 K01810
I12.NODE_5754_length_7582_cov_17.879187.1.4527_1 K02760
I12.NODE_5754_length_7582_cov_17.879187.1.4527_2 K02761
I12.NODE_5754_length_7582_cov_17.879187.1.4527_3 K02759
I12.NODE_5754_length_7582_cov_17.879187.1.4527_4 
I12.NODE_5754_length_7582_cov_17.879187.1.4527_5 
I12.NODE_5754_length_7582_cov_17.879187.1.4527_6 
I12.NODE_5754_length_7582_cov_17.879187.5050.7604_1 
I12.NODE_5754_length_7582_cov_17.879187.5050.7604_2 
I12.NODE_5754_length_7582_cov_17.879187.5050.7604_3 
I12.NODE_5754_length_7582_cov_17.879187.5050.7604_4 
I12.NODE_5754_length_7582_cov_17.879187.5050.7604_5 
I12.NODE_5754_length_7582_cov_17.879187.5050.7604_6 
I12.NODE_5851_length_9519_cov_19.796303_1 K01552
I12.NODE_5851_length_9519_cov_19.796303_2 K08234
I12.NODE_5851_length_9519_cov_19.796303_3 
I12.NODE_5851_length_9519_cov_19.796303_4 K03466
I12.NODE_5851_length_9519_cov_19.796303_5 
I12.NODE_5851_length_9519_cov_19.796303_6 
I12.NODE_5851_length_9519_cov_19.796303_7 
I12.NODE_5851_length_9519_cov_19.796303_8 
I12.NODE_5851_length_9519_cov_19.796303_9 
I12.NODE_5875_length_2783_cov_21.750629.638.2805_1 
I12.NODE_5875_length_2783_cov_21.750629.638.2805_2 
I12.NODE_5875_length_2783_cov_21.750629.638.2805_3 K09825
I12.NODE_5875_length_2783_cov_21.750629.638.2805_4 K01834
I12.NODE_5875_length_2783_cov_21.750629.638.2805_5 
I12.NODE_5910_length_4752_cov_19.269991_1 
I12.NODE_5910_length_4752_cov_19.269991_2 
I12.NODE_5910_length_4752_cov_19.269991_3 K07404
I12.NODE_5910_length_4752_cov_19.269991_4 K03548
I12.NODE_5910_length_4752_cov_19.269991_5 K09667
I12.NODE_5910_length_4752_cov_19.269991_6 K01575
I12.NODE_5915_length_14936_cov_21.851166_1 
I12.NODE_5915_length_14936_cov_21.851166_10 
I12.NODE_5915_length_14936_cov_21.851166_11 K01125
I12.NODE_5915_length_14936_cov_21.851166_12 
I12.NODE_5915_length_14936_cov_21.851166_2 
I12.NODE_5915_length_14936_cov_21.851166_3 K00603 K01746
I12.NODE_5915_length_14936_cov_21.851166_4 K01712
I12.NODE_5915_length_14936_cov_21.851166_5 K01468
I12.NODE_5915_length_14936_cov_21.851166_6 K01636
I12.NODE_5915_length_14936_cov_21.851166_7 K03523
I12.NODE_5915_length_14936_cov_21.851166_8 
I12.NODE_5915_length_14936_cov_21.851166_9 K01119
I12.NODE_5928_length_1861_cov_25.103170_1 K01869
I12.NODE_5928_length_1861_cov_25.103170_2 
I12.NODE_5995_length_594_cov_36.476433_1 
I12.NODE_6025_length_1146_cov_24.235601_1 K01689
I12.NODE_6049_length_5209_cov_26.906507_1 
I12.NODE_6049_length_5209_cov_26.906507_2 K01588
I12.NODE_6049_length_5209_cov_26.906507_3 K01589
I12.NODE_6049_length_5209_cov_26.906507_4 
I12.NODE_6049_length_5209_cov_26.906507_5 
I12.NODE_6049_length_5209_cov_26.906507_6 
I12.NODE_6049_length_5209_cov_26.906507_7 
I12.NODE_6049_length_5209_cov_26.906507_8 
I12.NODE_6291_length_805_cov_19.821117_1 K02904
I12.NODE_6291_length_805_cov_19.821117_2 
I12.NODE_6291_length_805_cov_19.821117_3 
I12.NODE_6344_length_3502_cov_17.723301.1.3486_1 
I12.NODE_6344_length_3502_cov_17.723301.1.3486_2 
I12.NODE_6344_length_3502_cov_17.723301.1.3486_3 
I12.NODE_6344_length_3502_cov_17.723301.1.3486_4 
I12.NODE_6344_length_3502_cov_17.723301.1.3486_5 
I12.NODE_6344_length_3502_cov_17.723301.1.3486_6 
I12.NODE_6358_length_4802_cov_19.472095_1 
I12.NODE_6358_length_4802_cov_19.472095_2 K00262
I12.NODE_6358_length_4802_cov_19.472095_3 
I12.NODE_6358_length_4802_cov_19.472095_4 K03442
I12.NODE_6358_length_4802_cov_19.472095_5 K07862
I12.NODE_6358_length_4802_cov_19.472095_6 K03310
I12.NODE_6358_length_4802_cov_19.472095_7 
I12.NODE_644_length_470_cov_17.778723_1 
I12.NODE_6732_length_7653_cov_19.918333.36.7675_1 K07718
I12.NODE_6732_length_7653_cov_19.918333.36.7675_2 K07720
I12.NODE_6732_length_7653_cov_19.918333.36.7675_3 
I12.NODE_6732_length_7653_cov_19.918333.36.7675_4 
I12.NODE_6732_length_7653_cov_19.918333.36.7675_5 
I12.NODE_6732_length_7653_cov_19.918333.36.7675_6 
I12.NODE_6732_length_7653_cov_19.918333.36.7675_7 K07177
I12.NODE_6732_length_7653_cov_19.918333.36.7675_8 K00954
I12.NODE_6732_length_7653_cov_19.918333.36.7675_9 K08316
I12.NODE_736_length_11108_cov_26.898722_1 
I12.NODE_736_length_11108_cov_26.898722_10 K03584
I12.NODE_736_length_11108_cov_26.898722_11 
I12.NODE_736_length_11108_cov_26.898722_12 
I12.NODE_736_length_11108_cov_26.898722_13 K01923
I12.NODE_736_length_11108_cov_26.898722_14 
I12.NODE_736_length_11108_cov_26.898722_2 K03570
I12.NODE_736_length_11108_cov_26.898722_3 K03571
I12.NODE_736_length_11108_cov_26.898722_4 
I12.NODE_736_length_11108_cov_26.898722_5 K00948
I12.NODE_736_length_11108_cov_26.898722_6 
I12.NODE_736_length_11108_cov_26.898722_7 
I12.NODE_736_length_11108_cov_26.898722_8 
I12.NODE_736_length_11108_cov_26.898722_9 K00841
I12.NODE_7389_length_5996_cov_17.650101_1 
I12.NODE_7389_length_5996_cov_17.650101_2 
I12.NODE_7389_length_5996_cov_17.650101_3 K09815
I12.NODE_7389_length_5996_cov_17.650101_4 
I12.NODE_7409_length_2058_cov_19.310982_1 K00648
I12.NODE_7409_length_2058_cov_19.310982_2 K03712
I12.NODE_7409_length_2058_cov_19.310982_3 
I12.NODE_748_length_1240_cov_19.437902_1 
I12.NODE_748_length_1240_cov_19.437902_2 K01220
I12.NODE_7587_length_1545_cov_31.667961_1 K00688
I12.NODE_8026_length_946_cov_20.681818_1 
I12.NODE_808_length_7651_cov_18.553392.1517.7673_1 
I12.NODE_808_length_7651_cov_18.553392.1517.7673_2 K03322
I12.NODE_808_length_7651_cov_18.553392.1517.7673_3 K02003
I12.NODE_808_length_7651_cov_18.553392.1517.7673_4 K02004
I12.NODE_8131_length_4422_cov_21.808910.1.4407_1 
I12.NODE_8131_length_4422_cov_21.808910.1.4407_2 
I12.NODE_8131_length_4422_cov_21.808910.1.4407_3 
I12.NODE_8131_length_4422_cov_21.808910.1.4407_4 K02007
I12.NODE_8131_length_4422_cov_21.808910.1.4407_5 K02008
I12.NODE_8131_length_4422_cov_21.808910.1.4407_6 K02006
I12.NODE_8131_length_4422_cov_21.808910.1.4407_7 
I12.NODE_8166_length_1648_cov_21.158981_1 K00705
I12.NODE_8166_length_1648_cov_21.158981_2 
I12.NODE_8262_length_2686_cov_19.996649_1 K00005
I12.NODE_8262_length_2686_cov_19.996649_2 K07386
I12.NODE_829_length_8151_cov_19.772543_1 
I12.NODE_829_length_8151_cov_19.772543_10 
I12.NODE_829_length_8151_cov_19.772543_11 
I12.NODE_829_length_8151_cov_19.772543_2 
I12.NODE_829_length_8151_cov_19.772543_3 
I12.NODE_829_length_8151_cov_19.772543_4 
I12.NODE_829_length_8151_cov_19.772543_5 K07088
I12.NODE_829_length_8151_cov_19.772543_6 
I12.NODE_829_length_8151_cov_19.772543_7 
I12.NODE_829_length_8151_cov_19.772543_8 
I12.NODE_829_length_8151_cov_19.772543_9 
I12.NODE_8809_length_1092_cov_24.937729_1 
I12.NODE_8809_length_1092_cov_24.937729_2 
I12.NODE_8854_length_13273_cov_21.488962_1 
I12.NODE_8854_length_13273_cov_21.488962_10 K00571
I12.NODE_8854_length_13273_cov_21.488962_11 
I12.NODE_8854_length_13273_cov_21.488962_12 
I12.NODE_8854_length_13273_cov_21.488962_13 
I12.NODE_8854_length_13273_cov_21.488962_14 
I12.NODE_8854_length_13273_cov_21.488962_15 K01495
I12.NODE_8854_length_13273_cov_21.488962_16 K00950 K01633
I12.NODE_8854_length_13273_cov_21.488962_17 
I12.NODE_8854_length_13273_cov_21.488962_2 
I12.NODE_8854_length_13273_cov_21.488962_3 
I12.NODE_8854_length_13273_cov_21.488962_4 
I12.NODE_8854_length_13273_cov_21.488962_5 
I12.NODE_8854_length_13273_cov_21.488962_6 
I12.NODE_8854_length_13273_cov_21.488962_7 
I12.NODE_8854_length_13273_cov_21.488962_8 K02248
I12.NODE_8854_length_13273_cov_21.488962_9 
I12.NODE_8966_length_4610_cov_26.111063_1 K01733
I12.NODE_8966_length_4610_cov_26.111063_2 K01892
I12.NODE_8966_length_4610_cov_26.111063_3 
I12.NODE_8966_length_4610_cov_26.111063_4 K02824
I12.NODE_8966_length_4610_cov_26.111063_5 
I12.NODE_8998_length_3941_cov_20.046181.1.3916_1 
I12.NODE_8998_length_3941_cov_20.046181.1.3916_2 
I12.NODE_8998_length_3941_cov_20.046181.1.3916_3 
I12.NODE_8998_length_3941_cov_20.046181.1.3916_4 K05366
I12.NODE_9006_length_2315_cov_24.304535_1 K09815
I12.NODE_9006_length_2315_cov_24.304535_2 
I12.NODE_9232_length_1869_cov_29.080791_1 
I12.NODE_945_length_619_cov_18.266560.79.641_1 
I12.NODE_9589_length_6306_cov_21.213448_1 
I12.NODE_9589_length_6306_cov_21.213448_2 
I12.NODE_9589_length_6306_cov_21.213448_3 
I12.NODE_9589_length_6306_cov_21.213448_4 K07260
I12.NODE_9589_length_6306_cov_21.213448_5 K03705
I12.NODE_9589_length_6306_cov_21.213448_6 K03687
I12.NODE_9589_length_6306_cov_21.213448_7 K04043
I12.NODE_9667_length_14401_cov_23.250677_1 
I12.NODE_9667_length_14401_cov_23.250677_10 
I12.NODE_9667_length_14401_cov_23.250677_11 
I12.NODE_9667_length_14401_cov_23.250677_12 
I12.NODE_9667_length_14401_cov_23.250677_13 
I12.NODE_9667_length_14401_cov_23.250677_14 K00674
I12.NODE_9667_length_14401_cov_23.250677_15 
I12.NODE_9667_length_14401_cov_23.250677_16 
I12.NODE_9667_length_14401_cov_23.250677_17 
I12.NODE_9667_length_14401_cov_23.250677_2 
I12.NODE_9667_length_14401_cov_23.250677_3 
I12.NODE_9667_length_14401_cov_23.250677_4 
I12.NODE_9667_length_14401_cov_23.250677_5 
I12.NODE_9667_length_14401_cov_23.250677_6 
I12.NODE_9667_length_14401_cov_23.250677_7 
I12.NODE_9667_length_14401_cov_23.250677_8 K11244
I12.NODE_9667_length_14401_cov_23.250677_9 
I12.NODE_9672_length_3022_cov_19.472204_1 
I12.NODE_9672_length_3022_cov_19.472204_2 
I12.NODE_9672_length_3022_cov_19.472204_3 
I12.NODE_9672_length_3022_cov_19.472204_4 
I12.NODE_9719_length_379_cov_24.738787_1 
I12.NODE_9833_length_7372_cov_19.653690_1 K03763
I12.NODE_9833_length_7372_cov_19.653690_2 K07473
I12.NODE_9833_length_7372_cov_19.653690_3 
I12.NODE_9833_length_7372_cov_19.653690_4 
I12.NODE_9833_length_7372_cov_19.653690_5 
I12.NODE_9891_length_643_cov_19.139969_1 
I12.NODE_9955_length_636_cov_28.795597_1 
I12.NODE_9974_length_3018_cov_27.001326_1 K03449
I12.NODE_9974_length_3018_cov_27.001326_2 
I12.NODE_9997_length_1793_cov_23.813721_1 
I12.NODE_9997_length_1793_cov_23.813721_2 
I13.NODE_100767_length_1915_cov_6.230809_1 
I13.NODE_100767_length_1915_cov_6.230809_2 
I13.NODE_100767_length_1915_cov_6.230809_3 
I13.NODE_100767_length_1915_cov_6.230809_4 
I13.NODE_10207_length_631_cov_12.624406_1 
I13.NODE_10207_length_631_cov_12.624406_2 
I13.NODE_10217_length_5800_cov_15.381379_1 
I13.NODE_10217_length_5800_cov_15.381379_2 
I13.NODE_10217_length_5800_cov_15.381379_3 
I13.NODE_10217_length_5800_cov_15.381379_4 K06148
I13.NODE_10217_length_5800_cov_15.381379_5 K06147
I13.NODE_10246_length_1175_cov_5.321702_1 K03308
I13.NODE_10315_length_660_cov_5.509091_1 K10530
I13.NODE_10315_length_660_cov_5.509091_2 
I13.NODE_1034_length_1724_cov_6.291183_1 K01533
I13.NODE_1034_length_1724_cov_6.291183_2 
I13.NODE_1034_length_1724_cov_6.291183_3 
I13.NODE_10379_length_597_cov_5.254606_1 
I13.NODE_10420_length_883_cov_4.855040_1 
I13.NODE_10449_length_752_cov_7.954787_1 K00105
I13.NODE_10449_length_752_cov_7.954787_2 
I13.NODE_10451_length_633_cov_5.992101_1 
I13.NODE_10509_length_811_cov_7.588163_1 
I13.NODE_105354_length_667_cov_4.598201_1 
I13.NODE_10543_length_416_cov_10.312500_1 K03427
I13.NODE_10551_length_831_cov_9.541516.1.682_1 
I13.NODE_10551_length_831_cov_9.541516.1.682_2 K01785
I13.NODE_107417_length_431_cov_4.338747_1 
I13.NODE_107429_length_382_cov_11.712042_1 
I13.NODE_107610_length_1499_cov_7.384923.383.1521_1 K01541
I13.NODE_10822_length_2409_cov_16.614779_1 
I13.NODE_10822_length_2409_cov_16.614779_2 K02113
I13.NODE_10822_length_2409_cov_16.614779_3 
I13.NODE_10822_length_2409_cov_16.614779_4 K02108
I13.NODE_10822_length_2409_cov_16.614779_5 K02110
I13.NODE_10830_length_779_cov_5.788190.187.801_1 
I13.NODE_11009_length_647_cov_6.604328_1 K03496
I13.NODE_110490_length_449_cov_12.752784_1 
I13.NODE_110490_length_449_cov_12.752784_2 
I13.NODE_111964_length_407_cov_11.958231_1 
I13.NODE_112097_length_632_cov_11.909810_1 
I13.NODE_112316_length_438_cov_11.671233_1 
I13.NODE_112633_length_2775_cov_16.240360_1 
I13.NODE_112633_length_2775_cov_16.240360_2 K02483
I13.NODE_112633_length_2775_cov_16.240360_3 
I13.NODE_112766_length_563_cov_10.898757_1 
I13.NODE_112859_length_5084_cov_7.014555.2795.5106_1 K01362
I13.NODE_11316_length_1765_cov_15.202267_1 
I13.NODE_11316_length_1765_cov_15.202267_2 
I13.NODE_11316_length_1765_cov_15.202267_3 
I13.NODE_11333_length_1166_cov_16.970840_1 K03816
I13.NODE_11333_length_1166_cov_16.970840_2 K00364
I13.NODE_11338_length_2280_cov_5.550877_1 
I13.NODE_11338_length_2280_cov_5.550877_2 
I13.NODE_11379_length_1103_cov_7.446963.196.1125_1 K00680
I13.NODE_11430_length_2903_cov_6.112298.1.1567_1 
I13.NODE_11430_length_2903_cov_6.112298.1.1567_2 
I13.NODE_11430_length_2903_cov_6.112298.1.1567_3 
I13.NODE_11430_length_2903_cov_6.112298.1.1567_4 
I13.NODE_11430_length_2903_cov_6.112298.1593.2925_1 
I13.NODE_11430_length_2903_cov_6.112298.1593.2925_2 
I13.NODE_11465_length_400_cov_9.362500_1 
I13.NODE_11465_length_400_cov_9.362500_2 
I13.NODE_114757_length_1473_cov_17.135777_1 
I13.NODE_114757_length_1473_cov_17.135777_2 K07461
I13.NODE_114757_length_1473_cov_17.135777_3 
I13.NODE_114778_length_725_cov_11.860690_1 K02057
I13.NODE_11495_length_809_cov_7.784920_1 
I13.NODE_11495_length_809_cov_7.784920_2 
I13.NODE_115005_length_1053_cov_5.433998_1 
I13.NODE_115005_length_1053_cov_5.433998_2 K06890
I13.NODE_115005_length_1053_cov_5.433998_3 
I13.NODE_11556_length_1868_cov_4.943255_1 K06147
I13.NODE_11556_length_1868_cov_4.943255_2 
I13.NODE_11581_length_859_cov_5.062864_1 
I13.NODE_11581_length_859_cov_5.062864_2 
I13.NODE_11609_length_1669_cov_7.391252_1 
I13.NODE_11609_length_1669_cov_7.391252_2 
I13.NODE_11609_length_1669_cov_7.391252_3 
I13.NODE_11619_length_402_cov_5.937811_1 
I13.NODE_1164_length_851_cov_5.760282_1 
I13.NODE_1164_length_851_cov_5.760282_2 
I13.NODE_1164_length_851_cov_5.760282_3 
I13.NODE_11761_length_12335_cov_15.713336_1 
I13.NODE_11761_length_12335_cov_15.713336_10 K00600
I13.NODE_11761_length_12335_cov_15.713336_11 K07566
I13.NODE_11761_length_12335_cov_15.713336_12 K02493
I13.NODE_11761_length_12335_cov_15.713336_2 K10536
I13.NODE_11761_length_12335_cov_15.713336_3 
I13.NODE_11761_length_12335_cov_15.713336_4 K13252
I13.NODE_11761_length_12335_cov_15.713336_5 
I13.NODE_11761_length_12335_cov_15.713336_6 
I13.NODE_11761_length_12335_cov_15.713336_7 
I13.NODE_11761_length_12335_cov_15.713336_8 
I13.NODE_11761_length_12335_cov_15.713336_9 K06899
I13.NODE_11837_length_5695_cov_13.794030.1.5658_1 K00554
I13.NODE_11837_length_5695_cov_13.794030.1.5658_2 
I13.NODE_11837_length_5695_cov_13.794030.1.5658_3 K03436
I13.NODE_11837_length_5695_cov_13.794030.1.5658_4 K00882
I13.NODE_11837_length_5695_cov_13.794030.1.5658_5 
I13.NODE_11870_length_1136_cov_5.750000_1 
I13.NODE_11870_length_1136_cov_5.750000_2 
I13.NODE_119447_length_550_cov_13.361818_1 
I13.NODE_119481_length_397_cov_4.465995_1 
I13.NODE_119655_length_2327_cov_6.452084_1 
I13.NODE_119655_length_2327_cov_6.452084_2 
I13.NODE_119655_length_2327_cov_6.452084_3 
I13.NODE_119655_length_2327_cov_6.452084_4 
I13.NODE_119713_length_395_cov_16.524050_1 
I13.NODE_119768_length_448_cov_4.953125_1 K07282
I13.NODE_119772_length_392_cov_22.410715_1 
I13.NODE_119849_length_598_cov_4.026756_1 
I13.NODE_119895_length_432_cov_14.844908_1 
I13.NODE_119895_length_432_cov_14.844908_2 K08998
I13.NODE_119924_length_618_cov_16.186085_1 
I13.NODE_120040_length_445_cov_15.296629_1 
I13.NODE_120040_length_445_cov_15.296629_2 
I13.NODE_120051_length_502_cov_18.890438_1 
I13.NODE_120051_length_502_cov_18.890438_2 
I13.NODE_120070_length_451_cov_5.314856_1 
I13.NODE_120125_length_524_cov_4.503817_1 
I13.NODE_120125_length_524_cov_4.503817_2 
I13.NODE_12013_length_3266_cov_14.335579_1 K11753
I13.NODE_12013_length_3266_cov_14.335579_2 K03177
I13.NODE_12013_length_3266_cov_14.335579_3 
I13.NODE_120158_length_635_cov_4.588976_1 K06178
I13.NODE_120168_length_542_cov_4.090406_1 
I13.NODE_120221_length_480_cov_5.627083_1 
I13.NODE_120328_length_548_cov_6.737226_1 
I13.NODE_120412_length_897_cov_5.016722_1 
I13.NODE_120416_length_469_cov_4.204691_1 
I13.NODE_120446_length_536_cov_5.156716_1 
I13.NODE_120573_length_440_cov_6.829545_1 
I13.NODE_120667_length_1117_cov_4.630260_1 
I13.NODE_120667_length_1117_cov_4.630260_2 
I13.NODE_120684_length_391_cov_5.595908_1 
I13.NODE_120915_length_1441_cov_4.046495_1 
I13.NODE_120915_length_1441_cov_4.046495_2 K03744
I13.NODE_120915_length_1441_cov_4.046495_3 
I13.NODE_120915_length_1441_cov_4.046495_4 
I13.NODE_120916_length_512_cov_4.648438_1 
I13.NODE_121105_length_1124_cov_5.095196_1 K07052
I13.NODE_121105_length_1124_cov_5.095196_2 
I13.NODE_121129_length_3085_cov_4.246353_1 
I13.NODE_121129_length_3085_cov_4.246353_2 K01200
I13.NODE_121213_length_420_cov_4.276190_1 
I13.NODE_121213_length_420_cov_4.276190_2 
I13.NODE_121251_length_458_cov_5.024017_1 
I13.NODE_121291_length_517_cov_5.220503_1 
I13.NODE_121291_length_517_cov_5.220503_2 
I13.NODE_121382_length_1216_cov_4.355263_1 
I13.NODE_121382_length_1216_cov_4.355263_2 
I13.NODE_121629_length_849_cov_6.418139_1 
I13.NODE_121632_length_773_cov_4.483829_1 
I13.NODE_121632_length_773_cov_4.483829_2 
I13.NODE_121679_length_486_cov_4.833333_1 K01186
I13.NODE_12176_length_1185_cov_19.200844_1 K00826
I13.NODE_12184_length_515_cov_11.549515_1 K02112
I13.NODE_12317_length_772_cov_6.887306_1 
I13.NODE_12317_length_772_cov_6.887306_2 
I13.NODE_12351_length_487_cov_4.753593_1 
I13.NODE_12452_length_1760_cov_5.897159_1 
I13.NODE_12483_length_1730_cov_6.675145.270.1752_1 
I13.NODE_12583_length_417_cov_15.956835_1 K02835
I13.NODE_12704_length_506_cov_6.009881_1 K07146
I13.NODE_12815_length_1334_cov_12.580210_1 K03596
I13.NODE_12914_length_594_cov_17.107744_1 
I13.NODE_13187_length_3252_cov_6.571341_1 
I13.NODE_13187_length_3252_cov_6.571341_2 K02313
I13.NODE_13187_length_3252_cov_6.571341_3 K02338
I13.NODE_13251_length_2515_cov_16.249304_1 
I13.NODE_1338_length_728_cov_4.793956_1 
I13.NODE_1338_length_728_cov_4.793956_2 
I13.NODE_13454_length_1355_cov_4.051661_1 
I13.NODE_13454_length_1355_cov_4.051661_2 K03095
I13.NODE_13454_length_1355_cov_4.051661_3 
I13.NODE_13462_length_884_cov_5.015837_1 
I13.NODE_13462_length_884_cov_5.015837_2 
I13.NODE_13526_length_1167_cov_11.734362_1 K00162
I13.NODE_13529_length_754_cov_5.970822_1 
I13.NODE_13615_length_712_cov_12.446630_1 K03111
I13.NODE_13615_length_712_cov_12.446630_2 K02963
I13.NODE_13703_length_435_cov_7.570115_1 
I13.NODE_13764_length_1084_cov_11.584871_1 
I13.NODE_13764_length_1084_cov_11.584871_2 
I13.NODE_13781_length_1149_cov_5.952132_1 K01119 K08693
I13.NODE_13880_length_393_cov_4.692112_1 K06978
I13.NODE_14042_length_434_cov_6.778802_1 
I13.NODE_14138_length_1428_cov_5.521008_1 K07271
I13.NODE_14138_length_1428_cov_5.521008_2 
I13.NODE_14392_length_424_cov_4.070755_1 
I13.NODE_14449_length_5008_cov_15.835464.81.4998_1 K03530
I13.NODE_14449_length_5008_cov_15.835464.81.4998_2 
I13.NODE_14449_length_5008_cov_15.835464.81.4998_3 K07313
I13.NODE_14449_length_5008_cov_15.835464.81.4998_4 K03631
I13.NODE_14449_length_5008_cov_15.835464.81.4998_5 
I13.NODE_14449_length_5008_cov_15.835464.81.4998_6 K06442
I13.NODE_14450_length_527_cov_5.028463_1 
I13.NODE_14537_length_441_cov_6.131519_1 
I13.NODE_14568_length_1601_cov_14.737040_1 
I13.NODE_14568_length_1601_cov_14.737040_2 
I13.NODE_14568_length_1601_cov_14.737040_3 
I13.NODE_14572_length_1078_cov_16.254175_1 
I13.NODE_14572_length_1078_cov_16.254175_2 
I13.NODE_14572_length_1078_cov_16.254175_3 K02935
I13.NODE_14834_length_1522_cov_5.236531_1 
I13.NODE_14834_length_1522_cov_5.236531_2 K02346
I13.NODE_14928_length_2184_cov_6.419872_1 
I13.NODE_14928_length_2184_cov_6.419872_2 K01586
I13.NODE_14928_length_2184_cov_6.419872_3 
I13.NODE_14985_length_535_cov_7.168224_1 
I13.NODE_14985_length_535_cov_7.168224_2 
I13.NODE_15056_length_1822_cov_6.249725.1.1715_1 
I13.NODE_15056_length_1822_cov_6.249725.1.1715_2 K02025
I13.NODE_15129_length_455_cov_8.606593_1 K03893
I13.NODE_15129_length_455_cov_8.606593_2 K03741
I13.NODE_15150_length_612_cov_8.697712_1 
I13.NODE_15221_length_2051_cov_6.130668_1 
I13.NODE_15221_length_2051_cov_6.130668_2 K07104
I13.NODE_15221_length_2051_cov_6.130668_3 
I13.NODE_15230_length_1428_cov_4.541317_1 K01914
I13.NODE_15230_length_1428_cov_4.541317_2 K08316
I13.NODE_15243_length_1151_cov_5.988706_1 
I13.NODE_15254_length_1665_cov_4.726727_1 
I13.NODE_15254_length_1665_cov_4.726727_2 K07170
I13.NODE_15254_length_1665_cov_4.726727_3 
I13.NODE_15257_length_631_cov_6.098257_1 K01929
I13.NODE_15258_length_777_cov_5.106821_1 
I13.NODE_15258_length_777_cov_5.106821_2 
I13.NODE_15501_length_386_cov_4.181347_1 
I13.NODE_15598_length_1451_cov_4.767746_1 K00567
I13.NODE_15598_length_1451_cov_4.767746_2 
I13.NODE_15598_length_1451_cov_4.767746_3 
I13.NODE_15696_length_865_cov_21.030058_1 K01921
I13.NODE_15757_length_1313_cov_5.025133_1 
I13.NODE_15757_length_1313_cov_5.025133_2 
I13.NODE_15776_length_1775_cov_14.774084_1 K03281
I13.NODE_15776_length_1775_cov_14.774084_2 
I13.NODE_15776_length_1775_cov_14.774084_3 
I13.NODE_15865_length_4590_cov_10.768410.1.972_1 
I13.NODE_15893_length_2017_cov_6.087258.1.1928_1 K01358
I13.NODE_15893_length_2017_cov_6.087258.1.1928_2 
I13.NODE_15893_length_2017_cov_6.087258.1.1928_3 K01999
I13.NODE_15915_length_722_cov_8.084488_1 
I13.NODE_15915_length_722_cov_8.084488_2 
I13.NODE_15998_length_636_cov_14.603773_1 K00537
I13.NODE_16028_length_977_cov_5.041965_1 
I13.NODE_16028_length_977_cov_5.041965_2 
I13.NODE_16147_length_742_cov_5.502696_1 
I13.NODE_16311_length_542_cov_18.164207_1 
I13.NODE_16311_length_542_cov_18.164207_2 K03839
I13.NODE_16340_length_7345_cov_13.364193_1 
I13.NODE_16340_length_7345_cov_13.364193_2 
I13.NODE_16340_length_7345_cov_13.364193_3 
I13.NODE_16340_length_7345_cov_13.364193_4 
I13.NODE_16340_length_7345_cov_13.364193_5 K03650
I13.NODE_16340_length_7345_cov_13.364193_6 
I13.NODE_16340_length_7345_cov_13.364193_7 K01807
I13.NODE_16340_length_7345_cov_13.364193_8 
I13.NODE_16348_length_3711_cov_15.806790_1 K02598
I13.NODE_16348_length_3711_cov_15.806790_2 K02395
I13.NODE_16348_length_3711_cov_15.806790_3 K03978
I13.NODE_16348_length_3711_cov_15.806790_4 K03544
I13.NODE_16492_length_13211_cov_15.345848_1 
I13.NODE_16492_length_13211_cov_15.345848_10 
I13.NODE_16492_length_13211_cov_15.345848_11 
I13.NODE_16492_length_13211_cov_15.345848_12 K02495
I13.NODE_16492_length_13211_cov_15.345848_13 K00286
I13.NODE_16492_length_13211_cov_15.345848_14 K00147
I13.NODE_16492_length_13211_cov_15.345848_15 K00931
I13.NODE_16492_length_13211_cov_15.345848_16 K06180
I13.NODE_16492_length_13211_cov_15.345848_17 
I13.NODE_16492_length_13211_cov_15.345848_18 K13634
I13.NODE_16492_length_13211_cov_15.345848_19 
I13.NODE_16492_length_13211_cov_15.345848_2 
I13.NODE_16492_length_13211_cov_15.345848_3 
I13.NODE_16492_length_13211_cov_15.345848_4 
I13.NODE_16492_length_13211_cov_15.345848_5 
I13.NODE_16492_length_13211_cov_15.345848_6 
I13.NODE_16492_length_13211_cov_15.345848_7 K07052
I13.NODE_16492_length_13211_cov_15.345848_8 
I13.NODE_16492_length_13211_cov_15.345848_9 K01101
I13.NODE_16623_length_1151_cov_5.005213_1 K04042
I13.NODE_16744_length_1407_cov_18.538734_1 K06941
I13.NODE_16744_length_1407_cov_18.538734_2 
I13.NODE_16750_length_1590_cov_5.338994.107.1612_1 
I13.NODE_16750_length_1590_cov_5.338994.107.1612_2 
I13.NODE_16831_length_2627_cov_15.097449_1 
I13.NODE_16831_length_2627_cov_15.097449_2 K06158
I13.NODE_16831_length_2627_cov_15.097449_3 
I13.NODE_16843_length_413_cov_4.634383_1 
I13.NODE_16843_length_413_cov_4.634383_2 
I13.NODE_16925_length_1000_cov_5.550000_1 
I13.NODE_16925_length_1000_cov_5.550000_2 
I13.NODE_16983_length_902_cov_5.630820_1 K07806
I13.NODE_17107_length_701_cov_4.614836_1 
I13.NODE_17107_length_701_cov_4.614836_2 
I13.NODE_17240_length_823_cov_4.584447_1 
I13.NODE_17383_length_538_cov_8.403346_1 
I13.NODE_17407_length_380_cov_12.181579_1 
I13.NODE_17874_length_985_cov_4.220304_1 K01989
I13.NODE_18002_length_528_cov_6.007576_1 
I13.NODE_18048_length_487_cov_4.628337_1 K00984
I13.NODE_18089_length_462_cov_4.852814_1 
I13.NODE_18306_length_1550_cov_4.025806_1 
I13.NODE_18306_length_1550_cov_4.025806_2 K01175
I13.NODE_18306_length_1550_cov_4.025806_3 
I13.NODE_18329_length_3833_cov_14.170102_1 
I13.NODE_18329_length_3833_cov_14.170102_2 K03106
I13.NODE_18329_length_3833_cov_14.170102_3 
I13.NODE_18329_length_3833_cov_14.170102_4 K01060
I13.NODE_18338_length_1560_cov_5.319872_1 
I13.NODE_18338_length_1560_cov_5.319872_2 K03101
I13.NODE_18338_length_1560_cov_5.319872_3 
I13.NODE_18611_length_1206_cov_4.870647_1 
I13.NODE_18760_length_1064_cov_12.994361_1 K03703
I13.NODE_19026_length_2488_cov_16.251205.36.2510_1 
I13.NODE_19026_length_2488_cov_16.251205.36.2510_2 K01274
I13.NODE_19026_length_2488_cov_16.251205.36.2510_3 K00540
I13.NODE_19122_length_1224_cov_4.702614_1 K02004
I13.NODE_19380_length_5672_cov_14.629936.1.5658_1 
I13.NODE_19380_length_5672_cov_14.629936.1.5658_2 
I13.NODE_19380_length_5672_cov_14.629936.1.5658_3 
I13.NODE_19380_length_5672_cov_14.629936.1.5658_4 K03470
I13.NODE_19380_length_5672_cov_14.629936.1.5658_5 K06948
I13.NODE_19380_length_5672_cov_14.629936.1.5658_6 
I13.NODE_19380_length_5672_cov_14.629936.1.5658_7 K01714
I13.NODE_19380_length_5672_cov_14.629936.1.5658_8 K00133
I13.NODE_19528_length_730_cov_4.787671_1 
I13.NODE_19569_length_3325_cov_14.768421_1 
I13.NODE_19569_length_3325_cov_14.768421_2 K02037
I13.NODE_19569_length_3325_cov_14.768421_3 K02040
I13.NODE_19569_length_3325_cov_14.768421_4 K00599
I13.NODE_19570_length_848_cov_5.860849_1 
I13.NODE_19570_length_848_cov_5.860849_2 
I13.NODE_1960_length_413_cov_9.125908_1 
I13.NODE_19657_length_5523_cov_12.415897_1 K02003
I13.NODE_19657_length_5523_cov_12.415897_2 K02004
I13.NODE_19657_length_5523_cov_12.415897_3 
I13.NODE_19657_length_5523_cov_12.415897_4 
I13.NODE_19657_length_5523_cov_12.415897_5 
I13.NODE_19657_length_5523_cov_12.415897_6 
I13.NODE_1967_length_1730_cov_5.113295_1 
I13.NODE_1967_length_1730_cov_5.113295_2 K03630
I13.NODE_1967_length_1730_cov_5.113295_3 K07010
I13.NODE_1967_length_1730_cov_5.113295_4 
I13.NODE_19864_length_656_cov_5.736280_1 K00975
I13.NODE_19911_length_468_cov_4.068376_1 
I13.NODE_19957_length_4021_cov_16.735638_1 
I13.NODE_19957_length_4021_cov_16.735638_2 
I13.NODE_19957_length_4021_cov_16.735638_3 K07260
I13.NODE_19957_length_4021_cov_16.735638_4 
I13.NODE_20066_length_589_cov_5.638370_1 
I13.NODE_2014_length_1210_cov_16.294214_1 
I13.NODE_21184_length_616_cov_4.292208_1 K02015
I13.NODE_21184_length_616_cov_4.292208_2 K02015
I13.NODE_21528_length_1623_cov_4.808380_1 
I13.NODE_21528_length_1623_cov_4.808380_2 
I13.NODE_21530_length_605_cov_5.200000_1 K06997
I13.NODE_21537_length_1785_cov_6.466106_1 
I13.NODE_21537_length_1785_cov_6.466106_2 
I13.NODE_21537_length_1785_cov_6.466106_3 
I13.NODE_21543_length_2012_cov_4.560139_1 
I13.NODE_21543_length_2012_cov_4.560139_2 
I13.NODE_21559_length_661_cov_4.202723_1 
I13.NODE_21568_length_428_cov_5.504673_1 
I13.NODE_21569_length_415_cov_6.542169_1 
I13.NODE_21569_length_415_cov_6.542169_2 
I13.NODE_21581_length_999_cov_4.405406_1 
I13.NODE_21581_length_999_cov_4.405406_2 
I13.NODE_21593_length_1264_cov_4.625791_1 
I13.NODE_21593_length_1264_cov_4.625791_2 
I13.NODE_21595_length_724_cov_4.603591_1 K00936
I13.NODE_21604_length_2464_cov_5.506899_1 
I13.NODE_21604_length_2464_cov_5.506899_2 
I13.NODE_21604_length_2464_cov_5.506899_3 
I13.NODE_21604_length_2464_cov_5.506899_4 
I13.NODE_21604_length_2464_cov_5.506899_5 
I13.NODE_21609_length_2403_cov_5.954640_1 
I13.NODE_21609_length_2403_cov_5.954640_2 K01992
I13.NODE_21609_length_2403_cov_5.954640_3 
I13.NODE_21609_length_2403_cov_5.954640_4 
I13.NODE_21623_length_1312_cov_4.461890_1 K01463
I13.NODE_21627_length_718_cov_5.481894_1 
I13.NODE_21627_length_718_cov_5.481894_2 
I13.NODE_21636_length_577_cov_4.864818_1 
I13.NODE_21636_length_577_cov_4.864818_2 
I13.NODE_21640_length_2868_cov_5.709554_1 K08174
I13.NODE_21640_length_2868_cov_5.709554_2 
I13.NODE_21640_length_2868_cov_5.709554_3 
I13.NODE_21640_length_2868_cov_5.709554_4 
I13.NODE_21660_length_3973_cov_4.889001_1 K03624
I13.NODE_21660_length_3973_cov_4.889001_2 K07082
I13.NODE_21660_length_3973_cov_4.889001_3 
I13.NODE_21660_length_3973_cov_4.889001_4 
I13.NODE_21660_length_3973_cov_4.889001_5 
I13.NODE_21664_length_534_cov_4.391386_1 
I13.NODE_21667_length_402_cov_4.753731_1 
I13.NODE_21690_length_483_cov_4.169772_1 
I13.NODE_21703_length_571_cov_5.367776_1 
I13.NODE_21709_length_451_cov_5.523282_1 
I13.NODE_21709_length_451_cov_5.523282_2 
I13.NODE_21712_length_1916_cov_10.613779.74.1938_1 
I13.NODE_21712_length_1916_cov_10.613779.74.1938_2 
I13.NODE_21712_length_1916_cov_10.613779.74.1938_3 
I13.NODE_21723_length_515_cov_4.048543_1 
I13.NODE_21727_length_986_cov_5.685598_1 
I13.NODE_21727_length_986_cov_5.685598_2 
I13.NODE_21727_length_986_cov_5.685598_3 
I13.NODE_21763_length_789_cov_4.408112_1 
I13.NODE_21763_length_789_cov_4.408112_2 
I13.NODE_21769_length_416_cov_4.324519_1 
I13.NODE_21772_length_1408_cov_5.204545_1 
I13.NODE_21772_length_1408_cov_5.204545_2 
I13.NODE_21776_length_765_cov_4.516340_1 K00759
I13.NODE_21776_length_765_cov_4.516340_2 
I13.NODE_21777_length_1313_cov_4.583397_1 
I13.NODE_21777_length_1313_cov_4.583397_2 K03218
I13.NODE_21778_length_574_cov_4.391986_1 
I13.NODE_21783_length_652_cov_4.674847_1 K01227
I13.NODE_21808_length_486_cov_4.386831_1 
I13.NODE_21821_length_1263_cov_5.129849_1 
I13.NODE_21821_length_1263_cov_5.129849_2 
I13.NODE_21829_length_648_cov_4.342593_1 
I13.NODE_21829_length_648_cov_4.342593_2 
I13.NODE_21844_length_3345_cov_5.347683_1 
I13.NODE_21844_length_3345_cov_5.347683_2 
I13.NODE_21844_length_3345_cov_5.347683_3 
I13.NODE_21844_length_3345_cov_5.347683_4 
I13.NODE_21844_length_3345_cov_5.347683_5 
I13.NODE_21852_length_1606_cov_4.856787_1 K04079
I13.NODE_21852_length_1606_cov_4.856787_2 
I13.NODE_21853_length_433_cov_10.612009_1 
I13.NODE_2185_length_665_cov_6.368421_1 K10110
I13.NODE_2185_length_665_cov_6.368421_2 
I13.NODE_22359_length_662_cov_4.510574_1 
I13.NODE_22484_length_850_cov_5.837647_1 
I13.NODE_22484_length_850_cov_5.837647_2 
I13.NODE_22560_length_3878_cov_5.619907_1 K03699
I13.NODE_22560_length_3878_cov_5.619907_2 
I13.NODE_22560_length_3878_cov_5.619907_3 
I13.NODE_22766_length_410_cov_5.539024_1 
I13.NODE_23193_length_1350_cov_6.475555_1 
I13.NODE_23193_length_1350_cov_6.475555_2 
I13.NODE_23323_length_1822_cov_4.809001_1 
I13.NODE_23323_length_1822_cov_4.809001_2 
I13.NODE_23323_length_1822_cov_4.809001_3 
I13.NODE_23323_length_1822_cov_4.809001_4 
I13.NODE_23323_length_1822_cov_4.809001_5 
I13.NODE_23622_length_3427_cov_4.953020_1 
I13.NODE_23622_length_3427_cov_4.953020_2 
I13.NODE_23622_length_3427_cov_4.953020_3 
I13.NODE_23622_length_3427_cov_4.953020_4 
I13.NODE_23622_length_3427_cov_4.953020_5 
I13.NODE_2370_length_1196_cov_4.665552_1 
I13.NODE_2370_length_1196_cov_4.665552_2 K09809
I13.NODE_23955_length_955_cov_4.988482_1 K03550
I13.NODE_23955_length_955_cov_4.988482_2 
I13.NODE_23956_length_1634_cov_7.701346_1 K12295
I13.NODE_23956_length_1634_cov_7.701346_2 K12294
I13.NODE_2406_length_754_cov_6.269231_1 K06188
I13.NODE_24084_length_1239_cov_4.610977_1 K00021
I13.NODE_24097_length_614_cov_4.009772_1 
I13.NODE_24098_length_977_cov_8.832139_1 
I13.NODE_24098_length_977_cov_8.832139_2 
I13.NODE_24183_length_6629_cov_15.534018.33.6651_1 K01258
I13.NODE_24183_length_6629_cov_15.534018.33.6651_2 K01955
I13.NODE_24183_length_6629_cov_15.534018.33.6651_3 K01956
I13.NODE_24183_length_6629_cov_15.534018.33.6651_4 K00609
I13.NODE_24183_length_6629_cov_15.534018.33.6651_5 K02825
I13.NODE_24183_length_6629_cov_15.534018.33.6651_6 
I13.NODE_24352_length_599_cov_4.831386_1 
I13.NODE_24654_length_1036_cov_5.473938_1 
I13.NODE_24654_length_1036_cov_5.473938_2 
I13.NODE_24654_length_1036_cov_5.473938_3 
I13.NODE_24722_length_415_cov_4.356627_1 
I13.NODE_24722_length_415_cov_4.356627_2 
I13.NODE_25167_length_582_cov_20.766323_1 K00599
I13.NODE_2533_length_471_cov_4.050955_1 K01838
I13.NODE_25479_length_853_cov_6.521688_1 
I13.NODE_25479_length_853_cov_6.521688_2 
I13.NODE_25617_length_603_cov_4.338308_1 
I13.NODE_25764_length_742_cov_4.828841_1 
I13.NODE_25764_length_742_cov_4.828841_2 
I13.NODE_25765_length_621_cov_6.463768_1 
I13.NODE_25765_length_621_cov_6.463768_2 
I13.NODE_26187_length_651_cov_16.242704_1 K09812
I13.NODE_26550_length_1295_cov_4.572201_1 
I13.NODE_26550_length_1295_cov_4.572201_2 
I13.NODE_26551_length_605_cov_5.180165_1 
I13.NODE_26551_length_605_cov_5.180165_2 
I13.NODE_26579_length_1041_cov_4.479347_1 
I13.NODE_26579_length_1041_cov_4.479347_2 
I13.NODE_26580_length_1170_cov_4.282051_1 
I13.NODE_26600_length_714_cov_4.431373_1 
I13.NODE_27237_length_1293_cov_5.673627_1 
I13.NODE_27237_length_1293_cov_5.673627_2 
I13.NODE_2731_length_884_cov_13.611991_1 K02884
I13.NODE_27382_length_1052_cov_4.489544_1 
I13.NODE_27479_length_833_cov_4.566627_1 
I13.NODE_27644_length_694_cov_4.710375_1 
I13.NODE_27668_length_1045_cov_15.229665_1 
I13.NODE_27668_length_1045_cov_15.229665_2 
I13.NODE_27850_length_836_cov_5.495215_1 
I13.NODE_27863_length_581_cov_5.518072_1 
I13.NODE_27924_length_1554_cov_5.399614_1 
I13.NODE_27924_length_1554_cov_5.399614_2 K12293
I13.NODE_27924_length_1554_cov_5.399614_3 
I13.NODE_28107_length_1040_cov_5.320192_1 
I13.NODE_28260_length_559_cov_4.692307_1 
I13.NODE_28481_length_704_cov_6.242898_1 
I13.NODE_28481_length_704_cov_6.242898_2 
I13.NODE_28482_length_460_cov_5.747826_1 
I13.NODE_28482_length_460_cov_5.747826_2 
I13.NODE_284_length_543_cov_6.594843_1 
I13.NODE_28516_length_780_cov_5.003846_1 
I13.NODE_28516_length_780_cov_5.003846_2 
I13.NODE_28518_length_3464_cov_6.199481_1 K12292
I13.NODE_28518_length_3464_cov_6.199481_2 K02078
I13.NODE_28518_length_3464_cov_6.199481_3 K03621
I13.NODE_28519_length_656_cov_6.199695_1 
I13.NODE_28519_length_656_cov_6.199695_2 
I13.NODE_28770_length_4545_cov_6.221782.147.4567_1 
I13.NODE_28770_length_4545_cov_6.221782.147.4567_2 
I13.NODE_28770_length_4545_cov_6.221782.147.4567_3 
I13.NODE_28770_length_4545_cov_6.221782.147.4567_4 
I13.NODE_28770_length_4545_cov_6.221782.147.4567_5 
I13.NODE_28806_length_562_cov_4.400356_1 
I13.NODE_28850_length_817_cov_6.467564_1 K06942
I13.NODE_28869_length_977_cov_4.718526_1 
I13.NODE_28869_length_977_cov_4.718526_2 
I13.NODE_28890_length_1082_cov_4.516636_1 
I13.NODE_28890_length_1082_cov_4.516636_2 K07444
I13.NODE_28920_length_5259_cov_15.595170_1 K00657
I13.NODE_28920_length_5259_cov_15.595170_2 K00857
I13.NODE_28920_length_5259_cov_15.595170_3 K01821
I13.NODE_28920_length_5259_cov_15.595170_4 K01687
I13.NODE_28920_length_5259_cov_15.595170_5 K03327
I13.NODE_28920_length_5259_cov_15.595170_6 K03458
I13.NODE_29045_length_764_cov_4.696335_1 K01304
I13.NODE_29045_length_764_cov_4.696335_2 
I13.NODE_29087_length_457_cov_18.319475_1 K02836
I13.NODE_29117_length_1147_cov_4.374019_1 
I13.NODE_29117_length_1147_cov_4.374019_2 
I13.NODE_29220_length_462_cov_5.032467_1 
I13.NODE_29415_length_1499_cov_5.522348_1 
I13.NODE_29415_length_1499_cov_5.522348_2 
I13.NODE_29415_length_1499_cov_5.522348_3 
I13.NODE_29415_length_1499_cov_5.522348_4 
I13.NODE_2946_length_1408_cov_8.049716_1 
I13.NODE_29625_length_882_cov_4.117914_1 K00375
I13.NODE_29789_length_6753_cov_5.592626.1.6678_1 K00721
I13.NODE_29789_length_6753_cov_5.592626.1.6678_2 
I13.NODE_29789_length_6753_cov_5.592626.1.6678_3 K07729
I13.NODE_29789_length_6753_cov_5.592626.1.6678_4 
I13.NODE_29789_length_6753_cov_5.592626.1.6678_5 
I13.NODE_29789_length_6753_cov_5.592626.1.6678_6 
I13.NODE_29789_length_6753_cov_5.592626.1.6678_7 K07052
I13.NODE_29789_length_6753_cov_5.592626.1.6678_8 
I13.NODE_29998_length_1902_cov_6.462145_1 
I13.NODE_29998_length_1902_cov_6.462145_2 
I13.NODE_29998_length_1902_cov_6.462145_3 
I13.NODE_30075_length_731_cov_4.019152_1 
I13.NODE_30075_length_731_cov_4.019152_2 
I13.NODE_30112_length_2291_cov_7.436491_1 K00783
I13.NODE_30112_length_2291_cov_7.436491_2 K01362
I13.NODE_30112_length_2291_cov_7.436491_3 K03497
I13.NODE_30255_length_1525_cov_4.950164_1 
I13.NODE_30331_length_2473_cov_4.964011_1 
I13.NODE_30331_length_2473_cov_4.964011_2 
I13.NODE_30331_length_2473_cov_4.964011_3 K07720
I13.NODE_30331_length_2473_cov_4.964011_4 
I13.NODE_30355_length_610_cov_5.742623_1 
I13.NODE_30355_length_610_cov_5.742623_2 
I13.NODE_30392_length_773_cov_4.968952_1 K02236
I13.NODE_30392_length_773_cov_4.968952_2 
I13.NODE_30788_length_1754_cov_6.381414.249.1776_1 
I13.NODE_30788_length_1754_cov_6.381414.249.1776_2 K02033
I13.NODE_30827_length_1265_cov_4.708301_1 K01998
I13.NODE_30827_length_1265_cov_4.708301_2 
I13.NODE_3086_length_614_cov_9.130293_1 
I13.NODE_30930_length_1229_cov_13.886900_1 K02056
I13.NODE_30930_length_1229_cov_13.886900_2 
I13.NODE_30949_length_2851_cov_16.811646_1 
I13.NODE_30949_length_2851_cov_16.811646_2 
I13.NODE_30949_length_2851_cov_16.811646_3 
I13.NODE_30949_length_2851_cov_16.811646_4 K01928
I13.NODE_30950_length_748_cov_17.822193_1 K07009
I13.NODE_30950_length_748_cov_17.822193_2 
I13.NODE_31265_length_758_cov_4.001319_1 K01990
I13.NODE_31274_length_869_cov_7.426928_1 K02795
I13.NODE_31363_length_977_cov_16.763561.71.999_1 K11070
I13.NODE_31363_length_977_cov_16.763561.71.999_2 
I13.NODE_31377_length_787_cov_5.426938_1 K03536
I13.NODE_31377_length_787_cov_5.426938_2 
I13.NODE_31416_length_894_cov_5.409396_1 
I13.NODE_31673_length_3227_cov_14.714906_1 
I13.NODE_31673_length_3227_cov_14.714906_2 
I13.NODE_31673_length_3227_cov_14.714906_3 
I13.NODE_31673_length_3227_cov_14.714906_4 K06881
I13.NODE_31673_length_3227_cov_14.714906_5 
I13.NODE_31676_length_2689_cov_6.023057_1 
I13.NODE_31676_length_2689_cov_6.023057_2 K02006
I13.NODE_31676_length_2689_cov_6.023057_3 K02008
I13.NODE_31676_length_2689_cov_6.023057_4 K03570
I13.NODE_32130_length_1938_cov_5.199690_1 K09687
I13.NODE_32130_length_1938_cov_5.199690_2 
I13.NODE_32131_length_440_cov_5.136364_1 K03551
I13.NODE_32154_length_616_cov_5.048701_1 
I13.NODE_32155_length_4832_cov_13.976200.40.4854_1 K00540
I13.NODE_32155_length_4832_cov_13.976200.40.4854_2 
I13.NODE_32155_length_4832_cov_13.976200.40.4854_3 K06967
I13.NODE_32155_length_4832_cov_13.976200.40.4854_4 K11209
I13.NODE_32155_length_4832_cov_13.976200.40.4854_5 K01488
I13.NODE_32385_length_1701_cov_5.679600_1 K01096
I13.NODE_32385_length_1701_cov_5.679600_2 
I13.NODE_32385_length_1701_cov_5.679600_3 
I13.NODE_32385_length_1701_cov_5.679600_4 
I13.NODE_32485_length_884_cov_5.627828_1 
I13.NODE_32485_length_884_cov_5.627828_2 
I13.NODE_32499_length_942_cov_4.864119_1 
I13.NODE_32802_length_1955_cov_4.951918_1 
I13.NODE_32802_length_1955_cov_4.951918_2 K07258
I13.NODE_32802_length_1955_cov_4.951918_3 
I13.NODE_32926_length_1934_cov_5.290072_1 K02004
I13.NODE_33089_length_985_cov_5.505584_1 
I13.NODE_33089_length_985_cov_5.505584_2 
I13.NODE_33422_length_1072_cov_5.578358_1 
I13.NODE_33422_length_1072_cov_5.578358_2 K02440
I13.NODE_33857_length_1015_cov_5.308374_1 
I13.NODE_33929_length_966_cov_5.939959_1 
I13.NODE_33929_length_966_cov_5.939959_2 
I13.NODE_34075_length_3837_cov_5.393797.110.3859_1 K05521
I13.NODE_34075_length_3837_cov_5.393797.110.3859_2 
I13.NODE_34075_length_3837_cov_5.393797.110.3859_3 
I13.NODE_34226_length_583_cov_9.987993_1 
I13.NODE_34257_length_824_cov_5.587379_1 
I13.NODE_34371_length_2986_cov_6.162090_1 K06180
I13.NODE_34371_length_2986_cov_6.162090_2 K12555
I13.NODE_34438_length_1895_cov_6.037995_1 
I13.NODE_34438_length_1895_cov_6.037995_2 
I13.NODE_34586_length_688_cov_6.485465_1 
I13.NODE_34586_length_688_cov_6.485465_2 
I13.NODE_34772_length_1699_cov_4.175986_1 
I13.NODE_34772_length_1699_cov_4.175986_2 
I13.NODE_34921_length_742_cov_5.482480_1 
I13.NODE_34921_length_742_cov_5.482480_2 
I13.NODE_34922_length_1335_cov_4.820974_1 K07452
I13.NODE_34922_length_1335_cov_4.820974_2 
I13.NODE_35176_length_1134_cov_5.205467_1 
I13.NODE_35233_length_400_cov_4.747500_1 K00766
I13.NODE_35233_length_400_cov_4.747500_2 K01609
I13.NODE_35255_length_573_cov_21.141361_1 
I13.NODE_35255_length_573_cov_21.141361_2 K00901
I13.NODE_35255_length_573_cov_21.141361_3 
I13.NODE_35288_length_1111_cov_4.401440_1 
I13.NODE_35347_length_654_cov_4.847095_1 
I13.NODE_35347_length_654_cov_4.847095_2 
I13.NODE_35382_length_2191_cov_4.424464_1 
I13.NODE_35382_length_2191_cov_4.424464_2 
I13.NODE_35382_length_2191_cov_4.424464_3 K00540
I13.NODE_35382_length_2191_cov_4.424464_4 
I13.NODE_35444_length_909_cov_6.254126.1.800_1 
I13.NODE_35444_length_909_cov_6.254126.1.800_2 
I13.NODE_35588_length_380_cov_4.594737_1 
I13.NODE_35589_length_724_cov_4.790055_1 
I13.NODE_35628_length_566_cov_4.007067_1 
I13.NODE_35628_length_566_cov_4.007067_2 K06187
I13.NODE_35765_length_444_cov_5.385135_1 
I13.NODE_36013_length_4240_cov_5.465566_1 
I13.NODE_36013_length_4240_cov_5.465566_2 K00745
I13.NODE_36013_length_4240_cov_5.465566_3 
I13.NODE_36013_length_4240_cov_5.465566_4 
I13.NODE_36013_length_4240_cov_5.465566_5 
I13.NODE_36097_length_1216_cov_6.054276_1 
I13.NODE_36097_length_1216_cov_6.054276_2 K03625
I13.NODE_36097_length_1216_cov_6.054276_3 
I13.NODE_36122_length_871_cov_4.634902_1 
I13.NODE_36203_length_414_cov_4.644928_1 
I13.NODE_36348_length_893_cov_5.080627_1 
I13.NODE_36348_length_893_cov_5.080627_2 
I13.NODE_36370_length_2774_cov_16.210165_1 
I13.NODE_36370_length_2774_cov_16.210165_2 K03665
I13.NODE_36370_length_2774_cov_16.210165_3 
I13.NODE_36370_length_2774_cov_16.210165_4 
I13.NODE_36374_length_595_cov_4.426891_1 
I13.NODE_36430_length_2872_cov_5.399373_1 
I13.NODE_36430_length_2872_cov_5.399373_2 K08884
I13.NODE_36430_length_2872_cov_5.399373_3 
I13.NODE_36636_length_1077_cov_5.698236_1 
I13.NODE_36692_length_524_cov_6.322519_1 
I13.NODE_36711_length_1071_cov_4.380952_1 
I13.NODE_36711_length_1071_cov_4.380952_2 
I13.NODE_36732_length_5945_cov_16.346342_1 K01176
I13.NODE_36732_length_5945_cov_16.346342_2 
I13.NODE_36732_length_5945_cov_16.346342_3 K01990
I13.NODE_36732_length_5945_cov_16.346342_4 K01992
I13.NODE_36880_length_678_cov_4.241888_1 
I13.NODE_36880_length_678_cov_4.241888_2 
I13.NODE_36903_length_1256_cov_4.687102_1 
I13.NODE_36903_length_1256_cov_4.687102_2 
I13.NODE_36961_length_6218_cov_14.263268_1 
I13.NODE_36961_length_6218_cov_14.263268_10 
I13.NODE_36961_length_6218_cov_14.263268_2 
I13.NODE_36961_length_6218_cov_14.263268_3 
I13.NODE_36961_length_6218_cov_14.263268_4 
I13.NODE_36961_length_6218_cov_14.263268_5 
I13.NODE_36961_length_6218_cov_14.263268_6 
I13.NODE_36961_length_6218_cov_14.263268_7 
I13.NODE_36961_length_6218_cov_14.263268_8 
I13.NODE_36961_length_6218_cov_14.263268_9 K03733
I13.NODE_36975_length_454_cov_5.134361_1 
I13.NODE_37009_length_711_cov_4.001407_1 
I13.NODE_37009_length_711_cov_4.001407_2 
I13.NODE_37013_length_2373_cov_5.142015_1 
I13.NODE_37013_length_2373_cov_5.142015_2 K04047
I13.NODE_37013_length_2373_cov_5.142015_3 K00287
I13.NODE_37013_length_2373_cov_5.142015_4 
I13.NODE_37134_length_434_cov_4.207373_1 
I13.NODE_37337_length_777_cov_6.545689_1 
I13.NODE_37337_length_777_cov_6.545689_2 
I13.NODE_37365_length_1105_cov_6.731222_1 
I13.NODE_37365_length_1105_cov_6.731222_2 
I13.NODE_37391_length_690_cov_5.027536_1 
I13.NODE_37392_length_2070_cov_13.668599_1 
I13.NODE_37392_length_2070_cov_13.668599_2 K01649
I13.NODE_37461_length_398_cov_4.786432_1 
I13.NODE_37677_length_3860_cov_8.198705_1 
I13.NODE_37677_length_3860_cov_8.198705_2 K01421
I13.NODE_37677_length_3860_cov_8.198705_3 
I13.NODE_37862_length_1799_cov_4.594775_1 
I13.NODE_37897_length_3789_cov_16.956188_1 
I13.NODE_37897_length_3789_cov_16.956188_2 K06147
I13.NODE_37897_length_3789_cov_16.956188_3 K07042
I13.NODE_37898_length_817_cov_5.569155_1 
I13.NODE_37898_length_817_cov_5.569155_2 K03767
I13.NODE_38052_length_3663_cov_15.939667_1 
I13.NODE_38052_length_3663_cov_15.939667_2 
I13.NODE_38052_length_3663_cov_15.939667_3 
I13.NODE_38052_length_3663_cov_15.939667_4 K10819
I13.NODE_38062_length_1273_cov_4.985860_1 
I13.NODE_38062_length_1273_cov_4.985860_2 
I13.NODE_38101_length_443_cov_4.015801_1 
I13.NODE_38120_length_3786_cov_4.760962_1 K02238
I13.NODE_38120_length_3786_cov_4.760962_2 K02237
I13.NODE_38120_length_3786_cov_4.760962_3 
I13.NODE_38120_length_3786_cov_4.760962_4 K00259
I13.NODE_38480_length_976_cov_6.785861_1 
I13.NODE_38480_length_976_cov_6.785861_2 K00558
I13.NODE_38526_length_517_cov_15.272727_1 K01893
I13.NODE_38526_length_517_cov_15.272727_2 
I13.NODE_38557_length_947_cov_5.347413_1 
I13.NODE_38557_length_947_cov_5.347413_2 
I13.NODE_38674_length_998_cov_6.199399_1 
I13.NODE_38676_length_567_cov_6.354497_1 
I13.NODE_38810_length_1055_cov_5.788626_1 
I13.NODE_38810_length_1055_cov_5.788626_2 
I13.NODE_3881_length_958_cov_4.189979_1 K09384
I13.NODE_3881_length_958_cov_4.189979_2 
I13.NODE_38845_length_2496_cov_16.067709_1 
I13.NODE_38845_length_2496_cov_16.067709_2 K05592
I13.NODE_38955_length_1626_cov_5.327798_1 
I13.NODE_38955_length_1626_cov_5.327798_2 
I13.NODE_39024_length_479_cov_5.409186_1 K00949
I13.NODE_39064_length_1389_cov_4.886969_1 K07718
I13.NODE_39242_length_527_cov_5.132827_1 
I13.NODE_39242_length_527_cov_5.132827_2 
I13.NODE_39244_length_480_cov_4.706250_1 
I13.NODE_39262_length_1169_cov_5.005133_1 
I13.NODE_39264_length_2272_cov_6.346831_1 
I13.NODE_39264_length_2272_cov_6.346831_2 
I13.NODE_39264_length_2272_cov_6.346831_3 
I13.NODE_39264_length_2272_cov_6.346831_4 
I13.NODE_39287_length_553_cov_5.399638_1 
I13.NODE_39288_length_513_cov_5.758285_1 K06929
I13.NODE_39353_length_1048_cov_4.516222_1 
I13.NODE_39353_length_1048_cov_4.516222_2 
I13.NODE_39490_length_5676_cov_14.601480_1 K01926
I13.NODE_39490_length_5676_cov_14.601480_2 
I13.NODE_39490_length_5676_cov_14.601480_3 
I13.NODE_39490_length_5676_cov_14.601480_4 K04487
I13.NODE_39490_length_5676_cov_14.601480_5 K00948
I13.NODE_39490_length_5676_cov_14.601480_6 
I13.NODE_39490_length_5676_cov_14.601480_7 K07816
I13.NODE_39490_length_5676_cov_14.601480_8 K00858
I13.NODE_39497_length_808_cov_4.305693_1 K09790
I13.NODE_39497_length_808_cov_4.305693_2 
I13.NODE_39577_length_2064_cov_5.902617_1 
I13.NODE_39577_length_2064_cov_5.902617_2 K06925
I13.NODE_39577_length_2064_cov_5.902617_3 K03825
I13.NODE_39577_length_2064_cov_5.902617_4 
I13.NODE_39714_length_2223_cov_4.744939_1 
I13.NODE_39714_length_2223_cov_4.744939_2 
I13.NODE_39714_length_2223_cov_4.744939_3 K02246
I13.NODE_39714_length_2223_cov_4.744939_4 K02245
I13.NODE_39714_length_2223_cov_4.744939_5 K02244
I13.NODE_39747_length_1054_cov_5.203985_1 
I13.NODE_39747_length_1054_cov_5.203985_2 
I13.NODE_39820_length_502_cov_4.366534_1 
I13.NODE_39825_length_495_cov_4.547475_1 
I13.NODE_39836_length_4525_cov_8.327292.1.2462_1 
I13.NODE_39836_length_4525_cov_8.327292.1.2462_2 K03742
I13.NODE_39836_length_4525_cov_8.327292.1.2462_3 
I13.NODE_39868_length_692_cov_5.734104_1 K06173
I13.NODE_39890_length_402_cov_4.027363_1 
I13.NODE_39965_length_626_cov_6.091054_1 
I13.NODE_39967_length_10420_cov_17.210365.33.10442_1 
I13.NODE_39967_length_10420_cov_17.210365.33.10442_10 
I13.NODE_39967_length_10420_cov_17.210365.33.10442_2 K00936
I13.NODE_39967_length_10420_cov_17.210365.33.10442_3 
I13.NODE_39967_length_10420_cov_17.210365.33.10442_4 
I13.NODE_39967_length_10420_cov_17.210365.33.10442_5 
I13.NODE_39967_length_10420_cov_17.210365.33.10442_6 K00078
I13.NODE_39967_length_10420_cov_17.210365.33.10442_7 K00721
I13.NODE_39967_length_10420_cov_17.210365.33.10442_8 
I13.NODE_39967_length_10420_cov_17.210365.33.10442_9 K00067
I13.NODE_40029_length_1799_cov_7.296832_1 
I13.NODE_40029_length_1799_cov_7.296832_2 
I13.NODE_40029_length_1799_cov_7.296832_3 K04074
I13.NODE_40088_length_4539_cov_18.692223_1 K01790
I13.NODE_40088_length_4539_cov_18.692223_2 K01710
I13.NODE_40088_length_4539_cov_18.692223_3 
I13.NODE_40088_length_4539_cov_18.692223_4 
I13.NODE_40088_length_4539_cov_18.692223_5 
I13.NODE_40134_length_1269_cov_6.888889_1 
I13.NODE_40135_length_2581_cov_17.228207_1 
I13.NODE_40135_length_2581_cov_17.228207_2 
I13.NODE_40171_length_1086_cov_5.489871_1 
I13.NODE_40171_length_1086_cov_5.489871_2 
I13.NODE_40171_length_1086_cov_5.489871_3 
I13.NODE_40175_length_970_cov_5.226804_1 K02744
I13.NODE_40175_length_970_cov_5.226804_2 
I13.NODE_40204_length_524_cov_5.547710_1 
I13.NODE_40204_length_524_cov_5.547710_2 
I13.NODE_40205_length_531_cov_4.429379_1 
I13.NODE_40243_length_786_cov_6.001272_1 K03402
I13.NODE_40243_length_786_cov_6.001272_2 
I13.NODE_40257_length_3751_cov_4.950946_1 
I13.NODE_40257_length_3751_cov_4.950946_2 K03588
I13.NODE_40257_length_3751_cov_4.950946_3 
I13.NODE_40296_length_1972_cov_5.427485_1 
I13.NODE_40296_length_1972_cov_5.427485_2 
I13.NODE_40296_length_1972_cov_5.427485_3 
I13.NODE_40415_length_495_cov_6.353535_1 
I13.NODE_40415_length_495_cov_6.353535_2 
I13.NODE_40467_length_1199_cov_4.369474_1 
I13.NODE_40467_length_1199_cov_4.369474_2 K03700
I13.NODE_40505_length_8257_cov_14.999031_1 K03168
I13.NODE_40505_length_8257_cov_14.999031_2 
I13.NODE_40505_length_8257_cov_14.999031_3 
I13.NODE_40505_length_8257_cov_14.999031_4 K04094
I13.NODE_40505_length_8257_cov_14.999031_5 K07017
I13.NODE_40505_length_8257_cov_14.999031_6 
I13.NODE_40505_length_8257_cov_14.999031_7 
I13.NODE_40505_length_8257_cov_14.999031_8 K00161
I13.NODE_40593_length_884_cov_5.891403_1 K09976
I13.NODE_40593_length_884_cov_5.891403_2 
I13.NODE_40594_length_446_cov_5.354260_1 K04488
I13.NODE_40672_length_718_cov_5.908078_1 
I13.NODE_40672_length_718_cov_5.908078_2 
I13.NODE_40674_length_1076_cov_5.118030_1 
I13.NODE_40674_length_1076_cov_5.118030_2 
I13.NODE_40674_length_1076_cov_5.118030_3 
I13.NODE_40689_length_1115_cov_5.691480.661.1137_1 
I13.NODE_40733_length_624_cov_11.307693_1 K03733
I13.NODE_40889_length_6397_cov_16.293106.42.6419_1 
I13.NODE_40889_length_6397_cov_16.293106.42.6419_2 
I13.NODE_40889_length_6397_cov_16.293106.42.6419_3 
I13.NODE_40889_length_6397_cov_16.293106.42.6419_4 
I13.NODE_40889_length_6397_cov_16.293106.42.6419_5 
I13.NODE_40889_length_6397_cov_16.293106.42.6419_6 
I13.NODE_40889_length_6397_cov_16.293106.42.6419_7 K00762
I13.NODE_40889_length_6397_cov_16.293106.42.6419_8 K01591
I13.NODE_40927_length_833_cov_5.689075_1 K01927
I13.NODE_40944_length_701_cov_4.741797_1 
I13.NODE_40944_length_701_cov_4.741797_2 K06215
I13.NODE_41274_length_870_cov_4.808046_1 
I13.NODE_41274_length_870_cov_4.808046_2 
I13.NODE_41394_length_4813_cov_14.437981_1 
I13.NODE_41394_length_4813_cov_14.437981_2 
I13.NODE_41443_length_928_cov_12.177802_1 
I13.NODE_41443_length_928_cov_12.177802_2 
I13.NODE_41545_length_1153_cov_4.531657_1 
I13.NODE_41545_length_1153_cov_4.531657_2 K08974
I13.NODE_41602_length_2366_cov_8.909975.1.1993_1 
I13.NODE_41602_length_2366_cov_8.909975.1.1993_2 
I13.NODE_41602_length_2366_cov_8.909975.1.1993_3 
I13.NODE_41602_length_2366_cov_8.909975.1.1993_4 
I13.NODE_41602_length_2366_cov_8.909975.1.1993_5 
I13.NODE_41602_length_2366_cov_8.909975.1.1993_6 
I13.NODE_41845_length_1148_cov_5.311847_1 
I13.NODE_41845_length_1148_cov_5.311847_2 
I13.NODE_41848_length_701_cov_4.079886_1 
I13.NODE_41922_length_1057_cov_6.033113_1 
I13.NODE_41948_length_1348_cov_5.339021_1 
I13.NODE_41996_length_796_cov_4.463568_1 
I13.NODE_42088_length_1660_cov_4.314458_1 
I13.NODE_42088_length_1660_cov_4.314458_2 
I13.NODE_42124_length_3221_cov_4.809065_1 
I13.NODE_42124_length_3221_cov_4.809065_2 
I13.NODE_42124_length_3221_cov_4.809065_3 
I13.NODE_42124_length_3221_cov_4.809065_4 
I13.NODE_42186_length_1020_cov_5.082353_1 
I13.NODE_42186_length_1020_cov_5.082353_2 
I13.NODE_42252_length_6045_cov_14.964930_1 K00432
I13.NODE_42252_length_6045_cov_14.964930_2 
I13.NODE_42252_length_6045_cov_14.964930_3 K03582
I13.NODE_42310_length_567_cov_4.544973_1 
I13.NODE_42366_length_1786_cov_5.262038_1 
I13.NODE_42366_length_1786_cov_5.262038_2 
I13.NODE_42367_length_449_cov_5.746102_1 
I13.NODE_42384_length_1490_cov_5.715436_1 K03740
I13.NODE_42384_length_1490_cov_5.715436_2 
I13.NODE_42385_length_386_cov_5.683938_1 
I13.NODE_42470_length_856_cov_5.586449_1 K00014
I13.NODE_42470_length_856_cov_5.586449_2 
I13.NODE_42534_length_945_cov_15.301587_1 
I13.NODE_42534_length_945_cov_15.301587_2 
I13.NODE_42585_length_379_cov_4.411610_1 
I13.NODE_42586_length_775_cov_4.940645_1 
I13.NODE_42594_length_1543_cov_6.293584.109.1565_1 
I13.NODE_42594_length_1543_cov_6.293584.109.1565_2 
I13.NODE_42594_length_1543_cov_6.293584.109.1565_3 
I13.NODE_42637_length_746_cov_6.020107_1 
I13.NODE_4266_length_1877_cov_17.143314_1 K05896
I13.NODE_4266_length_1877_cov_17.143314_2 K06024
I13.NODE_4266_length_1877_cov_17.143314_3 
I13.NODE_42776_length_3405_cov_15.977974_1 
I13.NODE_42776_length_3405_cov_15.977974_2 K05837
I13.NODE_42776_length_3405_cov_15.977974_3 K03152
I13.NODE_42776_length_3405_cov_15.977974_4 
I13.NODE_42776_length_3405_cov_15.977974_5 
I13.NODE_42881_length_563_cov_5.655417_1 
I13.NODE_42888_length_549_cov_4.992714_1 
I13.NODE_42888_length_549_cov_4.992714_2 
I13.NODE_42941_length_1875_cov_12.832000_1 K00560
I13.NODE_42941_length_1875_cov_12.832000_2 
I13.NODE_42946_length_588_cov_5.244898_1 
I13.NODE_42946_length_588_cov_5.244898_2 
I13.NODE_42958_length_442_cov_6.873303_1 
I13.NODE_42961_length_2528_cov_6.272547_1 
I13.NODE_42961_length_2528_cov_6.272547_2 
I13.NODE_42961_length_2528_cov_6.272547_3 
I13.NODE_43017_length_484_cov_4.433884_1 
I13.NODE_43099_length_528_cov_7.452652_1 
I13.NODE_43099_length_528_cov_7.452652_2 
I13.NODE_43148_length_487_cov_5.051335_1 
I13.NODE_43155_length_449_cov_5.211581_1 
I13.NODE_43186_length_725_cov_4.441380_1 
I13.NODE_43186_length_725_cov_4.441380_2 
I13.NODE_43446_length_750_cov_4.865334_1 
I13.NODE_43446_length_750_cov_4.865334_2 K07105
I13.NODE_43446_length_750_cov_4.865334_3 
I13.NODE_4363_length_497_cov_10.185111_1 
I13.NODE_43784_length_2411_cov_5.287848_1 
I13.NODE_43784_length_2411_cov_5.287848_2 
I13.NODE_43784_length_2411_cov_5.287848_3 
I13.NODE_43881_length_3975_cov_14.383396_1 
I13.NODE_43881_length_3975_cov_14.383396_2 K07592
I13.NODE_43881_length_3975_cov_14.383396_3 K12410
I13.NODE_43881_length_3975_cov_14.383396_4 
I13.NODE_43881_length_3975_cov_14.383396_5 K03784
I13.NODE_43890_length_3016_cov_7.028514.372.3038_1 K03100
I13.NODE_43890_length_3016_cov_7.028514.372.3038_2 
I13.NODE_44011_length_678_cov_4.374631_1 
I13.NODE_44086_length_604_cov_4.675497_1 
I13.NODE_44086_length_604_cov_4.675497_2 
I13.NODE_44212_length_727_cov_5.718019_1 
I13.NODE_44226_length_4128_cov_14.828246_1 K00800
I13.NODE_44226_length_4128_cov_14.828246_2 K00891
I13.NODE_44226_length_4128_cov_14.828246_3 K04518
I13.NODE_44226_length_4128_cov_14.828246_4 
I13.NODE_44226_length_4128_cov_14.828246_5 
I13.NODE_44283_length_1092_cov_4.943223_1 K01071
I13.NODE_44283_length_1092_cov_4.943223_2 
I13.NODE_44486_length_18187_cov_10.270138.1.1929_1 
I13.NODE_44486_length_18187_cov_10.270138.1.1929_2 
I13.NODE_44539_length_644_cov_7.215838_1 
I13.NODE_44542_length_1417_cov_5.344389_1 
I13.NODE_44542_length_1417_cov_5.344389_2 
I13.NODE_44542_length_1417_cov_5.344389_3 
I13.NODE_4465_length_5392_cov_16.465691_1 K02532
I13.NODE_4465_length_5392_cov_16.465691_2 K07258
I13.NODE_4465_length_5392_cov_16.465691_3 K02564
I13.NODE_4465_length_5392_cov_16.465691_4 K07568
I13.NODE_4465_length_5392_cov_16.465691_5 K03402
I13.NODE_44691_length_796_cov_4.780151_1 K03048
I13.NODE_44725_length_8281_cov_17.026445.1.8270_1 K07467
I13.NODE_44725_length_8281_cov_17.026445.1.8270_10 
I13.NODE_44725_length_8281_cov_17.026445.1.8270_11 
I13.NODE_44725_length_8281_cov_17.026445.1.8270_2 
I13.NODE_44725_length_8281_cov_17.026445.1.8270_3 
I13.NODE_44725_length_8281_cov_17.026445.1.8270_4 
I13.NODE_44725_length_8281_cov_17.026445.1.8270_5 
I13.NODE_44725_length_8281_cov_17.026445.1.8270_6 
I13.NODE_44725_length_8281_cov_17.026445.1.8270_7 
I13.NODE_44725_length_8281_cov_17.026445.1.8270_8 
I13.NODE_44725_length_8281_cov_17.026445.1.8270_9 
I13.NODE_4474_length_572_cov_5.229021_1 
I13.NODE_4474_length_572_cov_5.229021_2 
I13.NODE_44762_length_403_cov_4.250620_1 
I13.NODE_44819_length_11915_cov_15.905917.47.11937_1 K02003
I13.NODE_44819_length_11915_cov_15.905917.47.11937_10 K02343
I13.NODE_44819_length_11915_cov_15.905917.47.11937_11 
I13.NODE_44819_length_11915_cov_15.905917.47.11937_2 K02004
I13.NODE_44819_length_11915_cov_15.905917.47.11937_3 
I13.NODE_44819_length_11915_cov_15.905917.47.11937_4 K02027
I13.NODE_44819_length_11915_cov_15.905917.47.11937_5 K02026
I13.NODE_44819_length_11915_cov_15.905917.47.11937_6 K02025
I13.NODE_44819_length_11915_cov_15.905917.47.11937_7 
I13.NODE_44819_length_11915_cov_15.905917.47.11937_8 
I13.NODE_44819_length_11915_cov_15.905917.47.11937_9 
I13.NODE_44971_length_595_cov_4.722689_1 
I13.NODE_44971_length_595_cov_4.722689_2 
I13.NODE_45039_length_5634_cov_13.935215_1 K00052
I13.NODE_45039_length_5634_cov_13.935215_2 
I13.NODE_45039_length_5634_cov_13.935215_3 K01703
I13.NODE_45039_length_5634_cov_13.935215_4 K01704
I13.NODE_45039_length_5634_cov_13.935215_5 
I13.NODE_45039_length_5634_cov_13.935215_6 
I13.NODE_45039_length_5634_cov_13.935215_7 
I13.NODE_45039_length_5634_cov_13.935215_8 K08591
I13.NODE_45080_length_2908_cov_4.963893_1 
I13.NODE_45080_length_2908_cov_4.963893_2 
I13.NODE_45080_length_2908_cov_4.963893_3 
I13.NODE_45080_length_2908_cov_4.963893_4 
I13.NODE_45095_length_3911_cov_14.313730_1 K01265
I13.NODE_45095_length_3911_cov_14.313730_2 
I13.NODE_45095_length_3911_cov_14.313730_3 K03817
I13.NODE_45095_length_3911_cov_14.313730_4 K00790
I13.NODE_45215_length_453_cov_6.344371_1 
I13.NODE_45215_length_453_cov_6.344371_2 
I13.NODE_452_length_501_cov_5.530938_1 
I13.NODE_45398_length_511_cov_4.986301_1 
I13.NODE_45603_length_590_cov_5.461017_1 
I13.NODE_45682_length_2373_cov_5.522124_1 
I13.NODE_45682_length_2373_cov_5.522124_2 K05339
I13.NODE_45682_length_2373_cov_5.522124_3 K06518
I13.NODE_45682_length_2373_cov_5.522124_4 
I13.NODE_45682_length_2373_cov_5.522124_5 
I13.NODE_46040_length_421_cov_5.197150_1 
I13.NODE_4616_length_608_cov_4.419408_1 
I13.NODE_4616_length_608_cov_4.419408_2 K07171
I13.NODE_46283_length_747_cov_5.477911_1 
I13.NODE_46311_length_8043_cov_14.545691_1 
I13.NODE_46311_length_8043_cov_14.545691_2 K01784
I13.NODE_46311_length_8043_cov_14.545691_3 K00964
I13.NODE_46311_length_8043_cov_14.545691_4 K00849
I13.NODE_46311_length_8043_cov_14.545691_5 K01207
I13.NODE_46311_length_8043_cov_14.545691_6 
I13.NODE_46318_length_647_cov_11.726430_1 
I13.NODE_46319_length_2450_cov_15.862857_1 
I13.NODE_46319_length_2450_cov_15.862857_2 
I13.NODE_46319_length_2450_cov_15.862857_3 
I13.NODE_46319_length_2450_cov_15.862857_4 K05521
I13.NODE_46328_length_611_cov_6.883797_1 
I13.NODE_46339_length_6094_cov_16.397112_1 
I13.NODE_46339_length_6094_cov_16.397112_2 
I13.NODE_46339_length_6094_cov_16.397112_3 
I13.NODE_46339_length_6094_cov_16.397112_4 
I13.NODE_46339_length_6094_cov_16.397112_5 
I13.NODE_46340_length_4713_cov_7.763844_1 
I13.NODE_46340_length_4713_cov_7.763844_2 
I13.NODE_46340_length_4713_cov_7.763844_3 
I13.NODE_46340_length_4713_cov_7.763844_4 
I13.NODE_46340_length_4713_cov_7.763844_5 
I13.NODE_46340_length_4713_cov_7.763844_6 
I13.NODE_46340_length_4713_cov_7.763844_7 
I13.NODE_46341_length_3039_cov_5.252386_1 
I13.NODE_46341_length_3039_cov_5.252386_2 
I13.NODE_46341_length_3039_cov_5.252386_3 
I13.NODE_46356_length_1870_cov_6.065241_1 
I13.NODE_46356_length_1870_cov_6.065241_2 
I13.NODE_46356_length_1870_cov_6.065241_3 
I13.NODE_46356_length_1870_cov_6.065241_4 
I13.NODE_46357_length_531_cov_4.158192_1 
I13.NODE_46357_length_531_cov_4.158192_2 
I13.NODE_46381_length_421_cov_4.109263_1 
I13.NODE_46385_length_757_cov_5.017173_1 
I13.NODE_46385_length_757_cov_5.017173_2 
I13.NODE_46386_length_1261_cov_6.205392_1 
I13.NODE_46386_length_1261_cov_6.205392_2 
I13.NODE_46392_length_1221_cov_15.579034_1 K02773
I13.NODE_46392_length_1221_cov_15.579034_2 K02774
I13.NODE_46392_length_1221_cov_15.579034_3 K02775
I13.NODE_46408_length_3397_cov_4.774212_1 K00001
I13.NODE_46408_length_3397_cov_4.774212_2 K03295
I13.NODE_46408_length_3397_cov_4.774212_3 
I13.NODE_46408_length_3397_cov_4.774212_4 
I13.NODE_46409_length_1242_cov_5.629630_1 
I13.NODE_46409_length_1242_cov_5.629630_2 
I13.NODE_46415_length_1774_cov_12.313416_1 K03429
I13.NODE_46415_length_1774_cov_12.313416_2 K13678
I13.NODE_46415_length_1774_cov_12.313416_3 
I13.NODE_46418_length_674_cov_5.529674_1 
I13.NODE_46423_length_969_cov_19.014448_1 K00226
I13.NODE_46424_length_878_cov_4.159453_1 
I13.NODE_46460_length_1401_cov_6.389721_1 
I13.NODE_46461_length_1020_cov_15.699019_1 K03324
I13.NODE_46489_length_722_cov_5.324100_1 
I13.NODE_46503_length_519_cov_7.265896_1 
I13.NODE_46504_length_389_cov_10.915167_1 
I13.NODE_46504_length_389_cov_10.915167_2 
I13.NODE_46506_length_899_cov_4.767519_1 
I13.NODE_46506_length_899_cov_4.767519_2 
I13.NODE_46506_length_899_cov_4.767519_3 
I13.NODE_46522_length_1737_cov_4.343696_1 
I13.NODE_46522_length_1737_cov_4.343696_2 
I13.NODE_46522_length_1737_cov_4.343696_3 
I13.NODE_46532_length_2517_cov_6.096543.278.1300_1 
I13.NODE_46532_length_2517_cov_6.096543.278.1300_2 K07498
I13.NODE_46535_length_1227_cov_19.548492_1 K05337
I13.NODE_46535_length_1227_cov_19.548492_2 
I13.NODE_46535_length_1227_cov_19.548492_3 
I13.NODE_46536_length_5850_cov_16.281879_1 
I13.NODE_46536_length_5850_cov_16.281879_2 K07272
I13.NODE_46536_length_5850_cov_16.281879_3 K01990
I13.NODE_46536_length_5850_cov_16.281879_4 K01992
I13.NODE_46536_length_5850_cov_16.281879_5 K12997
I13.NODE_46536_length_5850_cov_16.281879_6 
I13.NODE_46563_length_441_cov_4.936508_1 
I13.NODE_46578_length_2226_cov_5.090746_1 
I13.NODE_46582_length_592_cov_4.797297_1 
I13.NODE_46587_length_1057_cov_13.694418_1 
I13.NODE_46587_length_1057_cov_13.694418_2 
I13.NODE_46592_length_1100_cov_11.841818_1 
I13.NODE_46592_length_1100_cov_11.841818_2 
I13.NODE_46605_length_659_cov_4.691957_1 
I13.NODE_46605_length_659_cov_4.691957_2 
I13.NODE_46608_length_924_cov_15.137445_1 
I13.NODE_46609_length_3404_cov_17.036135_1 
I13.NODE_46609_length_3404_cov_17.036135_2 K01491
I13.NODE_46609_length_3404_cov_17.036135_3 K07024
I13.NODE_46609_length_3404_cov_17.036135_4 
I13.NODE_46609_length_3404_cov_17.036135_5 
I13.NODE_46617_length_916_cov_4.608078_1 
I13.NODE_46618_length_1071_cov_4.273576_1 
I13.NODE_46623_length_446_cov_5.376682_1 
I13.NODE_46625_length_1923_cov_7.312013.1.1865_1 
I13.NODE_46625_length_1923_cov_7.312013.1.1865_2 K03571
I13.NODE_46625_length_1923_cov_7.312013.1.1865_3 
I13.NODE_46626_length_593_cov_5.433390_1 
I13.NODE_46628_length_7397_cov_17.178181_1 
I13.NODE_46628_length_7397_cov_17.178181_2 
I13.NODE_46628_length_7397_cov_17.178181_3 
I13.NODE_46628_length_7397_cov_17.178181_4 
I13.NODE_46628_length_7397_cov_17.178181_5 
I13.NODE_46628_length_7397_cov_17.178181_6 
I13.NODE_46633_length_520_cov_4.573077_1 
I13.NODE_46637_length_3544_cov_14.847066_1 
I13.NODE_46637_length_3544_cov_14.847066_2 K03524
I13.NODE_46637_length_3544_cov_14.847066_3 K02529
I13.NODE_46637_length_3544_cov_14.847066_4 K02099
I13.NODE_46643_length_656_cov_15.923780_1 
I13.NODE_46643_length_656_cov_15.923780_2 K06940
I13.NODE_46659_length_2052_cov_16.820175_1 K02086
I13.NODE_46659_length_2052_cov_16.820175_2 K00651
I13.NODE_46659_length_2052_cov_16.820175_3 
I13.NODE_46662_length_1608_cov_4.739428_1 
I13.NODE_46682_length_1400_cov_5.839286_1 
I13.NODE_46682_length_1400_cov_5.839286_2 K09681
I13.NODE_46682_length_1400_cov_5.839286_3 
I13.NODE_46692_length_503_cov_4.864811_1 K04516
I13.NODE_46692_length_503_cov_4.864811_2 
I13.NODE_46703_length_2057_cov_6.136121_1 
I13.NODE_46703_length_2057_cov_6.136121_2 K06147
I13.NODE_46703_length_2057_cov_6.136121_3 
I13.NODE_46724_length_500_cov_7.022000_1 
I13.NODE_46726_length_2010_cov_5.108955_1 
I13.NODE_46726_length_2010_cov_5.108955_2 
I13.NODE_46738_length_1127_cov_4.519965_1 
I13.NODE_46738_length_1127_cov_4.519965_2 
I13.NODE_46746_length_1341_cov_5.038031_1 K00936
I13.NODE_46746_length_1341_cov_5.038031_2 
I13.NODE_46749_length_385_cov_16.181818_1 
I13.NODE_46749_length_385_cov_16.181818_2 
I13.NODE_46751_length_445_cov_4.696629_1 
I13.NODE_46752_length_2233_cov_4.341245_1 
I13.NODE_46752_length_2233_cov_4.341245_2 
I13.NODE_46754_length_465_cov_15.204301_1 
I13.NODE_46755_length_1099_cov_4.195632_1 
I13.NODE_46755_length_1099_cov_4.195632_2 
I13.NODE_46766_length_812_cov_6.342364_1 
I13.NODE_46770_length_1468_cov_5.938011_1 K02082
I13.NODE_46770_length_1468_cov_5.938011_2 
I13.NODE_46771_length_1174_cov_6.126916_1 K02939
I13.NODE_46771_length_1174_cov_6.126916_2 
I13.NODE_46772_length_873_cov_12.620848_1 
I13.NODE_46772_length_873_cov_12.620848_2 
I13.NODE_46785_length_4701_cov_6.369283_1 
I13.NODE_46785_length_4701_cov_6.369283_2 K09686
I13.NODE_46785_length_4701_cov_6.369283_3 K01990
I13.NODE_46785_length_4701_cov_6.369283_4 
I13.NODE_46785_length_4701_cov_6.369283_5 K00661
I13.NODE_46785_length_4701_cov_6.369283_6 
I13.NODE_46789_length_742_cov_4.549865.1.529_1 
I13.NODE_46790_length_1905_cov_5.352756_1 
I13.NODE_46790_length_1905_cov_5.352756_2 
I13.NODE_46802_length_453_cov_4.483444_1 
I13.NODE_46806_length_1093_cov_5.881061_1 
I13.NODE_46810_length_407_cov_5.891892_1 
I13.NODE_46812_length_1300_cov_4.601539_1 
I13.NODE_46825_length_1424_cov_6.701545_1 
I13.NODE_46833_length_604_cov_4.701987_1 
I13.NODE_46838_length_536_cov_5.949627_1 
I13.NODE_46838_length_536_cov_5.949627_2 
I13.NODE_46840_length_687_cov_4.333333_1 
I13.NODE_46844_length_404_cov_5.534654_1 
I13.NODE_46845_length_2437_cov_5.321707_1 
I13.NODE_46845_length_2437_cov_5.321707_2 K00925
I13.NODE_46845_length_2437_cov_5.321707_3 
I13.NODE_46850_length_1075_cov_7.470698.122.1097_1 
I13.NODE_46850_length_1075_cov_7.470698.122.1097_2 
I13.NODE_46853_length_4667_cov_14.821299_1 
I13.NODE_46853_length_4667_cov_14.821299_2 
I13.NODE_46853_length_4667_cov_14.821299_3 
I13.NODE_46853_length_4667_cov_14.821299_4 
I13.NODE_46853_length_4667_cov_14.821299_5 
I13.NODE_46856_length_750_cov_17.305334_1 
I13.NODE_46856_length_750_cov_17.305334_2 
I13.NODE_46857_length_975_cov_14.947692_1 
I13.NODE_46864_length_466_cov_13.530043_1 
I13.NODE_46864_length_466_cov_13.530043_2 
I13.NODE_46877_length_741_cov_4.688259_1 
I13.NODE_46880_length_436_cov_5.610092_1 K09962
I13.NODE_46883_length_3533_cov_18.215397_1 
I13.NODE_46883_length_3533_cov_18.215397_2 K07024
I13.NODE_46883_length_3533_cov_18.215397_3 K05363
I13.NODE_46883_length_3533_cov_18.215397_4 K12554
I13.NODE_46885_length_3653_cov_15.505064_1 
I13.NODE_46885_length_3653_cov_15.505064_2 K01515
I13.NODE_46885_length_3653_cov_15.505064_3 
I13.NODE_46885_length_3653_cov_15.505064_4 K01243
I13.NODE_46885_length_3653_cov_15.505064_5 K10773
I13.NODE_46885_length_3653_cov_15.505064_6 
I13.NODE_46886_length_2701_cov_5.880414_1 
I13.NODE_46886_length_2701_cov_5.880414_2 K03708
I13.NODE_46886_length_2701_cov_5.880414_3 
I13.NODE_46889_length_1577_cov_4.945466_1 
I13.NODE_46889_length_1577_cov_4.945466_2 
I13.NODE_46889_length_1577_cov_4.945466_3 K04078
I13.NODE_46889_length_1577_cov_4.945466_4 
I13.NODE_46894_length_767_cov_5.452412_1 K07727
I13.NODE_46894_length_767_cov_5.452412_2 
I13.NODE_46911_length_830_cov_5.640964_1 
I13.NODE_46913_length_401_cov_4.673316_1 
I13.NODE_46915_length_1516_cov_16.046833_1 
I13.NODE_46915_length_1516_cov_16.046833_2 
I13.NODE_46915_length_1516_cov_16.046833_3 
I13.NODE_46918_length_1645_cov_5.481459_1 
I13.NODE_46918_length_1645_cov_5.481459_2 
I13.NODE_46918_length_1645_cov_5.481459_3 K02243
I13.NODE_46927_length_1205_cov_4.897925_1 
I13.NODE_46927_length_1205_cov_4.897925_2 K01922
I13.NODE_46927_length_1205_cov_4.897925_3 
I13.NODE_46929_length_494_cov_4.014170_1 
I13.NODE_46944_length_884_cov_4.633484_1 
I13.NODE_46944_length_884_cov_4.633484_2 
I13.NODE_46964_length_584_cov_5.205480_1 
I13.NODE_46965_length_1939_cov_16.648788_1 
I13.NODE_46988_length_627_cov_19.738438_1 K01839
I13.NODE_46993_length_997_cov_18.225677_1 
I13.NODE_46993_length_997_cov_18.225677_2 
I13.NODE_47002_length_954_cov_5.290356_1 
I13.NODE_47002_length_954_cov_5.290356_2 
I13.NODE_47011_length_2234_cov_6.226500_1 
I13.NODE_47011_length_2234_cov_6.226500_2 
I13.NODE_47011_length_2234_cov_6.226500_3 K03311
I13.NODE_47012_length_717_cov_4.384937_1 K00791
I13.NODE_47012_length_717_cov_4.384937_2 
I13.NODE_47025_length_1172_cov_5.571672_1 
I13.NODE_47025_length_1172_cov_5.571672_2 
I13.NODE_47031_length_448_cov_18.792410_1 K01154
I13.NODE_47034_length_2066_cov_11.041142_1 
I13.NODE_47034_length_2066_cov_11.041142_2 
I13.NODE_47034_length_2066_cov_11.041142_3 K01996
I13.NODE_47050_length_452_cov_6.495575_1 
I13.NODE_47070_length_2530_cov_12.271146_1 
I13.NODE_47070_length_2530_cov_12.271146_2 K02823
I13.NODE_47070_length_2530_cov_12.271146_3 K00226
I13.NODE_47070_length_2530_cov_12.271146_4 
I13.NODE_47076_length_2111_cov_16.170536_1 
I13.NODE_47076_length_2111_cov_16.170536_2 
I13.NODE_47077_length_601_cov_16.118137_1 K00599
I13.NODE_47077_length_601_cov_16.118137_2 
I13.NODE_47081_length_4225_cov_5.291124_1 
I13.NODE_47081_length_4225_cov_5.291124_2 
I13.NODE_47081_length_4225_cov_5.291124_3 K06149
I13.NODE_47081_length_4225_cov_5.291124_4 
I13.NODE_47081_length_4225_cov_5.291124_5 
I13.NODE_47081_length_4225_cov_5.291124_6 
I13.NODE_47081_length_4225_cov_5.291124_7 
I13.NODE_47083_length_857_cov_15.082848_1 
I13.NODE_47083_length_857_cov_15.082848_2 
I13.NODE_47090_length_789_cov_4.432193_1 
I13.NODE_47107_length_592_cov_5.496622_1 
I13.NODE_47107_length_592_cov_5.496622_2 
I13.NODE_47110_length_488_cov_4.676229_1 
I13.NODE_47110_length_488_cov_4.676229_2 
I13.NODE_47117_length_3112_cov_16.077122.37.3134_1 
I13.NODE_47117_length_3112_cov_16.077122.37.3134_2 
I13.NODE_47117_length_3112_cov_16.077122.37.3134_3 
I13.NODE_47117_length_3112_cov_16.077122.37.3134_4 
I13.NODE_47117_length_3112_cov_16.077122.37.3134_5 
I13.NODE_47117_length_3112_cov_16.077122.37.3134_6 
I13.NODE_47118_length_994_cov_17.302816_1 K04487
I13.NODE_47128_length_1932_cov_7.392340.1.1755_1 
I13.NODE_47128_length_1932_cov_7.392340.1.1755_2 
I13.NODE_47128_length_1932_cov_7.392340.1.1755_3 K01493
I13.NODE_47129_length_1242_cov_13.728663.1.1174_1 K01537
I13.NODE_47132_length_596_cov_4.533557_1 
I13.NODE_47133_length_676_cov_5.408284_1 
I13.NODE_47133_length_676_cov_5.408284_2 
I13.NODE_47148_length_2668_cov_15.600824_1 K01919
I13.NODE_47151_length_1259_cov_15.641779_1 K00845
I13.NODE_47151_length_1259_cov_15.641779_2 
I13.NODE_47163_length_2506_cov_4.531923_1 K01759
I13.NODE_47163_length_2506_cov_4.531923_2 
I13.NODE_47163_length_2506_cov_4.531923_3 
I13.NODE_47164_length_474_cov_4.126582_1 
I13.NODE_47184_length_572_cov_5.697553_1 
I13.NODE_47189_length_387_cov_5.736434_1 
I13.NODE_47192_length_817_cov_5.676867.153.839_1 
I13.NODE_47199_length_1235_cov_4.231579_1 
I13.NODE_47208_length_1063_cov_4.655692.188.1085_1 
I13.NODE_47208_length_1063_cov_4.655692.188.1085_2 
I13.NODE_47216_length_4893_cov_6.083998_1 
I13.NODE_47216_length_4893_cov_6.083998_2 K02030
I13.NODE_47216_length_4893_cov_6.083998_3 
I13.NODE_47216_length_4893_cov_6.083998_4 
I13.NODE_47219_length_1642_cov_5.345920_1 
I13.NODE_47219_length_1642_cov_5.345920_2 K01692
I13.NODE_47219_length_1642_cov_5.345920_3 
I13.NODE_47221_length_1673_cov_5.090257_1 
I13.NODE_47242_length_627_cov_4.229665_1 
I13.NODE_47242_length_627_cov_4.229665_2 
I13.NODE_47254_length_5803_cov_16.905910_1 
I13.NODE_47254_length_5803_cov_16.905910_2 K10119
I13.NODE_47254_length_5803_cov_16.905910_3 K10118
I13.NODE_47254_length_5803_cov_16.905910_4 K10117
I13.NODE_47254_length_5803_cov_16.905910_5 K07407
I13.NODE_47256_length_2238_cov_5.894996_1 K01362
I13.NODE_47256_length_2238_cov_5.894996_2 K01934
I13.NODE_47256_length_2238_cov_5.894996_3 K05823
I13.NODE_47261_length_420_cov_5.671429_1 
I13.NODE_47264_length_718_cov_5.344011_1 
I13.NODE_47264_length_718_cov_5.344011_2 
I13.NODE_47268_length_597_cov_4.876047_1 
I13.NODE_47275_length_1969_cov_5.496191_1 K01448
I13.NODE_47275_length_1969_cov_5.496191_2 
I13.NODE_47275_length_1969_cov_5.496191_3 
I13.NODE_47288_length_806_cov_4.241935_1 
I13.NODE_47288_length_806_cov_4.241935_2 
I13.NODE_47295_length_4010_cov_14.107232_1 
I13.NODE_47295_length_4010_cov_14.107232_2 
I13.NODE_47295_length_4010_cov_14.107232_3 K01465
I13.NODE_47295_length_4010_cov_14.107232_4 K03574
I13.NODE_47295_length_4010_cov_14.107232_5 K03648
I13.NODE_47297_length_647_cov_7.792890_1 K10108
I13.NODE_47301_length_4418_cov_16.208014_1 K00215
I13.NODE_47301_length_4418_cov_16.208014_2 
I13.NODE_47301_length_4418_cov_16.208014_3 
I13.NODE_47301_length_4418_cov_16.208014_4 
I13.NODE_47301_length_4418_cov_16.208014_5 
I13.NODE_47301_length_4418_cov_16.208014_6 
I13.NODE_47307_length_1780_cov_4.302247_1 
I13.NODE_47307_length_1780_cov_4.302247_2 
I13.NODE_47312_length_990_cov_20.828283_1 
I13.NODE_47327_length_486_cov_16.438272_1 
I13.NODE_47348_length_1420_cov_16.440142_1 
I13.NODE_47348_length_1420_cov_16.440142_2 
I13.NODE_47348_length_1420_cov_16.440142_3 
I13.NODE_47348_length_1420_cov_16.440142_4 
I13.NODE_47352_length_2422_cov_5.984311_1 K03284
I13.NODE_47352_length_2422_cov_5.984311_2 
I13.NODE_47352_length_2422_cov_5.984311_3 
I13.NODE_47352_length_2422_cov_5.984311_4 
I13.NODE_47353_length_1299_cov_4.191686_1 
I13.NODE_47353_length_1299_cov_4.191686_2 
I13.NODE_47359_length_514_cov_16.651751_1 K03366
I13.NODE_47361_length_984_cov_5.427845_1 K01176
I13.NODE_47371_length_1037_cov_5.707811_1 
I13.NODE_47371_length_1037_cov_5.707811_2 K00243
I13.NODE_47375_length_3797_cov_16.745325_1 K01142
I13.NODE_47375_length_3797_cov_16.745325_2 
I13.NODE_47375_length_3797_cov_16.745325_3 
I13.NODE_47375_length_3797_cov_16.745325_4 K00687
I13.NODE_47375_length_3797_cov_16.745325_5 
I13.NODE_47376_length_554_cov_7.851985_1 
I13.NODE_47376_length_554_cov_7.851985_2 
I13.NODE_47378_length_1426_cov_5.265077_1 
I13.NODE_47378_length_1426_cov_5.265077_2 
I13.NODE_47384_length_2044_cov_5.361546_1 
I13.NODE_47398_length_477_cov_4.790356_1 
I13.NODE_47398_length_477_cov_4.790356_2 
I13.NODE_47401_length_2442_cov_14.429156_1 K03783
I13.NODE_47401_length_2442_cov_14.429156_2 K03281
I13.NODE_47401_length_2442_cov_14.429156_3 K01951
I13.NODE_47402_length_586_cov_5.517065_1 
I13.NODE_47414_length_434_cov_4.108295_1 
I13.NODE_47441_length_1165_cov_15.484120_1 K02038
I13.NODE_47441_length_1165_cov_15.484120_2 K02036
I13.NODE_47450_length_730_cov_4.676713_1 
I13.NODE_47450_length_730_cov_4.676713_2 K00876
I13.NODE_47466_length_1945_cov_15.720308_1 K06193
I13.NODE_47466_length_1945_cov_15.720308_2 K01560
I13.NODE_47466_length_1945_cov_15.720308_3 K02614
I13.NODE_47466_length_1945_cov_15.720308_4 K03574
I13.NODE_47477_length_655_cov_4.482443_1 
I13.NODE_47477_length_655_cov_4.482443_2 
I13.NODE_47506_length_747_cov_5.891566_1 
I13.NODE_47508_length_2722_cov_15.669361_1 K02030
I13.NODE_47508_length_2722_cov_15.669361_2 K02028
I13.NODE_47508_length_2722_cov_15.669361_3 K02029
I13.NODE_47508_length_2722_cov_15.669361_4 
I13.NODE_47513_length_2305_cov_15.215184_1 
I13.NODE_47513_length_2305_cov_15.215184_2 
I13.NODE_47513_length_2305_cov_15.215184_3 
I13.NODE_47520_length_634_cov_16.165615_1 K00812
I13.NODE_47521_length_1252_cov_5.251597_1 
I13.NODE_47521_length_1252_cov_5.251597_2 
I13.NODE_47521_length_1252_cov_5.251597_3 
I13.NODE_47525_length_1096_cov_5.221715_1 
I13.NODE_47527_length_1491_cov_4.725688_1 K12267
I13.NODE_47527_length_1491_cov_4.725688_2 
I13.NODE_47529_length_1038_cov_5.181118_1 
I13.NODE_47529_length_1038_cov_5.181118_2 
I13.NODE_47536_length_2256_cov_6.742021_1 
I13.NODE_47536_length_2256_cov_6.742021_2 
I13.NODE_47545_length_7342_cov_15.072187_1 
I13.NODE_47545_length_7342_cov_15.072187_2 K06969
I13.NODE_47545_length_7342_cov_15.072187_3 K03785
I13.NODE_47545_length_7342_cov_15.072187_4 
I13.NODE_47545_length_7342_cov_15.072187_5 K01735
I13.NODE_47545_length_7342_cov_15.072187_6 K01736
I13.NODE_47545_length_7342_cov_15.072187_7 K04517
I13.NODE_47545_length_7342_cov_15.072187_8 
I13.NODE_47545_length_7342_cov_15.072187_9 
I13.NODE_47562_length_6408_cov_16.486267.1.6386_1 
I13.NODE_47562_length_6408_cov_16.486267.1.6386_2 
I13.NODE_47562_length_6408_cov_16.486267.1.6386_3 
I13.NODE_47562_length_6408_cov_16.486267.1.6386_4 K03823
I13.NODE_47562_length_6408_cov_16.486267.1.6386_5 
I13.NODE_47562_length_6408_cov_16.486267.1.6386_6 
I13.NODE_47563_length_847_cov_5.101535_1 
I13.NODE_47563_length_847_cov_5.101535_2 
I13.NODE_47572_length_530_cov_16.373585_1 
I13.NODE_47581_length_433_cov_4.593534_1 
I13.NODE_47581_length_433_cov_4.593534_2 
I13.NODE_47600_length_544_cov_4.724265_1 
I13.NODE_47624_length_561_cov_12.354724_1 
I13.NODE_47628_length_5161_cov_14.682814_1 
I13.NODE_47628_length_5161_cov_14.682814_2 K06147
I13.NODE_47628_length_5161_cov_14.682814_3 
I13.NODE_47628_length_5161_cov_14.682814_4 K06201
I13.NODE_47628_length_5161_cov_14.682814_5 
I13.NODE_47629_length_2787_cov_16.283817_1 
I13.NODE_47629_length_2787_cov_16.283817_2 K03601
I13.NODE_47629_length_2787_cov_16.283817_3 K03602
I13.NODE_47629_length_2787_cov_16.283817_4 K00795
I13.NODE_47632_length_1980_cov_14.581313_1 K00016
I13.NODE_47632_length_1980_cov_14.581313_2 
I13.NODE_47636_length_1550_cov_6.808387_1 
I13.NODE_47636_length_1550_cov_6.808387_2 
I13.NODE_47636_length_1550_cov_6.808387_3 
I13.NODE_47642_length_401_cov_4.740648_1 
I13.NODE_47650_length_1194_cov_8.206867_1 K02768 K02769 K02770
I13.NODE_47674_length_609_cov_4.057471_1 
I13.NODE_47674_length_609_cov_4.057471_2 
I13.NODE_47681_length_436_cov_4.811927_1 
I13.NODE_47700_length_487_cov_4.246407_1 
I13.NODE_47700_length_487_cov_4.246407_2 
I13.NODE_47704_length_2716_cov_13.845361.107.2738_1 K02622
I13.NODE_47704_length_2716_cov_13.845361.107.2738_2 K05593
I13.NODE_47705_length_5439_cov_8.689649.2658.5461_1 
I13.NODE_47705_length_5439_cov_8.689649.2658.5461_2 K03210
I13.NODE_47705_length_5439_cov_8.689649.2658.5461_3 K01104
I13.NODE_47705_length_5439_cov_8.689649.2658.5461_4 K00889
I13.NODE_47705_length_5439_cov_8.689649.2658.5461_5 K04072
I13.NODE_47708_length_547_cov_15.756856_1 
I13.NODE_47724_length_473_cov_5.997886_1 
I13.NODE_47731_length_630_cov_18.344444_1 
I13.NODE_47731_length_630_cov_18.344444_2 
I13.NODE_47741_length_502_cov_4.723107_1 
I13.NODE_47742_length_1086_cov_5.978821_1 
I13.NODE_47742_length_1086_cov_5.978821_2 
I13.NODE_47746_length_1047_cov_4.894938_1 
I13.NODE_47750_length_2280_cov_16.399122_1 
I13.NODE_47750_length_2280_cov_16.399122_2 
I13.NODE_47750_length_2280_cov_16.399122_3 K00375
I13.NODE_47755_length_1761_cov_16.207836.45.1783_1 K02039
I13.NODE_47755_length_1761_cov_16.207836.45.1783_2 
I13.NODE_47757_length_1081_cov_21.038853_1 
I13.NODE_47760_length_1342_cov_6.037258_1 
I13.NODE_47781_length_1106_cov_17.470163_1 K00974
I13.NODE_47814_length_1392_cov_16.820402_1 K07058
I13.NODE_47814_length_1392_cov_16.820402_2 
I13.NODE_47815_length_1734_cov_5.216263_1 K01256
I13.NODE_47815_length_1734_cov_5.216263_2 
I13.NODE_47861_length_789_cov_5.481622_1 K00872
I13.NODE_47879_length_1809_cov_5.844666_1 
I13.NODE_47879_length_1809_cov_5.844666_2 K08681
I13.NODE_47879_length_1809_cov_5.844666_3 K11068
I13.NODE_47879_length_1809_cov_5.844666_4 
I13.NODE_47881_length_1213_cov_4.746084_1 K09157
I13.NODE_47881_length_1213_cov_4.746084_2 K07166
I13.NODE_47905_length_1255_cov_4.722709_1 
I13.NODE_47910_length_3454_cov_17.365374.1.3444_1 
I13.NODE_47910_length_3454_cov_17.365374.1.3444_2 
I13.NODE_47910_length_3454_cov_17.365374.1.3444_3 K09861
I13.NODE_47910_length_3454_cov_17.365374.1.3444_4 K03712
I13.NODE_47910_length_3454_cov_17.365374.1.3444_5 
I13.NODE_47910_length_3454_cov_17.365374.1.3444_6 
I13.NODE_47941_length_559_cov_4.474061_1 
I13.NODE_47941_length_559_cov_4.474061_2 
I13.NODE_47944_length_680_cov_18.498529_1 K00690
I13.NODE_47970_length_645_cov_5.052713_1 
I13.NODE_47970_length_645_cov_5.052713_2 
I13.NODE_47971_length_2263_cov_4.349094_1 
I13.NODE_47971_length_2263_cov_4.349094_2 K07021
I13.NODE_47972_length_1673_cov_14.643754_1 K03575
I13.NODE_47972_length_1673_cov_14.643754_2 
I13.NODE_47982_length_1057_cov_16.832544_1 
I13.NODE_47982_length_1057_cov_16.832544_2 K01619
I13.NODE_47982_length_1057_cov_16.832544_3 K01489
I13.NODE_48006_length_2699_cov_14.680622.45.2721_1 K00864
I13.NODE_48006_length_2699_cov_14.680622.45.2721_2 
I13.NODE_48006_length_2699_cov_14.680622.45.2721_3 
I13.NODE_48015_length_568_cov_5.843310_1 
I13.NODE_48018_length_696_cov_5.091954_1 
I13.NODE_48039_length_1294_cov_14.758887_1 K00945
I13.NODE_48039_length_1294_cov_14.758887_2 
I13.NODE_48052_length_531_cov_15.237288_1 
I13.NODE_48052_length_531_cov_15.237288_2 
I13.NODE_48069_length_1202_cov_6.482529_1 
I13.NODE_48069_length_1202_cov_6.482529_2 
I13.NODE_48072_length_408_cov_5.034314_1 
I13.NODE_48072_length_408_cov_5.034314_2 
I13.NODE_48077_length_474_cov_4.426160_1 
I13.NODE_48085_length_496_cov_16.772177_1 
I13.NODE_48102_length_1970_cov_15.932487_1 K10947
I13.NODE_48102_length_1970_cov_15.932487_2 
I13.NODE_48102_length_1970_cov_15.932487_3 
I13.NODE_48107_length_844_cov_16.112558_1 
I13.NODE_48107_length_844_cov_16.112558_2 
I13.NODE_48122_length_387_cov_10.051680_1 
I13.NODE_48129_length_1227_cov_4.626732_1 
I13.NODE_48129_length_1227_cov_4.626732_2 K07017
I13.NODE_48129_length_1227_cov_4.626732_3 
I13.NODE_48157_length_670_cov_6.356717_1 
I13.NODE_48158_length_3076_cov_4.855657_1 
I13.NODE_48158_length_3076_cov_4.855657_2 
I13.NODE_48158_length_3076_cov_4.855657_3 
I13.NODE_48158_length_3076_cov_4.855657_4 K09687
I13.NODE_48159_length_498_cov_5.269076_1 
I13.NODE_48165_length_699_cov_4.274678_1 
I13.NODE_48172_length_1146_cov_4.652705_1 
I13.NODE_48172_length_1146_cov_4.652705_2 K02372
I13.NODE_48172_length_1146_cov_4.652705_3 
I13.NODE_48184_length_714_cov_5.788516_1 
I13.NODE_48207_length_694_cov_6.514409_1 
I13.NODE_48213_length_2343_cov_6.600939_1 K01854
I13.NODE_48213_length_2343_cov_6.600939_2 
I13.NODE_48213_length_2343_cov_6.600939_3 
I13.NODE_48226_length_2408_cov_14.815615_1 
I13.NODE_48226_length_2408_cov_14.815615_2 K02621
I13.NODE_48248_length_503_cov_5.363817_1 
I13.NODE_48248_length_503_cov_5.363817_2 
I13.NODE_48255_length_1612_cov_5.474566_1 K01927
I13.NODE_48255_length_1612_cov_5.474566_2 
I13.NODE_48255_length_1612_cov_5.474566_3 
I13.NODE_48258_length_1617_cov_5.120594_1 
I13.NODE_48258_length_1617_cov_5.120594_2 
I13.NODE_48261_length_617_cov_6.038898_1 
I13.NODE_48265_length_943_cov_13.273595_1 
I13.NODE_48276_length_1778_cov_6.718785.1.797_1 
I13.NODE_48276_length_1778_cov_6.718785.1.797_2 
I13.NODE_48294_length_890_cov_5.264045_1 
I13.NODE_48295_length_1034_cov_5.442940_1 
I13.NODE_48349_length_1273_cov_4.097408_1 K03498
I13.NODE_48382_length_6845_cov_13.989189_1 
I13.NODE_48382_length_6845_cov_13.989189_2 K03116
I13.NODE_48382_length_6845_cov_13.989189_3 K03118
I13.NODE_48382_length_6845_cov_13.989189_4 K07243
I13.NODE_48382_length_6845_cov_13.989189_5 K07223
I13.NODE_48382_length_6845_cov_13.989189_6 K07224
I13.NODE_48382_length_6845_cov_13.989189_7 K03281
I13.NODE_48384_length_1909_cov_4.321634_1 K11727
I13.NODE_48406_length_646_cov_5.030960_1 
I13.NODE_48406_length_646_cov_5.030960_2 
I13.NODE_4841_length_384_cov_5.221354_1 
I13.NODE_48431_length_1300_cov_5.635385_1 
I13.NODE_48431_length_1300_cov_5.635385_2 K00995
I13.NODE_48431_length_1300_cov_5.635385_3 
I13.NODE_48448_length_487_cov_9.316222_1 
I13.NODE_48453_length_444_cov_6.229730_1 
I13.NODE_48464_length_2275_cov_6.220220_1 
I13.NODE_48464_length_2275_cov_6.220220_2 K01963
I13.NODE_48464_length_2275_cov_6.220220_3 
I13.NODE_48473_length_899_cov_6.913237_1 
I13.NODE_48473_length_899_cov_6.913237_2 
I13.NODE_48476_length_2028_cov_6.409763_1 
I13.NODE_48476_length_2028_cov_6.409763_2 K03811
I13.NODE_48476_length_2028_cov_6.409763_3 
I13.NODE_48496_length_1217_cov_15.954807_1 
I13.NODE_48496_length_1217_cov_15.954807_2 K07029
I13.NODE_48506_length_914_cov_5.148797.252.936_1 
I13.NODE_48507_length_630_cov_4.547619_1 
I13.NODE_48507_length_630_cov_4.547619_2 
I13.NODE_48508_length_4209_cov_17.813257_1 K07316
I13.NODE_48508_length_4209_cov_17.813257_2 
I13.NODE_48540_length_755_cov_4.950994_1 
I13.NODE_48540_length_755_cov_4.950994_2 
I13.NODE_48546_length_1306_cov_19.204441_1 K01193
I13.NODE_48558_length_1248_cov_4.548878_1 
I13.NODE_48560_length_899_cov_14.132369_1 K00969
I13.NODE_48560_length_899_cov_14.132369_2 
I13.NODE_48582_length_3329_cov_9.231000.1.1633_1 
I13.NODE_48582_length_3329_cov_9.231000.1.1633_2 K06180
I13.NODE_48582_length_3329_cov_9.231000.1647.3351_1 K00625
I13.NODE_48582_length_3329_cov_9.231000.1647.3351_2 
I13.NODE_48626_length_508_cov_5.568898_1 
I13.NODE_48636_length_696_cov_4.856322_1 
I13.NODE_48636_length_696_cov_4.856322_2 
I13.NODE_48648_length_709_cov_4.490832_1 K07052
I13.NODE_48650_length_659_cov_4.745068_1 
I13.NODE_48656_length_489_cov_4.462168_1 
I13.NODE_48666_length_2466_cov_5.729521_1 
I13.NODE_48666_length_2466_cov_5.729521_2 
I13.NODE_48666_length_2466_cov_5.729521_3 
I13.NODE_48666_length_2466_cov_5.729521_4 
I13.NODE_48668_length_2634_cov_5.775627_1 
I13.NODE_48668_length_2634_cov_5.775627_2 K03693
I13.NODE_48700_length_1366_cov_17.039532_1 K01234
I13.NODE_48701_length_448_cov_10.102678_1 
I13.NODE_48706_length_3292_cov_5.938943_1 
I13.NODE_48706_length_3292_cov_5.938943_2 K02529
I13.NODE_48706_length_3292_cov_5.938943_3 
I13.NODE_48706_length_3292_cov_5.938943_4 
I13.NODE_48728_length_414_cov_5.115942_1 
I13.NODE_48740_length_640_cov_4.450000_1 
I13.NODE_48775_length_529_cov_4.708885_1 
I13.NODE_48775_length_529_cov_4.708885_2 
I13.NODE_48889_length_800_cov_4.881250_1 
I13.NODE_48889_length_800_cov_4.881250_2 K10563
I13.NODE_48994_length_432_cov_4.199074_1 
I13.NODE_49015_length_461_cov_6.162690_1 
I13.NODE_49030_length_471_cov_17.025478_1 
I13.NODE_49037_length_751_cov_4.495339_1 
I13.NODE_49074_length_397_cov_6.365239_1 
I13.NODE_4909_length_504_cov_5.744048_1 
I13.NODE_49102_length_1015_cov_4.502463_1 
I13.NODE_49102_length_1015_cov_4.502463_2 
I13.NODE_49111_length_1828_cov_5.650438_1 
I13.NODE_49114_length_829_cov_4.681544_1 
I13.NODE_49114_length_829_cov_4.681544_2 
I13.NODE_49142_length_992_cov_4.094758_1 K03710
I13.NODE_49146_length_422_cov_4.978673_1 
I13.NODE_49146_length_422_cov_4.978673_2 
I13.NODE_49169_length_927_cov_4.085221_1 
I13.NODE_49180_length_689_cov_7.058055_1 
I13.NODE_49188_length_1342_cov_6.073771_1 
I13.NODE_49195_length_405_cov_4.733333_1 
I13.NODE_49217_length_505_cov_5.625742_1 
I13.NODE_49229_length_1631_cov_6.234212_1 K12373
I13.NODE_49238_length_1075_cov_4.016744_1 
I13.NODE_49254_length_603_cov_16.419569_1 
I13.NODE_49258_length_561_cov_4.263814_1 
I13.NODE_49258_length_561_cov_4.263814_2 
I13.NODE_49259_length_2053_cov_5.329274_1 
I13.NODE_49259_length_2053_cov_5.329274_2 K01673
I13.NODE_49259_length_2053_cov_5.329274_3 
I13.NODE_49267_length_782_cov_4.964194_1 
I13.NODE_49267_length_782_cov_4.964194_2 
I13.NODE_49273_length_677_cov_4.601182_1 
I13.NODE_49273_length_677_cov_4.601182_2 
I13.NODE_49281_length_1124_cov_4.975979_1 
I13.NODE_49281_length_1124_cov_4.975979_2 
I13.NODE_49288_length_2113_cov_7.957407_1 K02240
I13.NODE_49288_length_2113_cov_7.957407_2 K02242
I13.NODE_49298_length_930_cov_14.664516_1 K03431
I13.NODE_49322_length_593_cov_17.166948_1 
I13.NODE_49335_length_399_cov_13.556391_1 
I13.NODE_49354_length_1082_cov_5.500924_1 
I13.NODE_49381_length_596_cov_4.885906_1 
I13.NODE_49383_length_772_cov_4.702073_1 
I13.NODE_49386_length_662_cov_5.700906_1 
I13.NODE_49390_length_760_cov_5.561842_1 
I13.NODE_49390_length_760_cov_5.561842_2 
I13.NODE_49394_length_1790_cov_16.869274_1 K01173
I13.NODE_49394_length_1790_cov_16.869274_2 
I13.NODE_49394_length_1790_cov_16.869274_3 K00790
I13.NODE_49400_length_942_cov_5.194268_1 
I13.NODE_49408_length_2567_cov_15.515388_1 K00784
I13.NODE_49408_length_2567_cov_15.515388_2 K07124
I13.NODE_49408_length_2567_cov_15.515388_3 K06219
I13.NODE_49408_length_2567_cov_15.515388_4 
I13.NODE_49419_length_1395_cov_13.601434_1 K03979
I13.NODE_49438_length_849_cov_4.254417_1 
I13.NODE_49439_length_2220_cov_15.005405_1 
I13.NODE_49439_length_2220_cov_15.005405_2 
I13.NODE_49439_length_2220_cov_15.005405_3 
I13.NODE_49471_length_761_cov_4.780552_1 K01153
I13.NODE_49473_length_1611_cov_5.304159_1 
I13.NODE_49473_length_1611_cov_5.304159_2 K01462
I13.NODE_49473_length_1611_cov_5.304159_3 
I13.NODE_49473_length_1611_cov_5.304159_4 
I13.NODE_49523_length_683_cov_5.193265_1 
I13.NODE_49553_length_1395_cov_5.404301_1 K03076
I13.NODE_49557_length_1987_cov_4.377957_1 
I13.NODE_49557_length_1987_cov_4.377957_2 
I13.NODE_49560_length_635_cov_14.409449_1 
I13.NODE_49560_length_635_cov_14.409449_2 K02036
I13.NODE_49571_length_996_cov_13.441767_1 K02530
I13.NODE_49580_length_1185_cov_4.571308_1 K03471
I13.NODE_49580_length_1185_cov_4.571308_2 
I13.NODE_49596_length_1458_cov_16.551441_1 
I13.NODE_49596_length_1458_cov_16.551441_2 K02115
I13.NODE_49622_length_574_cov_4.846690_1 
I13.NODE_49622_length_574_cov_4.846690_2 K00680
I13.NODE_49626_length_1241_cov_4.685737_1 
I13.NODE_49626_length_1241_cov_4.685737_2 
I13.NODE_49627_length_3401_cov_15.734489_1 K02469
I13.NODE_49627_length_3401_cov_15.734489_2 K07284
I13.NODE_49627_length_3401_cov_15.734489_3 
I13.NODE_49627_length_3401_cov_15.734489_4 
I13.NODE_49645_length_6790_cov_13.942710.39.6701_1 
I13.NODE_49645_length_6790_cov_13.942710.39.6701_2 K01912
I13.NODE_49645_length_6790_cov_13.942710.39.6701_3 
I13.NODE_49645_length_6790_cov_13.942710.39.6701_4 K07748
I13.NODE_49645_length_6790_cov_13.942710.39.6701_5 
I13.NODE_49645_length_6790_cov_13.942710.39.6701_6 
I13.NODE_49645_length_6790_cov_13.942710.39.6701_7 
I13.NODE_49647_length_508_cov_6.505906_1 
I13.NODE_49650_length_404_cov_4.643564_1 
I13.NODE_49651_length_548_cov_4.437956_1 
I13.NODE_49661_length_593_cov_15.467116_1 
I13.NODE_49663_length_690_cov_4.810145_1 
I13.NODE_49664_length_389_cov_4.272493_1 
I13.NODE_49695_length_848_cov_17.880896_1 
I13.NODE_49695_length_848_cov_17.880896_2 
I13.NODE_49700_length_1460_cov_4.956849.1.634_1 
I13.NODE_49700_length_1460_cov_4.956849.1.634_2 
I13.NODE_49700_length_1460_cov_4.956849.820.1482_1 
I13.NODE_49720_length_1030_cov_4.247573_1 K00796
I13.NODE_49726_length_470_cov_10.012766_1 
I13.NODE_49757_length_506_cov_4.300395_1 
I13.NODE_49763_length_830_cov_4.150602_1 
I13.NODE_49769_length_902_cov_5.015521_1 
I13.NODE_49769_length_902_cov_5.015521_2 
I13.NODE_49787_length_428_cov_9.364486_1 
I13.NODE_49792_length_394_cov_22.515228_1 
I13.NODE_49836_length_1549_cov_7.782440.214.1571_1 
I13.NODE_49836_length_1549_cov_7.782440.214.1571_2 
I13.NODE_49838_length_608_cov_4.103619_1 K01126
I13.NODE_49847_length_410_cov_4.248780_1 
I13.NODE_49847_length_410_cov_4.248780_2 
I13.NODE_49870_length_687_cov_6.050946_1 
I13.NODE_49888_length_731_cov_4.437757_1 
I13.NODE_49888_length_731_cov_4.437757_2 K03402
I13.NODE_49891_length_585_cov_16.336752_1 K01938
I13.NODE_49903_length_2391_cov_16.585112_1 
I13.NODE_49903_length_2391_cov_16.585112_2 K07024
I13.NODE_49903_length_2391_cov_16.585112_3 
I13.NODE_49903_length_2391_cov_16.585112_4 
I13.NODE_49903_length_2391_cov_16.585112_5 
I13.NODE_49905_length_948_cov_5.386076_1 
I13.NODE_49938_length_433_cov_4.491917_1 
I13.NODE_49939_length_906_cov_5.247241_1 K06607
I13.NODE_49947_length_466_cov_4.118026_1 
I13.NODE_49976_length_1220_cov_5.623771_1 
I13.NODE_49976_length_1220_cov_5.623771_2 
I13.NODE_49983_length_4321_cov_13.288822_1 
I13.NODE_49983_length_4321_cov_13.288822_2 
I13.NODE_49983_length_4321_cov_13.288822_3 
I13.NODE_49983_length_4321_cov_13.288822_4 K06413
I13.NODE_49983_length_4321_cov_13.288822_5 
I13.NODE_49992_length_752_cov_17.452127_1 
I13.NODE_50003_length_992_cov_5.775202_1 
I13.NODE_50003_length_992_cov_5.775202_2 
I13.NODE_50012_length_799_cov_6.540676_1 
I13.NODE_50012_length_799_cov_6.540676_2 
I13.NODE_50017_length_631_cov_11.412045_1 K07025
I13.NODE_50031_length_1929_cov_4.706583_1 
I13.NODE_50031_length_1929_cov_4.706583_2 K01665 K02619
I13.NODE_50033_length_516_cov_10.625969_1 
I13.NODE_50033_length_516_cov_10.625969_2 K01819
I13.NODE_50038_length_2429_cov_5.077810_1 K07462
I13.NODE_50058_length_558_cov_4.424731_1 
I13.NODE_50059_length_1523_cov_16.244255_1 
I13.NODE_50059_length_1523_cov_16.244255_2 
I13.NODE_50062_length_806_cov_5.404467_1 
I13.NODE_50062_length_806_cov_5.404467_2 
I13.NODE_50073_length_516_cov_6.465117_1 
I13.NODE_50112_length_599_cov_5.242070_1 K02111
I13.NODE_50144_length_480_cov_4.491667_1 
I13.NODE_50147_length_1084_cov_4.101476_1 
I13.NODE_50162_length_1285_cov_4.519845_1 
I13.NODE_50162_length_1285_cov_4.519845_2 K02030
I13.NODE_50166_length_1254_cov_5.216108_1 
I13.NODE_50166_length_1254_cov_5.216108_2 
I13.NODE_50166_length_1254_cov_5.216108_3 
I13.NODE_50178_length_432_cov_8.703704_1 
I13.NODE_50180_length_788_cov_15.442893_1 
I13.NODE_50180_length_788_cov_15.442893_2 
I13.NODE_50195_length_1198_cov_16.207846_1 
I13.NODE_50195_length_1198_cov_16.207846_2 K01092
I13.NODE_50195_length_1198_cov_16.207846_3 
I13.NODE_50200_length_613_cov_19.176182_1 
I13.NODE_50200_length_613_cov_19.176182_2 
I13.NODE_50235_length_741_cov_16.847504_1 
I13.NODE_50235_length_741_cov_16.847504_2 
I13.NODE_50243_length_1174_cov_5.888416_1 
I13.NODE_50257_length_416_cov_7.596154_1 
I13.NODE_50295_length_658_cov_23.107903_1 
I13.NODE_50324_length_462_cov_13.614718_1 
I13.NODE_50353_length_906_cov_5.618102_1 
I13.NODE_50353_length_906_cov_5.618102_2 
I13.NODE_50353_length_906_cov_5.618102_3 
I13.NODE_50366_length_1724_cov_5.121230_1 
I13.NODE_50366_length_1724_cov_5.121230_2 
I13.NODE_50380_length_1291_cov_5.236251_1 
I13.NODE_50380_length_1291_cov_5.236251_2 
I13.NODE_50380_length_1291_cov_5.236251_3 
I13.NODE_50383_length_435_cov_4.020689_1 
I13.NODE_50384_length_896_cov_5.064732.1.759_1 
I13.NODE_50403_length_538_cov_6.063197_1 
I13.NODE_50473_length_640_cov_5.146875_1 K04485
I13.NODE_50503_length_676_cov_5.264793_1 
I13.NODE_50504_length_643_cov_4.348367_1 
I13.NODE_50504_length_643_cov_4.348367_2 
I13.NODE_50507_length_635_cov_5.403150_1 
I13.NODE_50530_length_880_cov_6.338636_1 
I13.NODE_50530_length_880_cov_6.338636_2 
I13.NODE_50582_length_613_cov_4.429038_1 
I13.NODE_50589_length_657_cov_5.593607_1 K01990
I13.NODE_50592_length_3338_cov_13.912822_1 K01840
I13.NODE_50592_length_3338_cov_13.912822_2 
I13.NODE_50592_length_3338_cov_13.912822_3 K01598
I13.NODE_50592_length_3338_cov_13.912822_4 
I13.NODE_50592_length_3338_cov_13.912822_5 
I13.NODE_50597_length_482_cov_4.462656_1 
I13.NODE_50597_length_482_cov_4.462656_2 
I13.NODE_50608_length_520_cov_4.809616_1 
I13.NODE_50612_length_454_cov_9.995595_1 
I13.NODE_50645_length_1208_cov_4.827815_1 K01153
I13.NODE_50681_length_1537_cov_5.364997_1 
I13.NODE_50681_length_1537_cov_5.364997_2 K03574
I13.NODE_50681_length_1537_cov_5.364997_3 
I13.NODE_50693_length_3471_cov_16.662346_1 
I13.NODE_50693_length_3471_cov_16.662346_2 
I13.NODE_50693_length_3471_cov_16.662346_3 
I13.NODE_50693_length_3471_cov_16.662346_4 
I13.NODE_50702_length_753_cov_15.443559_1 
I13.NODE_50702_length_753_cov_15.443559_2 
I13.NODE_50704_length_10642_cov_10.567750.414.1107_1 K07010
I13.NODE_50709_length_741_cov_4.852901_1 
I13.NODE_50709_length_741_cov_4.852901_2 
I13.NODE_50734_length_826_cov_4.319613_1 
I13.NODE_50734_length_826_cov_4.319613_2 
I13.NODE_50897_length_2010_cov_4.621891_1 
I13.NODE_50897_length_2010_cov_4.621891_2 K01834
I13.NODE_50897_length_2010_cov_4.621891_3 K06147
I13.NODE_50898_length_2491_cov_16.217182_1 K00973
I13.NODE_50898_length_2491_cov_16.217182_2 
I13.NODE_50898_length_2491_cov_16.217182_3 K07238
I13.NODE_50905_length_663_cov_4.324284_1 
I13.NODE_50910_length_573_cov_5.301920_1 
I13.NODE_50933_length_1260_cov_14.041270.107.1282_1 K01881
I13.NODE_50933_length_1260_cov_14.041270.107.1282_2 
I13.NODE_50933_length_1260_cov_14.041270.107.1282_3 
I13.NODE_50938_length_498_cov_4.971888_1 
I13.NODE_50966_length_526_cov_5.231939_1 
I13.NODE_50972_length_24090_cov_11.641303.10422.12005_1 
I13.NODE_50972_length_24090_cov_11.641303.10422.12005_2 
I13.NODE_50972_length_24090_cov_11.641303.10422.12005_3 K07447
I13.NODE_50993_length_893_cov_18.767076_1 
I13.NODE_50993_length_893_cov_18.767076_2 
I13.NODE_50993_length_893_cov_18.767076_3 
I13.NODE_50997_length_397_cov_6.806046_1 
I13.NODE_50997_length_397_cov_6.806046_2 
I13.NODE_51019_length_1451_cov_18.199862_1 K11069
I13.NODE_51019_length_1451_cov_18.199862_2 
I13.NODE_51031_length_427_cov_10.236534_1 
I13.NODE_51031_length_427_cov_10.236534_2 
I13.NODE_51063_length_730_cov_5.379452_1 
I13.NODE_51067_length_504_cov_18.162699_1 
I13.NODE_51073_length_1113_cov_15.354897.1.1076_1 
I13.NODE_51073_length_1113_cov_15.354897.1.1076_2 
I13.NODE_51113_length_3780_cov_7.607936.70.3729_1 
I13.NODE_51113_length_3780_cov_7.607936.70.3729_2 
I13.NODE_51113_length_3780_cov_7.607936.70.3729_3 
I13.NODE_51145_length_894_cov_4.709172_1 K09765
I13.NODE_51146_length_381_cov_5.580052_1 
I13.NODE_51183_length_1260_cov_4.876191_1 
I13.NODE_51183_length_1260_cov_4.876191_2 
I13.NODE_51185_length_737_cov_13.329715_1 
I13.NODE_51188_length_1080_cov_6.573148_1 K11991
I13.NODE_51188_length_1080_cov_6.573148_2 
I13.NODE_51195_length_413_cov_12.970944_1 K11071
I13.NODE_51236_length_1160_cov_4.506896_1 
I13.NODE_51236_length_1160_cov_4.506896_2 
I13.NODE_51269_length_451_cov_20.592018_1 
I13.NODE_51308_length_540_cov_4.727778_1 
I13.NODE_51322_length_1457_cov_12.700755_1 
I13.NODE_51347_length_1112_cov_5.015288_1 
I13.NODE_51347_length_1112_cov_5.015288_2 
I13.NODE_51414_length_394_cov_15.538071_1 
I13.NODE_51414_length_394_cov_15.538071_2 
I13.NODE_51444_length_1195_cov_19.197489_1 
I13.NODE_51450_length_717_cov_4.889819_1 
I13.NODE_51467_length_1240_cov_12.979033_1 
I13.NODE_51467_length_1240_cov_12.979033_2 K03151
I13.NODE_51485_length_608_cov_5.120066_1 
I13.NODE_51521_length_670_cov_4.337314_1 
I13.NODE_51524_length_452_cov_14.637168_1 K07150
I13.NODE_51532_length_1022_cov_5.113503_1 
I13.NODE_51535_length_2000_cov_4.574500_1 
I13.NODE_51535_length_2000_cov_4.574500_2 K00059
I13.NODE_51535_length_2000_cov_4.574500_3 K00645
I13.NODE_51595_length_1476_cov_4.466125_1 
I13.NODE_51635_length_668_cov_12.634730_1 
I13.NODE_51679_length_515_cov_13.229126_1 
I13.NODE_51679_length_515_cov_13.229126_2 
I13.NODE_51713_length_420_cov_16.259523_1 
I13.NODE_51720_length_465_cov_4.535484_1 
I13.NODE_51737_length_582_cov_4.817869_1 K07570
I13.NODE_51737_length_582_cov_4.817869_2 
I13.NODE_51755_length_984_cov_4.506098_1 
I13.NODE_51755_length_984_cov_4.506098_2 
I13.NODE_51784_length_1531_cov_4.907903_1 
I13.NODE_51784_length_1531_cov_4.907903_2 
I13.NODE_51862_length_439_cov_4.332574_1 
I13.NODE_51938_length_592_cov_11.923986_1 K02003
I13.NODE_51938_length_592_cov_11.923986_2 
I13.NODE_51975_length_1178_cov_5.166384_1 
I13.NODE_5198_length_2240_cov_7.159375_1 
I13.NODE_5198_length_2240_cov_7.159375_2 
I13.NODE_5198_length_2240_cov_7.159375_3 
I13.NODE_52031_length_883_cov_9.652322_1 
I13.NODE_52063_length_540_cov_4.905556_1 
I13.NODE_52063_length_540_cov_4.905556_2 
I13.NODE_52077_length_546_cov_5.501832_1 
I13.NODE_52097_length_633_cov_16.339653_1 
I13.NODE_52111_length_1511_cov_15.805427_1 K00287
I13.NODE_52111_length_1511_cov_15.805427_2 
I13.NODE_52127_length_428_cov_13.014019_1 
I13.NODE_52154_length_542_cov_5.265683_1 
I13.NODE_52229_length_559_cov_5.010734_1 K02030
I13.NODE_5240_length_1114_cov_4.464093_1 
I13.NODE_5240_length_1114_cov_4.464093_2 
I13.NODE_52586_length_942_cov_5.121019_1 
I13.NODE_52623_length_751_cov_16.340879_1 
I13.NODE_52679_length_694_cov_4.391931_1 
I13.NODE_52679_length_694_cov_4.391931_2 
I13.NODE_52688_length_989_cov_6.252780_1 
I13.NODE_52688_length_989_cov_6.252780_2 
I13.NODE_52708_length_535_cov_5.110281_1 K02028
I13.NODE_5270_length_541_cov_4.903882_1 
I13.NODE_52789_length_1722_cov_6.823461.1.877_1 
I13.NODE_52789_length_1722_cov_6.823461.1.877_2 
I13.NODE_52862_length_384_cov_16.973959_1 
I13.NODE_52862_length_384_cov_16.973959_2 
I13.NODE_52866_length_497_cov_4.251509_1 K01154
I13.NODE_52894_length_1530_cov_4.499346.1.1415_1 
I13.NODE_52894_length_1530_cov_4.499346.1.1415_2 K00981
I13.NODE_52924_length_897_cov_12.093645_1 
I13.NODE_52924_length_897_cov_12.093645_2 
I13.NODE_52998_length_1423_cov_4.413914_1 
I13.NODE_52998_length_1423_cov_4.413914_2 K04096
I13.NODE_52998_length_1423_cov_4.413914_3 
I13.NODE_53019_length_392_cov_5.413265_1 
I13.NODE_53062_length_502_cov_4.438247_1 
I13.NODE_53062_length_502_cov_4.438247_2 
I13.NODE_53086_length_601_cov_5.271214_1 
I13.NODE_53194_length_1118_cov_5.099285_1 
I13.NODE_53201_length_608_cov_4.389802_1 
I13.NODE_53201_length_608_cov_4.389802_2 
I13.NODE_53206_length_506_cov_11.197628_1 
I13.NODE_53206_length_506_cov_11.197628_2 
I13.NODE_53226_length_849_cov_4.914017_1 
I13.NODE_53231_length_987_cov_5.298885_1 
I13.NODE_53231_length_987_cov_5.298885_2 
I13.NODE_53262_length_1109_cov_11.698828_1 
I13.NODE_53262_length_1109_cov_11.698828_2 
I13.NODE_5339_length_463_cov_7.341253_1 
I13.NODE_5346_length_1552_cov_6.294459_1 
I13.NODE_5351_length_7184_cov_8.484271_1 K08169
I13.NODE_5351_length_7184_cov_8.484271_2 
I13.NODE_5351_length_7184_cov_8.484271_3 K03148
I13.NODE_5351_length_7184_cov_8.484271_4 K00609
I13.NODE_5351_length_7184_cov_8.484271_5 
I13.NODE_5351_length_7184_cov_8.484271_6 K01689
I13.NODE_5351_length_7184_cov_8.484271_7 K06199
I13.NODE_5351_length_7184_cov_8.484271_8 K06199
I13.NODE_5351_length_7184_cov_8.484271_9 K09137
I13.NODE_53736_length_510_cov_12.188235_1 
I13.NODE_53746_length_488_cov_15.973361_1 
I13.NODE_54164_length_390_cov_8.802564_1 
I13.NODE_5530_length_696_cov_4.137931_1 
I13.NODE_5619_length_825_cov_12.655758_1 
I13.NODE_5619_length_825_cov_12.655758_2 
I13.NODE_5953_length_815_cov_6.250307_1 
I13.NODE_602_length_439_cov_9.621868_1 
I13.NODE_6056_length_1787_cov_18.146614_1 
I13.NODE_6056_length_1787_cov_18.146614_2 K06948
I13.NODE_6056_length_1787_cov_18.146614_3 K07574
I13.NODE_6205_length_2942_cov_16.081917_1 K00867
I13.NODE_6205_length_2942_cov_16.081917_2 K00564
I13.NODE_6205_length_2942_cov_16.081917_3 K00756
I13.NODE_6413_length_1599_cov_5.102564_1 
I13.NODE_6413_length_1599_cov_5.102564_2 
I13.NODE_6426_length_920_cov_5.879348_1 K00561
I13.NODE_6542_length_505_cov_6.063366_1 
I13.NODE_6542_length_505_cov_6.063366_2 
I13.NODE_6555_length_382_cov_5.623037_1 
I13.NODE_6565_length_667_cov_19.580210_1 
I13.NODE_6593_length_1318_cov_15.231411_1 
I13.NODE_6718_length_736_cov_15.633152.117.758_1 
I13.NODE_6742_length_738_cov_9.208673_1 
I13.NODE_6742_length_738_cov_9.208673_2 
I13.NODE_6784_length_979_cov_15.393258_1 K03574
I13.NODE_6784_length_979_cov_15.393258_2 
I13.NODE_6825_length_679_cov_19.933725_1 
I13.NODE_6825_length_679_cov_19.933725_2 
I13.NODE_6835_length_1221_cov_17.214579.1.1175_1 K00599
I13.NODE_6835_length_1221_cov_17.214579.1.1175_2 
I13.NODE_700_length_401_cov_6.294264_1 
I13.NODE_7014_length_784_cov_6.275510_1 
I13.NODE_7063_length_553_cov_10.162748_1 
I13.NODE_7063_length_553_cov_10.162748_2 
I13.NODE_7072_length_7923_cov_16.021078.1.7904_1 
I13.NODE_7072_length_7923_cov_16.021078.1.7904_2 K03327
I13.NODE_7072_length_7923_cov_16.021078.1.7904_3 
I13.NODE_7072_length_7923_cov_16.021078.1.7904_4 
I13.NODE_7072_length_7923_cov_16.021078.1.7904_5 
I13.NODE_7072_length_7923_cov_16.021078.1.7904_6 K06196
I13.NODE_7072_length_7923_cov_16.021078.1.7904_7 
I13.NODE_7072_length_7923_cov_16.021078.1.7904_8 
I13.NODE_7180_length_504_cov_7.940476_1 K02600
I13.NODE_7443_length_6077_cov_5.621195_1 
I13.NODE_7443_length_6077_cov_5.621195_2 
I13.NODE_7443_length_6077_cov_5.621195_3 
I13.NODE_7443_length_6077_cov_5.621195_4 K02335
I13.NODE_7443_length_6077_cov_5.621195_5 
I13.NODE_7646_length_8844_cov_7.816373_1 
I13.NODE_7646_length_8844_cov_7.816373_10 
I13.NODE_7646_length_8844_cov_7.816373_2 K01056
I13.NODE_7646_length_8844_cov_7.816373_3 K03723
I13.NODE_7646_length_8844_cov_7.816373_4 
I13.NODE_7646_length_8844_cov_7.816373_5 K13052
I13.NODE_7646_length_8844_cov_7.816373_6 
I13.NODE_7646_length_8844_cov_7.816373_7 K01467
I13.NODE_7646_length_8844_cov_7.816373_8 K04075
I13.NODE_7646_length_8844_cov_7.816373_9 K00760
I13.NODE_79650_length_673_cov_5.017830_1 
I13.NODE_8007_length_1724_cov_14.110789_1 
I13.NODE_8007_length_1724_cov_14.110789_2 K01529
I13.NODE_8111_length_558_cov_4.435484_1 
I13.NODE_8112_length_1484_cov_18.561995_1 K07533
I13.NODE_8112_length_1484_cov_18.561995_2 
I13.NODE_8113_length_612_cov_4.281046_1 
I13.NODE_82332_length_842_cov_14.915677_1 K06158
I13.NODE_82880_length_455_cov_8.896704_1 
I13.NODE_82902_length_708_cov_6.225989_1 
I13.NODE_82902_length_708_cov_6.225989_2 
I13.NODE_82902_length_708_cov_6.225989_3 
I13.NODE_8343_length_4409_cov_15.978454_1 K00384
I13.NODE_8343_length_4409_cov_15.978454_2 K09762
I13.NODE_8343_length_4409_cov_15.978454_3 
I13.NODE_8343_length_4409_cov_15.978454_4 K06958
I13.NODE_8343_length_4409_cov_15.978454_5 K07567
I13.NODE_8417_length_2025_cov_7.786173.1.1786_1 
I13.NODE_8417_length_2025_cov_7.786173.1.1786_2 K01738
I13.NODE_8527_length_1894_cov_16.454065_1 K03657
I13.NODE_8696_length_2815_cov_7.273890.135.2837_1 
I13.NODE_8696_length_2815_cov_7.273890.135.2837_2 K01867
I13.NODE_88623_length_1268_cov_13.534700.1.1195_1 
I13.NODE_8898_length_637_cov_6.331240_1 
I13.NODE_8935_length_412_cov_30.490292_1 K01803
I13.NODE_9000_length_9992_cov_15.190252_1 
I13.NODE_9000_length_9992_cov_15.190252_2 
I13.NODE_9000_length_9992_cov_15.190252_3 
I13.NODE_9000_length_9992_cov_15.190252_4 
I13.NODE_9000_length_9992_cov_15.190252_5 K01972
I13.NODE_9000_length_9992_cov_15.190252_6 K07029
I13.NODE_9000_length_9992_cov_15.190252_7 
I13.NODE_9000_length_9992_cov_15.190252_8 
I13.NODE_9051_length_699_cov_4.543634_1 
I13.NODE_9051_length_699_cov_4.543634_2 
I13.NODE_9061_length_465_cov_5.974194_1 
I13.NODE_9061_length_465_cov_5.974194_2 
I13.NODE_9129_length_540_cov_12.988889_1 
I13.NODE_92039_length_383_cov_8.271541_1 
I13.NODE_92039_length_383_cov_8.271541_2 
I13.NODE_9263_length_3990_cov_16.110275_1 K11072
I13.NODE_9263_length_3990_cov_16.110275_2 K00075
I13.NODE_9263_length_3990_cov_16.110275_3 
I13.NODE_9263_length_3990_cov_16.110275_4 
I13.NODE_9263_length_3990_cov_16.110275_5 
I13.NODE_9276_length_504_cov_19.123016_1 
I13.NODE_9339_length_623_cov_8.293740_1 
I13.NODE_9372_length_879_cov_6.836177_1 
I13.NODE_9383_length_1074_cov_5.670391_1 K00615
I13.NODE_9413_length_2357_cov_16.024607_1 
I13.NODE_9413_length_2357_cov_16.024607_2 
I13.NODE_9413_length_2357_cov_16.024607_3 K03481
I13.NODE_9413_length_2357_cov_16.024607_4 
I13.NODE_9464_length_1262_cov_5.766244_1 
I13.NODE_9464_length_1262_cov_5.766244_2 K02109
I13.NODE_9464_length_1262_cov_5.766244_3 
I13.NODE_9528_length_547_cov_6.652651_1 
I13.NODE_9652_length_429_cov_9.275059_1 
I13.NODE_9695_length_676_cov_19.500000_1 K01872
I13.NODE_9704_length_1321_cov_5.566995_1 
I13.NODE_9704_length_1321_cov_5.566995_2 K00917
I13.NODE_9704_length_1321_cov_5.566995_3 
I13.NODE_9710_length_598_cov_5.413043_1 
I13.NODE_9710_length_598_cov_5.413043_2 
I13.NODE_9804_length_405_cov_6.207407_1 
I13.NODE_9823_length_3184_cov_5.619033_1 
I13.NODE_9823_length_3184_cov_5.619033_2 K12308
I13.NODE_9823_length_3184_cov_5.619033_3 K02794
I13.NODE_98540_length_513_cov_11.769980_1 
I13.NODE_98549_length_475_cov_4.153684_1 
I13.NODE_98595_length_701_cov_4.918688_1 K01197
I13.NODE_9883_length_1988_cov_4.528672_1 
I13.NODE_9883_length_1988_cov_4.528672_2 
I13.NODE_9883_length_1988_cov_4.528672_3 
I13.NODE_99020_length_407_cov_9.203931_1 
I13.NODE_99020_length_407_cov_9.203931_2 K03101
I13.NODE_9921_length_1329_cov_17.224981_1 K07335
I13.NODE_9921_length_1329_cov_17.224981_2 
I13.NODE_99307_length_1848_cov_5.032467_1 
I13.NODE_99307_length_1848_cov_5.032467_2 K05985
I13.NODE_9942_length_475_cov_9.818948_1 
I13.NODE_99818_length_715_cov_11.622377_1 K01889
I6.NODE_259_length_16593_cov_80.382751_1 
I6.NODE_259_length_16593_cov_80.382751_10 
I6.NODE_259_length_16593_cov_80.382751_11 
I6.NODE_259_length_16593_cov_80.382751_12 
I6.NODE_259_length_16593_cov_80.382751_13 K07741
I6.NODE_259_length_16593_cov_80.382751_14 
I6.NODE_259_length_16593_cov_80.382751_15 
I6.NODE_259_length_16593_cov_80.382751_16 
I6.NODE_259_length_16593_cov_80.382751_17 
I6.NODE_259_length_16593_cov_80.382751_18 
I6.NODE_259_length_16593_cov_80.382751_19 
I6.NODE_259_length_16593_cov_80.382751_2 
I6.NODE_259_length_16593_cov_80.382751_20 
I6.NODE_259_length_16593_cov_80.382751_21 
I6.NODE_259_length_16593_cov_80.382751_22 
I6.NODE_259_length_16593_cov_80.382751_23 
I6.NODE_259_length_16593_cov_80.382751_24 
I6.NODE_259_length_16593_cov_80.382751_25 
I6.NODE_259_length_16593_cov_80.382751_26 
I6.NODE_259_length_16593_cov_80.382751_27 
I6.NODE_259_length_16593_cov_80.382751_28 
I6.NODE_259_length_16593_cov_80.382751_29 
I6.NODE_259_length_16593_cov_80.382751_3 
I6.NODE_259_length_16593_cov_80.382751_30 
I6.NODE_259_length_16593_cov_80.382751_4 
I6.NODE_259_length_16593_cov_80.382751_5 
I6.NODE_259_length_16593_cov_80.382751_6 K08131
I6.NODE_259_length_16593_cov_80.382751_7 
I6.NODE_259_length_16593_cov_80.382751_8 
I6.NODE_259_length_16593_cov_80.382751_9 
I8.NODE_1787_length_415_cov_131.306030_1 
