# Supplementary material for: Genome resolved analysis of a premature infant gut microbial community reveals a Varibaculum cambriense genome and a shift towards fermentation-based metabolism during the third week of life
Source: Microbiome. 2013 Dec 17;1:30. doi: 10.1186/2049-2618-1-30 (PMC4177395; doi:10.1186/2049-2618-1-30)
Supplement: Additional file 6 — EMIRGE reconstructed 16S rRNA gene sequences. [file 2049-2618-1-30-S6.zip › af6_kegg_annotations/Streptococcus_sp..ko]

I10.NODE_2267_length_1434_cov_52.447002_1 
I10.NODE_2267_length_1434_cov_52.447002_2 K07483
I11.NODE_1478_length_481_cov_61.101871_1 
I12.NODE_10060_length_6042_cov_18.002317.3738.4465_1 
I12.NODE_10879_length_5791_cov_22.134691.4625.5738_1 K02956
I12.NODE_11052_length_2841_cov_17.910242.1339.2310_1 K02931
I12.NODE_11052_length_2841_cov_17.910242.1339.2310_2 K02895
I12.NODE_11052_length_2841_cov_17.910242.1339.2310_3 K02874
I12.NODE_11264_length_10519_cov_21.621828.9054.10541_1 
I12.NODE_11264_length_10519_cov_21.621828.9054.10541_2 
I12.NODE_11264_length_10519_cov_21.621828.9054.10541_3 
I12.NODE_11268_length_1327_cov_19.953278.230.698_1 K05993
I12.NODE_12691_length_2727_cov_17.904291.1503.2749_1 
I12.NODE_12691_length_2727_cov_17.904291.1503.2749_2 
I12.NODE_12691_length_2727_cov_17.904291.1503.2749_3 
I12.NODE_12744_length_2269_cov_17.546936_1 
I12.NODE_12744_length_2269_cov_17.546936_2 
I12.NODE_13169_length_14808_cov_22.370543.1.974_1 
I12.NODE_13169_length_14808_cov_22.370543.1.974_2 
I12.NODE_13268_length_7307_cov_19.189682.2879.3729_1 
I12.NODE_13339_length_23406_cov_20.897932.1.1598_1 K02032
I12.NODE_13339_length_23406_cov_20.897932.1.1598_2 K02031
I12.NODE_14132_length_12528_cov_19.331337.1.2140_1 K02313
I12.NODE_14132_length_12528_cov_19.331337.2593.12469_1 K06942
I12.NODE_14132_length_12528_cov_19.331337.2593.12469_2 K01056
I12.NODE_14132_length_12528_cov_19.331337.2593.12469_3 K03723
I12.NODE_14132_length_12528_cov_19.331337.2593.12469_4 
I12.NODE_14132_length_12528_cov_19.331337.2593.12469_5 
I12.NODE_14132_length_12528_cov_19.331337.2593.12469_6 
I12.NODE_14132_length_12528_cov_19.331337.2593.12469_7 K04075
I12.NODE_14132_length_12528_cov_19.331337.2593.12469_8 K00760
I12.NODE_14132_length_12528_cov_19.331337.2593.12469_9 K03798
I12.NODE_14181_length_37305_cov_23.311005.34508.37327_1 K02035
I12.NODE_14181_length_37305_cov_23.311005.34508.37327_2 
I12.NODE_14476_length_5567_cov_18.990120.4091.5589_1 K03545
I12.NODE_14476_length_5567_cov_18.990120.4091.5589_2 
I12.NODE_14476_length_5567_cov_18.990120.4091.5589_3 
I12.NODE_14568_length_10990_cov_19.652685_1 
I12.NODE_14568_length_10990_cov_19.652685_10 K02006
I12.NODE_14568_length_10990_cov_19.652685_11 K02008
I12.NODE_14568_length_10990_cov_19.652685_12 K03570
I12.NODE_14568_length_10990_cov_19.652685_13 K03571
I12.NODE_14568_length_10990_cov_19.652685_14 
I12.NODE_14568_length_10990_cov_19.652685_2 K03629
I12.NODE_14568_length_10990_cov_19.652685_3 
I12.NODE_14568_length_10990_cov_19.652685_4 
I12.NODE_14568_length_10990_cov_19.652685_5 K01417
I12.NODE_14568_length_10990_cov_19.652685_6 
I12.NODE_14568_length_10990_cov_19.652685_7 
I12.NODE_14568_length_10990_cov_19.652685_8 K00995
I12.NODE_14568_length_10990_cov_19.652685_9 K02006
I12.NODE_14570_length_4009_cov_19.981293.1.1415_1 
I12.NODE_14570_length_4009_cov_19.981293.1.1415_2 K03625
I12.NODE_14570_length_4009_cov_19.981293.1.1415_3 
I12.NODE_14570_length_4009_cov_19.981293.1.1415_4 
I12.NODE_14637_length_3816_cov_17.878931.1.958_1 K00053
I12.NODE_14641_length_3347_cov_23.734688.288.1243_1 
I12.NODE_14836_length_13451_cov_19.588655.8080.8875_1 
I12.NODE_14836_length_13451_cov_19.588655.8080.8875_2 
I12.NODE_14845_length_6939_cov_18.560022.5475.6961_1 K03216
I12.NODE_14845_length_6939_cov_18.560022.5475.6961_2 K02008
I12.NODE_1769_length_2614_cov_18.405508.55.2574_1 
I12.NODE_1769_length_2614_cov_18.405508.55.2574_2 
I12.NODE_1769_length_2614_cov_18.405508.55.2574_3 K01939
I12.NODE_1912_length_7018_cov_18.393845_1 
I12.NODE_1912_length_7018_cov_18.393845_2 
I12.NODE_1912_length_7018_cov_18.393845_3 K03483
I12.NODE_1912_length_7018_cov_18.393845_4 K02822
I12.NODE_1912_length_7018_cov_18.393845_5 K03475
I12.NODE_1912_length_7018_cov_18.393845_6 K00615
I12.NODE_1912_length_7018_cov_18.393845_7 K00615
I12.NODE_1912_length_7018_cov_18.393845_8 
I12.NODE_2060_length_26434_cov_21.341152.4692.9137_1 
I12.NODE_2060_length_26434_cov_21.341152.4692.9137_2 K01881
I12.NODE_2060_length_26434_cov_21.341152.4692.9137_3 K05350
I12.NODE_2060_length_26434_cov_21.341152.4692.9137_4 K00820
I12.NODE_21692_length_8486_cov_17.510134.2363.3748_1 
I12.NODE_21692_length_8486_cov_17.510134.2363.3748_2 K07485
I12.NODE_21692_length_8486_cov_17.510134.3775.8428_1 
I12.NODE_21692_length_8486_cov_17.510134.3775.8428_2 
I12.NODE_21692_length_8486_cov_17.510134.3775.8428_3 
I12.NODE_21692_length_8486_cov_17.510134.3775.8428_4 K09687
I12.NODE_21692_length_8486_cov_17.510134.3775.8428_5 K01992
I12.NODE_21692_length_8486_cov_17.510134.3775.8428_6 K07778
I12.NODE_21692_length_8486_cov_17.510134.3775.8428_7 K02479
I12.NODE_2244_length_818_cov_18.151588_1 
I12.NODE_2244_length_818_cov_18.151588_2 
I12.NODE_23052_length_9765_cov_17.595800_1 
I12.NODE_23052_length_9765_cov_17.595800_10 
I12.NODE_23052_length_9765_cov_17.595800_11 
I12.NODE_23052_length_9765_cov_17.595800_2 
I12.NODE_23052_length_9765_cov_17.595800_3 
I12.NODE_23052_length_9765_cov_17.595800_4 
I12.NODE_23052_length_9765_cov_17.595800_5 
I12.NODE_23052_length_9765_cov_17.595800_6 
I12.NODE_23052_length_9765_cov_17.595800_7 
I12.NODE_23052_length_9765_cov_17.595800_8 
I12.NODE_23052_length_9765_cov_17.595800_9 
I12.NODE_23677_length_1772_cov_19.060383.1.481_1 
I12.NODE_2524_length_494_cov_20.560728_1 
I12.NODE_26322_length_9460_cov_18.256130_1 
I12.NODE_26322_length_9460_cov_18.256130_2 
I12.NODE_26322_length_9460_cov_18.256130_3 
I12.NODE_26322_length_9460_cov_18.256130_4 
I12.NODE_26322_length_9460_cov_18.256130_5 K12987
I12.NODE_26322_length_9460_cov_18.256130_6 
I12.NODE_26792_length_637_cov_20.472527_1 
I12.NODE_26792_length_637_cov_20.472527_2 K02933
I12.NODE_26978_length_4693_cov_19.654593.3457.4715_1 
I12.NODE_26978_length_4693_cov_19.654593.3457.4715_2 
I12.NODE_27025_length_4092_cov_19.209677.2499.4114_1 
I12.NODE_27025_length_4092_cov_19.209677.2499.4114_2 K02358
I12.NODE_2796_length_1348_cov_17.509644_1 
I12.NODE_2796_length_1348_cov_17.509644_2 
I12.NODE_2796_length_1348_cov_17.509644_3 
I12.NODE_2953_length_5111_cov_17.552338.1.5097_1 
I12.NODE_3082_length_5425_cov_18.604240.1.1408_1 
I12.NODE_3082_length_5425_cov_18.604240.1.1408_2 K01358
I12.NODE_3082_length_5425_cov_18.604240.1.1408_3 
I12.NODE_3082_length_5425_cov_18.604240.1.1408_4 
I12.NODE_31340_length_25678_cov_19.135214.1.6184_1 
I12.NODE_31340_length_25678_cov_19.135214.1.6184_10 
I12.NODE_31340_length_25678_cov_19.135214.1.6184_11 K07052
I12.NODE_31340_length_25678_cov_19.135214.1.6184_2 K07707
I12.NODE_31340_length_25678_cov_19.135214.1.6184_3 K07706
I12.NODE_31340_length_25678_cov_19.135214.1.6184_4 
I12.NODE_31340_length_25678_cov_19.135214.1.6184_5 K07052
I12.NODE_31340_length_25678_cov_19.135214.1.6184_6 
I12.NODE_31340_length_25678_cov_19.135214.1.6184_7 
I12.NODE_31340_length_25678_cov_19.135214.1.6184_8 
I12.NODE_31340_length_25678_cov_19.135214.1.6184_9 
I12.NODE_31340_length_25678_cov_19.135214.6800.9419_1 K02027
I12.NODE_31340_length_25678_cov_19.135214.6800.9419_2 K07052
I12.NODE_31340_length_25678_cov_19.135214.6800.9419_3 
I12.NODE_31340_length_25678_cov_19.135214.6800.9419_4 
I12.NODE_3142_length_3097_cov_18.429447_1 
I12.NODE_3142_length_3097_cov_18.429447_2 
I12.NODE_3142_length_3097_cov_18.429447_3 
I12.NODE_3142_length_3097_cov_18.429447_4 
I12.NODE_32698_length_11688_cov_23.377396.1.645_1 
I12.NODE_32698_length_11688_cov_23.377396.1.645_2 K01866
I12.NODE_32854_length_29884_cov_24.332453.1.8006_1 
I12.NODE_32854_length_29884_cov_24.332453.1.8006_2 
I12.NODE_32854_length_29884_cov_24.332453.1.8006_3 K02529
I12.NODE_32854_length_29884_cov_24.332453.1.8006_4 
I12.NODE_32854_length_29884_cov_24.332453.1.8006_5 
I12.NODE_32854_length_29884_cov_24.332453.1.8006_6 K10109
I12.NODE_32854_length_29884_cov_24.332453.1.8006_7 
I12.NODE_32854_length_29884_cov_24.332453.1.8006_8 
I12.NODE_32854_length_29884_cov_24.332453.1.8006_9 
I12.NODE_33125_length_7001_cov_18.241108.1325.7023_1 
I12.NODE_33125_length_7001_cov_18.241108.1325.7023_2 K02486
I12.NODE_33125_length_7001_cov_18.241108.1325.7023_3 K07720
I12.NODE_33125_length_7001_cov_18.241108.1325.7023_4 
I12.NODE_33125_length_7001_cov_18.241108.1325.7023_5 K02012
I12.NODE_33125_length_7001_cov_18.241108.1325.7023_6 
I12.NODE_3320_length_557_cov_20.174147_1 
I12.NODE_33373_length_3429_cov_18.132401.2289.3408_1 
I12.NODE_33373_length_3429_cov_18.132401.2289.3408_2 
I12.NODE_3425_length_4208_cov_17.610979_1 
I12.NODE_3425_length_4208_cov_17.610979_2 K07052
I12.NODE_3425_length_4208_cov_17.610979_3 K01992
I12.NODE_3425_length_4208_cov_17.610979_4 K09687
I12.NODE_3425_length_4208_cov_17.610979_5 
I12.NODE_3425_length_4208_cov_17.610979_6 
I12.NODE_3425_length_4208_cov_17.610979_7 K07729
I12.NODE_3425_length_4208_cov_17.610979_8 
I12.NODE_3485_length_3794_cov_17.502110.1.3781_1 
I12.NODE_3485_length_3794_cov_17.502110.1.3781_2 
I12.NODE_3485_length_3794_cov_17.502110.1.3781_3 K11102
I12.NODE_3485_length_3794_cov_17.502110.1.3781_4 K00661
I12.NODE_3519_length_2413_cov_20.991711.1.747_1 
I12.NODE_3519_length_2413_cov_20.991711.1.747_2 
I12.NODE_4057_length_1593_cov_18.175140.95.1615_1 
I12.NODE_4057_length_1593_cov_18.175140.95.1615_2 
I12.NODE_4057_length_1593_cov_18.175140.95.1615_3 
I12.NODE_4057_length_1593_cov_18.175140.95.1615_4 
I12.NODE_4155_length_1002_cov_20.814371_1 K12373
I12.NODE_4165_length_4270_cov_18.921780_1 
I12.NODE_4165_length_4270_cov_18.921780_2 K07052
I12.NODE_4165_length_4270_cov_18.921780_3 
I12.NODE_4165_length_4270_cov_18.921780_4 
I12.NODE_4165_length_4270_cov_18.921780_5 
I12.NODE_4165_length_4270_cov_18.921780_6 
I12.NODE_4208_length_1306_cov_17.832312_1 
I12.NODE_4208_length_1306_cov_17.832312_2 
I12.NODE_4373_length_1114_cov_17.765709_1 K00105
I12.NODE_4855_length_23453_cov_18.256258.20650.23400_1 
I12.NODE_4855_length_23453_cov_18.256258.20650.23400_2 
I12.NODE_4948_length_3274_cov_20.284361_1 K00783
I12.NODE_4948_length_3274_cov_20.284361_2 K01362
I12.NODE_4948_length_3274_cov_20.284361_3 K03497
I12.NODE_4948_length_3274_cov_20.284361_4 
I12.NODE_5538_length_1894_cov_17.696938_1 
I12.NODE_5538_length_1894_cov_17.696938_2 K03210
I12.NODE_5538_length_1894_cov_17.696938_3 K01104
I12.NODE_5538_length_1894_cov_17.696938_4 K00889
I12.NODE_5538_length_1894_cov_17.696938_5 
I12.NODE_5667_length_1814_cov_18.109703_1 
I12.NODE_5667_length_1814_cov_18.109703_2 K13694
I12.NODE_5667_length_1814_cov_18.109703_3 K02078
I12.NODE_5667_length_1814_cov_18.109703_4 
I12.NODE_5718_length_4693_cov_18.514809.1.3751_1 
I12.NODE_5718_length_4693_cov_18.514809.1.3751_2 K02025
I12.NODE_5718_length_4693_cov_18.514809.3804.4715_1 
I12.NODE_5718_length_4693_cov_18.514809.3804.4715_2 
I12.NODE_5824_length_591_cov_18.368866_1 
I12.NODE_5875_length_2783_cov_21.750629.1.528_1 
I12.NODE_5970_length_1237_cov_22.081650.468.1259_1 
I12.NODE_5970_length_1237_cov_22.081650.468.1259_2 
I12.NODE_5983_length_9816_cov_18.750204.1.3447_1 
I12.NODE_5983_length_9816_cov_18.750204.1.3447_2 
I12.NODE_5983_length_9816_cov_18.750204.1.3447_3 
I12.NODE_5983_length_9816_cov_18.750204.1.3447_4 
I12.NODE_5983_length_9816_cov_18.750204.1.3447_5 K07641
I12.NODE_5983_length_9816_cov_18.750204.1.3447_6 
I12.NODE_5983_length_9816_cov_18.750204.3640.4646_1 
I12.NODE_5983_length_9816_cov_18.750204.3640.4646_2 
I12.NODE_5983_length_9816_cov_18.750204.4773.9838_1 
I12.NODE_5983_length_9816_cov_18.750204.4773.9838_2 K00558
I12.NODE_808_length_7651_cov_18.553392.1.1361_1 K07497
I12.NODE_808_length_7651_cov_18.553392.1.1361_2 
I13.NODE_100436_length_2387_cov_9.775869.1.2096_1 K03705
I13.NODE_100436_length_2387_cov_9.775869.1.2096_2 K03687
I13.NODE_100436_length_2387_cov_9.775869.1.2096_3 K04043
I13.NODE_100659_length_627_cov_9.054227_1 
I13.NODE_10158_length_399_cov_15.343358_1 
I13.NODE_10158_length_399_cov_15.343358_2 
I13.NODE_10182_length_1597_cov_12.769567_1 K12555
I13.NODE_10188_length_497_cov_8.686117_1 
I13.NODE_10218_length_911_cov_8.083425_1 
I13.NODE_10350_length_2587_cov_17.710861_1 
I13.NODE_10350_length_2587_cov_17.710861_2 
I13.NODE_10350_length_2587_cov_17.710861_3 K08239
I13.NODE_10350_length_2587_cov_17.710861_4 
I13.NODE_10363_length_1320_cov_15.890909_1 
I13.NODE_10373_length_1751_cov_6.283267_1 
I13.NODE_10373_length_1751_cov_6.283267_2 
I13.NODE_10378_length_630_cov_18.941269_1 
I13.NODE_10378_length_630_cov_18.941269_2 
I13.NODE_10453_length_425_cov_8.712941_1 
I13.NODE_10454_length_8873_cov_12.956160_1 
I13.NODE_10454_length_8873_cov_12.956160_10 K02246
I13.NODE_10454_length_8873_cov_12.956160_11 K02245
I13.NODE_10454_length_8873_cov_12.956160_12 K02244
I13.NODE_10454_length_8873_cov_12.956160_13 K02243
I13.NODE_10454_length_8873_cov_12.956160_14 
I13.NODE_10454_length_8873_cov_12.956160_15 
I13.NODE_10454_length_8873_cov_12.956160_2 K03217
I13.NODE_10454_length_8873_cov_12.956160_3 K03536
I13.NODE_10454_length_8873_cov_12.956160_4 K00925
I13.NODE_10454_length_8873_cov_12.956160_5 K00571
I13.NODE_10454_length_8873_cov_12.956160_6 K00561
I13.NODE_10454_length_8873_cov_12.956160_7 
I13.NODE_10454_length_8873_cov_12.956160_8 K02248
I13.NODE_10454_length_8873_cov_12.956160_9 
I13.NODE_10642_length_601_cov_10.544093_1 
I13.NODE_10697_length_866_cov_11.372979_1 
I13.NODE_10697_length_866_cov_11.372979_2 
I13.NODE_10718_length_9312_cov_13.028672_1 
I13.NODE_10726_length_1015_cov_16.133989_1 
I13.NODE_10736_length_486_cov_15.944445_1 
I13.NODE_10751_length_448_cov_17.042410_1 
I13.NODE_10751_length_448_cov_17.042410_2 K01990
I13.NODE_10872_length_12014_cov_9.415099.66.11980_1 K02775
I13.NODE_10872_length_12014_cov_9.415099.66.11980_10 K00795
I13.NODE_10872_length_12014_cov_9.415099.66.11980_11 K03602
I13.NODE_10872_length_12014_cov_9.415099.66.11980_12 K03601
I13.NODE_10872_length_12014_cov_9.415099.66.11980_13 K00876
I13.NODE_10872_length_12014_cov_9.415099.66.11980_14 K03177
I13.NODE_10872_length_12014_cov_9.415099.66.11980_2 K02774
I13.NODE_10872_length_12014_cov_9.415099.66.11980_3 K02773
I13.NODE_10872_length_12014_cov_9.415099.66.11980_4 
I13.NODE_10872_length_12014_cov_9.415099.66.11980_5 K03596
I13.NODE_10872_length_12014_cov_9.415099.66.11980_6 K07313
I13.NODE_10872_length_12014_cov_9.415099.66.11980_7 K03631
I13.NODE_10872_length_12014_cov_9.415099.66.11980_8 K03402
I13.NODE_10872_length_12014_cov_9.415099.66.11980_9 K06442
I13.NODE_1087_length_2421_cov_17.331268_1 
I13.NODE_1087_length_2421_cov_17.331268_2 
I13.NODE_1087_length_2421_cov_17.331268_3 
I13.NODE_1087_length_2421_cov_17.331268_4 
I13.NODE_11110_length_3283_cov_17.149559_1 
I13.NODE_11110_length_3283_cov_17.149559_2 K01447
I13.NODE_11110_length_3283_cov_17.149559_3 
I13.NODE_11110_length_3283_cov_17.149559_4 
I13.NODE_11110_length_3283_cov_17.149559_5 
I13.NODE_11179_length_2932_cov_13.595498_1 K03406
I13.NODE_11179_length_2932_cov_13.595498_2 
I13.NODE_111924_length_12024_cov_10.545825.1.6099_1 K03790
I13.NODE_111924_length_12024_cov_10.545825.1.6099_2 
I13.NODE_111924_length_12024_cov_10.545825.1.6099_3 
I13.NODE_111924_length_12024_cov_10.545825.1.6099_4 K09155
I13.NODE_111924_length_12024_cov_10.545825.1.6099_5 
I13.NODE_111924_length_12024_cov_10.545825.1.6099_6 
I13.NODE_111924_length_12024_cov_10.545825.1.6099_7 K02834
I13.NODE_111924_length_12024_cov_10.545825.1.6099_8 K02519
I13.NODE_111924_length_12024_cov_10.545825.9551.12046_1 K09748
I13.NODE_111924_length_12024_cov_10.545825.9551.12046_2 K03439
I13.NODE_111924_length_12024_cov_10.545825.9551.12046_3 
I13.NODE_111924_length_12024_cov_10.545825.9551.12046_4 
I13.NODE_112415_length_535_cov_7.207477_1 
I13.NODE_112415_length_535_cov_7.207477_2 
I13.NODE_11242_length_574_cov_9.681185_1 
I13.NODE_112593_length_446_cov_11.284754_1 
I13.NODE_112663_length_6617_cov_11.026145.4599.6639_1 K02340
I13.NODE_112663_length_6617_cov_11.026145.4599.6639_2 K00226
I13.NODE_112663_length_6617_cov_11.026145.71.3861_1 
I13.NODE_112663_length_6617_cov_11.026145.71.3861_2 
I13.NODE_112663_length_6617_cov_11.026145.71.3861_3 K06941
I13.NODE_112663_length_6617_cov_11.026145.71.3861_4 
I13.NODE_112663_length_6617_cov_11.026145.71.3861_5 K04564
I13.NODE_112859_length_5084_cov_7.014555.200.2606_1 K01990
I13.NODE_112859_length_5084_cov_7.014555.200.2606_2 K01992
I13.NODE_112859_length_5084_cov_7.014555.200.2606_3 K01992
I13.NODE_11285_length_1627_cov_13.338045_1 
I13.NODE_11285_length_1627_cov_13.338045_2 K00599
I13.NODE_11341_length_1866_cov_15.814041_1 
I13.NODE_11341_length_1866_cov_15.814041_2 
I13.NODE_11341_length_1866_cov_15.814041_3 
I13.NODE_11380_length_451_cov_11.609756_1 
I13.NODE_11494_length_1340_cov_10.871642_1 K02033
I13.NODE_11494_length_1340_cov_10.871642_2 K02034
I13.NODE_11587_length_1729_cov_10.875072.71.1751_1 
I13.NODE_11615_length_5626_cov_11.550836_1 K03523
I13.NODE_11615_length_5626_cov_11.550836_10 K02959
I13.NODE_11615_length_5626_cov_11.550836_11 
I13.NODE_11615_length_5626_cov_11.550836_12 
I13.NODE_11615_length_5626_cov_11.550836_2 
I13.NODE_11615_length_5626_cov_11.550836_3 
I13.NODE_11615_length_5626_cov_11.550836_4 
I13.NODE_11615_length_5626_cov_11.550836_5 K00554
I13.NODE_11615_length_5626_cov_11.550836_6 K02860
I13.NODE_11615_length_5626_cov_11.550836_7 
I13.NODE_11615_length_5626_cov_11.550836_8 
I13.NODE_11615_length_5626_cov_11.550836_9 K06960
I13.NODE_11642_length_3779_cov_16.236305_1 K10429
I13.NODE_1175_length_4646_cov_13.093413_1 
I13.NODE_1175_length_4646_cov_13.093413_2 K00344
I13.NODE_1175_length_4646_cov_13.093413_3 K01055
I13.NODE_1175_length_4646_cov_13.093413_4 K11162
I13.NODE_1175_length_4646_cov_13.093413_5 K01193
I13.NODE_11774_length_3459_cov_16.316277.40.3481_1 K00940
I13.NODE_11774_length_3459_cov_16.316277.40.3481_2 
I13.NODE_11774_length_3459_cov_16.316277.40.3481_3 K06925
I13.NODE_11774_length_3459_cov_16.316277.40.3481_4 
I13.NODE_11774_length_3459_cov_16.316277.40.3481_5 
I13.NODE_11774_length_3459_cov_16.316277.40.3481_6 
I13.NODE_11804_length_1123_cov_18.552094_1 
I13.NODE_11804_length_1123_cov_18.552094_2 
I13.NODE_11890_length_1306_cov_7.860643_1 
I13.NODE_11890_length_1306_cov_7.860643_2 
I13.NODE_11899_length_950_cov_13.494737_1 
I13.NODE_119581_length_12422_cov_10.520367.1.4500_1 
I13.NODE_119581_length_12422_cov_10.520367.1.4500_2 
I13.NODE_119581_length_12422_cov_10.520367.1.4500_3 K03424
I13.NODE_119581_length_12422_cov_10.520367.1.4500_4 K05985
I13.NODE_119581_length_12422_cov_10.520367.1.4500_5 K02528
I13.NODE_119581_length_12422_cov_10.520367.4676.12367_1 
I13.NODE_119581_length_12422_cov_10.520367.4676.12367_10 K01586
I13.NODE_119581_length_12422_cov_10.520367.4676.12367_11 K04069
I13.NODE_119581_length_12422_cov_10.520367.4676.12367_2 K06949
I13.NODE_119581_length_12422_cov_10.520367.4676.12367_3 K01783
I13.NODE_119581_length_12422_cov_10.520367.4676.12367_4 K00949
I13.NODE_119581_length_12422_cov_10.520367.4676.12367_5 K09760
I13.NODE_119581_length_12422_cov_10.520367.4676.12367_6 
I13.NODE_119581_length_12422_cov_10.520367.4676.12367_7 K03698
I13.NODE_119581_length_12422_cov_10.520367.4676.12367_8 
I13.NODE_119581_length_12422_cov_10.520367.4676.12367_9 K09685
I13.NODE_12194_length_520_cov_12.655769_1 
I13.NODE_12349_length_6410_cov_15.684400_1 K07407
I13.NODE_12349_length_6410_cov_15.684400_2 K10117
I13.NODE_12349_length_6410_cov_15.684400_3 K10118
I13.NODE_12349_length_6410_cov_15.684400_4 K10119
I13.NODE_12349_length_6410_cov_15.684400_5 K00690
I13.NODE_12411_length_2638_cov_8.934420.121.1002_1 K11991
I13.NODE_12411_length_2638_cov_8.934420.121.1002_2 K01520
I13.NODE_12411_length_2638_cov_8.934420.1399.2508_1 
I13.NODE_12411_length_2638_cov_8.934420.1399.2508_2 K04485
I13.NODE_12441_length_417_cov_15.786571_1 
I13.NODE_12442_length_1193_cov_10.434199.1.1113_1 K00001
I13.NODE_12442_length_1193_cov_10.434199.1.1113_2 
I13.NODE_12459_length_549_cov_16.233150_1 K00657
I13.NODE_12632_length_12582_cov_11.812271.1.12535_1 
I13.NODE_12632_length_12582_cov_11.812271.1.12535_10 
I13.NODE_12632_length_12582_cov_11.812271.1.12535_11 
I13.NODE_12632_length_12582_cov_11.812271.1.12535_12 
I13.NODE_12632_length_12582_cov_11.812271.1.12535_13 K06183
I13.NODE_12632_length_12582_cov_11.812271.1.12535_14 
I13.NODE_12632_length_12582_cov_11.812271.1.12535_15 
I13.NODE_12632_length_12582_cov_11.812271.1.12535_16 K06207
I13.NODE_12632_length_12582_cov_11.812271.1.12535_2 
I13.NODE_12632_length_12582_cov_11.812271.1.12535_3 K05817
I13.NODE_12632_length_12582_cov_11.812271.1.12535_4 
I13.NODE_12632_length_12582_cov_11.812271.1.12535_5 
I13.NODE_12632_length_12582_cov_11.812271.1.12535_6 K02003
I13.NODE_12632_length_12582_cov_11.812271.1.12535_7 K02004
I13.NODE_12632_length_12582_cov_11.812271.1.12535_8 
I13.NODE_12632_length_12582_cov_11.812271.1.12535_9 
I13.NODE_12647_length_3033_cov_12.980877_1 
I13.NODE_12647_length_3033_cov_12.980877_2 
I13.NODE_12833_length_630_cov_9.309524_1 
I13.NODE_12834_length_995_cov_16.178894.1.896_1 
I13.NODE_12872_length_2279_cov_13.508118_1 
I13.NODE_12872_length_2279_cov_13.508118_2 K03767
I13.NODE_12872_length_2279_cov_13.508118_3 K07024
I13.NODE_12872_length_2279_cov_13.508118_4 K11534
I13.NODE_12966_length_401_cov_9.159601_1 
I13.NODE_13470_length_558_cov_8.019713_1 
I13.NODE_13470_length_558_cov_8.019713_2 K06306
I13.NODE_13488_length_5228_cov_17.714231_1 
I13.NODE_13488_length_5228_cov_17.714231_2 K01238
I13.NODE_13488_length_5228_cov_17.714231_3 K03305
I13.NODE_13512_length_948_cov_8.276371_1 
I13.NODE_13512_length_948_cov_8.276371_2 
I13.NODE_13649_length_18802_cov_12.373577.1.18713_1 
I13.NODE_13649_length_18802_cov_12.373577.1.18713_10 K02112
I13.NODE_13649_length_18802_cov_12.373577.1.18713_11 
I13.NODE_13649_length_18802_cov_12.373577.1.18713_12 K02115
I13.NODE_13649_length_18802_cov_12.373577.1.18713_13 K02111
I13.NODE_13649_length_18802_cov_12.373577.1.18713_2 K02030
I13.NODE_13649_length_18802_cov_12.373577.1.18713_3 K02028
I13.NODE_13649_length_18802_cov_12.373577.1.18713_4 K02029
I13.NODE_13649_length_18802_cov_12.373577.1.18713_5 
I13.NODE_13649_length_18802_cov_12.373577.1.18713_6 K03548
I13.NODE_13649_length_18802_cov_12.373577.1.18713_7 
I13.NODE_13649_length_18802_cov_12.373577.1.18713_8 K07404
I13.NODE_13649_length_18802_cov_12.373577.1.18713_9 K02114
I13.NODE_13766_length_3224_cov_11.710298_1 
I13.NODE_13766_length_3224_cov_11.710298_2 
I13.NODE_13766_length_3224_cov_11.710298_3 
I13.NODE_13766_length_3224_cov_11.710298_4 
I13.NODE_13766_length_3224_cov_11.710298_5 
I13.NODE_13766_length_3224_cov_11.710298_6 
I13.NODE_13775_length_475_cov_11.861053_1 
I13.NODE_13826_length_5987_cov_10.580758_1 
I13.NODE_13826_length_5987_cov_10.580758_2 K00864
I13.NODE_13826_length_5987_cov_10.580758_3 
I13.NODE_13826_length_5987_cov_10.580758_4 K04083
I13.NODE_13826_length_5987_cov_10.580758_5 K05540
I13.NODE_1395_length_791_cov_15.127687_1 K00867
I13.NODE_13965_length_12118_cov_11.004209.1.1899_1 
I13.NODE_13965_length_12118_cov_11.004209.1.1899_2 K02963
I13.NODE_13965_length_12118_cov_11.004209.1.1899_3 
I13.NODE_13965_length_12118_cov_11.004209.1.1899_4 K03768
I13.NODE_13965_length_12118_cov_11.004209.2091.12140_1 
I13.NODE_13965_length_12118_cov_11.004209.2091.12140_10 K03328
I13.NODE_13965_length_12118_cov_11.004209.2091.12140_11 K02035
I13.NODE_13965_length_12118_cov_11.004209.2091.12140_2 K07570
I13.NODE_13965_length_12118_cov_11.004209.2091.12140_3 
I13.NODE_13965_length_12118_cov_11.004209.2091.12140_4 K07461
I13.NODE_13965_length_12118_cov_11.004209.2091.12140_5 K01507
I13.NODE_13965_length_12118_cov_11.004209.2091.12140_6 
I13.NODE_13965_length_12118_cov_11.004209.2091.12140_7 
I13.NODE_13965_length_12118_cov_11.004209.2091.12140_8 
I13.NODE_13965_length_12118_cov_11.004209.2091.12140_9 K05362
I13.NODE_13967_length_21376_cov_12.320593_1 
I13.NODE_13967_length_21376_cov_12.320593_10 K03624
I13.NODE_13967_length_21376_cov_12.320593_11 K03293
I13.NODE_13967_length_21376_cov_12.320593_12 
I13.NODE_13967_length_21376_cov_12.320593_13 
I13.NODE_13967_length_21376_cov_12.320593_14 
I13.NODE_13967_length_21376_cov_12.320593_15 
I13.NODE_13967_length_21376_cov_12.320593_16 
I13.NODE_13967_length_21376_cov_12.320593_17 
I13.NODE_13967_length_21376_cov_12.320593_18 
I13.NODE_13967_length_21376_cov_12.320593_2 K01739
I13.NODE_13967_length_21376_cov_12.320593_3 K00842
I13.NODE_13967_length_21376_cov_12.320593_4 K11654
I13.NODE_13967_length_21376_cov_12.320593_5 
I13.NODE_13967_length_21376_cov_12.320593_6 K01924
I13.NODE_13967_length_21376_cov_12.320593_7 
I13.NODE_13967_length_21376_cov_12.320593_8 
I13.NODE_13967_length_21376_cov_12.320593_9 K07082
I13.NODE_14154_length_3447_cov_11.760081_1 
I13.NODE_14154_length_3447_cov_11.760081_2 K00948
I13.NODE_14154_length_3447_cov_11.760081_3 
I13.NODE_14154_length_3447_cov_11.760081_4 K01673
I13.NODE_14154_length_3447_cov_11.760081_5 
I13.NODE_14207_length_10768_cov_11.500835_1 
I13.NODE_14207_length_10768_cov_11.500835_10 K06211
I13.NODE_14207_length_10768_cov_11.500835_11 K03811
I13.NODE_14207_length_10768_cov_11.500835_12 K03574
I13.NODE_14207_length_10768_cov_11.500835_2 
I13.NODE_14207_length_10768_cov_11.500835_3 
I13.NODE_14207_length_10768_cov_11.500835_4 
I13.NODE_14207_length_10768_cov_11.500835_5 K02050
I13.NODE_14207_length_10768_cov_11.500835_6 K02051
I13.NODE_14207_length_10768_cov_11.500835_7 K02049
I13.NODE_14207_length_10768_cov_11.500835_8 K03708
I13.NODE_14207_length_10768_cov_11.500835_9 K03696
I13.NODE_14417_length_1040_cov_10.693269_1 K01803
I13.NODE_14417_length_1040_cov_10.693269_2 
I13.NODE_14486_length_8673_cov_10.576963_1 K03621
I13.NODE_14486_length_8673_cov_10.576963_2 K03584
I13.NODE_14486_length_8673_cov_10.576963_3 K00841
I13.NODE_14486_length_8673_cov_10.576963_4 
I13.NODE_14486_length_8673_cov_10.576963_5 K06929
I13.NODE_14486_length_8673_cov_10.576963_6 K02335
I13.NODE_14486_length_8673_cov_10.576963_7 
I13.NODE_14877_length_22615_cov_11.507097_1 K01925
I13.NODE_14877_length_22615_cov_11.507097_10 
I13.NODE_14877_length_22615_cov_11.507097_11 K10530
I13.NODE_14877_length_22615_cov_11.507097_12 
I13.NODE_14877_length_22615_cov_11.507097_13 
I13.NODE_14877_length_22615_cov_11.507097_14 K00878
I13.NODE_14877_length_22615_cov_11.507097_15 K00788
I13.NODE_14877_length_22615_cov_11.507097_16 
I13.NODE_14877_length_22615_cov_11.507097_17 K02006
I13.NODE_14877_length_22615_cov_11.507097_18 K02008
I13.NODE_14877_length_22615_cov_11.507097_19 K03707
I13.NODE_14877_length_22615_cov_11.507097_2 K02563
I13.NODE_14877_length_22615_cov_11.507097_20 
I13.NODE_14877_length_22615_cov_11.507097_21 K00878
I13.NODE_14877_length_22615_cov_11.507097_22 K00788
I13.NODE_14877_length_22615_cov_11.507097_23 K00941
I13.NODE_14877_length_22615_cov_11.507097_24 K02546
I13.NODE_14877_length_22615_cov_11.507097_25 
I13.NODE_14877_length_22615_cov_11.507097_26 K01533
I13.NODE_14877_length_22615_cov_11.507097_27 K00158
I13.NODE_14877_length_22615_cov_11.507097_3 K03589
I13.NODE_14877_length_22615_cov_11.507097_4 K01591
I13.NODE_14877_length_22615_cov_11.507097_5 K00762
I13.NODE_14877_length_22615_cov_11.507097_6 
I13.NODE_14877_length_22615_cov_11.507097_7 K09017
I13.NODE_14877_length_22615_cov_11.507097_8 
I13.NODE_14877_length_22615_cov_11.507097_9 
I13.NODE_14896_length_10148_cov_8.939101_1 K01215
I13.NODE_14896_length_10148_cov_8.939101_2 
I13.NODE_14896_length_10148_cov_8.939101_3 
I13.NODE_14896_length_10148_cov_8.939101_4 
I13.NODE_14896_length_10148_cov_8.939101_5 
I13.NODE_14896_length_10148_cov_8.939101_6 
I13.NODE_14896_length_10148_cov_8.939101_7 
I13.NODE_14896_length_10148_cov_8.939101_8 
I13.NODE_14900_length_391_cov_17.700768_1 
I13.NODE_14903_length_2117_cov_9.598961_1 K01153
I13.NODE_14903_length_2117_cov_9.598961_2 
I13.NODE_14938_length_2560_cov_10.876562.1.2072_1 K02876
I13.NODE_14938_length_2560_cov_10.876562.1.2072_2 K03076
I13.NODE_14938_length_2560_cov_10.876562.1.2072_3 
I13.NODE_14938_length_2560_cov_10.876562.2111.2582_1 K00939
I13.NODE_14964_length_7446_cov_11.212731_1 K03530
I13.NODE_14964_length_7446_cov_11.212731_2 
I13.NODE_14964_length_7446_cov_11.212731_3 
I13.NODE_14964_length_7446_cov_11.212731_4 K11753
I13.NODE_14964_length_7446_cov_11.212731_5 K01265
I13.NODE_14964_length_7446_cov_11.212731_6 
I13.NODE_14964_length_7446_cov_11.212731_7 
I13.NODE_14964_length_7446_cov_11.212731_8 K00790
I13.NODE_14965_length_19117_cov_12.842496.2545.19068_1 K02793
I13.NODE_14965_length_19117_cov_12.842496.2545.19068_10 K00785
I13.NODE_14965_length_19117_cov_12.842496.2545.19068_11 
I13.NODE_14965_length_19117_cov_12.842496.2545.19068_12 
I13.NODE_14965_length_19117_cov_12.842496.2545.19068_2 K02082
I13.NODE_14965_length_19117_cov_12.842496.2545.19068_3 K01785
I13.NODE_14965_length_19117_cov_12.842496.2545.19068_4 
I13.NODE_14965_length_19117_cov_12.842496.2545.19068_5 K01390
I13.NODE_14965_length_19117_cov_12.842496.2545.19068_6 
I13.NODE_14965_length_19117_cov_12.842496.2545.19068_7 
I13.NODE_14965_length_19117_cov_12.842496.2545.19068_8 
I13.NODE_14965_length_19117_cov_12.842496.2545.19068_9 K00983
I13.NODE_14965_length_19117_cov_12.842496.75.2252_1 K02794
I13.NODE_14965_length_19117_cov_12.842496.75.2252_2 K02795
I13.NODE_14965_length_19117_cov_12.842496.75.2252_3 K02796
I13.NODE_15015_length_1190_cov_11.131092_1 
I13.NODE_15015_length_1190_cov_11.131092_2 K10110
I13.NODE_15042_length_552_cov_15.460145_1 K00688
I13.NODE_15068_length_1168_cov_16.927225_1 
I13.NODE_15122_length_2465_cov_10.811359_1 K02073
I13.NODE_15122_length_2465_cov_10.811359_2 K02030
I13.NODE_15122_length_2465_cov_10.811359_3 
I13.NODE_15122_length_2465_cov_10.811359_4 
I13.NODE_15152_length_961_cov_16.445370_1 
I13.NODE_15152_length_961_cov_16.445370_2 
I13.NODE_15171_length_4264_cov_9.904550_1 K07192
I13.NODE_15171_length_4264_cov_9.904550_2 K01665 K02619
I13.NODE_15171_length_4264_cov_9.904550_3 
I13.NODE_15171_length_4264_cov_9.904550_4 
I13.NODE_15177_length_7291_cov_10.982170.1.7243_1 K01819
I13.NODE_15177_length_7291_cov_10.982170.1.7243_2 K01819
I13.NODE_15177_length_7291_cov_10.982170.1.7243_3 K00917
I13.NODE_15177_length_7291_cov_10.982170.1.7243_4 K01635
I13.NODE_15177_length_7291_cov_10.982170.1.7243_5 K02531
I13.NODE_15177_length_7291_cov_10.982170.1.7243_6 K02786
I13.NODE_15177_length_7291_cov_10.982170.1.7243_7 K02787 K02788
I13.NODE_15177_length_7291_cov_10.982170.1.7243_8 K01220
I13.NODE_15197_length_5652_cov_12.066525_1 
I13.NODE_15197_length_5652_cov_12.066525_2 
I13.NODE_15197_length_5652_cov_12.066525_3 
I13.NODE_15197_length_5652_cov_12.066525_4 K06147
I13.NODE_15197_length_5652_cov_12.066525_5 K02021
I13.NODE_15197_length_5652_cov_12.066525_6 
I13.NODE_15211_length_569_cov_19.166960_1 
I13.NODE_15247_length_2585_cov_11.209285.1.2519_1 
I13.NODE_15247_length_2585_cov_11.209285.1.2519_2 
I13.NODE_15262_length_1060_cov_10.354717.140.1082_1 
I13.NODE_15288_length_3576_cov_11.848714_1 K02113
I13.NODE_15288_length_3576_cov_11.848714_2 K02109
I13.NODE_15288_length_3576_cov_11.848714_3 K02108
I13.NODE_15288_length_3576_cov_11.848714_4 K02110
I13.NODE_15288_length_3576_cov_11.848714_5 K08303
I13.NODE_15288_length_3576_cov_11.848714_6 
I13.NODE_15290_length_515_cov_15.487379_1 
I13.NODE_15290_length_515_cov_15.487379_2 
I13.NODE_15296_length_31864_cov_10.608681.1.12208_1 
I13.NODE_15296_length_31864_cov_10.608681.1.12208_10 K02529
I13.NODE_15296_length_31864_cov_10.608681.1.12208_11 K00849
I13.NODE_15296_length_31864_cov_10.608681.1.12208_12 K00964
I13.NODE_15296_length_31864_cov_10.608681.1.12208_2 
I13.NODE_15296_length_31864_cov_10.608681.1.12208_3 
I13.NODE_15296_length_31864_cov_10.608681.1.12208_4 K05847
I13.NODE_15296_length_31864_cov_10.608681.1.12208_5 K05845 K05846
I13.NODE_15296_length_31864_cov_10.608681.1.12208_6 
I13.NODE_15296_length_31864_cov_10.608681.1.12208_7 K03295
I13.NODE_15296_length_31864_cov_10.608681.1.12208_8 
I13.NODE_15296_length_31864_cov_10.608681.1.12208_9 K00001
I13.NODE_15296_length_31864_cov_10.608681.12512.29545_1 K03458
I13.NODE_15296_length_31864_cov_10.608681.12512.29545_10 
I13.NODE_15296_length_31864_cov_10.608681.12512.29545_11 K07806
I13.NODE_15296_length_31864_cov_10.608681.12512.29545_12 K01696
I13.NODE_15296_length_31864_cov_10.608681.12512.29545_13 K01657
I13.NODE_15296_length_31864_cov_10.608681.12512.29545_14 K01658
I13.NODE_15296_length_31864_cov_10.608681.12512.29545_15 K00766
I13.NODE_15296_length_31864_cov_10.608681.12512.29545_16 K01609
I13.NODE_15296_length_31864_cov_10.608681.12512.29545_17 K01817
I13.NODE_15296_length_31864_cov_10.608681.12512.29545_18 
I13.NODE_15296_length_31864_cov_10.608681.12512.29545_2 K03816
I13.NODE_15296_length_31864_cov_10.608681.12512.29545_3 
I13.NODE_15296_length_31864_cov_10.608681.12512.29545_4 K01142
I13.NODE_15296_length_31864_cov_10.608681.12512.29545_5 
I13.NODE_15296_length_31864_cov_10.608681.12512.29545_6 
I13.NODE_15296_length_31864_cov_10.608681.12512.29545_7 K06147
I13.NODE_15296_length_31864_cov_10.608681.12512.29545_8 K06147
I13.NODE_15296_length_31864_cov_10.608681.12512.29545_9 K03606
I13.NODE_15296_length_31864_cov_10.608681.29563.31886_1 K01696
I13.NODE_15296_length_31864_cov_10.608681.29563.31886_2 K01695
I13.NODE_15296_length_31864_cov_10.608681.29563.31886_3 K02236
I13.NODE_15296_length_31864_cov_10.608681.29563.31886_4 
I13.NODE_15302_length_1182_cov_16.803722_1 
I13.NODE_15366_length_8259_cov_12.775033_1 K03693
I13.NODE_15366_length_8259_cov_12.775033_2 
I13.NODE_15366_length_8259_cov_12.775033_3 K00674
I13.NODE_15366_length_8259_cov_12.775033_4 K05823
I13.NODE_15366_length_8259_cov_12.775033_5 K01934
I13.NODE_15366_length_8259_cov_12.775033_6 K01362
I13.NODE_15366_length_8259_cov_12.775033_7 K00963
I13.NODE_15366_length_8259_cov_12.775033_8 K00057
I13.NODE_15386_length_1356_cov_16.137905_1 
I13.NODE_15393_length_10788_cov_12.966073_1 K01733
I13.NODE_15393_length_10788_cov_12.966073_10 K00680
I13.NODE_15393_length_10788_cov_12.966073_11 K01443
I13.NODE_15393_length_10788_cov_12.966073_2 
I13.NODE_15393_length_10788_cov_12.966073_3 
I13.NODE_15393_length_10788_cov_12.966073_4 
I13.NODE_15393_length_10788_cov_12.966073_5 
I13.NODE_15393_length_10788_cov_12.966073_6 K08987
I13.NODE_15393_length_10788_cov_12.966073_7 K01304
I13.NODE_15393_length_10788_cov_12.966073_8 
I13.NODE_15393_length_10788_cov_12.966073_9 K00773
I13.NODE_15420_length_854_cov_7.642857_1 
I13.NODE_15447_length_1928_cov_11.648859_1 
I13.NODE_15447_length_1928_cov_11.648859_2 K07173
I13.NODE_15458_length_636_cov_10.534591_1 
I13.NODE_15480_length_37821_cov_10.583856_1 K01281
I13.NODE_15480_length_37821_cov_10.583856_10 K03086
I13.NODE_15480_length_37821_cov_10.583856_11 K02316
I13.NODE_15480_length_37821_cov_10.583856_12 K05833
I13.NODE_15480_length_37821_cov_10.583856_13 
I13.NODE_15480_length_37821_cov_10.583856_14 K05832
I13.NODE_15480_length_37821_cov_10.583856_15 K01989
I13.NODE_15480_length_37821_cov_10.583856_16 K01595
I13.NODE_15480_length_37821_cov_10.583856_17 K03588
I13.NODE_15480_length_37821_cov_10.583856_18 K07533
I13.NODE_15480_length_37821_cov_10.583856_19 K00599
I13.NODE_15480_length_37821_cov_10.583856_2 K03402
I13.NODE_15480_length_37821_cov_10.583856_20 K08602
I13.NODE_15480_length_37821_cov_10.583856_21 K06198
I13.NODE_15480_length_37821_cov_10.583856_22 
I13.NODE_15480_length_37821_cov_10.583856_23 K03664
I13.NODE_15480_length_37821_cov_10.583856_24 K12573
I13.NODE_15480_length_37821_cov_10.583856_25 K03075
I13.NODE_15480_length_37821_cov_10.583856_26 K08161
I13.NODE_15480_length_37821_cov_10.583856_27 K00859
I13.NODE_15480_length_37821_cov_10.583856_28 K10563
I13.NODE_15480_length_37821_cov_10.583856_29 K03595
I13.NODE_15480_length_37821_cov_10.583856_3 
I13.NODE_15480_length_37821_cov_10.583856_30 K07042
I13.NODE_15480_length_37821_cov_10.583856_31 
I13.NODE_15480_length_37821_cov_10.583856_32 K01227
I13.NODE_15480_length_37821_cov_10.583856_33 K00226
I13.NODE_15480_length_37821_cov_10.583856_34 K02823
I13.NODE_15480_length_37821_cov_10.583856_35 K01759
I13.NODE_15480_length_37821_cov_10.583856_4 K03979
I13.NODE_15480_length_37821_cov_10.583856_5 
I13.NODE_15480_length_37821_cov_10.583856_6 
I13.NODE_15480_length_37821_cov_10.583856_7 K03429
I13.NODE_15480_length_37821_cov_10.583856_8 K13678
I13.NODE_15480_length_37821_cov_10.583856_9 
I13.NODE_15508_length_990_cov_16.993938_1 K01000
I13.NODE_15523_length_838_cov_3.941527_1 
I13.NODE_15531_length_515_cov_7.163107_1 
I13.NODE_15560_length_1623_cov_16.028343_1 
I13.NODE_15560_length_1623_cov_16.028343_2 
I13.NODE_15566_length_405_cov_15.382716_1 
I13.NODE_15579_length_1086_cov_10.009208_1 K01889
I13.NODE_15605_length_472_cov_17.368645_1 
I13.NODE_15605_length_472_cov_17.368645_2 
I13.NODE_15651_length_7813_cov_12.177780_1 
I13.NODE_15651_length_7813_cov_12.177780_2 K03498
I13.NODE_15651_length_7813_cov_12.177780_3 K03499
I13.NODE_15651_length_7813_cov_12.177780_4 
I13.NODE_15651_length_7813_cov_12.177780_5 
I13.NODE_15651_length_7813_cov_12.177780_6 K10682
I13.NODE_15651_length_7813_cov_12.177780_7 K10681
I13.NODE_15670_length_41257_cov_11.089997.1.10024_1 
I13.NODE_15670_length_41257_cov_11.089997.1.10024_10 
I13.NODE_15670_length_41257_cov_11.089997.1.10024_11 
I13.NODE_15670_length_41257_cov_11.089997.1.10024_12 
I13.NODE_15670_length_41257_cov_11.089997.1.10024_13 K01491
I13.NODE_15670_length_41257_cov_11.089997.1.10024_14 
I13.NODE_15670_length_41257_cov_11.089997.1.10024_2 
I13.NODE_15670_length_41257_cov_11.089997.1.10024_3 
I13.NODE_15670_length_41257_cov_11.089997.1.10024_4 K03784
I13.NODE_15670_length_41257_cov_11.089997.1.10024_5 
I13.NODE_15670_length_41257_cov_11.089997.1.10024_6 K03783
I13.NODE_15670_length_41257_cov_11.089997.1.10024_7 
I13.NODE_15670_length_41257_cov_11.089997.1.10024_8 K01839
I13.NODE_15670_length_41257_cov_11.089997.1.10024_9 K01807
I13.NODE_15670_length_41257_cov_11.089997.10296.41279_1 
I13.NODE_15670_length_41257_cov_11.089997.10296.41279_10 
I13.NODE_15670_length_41257_cov_11.089997.10296.41279_11 K03152
I13.NODE_15670_length_41257_cov_11.089997.10296.41279_12 K05837
I13.NODE_15670_length_41257_cov_11.089997.10296.41279_13 K03722
I13.NODE_15670_length_41257_cov_11.089997.10296.41279_14 
I13.NODE_15670_length_41257_cov_11.089997.10296.41279_15 
I13.NODE_15670_length_41257_cov_11.089997.10296.41279_16 
I13.NODE_15670_length_41257_cov_11.089997.10296.41279_17 K00936
I13.NODE_15670_length_41257_cov_11.089997.10296.41279_18 
I13.NODE_15670_length_41257_cov_11.089997.10296.41279_19 
I13.NODE_15670_length_41257_cov_11.089997.10296.41279_2 K02029
I13.NODE_15670_length_41257_cov_11.089997.10296.41279_20 K01256
I13.NODE_15670_length_41257_cov_11.089997.10296.41279_21 
I13.NODE_15670_length_41257_cov_11.089997.10296.41279_22 
I13.NODE_15670_length_41257_cov_11.089997.10296.41279_23 
I13.NODE_15670_length_41257_cov_11.089997.10296.41279_24 K00059
I13.NODE_15670_length_41257_cov_11.089997.10296.41279_25 
I13.NODE_15670_length_41257_cov_11.089997.10296.41279_26 K06607
I13.NODE_15670_length_41257_cov_11.089997.10296.41279_27 K01874
I13.NODE_15670_length_41257_cov_11.089997.10296.41279_28 K02004
I13.NODE_15670_length_41257_cov_11.089997.10296.41279_29 K09810
I13.NODE_15670_length_41257_cov_11.089997.10296.41279_3 
I13.NODE_15670_length_41257_cov_11.089997.10296.41279_30 K02005
I13.NODE_15670_length_41257_cov_11.089997.10296.41279_31 K00383
I13.NODE_15670_length_41257_cov_11.089997.10296.41279_4 K03697
I13.NODE_15670_length_41257_cov_11.089997.10296.41279_5 K03574
I13.NODE_15670_length_41257_cov_11.089997.10296.41279_6 
I13.NODE_15670_length_41257_cov_11.089997.10296.41279_7 
I13.NODE_15670_length_41257_cov_11.089997.10296.41279_8 K06286
I13.NODE_15670_length_41257_cov_11.089997.10296.41279_9 K02470
I13.NODE_15766_length_531_cov_4.561205_1 
I13.NODE_15809_length_1288_cov_17.020964_1 
I13.NODE_15865_length_4590_cov_10.768410.1045.4612_1 
I13.NODE_15865_length_4590_cov_10.768410.1045.4612_2 K00826
I13.NODE_15865_length_4590_cov_10.768410.1045.4612_3 
I13.NODE_15882_length_570_cov_16.685965_1 K04072
I13.NODE_15892_length_381_cov_13.167979_1 
I13.NODE_15894_length_864_cov_10.820601_1 K01999
I13.NODE_15927_length_19806_cov_11.073867_1 K00857
I13.NODE_15927_length_19806_cov_11.073867_10 K01258
I13.NODE_15927_length_19806_cov_11.073867_11 
I13.NODE_15927_length_19806_cov_11.073867_12 
I13.NODE_15927_length_19806_cov_11.073867_13 K09815
I13.NODE_15927_length_19806_cov_11.073867_14 K03294
I13.NODE_15927_length_19806_cov_11.073867_15 
I13.NODE_15927_length_19806_cov_11.073867_16 K06196
I13.NODE_15927_length_19806_cov_11.073867_2 K01821
I13.NODE_15927_length_19806_cov_11.073867_3 K03650
I13.NODE_15927_length_19806_cov_11.073867_4 K01714
I13.NODE_15927_length_19806_cov_11.073867_5 K00133
I13.NODE_15927_length_19806_cov_11.073867_6 
I13.NODE_15927_length_19806_cov_11.073867_7 
I13.NODE_15927_length_19806_cov_11.073867_8 K03282
I13.NODE_15927_length_19806_cov_11.073867_9 K01772
I13.NODE_16004_length_538_cov_6.317844_1 
I13.NODE_16062_length_3442_cov_10.902092_1 K02072
I13.NODE_16062_length_3442_cov_10.902092_2 K02071
I13.NODE_16062_length_3442_cov_10.902092_3 K01439
I13.NODE_16062_length_3442_cov_10.902092_4 
I13.NODE_16107_length_575_cov_10.723478_1 K02614
I13.NODE_16197_length_7965_cov_9.957941.1.927_1 K00016
I13.NODE_16197_length_7965_cov_9.957941.1.927_2 
I13.NODE_16197_length_7965_cov_9.957941.1260.7987_1 K02469
I13.NODE_16197_length_7965_cov_9.957941.1260.7987_2 K07284
I13.NODE_16197_length_7965_cov_9.957941.1260.7987_3 
I13.NODE_16197_length_7965_cov_9.957941.1260.7987_4 K01740
I13.NODE_16197_length_7965_cov_9.957941.1260.7987_5 
I13.NODE_16197_length_7965_cov_9.957941.1260.7987_6 
I13.NODE_16209_length_5565_cov_10.681761.1.5480_1 
I13.NODE_16209_length_5565_cov_10.681761.1.5480_2 K01890
I13.NODE_16209_length_5565_cov_10.681761.1.5480_3 K01990
I13.NODE_16209_length_5565_cov_10.681761.1.5480_4 K01992
I13.NODE_16209_length_5565_cov_10.681761.1.5480_5 K02871
I13.NODE_16234_length_2566_cov_11.032346_1 
I13.NODE_16234_length_2566_cov_11.032346_2 K09698
I13.NODE_16234_length_2566_cov_11.032346_3 K01810
I13.NODE_16257_length_1581_cov_6.685009.335.1603_1 
I13.NODE_16257_length_1581_cov_6.685009.335.1603_2 K00705
I13.NODE_16266_length_1222_cov_10.132569_1 
I13.NODE_16266_length_1222_cov_10.132569_2 K02440
I13.NODE_16418_length_27429_cov_10.722702.1.18480_1 K00936
I13.NODE_16418_length_27429_cov_10.722702.1.18480_10 
I13.NODE_16418_length_27429_cov_10.722702.1.18480_11 
I13.NODE_16418_length_27429_cov_10.722702.1.18480_12 
I13.NODE_16418_length_27429_cov_10.722702.1.18480_13 K07560
I13.NODE_16418_length_27429_cov_10.722702.1.18480_14 K00951
I13.NODE_16418_length_27429_cov_10.722702.1.18480_15 
I13.NODE_16418_length_27429_cov_10.722702.1.18480_16 
I13.NODE_16418_length_27429_cov_10.722702.1.18480_17 
I13.NODE_16418_length_27429_cov_10.722702.1.18480_18 K07386
I13.NODE_16418_length_27429_cov_10.722702.1.18480_19 
I13.NODE_16418_length_27429_cov_10.722702.1.18480_2 K02483
I13.NODE_16418_length_27429_cov_10.722702.1.18480_20 K09820
I13.NODE_16418_length_27429_cov_10.722702.1.18480_21 K09819
I13.NODE_16418_length_27429_cov_10.722702.1.18480_3 
I13.NODE_16418_length_27429_cov_10.722702.1.18480_4 
I13.NODE_16418_length_27429_cov_10.722702.1.18480_5 
I13.NODE_16418_length_27429_cov_10.722702.1.18480_6 
I13.NODE_16418_length_27429_cov_10.722702.1.18480_7 
I13.NODE_16418_length_27429_cov_10.722702.1.18480_8 
I13.NODE_16418_length_27429_cov_10.722702.1.18480_9 K03709
I13.NODE_16418_length_27429_cov_10.722702.18756.27451_1 
I13.NODE_16418_length_27429_cov_10.722702.18756.27451_2 K09818
I13.NODE_16418_length_27429_cov_10.722702.18756.27451_3 K11065
I13.NODE_16418_length_27429_cov_10.722702.18756.27451_4 K02004
I13.NODE_16418_length_27429_cov_10.722702.18756.27451_5 K02003
I13.NODE_16418_length_27429_cov_10.722702.18756.27451_6 
I13.NODE_16418_length_27429_cov_10.722702.18756.27451_7 K01834
I13.NODE_16460_length_2170_cov_11.705991.76.2192_1 K00526
I13.NODE_16460_length_2170_cov_11.705991.76.2192_2 K02530
I13.NODE_16460_length_2170_cov_11.705991.76.2192_3 
I13.NODE_16460_length_2170_cov_11.705991.76.2192_4 
I13.NODE_16461_length_717_cov_8.698745_1 K03427
I13.NODE_16516_length_5952_cov_10.677588_1 
I13.NODE_16516_length_5952_cov_10.677588_2 
I13.NODE_16516_length_5952_cov_10.677588_3 
I13.NODE_16516_length_5952_cov_10.677588_4 K07444
I13.NODE_16516_length_5952_cov_10.677588_5 
I13.NODE_16516_length_5952_cov_10.677588_6 
I13.NODE_16542_length_920_cov_4.893478_1 
I13.NODE_16587_length_759_cov_8.769433_1 
I13.NODE_16620_length_6554_cov_10.718645_1 K00869
I13.NODE_16620_length_6554_cov_10.718645_2 K01597
I13.NODE_16620_length_6554_cov_10.718645_3 K00938
I13.NODE_16620_length_6554_cov_10.718645_4 K01823
I13.NODE_16620_length_6554_cov_10.718645_5 
I13.NODE_16620_length_6554_cov_10.718645_6 K00936
I13.NODE_16620_length_6554_cov_10.718645_7 K11618
I13.NODE_16634_length_16703_cov_12.788601_1 
I13.NODE_16634_length_16703_cov_12.788601_10 
I13.NODE_16634_length_16703_cov_12.788601_11 
I13.NODE_16634_length_16703_cov_12.788601_12 
I13.NODE_16634_length_16703_cov_12.788601_13 
I13.NODE_16634_length_16703_cov_12.788601_14 
I13.NODE_16634_length_16703_cov_12.788601_15 
I13.NODE_16634_length_16703_cov_12.788601_16 
I13.NODE_16634_length_16703_cov_12.788601_17 
I13.NODE_16634_length_16703_cov_12.788601_18 
I13.NODE_16634_length_16703_cov_12.788601_19 
I13.NODE_16634_length_16703_cov_12.788601_2 
I13.NODE_16634_length_16703_cov_12.788601_20 
I13.NODE_16634_length_16703_cov_12.788601_21 
I13.NODE_16634_length_16703_cov_12.788601_22 
I13.NODE_16634_length_16703_cov_12.788601_3 
I13.NODE_16634_length_16703_cov_12.788601_4 
I13.NODE_16634_length_16703_cov_12.788601_5 
I13.NODE_16634_length_16703_cov_12.788601_6 
I13.NODE_16634_length_16703_cov_12.788601_7 
I13.NODE_16634_length_16703_cov_12.788601_8 
I13.NODE_16634_length_16703_cov_12.788601_9 
I13.NODE_16719_length_426_cov_15.427230_1 
I13.NODE_16741_length_2108_cov_13.182163_1 
I13.NODE_16741_length_2108_cov_13.182163_2 K01176
I13.NODE_16742_length_765_cov_15.190849_1 
I13.NODE_16957_length_13844_cov_11.302947_1 
I13.NODE_16957_length_13844_cov_11.302947_10 K00763
I13.NODE_16957_length_13844_cov_11.302947_11 
I13.NODE_16957_length_13844_cov_11.302947_12 K07729
I13.NODE_16957_length_13844_cov_11.302947_13 
I13.NODE_16957_length_13844_cov_11.302947_14 
I13.NODE_16957_length_13844_cov_11.302947_2 
I13.NODE_16957_length_13844_cov_11.302947_3 K07718
I13.NODE_16957_length_13844_cov_11.302947_4 
I13.NODE_16957_length_13844_cov_11.302947_5 K12267
I13.NODE_16957_length_13844_cov_11.302947_6 
I13.NODE_16957_length_13844_cov_11.302947_7 K06196
I13.NODE_16957_length_13844_cov_11.302947_8 
I13.NODE_16957_length_13844_cov_11.302947_9 K01916
I13.NODE_16993_length_675_cov_15.690371_1 
I13.NODE_17078_length_6195_cov_11.068281.1.1435_1 
I13.NODE_17078_length_6195_cov_11.068281.1.1435_2 
I13.NODE_17078_length_6195_cov_11.068281.1.1435_3 
I13.NODE_17126_length_18597_cov_11.342045.92.18619_1 
I13.NODE_17126_length_18597_cov_11.342045.92.18619_10 
I13.NODE_17126_length_18597_cov_11.342045.92.18619_11 K05896
I13.NODE_17126_length_18597_cov_11.342045.92.18619_12 K06024
I13.NODE_17126_length_18597_cov_11.342045.92.18619_13 K06178
I13.NODE_17126_length_18597_cov_11.342045.92.18619_14 K08998
I13.NODE_17126_length_18597_cov_11.342045.92.18619_15 K02016
I13.NODE_17126_length_18597_cov_11.342045.92.18619_16 K02013
I13.NODE_17126_length_18597_cov_11.342045.92.18619_17 K02015
I13.NODE_17126_length_18597_cov_11.342045.92.18619_18 K02015
I13.NODE_17126_length_18597_cov_11.342045.92.18619_19 
I13.NODE_17126_length_18597_cov_11.342045.92.18619_2 
I13.NODE_17126_length_18597_cov_11.342045.92.18619_20 K01784
I13.NODE_17126_length_18597_cov_11.342045.92.18619_21 K01261
I13.NODE_17126_length_18597_cov_11.342045.92.18619_22 
I13.NODE_17126_length_18597_cov_11.342045.92.18619_23 K03324
I13.NODE_17126_length_18597_cov_11.342045.92.18619_3 
I13.NODE_17126_length_18597_cov_11.342045.92.18619_4 K05833
I13.NODE_17126_length_18597_cov_11.342045.92.18619_5 K09976
I13.NODE_17126_length_18597_cov_11.342045.92.18619_6 K01776
I13.NODE_17126_length_18597_cov_11.342045.92.18619_7 K01516
I13.NODE_17126_length_18597_cov_11.342045.92.18619_8 K07095
I13.NODE_17126_length_18597_cov_11.342045.92.18619_9 
I13.NODE_17133_length_3859_cov_13.041720_1 
I13.NODE_17133_length_3859_cov_13.041720_2 
I13.NODE_17151_length_10531_cov_10.106828.1.10478_1 
I13.NODE_17151_length_10531_cov_10.106828.1.10478_2 K01060
I13.NODE_17151_length_10531_cov_10.106828.1.10478_3 K03655
I13.NODE_17151_length_10531_cov_10.106828.1.10478_4 K01775
I13.NODE_17151_length_10531_cov_10.106828.1.10478_5 K00997
I13.NODE_17151_length_10531_cov_10.106828.1.10478_6 K01626
I13.NODE_17151_length_10531_cov_10.106828.1.10478_7 K01626
I13.NODE_17151_length_10531_cov_10.106828.1.10478_8 K03070
I13.NODE_17228_length_1498_cov_13.181576_1 K00563
I13.NODE_17277_length_25707_cov_10.641188.1.24590_1 K00789
I13.NODE_17277_length_25707_cov_10.641188.1.24590_10 K03734
I13.NODE_17277_length_25707_cov_10.641188.1.24590_11 K00359
I13.NODE_17277_length_25707_cov_10.641188.1.24590_12 K06215
I13.NODE_17277_length_25707_cov_10.641188.1.24590_13 K08681
I13.NODE_17277_length_25707_cov_10.641188.1.24590_14 K11068
I13.NODE_17277_length_25707_cov_10.641188.1.24590_15 
I13.NODE_17277_length_25707_cov_10.641188.1.24590_16 
I13.NODE_17277_length_25707_cov_10.641188.1.24590_17 K00567
I13.NODE_17277_length_25707_cov_10.641188.1.24590_18 
I13.NODE_17277_length_25707_cov_10.641188.1.24590_19 K02029
I13.NODE_17277_length_25707_cov_10.641188.1.24590_2 K01463
I13.NODE_17277_length_25707_cov_10.641188.1.24590_20 K02028
I13.NODE_17277_length_25707_cov_10.641188.1.24590_21 
I13.NODE_17277_length_25707_cov_10.641188.1.24590_22 K00384
I13.NODE_17277_length_25707_cov_10.641188.1.24590_23 K03218
I13.NODE_17277_length_25707_cov_10.641188.1.24590_24 K01462
I13.NODE_17277_length_25707_cov_10.641188.1.24590_25 K07282
I13.NODE_17277_length_25707_cov_10.641188.1.24590_26 K07024
I13.NODE_17277_length_25707_cov_10.641188.1.24590_27 K01062
I13.NODE_17277_length_25707_cov_10.641188.1.24590_3 K00100
I13.NODE_17277_length_25707_cov_10.641188.1.24590_4 
I13.NODE_17277_length_25707_cov_10.641188.1.24590_5 K01878
I13.NODE_17277_length_25707_cov_10.641188.1.24590_6 K01879
I13.NODE_17277_length_25707_cov_10.641188.1.24590_7 
I13.NODE_17277_length_25707_cov_10.641188.1.24590_8 
I13.NODE_17277_length_25707_cov_10.641188.1.24590_9 
I13.NODE_17277_length_25707_cov_10.641188.24728.25729_1 K03322
I13.NODE_17339_length_481_cov_6.573804_1 K02863
I13.NODE_17540_length_19117_cov_10.355809_1 
I13.NODE_17540_length_19117_cov_10.355809_10 K00950 K01633
I13.NODE_17540_length_19117_cov_10.355809_11 K01495
I13.NODE_17540_length_19117_cov_10.355809_12 K01927
I13.NODE_17540_length_19117_cov_10.355809_13 K00796
I13.NODE_17540_length_19117_cov_10.355809_14 K07052
I13.NODE_17540_length_19117_cov_10.355809_15 K06901
I13.NODE_17540_length_19117_cov_10.355809_16 K07024
I13.NODE_17540_length_19117_cov_10.355809_17 K00001
I13.NODE_17540_length_19117_cov_10.355809_18 K02793 K02794
I13.NODE_17540_length_19117_cov_10.355809_19 K02795
I13.NODE_17540_length_19117_cov_10.355809_2 K02914
I13.NODE_17540_length_19117_cov_10.355809_20 K02796
I13.NODE_17540_length_19117_cov_10.355809_21 
I13.NODE_17540_length_19117_cov_10.355809_3 K10907
I13.NODE_17540_length_19117_cov_10.355809_4 
I13.NODE_17540_length_19117_cov_10.355809_5 K06149
I13.NODE_17540_length_19117_cov_10.355809_6 K07024
I13.NODE_17540_length_19117_cov_10.355809_7 K01424
I13.NODE_17540_length_19117_cov_10.355809_8 K02529
I13.NODE_17540_length_19117_cov_10.355809_9 
I13.NODE_17548_length_1386_cov_16.263348_1 
I13.NODE_17779_length_465_cov_16.131184_1 
I13.NODE_17812_length_605_cov_8.080992_1 
I13.NODE_17857_length_1097_cov_8.648131_1 K00262
I13.NODE_17857_length_1097_cov_8.648131_2 
I13.NODE_17896_length_6592_cov_12.185376.1.6566_1 
I13.NODE_17896_length_6592_cov_12.185376.1.6566_2 K00927
I13.NODE_17896_length_6592_cov_12.185376.1.6566_3 
I13.NODE_17896_length_6592_cov_12.185376.1.6566_4 
I13.NODE_17922_length_8064_cov_10.063740_1 K11071
I13.NODE_17922_length_8064_cov_10.063740_2 K11070
I13.NODE_17922_length_8064_cov_10.063740_3 K11069
I13.NODE_17922_length_8064_cov_10.063740_4 
I13.NODE_17922_length_8064_cov_10.063740_5 
I13.NODE_17922_length_8064_cov_10.063740_6 K01872
I13.NODE_17922_length_8064_cov_10.063740_7 K01176
I13.NODE_17922_length_8064_cov_10.063740_8 
I13.NODE_18012_length_758_cov_9.515831.1.563_1 
I13.NODE_18012_length_758_cov_9.515831.1.563_2 K02063
I13.NODE_18074_length_7080_cov_11.513842_1 K03763
I13.NODE_18074_length_7080_cov_11.513842_2 
I13.NODE_18074_length_7080_cov_11.513842_3 
I13.NODE_18074_length_7080_cov_11.513842_4 
I13.NODE_18092_length_2819_cov_8.377793.1.1520_1 
I13.NODE_18092_length_2819_cov_8.377793.1.1520_2 K06896
I13.NODE_18092_length_2819_cov_8.377793.1.1520_3 
I13.NODE_18092_length_2819_cov_8.377793.1589.2841_1 
I13.NODE_18095_length_1461_cov_11.238877_1 
I13.NODE_18095_length_1461_cov_11.238877_2 
I13.NODE_18168_length_6887_cov_10.569333_1 
I13.NODE_18168_length_6887_cov_10.569333_2 K06147
I13.NODE_18168_length_6887_cov_10.569333_3 
I13.NODE_18168_length_6887_cov_10.569333_4 
I13.NODE_18168_length_6887_cov_10.569333_5 
I13.NODE_18168_length_6887_cov_10.569333_6 
I13.NODE_18168_length_6887_cov_10.569333_7 
I13.NODE_18168_length_6887_cov_10.569333_8 
I13.NODE_18168_length_6887_cov_10.569333_9 
I13.NODE_18227_length_4169_cov_8.906452_1 K00566
I13.NODE_18227_length_4169_cov_8.906452_2 
I13.NODE_18227_length_4169_cov_8.906452_3 
I13.NODE_18227_length_4169_cov_8.906452_4 K03495
I13.NODE_18377_length_11942_cov_13.118238_1 K01893
I13.NODE_18377_length_11942_cov_13.118238_2 K00812
I13.NODE_18377_length_11942_cov_13.118238_3 
I13.NODE_18377_length_11942_cov_13.118238_4 
I13.NODE_18377_length_11942_cov_13.118238_5 
I13.NODE_18377_length_11942_cov_13.118238_6 
I13.NODE_18377_length_11942_cov_13.118238_7 
I13.NODE_18463_length_43132_cov_11.069879.1.42967_1 K11072
I13.NODE_18463_length_43132_cov_11.069879.1.42967_10 K02036
I13.NODE_18463_length_43132_cov_11.069879.1.42967_11 K02038
I13.NODE_18463_length_43132_cov_11.069879.1.42967_12 K02037
I13.NODE_18463_length_43132_cov_11.069879.1.42967_13 K02040
I13.NODE_18463_length_43132_cov_11.069879.1.42967_14 
I13.NODE_18463_length_43132_cov_11.069879.1.42967_15 K00599
I13.NODE_18463_length_43132_cov_11.069879.1.42967_16 K01092
I13.NODE_18463_length_43132_cov_11.069879.1.42967_17 
I13.NODE_18463_length_43132_cov_11.069879.1.42967_18 K00537
I13.NODE_18463_length_43132_cov_11.069879.1.42967_19 
I13.NODE_18463_length_43132_cov_11.069879.1.42967_2 K00075
I13.NODE_18463_length_43132_cov_11.069879.1.42967_20 
I13.NODE_18463_length_43132_cov_11.069879.1.42967_21 
I13.NODE_18463_length_43132_cov_11.069879.1.42967_22 
I13.NODE_18463_length_43132_cov_11.069879.1.42967_23 
I13.NODE_18463_length_43132_cov_11.069879.1.42967_24 
I13.NODE_18463_length_43132_cov_11.069879.1.42967_25 K01101
I13.NODE_18463_length_43132_cov_11.069879.1.42967_26 K01071
I13.NODE_18463_length_43132_cov_11.069879.1.42967_27 K02495
I13.NODE_18463_length_43132_cov_11.069879.1.42967_28 
I13.NODE_18463_length_43132_cov_11.069879.1.42967_29 
I13.NODE_18463_length_43132_cov_11.069879.1.42967_3 
I13.NODE_18463_length_43132_cov_11.069879.1.42967_30 K13292
I13.NODE_18463_length_43132_cov_11.069879.1.42967_31 K06023
I13.NODE_18463_length_43132_cov_11.069879.1.42967_32 
I13.NODE_18463_length_43132_cov_11.069879.1.42967_33 K02564
I13.NODE_18463_length_43132_cov_11.069879.1.42967_34 K07568
I13.NODE_18463_length_43132_cov_11.069879.1.42967_35 K07058
I13.NODE_18463_length_43132_cov_11.069879.1.42967_36 K03316
I13.NODE_18463_length_43132_cov_11.069879.1.42967_37 
I13.NODE_18463_length_43132_cov_11.069879.1.42967_38 
I13.NODE_18463_length_43132_cov_11.069879.1.42967_39 K07139
I13.NODE_18463_length_43132_cov_11.069879.1.42967_4 K01575
I13.NODE_18463_length_43132_cov_11.069879.1.42967_40 
I13.NODE_18463_length_43132_cov_11.069879.1.42967_41 K01190
I13.NODE_18463_length_43132_cov_11.069879.1.42967_42 
I13.NODE_18463_length_43132_cov_11.069879.1.42967_5 K00375
I13.NODE_18463_length_43132_cov_11.069879.1.42967_6 K02030
I13.NODE_18463_length_43132_cov_11.069879.1.42967_7 
I13.NODE_18463_length_43132_cov_11.069879.1.42967_8 K02039
I13.NODE_18463_length_43132_cov_11.069879.1.42967_9 K02036
I13.NODE_18489_length_395_cov_7.967089_1 
I13.NODE_18853_length_1641_cov_9.864717_1 K01876
I13.NODE_1900_length_611_cov_8.350245_1 K01496
I13.NODE_19017_length_1344_cov_11.576637_1 
I13.NODE_19017_length_1344_cov_11.576637_2 
I13.NODE_19017_length_1344_cov_11.576637_3 
I13.NODE_19018_length_1882_cov_9.735919_1 
I13.NODE_19018_length_1882_cov_9.735919_2 K01096
I13.NODE_19018_length_1882_cov_9.735919_3 
I13.NODE_19090_length_4329_cov_10.337954_1 K02867
I13.NODE_19090_length_4329_cov_10.337954_2 K07260
I13.NODE_19090_length_4329_cov_10.337954_3 
I13.NODE_19090_length_4329_cov_10.337954_4 
I13.NODE_19090_length_4329_cov_10.337954_5 K03311
I13.NODE_19383_length_407_cov_16.955774_1 
I13.NODE_19383_length_407_cov_16.955774_2 
I13.NODE_2040_length_5113_cov_15.549971.1.5100_1 
I13.NODE_2040_length_5113_cov_15.549971.1.5100_2 K02027
I13.NODE_2040_length_5113_cov_15.549971.1.5100_3 K02026
I13.NODE_2040_length_5113_cov_15.549971.1.5100_4 K02025
I13.NODE_2040_length_5113_cov_15.549971.1.5100_5 K02529
I13.NODE_21289_length_3654_cov_12.595785_1 K02035
I13.NODE_21289_length_3654_cov_12.595785_2 K05366
I13.NODE_2169_length_2256_cov_14.913120_1 K02357
I13.NODE_2169_length_2256_cov_14.913120_2 K01738
I13.NODE_2169_length_2256_cov_14.913120_3 
I13.NODE_2173_length_2131_cov_18.387142_1 K02240
I13.NODE_2173_length_2131_cov_18.387142_2 K02242
I13.NODE_2374_length_1803_cov_14.685524_1 K04763
I13.NODE_2374_length_1803_cov_14.685524_2 
I13.NODE_2444_length_4304_cov_9.924256_1 
I13.NODE_2444_length_4304_cov_9.924256_2 K03574
I13.NODE_2444_length_4304_cov_9.924256_3 K02687
I13.NODE_2444_length_4304_cov_9.924256_4 
I13.NODE_2444_length_4304_cov_9.924256_5 K09761
I13.NODE_2444_length_4304_cov_9.924256_6 K01417
I13.NODE_2517_length_640_cov_4.145312_1 
I13.NODE_2610_length_599_cov_11.273789_1 
I13.NODE_2721_length_507_cov_11.248521_1 
I13.NODE_2924_length_579_cov_12.538860_1 
I13.NODE_2978_length_19356_cov_16.220448_1 
I13.NODE_2978_length_19356_cov_16.220448_10 
I13.NODE_2978_length_19356_cov_16.220448_11 
I13.NODE_2978_length_19356_cov_16.220448_12 
I13.NODE_2978_length_19356_cov_16.220448_13 
I13.NODE_2978_length_19356_cov_16.220448_14 
I13.NODE_2978_length_19356_cov_16.220448_15 
I13.NODE_2978_length_19356_cov_16.220448_16 
I13.NODE_2978_length_19356_cov_16.220448_17 
I13.NODE_2978_length_19356_cov_16.220448_18 
I13.NODE_2978_length_19356_cov_16.220448_19 
I13.NODE_2978_length_19356_cov_16.220448_2 
I13.NODE_2978_length_19356_cov_16.220448_20 
I13.NODE_2978_length_19356_cov_16.220448_21 K06904
I13.NODE_2978_length_19356_cov_16.220448_22 
I13.NODE_2978_length_19356_cov_16.220448_23 
I13.NODE_2978_length_19356_cov_16.220448_24 
I13.NODE_2978_length_19356_cov_16.220448_25 
I13.NODE_2978_length_19356_cov_16.220448_3 
I13.NODE_2978_length_19356_cov_16.220448_4 
I13.NODE_2978_length_19356_cov_16.220448_5 
I13.NODE_2978_length_19356_cov_16.220448_6 
I13.NODE_2978_length_19356_cov_16.220448_7 
I13.NODE_2978_length_19356_cov_16.220448_8 
I13.NODE_2978_length_19356_cov_16.220448_9 
I13.NODE_3024_length_25204_cov_10.940763.18278.25226_1 K02078
I13.NODE_3024_length_25204_cov_10.940763.18278.25226_2 K02371
I13.NODE_3024_length_25204_cov_10.940763.18278.25226_3 K00645
I13.NODE_3024_length_25204_cov_10.940763.18278.25226_4 K00059
I13.NODE_3024_length_25204_cov_10.940763.18278.25226_5 K09458
I13.NODE_3024_length_25204_cov_10.940763.18278.25226_6 K02160
I13.NODE_3024_length_25204_cov_10.940763.18278.25226_7 K02372
I13.NODE_3024_length_25204_cov_10.940763.18278.25226_8 K01961
I13.NODE_3024_length_25204_cov_10.940763.18278.25226_9 
I13.NODE_3024_length_25204_cov_10.940763.226.18007_1 
I13.NODE_3024_length_25204_cov_10.940763.226.18007_10 K11041
I13.NODE_3024_length_25204_cov_10.940763.226.18007_11 K01875
I13.NODE_3024_length_25204_cov_10.940763.226.18007_12 
I13.NODE_3024_length_25204_cov_10.940763.226.18007_13 K00928
I13.NODE_3024_length_25204_cov_10.940763.226.18007_14 K01692
I13.NODE_3024_length_25204_cov_10.940763.226.18007_15 K03712
I13.NODE_3024_length_25204_cov_10.940763.226.18007_16 K00648
I13.NODE_3024_length_25204_cov_10.940763.226.18007_2 K03581
I13.NODE_3024_length_25204_cov_10.940763.226.18007_3 K03100
I13.NODE_3024_length_25204_cov_10.940763.226.18007_4 K03471
I13.NODE_3024_length_25204_cov_10.940763.226.18007_5 
I13.NODE_3024_length_25204_cov_10.940763.226.18007_6 
I13.NODE_3024_length_25204_cov_10.940763.226.18007_7 K07456
I13.NODE_3024_length_25204_cov_10.940763.226.18007_8 K03310
I13.NODE_3024_length_25204_cov_10.940763.226.18007_9 
I13.NODE_3118_length_743_cov_5.804845_1 
I13.NODE_3118_length_743_cov_5.804845_2 
I13.NODE_31267_length_1600_cov_8.219375_1 
I13.NODE_31267_length_1600_cov_8.219375_2 K07104
I13.NODE_31267_length_1600_cov_8.219375_3 K01081
I13.NODE_3213_length_1022_cov_5.417808_1 
I13.NODE_32720_length_6356_cov_10.563405.387.5814_1 
I13.NODE_32720_length_6356_cov_10.563405.387.5814_2 K00865
I13.NODE_32720_length_6356_cov_10.563405.387.5814_3 K01079
I13.NODE_32720_length_6356_cov_10.563405.387.5814_4 K00703
I13.NODE_32720_length_6356_cov_10.563405.387.5814_5 K00975
I13.NODE_32720_length_6356_cov_10.563405.387.5814_6 K00975
I13.NODE_33817_length_71307_cov_11.262836_1 
I13.NODE_33817_length_71307_cov_11.262836_10 K02120
I13.NODE_33817_length_71307_cov_11.262836_11 K02118
I13.NODE_33817_length_71307_cov_11.262836_12 K02117
I13.NODE_33817_length_71307_cov_11.262836_13 K02122
I13.NODE_33817_length_71307_cov_11.262836_14 K02119
I13.NODE_33817_length_71307_cov_11.262836_15 K02121
I13.NODE_33817_length_71307_cov_11.262836_16 K02124
I13.NODE_33817_length_71307_cov_11.262836_17 K02123
I13.NODE_33817_length_71307_cov_11.262836_18 
I13.NODE_33817_length_71307_cov_11.262836_19 K00885
I13.NODE_33817_length_71307_cov_11.262836_2 
I13.NODE_33817_length_71307_cov_11.262836_20 K00540
I13.NODE_33817_length_71307_cov_11.262836_21 K01186
I13.NODE_33817_length_71307_cov_11.262836_22 
I13.NODE_33817_length_71307_cov_11.262836_23 K03307
I13.NODE_33817_length_71307_cov_11.262836_24 K01639
I13.NODE_33817_length_71307_cov_11.262836_25 K01788
I13.NODE_33817_length_71307_cov_11.262836_26 K03481
I13.NODE_33817_length_71307_cov_11.262836_27 K07052
I13.NODE_33817_length_71307_cov_11.262836_28 
I13.NODE_33817_length_71307_cov_11.262836_29 
I13.NODE_33817_length_71307_cov_11.262836_3 
I13.NODE_33817_length_71307_cov_11.262836_30 
I13.NODE_33817_length_71307_cov_11.262836_31 K00558
I13.NODE_33817_length_71307_cov_11.262836_32 
I13.NODE_33817_length_71307_cov_11.262836_33 
I13.NODE_33817_length_71307_cov_11.262836_34 
I13.NODE_33817_length_71307_cov_11.262836_35 
I13.NODE_33817_length_71307_cov_11.262836_36 
I13.NODE_33817_length_71307_cov_11.262836_37 
I13.NODE_33817_length_71307_cov_11.262836_38 K07024
I13.NODE_33817_length_71307_cov_11.262836_39 K12251
I13.NODE_33817_length_71307_cov_11.262836_4 
I13.NODE_33817_length_71307_cov_11.262836_40 K10536
I13.NODE_33817_length_71307_cov_11.262836_41 K13747
I13.NODE_33817_length_71307_cov_11.262836_42 K00290
I13.NODE_33817_length_71307_cov_11.262836_43 
I13.NODE_33817_length_71307_cov_11.262836_44 K00797
I13.NODE_33817_length_71307_cov_11.262836_45 K01582
I13.NODE_33817_length_71307_cov_11.262836_46 
I13.NODE_33817_length_71307_cov_11.262836_47 K02004
I13.NODE_33817_length_71307_cov_11.262836_48 K02003
I13.NODE_33817_length_71307_cov_11.262836_49 
I13.NODE_33817_length_71307_cov_11.262836_5 
I13.NODE_33817_length_71307_cov_11.262836_50 
I13.NODE_33817_length_71307_cov_11.262836_51 K03095
I13.NODE_33817_length_71307_cov_11.262836_52 K06959
I13.NODE_33817_length_71307_cov_11.262836_53 
I13.NODE_33817_length_71307_cov_11.262836_54 
I13.NODE_33817_length_71307_cov_11.262836_55 K07089
I13.NODE_33817_length_71307_cov_11.262836_56 K08986
I13.NODE_33817_length_71307_cov_11.262836_57 
I13.NODE_33817_length_71307_cov_11.262836_58 
I13.NODE_33817_length_71307_cov_11.262836_59 
I13.NODE_33817_length_71307_cov_11.262836_6 K03205
I13.NODE_33817_length_71307_cov_11.262836_60 K01234
I13.NODE_33817_length_71307_cov_11.262836_61 
I13.NODE_33817_length_71307_cov_11.262836_62 K07029
I13.NODE_33817_length_71307_cov_11.262836_63 K05521
I13.NODE_33817_length_71307_cov_11.262836_64 
I13.NODE_33817_length_71307_cov_11.262836_65 
I13.NODE_33817_length_71307_cov_11.262836_66 
I13.NODE_33817_length_71307_cov_11.262836_67 
I13.NODE_33817_length_71307_cov_11.262836_68 
I13.NODE_33817_length_71307_cov_11.262836_69 
I13.NODE_33817_length_71307_cov_11.262836_7 
I13.NODE_33817_length_71307_cov_11.262836_70 
I13.NODE_33817_length_71307_cov_11.262836_71 
I13.NODE_33817_length_71307_cov_11.262836_72 
I13.NODE_33817_length_71307_cov_11.262836_73 
I13.NODE_33817_length_71307_cov_11.262836_8 
I13.NODE_33817_length_71307_cov_11.262836_9 K02003
I13.NODE_3387_length_2623_cov_18.339306_1 
I13.NODE_3387_length_2623_cov_18.339306_2 K05808
I13.NODE_3575_length_471_cov_15.834394_1 K00656
I13.NODE_3576_length_6371_cov_13.428348_1 K02028
I13.NODE_3576_length_6371_cov_13.428348_2 K02029 K02030
I13.NODE_3576_length_6371_cov_13.428348_3 
I13.NODE_3576_length_6371_cov_13.428348_4 K06153
I13.NODE_3576_length_6371_cov_13.428348_5 K02346
I13.NODE_3576_length_6371_cov_13.428348_6 
I13.NODE_3630_length_947_cov_16.629356_1 K06346
I13.NODE_37873_length_473_cov_15.773785_1 K01992
I13.NODE_3847_length_840_cov_8.125000_1 
I13.NODE_3954_length_2616_cov_15.614297_1 
I13.NODE_39836_length_4525_cov_8.327292.2516.4547_1 K03742
I13.NODE_39836_length_4525_cov_8.327292.2516.4547_2 K03553
I13.NODE_41007_length_384_cov_11.981771_1 
I13.NODE_41998_length_3040_cov_9.530592.1.1179_1 K03043
I13.NODE_41998_length_3040_cov_9.530592.1323.3062_1 
I13.NODE_42113_length_9812_cov_12.641357_1 
I13.NODE_42113_length_9812_cov_12.641357_10 K03550
I13.NODE_42113_length_9812_cov_12.641357_11 K01246
I13.NODE_42113_length_9812_cov_12.641357_2 
I13.NODE_42113_length_9812_cov_12.641357_3 K07718
I13.NODE_42113_length_9812_cov_12.641357_4 K07720
I13.NODE_42113_length_9812_cov_12.641357_5 
I13.NODE_42113_length_9812_cov_12.641357_6 K03647
I13.NODE_42113_length_9812_cov_12.641357_7 
I13.NODE_42113_length_9812_cov_12.641357_8 
I13.NODE_42113_length_9812_cov_12.641357_9 K03572
I13.NODE_42450_length_28314_cov_10.923360.15516.28248_1 K00162
I13.NODE_42450_length_28314_cov_10.923360.15516.28248_10 
I13.NODE_42450_length_28314_cov_10.923360.15516.28248_11 
I13.NODE_42450_length_28314_cov_10.923360.15516.28248_12 
I13.NODE_42450_length_28314_cov_10.923360.15516.28248_2 K00627
I13.NODE_42450_length_28314_cov_10.923360.15516.28248_3 K00382
I13.NODE_42450_length_28314_cov_10.923360.15516.28248_4 K03800
I13.NODE_42450_length_28314_cov_10.923360.15516.28248_5 
I13.NODE_42450_length_28314_cov_10.923360.15516.28248_6 
I13.NODE_42450_length_28314_cov_10.923360.15516.28248_7 K03281
I13.NODE_42450_length_28314_cov_10.923360.15516.28248_8 K03470
I13.NODE_42450_length_28314_cov_10.923360.15516.28248_9 K06948
I13.NODE_42450_length_28314_cov_10.923360.650.15156_1 
I13.NODE_42450_length_28314_cov_10.923360.650.15156_10 
I13.NODE_42450_length_28314_cov_10.923360.650.15156_11 
I13.NODE_42450_length_28314_cov_10.923360.650.15156_12 
I13.NODE_42450_length_28314_cov_10.923360.650.15156_13 K07025
I13.NODE_42450_length_28314_cov_10.923360.650.15156_14 K03648
I13.NODE_42450_length_28314_cov_10.923360.650.15156_15 K03574
I13.NODE_42450_length_28314_cov_10.923360.650.15156_16 K01465
I13.NODE_42450_length_28314_cov_10.923360.650.15156_17 K03327
I13.NODE_42450_length_28314_cov_10.923360.650.15156_18 K00161
I13.NODE_42450_length_28314_cov_10.923360.650.15156_2 K06940
I13.NODE_42450_length_28314_cov_10.923360.650.15156_3 
I13.NODE_42450_length_28314_cov_10.923360.650.15156_4 
I13.NODE_42450_length_28314_cov_10.923360.650.15156_5 K05878
I13.NODE_42450_length_28314_cov_10.923360.650.15156_6 
I13.NODE_42450_length_28314_cov_10.923360.650.15156_7 
I13.NODE_42450_length_28314_cov_10.923360.650.15156_8 K05879
I13.NODE_42450_length_28314_cov_10.923360.650.15156_9 
I13.NODE_4334_length_2868_cov_16.963388_1 
I13.NODE_4334_length_2868_cov_16.963388_2 K03328
I13.NODE_4334_length_2868_cov_16.963388_3 K01854
I13.NODE_44486_length_18187_cov_10.270138.1948.9234_1 K01589
I13.NODE_44486_length_18187_cov_10.270138.1948.9234_2 K01588
I13.NODE_44486_length_18187_cov_10.270138.1948.9234_3 K01945
I13.NODE_44486_length_18187_cov_10.270138.1948.9234_4 K00602
I13.NODE_44486_length_18187_cov_10.270138.1948.9234_5 
I13.NODE_44486_length_18187_cov_10.270138.1948.9234_6 K11175
I13.NODE_44486_length_18187_cov_10.270138.1948.9234_7 K01933
I13.NODE_44486_length_18187_cov_10.270138.1948.9234_8 K00764
I13.NODE_44486_length_18187_cov_10.270138.9889.18209_1 K01952
I13.NODE_44486_length_18187_cov_10.270138.9889.18209_2 K01923
I13.NODE_44486_length_18187_cov_10.270138.9889.18209_3 K12293
I13.NODE_44486_length_18187_cov_10.270138.9889.18209_4 K12292
I13.NODE_45217_length_1078_cov_9.929499.331.1100_1 
I13.NODE_45217_length_1078_cov_9.929499.331.1100_2 
I13.NODE_4604_length_11034_cov_15.060993.1.11008_1 
I13.NODE_4604_length_11034_cov_15.060993.1.11008_10 
I13.NODE_4604_length_11034_cov_15.060993.1.11008_11 
I13.NODE_4604_length_11034_cov_15.060993.1.11008_12 
I13.NODE_4604_length_11034_cov_15.060993.1.11008_2 
I13.NODE_4604_length_11034_cov_15.060993.1.11008_3 K01104
I13.NODE_4604_length_11034_cov_15.060993.1.11008_4 
I13.NODE_4604_length_11034_cov_15.060993.1.11008_5 K00903
I13.NODE_4604_length_11034_cov_15.060993.1.11008_6 K00996
I13.NODE_4604_length_11034_cov_15.060993.1.11008_7 K12996
I13.NODE_4604_length_11034_cov_15.060993.1.11008_8 
I13.NODE_4604_length_11034_cov_15.060993.1.11008_9 
I13.NODE_46152_length_3363_cov_9.508474_1 K01372
I13.NODE_46152_length_3363_cov_9.508474_2 K06183
I13.NODE_46152_length_3363_cov_9.508474_3 
I13.NODE_46152_length_3363_cov_9.508474_4 K01269
I13.NODE_46394_length_3835_cov_8.643807_1 K03046
I13.NODE_46394_length_3835_cov_8.643807_2 
I13.NODE_46394_length_3835_cov_8.643807_3 
I13.NODE_4658_length_1031_cov_15.637245_1 K00700
I13.NODE_4666_length_435_cov_7.232184_1 
I13.NODE_46701_length_1664_cov_10.282452_1 K01937
I13.NODE_46701_length_1664_cov_10.282452_2 
I13.NODE_46721_length_2348_cov_9.898211_1 
I13.NODE_46721_length_2348_cov_9.898211_2 K00599
I13.NODE_46721_length_2348_cov_9.898211_3 K09710
I13.NODE_46721_length_2348_cov_9.898211_4 
I13.NODE_47027_length_583_cov_17.471699_1 
I13.NODE_4739_length_5938_cov_13.143146_1 
I13.NODE_4739_length_5938_cov_13.143146_2 
I13.NODE_4739_length_5938_cov_13.143146_3 
I13.NODE_4739_length_5938_cov_13.143146_4 K01447
I13.NODE_4739_length_5938_cov_13.143146_5 K01752
I13.NODE_4739_length_5938_cov_13.143146_6 K01752
I13.NODE_4739_length_5938_cov_13.143146_7 K01091
I13.NODE_47662_length_2848_cov_8.516151.1.672_1 
I13.NODE_47662_length_2848_cov_8.516151.725.2870_1 K01868
I13.NODE_47662_length_2848_cov_8.516151.725.2870_2 
I13.NODE_47679_length_1606_cov_7.418431.1.1368_1 K00088
I13.NODE_47679_length_1606_cov_7.418431.1.1368_2 
I13.NODE_47705_length_5439_cov_8.689649.1.2637_1 
I13.NODE_47705_length_5439_cov_8.689649.1.2637_2 K00615
I13.NODE_47778_length_522_cov_10.501916_1 
I13.NODE_48481_length_2510_cov_8.845020.1.2066_1 
I13.NODE_48481_length_2510_cov_8.845020.1.2066_2 K01687
I13.NODE_48526_length_605_cov_7.963636_1 
I13.NODE_48526_length_605_cov_7.963636_2 
I13.NODE_48741_length_22661_cov_10.270420_1 K04567
I13.NODE_48741_length_22661_cov_10.270420_10 
I13.NODE_48741_length_22661_cov_10.270420_11 K02342
I13.NODE_48741_length_22661_cov_10.270420_12 K01126
I13.NODE_48741_length_22661_cov_10.270420_13 K09747
I13.NODE_48741_length_22661_cov_10.270420_14 K02909
I13.NODE_48741_length_22661_cov_10.270420_15 K06881
I13.NODE_48741_length_22661_cov_10.270420_16 K00380
I13.NODE_48741_length_22661_cov_10.270420_17 K04516
I13.NODE_48741_length_22661_cov_10.270420_18 K06199
I13.NODE_48741_length_22661_cov_10.270420_19 K06199
I13.NODE_48741_length_22661_cov_10.270420_2 K01834
I13.NODE_48741_length_22661_cov_10.270420_20 K02884
I13.NODE_48741_length_22661_cov_10.270420_21 K07024
I13.NODE_48741_length_22661_cov_10.270420_22 K06885
I13.NODE_48741_length_22661_cov_10.270420_23 
I13.NODE_48741_length_22661_cov_10.270420_24 K09787
I13.NODE_48741_length_22661_cov_10.270420_25 K03106
I13.NODE_48741_length_22661_cov_10.270420_26 K02824
I13.NODE_48741_length_22661_cov_10.270420_27 
I13.NODE_48741_length_22661_cov_10.270420_28 K03501
I13.NODE_48741_length_22661_cov_10.270420_29 K03744
I13.NODE_48741_length_22661_cov_10.270420_3 K03976
I13.NODE_48741_length_22661_cov_10.270420_30 K03799
I13.NODE_48741_length_22661_cov_10.270420_4 K08974
I13.NODE_48741_length_22661_cov_10.270420_5 K07273
I13.NODE_48741_length_22661_cov_10.270420_6 K04042
I13.NODE_48741_length_22661_cov_10.270420_7 K01515
I13.NODE_48741_length_22661_cov_10.270420_8 
I13.NODE_48741_length_22661_cov_10.270420_9 K01243
I13.NODE_4883_length_12278_cov_19.015638_1 
I13.NODE_4883_length_12278_cov_19.015638_10 K03111
I13.NODE_4883_length_12278_cov_19.015638_11 
I13.NODE_4883_length_12278_cov_19.015638_12 
I13.NODE_4883_length_12278_cov_19.015638_13 
I13.NODE_4883_length_12278_cov_19.015638_14 
I13.NODE_4883_length_12278_cov_19.015638_15 
I13.NODE_4883_length_12278_cov_19.015638_16 K00571
I13.NODE_4883_length_12278_cov_19.015638_17 
I13.NODE_4883_length_12278_cov_19.015638_18 
I13.NODE_4883_length_12278_cov_19.015638_19 
I13.NODE_4883_length_12278_cov_19.015638_2 
I13.NODE_4883_length_12278_cov_19.015638_20 
I13.NODE_4883_length_12278_cov_19.015638_21 
I13.NODE_4883_length_12278_cov_19.015638_22 
I13.NODE_4883_length_12278_cov_19.015638_23 
I13.NODE_4883_length_12278_cov_19.015638_24 
I13.NODE_4883_length_12278_cov_19.015638_25 
I13.NODE_4883_length_12278_cov_19.015638_26 
I13.NODE_4883_length_12278_cov_19.015638_27 
I13.NODE_4883_length_12278_cov_19.015638_28 
I13.NODE_4883_length_12278_cov_19.015638_3 
I13.NODE_4883_length_12278_cov_19.015638_4 
I13.NODE_4883_length_12278_cov_19.015638_5 
I13.NODE_4883_length_12278_cov_19.015638_6 
I13.NODE_4883_length_12278_cov_19.015638_7 
I13.NODE_4883_length_12278_cov_19.015638_8 
I13.NODE_4883_length_12278_cov_19.015638_9 
I13.NODE_49091_length_1086_cov_8.552486_1 K01963
I13.NODE_49091_length_1086_cov_8.552486_2 K01962
I13.NODE_4921_length_3672_cov_6.629902_1 
I13.NODE_4921_length_3672_cov_6.629902_2 
I13.NODE_49327_length_1095_cov_7.953424_1 K10108
I13.NODE_49360_length_6646_cov_9.995486_1 
I13.NODE_49360_length_6646_cov_9.995486_2 K07258
I13.NODE_49360_length_6646_cov_9.995486_3 K09014
I13.NODE_49360_length_6646_cov_9.995486_4 K04488
I13.NODE_49360_length_6646_cov_9.995486_5 K11717
I13.NODE_49360_length_6646_cov_9.995486_6 K09015
I13.NODE_49360_length_6646_cov_9.995486_7 K09013
I13.NODE_49371_length_19482_cov_10.523458_1 K01992
I13.NODE_49371_length_19482_cov_10.523458_10 K00800
I13.NODE_49371_length_19482_cov_10.523458_11 K00891
I13.NODE_49371_length_19482_cov_10.523458_12 K04518
I13.NODE_49371_length_19482_cov_10.523458_13 
I13.NODE_49371_length_19482_cov_10.523458_14 
I13.NODE_49371_length_19482_cov_10.523458_15 K02840
I13.NODE_49371_length_19482_cov_10.523458_16 K00745
I13.NODE_49371_length_19482_cov_10.523458_17 
I13.NODE_49371_length_19482_cov_10.523458_2 
I13.NODE_49371_length_19482_cov_10.523458_3 K06969
I13.NODE_49371_length_19482_cov_10.523458_4 K03785
I13.NODE_49371_length_19482_cov_10.523458_5 K00014
I13.NODE_49371_length_19482_cov_10.523458_6 K01735
I13.NODE_49371_length_19482_cov_10.523458_7 K01736
I13.NODE_49371_length_19482_cov_10.523458_8 K04517
I13.NODE_49371_length_19482_cov_10.523458_9 
I13.NODE_49541_length_6747_cov_10.858603_1 
I13.NODE_49541_length_6747_cov_10.858603_2 K07030
I13.NODE_49541_length_6747_cov_10.858603_3 K01652
I13.NODE_49541_length_6747_cov_10.858603_4 K01653
I13.NODE_49541_length_6747_cov_10.858603_5 K00053
I13.NODE_49541_length_6747_cov_10.858603_6 K01754
I13.NODE_49719_length_2207_cov_9.898505_1 
I13.NODE_49719_length_2207_cov_9.898505_2 K07586
I13.NODE_49719_length_2207_cov_9.898505_3 K09765
I13.NODE_49979_length_551_cov_15.221416_1 K03565
I13.NODE_50424_length_2237_cov_9.882879.1.1124_1 K03713
I13.NODE_50424_length_2237_cov_9.882879.1.1124_2 K01915
I13.NODE_50424_length_2237_cov_9.882879.1245.2259_1 
I13.NODE_50424_length_2237_cov_9.882879.1245.2259_2 
I13.NODE_50445_length_5174_cov_11.805953_1 K02010
I13.NODE_50445_length_5174_cov_11.805953_2 K02011
I13.NODE_50445_length_5174_cov_11.805953_3 K01834
I13.NODE_50445_length_5174_cov_11.805953_4 K09157
I13.NODE_50445_length_5174_cov_11.805953_5 K07166
I13.NODE_50694_length_431_cov_9.229698_1 
I13.NODE_50694_length_431_cov_9.229698_2 
I13.NODE_50704_length_10642_cov_10.567750.1268.10664_1 K07010
I13.NODE_50704_length_10642_cov_10.567750.1268.10664_2 K06147
I13.NODE_50704_length_10642_cov_10.567750.1268.10664_3 K06147
I13.NODE_50704_length_10642_cov_10.567750.1268.10664_4 K03555
I13.NODE_50704_length_10642_cov_10.567750.1268.10664_5 K03402
I13.NODE_50704_length_10642_cov_10.567750.1268.10664_6 K01887
I13.NODE_50792_length_2035_cov_10.269287.1.1993_1 K00540
I13.NODE_50792_length_2035_cov_10.269287.1.1993_2 K06878
I13.NODE_50792_length_2035_cov_10.269287.1.1993_3 
I13.NODE_50792_length_2035_cov_10.269287.1.1993_4 
I13.NODE_5079_length_695_cov_17.187050_1 K03048
I13.NODE_50972_length_24090_cov_11.641303.1036.10281_1 K04068
I13.NODE_50972_length_24090_cov_11.641303.1036.10281_2 
I13.NODE_50972_length_24090_cov_11.641303.1036.10281_3 
I13.NODE_50972_length_24090_cov_11.641303.1036.10281_4 K00527
I13.NODE_50972_length_24090_cov_11.641303.1036.10281_5 
I13.NODE_50972_length_24090_cov_11.641303.1036.10281_6 
I13.NODE_50972_length_24090_cov_11.641303.1036.10281_7 K06131
I13.NODE_50972_length_24090_cov_11.641303.1036.10281_8 
I13.NODE_50972_length_24090_cov_11.641303.1036.10281_9 K01927
I13.NODE_50972_length_24090_cov_11.641303.12044.20991_1 
I13.NODE_50972_length_24090_cov_11.641303.12044.20991_2 K07447
I13.NODE_50972_length_24090_cov_11.641303.12044.20991_3 
I13.NODE_50972_length_24090_cov_11.641303.12044.20991_4 
I13.NODE_50972_length_24090_cov_11.641303.12044.20991_5 
I13.NODE_50972_length_24090_cov_11.641303.12044.20991_6 K01531
I13.NODE_50972_length_24090_cov_11.641303.12044.20991_7 K01262
I13.NODE_50972_length_24090_cov_11.641303.12044.20991_8 K03701
I13.NODE_50972_length_24090_cov_11.641303.21237.24112_1 K03284
I13.NODE_50972_length_24090_cov_11.641303.21237.24112_2 
I13.NODE_50972_length_24090_cov_11.641303.21237.24112_3 
I13.NODE_50972_length_24090_cov_11.641303.21237.24112_4 K01297
I13.NODE_50975_length_15147_cov_10.279989.1.9956_1 
I13.NODE_50975_length_15147_cov_10.279989.1.9956_10 K02057
I13.NODE_50975_length_15147_cov_10.279989.1.9956_11 K08591
I13.NODE_50975_length_15147_cov_10.279989.1.9956_12 
I13.NODE_50975_length_15147_cov_10.279989.1.9956_2 
I13.NODE_50975_length_15147_cov_10.279989.1.9956_3 K00564
I13.NODE_50975_length_15147_cov_10.279989.1.9956_4 K00756
I13.NODE_50975_length_15147_cov_10.279989.1.9956_5 
I13.NODE_50975_length_15147_cov_10.279989.1.9956_6 K01489
I13.NODE_50975_length_15147_cov_10.279989.1.9956_7 K07335
I13.NODE_50975_length_15147_cov_10.279989.1.9956_8 K02056
I13.NODE_50975_length_15147_cov_10.279989.1.9956_9 K02057
I13.NODE_50975_length_15147_cov_10.279989.9995.15169_1 K02622
I13.NODE_50975_length_15147_cov_10.279989.9995.15169_2 K05593
I13.NODE_50975_length_15147_cov_10.279989.9995.15169_3 K02621
I13.NODE_5124_length_9202_cov_10.910997_1 K01869
I13.NODE_5124_length_9202_cov_10.910997_2 
I13.NODE_5124_length_9202_cov_10.910997_3 
I13.NODE_5124_length_9202_cov_10.910997_4 K03551
I13.NODE_5124_length_9202_cov_10.910997_5 K09962
I13.NODE_5124_length_9202_cov_10.910997_6 K00806
I13.NODE_5124_length_9202_cov_10.910997_7 K00981
I13.NODE_5124_length_9202_cov_10.910997_8 K01417
I13.NODE_51565_length_3387_cov_12.463242.63.3409_1 
I13.NODE_51565_length_3387_cov_12.463242.63.3409_2 K00759
I13.NODE_51565_length_3387_cov_12.463242.63.3409_3 K00651
I13.NODE_51565_length_3387_cov_12.463242.63.3409_4 K02086
I13.NODE_51778_length_9968_cov_10.688303_1 
I13.NODE_51778_length_9968_cov_10.688303_10 K01493
I13.NODE_51778_length_9968_cov_10.688303_11 K00761
I13.NODE_51778_length_9968_cov_10.688303_2 K01223
I13.NODE_51778_length_9968_cov_10.688303_3 K01809
I13.NODE_51778_length_9968_cov_10.688303_4 K03308
I13.NODE_51778_length_9968_cov_10.688303_5 K13638
I13.NODE_51778_length_9968_cov_10.688303_6 
I13.NODE_51778_length_9968_cov_10.688303_7 K07007
I13.NODE_51778_length_9968_cov_10.688303_8 
I13.NODE_51778_length_9968_cov_10.688303_9 
I13.NODE_51812_length_2330_cov_9.846781.1.653_1 
I13.NODE_51812_length_2330_cov_9.846781.1.653_2 
I13.NODE_51812_length_2330_cov_9.846781.722.2352_1 K08483
I13.NODE_51812_length_2330_cov_9.846781.722.2352_2 K11189
I13.NODE_52064_length_8309_cov_10.129619.1.7823_1 K00599
I13.NODE_52064_length_8309_cov_10.129619.1.7823_10 K02835
I13.NODE_52064_length_8309_cov_10.129619.1.7823_2 
I13.NODE_52064_length_8309_cov_10.129619.1.7823_3 
I13.NODE_52064_length_8309_cov_10.129619.1.7823_4 K06899
I13.NODE_52064_length_8309_cov_10.129619.1.7823_5 K00600
I13.NODE_52064_length_8309_cov_10.129619.1.7823_6 
I13.NODE_52064_length_8309_cov_10.129619.1.7823_7 K00680
I13.NODE_52064_length_8309_cov_10.129619.1.7823_8 K07566
I13.NODE_52064_length_8309_cov_10.129619.1.7823_9 K02493
I13.NODE_52090_length_2639_cov_7.167867.338.759_1 
I13.NODE_52090_length_2639_cov_7.167867.942.2661_1 K01873
I13.NODE_52789_length_1722_cov_6.823461.934.1744_1 
I13.NODE_52789_length_1722_cov_6.823461.934.1744_2 
I13.NODE_52990_length_5812_cov_6.669305.1.5438_1 K07392
I13.NODE_52990_length_5812_cov_6.669305.1.5438_2 K03546
I13.NODE_52990_length_5812_cov_6.669305.1.5438_3 
I13.NODE_52990_length_5812_cov_6.669305.1.5438_4 K07478
I13.NODE_53009_length_10501_cov_10.698981_1 K03699
I13.NODE_53009_length_10501_cov_10.698981_10 K06890
I13.NODE_53009_length_10501_cov_10.698981_11 K03437
I13.NODE_53009_length_10501_cov_10.698981_12 K01512
I13.NODE_53009_length_10501_cov_10.698981_13 K03217
I13.NODE_53009_length_10501_cov_10.698981_2 K01173
I13.NODE_53009_length_10501_cov_10.698981_3 
I13.NODE_53009_length_10501_cov_10.698981_4 K00790
I13.NODE_53009_length_10501_cov_10.698981_5 
I13.NODE_53009_length_10501_cov_10.698981_6 K07177
I13.NODE_53009_length_10501_cov_10.698981_7 K00954
I13.NODE_53009_length_10501_cov_10.698981_8 K08316
I13.NODE_53009_length_10501_cov_10.698981_9 K01914
I13.NODE_53024_length_8484_cov_10.472419_1 
I13.NODE_53024_length_8484_cov_10.472419_10 K00845
I13.NODE_53024_length_8484_cov_10.472419_2 
I13.NODE_53024_length_8484_cov_10.472419_3 K07124
I13.NODE_53024_length_8484_cov_10.472419_4 K00784
I13.NODE_53024_length_8484_cov_10.472419_5 
I13.NODE_53024_length_8484_cov_10.472419_6 K03665
I13.NODE_53024_length_8484_cov_10.472419_7 K00791
I13.NODE_53024_length_8484_cov_10.472419_8 
I13.NODE_53024_length_8484_cov_10.472419_9 K00560
I13.NODE_5318_length_18972_cov_11.743148_1 
I13.NODE_5318_length_18972_cov_11.743148_10 K01737
I13.NODE_5318_length_18972_cov_11.743148_11 K03671
I13.NODE_5318_length_18972_cov_11.743148_12 
I13.NODE_5318_length_18972_cov_11.743148_13 
I13.NODE_5318_length_18972_cov_11.743148_14 K06518
I13.NODE_5318_length_18972_cov_11.743148_15 K05339
I13.NODE_5318_length_18972_cov_11.743148_16 
I13.NODE_5318_length_18972_cov_11.743148_17 K01990
I13.NODE_5318_length_18972_cov_11.743148_18 K07979
I13.NODE_5318_length_18972_cov_11.743148_19 K07738
I13.NODE_5318_length_18972_cov_11.743148_2 
I13.NODE_5318_length_18972_cov_11.743148_20 K03346
I13.NODE_5318_length_18972_cov_11.743148_21 K11144
I13.NODE_5318_length_18972_cov_11.743148_22 K00358
I13.NODE_5318_length_18972_cov_11.743148_23 K03977
I13.NODE_5318_length_18972_cov_11.743148_24 
I13.NODE_5318_length_18972_cov_11.743148_25 
I13.NODE_5318_length_18972_cov_11.743148_26 
I13.NODE_5318_length_18972_cov_11.743148_27 K01990
I13.NODE_5318_length_18972_cov_11.743148_28 
I13.NODE_5318_length_18972_cov_11.743148_3 
I13.NODE_5318_length_18972_cov_11.743148_4 
I13.NODE_5318_length_18972_cov_11.743148_5 K03366
I13.NODE_5318_length_18972_cov_11.743148_6 
I13.NODE_5318_length_18972_cov_11.743148_7 K06188
I13.NODE_5318_length_18972_cov_11.743148_8 K09457
I13.NODE_5318_length_18972_cov_11.743148_9 K10026
I13.NODE_53266_length_8952_cov_10.506926.1.8838_1 
I13.NODE_53266_length_8952_cov_10.506926.1.8838_2 K00003
I13.NODE_53266_length_8952_cov_10.506926.1.8838_3 K00872
I13.NODE_53266_length_8952_cov_10.506926.1.8838_4 K12267
I13.NODE_53266_length_8952_cov_10.506926.1.8838_5 K06148
I13.NODE_53266_length_8952_cov_10.506926.1.8838_6 K06147
I13.NODE_53266_length_8952_cov_10.506926.1.8838_7 K01564
I13.NODE_5338_length_17812_cov_14.135077_1 
I13.NODE_5338_length_17812_cov_14.135077_10 K02484
I13.NODE_5338_length_17812_cov_14.135077_11 
I13.NODE_5338_length_17812_cov_14.135077_12 
I13.NODE_5338_length_17812_cov_14.135077_13 
I13.NODE_5338_length_17812_cov_14.135077_14 
I13.NODE_5338_length_17812_cov_14.135077_15 
I13.NODE_5338_length_17812_cov_14.135077_2 K02003
I13.NODE_5338_length_17812_cov_14.135077_3 
I13.NODE_5338_length_17812_cov_14.135077_4 
I13.NODE_5338_length_17812_cov_14.135077_5 K01992
I13.NODE_5338_length_17812_cov_14.135077_6 
I13.NODE_5338_length_17812_cov_14.135077_7 K09687
I13.NODE_5338_length_17812_cov_14.135077_8 
I13.NODE_5338_length_17812_cov_14.135077_9 
I13.NODE_53802_length_8890_cov_13.639708_1 K07146
I13.NODE_53802_length_8890_cov_13.639708_2 
I13.NODE_53802_length_8890_cov_13.639708_3 
I13.NODE_53802_length_8890_cov_13.639708_4 
I13.NODE_53802_length_8890_cov_13.639708_5 
I13.NODE_53802_length_8890_cov_13.639708_6 K10947
I13.NODE_53802_length_8890_cov_13.639708_7 K03449
I13.NODE_53802_length_8890_cov_13.639708_8 
I13.NODE_53802_length_8890_cov_13.639708_9 
I13.NODE_5392_length_554_cov_4.099278_1 
I13.NODE_5395_length_3093_cov_15.351439_1 
I13.NODE_5395_length_3093_cov_15.351439_2 
I13.NODE_5395_length_3093_cov_15.351439_3 
I13.NODE_5395_length_3093_cov_15.351439_4 
I13.NODE_5395_length_3093_cov_15.351439_5 
I13.NODE_54214_length_1915_cov_10.523760_1 K04078
I13.NODE_54214_length_1915_cov_10.523760_2 K04077
I13.NODE_54747_length_18900_cov_10.518466_1 K12373
I13.NODE_54747_length_18900_cov_10.518466_10 K09816
I13.NODE_54747_length_18900_cov_10.518466_11 K09817
I13.NODE_54747_length_18900_cov_10.518466_12 
I13.NODE_54747_length_18900_cov_10.518466_2 
I13.NODE_54747_length_18900_cov_10.518466_3 K01191
I13.NODE_54747_length_18900_cov_10.518466_4 K09704
I13.NODE_54747_length_18900_cov_10.518466_5 
I13.NODE_54747_length_18900_cov_10.518466_6 K01206
I13.NODE_54747_length_18900_cov_10.518466_7 
I13.NODE_54747_length_18900_cov_10.518466_8 K04088
I13.NODE_54747_length_18900_cov_10.518466_9 K09815
I13.NODE_5483_length_1086_cov_17.873850_1 
I13.NODE_5483_length_1086_cov_17.873850_2 
I13.NODE_5483_length_1086_cov_17.873850_3 
I13.NODE_54986_length_686_cov_6.204082_1 
I13.NODE_54986_length_686_cov_6.204082_2 K03789
I13.NODE_55202_length_430_cov_5.604651_1 
I13.NODE_55295_length_2613_cov_12.217757.1.2281_1 K07445
I13.NODE_55655_length_415_cov_4.279518_1 
I13.NODE_55932_length_499_cov_5.464930_1 
I13.NODE_5628_length_1204_cov_8.099668_1 K04086
I13.NODE_5753_length_3280_cov_15.914634_1 
I13.NODE_5753_length_3280_cov_15.914634_2 
I13.NODE_5753_length_3280_cov_15.914634_3 
I13.NODE_5753_length_3280_cov_15.914634_4 
I13.NODE_594_length_5828_cov_11.799417_1 
I13.NODE_594_length_5828_cov_11.799417_2 
I13.NODE_594_length_5828_cov_11.799417_3 
I13.NODE_594_length_5828_cov_11.799417_4 K00847
I13.NODE_594_length_5828_cov_11.799417_5 K02808 K02809 K02810
I13.NODE_6016_length_1065_cov_7.522066.1.461_1 
I13.NODE_6198_length_1047_cov_17.720152_1 
I13.NODE_6198_length_1047_cov_17.720152_2 
I13.NODE_6220_length_748_cov_15.258021_1 
I13.NODE_6220_length_748_cov_15.258021_2 
I13.NODE_6270_length_1104_cov_15.518116_1 
I13.NODE_647_length_5315_cov_13.208654_1 
I13.NODE_6552_length_927_cov_5.983819_1 K01992
I13.NODE_6558_length_1579_cov_15.223559_1 
I13.NODE_6558_length_1579_cov_15.223559_2 
I13.NODE_6558_length_1579_cov_15.223559_3 K01154
I13.NODE_6574_length_4932_cov_16.841444_1 
I13.NODE_6574_length_4932_cov_16.841444_10 
I13.NODE_6574_length_4932_cov_16.841444_2 
I13.NODE_6574_length_4932_cov_16.841444_3 
I13.NODE_6574_length_4932_cov_16.841444_4 
I13.NODE_6574_length_4932_cov_16.841444_5 
I13.NODE_6574_length_4932_cov_16.841444_6 
I13.NODE_6574_length_4932_cov_16.841444_7 
I13.NODE_6574_length_4932_cov_16.841444_8 K12294
I13.NODE_6574_length_4932_cov_16.841444_9 
I13.NODE_6577_length_2410_cov_11.385477_1 K07170
I13.NODE_6577_length_2410_cov_11.385477_2 K02343
I13.NODE_6577_length_2410_cov_11.385477_3 
I13.NODE_6577_length_2410_cov_11.385477_4 
I13.NODE_65820_length_409_cov_8.012225_1 K12308
I13.NODE_65826_length_635_cov_7.344882_1 
I13.NODE_6584_length_3873_cov_12.057062_1 K03367
I13.NODE_6584_length_3873_cov_12.057062_2 K03739
I13.NODE_6584_length_3873_cov_12.057062_3 K03367
I13.NODE_6584_length_3873_cov_12.057062_4 K03740
I13.NODE_6756_length_2004_cov_15.604791_1 
I13.NODE_6756_length_2004_cov_15.604791_2 K03524
I13.NODE_6801_length_9082_cov_12.968840_1 
I13.NODE_6801_length_9082_cov_12.968840_10 K03438
I13.NODE_6801_length_9082_cov_12.968840_11 
I13.NODE_6801_length_9082_cov_12.968840_12 K12556
I13.NODE_6801_length_9082_cov_12.968840_13 
I13.NODE_6801_length_9082_cov_12.968840_2 K03502
I13.NODE_6801_length_9082_cov_12.968840_3 
I13.NODE_6801_length_9082_cov_12.968840_4 
I13.NODE_6801_length_9082_cov_12.968840_5 K00432
I13.NODE_6801_length_9082_cov_12.968840_6 
I13.NODE_6801_length_9082_cov_12.968840_7 
I13.NODE_6801_length_9082_cov_12.968840_8 
I13.NODE_6801_length_9082_cov_12.968840_9 
I13.NODE_6823_length_1221_cov_7.538084_1 
I13.NODE_6924_length_1040_cov_15.569231_1 K02314
I13.NODE_6924_length_1040_cov_15.569231_2 K02939
I13.NODE_7012_length_1037_cov_8.112825_1 K01892
I13.NODE_7294_length_622_cov_17.276527_1 
I13.NODE_73130_length_475_cov_7.452631_1 
I13.NODE_7314_length_5430_cov_9.222651.1.5358_1 K12574
I13.NODE_7314_length_5430_cov_9.222651.1.5358_2 
I13.NODE_7314_length_5430_cov_9.222651.1.5358_3 
I13.NODE_7314_length_5430_cov_9.222651.1.5358_4 
I13.NODE_7314_length_5430_cov_9.222651.1.5358_5 K03789
I13.NODE_7314_length_5430_cov_9.222651.1.5358_6 K01409
I13.NODE_7314_length_5430_cov_9.222651.1.5358_7 
I13.NODE_7380_length_22255_cov_10.939834_1 
I13.NODE_7380_length_22255_cov_10.939834_10 
I13.NODE_7380_length_22255_cov_10.939834_11 K07271
I13.NODE_7380_length_22255_cov_10.939834_12 
I13.NODE_7380_length_22255_cov_10.939834_13 K00991
I13.NODE_7380_length_22255_cov_10.939834_14 
I13.NODE_7380_length_22255_cov_10.939834_15 K00924
I13.NODE_7380_length_22255_cov_10.939834_16 K03298
I13.NODE_7380_length_22255_cov_10.939834_17 
I13.NODE_7380_length_22255_cov_10.939834_18 K04096
I13.NODE_7380_length_22255_cov_10.939834_19 K03168
I13.NODE_7380_length_22255_cov_10.939834_2 
I13.NODE_7380_length_22255_cov_10.939834_20 K09790
I13.NODE_7380_length_22255_cov_10.939834_21 K06201
I13.NODE_7380_length_22255_cov_10.939834_22 
I13.NODE_7380_length_22255_cov_10.939834_3 K07040
I13.NODE_7380_length_22255_cov_10.939834_4 K10773
I13.NODE_7380_length_22255_cov_10.939834_5 
I13.NODE_7380_length_22255_cov_10.939834_6 K02825
I13.NODE_7380_length_22255_cov_10.939834_7 K00609
I13.NODE_7380_length_22255_cov_10.939834_8 K01956
I13.NODE_7380_length_22255_cov_10.939834_9 K01955
I13.NODE_7487_length_852_cov_16.312206_1 
I13.NODE_7517_length_26003_cov_11.279929.1.5602_1 
I13.NODE_7517_length_26003_cov_11.279929.1.5602_2 
I13.NODE_7517_length_26003_cov_11.279929.1.5602_3 K01788
I13.NODE_7517_length_26003_cov_11.279929.1.5602_4 K02027
I13.NODE_7517_length_26003_cov_11.279929.1.5602_5 K02025
I13.NODE_7517_length_26003_cov_11.279929.1.5602_6 
I13.NODE_7517_length_26003_cov_11.279929.5714.25944_1 K02026
I13.NODE_7517_length_26003_cov_11.279929.5714.25944_10 K06187
I13.NODE_7517_length_26003_cov_11.279929.5714.25944_11 K01921
I13.NODE_7517_length_26003_cov_11.279929.5714.25944_12 K01929
I13.NODE_7517_length_26003_cov_11.279929.5714.25944_13 
I13.NODE_7517_length_26003_cov_11.279929.5714.25944_14 K03590
I13.NODE_7517_length_26003_cov_11.279929.5714.25944_15 K03531
I13.NODE_7517_length_26003_cov_11.279929.5714.25944_16 K06997
I13.NODE_7517_length_26003_cov_11.279929.5714.25944_17 K09772
I13.NODE_7517_length_26003_cov_11.279929.5714.25944_18 K02221
I13.NODE_7517_length_26003_cov_11.279929.5714.25944_19 
I13.NODE_7517_length_26003_cov_11.279929.5714.25944_2 
I13.NODE_7517_length_26003_cov_11.279929.5714.25944_20 K04074
I13.NODE_7517_length_26003_cov_11.279929.5714.25944_21 K01870
I13.NODE_7517_length_26003_cov_11.279929.5714.25944_3 
I13.NODE_7517_length_26003_cov_11.279929.5714.25944_4 K01639
I13.NODE_7517_length_26003_cov_11.279929.5714.25944_5 
I13.NODE_7517_length_26003_cov_11.279929.5714.25944_6 
I13.NODE_7517_length_26003_cov_11.279929.5714.25944_7 
I13.NODE_7517_length_26003_cov_11.279929.5714.25944_8 K13831
I13.NODE_7517_length_26003_cov_11.279929.5714.25944_9 K00687
I13.NODE_77945_length_1719_cov_7.938918.225.1741_1 
I13.NODE_77945_length_1719_cov_7.938918.225.1741_2 K00297
I13.NODE_78766_length_9538_cov_10.866848_1 
I13.NODE_78766_length_9538_cov_10.866848_10 K01997
I13.NODE_78766_length_9538_cov_10.866848_2 K02777 K02778 K02779
I13.NODE_78766_length_9538_cov_10.866848_3 K09811
I13.NODE_78766_length_9538_cov_10.866848_4 K09812
I13.NODE_78766_length_9538_cov_10.866848_5 K02836
I13.NODE_78766_length_9538_cov_10.866848_6 K04767
I13.NODE_78766_length_9538_cov_10.866848_7 K01996
I13.NODE_78766_length_9538_cov_10.866848_8 K01995
I13.NODE_78766_length_9538_cov_10.866848_9 K01998
I13.NODE_78898_length_36207_cov_10.344851.1.19916_1 K10819
I13.NODE_78898_length_36207_cov_10.344851.1.19916_10 K05592
I13.NODE_78898_length_36207_cov_10.344851.1.19916_11 
I13.NODE_78898_length_36207_cov_10.344851.1.19916_12 K01928
I13.NODE_78898_length_36207_cov_10.344851.1.19916_13 K07009
I13.NODE_78898_length_36207_cov_10.344851.1.19916_14 
I13.NODE_78898_length_36207_cov_10.344851.1.19916_15 K01271
I13.NODE_78898_length_36207_cov_10.344851.1.19916_16 
I13.NODE_78898_length_36207_cov_10.344851.1.19916_17 
I13.NODE_78898_length_36207_cov_10.344851.1.19916_18 K00941
I13.NODE_78898_length_36207_cov_10.344851.1.19916_19 K06173
I13.NODE_78898_length_36207_cov_10.344851.1.19916_2 
I13.NODE_78898_length_36207_cov_10.344851.1.19916_3 
I13.NODE_78898_length_36207_cov_10.344851.1.19916_4 K02004
I13.NODE_78898_length_36207_cov_10.344851.1.19916_5 K02003
I13.NODE_78898_length_36207_cov_10.344851.1.19916_6 K02004
I13.NODE_78898_length_36207_cov_10.344851.1.19916_7 
I13.NODE_78898_length_36207_cov_10.344851.1.19916_8 K05993
I13.NODE_78898_length_36207_cov_10.344851.1.19916_9 K03706
I13.NODE_78898_length_36207_cov_10.344851.20183.36175_1 
I13.NODE_78898_length_36207_cov_10.344851.20183.36175_10 K06967
I13.NODE_78898_length_36207_cov_10.344851.20183.36175_11 K01552
I13.NODE_78898_length_36207_cov_10.344851.20183.36175_12 K00655
I13.NODE_78898_length_36207_cov_10.344851.20183.36175_13 K07017
I13.NODE_78898_length_36207_cov_10.344851.20183.36175_14 K02016
I13.NODE_78898_length_36207_cov_10.344851.20183.36175_15 K02013
I13.NODE_78898_length_36207_cov_10.344851.20183.36175_16 K02015
I13.NODE_78898_length_36207_cov_10.344851.20183.36175_17 
I13.NODE_78898_length_36207_cov_10.344851.20183.36175_2 
I13.NODE_78898_length_36207_cov_10.344851.20183.36175_3 K06193
I13.NODE_78898_length_36207_cov_10.344851.20183.36175_4 K00945
I13.NODE_78898_length_36207_cov_10.344851.20183.36175_5 
I13.NODE_78898_length_36207_cov_10.344851.20183.36175_6 K05337
I13.NODE_78898_length_36207_cov_10.344851.20183.36175_7 K00721
I13.NODE_78898_length_36207_cov_10.344851.20183.36175_8 K01784
I13.NODE_78898_length_36207_cov_10.344851.20183.36175_9 
I13.NODE_79354_length_15440_cov_9.922021.4254.15462_1 K02433
I13.NODE_79354_length_15440_cov_9.922021.4254.15462_10 K07574
I13.NODE_79354_length_15440_cov_9.922021.4254.15462_11 K00969
I13.NODE_79354_length_15440_cov_9.922021.4254.15462_12 
I13.NODE_79354_length_15440_cov_9.922021.4254.15462_2 K02435
I13.NODE_79354_length_15440_cov_9.922021.4254.15462_3 K02837
I13.NODE_79354_length_15440_cov_9.922021.4254.15462_4 
I13.NODE_79354_length_15440_cov_9.922021.4254.15462_5 K07862
I13.NODE_79354_length_15440_cov_9.922021.4254.15462_6 K03442
I13.NODE_79354_length_15440_cov_9.922021.4254.15462_7 
I13.NODE_79354_length_15440_cov_9.922021.4254.15462_8 K07015
I13.NODE_79354_length_15440_cov_9.922021.4254.15462_9 K06948
I13.NODE_79354_length_15440_cov_9.922021.604.4179_1 K02356
I13.NODE_79354_length_15440_cov_9.922021.604.4179_2 
I13.NODE_79354_length_15440_cov_9.922021.604.4179_3 
I13.NODE_79354_length_15440_cov_9.922021.604.4179_4 K02434
I13.NODE_79354_length_15440_cov_9.922021.604.4179_5 
I13.NODE_79565_length_6739_cov_9.176435.1.860_1 
I13.NODE_79565_length_6739_cov_9.176435.1237.6761_1 
I13.NODE_79565_length_6739_cov_9.176435.1237.6761_2 K03686
I13.NODE_79565_length_6739_cov_9.176435.1237.6761_3 
I13.NODE_79565_length_6739_cov_9.176435.1237.6761_4 K02503
I13.NODE_79565_length_6739_cov_9.176435.1237.6761_5 K01990
I13.NODE_79565_length_6739_cov_9.176435.1237.6761_6 K01992
I13.NODE_80054_length_1319_cov_6.794541_1 
I13.NODE_80054_length_1319_cov_6.794541_2 K02026
I13.NODE_80201_length_15723_cov_10.371176.1.2369_1 K06950
I13.NODE_80201_length_15723_cov_10.371176.1.2369_2 K00942
I13.NODE_80201_length_15723_cov_10.371176.1.2369_3 K03060
I13.NODE_80201_length_15723_cov_10.371176.2541.15745_1 K04066
I13.NODE_80201_length_15723_cov_10.371176.2541.15745_10 K03484
I13.NODE_80201_length_15723_cov_10.371176.2541.15745_11 K01193
I13.NODE_80201_length_15723_cov_10.371176.2541.15745_2 K00604
I13.NODE_80201_length_15723_cov_10.371176.2541.15745_3 K03500
I13.NODE_80201_length_15723_cov_10.371176.2541.15745_4 K01090
I13.NODE_80201_length_15723_cov_10.371176.2541.15745_5 K08884
I13.NODE_80201_length_15723_cov_10.371176.2541.15745_6 
I13.NODE_80201_length_15723_cov_10.371176.2541.15745_7 
I13.NODE_80201_length_15723_cov_10.371176.2541.15745_8 K01641
I13.NODE_80201_length_15723_cov_10.371176.2541.15745_9 K00021
I13.NODE_80676_length_14917_cov_10.770262_1 
I13.NODE_80676_length_14917_cov_10.770262_10 K07017
I13.NODE_80676_length_14917_cov_10.770262_11 K03151
I13.NODE_80676_length_14917_cov_10.770262_12 K04487
I13.NODE_80676_length_14917_cov_10.770262_13 
I13.NODE_80676_length_14917_cov_10.770262_14 K03466
I13.NODE_80676_length_14917_cov_10.770262_15 
I13.NODE_80676_length_14917_cov_10.770262_2 K01951
I13.NODE_80676_length_14917_cov_10.770262_3 K03710
I13.NODE_80676_length_14917_cov_10.770262_4 K03298
I13.NODE_80676_length_14917_cov_10.770262_5 
I13.NODE_80676_length_14917_cov_10.770262_6 
I13.NODE_80676_length_14917_cov_10.770262_7 K02440
I13.NODE_80676_length_14917_cov_10.770262_8 
I13.NODE_80676_length_14917_cov_10.770262_9 
I13.NODE_81405_length_2430_cov_11.213580_1 K01756
I13.NODE_81405_length_2430_cov_11.213580_2 
I13.NODE_8145_length_744_cov_16.255377_1 K00973
I13.NODE_81897_length_28719_cov_11.582472_1 K04047
I13.NODE_81897_length_28719_cov_11.582472_10 K00384
I13.NODE_81897_length_28719_cov_11.582472_11 
I13.NODE_81897_length_28719_cov_11.582472_12 
I13.NODE_81897_length_28719_cov_11.582472_13 K03431
I13.NODE_81897_length_28719_cov_11.582472_14 
I13.NODE_81897_length_28719_cov_11.582472_15 
I13.NODE_81897_length_28719_cov_11.582472_16 K00215
I13.NODE_81897_length_28719_cov_11.582472_17 K00974
I13.NODE_81897_length_28719_cov_11.582472_18 
I13.NODE_81897_length_28719_cov_11.582472_19 K01529
I13.NODE_81897_length_28719_cov_11.582472_2 K00287
I13.NODE_81897_length_28719_cov_11.582472_20 K01537
I13.NODE_81897_length_28719_cov_11.582472_21 K13732
I13.NODE_81897_length_28719_cov_11.582472_22 K01462
I13.NODE_81897_length_28719_cov_11.582472_23 
I13.NODE_81897_length_28719_cov_11.582472_24 K09861
I13.NODE_81897_length_28719_cov_11.582472_25 
I13.NODE_81897_length_28719_cov_11.582472_26 
I13.NODE_81897_length_28719_cov_11.582472_3 
I13.NODE_81897_length_28719_cov_11.582472_4 K03544
I13.NODE_81897_length_28719_cov_11.582472_5 K03978
I13.NODE_81897_length_28719_cov_11.582472_6 K07567
I13.NODE_81897_length_28719_cov_11.582472_7 K06958
I13.NODE_81897_length_28719_cov_11.582472_8 
I13.NODE_81897_length_28719_cov_11.582472_9 K09762
I13.NODE_82503_length_11080_cov_10.900992_1 K08899
I13.NODE_82503_length_11080_cov_10.900992_2 K02337
I13.NODE_82503_length_11080_cov_10.900992_3 K00850
I13.NODE_82503_length_11080_cov_10.900992_4 K00873
I13.NODE_82503_length_11080_cov_10.900992_5 
I13.NODE_82865_length_2424_cov_13.245874.1.2319_1 K01541
I13.NODE_82865_length_2424_cov_13.245874.1.2319_2 
I13.NODE_82907_length_429_cov_8.177156_1 
I13.NODE_82918_length_4601_cov_11.012388.290.3211_1 
I13.NODE_82918_length_4601_cov_11.012388.290.3211_2 
I13.NODE_82918_length_4601_cov_11.012388.290.3211_3 
I13.NODE_82918_length_4601_cov_11.012388.290.3211_4 
I13.NODE_82918_length_4601_cov_11.012388.290.3211_5 
I13.NODE_82918_length_4601_cov_11.012388.3386.4276_1 K00549
I13.NODE_82933_length_3105_cov_9.341063.177.3127_1 
I13.NODE_82933_length_3105_cov_9.341063.177.3127_2 K00525
I13.NODE_82933_length_3105_cov_9.341063.177.3127_3 K06191
I13.NODE_82948_length_625_cov_10.049600_1 
I13.NODE_82948_length_625_cov_10.049600_2 
I13.NODE_82948_length_625_cov_10.049600_3 
I13.NODE_82996_length_842_cov_12.887174_1 
I13.NODE_82997_length_25532_cov_10.690545.1.25470_1 
I13.NODE_82997_length_25532_cov_10.690545.1.25470_10 K05363
I13.NODE_82997_length_25532_cov_10.690545.1.25470_11 K03930
I13.NODE_82997_length_25532_cov_10.690545.1.25470_12 K07021
I13.NODE_82997_length_25532_cov_10.690545.1.25470_13 K07462
I13.NODE_82997_length_25532_cov_10.690545.1.25470_14 
I13.NODE_82997_length_25532_cov_10.690545.1.25470_15 K10041
I13.NODE_82997_length_25532_cov_10.690545.1.25470_16 K10039
I13.NODE_82997_length_25532_cov_10.690545.1.25470_17 K10040
I13.NODE_82997_length_25532_cov_10.690545.1.25470_18 K02029
I13.NODE_82997_length_25532_cov_10.690545.1.25470_19 
I13.NODE_82997_length_25532_cov_10.690545.1.25470_2 K01274
I13.NODE_82997_length_25532_cov_10.690545.1.25470_20 K10112
I13.NODE_82997_length_25532_cov_10.690545.1.25470_21 
I13.NODE_82997_length_25532_cov_10.690545.1.25470_22 K11145
I13.NODE_82997_length_25532_cov_10.690545.1.25470_23 K01883
I13.NODE_82997_length_25532_cov_10.690545.1.25470_24 K00640
I13.NODE_82997_length_25532_cov_10.690545.1.25470_25 
I13.NODE_82997_length_25532_cov_10.690545.1.25470_26 K00962
I13.NODE_82997_length_25532_cov_10.690545.1.25470_3 K00540
I13.NODE_82997_length_25532_cov_10.690545.1.25470_4 
I13.NODE_82997_length_25532_cov_10.690545.1.25470_5 K02030
I13.NODE_82997_length_25532_cov_10.690545.1.25470_6 
I13.NODE_82997_length_25532_cov_10.690545.1.25470_7 K03703
I13.NODE_82997_length_25532_cov_10.690545.1.25470_8 
I13.NODE_82997_length_25532_cov_10.690545.1.25470_9 K12554
I13.NODE_83150_length_638_cov_8.471786_1 
I13.NODE_84815_length_659_cov_4.490137_1 
I13.NODE_8619_length_3045_cov_11.475863.51.3067_1 
I13.NODE_8619_length_3045_cov_11.475863.51.3067_2 K00078
I13.NODE_8619_length_3045_cov_11.475863.51.3067_3 
I13.NODE_8664_length_538_cov_6.131970_1 
I13.NODE_8706_length_2399_cov_14.085035.67.2421_1 K01790
I13.NODE_8706_length_2399_cov_14.085035.67.2421_2 K01710
I13.NODE_8706_length_2399_cov_14.085035.67.2421_3 K00067
I13.NODE_8779_length_686_cov_8.049562_1 K06920
I13.NODE_8779_length_686_cov_8.049562_2 
I13.NODE_8779_length_686_cov_8.049562_3 
I13.NODE_8888_length_527_cov_9.700190_1 
I13.NODE_8895_length_1401_cov_16.242683_1 
I13.NODE_8895_length_1401_cov_16.242683_2 K02601
I13.NODE_8895_length_1401_cov_16.242683_3 K12296
I13.NODE_8951_length_1198_cov_17.008347_1 K03700
I13.NODE_8951_length_1198_cov_17.008347_2 
I13.NODE_9134_length_6643_cov_12.609213.1.6606_1 K03498
I13.NODE_9134_length_6643_cov_12.609213.1.6606_2 K03499
I13.NODE_9134_length_6643_cov_12.609213.1.6606_3 K09134
I13.NODE_9134_length_6643_cov_12.609213.1.6606_4 
I13.NODE_9134_length_6643_cov_12.609213.1.6606_5 K02006
I13.NODE_9134_length_6643_cov_12.609213.1.6606_6 
I13.NODE_9141_length_4029_cov_15.604120.1.3958_1 
I13.NODE_9141_length_4029_cov_15.604120.1.3958_2 
I13.NODE_9141_length_4029_cov_15.604120.1.3958_3 
I13.NODE_9141_length_4029_cov_15.604120.1.3958_4 
I13.NODE_9141_length_4029_cov_15.604120.1.3958_5 
I13.NODE_9141_length_4029_cov_15.604120.1.3958_6 K02935
I13.NODE_9141_length_4029_cov_15.604120.1.3958_7 
I13.NODE_9215_length_751_cov_6.913449_1 K02967
I13.NODE_9215_length_751_cov_6.913449_2 
I13.NODE_9405_length_459_cov_10.302833_1 
I13.NODE_9405_length_459_cov_10.302833_2 
I13.NODE_9453_length_1888_cov_13.601695_1 
I13.NODE_9453_length_1888_cov_13.601695_2 
I13.NODE_9505_length_2365_cov_12.298943_1 
I13.NODE_9505_length_2365_cov_12.298943_2 
I13.NODE_9505_length_2365_cov_12.298943_3 
I13.NODE_9505_length_2365_cov_12.298943_4 
I13.NODE_9615_length_2030_cov_13.271428.1.1969_1 
I13.NODE_9615_length_2030_cov_13.271428.1.1969_2 K06180
I13.NODE_9615_length_2030_cov_13.271428.1.1969_3 K00134
I13.NODE_9816_length_62583_cov_10.749469.1.23225_1 
I13.NODE_9816_length_62583_cov_10.749469.1.23225_10 K03529
I13.NODE_9816_length_62583_cov_10.749469.1.23225_11 K07024
I13.NODE_9816_length_62583_cov_10.749469.1.23225_12 K07024
I13.NODE_9816_length_62583_cov_10.749469.1.23225_13 K03110
I13.NODE_9816_length_62583_cov_10.749469.1.23225_14 K00036
I13.NODE_9816_length_62583_cov_10.749469.1.23225_15 
I13.NODE_9816_length_62583_cov_10.749469.1.23225_16 K02028
I13.NODE_9816_length_62583_cov_10.749469.1.23225_17 K02029 K02030
I13.NODE_9816_length_62583_cov_10.749469.1.23225_18 K07052
I13.NODE_9816_length_62583_cov_10.749469.1.23225_19 K03702
I13.NODE_9816_length_62583_cov_10.749469.1.23225_2 K01649
I13.NODE_9816_length_62583_cov_10.749469.1.23225_20 K00358
I13.NODE_9816_length_62583_cov_10.749469.1.23225_21 
I13.NODE_9816_length_62583_cov_10.749469.1.23225_3 K00052
I13.NODE_9816_length_62583_cov_10.749469.1.23225_4 
I13.NODE_9816_length_62583_cov_10.749469.1.23225_5 K01703
I13.NODE_9816_length_62583_cov_10.749469.1.23225_6 K01704
I13.NODE_9816_length_62583_cov_10.749469.1.23225_7 
I13.NODE_9816_length_62583_cov_10.749469.1.23225_8 K00364
I13.NODE_9816_length_62583_cov_10.749469.1.23225_9 K03685
I13.NODE_9816_length_62583_cov_10.749469.23509.52717_1 K03574
I13.NODE_9816_length_62583_cov_10.749469.23509.52717_10 
I13.NODE_9816_length_62583_cov_10.749469.23509.52717_11 K01598
I13.NODE_9816_length_62583_cov_10.749469.23509.52717_12 K01922
I13.NODE_9816_length_62583_cov_10.749469.23509.52717_13 K01938
I13.NODE_9816_length_62583_cov_10.749469.23509.52717_14 
I13.NODE_9816_length_62583_cov_10.749469.23509.52717_15 K03657
I13.NODE_9816_length_62583_cov_10.749469.23509.52717_16 K03630
I13.NODE_9816_length_62583_cov_10.749469.23509.52717_17 K07010
I13.NODE_9816_length_62583_cov_10.749469.23509.52717_18 K01926
I13.NODE_9816_length_62583_cov_10.749469.23509.52717_19 
I13.NODE_9816_length_62583_cov_10.749469.23509.52717_2 K02529
I13.NODE_9816_length_62583_cov_10.749469.23509.52717_20 
I13.NODE_9816_length_62583_cov_10.749469.23509.52717_21 K04487
I13.NODE_9816_length_62583_cov_10.749469.23509.52717_22 K00948
I13.NODE_9816_length_62583_cov_10.749469.23509.52717_23 
I13.NODE_9816_length_62583_cov_10.749469.23509.52717_24 K07816
I13.NODE_9816_length_62583_cov_10.749469.23509.52717_25 K00858
I13.NODE_9816_length_62583_cov_10.749469.23509.52717_26 K06180
I13.NODE_9816_length_62583_cov_10.749469.23509.52717_27 K00625
I13.NODE_9816_length_62583_cov_10.749469.23509.52717_28 K03575
I13.NODE_9816_length_62583_cov_10.749469.23509.52717_29 K07668
I13.NODE_9816_length_62583_cov_10.749469.23509.52717_3 K00852
I13.NODE_9816_length_62583_cov_10.749469.23509.52717_30 K07652
I13.NODE_9816_length_62583_cov_10.749469.23509.52717_31 
I13.NODE_9816_length_62583_cov_10.749469.23509.52717_32 
I13.NODE_9816_length_62583_cov_10.749469.23509.52717_33 
I13.NODE_9816_length_62583_cov_10.749469.23509.52717_34 K04885
I13.NODE_9816_length_62583_cov_10.749469.23509.52717_35 
I13.NODE_9816_length_62583_cov_10.749469.23509.52717_4 K06726
I13.NODE_9816_length_62583_cov_10.749469.23509.52717_5 K10441
I13.NODE_9816_length_62583_cov_10.749469.23509.52717_6 K10440
I13.NODE_9816_length_62583_cov_10.749469.23509.52717_7 K10439
I13.NODE_9816_length_62583_cov_10.749469.23509.52717_8 K07105
I13.NODE_9816_length_62583_cov_10.749469.23509.52717_9 
I13.NODE_9816_length_62583_cov_10.749469.53006.62605_1 K01840
I13.NODE_9816_length_62583_cov_10.749469.53006.62605_2 K06158
I13.NODE_9816_length_62583_cov_10.749469.53006.62605_3 K01972
I13.NODE_9816_length_62583_cov_10.749469.53006.62605_4 K01200
I13.NODE_9816_length_62583_cov_10.749469.53006.62605_5 
I13.NODE_9831_length_22295_cov_9.767751.1.11776_1 K13634
I13.NODE_9831_length_22295_cov_9.767751.1.11776_10 K02341
I13.NODE_9831_length_22295_cov_9.767751.1.11776_11 
I13.NODE_9831_length_22295_cov_9.767751.1.11776_12 K07056
I13.NODE_9831_length_22295_cov_9.767751.1.11776_13 K04094
I13.NODE_9831_length_22295_cov_9.767751.1.11776_2 K03101
I13.NODE_9831_length_22295_cov_9.767751.1.11776_3 K06180
I13.NODE_9831_length_22295_cov_9.767751.1.11776_4 
I13.NODE_9831_length_22295_cov_9.767751.1.11776_5 
I13.NODE_9831_length_22295_cov_9.767751.1.11776_6 K00931
I13.NODE_9831_length_22295_cov_9.767751.1.11776_7 K00147
I13.NODE_9831_length_22295_cov_9.767751.1.11776_8 K00286
I13.NODE_9831_length_22295_cov_9.767751.1.11776_9 K00943
I13.NODE_9831_length_22295_cov_9.767751.12093.22317_1 
I13.NODE_9831_length_22295_cov_9.767751.12093.22317_10 K02238
I13.NODE_9831_length_22295_cov_9.767751.12093.22317_11 K02520
I13.NODE_9831_length_22295_cov_9.767751.12093.22317_2 K09903
I13.NODE_9831_length_22295_cov_9.767751.12093.22317_3 K02838
I13.NODE_9831_length_22295_cov_9.767751.12093.22317_4 K00243
I13.NODE_9831_length_22295_cov_9.767751.12093.22317_5 
I13.NODE_9831_length_22295_cov_9.767751.12093.22317_6 
I13.NODE_9831_length_22295_cov_9.767751.12093.22317_7 K00259
I13.NODE_9831_length_22295_cov_9.767751.12093.22317_8 
I13.NODE_9831_length_22295_cov_9.767751.12093.22317_9 K02237
I13.NODE_9931_length_922_cov_5.419740_1 
