# Supplementary material for: Genome resolved analysis of a premature infant gut microbial community reveals a Varibaculum cambriense genome and a shift towards fermentation-based metabolism during the third week of life
Source: Microbiome. 2013 Dec 17;1:30. doi: 10.1186/2049-2618-1-30 (PMC4177395; doi:10.1186/2049-2618-1-30)
Supplement: Additional file 6 — EMIRGE reconstructed 16S rRNA gene sequences. [file 2049-2618-1-30-S6.zip › af6_kegg_annotations/Varibaculum_cambriense.ko]

I10.NODE_1201_length_16465_cov_78.601089_1 
I10.NODE_1201_length_16465_cov_78.601089_10 
I10.NODE_1201_length_16465_cov_78.601089_11 
I10.NODE_1201_length_16465_cov_78.601089_12 
I10.NODE_1201_length_16465_cov_78.601089_13 K00680
I10.NODE_1201_length_16465_cov_78.601089_14 K03810
I10.NODE_1201_length_16465_cov_78.601089_15 K07806
I10.NODE_1201_length_16465_cov_78.601089_16 
I10.NODE_1201_length_16465_cov_78.601089_2 
I10.NODE_1201_length_16465_cov_78.601089_3 
I10.NODE_1201_length_16465_cov_78.601089_4 
I10.NODE_1201_length_16465_cov_78.601089_5 
I10.NODE_1201_length_16465_cov_78.601089_6 
I10.NODE_1201_length_16465_cov_78.601089_7 
I10.NODE_1201_length_16465_cov_78.601089_8 K13019
I10.NODE_1201_length_16465_cov_78.601089_9 
I10.NODE_1221_length_23440_cov_56.437073.14.23488_1 K13694
I10.NODE_1221_length_23440_cov_56.437073.14.23488_10 
I10.NODE_1221_length_23440_cov_56.437073.14.23488_11 
I10.NODE_1221_length_23440_cov_56.437073.14.23488_12 K04485
I10.NODE_1221_length_23440_cov_56.437073.14.23488_13 K03499
I10.NODE_1221_length_23440_cov_56.437073.14.23488_14 
I10.NODE_1221_length_23440_cov_56.437073.14.23488_15 
I10.NODE_1221_length_23440_cov_56.437073.14.23488_16 
I10.NODE_1221_length_23440_cov_56.437073.14.23488_17 
I10.NODE_1221_length_23440_cov_56.437073.14.23488_18 K00088
I10.NODE_1221_length_23440_cov_56.437073.14.23488_19 K02342
I10.NODE_1221_length_23440_cov_56.437073.14.23488_2 K01507
I10.NODE_1221_length_23440_cov_56.437073.14.23488_20 
I10.NODE_1221_length_23440_cov_56.437073.14.23488_21 K07024
I10.NODE_1221_length_23440_cov_56.437073.14.23488_22 
I10.NODE_1221_length_23440_cov_56.437073.14.23488_3 K07259
I10.NODE_1221_length_23440_cov_56.437073.14.23488_4 K04075
I10.NODE_1221_length_23440_cov_56.437073.14.23488_5 K00760
I10.NODE_1221_length_23440_cov_56.437073.14.23488_6 K03798
I10.NODE_1221_length_23440_cov_56.437073.14.23488_7 K01495
I10.NODE_1221_length_23440_cov_56.437073.14.23488_8 K00796
I10.NODE_1221_length_23440_cov_56.437073.14.23488_9 K00950
I10.NODE_1231_length_7315_cov_77.254684.1.7342_1 K06607
I10.NODE_1231_length_7315_cov_77.254684.1.7342_2 
I10.NODE_1231_length_7315_cov_77.254684.1.7342_3 K00745
I10.NODE_1231_length_7315_cov_77.254684.1.7342_4 
I10.NODE_1231_length_7315_cov_77.254684.1.7342_5 K02472
I10.NODE_1326_length_21350_cov_78.056206_1 
I10.NODE_1326_length_21350_cov_78.056206_10 
I10.NODE_1326_length_21350_cov_78.056206_11 K02003
I10.NODE_1326_length_21350_cov_78.056206_12 
I10.NODE_1326_length_21350_cov_78.056206_13 
I10.NODE_1326_length_21350_cov_78.056206_14 
I10.NODE_1326_length_21350_cov_78.056206_15 K01322
I10.NODE_1326_length_21350_cov_78.056206_16 K02015
I10.NODE_1326_length_21350_cov_78.056206_17 
I10.NODE_1326_length_21350_cov_78.056206_18 K02013
I10.NODE_1326_length_21350_cov_78.056206_2 
I10.NODE_1326_length_21350_cov_78.056206_3 
I10.NODE_1326_length_21350_cov_78.056206_4 
I10.NODE_1326_length_21350_cov_78.056206_5 
I10.NODE_1326_length_21350_cov_78.056206_6 K01698
I10.NODE_1326_length_21350_cov_78.056206_7 K06860
I10.NODE_1326_length_21350_cov_78.056206_8 K09940
I10.NODE_1326_length_21350_cov_78.056206_9 K02004
I10.NODE_1406_length_47007_cov_43.838451_1 K07497
I10.NODE_1406_length_47007_cov_43.838451_10 
I10.NODE_1406_length_47007_cov_43.838451_11 K09522
I10.NODE_1406_length_47007_cov_43.838451_12 
I10.NODE_1406_length_47007_cov_43.838451_13 
I10.NODE_1406_length_47007_cov_43.838451_14 K01462
I10.NODE_1406_length_47007_cov_43.838451_15 K01881
I10.NODE_1406_length_47007_cov_43.838451_16 K03526
I10.NODE_1406_length_47007_cov_43.838451_17 K01417
I10.NODE_1406_length_47007_cov_43.838451_18 K00099
I10.NODE_1406_length_47007_cov_43.838451_19 
I10.NODE_1406_length_47007_cov_43.838451_2 
I10.NODE_1406_length_47007_cov_43.838451_20 K06941
I10.NODE_1406_length_47007_cov_43.838451_21 K00981
I10.NODE_1406_length_47007_cov_43.838451_22 K02838
I10.NODE_1406_length_47007_cov_43.838451_23 K09903
I10.NODE_1406_length_47007_cov_43.838451_24 K02357
I10.NODE_1406_length_47007_cov_43.838451_25 K02967
I10.NODE_1406_length_47007_cov_43.838451_26 
I10.NODE_1406_length_47007_cov_43.838451_27 K03733
I10.NODE_1406_length_47007_cov_43.838451_28 K04096
I10.NODE_1406_length_47007_cov_43.838451_29 K07391
I10.NODE_1406_length_47007_cov_43.838451_3 
I10.NODE_1406_length_47007_cov_43.838451_30 K07460
I10.NODE_1406_length_47007_cov_43.838451_31 K03387
I10.NODE_1406_length_47007_cov_43.838451_32 K03386
I10.NODE_1406_length_47007_cov_43.838451_33 
I10.NODE_1406_length_47007_cov_43.838451_34 K03470
I10.NODE_1406_length_47007_cov_43.838451_35 K03100
I10.NODE_1406_length_47007_cov_43.838451_36 K02884
I10.NODE_1406_length_47007_cov_43.838451_37 K00554
I10.NODE_1406_length_47007_cov_43.838451_38 K02860
I10.NODE_1406_length_47007_cov_43.838451_39 K06960
I10.NODE_1406_length_47007_cov_43.838451_4 
I10.NODE_1406_length_47007_cov_43.838451_40 K02959
I10.NODE_1406_length_47007_cov_43.838451_41 
I10.NODE_1406_length_47007_cov_43.838451_42 
I10.NODE_1406_length_47007_cov_43.838451_43 K03106
I10.NODE_1406_length_47007_cov_43.838451_44 K03110
I10.NODE_1406_length_47007_cov_43.838451_45 
I10.NODE_1406_length_47007_cov_43.838451_46 K03529
I10.NODE_1406_length_47007_cov_43.838451_5 
I10.NODE_1406_length_47007_cov_43.838451_6 K00163
I10.NODE_1406_length_47007_cov_43.838451_7 
I10.NODE_1406_length_47007_cov_43.838451_8 
I10.NODE_1406_length_47007_cov_43.838451_9 
I10.NODE_1524_length_583_cov_91.533447_1 
I10.NODE_2088_length_289346_cov_59.393970.1.157946_1 
I10.NODE_2088_length_289346_cov_59.393970.1.157946_10 K12373
I10.NODE_2088_length_289346_cov_59.393970.1.157946_100 K02529
I10.NODE_2088_length_289346_cov_59.393970.1.157946_101 
I10.NODE_2088_length_289346_cov_59.393970.1.157946_102 K12308
I10.NODE_2088_length_289346_cov_59.393970.1.157946_103 K02057
I10.NODE_2088_length_289346_cov_59.393970.1.157946_104 K10441
I10.NODE_2088_length_289346_cov_59.393970.1.157946_105 K02058
I10.NODE_2088_length_289346_cov_59.393970.1.157946_106 
I10.NODE_2088_length_289346_cov_59.393970.1.157946_107 K07483
I10.NODE_2088_length_289346_cov_59.393970.1.157946_108 K07497
I10.NODE_2088_length_289346_cov_59.393970.1.157946_109 
I10.NODE_2088_length_289346_cov_59.393970.1.157946_11 
I10.NODE_2088_length_289346_cov_59.393970.1.157946_110 K06199
I10.NODE_2088_length_289346_cov_59.393970.1.157946_111 K01423
I10.NODE_2088_length_289346_cov_59.393970.1.157946_112 K02341
I10.NODE_2088_length_289346_cov_59.393970.1.157946_113 K00943
I10.NODE_2088_length_289346_cov_59.393970.1.157946_114 K00970
I10.NODE_2088_length_289346_cov_59.393970.1.157946_115 K03574
I10.NODE_2088_length_289346_cov_59.393970.1.157946_116 
I10.NODE_2088_length_289346_cov_59.393970.1.157946_117 K03980
I10.NODE_2088_length_289346_cov_59.393970.1.157946_12 K07220
I10.NODE_2088_length_289346_cov_59.393970.1.157946_13 K03306
I10.NODE_2088_length_289346_cov_59.393970.1.157946_14 
I10.NODE_2088_length_289346_cov_59.393970.1.157946_15 K04759
I10.NODE_2088_length_289346_cov_59.393970.1.157946_16 
I10.NODE_2088_length_289346_cov_59.393970.1.157946_17 K02863
I10.NODE_2088_length_289346_cov_59.393970.1.157946_18 K02867
I10.NODE_2088_length_289346_cov_59.393970.1.157946_19 K02601
I10.NODE_2088_length_289346_cov_59.393970.1.157946_2 K10118
I10.NODE_2088_length_289346_cov_59.393970.1.157946_20 
I10.NODE_2088_length_289346_cov_59.393970.1.157946_21 K00812
I10.NODE_2088_length_289346_cov_59.393970.1.157946_22 
I10.NODE_2088_length_289346_cov_59.393970.1.157946_23 
I10.NODE_2088_length_289346_cov_59.393970.1.157946_24 K07665
I10.NODE_2088_length_289346_cov_59.393970.1.157946_25 
I10.NODE_2088_length_289346_cov_59.393970.1.157946_26 K01126
I10.NODE_2088_length_289346_cov_59.393970.1.157946_27 
I10.NODE_2088_length_289346_cov_59.393970.1.157946_28 K00075
I10.NODE_2088_length_289346_cov_59.393970.1.157946_29 
I10.NODE_2088_length_289346_cov_59.393970.1.157946_3 K10119
I10.NODE_2088_length_289346_cov_59.393970.1.157946_30 K02440
I10.NODE_2088_length_289346_cov_59.393970.1.157946_31 K00864
I10.NODE_2088_length_289346_cov_59.393970.1.157946_32 K08303
I10.NODE_2088_length_289346_cov_59.393970.1.157946_33 K02026
I10.NODE_2088_length_289346_cov_59.393970.1.157946_34 
I10.NODE_2088_length_289346_cov_59.393970.1.157946_35 
I10.NODE_2088_length_289346_cov_59.393970.1.157946_36 K00973
I10.NODE_2088_length_289346_cov_59.393970.1.157946_37 
I10.NODE_2088_length_289346_cov_59.393970.1.157946_38 
I10.NODE_2088_length_289346_cov_59.393970.1.157946_39 
I10.NODE_2088_length_289346_cov_59.393970.1.157946_4 K05499
I10.NODE_2088_length_289346_cov_59.393970.1.157946_40 
I10.NODE_2088_length_289346_cov_59.393970.1.157946_41 
I10.NODE_2088_length_289346_cov_59.393970.1.157946_42 
I10.NODE_2088_length_289346_cov_59.393970.1.157946_43 
I10.NODE_2088_length_289346_cov_59.393970.1.157946_44 
I10.NODE_2088_length_289346_cov_59.393970.1.157946_45 K02003
I10.NODE_2088_length_289346_cov_59.393970.1.157946_46 K02004
I10.NODE_2088_length_289346_cov_59.393970.1.157946_47 K01792
I10.NODE_2088_length_289346_cov_59.393970.1.157946_48 K03799
I10.NODE_2088_length_289346_cov_59.393970.1.157946_49 K00528
I10.NODE_2088_length_289346_cov_59.393970.1.157946_5 
I10.NODE_2088_length_289346_cov_59.393970.1.157946_50 
I10.NODE_2088_length_289346_cov_59.393970.1.157946_51 K00937
I10.NODE_2088_length_289346_cov_59.393970.1.157946_52 K01567
I10.NODE_2088_length_289346_cov_59.393970.1.157946_53 K01770
I10.NODE_2088_length_289346_cov_59.393970.1.157946_54 K03307
I10.NODE_2088_length_289346_cov_59.393970.1.157946_55 K13821
I10.NODE_2088_length_289346_cov_59.393970.1.157946_56 
I10.NODE_2088_length_289346_cov_59.393970.1.157946_57 
I10.NODE_2088_length_289346_cov_59.393970.1.157946_58 
I10.NODE_2088_length_289346_cov_59.393970.1.157946_59 
I10.NODE_2088_length_289346_cov_59.393970.1.157946_6 
I10.NODE_2088_length_289346_cov_59.393970.1.157946_60 K03696
I10.NODE_2088_length_289346_cov_59.393970.1.157946_61 K01362
I10.NODE_2088_length_289346_cov_59.393970.1.157946_62 K03767
I10.NODE_2088_length_289346_cov_59.393970.1.157946_63 
I10.NODE_2088_length_289346_cov_59.393970.1.157946_64 K01186
I10.NODE_2088_length_289346_cov_59.393970.1.157946_65 K03290
I10.NODE_2088_length_289346_cov_59.393970.1.157946_66 
I10.NODE_2088_length_289346_cov_59.393970.1.157946_67 K07560
I10.NODE_2088_length_289346_cov_59.393970.1.157946_68 K06980
I10.NODE_2088_length_289346_cov_59.393970.1.157946_69 
I10.NODE_2088_length_289346_cov_59.393970.1.157946_7 
I10.NODE_2088_length_289346_cov_59.393970.1.157946_70 
I10.NODE_2088_length_289346_cov_59.393970.1.157946_71 K00266
I10.NODE_2088_length_289346_cov_59.393970.1.157946_72 K00170
I10.NODE_2088_length_289346_cov_59.393970.1.157946_73 K00169
I10.NODE_2088_length_289346_cov_59.393970.1.157946_74 K00189
I10.NODE_2088_length_289346_cov_59.393970.1.157946_75 
I10.NODE_2088_length_289346_cov_59.393970.1.157946_76 
I10.NODE_2088_length_289346_cov_59.393970.1.157946_77 
I10.NODE_2088_length_289346_cov_59.393970.1.157946_78 
I10.NODE_2088_length_289346_cov_59.393970.1.157946_79 K02004
I10.NODE_2088_length_289346_cov_59.393970.1.157946_8 
I10.NODE_2088_length_289346_cov_59.393970.1.157946_80 
I10.NODE_2088_length_289346_cov_59.393970.1.157946_81 
I10.NODE_2088_length_289346_cov_59.393970.1.157946_82 
I10.NODE_2088_length_289346_cov_59.393970.1.157946_83 
I10.NODE_2088_length_289346_cov_59.393970.1.157946_84 K07001
I10.NODE_2088_length_289346_cov_59.393970.1.157946_85 
I10.NODE_2088_length_289346_cov_59.393970.1.157946_86 K01175
I10.NODE_2088_length_289346_cov_59.393970.1.157946_87 
I10.NODE_2088_length_289346_cov_59.393970.1.157946_88 
I10.NODE_2088_length_289346_cov_59.393970.1.157946_89 
I10.NODE_2088_length_289346_cov_59.393970.1.157946_9 
I10.NODE_2088_length_289346_cov_59.393970.1.157946_90 K07098
I10.NODE_2088_length_289346_cov_59.393970.1.157946_91 K07736
I10.NODE_2088_length_289346_cov_59.393970.1.157946_92 K00991
I10.NODE_2088_length_289346_cov_59.393970.1.157946_93 K06902
I10.NODE_2088_length_289346_cov_59.393970.1.157946_94 K05878
I10.NODE_2088_length_289346_cov_59.393970.1.157946_95 K05879
I10.NODE_2088_length_289346_cov_59.393970.1.157946_96 
I10.NODE_2088_length_289346_cov_59.393970.1.157946_97 K12949
I10.NODE_2088_length_289346_cov_59.393970.1.157946_98 
I10.NODE_2088_length_289346_cov_59.393970.1.157946_99 K02168
I10.NODE_2088_length_289346_cov_59.393970.157958.289386_1 K01950
I10.NODE_2088_length_289346_cov_59.393970.157958.289386_10 K01586
I10.NODE_2088_length_289346_cov_59.393970.157958.289386_100 K02071
I10.NODE_2088_length_289346_cov_59.393970.157958.289386_101 K06001
I10.NODE_2088_length_289346_cov_59.393970.157958.289386_102 
I10.NODE_2088_length_289346_cov_59.393970.157958.289386_11 K00003
I10.NODE_2088_length_289346_cov_59.393970.157958.289386_12 K01733
I10.NODE_2088_length_289346_cov_59.393970.157958.289386_13 K00872
I10.NODE_2088_length_289346_cov_59.393970.157958.289386_14 K03628
I10.NODE_2088_length_289346_cov_59.393970.157958.289386_15 
I10.NODE_2088_length_289346_cov_59.393970.157958.289386_16 K03723
I10.NODE_2088_length_289346_cov_59.393970.157958.289386_17 
I10.NODE_2088_length_289346_cov_59.393970.157958.289386_18 K01689
I10.NODE_2088_length_289346_cov_59.393970.157958.289386_19 
I10.NODE_2088_length_289346_cov_59.393970.157958.289386_2 K01372
I10.NODE_2088_length_289346_cov_59.393970.157958.289386_20 
I10.NODE_2088_length_289346_cov_59.393970.157958.289386_21 
I10.NODE_2088_length_289346_cov_59.393970.157958.289386_22 
I10.NODE_2088_length_289346_cov_59.393970.157958.289386_23 K09009
I10.NODE_2088_length_289346_cov_59.393970.157958.289386_24 K01514 K01524
I10.NODE_2088_length_289346_cov_59.393970.157958.289386_25 K00728
I10.NODE_2088_length_289346_cov_59.393970.157958.289386_26 K07056
I10.NODE_2088_length_289346_cov_59.393970.157958.289386_27 K01874
I10.NODE_2088_length_289346_cov_59.393970.157958.289386_28 
I10.NODE_2088_length_289346_cov_59.393970.157958.289386_29 K03657
I10.NODE_2088_length_289346_cov_59.393970.157958.289386_3 
I10.NODE_2088_length_289346_cov_59.393970.157958.289386_30 K00024
I10.NODE_2088_length_289346_cov_59.393970.157958.289386_31 
I10.NODE_2088_length_289346_cov_59.393970.157958.289386_32 
I10.NODE_2088_length_289346_cov_59.393970.157958.289386_33 K10615
I10.NODE_2088_length_289346_cov_59.393970.157958.289386_34 K01784
I10.NODE_2088_length_289346_cov_59.393970.157958.289386_35 
I10.NODE_2088_length_289346_cov_59.393970.157958.289386_36 
I10.NODE_2088_length_289346_cov_59.393970.157958.289386_37 K03648
I10.NODE_2088_length_289346_cov_59.393970.157958.289386_38 
I10.NODE_2088_length_289346_cov_59.393970.157958.289386_39 K04077
I10.NODE_2088_length_289346_cov_59.393970.157958.289386_4 K08156
I10.NODE_2088_length_289346_cov_59.393970.157958.289386_40 
I10.NODE_2088_length_289346_cov_59.393970.157958.289386_41 
I10.NODE_2088_length_289346_cov_59.393970.157958.289386_42 K02484
I10.NODE_2088_length_289346_cov_59.393970.157958.289386_43 K02483
I10.NODE_2088_length_289346_cov_59.393970.157958.289386_44 K01918
I10.NODE_2088_length_289346_cov_59.393970.157958.289386_45 K04567
I10.NODE_2088_length_289346_cov_59.393970.157958.289386_46 
I10.NODE_2088_length_289346_cov_59.393970.157958.289386_47 K01809
I10.NODE_2088_length_289346_cov_59.393970.157958.289386_48 
I10.NODE_2088_length_289346_cov_59.393970.157958.289386_49 
I10.NODE_2088_length_289346_cov_59.393970.157958.289386_5 
I10.NODE_2088_length_289346_cov_59.393970.157958.289386_50 
I10.NODE_2088_length_289346_cov_59.393970.157958.289386_51 
I10.NODE_2088_length_289346_cov_59.393970.157958.289386_52 
I10.NODE_2088_length_289346_cov_59.393970.157958.289386_53 
I10.NODE_2088_length_289346_cov_59.393970.157958.289386_54 K07670
I10.NODE_2088_length_289346_cov_59.393970.157958.289386_55 K07654
I10.NODE_2088_length_289346_cov_59.393970.157958.289386_56 
I10.NODE_2088_length_289346_cov_59.393970.157958.289386_57 
I10.NODE_2088_length_289346_cov_59.393970.157958.289386_58 K05808
I10.NODE_2088_length_289346_cov_59.393970.157958.289386_59 
I10.NODE_2088_length_289346_cov_59.393970.157958.289386_6 
I10.NODE_2088_length_289346_cov_59.393970.157958.289386_60 K07085
I10.NODE_2088_length_289346_cov_59.393970.157958.289386_61 K01652
I10.NODE_2088_length_289346_cov_59.393970.157958.289386_62 K01653
I10.NODE_2088_length_289346_cov_59.393970.157958.289386_63 K00053
I10.NODE_2088_length_289346_cov_59.393970.157958.289386_64 K00052
I10.NODE_2088_length_289346_cov_59.393970.157958.289386_65 K00826
I10.NODE_2088_length_289346_cov_59.393970.157958.289386_66 K01687
I10.NODE_2088_length_289346_cov_59.393970.157958.289386_67 
I10.NODE_2088_length_289346_cov_59.393970.157958.289386_68 K00854
I10.NODE_2088_length_289346_cov_59.393970.157958.289386_69 K13770
I10.NODE_2088_length_289346_cov_59.393970.157958.289386_7 
I10.NODE_2088_length_289346_cov_59.393970.157958.289386_70 
I10.NODE_2088_length_289346_cov_59.393970.157958.289386_71 
I10.NODE_2088_length_289346_cov_59.393970.157958.289386_72 
I10.NODE_2088_length_289346_cov_59.393970.157958.289386_73 
I10.NODE_2088_length_289346_cov_59.393970.157958.289386_74 K00128
I10.NODE_2088_length_289346_cov_59.393970.157958.289386_75 K01673
I10.NODE_2088_length_289346_cov_59.393970.157958.289386_76 
I10.NODE_2088_length_289346_cov_59.393970.157958.289386_77 
I10.NODE_2088_length_289346_cov_59.393970.157958.289386_78 
I10.NODE_2088_length_289346_cov_59.393970.157958.289386_79 K02777
I10.NODE_2088_length_289346_cov_59.393970.157958.289386_8 
I10.NODE_2088_length_289346_cov_59.393970.157958.289386_80 
I10.NODE_2088_length_289346_cov_59.393970.157958.289386_81 
I10.NODE_2088_length_289346_cov_59.393970.157958.289386_82 
I10.NODE_2088_length_289346_cov_59.393970.157958.289386_83 
I10.NODE_2088_length_289346_cov_59.393970.157958.289386_84 K03446
I10.NODE_2088_length_289346_cov_59.393970.157958.289386_85 K03712
I10.NODE_2088_length_289346_cov_59.393970.157958.289386_86 
I10.NODE_2088_length_289346_cov_59.393970.157958.289386_87 K03579
I10.NODE_2088_length_289346_cov_59.393970.157958.289386_88 K01835
I10.NODE_2088_length_289346_cov_59.393970.157958.289386_89 K11991
I10.NODE_2088_length_289346_cov_59.393970.157958.289386_9 
I10.NODE_2088_length_289346_cov_59.393970.157958.289386_90 K01448
I10.NODE_2088_length_289346_cov_59.393970.157958.289386_91 K00140
I10.NODE_2088_length_289346_cov_59.393970.157958.289386_92 K08681
I10.NODE_2088_length_289346_cov_59.393970.157958.289386_93 K06215
I10.NODE_2088_length_289346_cov_59.393970.157958.289386_94 K06605
I10.NODE_2088_length_289346_cov_59.393970.157958.289386_95 
I10.NODE_2088_length_289346_cov_59.393970.157958.289386_96 K07816
I10.NODE_2088_length_289346_cov_59.393970.157958.289386_97 
I10.NODE_2088_length_289346_cov_59.393970.157958.289386_98 K02073
I10.NODE_2088_length_289346_cov_59.393970.157958.289386_99 K02072
I10.NODE_2164_length_121346_cov_54.808548.35.121394_1 K08884
I10.NODE_2164_length_121346_cov_54.808548.35.121394_10 K02029
I10.NODE_2164_length_121346_cov_54.808548.35.121394_100 K01599
I10.NODE_2164_length_121346_cov_54.808548.35.121394_101 K01749
I10.NODE_2164_length_121346_cov_54.808548.35.121394_102 K13542
I10.NODE_2164_length_121346_cov_54.808548.35.121394_103 
I10.NODE_2164_length_121346_cov_54.808548.35.121394_104 K01915
I10.NODE_2164_length_121346_cov_54.808548.35.121394_105 
I10.NODE_2164_length_121346_cov_54.808548.35.121394_11 K10025
I10.NODE_2164_length_121346_cov_54.808548.35.121394_12 
I10.NODE_2164_length_121346_cov_54.808548.35.121394_13 K06147
I10.NODE_2164_length_121346_cov_54.808548.35.121394_14 K06147
I10.NODE_2164_length_121346_cov_54.808548.35.121394_15 K02935
I10.NODE_2164_length_121346_cov_54.808548.35.121394_16 K02864
I10.NODE_2164_length_121346_cov_54.808548.35.121394_17 
I10.NODE_2164_length_121346_cov_54.808548.35.121394_18 K11103
I10.NODE_2164_length_121346_cov_54.808548.35.121394_19 
I10.NODE_2164_length_121346_cov_54.808548.35.121394_2 
I10.NODE_2164_length_121346_cov_54.808548.35.121394_20 
I10.NODE_2164_length_121346_cov_54.808548.35.121394_21 K06911
I10.NODE_2164_length_121346_cov_54.808548.35.121394_22 
I10.NODE_2164_length_121346_cov_54.808548.35.121394_23 K01006
I10.NODE_2164_length_121346_cov_54.808548.35.121394_24 
I10.NODE_2164_length_121346_cov_54.808548.35.121394_25 
I10.NODE_2164_length_121346_cov_54.808548.35.121394_26 
I10.NODE_2164_length_121346_cov_54.808548.35.121394_27 
I10.NODE_2164_length_121346_cov_54.808548.35.121394_28 K00805
I10.NODE_2164_length_121346_cov_54.808548.35.121394_29 K00343
I10.NODE_2164_length_121346_cov_54.808548.35.121394_3 K07284
I10.NODE_2164_length_121346_cov_54.808548.35.121394_30 K00342
I10.NODE_2164_length_121346_cov_54.808548.35.121394_31 K00341
I10.NODE_2164_length_121346_cov_54.808548.35.121394_32 K00340
I10.NODE_2164_length_121346_cov_54.808548.35.121394_33 K00339
I10.NODE_2164_length_121346_cov_54.808548.35.121394_34 K00338
I10.NODE_2164_length_121346_cov_54.808548.35.121394_35 K00337
I10.NODE_2164_length_121346_cov_54.808548.35.121394_36 K00336
I10.NODE_2164_length_121346_cov_54.808548.35.121394_37 K00335
I10.NODE_2164_length_121346_cov_54.808548.35.121394_38 K00334
I10.NODE_2164_length_121346_cov_54.808548.35.121394_39 K00333
I10.NODE_2164_length_121346_cov_54.808548.35.121394_4 
I10.NODE_2164_length_121346_cov_54.808548.35.121394_40 K00332
I10.NODE_2164_length_121346_cov_54.808548.35.121394_41 K00331
I10.NODE_2164_length_121346_cov_54.808548.35.121394_42 K00330
I10.NODE_2164_length_121346_cov_54.808548.35.121394_43 
I10.NODE_2164_length_121346_cov_54.808548.35.121394_44 
I10.NODE_2164_length_121346_cov_54.808548.35.121394_45 K03183
I10.NODE_2164_length_121346_cov_54.808548.35.121394_46 K01079
I10.NODE_2164_length_121346_cov_54.808548.35.121394_47 
I10.NODE_2164_length_121346_cov_54.808548.35.121394_48 
I10.NODE_2164_length_121346_cov_54.808548.35.121394_49 K02548
I10.NODE_2164_length_121346_cov_54.808548.35.121394_5 K00010
I10.NODE_2164_length_121346_cov_54.808548.35.121394_50 
I10.NODE_2164_length_121346_cov_54.808548.35.121394_51 K12410
I10.NODE_2164_length_121346_cov_54.808548.35.121394_52 K03116
I10.NODE_2164_length_121346_cov_54.808548.35.121394_53 K03118
I10.NODE_2164_length_121346_cov_54.808548.35.121394_54 
I10.NODE_2164_length_121346_cov_54.808548.35.121394_55 K03639
I10.NODE_2164_length_121346_cov_54.808548.35.121394_56 
I10.NODE_2164_length_121346_cov_54.808548.35.121394_57 
I10.NODE_2164_length_121346_cov_54.808548.35.121394_58 K00854
I10.NODE_2164_length_121346_cov_54.808548.35.121394_59 K01805
I10.NODE_2164_length_121346_cov_54.808548.35.121394_6 K03335
I10.NODE_2164_length_121346_cov_54.808548.35.121394_60 K08139
I10.NODE_2164_length_121346_cov_54.808548.35.121394_61 K02565
I10.NODE_2164_length_121346_cov_54.808548.35.121394_62 K03635
I10.NODE_2164_length_121346_cov_54.808548.35.121394_63 K03751
I10.NODE_2164_length_121346_cov_54.808548.35.121394_64 
I10.NODE_2164_length_121346_cov_54.808548.35.121394_65 K03637
I10.NODE_2164_length_121346_cov_54.808548.35.121394_66 
I10.NODE_2164_length_121346_cov_54.808548.35.121394_67 
I10.NODE_2164_length_121346_cov_54.808548.35.121394_68 K02575
I10.NODE_2164_length_121346_cov_54.808548.35.121394_69 K00370
I10.NODE_2164_length_121346_cov_54.808548.35.121394_7 K02913
I10.NODE_2164_length_121346_cov_54.808548.35.121394_70 K00371
I10.NODE_2164_length_121346_cov_54.808548.35.121394_71 K00373
I10.NODE_2164_length_121346_cov_54.808548.35.121394_72 
I10.NODE_2164_length_121346_cov_54.808548.35.121394_73 
I10.NODE_2164_length_121346_cov_54.808548.35.121394_74 K02020
I10.NODE_2164_length_121346_cov_54.808548.35.121394_75 K02018
I10.NODE_2164_length_121346_cov_54.808548.35.121394_76 K00946
I10.NODE_2164_length_121346_cov_54.808548.35.121394_77 
I10.NODE_2164_length_121346_cov_54.808548.35.121394_78 K03442
I10.NODE_2164_length_121346_cov_54.808548.35.121394_79 K07305
I10.NODE_2164_length_121346_cov_54.808548.35.121394_8 
I10.NODE_2164_length_121346_cov_54.808548.35.121394_80 
I10.NODE_2164_length_121346_cov_54.808548.35.121394_81 
I10.NODE_2164_length_121346_cov_54.808548.35.121394_82 K01923
I10.NODE_2164_length_121346_cov_54.808548.35.121394_83 K03295
I10.NODE_2164_length_121346_cov_54.808548.35.121394_84 K01596
I10.NODE_2164_length_121346_cov_54.808548.35.121394_85 
I10.NODE_2164_length_121346_cov_54.808548.35.121394_86 
I10.NODE_2164_length_121346_cov_54.808548.35.121394_87 K02283
I10.NODE_2164_length_121346_cov_54.808548.35.121394_88 
I10.NODE_2164_length_121346_cov_54.808548.35.121394_89 
I10.NODE_2164_length_121346_cov_54.808548.35.121394_9 
I10.NODE_2164_length_121346_cov_54.808548.35.121394_90 K03311
I10.NODE_2164_length_121346_cov_54.808548.35.121394_91 
I10.NODE_2164_length_121346_cov_54.808548.35.121394_92 K03218
I10.NODE_2164_length_121346_cov_54.808548.35.121394_93 K01883
I10.NODE_2164_length_121346_cov_54.808548.35.121394_94 K01939
I10.NODE_2164_length_121346_cov_54.808548.35.121394_95 
I10.NODE_2164_length_121346_cov_54.808548.35.121394_96 K10914
I10.NODE_2164_length_121346_cov_54.808548.35.121394_97 K09162
I10.NODE_2164_length_121346_cov_54.808548.35.121394_98 K01772
I10.NODE_2164_length_121346_cov_54.808548.35.121394_99 K02492
I10.NODE_2481_length_122803_cov_45.531101_1 K07393
I10.NODE_2481_length_122803_cov_45.531101_10 K07042
I10.NODE_2481_length_122803_cov_45.531101_11 
I10.NODE_2481_length_122803_cov_45.531101_12 K03595
I10.NODE_2481_length_122803_cov_45.531101_13 
I10.NODE_2481_length_122803_cov_45.531101_14 K01649
I10.NODE_2481_length_122803_cov_45.531101_15 
I10.NODE_2481_length_122803_cov_45.531101_16 K03584
I10.NODE_2481_length_122803_cov_45.531101_17 K00806
I10.NODE_2481_length_122803_cov_45.531101_18 
I10.NODE_2481_length_122803_cov_45.531101_19 K11693
I10.NODE_2481_length_122803_cov_45.531101_2 K11752
I10.NODE_2481_length_122803_cov_45.531101_20 K06168
I10.NODE_2481_length_122803_cov_45.531101_21 K00791
I10.NODE_2481_length_122803_cov_45.531101_22 K04654
I10.NODE_2481_length_122803_cov_45.531101_23 K04653
I10.NODE_2481_length_122803_cov_45.531101_24 K04655
I10.NODE_2481_length_122803_cov_45.531101_25 K04656
I10.NODE_2481_length_122803_cov_45.531101_26 K04651
I10.NODE_2481_length_122803_cov_45.531101_27 K04652
I10.NODE_2481_length_122803_cov_45.531101_28 K06282
I10.NODE_2481_length_122803_cov_45.531101_29 K06281
I10.NODE_2481_length_122803_cov_45.531101_3 K00793
I10.NODE_2481_length_122803_cov_45.531101_30 K03620
I10.NODE_2481_length_122803_cov_45.531101_31 K08567
I10.NODE_2481_length_122803_cov_45.531101_32 
I10.NODE_2481_length_122803_cov_45.531101_33 
I10.NODE_2481_length_122803_cov_45.531101_34 K04653
I10.NODE_2481_length_122803_cov_45.531101_35 
I10.NODE_2481_length_122803_cov_45.531101_36 
I10.NODE_2481_length_122803_cov_45.531101_37 K00564
I10.NODE_2481_length_122803_cov_45.531101_38 
I10.NODE_2481_length_122803_cov_45.531101_39 
I10.NODE_2481_length_122803_cov_45.531101_4 K01497 K02858
I10.NODE_2481_length_122803_cov_45.531101_40 K03293
I10.NODE_2481_length_122803_cov_45.531101_41 K02035
I10.NODE_2481_length_122803_cov_45.531101_42 K02033
I10.NODE_2481_length_122803_cov_45.531101_43 K02034
I10.NODE_2481_length_122803_cov_45.531101_44 K02031 K02032
I10.NODE_2481_length_122803_cov_45.531101_45 K02030
I10.NODE_2481_length_122803_cov_45.531101_46 K02029
I10.NODE_2481_length_122803_cov_45.531101_47 K02028
I10.NODE_2481_length_122803_cov_45.531101_48 K01262
I10.NODE_2481_length_122803_cov_45.531101_49 K07053
I10.NODE_2481_length_122803_cov_45.531101_5 K00794
I10.NODE_2481_length_122803_cov_45.531101_50 K01928
I10.NODE_2481_length_122803_cov_45.531101_51 
I10.NODE_2481_length_122803_cov_45.531101_52 K01356
I10.NODE_2481_length_122803_cov_45.531101_53 
I10.NODE_2481_length_122803_cov_45.531101_54 K07738
I10.NODE_2481_length_122803_cov_45.531101_55 K00058
I10.NODE_2481_length_122803_cov_45.531101_56 K03657
I10.NODE_2481_length_122803_cov_45.531101_57 
I10.NODE_2481_length_122803_cov_45.531101_58 K02346
I10.NODE_2481_length_122803_cov_45.531101_59 
I10.NODE_2481_length_122803_cov_45.531101_6 K03705
I10.NODE_2481_length_122803_cov_45.531101_60 K03925
I10.NODE_2481_length_122803_cov_45.531101_61 K03438
I10.NODE_2481_length_122803_cov_45.531101_62 
I10.NODE_2481_length_122803_cov_45.531101_63 K03587
I10.NODE_2481_length_122803_cov_45.531101_64 K01929
I10.NODE_2481_length_122803_cov_45.531101_65 K01000
I10.NODE_2481_length_122803_cov_45.531101_66 K01925
I10.NODE_2481_length_122803_cov_45.531101_67 K03588
I10.NODE_2481_length_122803_cov_45.531101_68 K02563
I10.NODE_2481_length_122803_cov_45.531101_69 K01924
I10.NODE_2481_length_122803_cov_45.531101_7 
I10.NODE_2481_length_122803_cov_45.531101_70 
I10.NODE_2481_length_122803_cov_45.531101_71 K01869
I10.NODE_2481_length_122803_cov_45.531101_72 K01785
I10.NODE_2481_length_122803_cov_45.531101_73 K01206
I10.NODE_2481_length_122803_cov_45.531101_74 
I10.NODE_2481_length_122803_cov_45.531101_75 K12308
I10.NODE_2481_length_122803_cov_45.531101_76 K12357
I10.NODE_2481_length_122803_cov_45.531101_77 
I10.NODE_2481_length_122803_cov_45.531101_78 K01788
I10.NODE_2481_length_122803_cov_45.531101_79 K00845
I10.NODE_2481_length_122803_cov_45.531101_8 K09761
I10.NODE_2481_length_122803_cov_45.531101_80 K01714
I10.NODE_2481_length_122803_cov_45.531101_81 K03307
I10.NODE_2481_length_122803_cov_45.531101_82 
I10.NODE_2481_length_122803_cov_45.531101_83 K05799
I10.NODE_2481_length_122803_cov_45.531101_84 
I10.NODE_2481_length_122803_cov_45.531101_85 K01175
I10.NODE_2481_length_122803_cov_45.531101_86 K01066
I10.NODE_2481_length_122803_cov_45.531101_87 
I10.NODE_2481_length_122803_cov_45.531101_88 
I10.NODE_2481_length_122803_cov_45.531101_9 K06217
I10.NODE_2647_length_309842_cov_45.780273.1.246051_1 
I10.NODE_2647_length_309842_cov_45.780273.1.246051_10 K00426
I10.NODE_2647_length_309842_cov_45.780273.1.246051_100 K05020
I10.NODE_2647_length_309842_cov_45.780273.1.246051_101 K04088
I10.NODE_2647_length_309842_cov_45.780273.1.246051_102 
I10.NODE_2647_length_309842_cov_45.780273.1.246051_103 
I10.NODE_2647_length_309842_cov_45.780273.1.246051_104 
I10.NODE_2647_length_309842_cov_45.780273.1.246051_105 K07308
I10.NODE_2647_length_309842_cov_45.780273.1.246051_106 K07307
I10.NODE_2647_length_309842_cov_45.780273.1.246051_107 
I10.NODE_2647_length_309842_cov_45.780273.1.246051_108 K07306
I10.NODE_2647_length_309842_cov_45.780273.1.246051_109 K03299
I10.NODE_2647_length_309842_cov_45.780273.1.246051_11 K00425
I10.NODE_2647_length_309842_cov_45.780273.1.246051_110 
I10.NODE_2647_length_309842_cov_45.780273.1.246051_111 K00120
I10.NODE_2647_length_309842_cov_45.780273.1.246051_112 K05799
I10.NODE_2647_length_309842_cov_45.780273.1.246051_113 K01091
I10.NODE_2647_length_309842_cov_45.780273.1.246051_114 
I10.NODE_2647_length_309842_cov_45.780273.1.246051_115 K03885
I10.NODE_2647_length_309842_cov_45.780273.1.246051_116 K03048
I10.NODE_2647_length_309842_cov_45.780273.1.246051_117 K04883
I10.NODE_2647_length_309842_cov_45.780273.1.246051_118 K06153
I10.NODE_2647_length_309842_cov_45.780273.1.246051_119 K00861
I10.NODE_2647_length_309842_cov_45.780273.1.246051_12 
I10.NODE_2647_length_309842_cov_45.780273.1.246051_120 K07465
I10.NODE_2647_length_309842_cov_45.780273.1.246051_121 K07442
I10.NODE_2647_length_309842_cov_45.780273.1.246051_122 K13527
I10.NODE_2647_length_309842_cov_45.780273.1.246051_123 
I10.NODE_2647_length_309842_cov_45.780273.1.246051_124 
I10.NODE_2647_length_309842_cov_45.780273.1.246051_125 K13571
I10.NODE_2647_length_309842_cov_45.780273.1.246051_126 
I10.NODE_2647_length_309842_cov_45.780273.1.246051_127 K02500
I10.NODE_2647_length_309842_cov_45.780273.1.246051_128 K01496
I10.NODE_2647_length_309842_cov_45.780273.1.246051_129 K01609
I10.NODE_2647_length_309842_cov_45.780273.1.246051_13 K00599
I10.NODE_2647_length_309842_cov_45.780273.1.246051_130 K13292
I10.NODE_2647_length_309842_cov_45.780273.1.246051_131 K00873
I10.NODE_2647_length_309842_cov_45.780273.1.246051_132 
I10.NODE_2647_length_309842_cov_45.780273.1.246051_133 
I10.NODE_2647_length_309842_cov_45.780273.1.246051_134 
I10.NODE_2647_length_309842_cov_45.780273.1.246051_135 
I10.NODE_2647_length_309842_cov_45.780273.1.246051_136 K12952
I10.NODE_2647_length_309842_cov_45.780273.1.246051_137 K05794
I10.NODE_2647_length_309842_cov_45.780273.1.246051_138 
I10.NODE_2647_length_309842_cov_45.780273.1.246051_139 K02049
I10.NODE_2647_length_309842_cov_45.780273.1.246051_14 
I10.NODE_2647_length_309842_cov_45.780273.1.246051_140 K02050
I10.NODE_2647_length_309842_cov_45.780273.1.246051_141 K02051
I10.NODE_2647_length_309842_cov_45.780273.1.246051_142 K02204
I10.NODE_2647_length_309842_cov_45.780273.1.246051_143 K01269
I10.NODE_2647_length_309842_cov_45.780273.1.246051_144 K11839
I10.NODE_2647_length_309842_cov_45.780273.1.246051_145 K00640
I10.NODE_2647_length_309842_cov_45.780273.1.246051_146 K01738
I10.NODE_2647_length_309842_cov_45.780273.1.246051_147 
I10.NODE_2647_length_309842_cov_45.780273.1.246051_148 K02911
I10.NODE_2647_length_309842_cov_45.780273.1.246051_149 
I10.NODE_2647_length_309842_cov_45.780273.1.246051_15 K00226
I10.NODE_2647_length_309842_cov_45.780273.1.246051_150 K01990
I10.NODE_2647_length_309842_cov_45.780273.1.246051_151 K07979
I10.NODE_2647_length_309842_cov_45.780273.1.246051_152 
I10.NODE_2647_length_309842_cov_45.780273.1.246051_153 K01990
I10.NODE_2647_length_309842_cov_45.780273.1.246051_154 
I10.NODE_2647_length_309842_cov_45.780273.1.246051_155 
I10.NODE_2647_length_309842_cov_45.780273.1.246051_156 K10947
I10.NODE_2647_length_309842_cov_45.780273.1.246051_157 
I10.NODE_2647_length_309842_cov_45.780273.1.246051_158 K01567
I10.NODE_2647_length_309842_cov_45.780273.1.246051_159 
I10.NODE_2647_length_309842_cov_45.780273.1.246051_16 
I10.NODE_2647_length_309842_cov_45.780273.1.246051_160 
I10.NODE_2647_length_309842_cov_45.780273.1.246051_161 
I10.NODE_2647_length_309842_cov_45.780273.1.246051_162 
I10.NODE_2647_length_309842_cov_45.780273.1.246051_163 
I10.NODE_2647_length_309842_cov_45.780273.1.246051_164 
I10.NODE_2647_length_309842_cov_45.780273.1.246051_165 
I10.NODE_2647_length_309842_cov_45.780273.1.246051_166 
I10.NODE_2647_length_309842_cov_45.780273.1.246051_167 
I10.NODE_2647_length_309842_cov_45.780273.1.246051_168 
I10.NODE_2647_length_309842_cov_45.780273.1.246051_169 
I10.NODE_2647_length_309842_cov_45.780273.1.246051_17 K08660
I10.NODE_2647_length_309842_cov_45.780273.1.246051_170 
I10.NODE_2647_length_309842_cov_45.780273.1.246051_171 
I10.NODE_2647_length_309842_cov_45.780273.1.246051_172 K01992
I10.NODE_2647_length_309842_cov_45.780273.1.246051_173 
I10.NODE_2647_length_309842_cov_45.780273.1.246051_174 
I10.NODE_2647_length_309842_cov_45.780273.1.246051_175 
I10.NODE_2647_length_309842_cov_45.780273.1.246051_176 
I10.NODE_2647_length_309842_cov_45.780273.1.246051_177 
I10.NODE_2647_length_309842_cov_45.780273.1.246051_178 
I10.NODE_2647_length_309842_cov_45.780273.1.246051_179 K06148
I10.NODE_2647_length_309842_cov_45.780273.1.246051_18 
I10.NODE_2647_length_309842_cov_45.780273.1.246051_180 
I10.NODE_2647_length_309842_cov_45.780273.1.246051_181 K02006
I10.NODE_2647_length_309842_cov_45.780273.1.246051_182 
I10.NODE_2647_length_309842_cov_45.780273.1.246051_183 
I10.NODE_2647_length_309842_cov_45.780273.1.246051_184 
I10.NODE_2647_length_309842_cov_45.780273.1.246051_185 
I10.NODE_2647_length_309842_cov_45.780273.1.246051_186 K03499
I10.NODE_2647_length_309842_cov_45.780273.1.246051_187 K03498
I10.NODE_2647_length_309842_cov_45.780273.1.246051_188 
I10.NODE_2647_length_309842_cov_45.780273.1.246051_189 
I10.NODE_2647_length_309842_cov_45.780273.1.246051_19 K13628
I10.NODE_2647_length_309842_cov_45.780273.1.246051_190 K07078
I10.NODE_2647_length_309842_cov_45.780273.1.246051_191 
I10.NODE_2647_length_309842_cov_45.780273.1.246051_192 K11727
I10.NODE_2647_length_309842_cov_45.780273.1.246051_193 K01828
I10.NODE_2647_length_309842_cov_45.780273.1.246051_194 K00842
I10.NODE_2647_length_309842_cov_45.780273.1.246051_195 K01885
I10.NODE_2647_length_309842_cov_45.780273.1.246051_196 K01892
I10.NODE_2647_length_309842_cov_45.780273.1.246051_197 K03313
I10.NODE_2647_length_309842_cov_45.780273.1.246051_198 
I10.NODE_2647_length_309842_cov_45.780273.1.246051_199 
I10.NODE_2647_length_309842_cov_45.780273.1.246051_2 
I10.NODE_2647_length_309842_cov_45.780273.1.246051_20 K03772
I10.NODE_2647_length_309842_cov_45.780273.1.246051_200 K03548
I10.NODE_2647_length_309842_cov_45.780273.1.246051_201 K12503
I10.NODE_2647_length_309842_cov_45.780273.1.246051_202 K11068
I10.NODE_2647_length_309842_cov_45.780273.1.246051_203 K03624
I10.NODE_2647_length_309842_cov_45.780273.1.246051_204 
I10.NODE_2647_length_309842_cov_45.780273.1.246051_205 K03602
I10.NODE_2647_length_309842_cov_45.780273.1.246051_206 K03601
I10.NODE_2647_length_309842_cov_45.780273.1.246051_207 K03527
I10.NODE_2647_length_309842_cov_45.780273.1.246051_208 K03930
I10.NODE_2647_length_309842_cov_45.780273.1.246051_209 K06942
I10.NODE_2647_length_309842_cov_45.780273.1.246051_21 
I10.NODE_2647_length_309842_cov_45.780273.1.246051_210 K06400
I10.NODE_2647_length_309842_cov_45.780273.1.246051_211 
I10.NODE_2647_length_309842_cov_45.780273.1.246051_212 
I10.NODE_2647_length_309842_cov_45.780273.1.246051_213 
I10.NODE_2647_length_309842_cov_45.780273.1.246051_214 
I10.NODE_2647_length_309842_cov_45.780273.1.246051_215 
I10.NODE_2647_length_309842_cov_45.780273.1.246051_216 
I10.NODE_2647_length_309842_cov_45.780273.1.246051_217 
I10.NODE_2647_length_309842_cov_45.780273.1.246051_218 
I10.NODE_2647_length_309842_cov_45.780273.1.246051_219 
I10.NODE_2647_length_309842_cov_45.780273.1.246051_22 
I10.NODE_2647_length_309842_cov_45.780273.1.246051_23 K04564
I10.NODE_2647_length_309842_cov_45.780273.1.246051_24 
I10.NODE_2647_length_309842_cov_45.780273.1.246051_25 K02342
I10.NODE_2647_length_309842_cov_45.780273.1.246051_26 
I10.NODE_2647_length_309842_cov_45.780273.1.246051_27 K00655
I10.NODE_2647_length_309842_cov_45.780273.1.246051_28 K00850
I10.NODE_2647_length_309842_cov_45.780273.1.246051_29 K01626
I10.NODE_2647_length_309842_cov_45.780273.1.246051_3 K03665
I10.NODE_2647_length_309842_cov_45.780273.1.246051_30 K08884
I10.NODE_2647_length_309842_cov_45.780273.1.246051_31 
I10.NODE_2647_length_309842_cov_45.780273.1.246051_32 K13787
I10.NODE_2647_length_309842_cov_45.780273.1.246051_33 K03086
I10.NODE_2647_length_309842_cov_45.780273.1.246051_34 
I10.NODE_2647_length_309842_cov_45.780273.1.246051_35 
I10.NODE_2647_length_309842_cov_45.780273.1.246051_36 
I10.NODE_2647_length_309842_cov_45.780273.1.246051_37 
I10.NODE_2647_length_309842_cov_45.780273.1.246051_38 
I10.NODE_2647_length_309842_cov_45.780273.1.246051_39 
I10.NODE_2647_length_309842_cov_45.780273.1.246051_4 K03722
I10.NODE_2647_length_309842_cov_45.780273.1.246051_40 
I10.NODE_2647_length_309842_cov_45.780273.1.246051_41 
I10.NODE_2647_length_309842_cov_45.780273.1.246051_42 
I10.NODE_2647_length_309842_cov_45.780273.1.246051_43 
I10.NODE_2647_length_309842_cov_45.780273.1.246051_44 
I10.NODE_2647_length_309842_cov_45.780273.1.246051_45 K03499
I10.NODE_2647_length_309842_cov_45.780273.1.246051_46 K03499
I10.NODE_2647_length_309842_cov_45.780273.1.246051_47 
I10.NODE_2647_length_309842_cov_45.780273.1.246051_48 K03215
I10.NODE_2647_length_309842_cov_45.780273.1.246051_49 K06966
I10.NODE_2647_length_309842_cov_45.780273.1.246051_5 K00016
I10.NODE_2647_length_309842_cov_45.780273.1.246051_50 
I10.NODE_2647_length_309842_cov_45.780273.1.246051_51 
I10.NODE_2647_length_309842_cov_45.780273.1.246051_52 
I10.NODE_2647_length_309842_cov_45.780273.1.246051_53 
I10.NODE_2647_length_309842_cov_45.780273.1.246051_54 K09815
I10.NODE_2647_length_309842_cov_45.780273.1.246051_55 
I10.NODE_2647_length_309842_cov_45.780273.1.246051_56 K09816
I10.NODE_2647_length_309842_cov_45.780273.1.246051_57 
I10.NODE_2647_length_309842_cov_45.780273.1.246051_58 K01681
I10.NODE_2647_length_309842_cov_45.780273.1.246051_59 K03281
I10.NODE_2647_length_309842_cov_45.780273.1.246051_6 K07682
I10.NODE_2647_length_309842_cov_45.780273.1.246051_60 K01662
I10.NODE_2647_length_309842_cov_45.780273.1.246051_61 
I10.NODE_2647_length_309842_cov_45.780273.1.246051_62 
I10.NODE_2647_length_309842_cov_45.780273.1.246051_63 
I10.NODE_2647_length_309842_cov_45.780273.1.246051_64 
I10.NODE_2647_length_309842_cov_45.780273.1.246051_65 K06442
I10.NODE_2647_length_309842_cov_45.780273.1.246051_66 K00858
I10.NODE_2647_length_309842_cov_45.780273.1.246051_67 K03631
I10.NODE_2647_length_309842_cov_45.780273.1.246051_68 
I10.NODE_2647_length_309842_cov_45.780273.1.246051_69 
I10.NODE_2647_length_309842_cov_45.780273.1.246051_7 K06148
I10.NODE_2647_length_309842_cov_45.780273.1.246051_70 
I10.NODE_2647_length_309842_cov_45.780273.1.246051_71 
I10.NODE_2647_length_309842_cov_45.780273.1.246051_72 K01515
I10.NODE_2647_length_309842_cov_45.780273.1.246051_73 
I10.NODE_2647_length_309842_cov_45.780273.1.246051_74 K09014
I10.NODE_2647_length_309842_cov_45.780273.1.246051_75 K09015
I10.NODE_2647_length_309842_cov_45.780273.1.246051_76 
I10.NODE_2647_length_309842_cov_45.780273.1.246051_77 K09013
I10.NODE_2647_length_309842_cov_45.780273.1.246051_78 K11717
I10.NODE_2647_length_309842_cov_45.780273.1.246051_79 K04488
I10.NODE_2647_length_309842_cov_45.780273.1.246051_8 
I10.NODE_2647_length_309842_cov_45.780273.1.246051_80 
I10.NODE_2647_length_309842_cov_45.780273.1.246051_81 K01478
I10.NODE_2647_length_309842_cov_45.780273.1.246051_82 K00611
I10.NODE_2647_length_309842_cov_45.780273.1.246051_83 K02566
I10.NODE_2647_length_309842_cov_45.780273.1.246051_84 K05346
I10.NODE_2647_length_309842_cov_45.780273.1.246051_85 
I10.NODE_2647_length_309842_cov_45.780273.1.246051_86 
I10.NODE_2647_length_309842_cov_45.780273.1.246051_87 
I10.NODE_2647_length_309842_cov_45.780273.1.246051_88 
I10.NODE_2647_length_309842_cov_45.780273.1.246051_89 
I10.NODE_2647_length_309842_cov_45.780273.1.246051_9 K06148
I10.NODE_2647_length_309842_cov_45.780273.1.246051_90 
I10.NODE_2647_length_309842_cov_45.780273.1.246051_91 K08296
I10.NODE_2647_length_309842_cov_45.780273.1.246051_92 K00975
I10.NODE_2647_length_309842_cov_45.780273.1.246051_93 K00743
I10.NODE_2647_length_309842_cov_45.780273.1.246051_94 K02013
I10.NODE_2647_length_309842_cov_45.780273.1.246051_95 K01915
I10.NODE_2647_length_309842_cov_45.780273.1.246051_96 K00982
I10.NODE_2647_length_309842_cov_45.780273.1.246051_97 K01842
I10.NODE_2647_length_309842_cov_45.780273.1.246051_98 
I10.NODE_2647_length_309842_cov_45.780273.1.246051_99 
I10.NODE_2647_length_309842_cov_45.780273.246197.309890_1 K02528
I10.NODE_2647_length_309842_cov_45.780273.246197.309890_10 K06178
I10.NODE_2647_length_309842_cov_45.780273.246197.309890_11 K04517
I10.NODE_2647_length_309842_cov_45.780273.246197.309890_12 K00945
I10.NODE_2647_length_309842_cov_45.780273.246197.309890_13 K03977
I10.NODE_2647_length_309842_cov_45.780273.246197.309890_14 K07183
I10.NODE_2647_length_309842_cov_45.780273.246197.309890_15 K02335
I10.NODE_2647_length_309842_cov_45.780273.246197.309890_16 K02945
I10.NODE_2647_length_309842_cov_45.780273.246197.309890_17 
I10.NODE_2647_length_309842_cov_45.780273.246197.309890_18 
I10.NODE_2647_length_309842_cov_45.780273.246197.309890_19 K00859
I10.NODE_2647_length_309842_cov_45.780273.246197.309890_2 
I10.NODE_2647_length_309842_cov_45.780273.246197.309890_20 K09125
I10.NODE_2647_length_309842_cov_45.780273.246197.309890_21 K00773
I10.NODE_2647_length_309842_cov_45.780273.246197.309890_22 K01894
I10.NODE_2647_length_309842_cov_45.780273.246197.309890_23 K01868
I10.NODE_2647_length_309842_cov_45.780273.246197.309890_24 K02503
I10.NODE_2647_length_309842_cov_45.780273.246197.309890_25 K00995
I10.NODE_2647_length_309842_cov_45.780273.246197.309890_26 K02517
I10.NODE_2647_length_309842_cov_45.780273.246197.309890_27 K08256
I10.NODE_2647_length_309842_cov_45.780273.246197.309890_28 
I10.NODE_2647_length_309842_cov_45.780273.246197.309890_29 
I10.NODE_2647_length_309842_cov_45.780273.246197.309890_3 
I10.NODE_2647_length_309842_cov_45.780273.246197.309890_30 
I10.NODE_2647_length_309842_cov_45.780273.246197.309890_31 K01159
I10.NODE_2647_length_309842_cov_45.780273.246197.309890_32 K03550
I10.NODE_2647_length_309842_cov_45.780273.246197.309890_33 K03551
I10.NODE_2647_length_309842_cov_45.780273.246197.309890_34 
I10.NODE_2647_length_309842_cov_45.780273.246197.309890_35 K03072
I10.NODE_2647_length_309842_cov_45.780273.246197.309890_36 K03074
I10.NODE_2647_length_309842_cov_45.780273.246197.309890_37 K00759
I10.NODE_2647_length_309842_cov_45.780273.246197.309890_38 K00951
I10.NODE_2647_length_309842_cov_45.780273.246197.309890_39 
I10.NODE_2647_length_309842_cov_45.780273.246197.309890_4 
I10.NODE_2647_length_309842_cov_45.780273.246197.309890_40 
I10.NODE_2647_length_309842_cov_45.780273.246197.309890_41 
I10.NODE_2647_length_309842_cov_45.780273.246197.309890_42 K00963
I10.NODE_2647_length_309842_cov_45.780273.246197.309890_43 K05592
I10.NODE_2647_length_309842_cov_45.780273.246197.309890_44 K01876
I10.NODE_2647_length_309842_cov_45.780273.246197.309890_45 
I10.NODE_2647_length_309842_cov_45.780273.246197.309890_46 
I10.NODE_2647_length_309842_cov_45.780273.246197.309890_47 K00286
I10.NODE_2647_length_309842_cov_45.780273.246197.309890_48 K01870
I10.NODE_2647_length_309842_cov_45.780273.246197.309890_49 K02081
I10.NODE_2647_length_309842_cov_45.780273.246197.309890_5 
I10.NODE_2647_length_309842_cov_45.780273.246197.309890_50 K00057
I10.NODE_2647_length_309842_cov_45.780273.246197.309890_51 
I10.NODE_2647_length_309842_cov_45.780273.246197.309890_52 K11754
I10.NODE_2647_length_309842_cov_45.780273.246197.309890_53 
I10.NODE_2647_length_309842_cov_45.780273.246197.309890_54 K00658
I10.NODE_2647_length_309842_cov_45.780273.246197.309890_6 K04763
I10.NODE_2647_length_309842_cov_45.780273.246197.309890_7 K03496
I10.NODE_2647_length_309842_cov_45.780273.246197.309890_8 K05896
I10.NODE_2647_length_309842_cov_45.780273.246197.309890_9 K06024
I10.NODE_2686_length_50420_cov_63.025921_1 
I10.NODE_2686_length_50420_cov_63.025921_10 
I10.NODE_2686_length_50420_cov_63.025921_11 K03168
I10.NODE_2686_length_50420_cov_63.025921_12 
I10.NODE_2686_length_50420_cov_63.025921_13 
I10.NODE_2686_length_50420_cov_63.025921_14 K03646
I10.NODE_2686_length_50420_cov_63.025921_15 K10243
I10.NODE_2686_length_50420_cov_63.025921_16 K01834
I10.NODE_2686_length_50420_cov_63.025921_17 
I10.NODE_2686_length_50420_cov_63.025921_18 K08289
I10.NODE_2686_length_50420_cov_63.025921_19 K02035
I10.NODE_2686_length_50420_cov_63.025921_2 K01845
I10.NODE_2686_length_50420_cov_63.025921_20 K02033
I10.NODE_2686_length_50420_cov_63.025921_21 K02034
I10.NODE_2686_length_50420_cov_63.025921_22 K02031 K02032
I10.NODE_2686_length_50420_cov_63.025921_23 K12372
I10.NODE_2686_length_50420_cov_63.025921_24 K02338
I10.NODE_2686_length_50420_cov_63.025921_25 K03629
I10.NODE_2686_length_50420_cov_63.025921_26 
I10.NODE_2686_length_50420_cov_63.025921_27 K00599
I10.NODE_2686_length_50420_cov_63.025921_28 K02040
I10.NODE_2686_length_50420_cov_63.025921_29 K02037
I10.NODE_2686_length_50420_cov_63.025921_3 
I10.NODE_2686_length_50420_cov_63.025921_30 K02038
I10.NODE_2686_length_50420_cov_63.025921_31 K02036
I10.NODE_2686_length_50420_cov_63.025921_32 K07768
I10.NODE_2686_length_50420_cov_63.025921_33 K07776
I10.NODE_2686_length_50420_cov_63.025921_34 K02470
I10.NODE_2686_length_50420_cov_63.025921_35 K02469
I10.NODE_2686_length_50420_cov_63.025921_36 
I10.NODE_2686_length_50420_cov_63.025921_37 
I10.NODE_2686_length_50420_cov_63.025921_38 K07493
I10.NODE_2686_length_50420_cov_63.025921_39 
I10.NODE_2686_length_50420_cov_63.025921_4 
I10.NODE_2686_length_50420_cov_63.025921_40 
I10.NODE_2686_length_50420_cov_63.025921_41 K02173
I10.NODE_2686_length_50420_cov_63.025921_5 
I10.NODE_2686_length_50420_cov_63.025921_6 K06877
I10.NODE_2686_length_50420_cov_63.025921_7 
I10.NODE_2686_length_50420_cov_63.025921_8 K00527
I10.NODE_2686_length_50420_cov_63.025921_9 
I10.NODE_2739_length_60583_cov_46.361568.1.60560_1 K01866
I10.NODE_2739_length_60583_cov_46.361568.1.60560_10 K00145
I10.NODE_2739_length_60583_cov_46.361568.1.60560_11 
I10.NODE_2739_length_60583_cov_46.361568.1.60560_12 
I10.NODE_2739_length_60583_cov_46.361568.1.60560_13 
I10.NODE_2739_length_60583_cov_46.361568.1.60560_14 K01004
I10.NODE_2739_length_60583_cov_46.361568.1.60560_15 K03310
I10.NODE_2739_length_60583_cov_46.361568.1.60560_16 K03726
I10.NODE_2739_length_60583_cov_46.361568.1.60560_17 K06997
I10.NODE_2739_length_60583_cov_46.361568.1.60560_18 
I10.NODE_2739_length_60583_cov_46.361568.1.60560_19 K03790
I10.NODE_2739_length_60583_cov_46.361568.1.60560_2 K07035
I10.NODE_2739_length_60583_cov_46.361568.1.60560_20 K03750
I10.NODE_2739_length_60583_cov_46.361568.1.60560_21 K01934
I10.NODE_2739_length_60583_cov_46.361568.1.60560_22 
I10.NODE_2739_length_60583_cov_46.361568.1.60560_23 K03282
I10.NODE_2739_length_60583_cov_46.361568.1.60560_24 
I10.NODE_2739_length_60583_cov_46.361568.1.60560_25 
I10.NODE_2739_length_60583_cov_46.361568.1.60560_26 K03306
I10.NODE_2739_length_60583_cov_46.361568.1.60560_27 K07785
I10.NODE_2739_length_60583_cov_46.361568.1.60560_28 
I10.NODE_2739_length_60583_cov_46.361568.1.60560_29 
I10.NODE_2739_length_60583_cov_46.361568.1.60560_3 
I10.NODE_2739_length_60583_cov_46.361568.1.60560_30 
I10.NODE_2739_length_60583_cov_46.361568.1.60560_31 K01890
I10.NODE_2739_length_60583_cov_46.361568.1.60560_32 K01889
I10.NODE_2739_length_60583_cov_46.361568.1.60560_33 
I10.NODE_2739_length_60583_cov_46.361568.1.60560_34 K01265
I10.NODE_2739_length_60583_cov_46.361568.1.60560_35 K00886
I10.NODE_2739_length_60583_cov_46.361568.1.60560_36 K06779
I10.NODE_2739_length_60583_cov_46.361568.1.60560_37 K01679
I10.NODE_2739_length_60583_cov_46.361568.1.60560_38 K01142
I10.NODE_2739_length_60583_cov_46.361568.1.60560_39 K07335
I10.NODE_2739_length_60583_cov_46.361568.1.60560_4 
I10.NODE_2739_length_60583_cov_46.361568.1.60560_40 K01491
I10.NODE_2739_length_60583_cov_46.361568.1.60560_41 K00600
I10.NODE_2739_length_60583_cov_46.361568.1.60560_42 K11738
I10.NODE_2739_length_60583_cov_46.361568.1.60560_43 K06048
I10.NODE_2739_length_60583_cov_46.361568.1.60560_44 
I10.NODE_2739_length_60583_cov_46.361568.1.60560_45 
I10.NODE_2739_length_60583_cov_46.361568.1.60560_5 K01755
I10.NODE_2739_length_60583_cov_46.361568.1.60560_6 K01940
I10.NODE_2739_length_60583_cov_46.361568.1.60560_7 K00818
I10.NODE_2739_length_60583_cov_46.361568.1.60560_8 K00930
I10.NODE_2739_length_60583_cov_46.361568.1.60560_9 K00620
I10.NODE_2805_length_2098_cov_102.882271_1 
I10.NODE_2813_length_282477_cov_51.472504_1 K07173
I10.NODE_2813_length_282477_cov_51.472504_10 K07090
I10.NODE_2813_length_282477_cov_51.472504_100 K13685
I10.NODE_2813_length_282477_cov_51.472504_101 
I10.NODE_2813_length_282477_cov_51.472504_102 K02108
I10.NODE_2813_length_282477_cov_51.472504_103 K02110
I10.NODE_2813_length_282477_cov_51.472504_104 K02109
I10.NODE_2813_length_282477_cov_51.472504_105 K02137
I10.NODE_2813_length_282477_cov_51.472504_106 K02111
I10.NODE_2813_length_282477_cov_51.472504_107 K02115
I10.NODE_2813_length_282477_cov_51.472504_108 K02112
I10.NODE_2813_length_282477_cov_51.472504_109 K02114
I10.NODE_2813_length_282477_cov_51.472504_11 
I10.NODE_2813_length_282477_cov_51.472504_110 
I10.NODE_2813_length_282477_cov_51.472504_111 K07503
I10.NODE_2813_length_282477_cov_51.472504_112 K01443
I10.NODE_2813_length_282477_cov_51.472504_113 K01055
I10.NODE_2813_length_282477_cov_51.472504_114 K09964
I10.NODE_2813_length_282477_cov_51.472504_115 K07318
I10.NODE_2813_length_282477_cov_51.472504_116 
I10.NODE_2813_length_282477_cov_51.472504_117 
I10.NODE_2813_length_282477_cov_51.472504_118 
I10.NODE_2813_length_282477_cov_51.472504_119 
I10.NODE_2813_length_282477_cov_51.472504_12 
I10.NODE_2813_length_282477_cov_51.472504_120 
I10.NODE_2813_length_282477_cov_51.472504_121 
I10.NODE_2813_length_282477_cov_51.472504_122 
I10.NODE_2813_length_282477_cov_51.472504_123 
I10.NODE_2813_length_282477_cov_51.472504_124 
I10.NODE_2813_length_282477_cov_51.472504_125 
I10.NODE_2813_length_282477_cov_51.472504_126 
I10.NODE_2813_length_282477_cov_51.472504_127 K00031
I10.NODE_2813_length_282477_cov_51.472504_128 
I10.NODE_2813_length_282477_cov_51.472504_129 K00850
I10.NODE_2813_length_282477_cov_51.472504_13 
I10.NODE_2813_length_282477_cov_51.472504_130 K01810
I10.NODE_2813_length_282477_cov_51.472504_131 K06221
I10.NODE_2813_length_282477_cov_51.472504_132 
I10.NODE_2813_length_282477_cov_51.472504_133 K04043
I10.NODE_2813_length_282477_cov_51.472504_134 K03687
I10.NODE_2813_length_282477_cov_51.472504_135 K05516
I10.NODE_2813_length_282477_cov_51.472504_136 K13640
I10.NODE_2813_length_282477_cov_51.472504_137 
I10.NODE_2813_length_282477_cov_51.472504_138 K03695
I10.NODE_2813_length_282477_cov_51.472504_139 K09017
I10.NODE_2813_length_282477_cov_51.472504_14 
I10.NODE_2813_length_282477_cov_51.472504_140 
I10.NODE_2813_length_282477_cov_51.472504_141 K01142
I10.NODE_2813_length_282477_cov_51.472504_142 K00762
I10.NODE_2813_length_282477_cov_51.472504_143 K07124
I10.NODE_2813_length_282477_cov_51.472504_144 
I10.NODE_2813_length_282477_cov_51.472504_145 K01624
I10.NODE_2813_length_282477_cov_51.472504_146 K07011
I10.NODE_2813_length_282477_cov_51.472504_147 
I10.NODE_2813_length_282477_cov_51.472504_148 
I10.NODE_2813_length_282477_cov_51.472504_149 K01854
I10.NODE_2813_length_282477_cov_51.472504_15 K02961
I10.NODE_2813_length_282477_cov_51.472504_150 K09690
I10.NODE_2813_length_282477_cov_51.472504_151 K09691
I10.NODE_2813_length_282477_cov_51.472504_152 K01956
I10.NODE_2813_length_282477_cov_51.472504_153 K01955
I10.NODE_2813_length_282477_cov_51.472504_154 K03969
I10.NODE_2813_length_282477_cov_51.472504_155 K07605
I10.NODE_2813_length_282477_cov_51.472504_156 
I10.NODE_2813_length_282477_cov_51.472504_157 K03704
I10.NODE_2813_length_282477_cov_51.472504_158 
I10.NODE_2813_length_282477_cov_51.472504_159 K06901
I10.NODE_2813_length_282477_cov_51.472504_16 K02904
I10.NODE_2813_length_282477_cov_51.472504_160 
I10.NODE_2813_length_282477_cov_51.472504_161 K00831
I10.NODE_2813_length_282477_cov_51.472504_162 K03709
I10.NODE_2813_length_282477_cov_51.472504_163 
I10.NODE_2813_length_282477_cov_51.472504_164 
I10.NODE_2813_length_282477_cov_51.472504_165 
I10.NODE_2813_length_282477_cov_51.472504_166 
I10.NODE_2813_length_282477_cov_51.472504_167 
I10.NODE_2813_length_282477_cov_51.472504_168 K01768
I10.NODE_2813_length_282477_cov_51.472504_169 
I10.NODE_2813_length_282477_cov_51.472504_17 K02878
I10.NODE_2813_length_282477_cov_51.472504_170 
I10.NODE_2813_length_282477_cov_51.472504_171 
I10.NODE_2813_length_282477_cov_51.472504_172 
I10.NODE_2813_length_282477_cov_51.472504_173 K00789
I10.NODE_2813_length_282477_cov_51.472504_174 K03070
I10.NODE_2813_length_282477_cov_51.472504_175 
I10.NODE_2813_length_282477_cov_51.472504_176 
I10.NODE_2813_length_282477_cov_51.472504_177 K02503
I10.NODE_2813_length_282477_cov_51.472504_178 K03531
I10.NODE_2813_length_282477_cov_51.472504_179 K05810
I10.NODE_2813_length_282477_cov_51.472504_18 K02982
I10.NODE_2813_length_282477_cov_51.472504_180 K09772
I10.NODE_2813_length_282477_cov_51.472504_181 
I10.NODE_2813_length_282477_cov_51.472504_182 K06180
I10.NODE_2813_length_282477_cov_51.472504_183 K02237
I10.NODE_2813_length_282477_cov_51.472504_184 K02238
I10.NODE_2813_length_282477_cov_51.472504_185 K02340
I10.NODE_2813_length_282477_cov_51.472504_186 K03711
I10.NODE_2813_length_282477_cov_51.472504_187 
I10.NODE_2813_length_282477_cov_51.472504_188 K02483
I10.NODE_2813_length_282477_cov_51.472504_189 K02484
I10.NODE_2813_length_282477_cov_51.472504_19 K02890
I10.NODE_2813_length_282477_cov_51.472504_190 
I10.NODE_2813_length_282477_cov_51.472504_191 K03437
I10.NODE_2813_length_282477_cov_51.472504_192 K02887
I10.NODE_2813_length_282477_cov_51.472504_193 K02916
I10.NODE_2813_length_282477_cov_51.472504_194 K02520
I10.NODE_2813_length_282477_cov_51.472504_195 
I10.NODE_2813_length_282477_cov_51.472504_196 K03655
I10.NODE_2813_length_282477_cov_51.472504_197 K00599
I10.NODE_2813_length_282477_cov_51.472504_198 K00954
I10.NODE_2813_length_282477_cov_51.472504_199 K02121
I10.NODE_2813_length_282477_cov_51.472504_2 K01243
I10.NODE_2813_length_282477_cov_51.472504_20 K02965
I10.NODE_2813_length_282477_cov_51.472504_200 K07040
I10.NODE_2813_length_282477_cov_51.472504_201 K03685
I10.NODE_2813_length_282477_cov_51.472504_202 K10563
I10.NODE_2813_length_282477_cov_51.472504_203 K07695
I10.NODE_2813_length_282477_cov_51.472504_204 K00674
I10.NODE_2813_length_282477_cov_51.472504_205 K06287
I10.NODE_2813_length_282477_cov_51.472504_206 K01768
I10.NODE_2813_length_282477_cov_51.472504_207 
I10.NODE_2813_length_282477_cov_51.472504_208 
I10.NODE_2813_length_282477_cov_51.472504_209 
I10.NODE_2813_length_282477_cov_51.472504_21 K02886
I10.NODE_2813_length_282477_cov_51.472504_210 
I10.NODE_2813_length_282477_cov_51.472504_211 
I10.NODE_2813_length_282477_cov_51.472504_212 
I10.NODE_2813_length_282477_cov_51.472504_213 
I10.NODE_2813_length_282477_cov_51.472504_214 K00059
I10.NODE_2813_length_282477_cov_51.472504_215 K01041
I10.NODE_2813_length_282477_cov_51.472504_216 K00626
I10.NODE_2813_length_282477_cov_51.472504_217 K02511
I10.NODE_2813_length_282477_cov_51.472504_218 K00865
I10.NODE_2813_length_282477_cov_51.472504_219 K00666
I10.NODE_2813_length_282477_cov_51.472504_22 K02892
I10.NODE_2813_length_282477_cov_51.472504_220 
I10.NODE_2813_length_282477_cov_51.472504_221 
I10.NODE_2813_length_282477_cov_51.472504_222 
I10.NODE_2813_length_282477_cov_51.472504_223 
I10.NODE_2813_length_282477_cov_51.472504_224 
I10.NODE_2813_length_282477_cov_51.472504_225 
I10.NODE_2813_length_282477_cov_51.472504_226 
I10.NODE_2813_length_282477_cov_51.472504_227 K07133
I10.NODE_2813_length_282477_cov_51.472504_228 
I10.NODE_2813_length_282477_cov_51.472504_229 
I10.NODE_2813_length_282477_cov_51.472504_23 K02926
I10.NODE_2813_length_282477_cov_51.472504_230 K06763
I10.NODE_2813_length_282477_cov_51.472504_231 K03924
I10.NODE_2813_length_282477_cov_51.472504_232 
I10.NODE_2813_length_282477_cov_51.472504_233 
I10.NODE_2813_length_282477_cov_51.472504_234 K13419
I10.NODE_2813_length_282477_cov_51.472504_235 K06890
I10.NODE_2813_length_282477_cov_51.472504_236 K02768 K08483 K11183
I10.NODE_2813_length_282477_cov_51.472504_237 K02769 K02770
I10.NODE_2813_length_282477_cov_51.472504_238 K11189
I10.NODE_2813_length_282477_cov_51.472504_239 
I10.NODE_2813_length_282477_cov_51.472504_24 K02906
I10.NODE_2813_length_282477_cov_51.472504_240 K00940
I10.NODE_2813_length_282477_cov_51.472504_241 
I10.NODE_2813_length_282477_cov_51.472504_25 K02946
I10.NODE_2813_length_282477_cov_51.472504_26 
I10.NODE_2813_length_282477_cov_51.472504_27 
I10.NODE_2813_length_282477_cov_51.472504_28 K02358
I10.NODE_2813_length_282477_cov_51.472504_29 K02355
I10.NODE_2813_length_282477_cov_51.472504_3 K01463
I10.NODE_2813_length_282477_cov_51.472504_30 K02992
I10.NODE_2813_length_282477_cov_51.472504_31 K02950
I10.NODE_2813_length_282477_cov_51.472504_32 K02361
I10.NODE_2813_length_282477_cov_51.472504_33 K02551
I10.NODE_2813_length_282477_cov_51.472504_34 K02549
I10.NODE_2813_length_282477_cov_51.472504_35 K01661
I10.NODE_2813_length_282477_cov_51.472504_36 K06191
I10.NODE_2813_length_282477_cov_51.472504_37 K03647
I10.NODE_2813_length_282477_cov_51.472504_38 K00525
I10.NODE_2813_length_282477_cov_51.472504_39 K00540
I10.NODE_2813_length_282477_cov_51.472504_4 
I10.NODE_2813_length_282477_cov_51.472504_40 K00526
I10.NODE_2813_length_282477_cov_51.472504_41 K06924
I10.NODE_2813_length_282477_cov_51.472504_42 K11737
I10.NODE_2813_length_282477_cov_51.472504_43 K01104
I10.NODE_2813_length_282477_cov_51.472504_44 K00088
I10.NODE_2813_length_282477_cov_51.472504_45 K07101
I10.NODE_2813_length_282477_cov_51.472504_46 
I10.NODE_2813_length_282477_cov_51.472504_47 
I10.NODE_2813_length_282477_cov_51.472504_48 K03578
I10.NODE_2813_length_282477_cov_51.472504_49 K08159
I10.NODE_2813_length_282477_cov_51.472504_5 
I10.NODE_2813_length_282477_cov_51.472504_50 K01066
I10.NODE_2813_length_282477_cov_51.472504_51 K08297
I10.NODE_2813_length_282477_cov_51.472504_52 K08298
I10.NODE_2813_length_282477_cov_51.472504_53 K02182
I10.NODE_2813_length_282477_cov_51.472504_54 
I10.NODE_2813_length_282477_cov_51.472504_55 
I10.NODE_2813_length_282477_cov_51.472504_56 K03521
I10.NODE_2813_length_282477_cov_51.472504_57 K03522
I10.NODE_2813_length_282477_cov_51.472504_58 K00313
I10.NODE_2813_length_282477_cov_51.472504_59 K03855
I10.NODE_2813_length_282477_cov_51.472504_6 
I10.NODE_2813_length_282477_cov_51.472504_60 
I10.NODE_2813_length_282477_cov_51.472504_61 
I10.NODE_2813_length_282477_cov_51.472504_62 K03307
I10.NODE_2813_length_282477_cov_51.472504_63 
I10.NODE_2813_length_282477_cov_51.472504_64 
I10.NODE_2813_length_282477_cov_51.472504_65 
I10.NODE_2813_length_282477_cov_51.472504_66 
I10.NODE_2813_length_282477_cov_51.472504_67 K01239
I10.NODE_2813_length_282477_cov_51.472504_68 
I10.NODE_2813_length_282477_cov_51.472504_69 
I10.NODE_2813_length_282477_cov_51.472504_7 K07024
I10.NODE_2813_length_282477_cov_51.472504_70 
I10.NODE_2813_length_282477_cov_51.472504_71 
I10.NODE_2813_length_282477_cov_51.472504_72 
I10.NODE_2813_length_282477_cov_51.472504_73 
I10.NODE_2813_length_282477_cov_51.472504_74 
I10.NODE_2813_length_282477_cov_51.472504_75 
I10.NODE_2813_length_282477_cov_51.472504_76 
I10.NODE_2813_length_282477_cov_51.472504_77 
I10.NODE_2813_length_282477_cov_51.472504_78 K06921
I10.NODE_2813_length_282477_cov_51.472504_79 K05571
I10.NODE_2813_length_282477_cov_51.472504_8 
I10.NODE_2813_length_282477_cov_51.472504_80 
I10.NODE_2813_length_282477_cov_51.472504_81 
I10.NODE_2813_length_282477_cov_51.472504_82 K05568
I10.NODE_2813_length_282477_cov_51.472504_83 K05567
I10.NODE_2813_length_282477_cov_51.472504_84 K05565
I10.NODE_2813_length_282477_cov_51.472504_85 K01903
I10.NODE_2813_length_282477_cov_51.472504_86 K01902
I10.NODE_2813_length_282477_cov_51.472504_87 
I10.NODE_2813_length_282477_cov_51.472504_88 K00602
I10.NODE_2813_length_282477_cov_51.472504_89 K03469
I10.NODE_2813_length_282477_cov_51.472504_9 K00121
I10.NODE_2813_length_282477_cov_51.472504_90 
I10.NODE_2813_length_282477_cov_51.472504_91 K02909
I10.NODE_2813_length_282477_cov_51.472504_92 K00008
I10.NODE_2813_length_282477_cov_51.472504_93 
I10.NODE_2813_length_282477_cov_51.472504_94 K01619
I10.NODE_2813_length_282477_cov_51.472504_95 
I10.NODE_2813_length_282477_cov_51.472504_96 K02835
I10.NODE_2813_length_282477_cov_51.472504_97 K02493
I10.NODE_2813_length_282477_cov_51.472504_98 
I10.NODE_2813_length_282477_cov_51.472504_99 K07566
I10.NODE_3051_length_147096_cov_47.981731_1 
I10.NODE_3051_length_147096_cov_47.981731_10 
I10.NODE_3051_length_147096_cov_47.981731_100 
I10.NODE_3051_length_147096_cov_47.981731_101 
I10.NODE_3051_length_147096_cov_47.981731_102 
I10.NODE_3051_length_147096_cov_47.981731_103 
I10.NODE_3051_length_147096_cov_47.981731_104 
I10.NODE_3051_length_147096_cov_47.981731_105 
I10.NODE_3051_length_147096_cov_47.981731_106 
I10.NODE_3051_length_147096_cov_47.981731_107 
I10.NODE_3051_length_147096_cov_47.981731_108 
I10.NODE_3051_length_147096_cov_47.981731_109 
I10.NODE_3051_length_147096_cov_47.981731_11 
I10.NODE_3051_length_147096_cov_47.981731_110 
I10.NODE_3051_length_147096_cov_47.981731_111 
I10.NODE_3051_length_147096_cov_47.981731_112 
I10.NODE_3051_length_147096_cov_47.981731_113 
I10.NODE_3051_length_147096_cov_47.981731_114 
I10.NODE_3051_length_147096_cov_47.981731_115 K07244
I10.NODE_3051_length_147096_cov_47.981731_116 
I10.NODE_3051_length_147096_cov_47.981731_117 
I10.NODE_3051_length_147096_cov_47.981731_118 
I10.NODE_3051_length_147096_cov_47.981731_119 
I10.NODE_3051_length_147096_cov_47.981731_12 
I10.NODE_3051_length_147096_cov_47.981731_120 
I10.NODE_3051_length_147096_cov_47.981731_121 
I10.NODE_3051_length_147096_cov_47.981731_122 
I10.NODE_3051_length_147096_cov_47.981731_123 
I10.NODE_3051_length_147096_cov_47.981731_124 
I10.NODE_3051_length_147096_cov_47.981731_125 
I10.NODE_3051_length_147096_cov_47.981731_126 
I10.NODE_3051_length_147096_cov_47.981731_127 
I10.NODE_3051_length_147096_cov_47.981731_128 
I10.NODE_3051_length_147096_cov_47.981731_129 
I10.NODE_3051_length_147096_cov_47.981731_13 
I10.NODE_3051_length_147096_cov_47.981731_130 
I10.NODE_3051_length_147096_cov_47.981731_131 
I10.NODE_3051_length_147096_cov_47.981731_132 
I10.NODE_3051_length_147096_cov_47.981731_133 
I10.NODE_3051_length_147096_cov_47.981731_134 
I10.NODE_3051_length_147096_cov_47.981731_135 
I10.NODE_3051_length_147096_cov_47.981731_136 
I10.NODE_3051_length_147096_cov_47.981731_137 K00002
I10.NODE_3051_length_147096_cov_47.981731_138 K00852
I10.NODE_3051_length_147096_cov_47.981731_139 
I10.NODE_3051_length_147096_cov_47.981731_14 
I10.NODE_3051_length_147096_cov_47.981731_140 K02429
I10.NODE_3051_length_147096_cov_47.981731_141 K01619
I10.NODE_3051_length_147096_cov_47.981731_142 
I10.NODE_3051_length_147096_cov_47.981731_143 K00060
I10.NODE_3051_length_147096_cov_47.981731_144 
I10.NODE_3051_length_147096_cov_47.981731_145 
I10.NODE_3051_length_147096_cov_47.981731_146 
I10.NODE_3051_length_147096_cov_47.981731_147 
I10.NODE_3051_length_147096_cov_47.981731_148 
I10.NODE_3051_length_147096_cov_47.981731_149 
I10.NODE_3051_length_147096_cov_47.981731_15 
I10.NODE_3051_length_147096_cov_47.981731_150 
I10.NODE_3051_length_147096_cov_47.981731_151 
I10.NODE_3051_length_147096_cov_47.981731_152 
I10.NODE_3051_length_147096_cov_47.981731_153 
I10.NODE_3051_length_147096_cov_47.981731_154 K01834
I10.NODE_3051_length_147096_cov_47.981731_155 K09710
I10.NODE_3051_length_147096_cov_47.981731_156 K01178
I10.NODE_3051_length_147096_cov_47.981731_157 K00969
I10.NODE_3051_length_147096_cov_47.981731_158 K03979
I10.NODE_3051_length_147096_cov_47.981731_159 K02899
I10.NODE_3051_length_147096_cov_47.981731_16 
I10.NODE_3051_length_147096_cov_47.981731_160 K02888
I10.NODE_3051_length_147096_cov_47.981731_161 
I10.NODE_3051_length_147096_cov_47.981731_162 K01921
I10.NODE_3051_length_147096_cov_47.981731_163 K00057
I10.NODE_3051_length_147096_cov_47.981731_164 
I10.NODE_3051_length_147096_cov_47.981731_165 K00790
I10.NODE_3051_length_147096_cov_47.981731_166 K01704
I10.NODE_3051_length_147096_cov_47.981731_167 K01703
I10.NODE_3051_length_147096_cov_47.981731_168 K13641
I10.NODE_3051_length_147096_cov_47.981731_169 K03429
I10.NODE_3051_length_147096_cov_47.981731_17 
I10.NODE_3051_length_147096_cov_47.981731_18 
I10.NODE_3051_length_147096_cov_47.981731_19 
I10.NODE_3051_length_147096_cov_47.981731_2 
I10.NODE_3051_length_147096_cov_47.981731_20 
I10.NODE_3051_length_147096_cov_47.981731_21 K00558
I10.NODE_3051_length_147096_cov_47.981731_22 K07319
I10.NODE_3051_length_147096_cov_47.981731_23 
I10.NODE_3051_length_147096_cov_47.981731_24 
I10.NODE_3051_length_147096_cov_47.981731_25 
I10.NODE_3051_length_147096_cov_47.981731_26 
I10.NODE_3051_length_147096_cov_47.981731_27 
I10.NODE_3051_length_147096_cov_47.981731_28 
I10.NODE_3051_length_147096_cov_47.981731_29 
I10.NODE_3051_length_147096_cov_47.981731_3 
I10.NODE_3051_length_147096_cov_47.981731_30 
I10.NODE_3051_length_147096_cov_47.981731_31 
I10.NODE_3051_length_147096_cov_47.981731_32 K06919
I10.NODE_3051_length_147096_cov_47.981731_33 
I10.NODE_3051_length_147096_cov_47.981731_34 
I10.NODE_3051_length_147096_cov_47.981731_35 
I10.NODE_3051_length_147096_cov_47.981731_36 
I10.NODE_3051_length_147096_cov_47.981731_37 
I10.NODE_3051_length_147096_cov_47.981731_38 
I10.NODE_3051_length_147096_cov_47.981731_39 
I10.NODE_3051_length_147096_cov_47.981731_4 
I10.NODE_3051_length_147096_cov_47.981731_40 
I10.NODE_3051_length_147096_cov_47.981731_41 
I10.NODE_3051_length_147096_cov_47.981731_42 
I10.NODE_3051_length_147096_cov_47.981731_43 K07473
I10.NODE_3051_length_147096_cov_47.981731_44 
I10.NODE_3051_length_147096_cov_47.981731_45 
I10.NODE_3051_length_147096_cov_47.981731_46 K07473
I10.NODE_3051_length_147096_cov_47.981731_47 
I10.NODE_3051_length_147096_cov_47.981731_48 
I10.NODE_3051_length_147096_cov_47.981731_49 
I10.NODE_3051_length_147096_cov_47.981731_5 
I10.NODE_3051_length_147096_cov_47.981731_50 K11707
I10.NODE_3051_length_147096_cov_47.981731_51 K11710
I10.NODE_3051_length_147096_cov_47.981731_52 K11708
I10.NODE_3051_length_147096_cov_47.981731_53 K11709
I10.NODE_3051_length_147096_cov_47.981731_54 K00847
I10.NODE_3051_length_147096_cov_47.981731_55 K04072
I10.NODE_3051_length_147096_cov_47.981731_56 
I10.NODE_3051_length_147096_cov_47.981731_57 K07223
I10.NODE_3051_length_147096_cov_47.981731_58 K07224
I10.NODE_3051_length_147096_cov_47.981731_59 K07243
I10.NODE_3051_length_147096_cov_47.981731_6 
I10.NODE_3051_length_147096_cov_47.981731_60 
I10.NODE_3051_length_147096_cov_47.981731_61 
I10.NODE_3051_length_147096_cov_47.981731_62 
I10.NODE_3051_length_147096_cov_47.981731_63 K00133
I10.NODE_3051_length_147096_cov_47.981731_64 K00928
I10.NODE_3051_length_147096_cov_47.981731_65 K06187
I10.NODE_3051_length_147096_cov_47.981731_66 K02343
I10.NODE_3051_length_147096_cov_47.981731_67 
I10.NODE_3051_length_147096_cov_47.981731_68 
I10.NODE_3051_length_147096_cov_47.981731_69 
I10.NODE_3051_length_147096_cov_47.981731_7 
I10.NODE_3051_length_147096_cov_47.981731_70 
I10.NODE_3051_length_147096_cov_47.981731_71 
I10.NODE_3051_length_147096_cov_47.981731_72 
I10.NODE_3051_length_147096_cov_47.981731_73 
I10.NODE_3051_length_147096_cov_47.981731_74 
I10.NODE_3051_length_147096_cov_47.981731_75 
I10.NODE_3051_length_147096_cov_47.981731_76 
I10.NODE_3051_length_147096_cov_47.981731_77 
I10.NODE_3051_length_147096_cov_47.981731_78 
I10.NODE_3051_length_147096_cov_47.981731_79 
I10.NODE_3051_length_147096_cov_47.981731_8 
I10.NODE_3051_length_147096_cov_47.981731_80 
I10.NODE_3051_length_147096_cov_47.981731_81 
I10.NODE_3051_length_147096_cov_47.981731_82 
I10.NODE_3051_length_147096_cov_47.981731_83 
I10.NODE_3051_length_147096_cov_47.981731_84 
I10.NODE_3051_length_147096_cov_47.981731_85 K03111
I10.NODE_3051_length_147096_cov_47.981731_86 
I10.NODE_3051_length_147096_cov_47.981731_87 
I10.NODE_3051_length_147096_cov_47.981731_88 
I10.NODE_3051_length_147096_cov_47.981731_89 
I10.NODE_3051_length_147096_cov_47.981731_9 
I10.NODE_3051_length_147096_cov_47.981731_90 
I10.NODE_3051_length_147096_cov_47.981731_91 
I10.NODE_3051_length_147096_cov_47.981731_92 
I10.NODE_3051_length_147096_cov_47.981731_93 
I10.NODE_3051_length_147096_cov_47.981731_94 
I10.NODE_3051_length_147096_cov_47.981731_95 
I10.NODE_3051_length_147096_cov_47.981731_96 
I10.NODE_3051_length_147096_cov_47.981731_97 
I10.NODE_3051_length_147096_cov_47.981731_98 
I10.NODE_3051_length_147096_cov_47.981731_99 
I10.NODE_3147_length_274902_cov_44.223396_1 K03684
I10.NODE_3147_length_274902_cov_44.223396_10 
I10.NODE_3147_length_274902_cov_44.223396_100 K06949
I10.NODE_3147_length_274902_cov_44.223396_101 K00800
I10.NODE_3147_length_274902_cov_44.223396_102 
I10.NODE_3147_length_274902_cov_44.223396_103 K03088
I10.NODE_3147_length_274902_cov_44.223396_104 
I10.NODE_3147_length_274902_cov_44.223396_105 K01616
I10.NODE_3147_length_274902_cov_44.223396_106 K03699
I10.NODE_3147_length_274902_cov_44.223396_107 
I10.NODE_3147_length_274902_cov_44.223396_108 
I10.NODE_3147_length_274902_cov_44.223396_109 
I10.NODE_3147_length_274902_cov_44.223396_11 
I10.NODE_3147_length_274902_cov_44.223396_110 K01808
I10.NODE_3147_length_274902_cov_44.223396_111 K00925
I10.NODE_3147_length_274902_cov_44.223396_112 K13788
I10.NODE_3147_length_274902_cov_44.223396_113 K01951
I10.NODE_3147_length_274902_cov_44.223396_114 
I10.NODE_3147_length_274902_cov_44.223396_115 
I10.NODE_3147_length_274902_cov_44.223396_116 K07459
I10.NODE_3147_length_274902_cov_44.223396_117 
I10.NODE_3147_length_274902_cov_44.223396_118 
I10.NODE_3147_length_274902_cov_44.223396_119 
I10.NODE_3147_length_274902_cov_44.223396_12 K00599
I10.NODE_3147_length_274902_cov_44.223396_120 
I10.NODE_3147_length_274902_cov_44.223396_121 
I10.NODE_3147_length_274902_cov_44.223396_122 
I10.NODE_3147_length_274902_cov_44.223396_123 
I10.NODE_3147_length_274902_cov_44.223396_124 
I10.NODE_3147_length_274902_cov_44.223396_125 K01952
I10.NODE_3147_length_274902_cov_44.223396_126 K01588
I10.NODE_3147_length_274902_cov_44.223396_127 K01923
I10.NODE_3147_length_274902_cov_44.223396_128 K01933
I10.NODE_3147_length_274902_cov_44.223396_129 K01945
I10.NODE_3147_length_274902_cov_44.223396_13 
I10.NODE_3147_length_274902_cov_44.223396_130 K00764
I10.NODE_3147_length_274902_cov_44.223396_131 K11939
I10.NODE_3147_length_274902_cov_44.223396_132 
I10.NODE_3147_length_274902_cov_44.223396_133 
I10.NODE_3147_length_274902_cov_44.223396_134 
I10.NODE_3147_length_274902_cov_44.223396_135 
I10.NODE_3147_length_274902_cov_44.223396_136 K00262
I10.NODE_3147_length_274902_cov_44.223396_137 K03703
I10.NODE_3147_length_274902_cov_44.223396_138 K06958
I10.NODE_3147_length_274902_cov_44.223396_139 
I10.NODE_3147_length_274902_cov_44.223396_14 K03325 K03741
I10.NODE_3147_length_274902_cov_44.223396_140 K09762
I10.NODE_3147_length_274902_cov_44.223396_141 K00134
I10.NODE_3147_length_274902_cov_44.223396_142 K00927
I10.NODE_3147_length_274902_cov_44.223396_143 K01803
I10.NODE_3147_length_274902_cov_44.223396_144 K03075
I10.NODE_3147_length_274902_cov_44.223396_145 
I10.NODE_3147_length_274902_cov_44.223396_146 K03545
I10.NODE_3147_length_274902_cov_44.223396_147 K01358
I10.NODE_3147_length_274902_cov_44.223396_148 K01358
I10.NODE_3147_length_274902_cov_44.223396_149 K03544
I10.NODE_3147_length_274902_cov_44.223396_15 
I10.NODE_3147_length_274902_cov_44.223396_150 K04092
I10.NODE_3147_length_274902_cov_44.223396_151 K01897
I10.NODE_3147_length_274902_cov_44.223396_152 K01873
I10.NODE_3147_length_274902_cov_44.223396_153 
I10.NODE_3147_length_274902_cov_44.223396_154 
I10.NODE_3147_length_274902_cov_44.223396_155 
I10.NODE_3147_length_274902_cov_44.223396_156 K03701
I10.NODE_3147_length_274902_cov_44.223396_157 K08173
I10.NODE_3147_length_274902_cov_44.223396_158 K02529
I10.NODE_3147_length_274902_cov_44.223396_159 
I10.NODE_3147_length_274902_cov_44.223396_16 K01551
I10.NODE_3147_length_274902_cov_44.223396_160 K07507
I10.NODE_3147_length_274902_cov_44.223396_161 
I10.NODE_3147_length_274902_cov_44.223396_162 K07566
I10.NODE_3147_length_274902_cov_44.223396_163 K07478
I10.NODE_3147_length_274902_cov_44.223396_164 K02986
I10.NODE_3147_length_274902_cov_44.223396_165 
I10.NODE_3147_length_274902_cov_44.223396_166 
I10.NODE_3147_length_274902_cov_44.223396_167 K01872
I10.NODE_3147_length_274902_cov_44.223396_168 K07447
I10.NODE_3147_length_274902_cov_44.223396_169 K07082
I10.NODE_3147_length_274902_cov_44.223396_17 
I10.NODE_3147_length_274902_cov_44.223396_170 K00014
I10.NODE_3147_length_274902_cov_44.223396_171 K02654
I10.NODE_3147_length_274902_cov_44.223396_172 K01736
I10.NODE_3147_length_274902_cov_44.223396_173 K01735
I10.NODE_3147_length_274902_cov_44.223396_174 K00891
I10.NODE_3147_length_274902_cov_44.223396_175 K02356
I10.NODE_3147_length_274902_cov_44.223396_176 K03625
I10.NODE_3147_length_274902_cov_44.223396_177 K01465
I10.NODE_3147_length_274902_cov_44.223396_178 K01591
I10.NODE_3147_length_274902_cov_44.223396_179 
I10.NODE_3147_length_274902_cov_44.223396_18 K07090
I10.NODE_3147_length_274902_cov_44.223396_180 K00942
I10.NODE_3147_length_274902_cov_44.223396_181 K03060
I10.NODE_3147_length_274902_cov_44.223396_182 K13038
I10.NODE_3147_length_274902_cov_44.223396_183 K04066
I10.NODE_3147_length_274902_cov_44.223396_184 K00604
I10.NODE_3147_length_274902_cov_44.223396_185 K03500
I10.NODE_3147_length_274902_cov_44.223396_186 K01783
I10.NODE_3147_length_274902_cov_44.223396_187 K01523
I10.NODE_3147_length_274902_cov_44.223396_188 K00765
I10.NODE_3147_length_274902_cov_44.223396_189 
I10.NODE_3147_length_274902_cov_44.223396_19 K06871
I10.NODE_3147_length_274902_cov_44.223396_190 
I10.NODE_3147_length_274902_cov_44.223396_191 K03727
I10.NODE_3147_length_274902_cov_44.223396_192 
I10.NODE_3147_length_274902_cov_44.223396_193 K03820
I10.NODE_3147_length_274902_cov_44.223396_194 
I10.NODE_3147_length_274902_cov_44.223396_195 K01786
I10.NODE_3147_length_274902_cov_44.223396_196 K00853
I10.NODE_3147_length_274902_cov_44.223396_197 K00096
I10.NODE_3147_length_274902_cov_44.223396_198 K00854
I10.NODE_3147_length_274902_cov_44.223396_199 K02101
I10.NODE_3147_length_274902_cov_44.223396_2 
I10.NODE_3147_length_274902_cov_44.223396_20 
I10.NODE_3147_length_274902_cov_44.223396_200 
I10.NODE_3147_length_274902_cov_44.223396_201 K01808
I10.NODE_3147_length_274902_cov_44.223396_202 K00615
I10.NODE_3147_length_274902_cov_44.223396_203 K03458
I10.NODE_3147_length_274902_cov_44.223396_204 
I10.NODE_3147_length_274902_cov_44.223396_205 
I10.NODE_3147_length_274902_cov_44.223396_206 
I10.NODE_3147_length_274902_cov_44.223396_207 K02012
I10.NODE_3147_length_274902_cov_44.223396_208 K02445
I10.NODE_3147_length_274902_cov_44.223396_209 
I10.NODE_3147_length_274902_cov_44.223396_21 K01138
I10.NODE_3147_length_274902_cov_44.223396_210 
I10.NODE_3147_length_274902_cov_44.223396_211 
I10.NODE_3147_length_274902_cov_44.223396_212 
I10.NODE_3147_length_274902_cov_44.223396_213 
I10.NODE_3147_length_274902_cov_44.223396_214 K01433
I10.NODE_3147_length_274902_cov_44.223396_215 K05522
I10.NODE_3147_length_274902_cov_44.223396_216 K07386
I10.NODE_3147_length_274902_cov_44.223396_217 K01256
I10.NODE_3147_length_274902_cov_44.223396_218 K02337
I10.NODE_3147_length_274902_cov_44.223396_219 
I10.NODE_3147_length_274902_cov_44.223396_22 K08139
I10.NODE_3147_length_274902_cov_44.223396_220 
I10.NODE_3147_length_274902_cov_44.223396_221 
I10.NODE_3147_length_274902_cov_44.223396_222 
I10.NODE_3147_length_274902_cov_44.223396_223 
I10.NODE_3147_length_274902_cov_44.223396_224 
I10.NODE_3147_length_274902_cov_44.223396_225 
I10.NODE_3147_length_274902_cov_44.223396_226 
I10.NODE_3147_length_274902_cov_44.223396_227 
I10.NODE_3147_length_274902_cov_44.223396_228 
I10.NODE_3147_length_274902_cov_44.223396_229 
I10.NODE_3147_length_274902_cov_44.223396_23 
I10.NODE_3147_length_274902_cov_44.223396_230 K01153
I10.NODE_3147_length_274902_cov_44.223396_231 
I10.NODE_3147_length_274902_cov_44.223396_232 
I10.NODE_3147_length_274902_cov_44.223396_233 K03427
I10.NODE_3147_length_274902_cov_44.223396_234 
I10.NODE_3147_length_274902_cov_44.223396_235 K06910
I10.NODE_3147_length_274902_cov_44.223396_236 K03216
I10.NODE_3147_length_274902_cov_44.223396_237 
I10.NODE_3147_length_274902_cov_44.223396_238 K00382
I10.NODE_3147_length_274902_cov_44.223396_239 
I10.NODE_3147_length_274902_cov_44.223396_24 
I10.NODE_3147_length_274902_cov_44.223396_25 K00763
I10.NODE_3147_length_274902_cov_44.223396_26 
I10.NODE_3147_length_274902_cov_44.223396_27 K01776
I10.NODE_3147_length_274902_cov_44.223396_28 K00784
I10.NODE_3147_length_274902_cov_44.223396_29 K01516
I10.NODE_3147_length_274902_cov_44.223396_3 
I10.NODE_3147_length_274902_cov_44.223396_30 K00989
I10.NODE_3147_length_274902_cov_44.223396_31 K03426
I10.NODE_3147_length_274902_cov_44.223396_32 K03657
I10.NODE_3147_length_274902_cov_44.223396_33 
I10.NODE_3147_length_274902_cov_44.223396_34 
I10.NODE_3147_length_274902_cov_44.223396_35 K07177
I10.NODE_3147_length_274902_cov_44.223396_36 
I10.NODE_3147_length_274902_cov_44.223396_37 K09118
I10.NODE_3147_length_274902_cov_44.223396_38 K01754
I10.NODE_3147_length_274902_cov_44.223396_39 K13288
I10.NODE_3147_length_274902_cov_44.223396_4 K01236
I10.NODE_3147_length_274902_cov_44.223396_40 
I10.NODE_3147_length_274902_cov_44.223396_41 
I10.NODE_3147_length_274902_cov_44.223396_42 
I10.NODE_3147_length_274902_cov_44.223396_43 
I10.NODE_3147_length_274902_cov_44.223396_44 
I10.NODE_3147_length_274902_cov_44.223396_45 
I10.NODE_3147_length_274902_cov_44.223396_46 
I10.NODE_3147_length_274902_cov_44.223396_47 
I10.NODE_3147_length_274902_cov_44.223396_48 
I10.NODE_3147_length_274902_cov_44.223396_49 
I10.NODE_3147_length_274902_cov_44.223396_5 K06044
I10.NODE_3147_length_274902_cov_44.223396_50 
I10.NODE_3147_length_274902_cov_44.223396_51 
I10.NODE_3147_length_274902_cov_44.223396_52 
I10.NODE_3147_length_274902_cov_44.223396_53 K06904
I10.NODE_3147_length_274902_cov_44.223396_54 
I10.NODE_3147_length_274902_cov_44.223396_55 
I10.NODE_3147_length_274902_cov_44.223396_56 
I10.NODE_3147_length_274902_cov_44.223396_57 
I10.NODE_3147_length_274902_cov_44.223396_58 
I10.NODE_3147_length_274902_cov_44.223396_59 
I10.NODE_3147_length_274902_cov_44.223396_6 K02438
I10.NODE_3147_length_274902_cov_44.223396_60 
I10.NODE_3147_length_274902_cov_44.223396_61 
I10.NODE_3147_length_274902_cov_44.223396_62 
I10.NODE_3147_length_274902_cov_44.223396_63 
I10.NODE_3147_length_274902_cov_44.223396_64 
I10.NODE_3147_length_274902_cov_44.223396_65 K06158
I10.NODE_3147_length_274902_cov_44.223396_66 K00705
I10.NODE_3147_length_274902_cov_44.223396_67 
I10.NODE_3147_length_274902_cov_44.223396_68 K02778 K02779
I10.NODE_3147_length_274902_cov_44.223396_69 K00567
I10.NODE_3147_length_274902_cov_44.223396_7 
I10.NODE_3147_length_274902_cov_44.223396_70 
I10.NODE_3147_length_274902_cov_44.223396_71 K00540
I10.NODE_3147_length_274902_cov_44.223396_72 
I10.NODE_3147_length_274902_cov_44.223396_73 K03644
I10.NODE_3147_length_274902_cov_44.223396_74 K03801
I10.NODE_3147_length_274902_cov_44.223396_75 K00641
I10.NODE_3147_length_274902_cov_44.223396_76 K01740
I10.NODE_3147_length_274902_cov_44.223396_77 
I10.NODE_3147_length_274902_cov_44.223396_78 
I10.NODE_3147_length_274902_cov_44.223396_79 K02530
I10.NODE_3147_length_274902_cov_44.223396_8 
I10.NODE_3147_length_274902_cov_44.223396_80 K00971
I10.NODE_3147_length_274902_cov_44.223396_81 
I10.NODE_3147_length_274902_cov_44.223396_82 
I10.NODE_3147_length_274902_cov_44.223396_83 
I10.NODE_3147_length_274902_cov_44.223396_84 K06966
I10.NODE_3147_length_274902_cov_44.223396_85 K00599
I10.NODE_3147_length_274902_cov_44.223396_86 K03593
I10.NODE_3147_length_274902_cov_44.223396_87 
I10.NODE_3147_length_274902_cov_44.223396_88 K06213
I10.NODE_3147_length_274902_cov_44.223396_89 
I10.NODE_3147_length_274902_cov_44.223396_9 
I10.NODE_3147_length_274902_cov_44.223396_90 K06207
I10.NODE_3147_length_274902_cov_44.223396_91 K05524
I10.NODE_3147_length_274902_cov_44.223396_92 
I10.NODE_3147_length_274902_cov_44.223396_93 K01647
I10.NODE_3147_length_274902_cov_44.223396_94 
I10.NODE_3147_length_274902_cov_44.223396_95 K03709
I10.NODE_3147_length_274902_cov_44.223396_96 K03546
I10.NODE_3147_length_274902_cov_44.223396_97 K03547
I10.NODE_3147_length_274902_cov_44.223396_98 
I10.NODE_3147_length_274902_cov_44.223396_99 K01112
I10.NODE_3253_length_249889_cov_44.198917.1.240900_1 
I10.NODE_3253_length_249889_cov_44.198917.1.240900_10 K06147
I10.NODE_3253_length_249889_cov_44.198917.1.240900_100 
I10.NODE_3253_length_249889_cov_44.198917.1.240900_101 K01092
I10.NODE_3253_length_249889_cov_44.198917.1.240900_102 K00688
I10.NODE_3253_length_249889_cov_44.198917.1.240900_103 K01187
I10.NODE_3253_length_249889_cov_44.198917.1.240900_104 K05592
I10.NODE_3253_length_249889_cov_44.198917.1.240900_105 
I10.NODE_3253_length_249889_cov_44.198917.1.240900_106 
I10.NODE_3253_length_249889_cov_44.198917.1.240900_107 K01529
I10.NODE_3253_length_249889_cov_44.198917.1.240900_108 K03657
I10.NODE_3253_length_249889_cov_44.198917.1.240900_109 
I10.NODE_3253_length_249889_cov_44.198917.1.240900_11 
I10.NODE_3253_length_249889_cov_44.198917.1.240900_110 
I10.NODE_3253_length_249889_cov_44.198917.1.240900_111 K09167
I10.NODE_3253_length_249889_cov_44.198917.1.240900_112 K08981
I10.NODE_3253_length_249889_cov_44.198917.1.240900_113 
I10.NODE_3253_length_249889_cov_44.198917.1.240900_114 K01421
I10.NODE_3253_length_249889_cov_44.198917.1.240900_115 
I10.NODE_3253_length_249889_cov_44.198917.1.240900_116 K01421
I10.NODE_3253_length_249889_cov_44.198917.1.240900_117 K00287
I10.NODE_3253_length_249889_cov_44.198917.1.240900_118 K00560
I10.NODE_3253_length_249889_cov_44.198917.1.240900_119 
I10.NODE_3253_length_249889_cov_44.198917.1.240900_12 
I10.NODE_3253_length_249889_cov_44.198917.1.240900_120 
I10.NODE_3253_length_249889_cov_44.198917.1.240900_121 K00936
I10.NODE_3253_length_249889_cov_44.198917.1.240900_122 K03424
I10.NODE_3253_length_249889_cov_44.198917.1.240900_123 
I10.NODE_3253_length_249889_cov_44.198917.1.240900_124 
I10.NODE_3253_length_249889_cov_44.198917.1.240900_125 K06158
I10.NODE_3253_length_249889_cov_44.198917.1.240900_126 K03712
I10.NODE_3253_length_249889_cov_44.198917.1.240900_127 K04042
I10.NODE_3253_length_249889_cov_44.198917.1.240900_128 K00948
I10.NODE_3253_length_249889_cov_44.198917.1.240900_129 K02897
I10.NODE_3253_length_249889_cov_44.198917.1.240900_13 K02006
I10.NODE_3253_length_249889_cov_44.198917.1.240900_130 K01056
I10.NODE_3253_length_249889_cov_44.198917.1.240900_131 
I10.NODE_3253_length_249889_cov_44.198917.1.240900_132 K09748
I10.NODE_3253_length_249889_cov_44.198917.1.240900_133 K02600
I10.NODE_3253_length_249889_cov_44.198917.1.240900_134 K02519
I10.NODE_3253_length_249889_cov_44.198917.1.240900_135 K02834
I10.NODE_3253_length_249889_cov_44.198917.1.240900_136 K03177
I10.NODE_3253_length_249889_cov_44.198917.1.240900_137 K02026
I10.NODE_3253_length_249889_cov_44.198917.1.240900_138 K10118
I10.NODE_3253_length_249889_cov_44.198917.1.240900_139 
I10.NODE_3253_length_249889_cov_44.198917.1.240900_14 K03574
I10.NODE_3253_length_249889_cov_44.198917.1.240900_140 
I10.NODE_3253_length_249889_cov_44.198917.1.240900_141 K02444
I10.NODE_3253_length_249889_cov_44.198917.1.240900_142 K01222
I10.NODE_3253_length_249889_cov_44.198917.1.240900_143 
I10.NODE_3253_length_249889_cov_44.198917.1.240900_144 K11753
I10.NODE_3253_length_249889_cov_44.198917.1.240900_145 
I10.NODE_3253_length_249889_cov_44.198917.1.240900_146 
I10.NODE_3253_length_249889_cov_44.198917.1.240900_147 
I10.NODE_3253_length_249889_cov_44.198917.1.240900_148 
I10.NODE_3253_length_249889_cov_44.198917.1.240900_149 
I10.NODE_3253_length_249889_cov_44.198917.1.240900_15 K00113
I10.NODE_3253_length_249889_cov_44.198917.1.240900_150 
I10.NODE_3253_length_249889_cov_44.198917.1.240900_151 
I10.NODE_3253_length_249889_cov_44.198917.1.240900_152 
I10.NODE_3253_length_249889_cov_44.198917.1.240900_153 
I10.NODE_3253_length_249889_cov_44.198917.1.240900_154 
I10.NODE_3253_length_249889_cov_44.198917.1.240900_155 
I10.NODE_3253_length_249889_cov_44.198917.1.240900_156 K02956
I10.NODE_3253_length_249889_cov_44.198917.1.240900_157 K00962
I10.NODE_3253_length_249889_cov_44.198917.1.240900_158 
I10.NODE_3253_length_249889_cov_44.198917.1.240900_159 K01417
I10.NODE_3253_length_249889_cov_44.198917.1.240900_16 K00112
I10.NODE_3253_length_249889_cov_44.198917.1.240900_160 
I10.NODE_3253_length_249889_cov_44.198917.1.240900_161 K00215
I10.NODE_3253_length_249889_cov_44.198917.1.240900_162 
I10.NODE_3253_length_249889_cov_44.198917.1.240900_163 K01714
I10.NODE_3253_length_249889_cov_44.198917.1.240900_164 K07021
I10.NODE_3253_length_249889_cov_44.198917.1.240900_165 
I10.NODE_3253_length_249889_cov_44.198917.1.240900_166 
I10.NODE_3253_length_249889_cov_44.198917.1.240900_167 K03466
I10.NODE_3253_length_249889_cov_44.198917.1.240900_168 K00995
I10.NODE_3253_length_249889_cov_44.198917.1.240900_169 
I10.NODE_3253_length_249889_cov_44.198917.1.240900_17 K00111
I10.NODE_3253_length_249889_cov_44.198917.1.240900_170 K03553
I10.NODE_3253_length_249889_cov_44.198917.1.240900_171 K03565
I10.NODE_3253_length_249889_cov_44.198917.1.240900_172 K03742
I10.NODE_3253_length_249889_cov_44.198917.1.240900_173 K02836
I10.NODE_3253_length_249889_cov_44.198917.1.240900_174 K09812
I10.NODE_3253_length_249889_cov_44.198917.1.240900_175 K09811
I10.NODE_3253_length_249889_cov_44.198917.1.240900_176 
I10.NODE_3253_length_249889_cov_44.198917.1.240900_177 K03664
I10.NODE_3253_length_249889_cov_44.198917.1.240900_178 
I10.NODE_3253_length_249889_cov_44.198917.1.240900_179 K03466
I10.NODE_3253_length_249889_cov_44.198917.1.240900_18 K05816
I10.NODE_3253_length_249889_cov_44.198917.1.240900_180 K01972
I10.NODE_3253_length_249889_cov_44.198917.1.240900_181 K06131
I10.NODE_3253_length_249889_cov_44.198917.1.240900_182 K02435
I10.NODE_3253_length_249889_cov_44.198917.1.240900_183 K02433
I10.NODE_3253_length_249889_cov_44.198917.1.240900_184 
I10.NODE_3253_length_249889_cov_44.198917.1.240900_185 K02434
I10.NODE_3253_length_249889_cov_44.198917.1.240900_186 
I10.NODE_3253_length_249889_cov_44.198917.1.240900_19 K05813
I10.NODE_3253_length_249889_cov_44.198917.1.240900_2 
I10.NODE_3253_length_249889_cov_44.198917.1.240900_20 K05815
I10.NODE_3253_length_249889_cov_44.198917.1.240900_21 K05814
I10.NODE_3253_length_249889_cov_44.198917.1.240900_22 K01494
I10.NODE_3253_length_249889_cov_44.198917.1.240900_23 
I10.NODE_3253_length_249889_cov_44.198917.1.240900_24 
I10.NODE_3253_length_249889_cov_44.198917.1.240900_25 
I10.NODE_3253_length_249889_cov_44.198917.1.240900_26 K02064
I10.NODE_3253_length_249889_cov_44.198917.1.240900_27 K02063
I10.NODE_3253_length_249889_cov_44.198917.1.240900_28 
I10.NODE_3253_length_249889_cov_44.198917.1.240900_29 
I10.NODE_3253_length_249889_cov_44.198917.1.240900_3 
I10.NODE_3253_length_249889_cov_44.198917.1.240900_30 K00721
I10.NODE_3253_length_249889_cov_44.198917.1.240900_31 
I10.NODE_3253_length_249889_cov_44.198917.1.240900_32 K04518
I10.NODE_3253_length_249889_cov_44.198917.1.240900_33 K01734 K07029
I10.NODE_3253_length_249889_cov_44.198917.1.240900_34 K01875
I10.NODE_3253_length_249889_cov_44.198917.1.240900_35 K00767
I10.NODE_3253_length_249889_cov_44.198917.1.240900_36 
I10.NODE_3253_length_249889_cov_44.198917.1.240900_37 
I10.NODE_3253_length_249889_cov_44.198917.1.240900_38 K02529
I10.NODE_3253_length_249889_cov_44.198917.1.240900_39 K12111
I10.NODE_3253_length_249889_cov_44.198917.1.240900_4 
I10.NODE_3253_length_249889_cov_44.198917.1.240900_40 K03292
I10.NODE_3253_length_249889_cov_44.198917.1.240900_41 K00849
I10.NODE_3253_length_249889_cov_44.198917.1.240900_42 K05838
I10.NODE_3253_length_249889_cov_44.198917.1.240900_43 
I10.NODE_3253_length_249889_cov_44.198917.1.240900_44 
I10.NODE_3253_length_249889_cov_44.198917.1.240900_45 
I10.NODE_3253_length_249889_cov_44.198917.1.240900_46 K09157
I10.NODE_3253_length_249889_cov_44.198917.1.240900_47 K07166
I10.NODE_3253_length_249889_cov_44.198917.1.240900_48 
I10.NODE_3253_length_249889_cov_44.198917.1.240900_49 K09686
I10.NODE_3253_length_249889_cov_44.198917.1.240900_5 
I10.NODE_3253_length_249889_cov_44.198917.1.240900_50 K09686
I10.NODE_3253_length_249889_cov_44.198917.1.240900_51 K09687
I10.NODE_3253_length_249889_cov_44.198917.1.240900_52 K03976
I10.NODE_3253_length_249889_cov_44.198917.1.240900_53 K03322
I10.NODE_3253_length_249889_cov_44.198917.1.240900_54 K00700
I10.NODE_3253_length_249889_cov_44.198917.1.240900_55 K00135
I10.NODE_3253_length_249889_cov_44.198917.1.240900_56 K00261
I10.NODE_3253_length_249889_cov_44.198917.1.240900_57 
I10.NODE_3253_length_249889_cov_44.198917.1.240900_58 
I10.NODE_3253_length_249889_cov_44.198917.1.240900_59 
I10.NODE_3253_length_249889_cov_44.198917.1.240900_6 
I10.NODE_3253_length_249889_cov_44.198917.1.240900_60 K05343
I10.NODE_3253_length_249889_cov_44.198917.1.240900_61 K01238
I10.NODE_3253_length_249889_cov_44.198917.1.240900_62 K03748
I10.NODE_3253_length_249889_cov_44.198917.1.240900_63 K01867
I10.NODE_3253_length_249889_cov_44.198917.1.240900_64 
I10.NODE_3253_length_249889_cov_44.198917.1.240900_65 K01154
I10.NODE_3253_length_249889_cov_44.198917.1.240900_66 
I10.NODE_3253_length_249889_cov_44.198917.1.240900_67 
I10.NODE_3253_length_249889_cov_44.198917.1.240900_68 K03521
I10.NODE_3253_length_249889_cov_44.198917.1.240900_69 K03522
I10.NODE_3253_length_249889_cov_44.198917.1.240900_7 
I10.NODE_3253_length_249889_cov_44.198917.1.240900_70 K04487
I10.NODE_3253_length_249889_cov_44.198917.1.240900_71 K00566
I10.NODE_3253_length_249889_cov_44.198917.1.240900_72 K03564
I10.NODE_3253_length_249889_cov_44.198917.1.240900_73 
I10.NODE_3253_length_249889_cov_44.198917.1.240900_74 
I10.NODE_3253_length_249889_cov_44.198917.1.240900_75 
I10.NODE_3253_length_249889_cov_44.198917.1.240900_76 
I10.NODE_3253_length_249889_cov_44.198917.1.240900_77 K02337
I10.NODE_3253_length_249889_cov_44.198917.1.240900_78 
I10.NODE_3253_length_249889_cov_44.198917.1.240900_79 
I10.NODE_3253_length_249889_cov_44.198917.1.240900_8 
I10.NODE_3253_length_249889_cov_44.198917.1.240900_80 K00013
I10.NODE_3253_length_249889_cov_44.198917.1.240900_81 
I10.NODE_3253_length_249889_cov_44.198917.1.240900_82 K00817
I10.NODE_3253_length_249889_cov_44.198917.1.240900_83 K01693
I10.NODE_3253_length_249889_cov_44.198917.1.240900_84 
I10.NODE_3253_length_249889_cov_44.198917.1.240900_85 K02501
I10.NODE_3253_length_249889_cov_44.198917.1.240900_86 K01814 K01817
I10.NODE_3253_length_249889_cov_44.198917.1.240900_87 
I10.NODE_3253_length_249889_cov_44.198917.1.240900_88 
I10.NODE_3253_length_249889_cov_44.198917.1.240900_89 K02074
I10.NODE_3253_length_249889_cov_44.198917.1.240900_9 K06147 K07229
I10.NODE_3253_length_249889_cov_44.198917.1.240900_90 
I10.NODE_3253_length_249889_cov_44.198917.1.240900_91 K01880
I10.NODE_3253_length_249889_cov_44.198917.1.240900_92 
I10.NODE_3253_length_249889_cov_44.198917.1.240900_93 K05540
I10.NODE_3253_length_249889_cov_44.198917.1.240900_94 K01129
I10.NODE_3253_length_249889_cov_44.198917.1.240900_95 K02316
I10.NODE_3253_length_249889_cov_44.198917.1.240900_96 
I10.NODE_3253_length_249889_cov_44.198917.1.240900_97 K02564
I10.NODE_3253_length_249889_cov_44.198917.1.240900_98 
I10.NODE_3253_length_249889_cov_44.198917.1.240900_99 K02575
I10.NODE_3253_length_249889_cov_44.198917.241217.249937_1 
I10.NODE_3253_length_249889_cov_44.198917.241217.249937_10 K02495
I10.NODE_3253_length_249889_cov_44.198917.241217.249937_2 K11251
I10.NODE_3253_length_249889_cov_44.198917.241217.249937_3 K07304
I10.NODE_3253_length_249889_cov_44.198917.241217.249937_4 K02968
I10.NODE_3253_length_249889_cov_44.198917.241217.249937_5 
I10.NODE_3253_length_249889_cov_44.198917.241217.249937_6 K04762
I10.NODE_3253_length_249889_cov_44.198917.241217.249937_7 
I10.NODE_3253_length_249889_cov_44.198917.241217.249937_8 K03596
I10.NODE_3253_length_249889_cov_44.198917.241217.249937_9 K03439
I10.NODE_336_length_33189_cov_78.312180_1 
I10.NODE_336_length_33189_cov_78.312180_10 K06196
I10.NODE_336_length_33189_cov_78.312180_11 K00837
I10.NODE_336_length_33189_cov_78.312180_12 K01921
I10.NODE_336_length_33189_cov_78.312180_13 K03497
I10.NODE_336_length_33189_cov_78.312180_14 K03496
I10.NODE_336_length_33189_cov_78.312180_15 K03501
I10.NODE_336_length_33189_cov_78.312180_16 K06346
I10.NODE_336_length_33189_cov_78.312180_17 K03217
I10.NODE_336_length_33189_cov_78.312180_18 K08998
I10.NODE_336_length_33189_cov_78.312180_19 
I10.NODE_336_length_33189_cov_78.312180_2 
I10.NODE_336_length_33189_cov_78.312180_20 K02313
I10.NODE_336_length_33189_cov_78.312180_21 K05366
I10.NODE_336_length_33189_cov_78.312180_22 K02990
I10.NODE_336_length_33189_cov_78.312180_23 K03111
I10.NODE_336_length_33189_cov_78.312180_24 K02963
I10.NODE_336_length_33189_cov_78.312180_25 K02939
I10.NODE_336_length_33189_cov_78.312180_26 K03327
I10.NODE_336_length_33189_cov_78.312180_27 K02314
I10.NODE_336_length_33189_cov_78.312180_28 K06994
I10.NODE_336_length_33189_cov_78.312180_29 
I10.NODE_336_length_33189_cov_78.312180_3 K00817
I10.NODE_336_length_33189_cov_78.312180_4 K01756
I10.NODE_336_length_33189_cov_78.312180_5 
I10.NODE_336_length_33189_cov_78.312180_6 
I10.NODE_336_length_33189_cov_78.312180_7 K03975
I10.NODE_336_length_33189_cov_78.312180_8 K07027
I10.NODE_336_length_33189_cov_78.312180_9 
I10.NODE_4080_length_11890_cov_45.066864.1.11931_1 K00761
I10.NODE_4080_length_11890_cov_45.066864.1.11931_10 
I10.NODE_4080_length_11890_cov_45.066864.1.11931_11 
I10.NODE_4080_length_11890_cov_45.066864.1.11931_12 K00010
I10.NODE_4080_length_11890_cov_45.066864.1.11931_13 
I10.NODE_4080_length_11890_cov_45.066864.1.11931_14 
I10.NODE_4080_length_11890_cov_45.066864.1.11931_15 K01043
I10.NODE_4080_length_11890_cov_45.066864.1.11931_2 
I10.NODE_4080_length_11890_cov_45.066864.1.11931_3 
I10.NODE_4080_length_11890_cov_45.066864.1.11931_4 
I10.NODE_4080_length_11890_cov_45.066864.1.11931_5 
I10.NODE_4080_length_11890_cov_45.066864.1.11931_6 
I10.NODE_4080_length_11890_cov_45.066864.1.11931_7 
I10.NODE_4080_length_11890_cov_45.066864.1.11931_8 
I10.NODE_4080_length_11890_cov_45.066864.1.11931_9 
I10.NODE_4697_length_152348_cov_56.287495.11.152396_1 K08884
I10.NODE_4697_length_152348_cov_56.287495.11.152396_10 
I10.NODE_4697_length_152348_cov_56.287495.11.152396_100 K02931
I10.NODE_4697_length_152348_cov_56.287495.11.152396_101 K02954
I10.NODE_4697_length_152348_cov_56.287495.11.152396_102 K02994
I10.NODE_4697_length_152348_cov_56.287495.11.152396_103 K02933
I10.NODE_4697_length_152348_cov_56.287495.11.152396_104 K02881
I10.NODE_4697_length_152348_cov_56.287495.11.152396_105 K02988
I10.NODE_4697_length_152348_cov_56.287495.11.152396_106 K02907
I10.NODE_4697_length_152348_cov_56.287495.11.152396_107 K02876
I10.NODE_4697_length_152348_cov_56.287495.11.152396_108 
I10.NODE_4697_length_152348_cov_56.287495.11.152396_109 K03076
I10.NODE_4697_length_152348_cov_56.287495.11.152396_11 
I10.NODE_4697_length_152348_cov_56.287495.11.152396_110 K00939
I10.NODE_4697_length_152348_cov_56.287495.11.152396_111 
I10.NODE_4697_length_152348_cov_56.287495.11.152396_112 
I10.NODE_4697_length_152348_cov_56.287495.11.152396_113 K02518
I10.NODE_4697_length_152348_cov_56.287495.11.152396_114 K02919
I10.NODE_4697_length_152348_cov_56.287495.11.152396_115 K02952
I10.NODE_4697_length_152348_cov_56.287495.11.152396_116 K02948
I10.NODE_4697_length_152348_cov_56.287495.11.152396_117 K03040
I10.NODE_4697_length_152348_cov_56.287495.11.152396_118 K02879
I10.NODE_4697_length_152348_cov_56.287495.11.152396_119 
I10.NODE_4697_length_152348_cov_56.287495.11.152396_12 
I10.NODE_4697_length_152348_cov_56.287495.11.152396_120 K06173
I10.NODE_4697_length_152348_cov_56.287495.11.152396_121 
I10.NODE_4697_length_152348_cov_56.287495.11.152396_122 K02027
I10.NODE_4697_length_152348_cov_56.287495.11.152396_123 
I10.NODE_4697_length_152348_cov_56.287495.11.152396_124 K02025
I10.NODE_4697_length_152348_cov_56.287495.11.152396_125 
I10.NODE_4697_length_152348_cov_56.287495.11.152396_126 
I10.NODE_4697_length_152348_cov_56.287495.11.152396_127 K02871
I10.NODE_4697_length_152348_cov_56.287495.11.152396_128 K02996
I10.NODE_4697_length_152348_cov_56.287495.11.152396_129 
I10.NODE_4697_length_152348_cov_56.287495.11.152396_13 
I10.NODE_4697_length_152348_cov_56.287495.11.152396_130 
I10.NODE_4697_length_152348_cov_56.287495.11.152396_131 K00867
I10.NODE_4697_length_152348_cov_56.287495.11.152396_132 K03431
I10.NODE_4697_length_152348_cov_56.287495.11.152396_133 K00820
I10.NODE_4697_length_152348_cov_56.287495.11.152396_134 
I10.NODE_4697_length_152348_cov_56.287495.11.152396_135 K01775
I10.NODE_4697_length_152348_cov_56.287495.11.152396_136 K06925
I10.NODE_4697_length_152348_cov_56.287495.11.152396_137 
I10.NODE_4697_length_152348_cov_56.287495.11.152396_138 K03789
I10.NODE_4697_length_152348_cov_56.287495.11.152396_139 
I10.NODE_4697_length_152348_cov_56.287495.11.152396_14 K02004
I10.NODE_4697_length_152348_cov_56.287495.11.152396_140 K00239
I10.NODE_4697_length_152348_cov_56.287495.11.152396_141 K00245
I10.NODE_4697_length_152348_cov_56.287495.11.152396_142 K01409
I10.NODE_4697_length_152348_cov_56.287495.11.152396_143 
I10.NODE_4697_length_152348_cov_56.287495.11.152396_144 K04078
I10.NODE_4697_length_152348_cov_56.287495.11.152396_145 K00616
I10.NODE_4697_length_152348_cov_56.287495.11.152396_146 K03710
I10.NODE_4697_length_152348_cov_56.287495.11.152396_147 K03338
I10.NODE_4697_length_152348_cov_56.287495.11.152396_148 
I10.NODE_4697_length_152348_cov_56.287495.11.152396_149 K03337
I10.NODE_4697_length_152348_cov_56.287495.11.152396_15 
I10.NODE_4697_length_152348_cov_56.287495.11.152396_150 K03336
I10.NODE_4697_length_152348_cov_56.287495.11.152396_151 K00680
I10.NODE_4697_length_152348_cov_56.287495.11.152396_16 
I10.NODE_4697_length_152348_cov_56.287495.11.152396_17 
I10.NODE_4697_length_152348_cov_56.287495.11.152396_18 K09016
I10.NODE_4697_length_152348_cov_56.287495.11.152396_19 
I10.NODE_4697_length_152348_cov_56.287495.11.152396_2 
I10.NODE_4697_length_152348_cov_56.287495.11.152396_20 K06148
I10.NODE_4697_length_152348_cov_56.287495.11.152396_21 K06148
I10.NODE_4697_length_152348_cov_56.287495.11.152396_22 K03043
I10.NODE_4697_length_152348_cov_56.287495.11.152396_23 
I10.NODE_4697_length_152348_cov_56.287495.11.152396_24 K03046
I10.NODE_4697_length_152348_cov_56.287495.11.152396_25 
I10.NODE_4697_length_152348_cov_56.287495.11.152396_26 K08372
I10.NODE_4697_length_152348_cov_56.287495.11.152396_27 
I10.NODE_4697_length_152348_cov_56.287495.11.152396_28 
I10.NODE_4697_length_152348_cov_56.287495.11.152396_29 K01887
I10.NODE_4697_length_152348_cov_56.287495.11.152396_3 
I10.NODE_4697_length_152348_cov_56.287495.11.152396_30 K03402
I10.NODE_4697_length_152348_cov_56.287495.11.152396_31 
I10.NODE_4697_length_152348_cov_56.287495.11.152396_32 
I10.NODE_4697_length_152348_cov_56.287495.11.152396_33 
I10.NODE_4697_length_152348_cov_56.287495.11.152396_34 
I10.NODE_4697_length_152348_cov_56.287495.11.152396_35 
I10.NODE_4697_length_152348_cov_56.287495.11.152396_36 
I10.NODE_4697_length_152348_cov_56.287495.11.152396_37 
I10.NODE_4697_length_152348_cov_56.287495.11.152396_38 
I10.NODE_4697_length_152348_cov_56.287495.11.152396_39 K13280
I10.NODE_4697_length_152348_cov_56.287495.11.152396_4 K01090
I10.NODE_4697_length_152348_cov_56.287495.11.152396_40 
I10.NODE_4697_length_152348_cov_56.287495.11.152396_41 
I10.NODE_4697_length_152348_cov_56.287495.11.152396_42 
I10.NODE_4697_length_152348_cov_56.287495.11.152396_43 
I10.NODE_4697_length_152348_cov_56.287495.11.152396_44 
I10.NODE_4697_length_152348_cov_56.287495.11.152396_45 
I10.NODE_4697_length_152348_cov_56.287495.11.152396_46 
I10.NODE_4697_length_152348_cov_56.287495.11.152396_47 
I10.NODE_4697_length_152348_cov_56.287495.11.152396_48 
I10.NODE_4697_length_152348_cov_56.287495.11.152396_49 
I10.NODE_4697_length_152348_cov_56.287495.11.152396_5 
I10.NODE_4697_length_152348_cov_56.287495.11.152396_50 
I10.NODE_4697_length_152348_cov_56.287495.11.152396_51 
I10.NODE_4697_length_152348_cov_56.287495.11.152396_52 
I10.NODE_4697_length_152348_cov_56.287495.11.152396_53 
I10.NODE_4697_length_152348_cov_56.287495.11.152396_54 
I10.NODE_4697_length_152348_cov_56.287495.11.152396_55 
I10.NODE_4697_length_152348_cov_56.287495.11.152396_56 
I10.NODE_4697_length_152348_cov_56.287495.11.152396_57 
I10.NODE_4697_length_152348_cov_56.287495.11.152396_58 
I10.NODE_4697_length_152348_cov_56.287495.11.152396_59 
I10.NODE_4697_length_152348_cov_56.287495.11.152396_6 K01768
I10.NODE_4697_length_152348_cov_56.287495.11.152396_60 
I10.NODE_4697_length_152348_cov_56.287495.11.152396_61 
I10.NODE_4697_length_152348_cov_56.287495.11.152396_62 K03832
I10.NODE_4697_length_152348_cov_56.287495.11.152396_63 
I10.NODE_4697_length_152348_cov_56.287495.11.152396_64 
I10.NODE_4697_length_152348_cov_56.287495.11.152396_65 
I10.NODE_4697_length_152348_cov_56.287495.11.152396_66 K04095
I10.NODE_4697_length_152348_cov_56.287495.11.152396_67 
I10.NODE_4697_length_152348_cov_56.287495.11.152396_68 
I10.NODE_4697_length_152348_cov_56.287495.11.152396_69 
I10.NODE_4697_length_152348_cov_56.287495.11.152396_7 
I10.NODE_4697_length_152348_cov_56.287495.11.152396_70 
I10.NODE_4697_length_152348_cov_56.287495.11.152396_71 K01417
I10.NODE_4697_length_152348_cov_56.287495.11.152396_72 
I10.NODE_4697_length_152348_cov_56.287495.11.152396_73 
I10.NODE_4697_length_152348_cov_56.287495.11.152396_74 
I10.NODE_4697_length_152348_cov_56.287495.11.152396_75 
I10.NODE_4697_length_152348_cov_56.287495.11.152396_76 
I10.NODE_4697_length_152348_cov_56.287495.11.152396_77 
I10.NODE_4697_length_152348_cov_56.287495.11.152396_78 
I10.NODE_4697_length_152348_cov_56.287495.11.152396_79 
I10.NODE_4697_length_152348_cov_56.287495.11.152396_8 
I10.NODE_4697_length_152348_cov_56.287495.11.152396_80 
I10.NODE_4697_length_152348_cov_56.287495.11.152396_81 
I10.NODE_4697_length_152348_cov_56.287495.11.152396_82 
I10.NODE_4697_length_152348_cov_56.287495.11.152396_83 K01390
I10.NODE_4697_length_152348_cov_56.287495.11.152396_84 
I10.NODE_4697_length_152348_cov_56.287495.11.152396_85 
I10.NODE_4697_length_152348_cov_56.287495.11.152396_86 
I10.NODE_4697_length_152348_cov_56.287495.11.152396_87 
I10.NODE_4697_length_152348_cov_56.287495.11.152396_88 
I10.NODE_4697_length_152348_cov_56.287495.11.152396_89 
I10.NODE_4697_length_152348_cov_56.287495.11.152396_9 
I10.NODE_4697_length_152348_cov_56.287495.11.152396_90 
I10.NODE_4697_length_152348_cov_56.287495.11.152396_91 K03100
I10.NODE_4697_length_152348_cov_56.287495.11.152396_92 
I10.NODE_4697_length_152348_cov_56.287495.11.152396_93 K07284
I10.NODE_4697_length_152348_cov_56.287495.11.152396_94 
I10.NODE_4697_length_152348_cov_56.287495.11.152396_95 
I10.NODE_4697_length_152348_cov_56.287495.11.152396_96 
I10.NODE_4697_length_152348_cov_56.287495.11.152396_97 
I10.NODE_4697_length_152348_cov_56.287495.11.152396_98 K02874
I10.NODE_4697_length_152348_cov_56.287495.11.152396_99 K02895
I10.NODE_726_length_2999_cov_58.169392_1 K13018
I10.NODE_726_length_2999_cov_58.169392_2 
I10.NODE_726_length_2999_cov_58.169392_3 
I10.NODE_929_length_7415_cov_54.688198.1.7443_1 
I10.NODE_929_length_7415_cov_54.688198.1.7443_2 
I10.NODE_929_length_7415_cov_54.688198.1.7443_3 K03563
I10.NODE_929_length_7415_cov_54.688198.1.7443_4 K00324
I10.NODE_929_length_7415_cov_54.688198.1.7443_5 K00325
I10.NODE_929_length_7415_cov_54.688198.1.7443_6 
I10.NODE_929_length_7415_cov_54.688198.1.7443_7 K03671
I10.NODE_929_length_7415_cov_54.688198.1.7443_8 K00384
I10.NODE_929_length_7415_cov_54.688198.1.7443_9 
I11.NODE_12551_length_1360_cov_42.022060_1 
I11.NODE_12551_length_1360_cov_42.022060_2 
I11.NODE_12551_length_1360_cov_42.022060_3 
I11.NODE_12651_length_530_cov_46.418869_1 
I11.NODE_12882_length_1053_cov_42.099716_1 
I11.NODE_4350_length_809_cov_38.145859_1 
I11.NODE_5505_length_1562_cov_40.056339.60.1590_1 
I12.NODE_12380_length_424_cov_29.021227_1 K03702
I12.NODE_12380_length_424_cov_29.021227_2 
I8.NODE_1391_length_1339_cov_59.448097_1 
I8.NODE_1391_length_1339_cov_59.448097_2 K07497
I9.NODE_2219_length_443_cov_55.900677_1 
I9.NODE_959_length_7488_cov_55.726765_1 
I9.NODE_959_length_7488_cov_55.726765_10 
I9.NODE_959_length_7488_cov_55.726765_2 K10711
I9.NODE_959_length_7488_cov_55.726765_3 
I9.NODE_959_length_7488_cov_55.726765_4 K02008
I9.NODE_959_length_7488_cov_55.726765_5 K02006
I9.NODE_959_length_7488_cov_55.726765_6 K02006
I9.NODE_959_length_7488_cov_55.726765_7 K06971
I9.NODE_959_length_7488_cov_55.726765_8 
I9.NODE_959_length_7488_cov_55.726765_9 
