# Supplementary material for: Genome resolved analysis of a premature infant gut microbial community reveals a Varibaculum cambriense genome and a shift towards fermentation-based metabolism during the third week of life
Source: Microbiome. 2013 Dec 17;1:30. doi: 10.1186/2049-2618-1-30 (PMC4177395; doi:10.1186/2049-2618-1-30)
Supplement: Additional file 6 — EMIRGE reconstructed 16S rRNA gene sequences. [file 2049-2618-1-30-S6.zip › af6_kegg_annotations/Varibaculum_cambriense.manual.ko]

DORA20.01_00001 
DORA20.01_00002 
DORA20.01_00003 K10711
DORA20.01_00004 
DORA20.01_00005 K02008
DORA20.01_00006 K02006
DORA20.01_00007 K02006
DORA20.01_00008 K06971
DORA20.01_00009 
DORA20.01_00010 
DORA20.01_00011 
DORA20.01_00012 
DORA20.01_00013 K06048
DORA20.01_00014 K11738
DORA20.01_00015 K00600
DORA20.01_00016 K01491
DORA20.01_00017 K07335
DORA20.01_00018 K01142
DORA20.01_00019 K01679
DORA20.01_00020 K06779
DORA20.01_00021 K00886
DORA20.01_00022 K01265
DORA20.01_00023 
DORA20.01_00024 K01889
DORA20.01_00025 K01890
DORA20.01_00026 
DORA20.01_00027 
DORA20.01_00028 
DORA20.01_00029 K07785
DORA20.01_00030 K03306
DORA20.01_00031 
DORA20.01_00032 
DORA20.01_00033 K03282
DORA20.01_00034 
DORA20.01_00035 K01934
DORA20.01_00036 
DORA20.01_00037 
DORA20.01_00038 K03790
DORA20.01_00039 
DORA20.01_00040 K06997
DORA20.01_00041 
DORA20.01_00042 K03726
DORA20.01_00043 K03310
DORA20.01_00044 K01004
DORA20.01_00045 
DORA20.01_00046 
DORA20.01_00047 
DORA20.01_00048 K00145
DORA20.01_00049 K00620
DORA20.01_00050 K00930
DORA20.01_00051 K00818
DORA20.01_00052 K01940
DORA20.01_00053 K01755
DORA20.01_00054 
DORA20.01_00055 
DORA20.01_00056 K07035
DORA20.01_00057 K01866
DORA20.01_00058 
DORA20.01_00059 
DORA20.01_00060 
DORA20.01_00061 
DORA20.01_00062 K03429
DORA20.01_00063 K13641
DORA20.01_00064 K01703
DORA20.01_00065 K01704
DORA20.01_00066 K00790
DORA20.01_00067 
DORA20.01_00068 K00057
DORA20.01_00069 K01921
DORA20.01_00070 
DORA20.01_00071 K02888
DORA20.01_00072 K02899
DORA20.01_00073 K03979
DORA20.01_00074 K00969
DORA20.01_00075 
DORA20.01_00076 K09710
DORA20.01_00077 K01834
DORA20.01_00078 
DORA20.01_00079 
DORA20.01_00080 
DORA20.01_00081 
DORA20.01_00082 
DORA20.01_00083 
DORA20.01_00084 
DORA20.01_00085 
DORA20.01_00086 
DORA20.01_00087 K00060
DORA20.01_00088 
DORA20.01_00089 
DORA20.01_00090 K01619
DORA20.01_00091 K02429
DORA20.01_00092 
DORA20.01_00093 K00852
DORA20.01_00094 K00002
DORA20.01_00095 
DORA20.01_00096 
DORA20.01_00097 
DORA20.01_00098 
DORA20.01_00099 
DORA20.01_00100 
DORA20.01_00101 
DORA20.01_00102 
DORA20.01_00103 
DORA20.01_00104 
DORA20.01_00105 
DORA20.01_00106 
DORA20.01_00107 
DORA20.01_00108 
DORA20.01_00109 
DORA20.01_00110 
DORA20.01_00111 
DORA20.01_00112 
DORA20.01_00113 
DORA20.01_00114 
DORA20.01_00115 
DORA20.01_00116 K07244
DORA20.01_00117 
DORA20.01_00118 
DORA20.01_00119 
DORA20.01_00120 
DORA20.01_00121 
DORA20.01_00122 
DORA20.01_00123 
DORA20.01_00124 
DORA20.01_00125 
DORA20.01_00126 
DORA20.01_00127 
DORA20.01_00128 
DORA20.01_00129 
DORA20.01_00130 
DORA20.01_00131 
DORA20.01_00132 
DORA20.01_00133 
DORA20.01_00134 
DORA20.01_00135 
DORA20.01_00136 
DORA20.01_00137 
DORA20.01_00138 
DORA20.01_00139 
DORA20.01_00140 
DORA20.01_00141 
DORA20.01_00142 
DORA20.01_00143 
DORA20.01_00144 
DORA20.01_00145 
DORA20.01_00146 
DORA20.01_00147 K03111
DORA20.01_00148 
DORA20.01_00149 
DORA20.01_00150 
DORA20.01_00151 
DORA20.01_00152 
DORA20.01_00153 
DORA20.01_00154 
DORA20.01_00155 
DORA20.01_00156 
DORA20.01_00157 
DORA20.01_00158 
DORA20.01_00159 
DORA20.01_00160 
DORA20.01_00161 
DORA20.01_00162 
DORA20.01_00163 
DORA20.01_00164 
DORA20.01_00165 K02343
DORA20.01_00166 K06187
DORA20.01_00167 K00928
DORA20.01_00168 K00133
DORA20.01_00169 
DORA20.01_00170 
DORA20.01_00171 
DORA20.01_00172 K07243
DORA20.01_00173 K07224
DORA20.01_00174 K07223
DORA20.01_00175 
DORA20.01_00176 K04072
DORA20.01_00177 K00847
DORA20.01_00178 K11709
DORA20.01_00179 K11708
DORA20.01_00180 K11710
DORA20.01_00181 K11707
DORA20.01_00182 
DORA20.01_00183 
DORA20.01_00184 
DORA20.01_00185 
DORA20.01_00186 K07473
DORA20.01_00187 
DORA20.01_00188 
DORA20.01_00189 K07473
DORA20.01_00190 
DORA20.01_00191 
DORA20.01_00192 
DORA20.01_00193 
DORA20.01_00194 
DORA20.01_00195 
DORA20.01_00196 
DORA20.01_00197 
DORA20.01_00198 
DORA20.01_00199 
DORA20.01_00200 
DORA20.01_00201 K06919
DORA20.01_00202 
DORA20.01_00203 
DORA20.01_00204 
DORA20.01_00205 
DORA20.01_00206 
DORA20.01_00207 
DORA20.01_00208 
DORA20.01_00209 
DORA20.01_00210 
DORA20.01_00211 K07319
DORA20.01_00212 
DORA20.01_00213 
DORA20.01_00214 
DORA20.01_00215 
DORA20.01_00216 
DORA20.01_00217 
DORA20.01_00218 
DORA20.01_00219 
DORA20.01_00220 
DORA20.01_00221 
DORA20.01_00222 
DORA20.01_00223 
DORA20.01_00224 
DORA20.01_00225 
DORA20.01_00226 
DORA20.01_00227 
DORA20.01_00228 
DORA20.01_00229 
DORA20.01_00230 
DORA20.01_00231 
DORA20.01_00232 
DORA20.01_00233 
DORA20.01_00234 
DORA20.01_00235 
DORA20.01_00236 
DORA20.01_00237 
DORA20.01_00238 
DORA20.01_00239 
DORA20.01_00240 
DORA20.01_00241 K06147 K07229
DORA20.01_00242 K06147
DORA20.01_00243 
DORA20.01_00244 
DORA20.01_00245 K02006
DORA20.01_00246 K03574
DORA20.01_00247 K00113
DORA20.01_00248 K00112
DORA20.01_00249 K00111
DORA20.01_00250 K05816
DORA20.01_00251 K05813
DORA20.01_00252 K05815
DORA20.01_00253 K05814
DORA20.01_00254 K01494
DORA20.01_00255 
DORA20.01_00256 
DORA20.01_00257 
DORA20.01_00258 K02064
DORA20.01_00259 K02063
DORA20.01_00260 
DORA20.01_00261 
DORA20.01_00262 K00721
DORA20.01_00263 
DORA20.01_00264 K04518
DORA20.01_00265 K01734 K07029
DORA20.01_00266 K01875
DORA20.01_00267 K00767
DORA20.01_00268 
DORA20.01_00269 
DORA20.01_00270 K02529
DORA20.01_00271 K12111
DORA20.01_00272 K03292
DORA20.01_00273 K00849
DORA20.01_00274 K05838
DORA20.01_00275 
DORA20.01_00276 
DORA20.01_00277 
DORA20.01_00278 K09157
DORA20.01_00279 K07166
DORA20.01_00280 
DORA20.01_00281 K09686
DORA20.01_00282 
DORA20.01_00283 K09687
DORA20.01_00284 K03976
DORA20.01_00285 K03322
DORA20.01_00286 K00700
DORA20.01_00287 K00135
DORA20.01_00288 K00261
DORA20.01_00289 
DORA20.01_00290 
DORA20.01_00291 
DORA20.01_00292 K05343
DORA20.01_00293 K01238
DORA20.01_00294 K03748
DORA20.01_00295 K01867
DORA20.01_00296 
DORA20.01_00297 K01154
DORA20.01_00298 
DORA20.01_00299 
DORA20.01_00300 K03521
DORA20.01_00301 K03522
DORA20.01_00302 K04487
DORA20.01_00303 K00566
DORA20.01_00304 K03564
DORA20.01_00305 
DORA20.01_00306 
DORA20.01_00307 
DORA20.01_00308 
DORA20.01_00309 K02337
DORA20.01_00310 
DORA20.01_00311 
DORA20.01_00312 K00013
DORA20.01_00313 
DORA20.01_00314 K00817
DORA20.01_00315 K01693
DORA20.01_00316 
DORA20.01_00317 K02501
DORA20.01_00318 K01814 K01817
DORA20.01_00319 
DORA20.01_00320 
DORA20.01_00321 K02074
DORA20.01_00322 
DORA20.01_00323 K01880
DORA20.01_00324 
DORA20.01_00325 K05540
DORA20.01_00326 K01129
DORA20.01_00327 K02316
DORA20.01_00328 
DORA20.01_00329 K02564
DORA20.01_00330 
DORA20.01_00331 K02575
DORA20.01_00332 
DORA20.01_00333 
DORA20.01_00334 K01092
DORA20.01_00335 K00688
DORA20.01_00336 K01187
DORA20.01_00337 K05592
DORA20.01_00338 
DORA20.01_00339 
DORA20.01_00340 K01529
DORA20.01_00341 K03657
DORA20.01_00342 
DORA20.01_00343 
DORA20.01_00344 K09167
DORA20.01_00345 K08981
DORA20.01_00346 
DORA20.01_00347 K01421
DORA20.01_00348 
DORA20.01_00349 K01421
DORA20.01_00350 K00287
DORA20.01_00351 K00560
DORA20.01_00352 
DORA20.01_00353 
DORA20.01_00354 K00936
DORA20.01_00355 K03424
DORA20.01_00356 
DORA20.01_00357 
DORA20.01_00358 K06158
DORA20.01_00359 K03712
DORA20.01_00360 K04042
DORA20.01_00361 K00948
DORA20.01_00362 K02897
DORA20.01_00363 K01056
DORA20.01_00364 
DORA20.01_00365 K09748
DORA20.01_00366 K02600
DORA20.01_00367 
DORA20.01_00368 K02519
DORA20.01_00369 K02834
DORA20.01_00370 K03177
DORA20.01_00371 K02026
DORA20.01_00372 K10118
DORA20.01_00373 
DORA20.01_00374 
DORA20.01_00375 K02444
DORA20.01_00376 K01222
DORA20.01_00377 
DORA20.01_00378 K11753
DORA20.01_00379 
DORA20.01_00380 
DORA20.01_00381 
DORA20.01_00382 
DORA20.01_00383 
DORA20.01_00384 
DORA20.01_00385 
DORA20.01_00386 
DORA20.01_00387 
DORA20.01_00388 
DORA20.01_00389 
DORA20.01_00390 K02956
DORA20.01_00391 K00962
DORA20.01_00392 
DORA20.01_00393 K01417
DORA20.01_00394 
DORA20.01_00395 K00215
DORA20.01_00396 
DORA20.01_00397 K01714
DORA20.01_00398 K07021
DORA20.01_00399 
DORA20.01_00400 
DORA20.01_00401 
DORA20.01_00402 K03466
DORA20.01_00403 K00995
DORA20.01_00404 
DORA20.01_00405 
DORA20.01_00406 K03553
DORA20.01_00407 K03565
DORA20.01_00408 K03742
DORA20.01_00409 K02836
DORA20.01_00410 K09812
DORA20.01_00411 K09811
DORA20.01_00412 
DORA20.01_00413 
DORA20.01_00414 K03664
DORA20.01_00415 
DORA20.01_00416 K03466
DORA20.01_00417 
DORA20.01_00418 K01972
DORA20.01_00419 K06131
DORA20.01_00420 K02435
DORA20.01_00421 K02433
DORA20.01_00422 
DORA20.01_00423 K02434
DORA20.01_00424 
DORA20.01_00425 
DORA20.01_00426 K11251
DORA20.01_00427 K07304
DORA20.01_00428 K02968
DORA20.01_00429 
DORA20.01_00430 K04762
DORA20.01_00431 
DORA20.01_00432 K03596
DORA20.01_00433 K03439
DORA20.01_00434 K02495
DORA20.01_00435 
DORA20.01_00436 K07393
DORA20.01_00437 K11752
DORA20.01_00438 K00793
DORA20.01_00439 K01497 K02858
DORA20.01_00440 K00794
DORA20.01_00441 K03705
DORA20.01_00442 
DORA20.01_00443 K09761
DORA20.01_00444 K06217
DORA20.01_00445 K07042
DORA20.01_00446 
DORA20.01_00447 K03595
DORA20.01_00448 
DORA20.01_00449 
DORA20.01_00450 K01649
DORA20.01_00451 
DORA20.01_00452 K03584
DORA20.01_00453 K00806
DORA20.01_00454 
DORA20.01_00455 K11693
DORA20.01_00456 K06168
DORA20.01_00457 K00791
DORA20.01_00458 K04654
DORA20.01_00459 K04653
DORA20.01_00460 K04655
DORA20.01_00461 K04656
DORA20.01_00462 K04651
DORA20.01_00463 K04652
DORA20.01_00464 K06282
DORA20.01_00465 K06282
DORA20.01_00466 K06281
DORA20.01_00467 K03620
DORA20.01_00468 K08567
DORA20.01_00469 
DORA20.01_00470 
DORA20.01_00471 K04653
DORA20.01_00472 
DORA20.01_00473 
DORA20.01_00474 K00564
DORA20.01_00475 
DORA20.01_00476 
DORA20.01_00477 
DORA20.01_00478 K03293
DORA20.01_00479 K02035
DORA20.01_00480 K02033
DORA20.01_00481 K02034
DORA20.01_00482 K02031 K02032
DORA20.01_00483 K02030
DORA20.01_00484 K02029
DORA20.01_00485 K02028
DORA20.01_00486 K01262
DORA20.01_00487 K07053
DORA20.01_00488 K01928
DORA20.01_00489 
DORA20.01_00490 K01356
DORA20.01_00491 
DORA20.01_00492 K07738
DORA20.01_00493 K00058
DORA20.01_00494 K03657
DORA20.01_00495 
DORA20.01_00496 K02346
DORA20.01_00497 
DORA20.01_00498 K03925
DORA20.01_00499 K03438
DORA20.01_00500 
DORA20.01_00501 K03587
DORA20.01_00502 K01929
DORA20.01_00503 K01000
DORA20.01_00504 K01925
DORA20.01_00505 K03588
DORA20.01_00506 K02563
DORA20.01_00507 K01924
DORA20.01_00508 
DORA20.01_00509 
DORA20.01_00510 K01869
DORA20.01_00511 K01785
DORA20.01_00512 K01206
DORA20.01_00513 
DORA20.01_00514 K12308
DORA20.01_00515 K12357
DORA20.01_00516 
DORA20.01_00517 K01788
DORA20.01_00518 K00845
DORA20.01_00519 K01714
DORA20.01_00520 K03307
DORA20.01_00521 K01567
DORA20.01_00522 K05799
DORA20.01_00523 
DORA20.01_00524 K01175
DORA20.01_00525 K01066
DORA20.01_00526 
DORA20.01_00527 
DORA20.01_00528 
DORA20.01_00529 
DORA20.01_00530 K03684
DORA20.01_00531 
DORA20.01_00532 
DORA20.01_00533 K01236
DORA20.01_00534 K06044
DORA20.01_00535 K02438
DORA20.01_00536 
DORA20.01_00537 
DORA20.01_00538 
DORA20.01_00539 
DORA20.01_00540 
DORA20.01_00541 
DORA20.01_00542 K00599
DORA20.01_00543 
DORA20.01_00544 K03325 K03741
DORA20.01_00545 
DORA20.01_00546 K01551
DORA20.01_00547 
DORA20.01_00548 K07090
DORA20.01_00549 K06871
DORA20.01_00550 
DORA20.01_00551 K01138
DORA20.01_00552 K08139
DORA20.01_00553 
DORA20.01_00554 
DORA20.01_00555 K00763
DORA20.01_00556 
DORA20.01_00557 
DORA20.01_00558 K01776
DORA20.01_00559 K00784
DORA20.01_00560 K01516
DORA20.01_00561 K00989
DORA20.01_00562 K03426
DORA20.01_00563 K03657
DORA20.01_00564 
DORA20.01_00565 
DORA20.01_00566 K07177
DORA20.01_00567 
DORA20.01_00568 
DORA20.01_00569 K09118
DORA20.01_00570 K01754
DORA20.01_00571 
DORA20.01_00572 K13288
DORA20.01_00573 
DORA20.01_00574 
DORA20.01_00575 
DORA20.01_00576 
DORA20.01_00577 
DORA20.01_00578 
DORA20.01_00579 
DORA20.01_00580 
DORA20.01_00581 
DORA20.01_00582 
DORA20.01_00583 
DORA20.01_00584 
DORA20.01_00585 K06904
DORA20.01_00586 
DORA20.01_00587 
DORA20.01_00588 
DORA20.01_00589 
DORA20.01_00590 
DORA20.01_00591 
DORA20.01_00592 
DORA20.01_00593 
DORA20.01_00594 
DORA20.01_00595 
DORA20.01_00596 
DORA20.01_00597 K06158
DORA20.01_00598 K00705
DORA20.01_00599 
DORA20.01_00600 K02778 K02779
DORA20.01_00601 K00567
DORA20.01_00602 
DORA20.01_00603 K00540
DORA20.01_00604 
DORA20.01_00605 K03644
DORA20.01_00606 K03801
DORA20.01_00607 K00641
DORA20.01_00608 K01740
DORA20.01_00609 
DORA20.01_00610 
DORA20.01_00611 K02530
DORA20.01_00612 K00971
DORA20.01_00613 
DORA20.01_00614 
DORA20.01_00615 
DORA20.01_00616 K06966
DORA20.01_00617 K00599
DORA20.01_00618 K03593
DORA20.01_00619 
DORA20.01_00620 K06213
DORA20.01_00621 
DORA20.01_00622 K06207
DORA20.01_00623 
DORA20.01_00624 K05524
DORA20.01_00625 
DORA20.01_00626 K01647
DORA20.01_00627 
DORA20.01_00628 K03709
DORA20.01_00629 K03546
DORA20.01_00630 K03547
DORA20.01_00631 
DORA20.01_00632 K01112
DORA20.01_00633 K06949
DORA20.01_00634 K00800
DORA20.01_00635 
DORA20.01_00636 K03088
DORA20.01_00637 
DORA20.01_00638 K01616
DORA20.01_00639 K03699
DORA20.01_00640 
DORA20.01_00641 
DORA20.01_00642 
DORA20.01_00643 K01808
DORA20.01_00644 K00925
DORA20.01_00645 K13788
DORA20.01_00646 K01951
DORA20.01_00647 
DORA20.01_00648 
DORA20.01_00649 K07459
DORA20.01_00650 
DORA20.01_00651 
DORA20.01_00652 
DORA20.01_00653 
DORA20.01_00654 
DORA20.01_00655 
DORA20.01_00656 
DORA20.01_00657 
DORA20.01_00658 
DORA20.01_00659 K01952
DORA20.01_00660 K01588
DORA20.01_00661 K01923
DORA20.01_00662 K01933
DORA20.01_00663 K01945
DORA20.01_00664 K00764
DORA20.01_00665 K11939
DORA20.01_00666 
DORA20.01_00667 
DORA20.01_00668 
DORA20.01_00669 
DORA20.01_00670 K00262
DORA20.01_00671 K03703
DORA20.01_00672 K06958
DORA20.01_00673 
DORA20.01_00674 K09762
DORA20.01_00675 K00134
DORA20.01_00676 K00927
DORA20.01_00677 K01803
DORA20.01_00678 K03075
DORA20.01_00679 
DORA20.01_00680 K03545
DORA20.01_00681 K01358
DORA20.01_00682 K01358
DORA20.01_00683 K03544
DORA20.01_00684 K04092
DORA20.01_00685 K01897
DORA20.01_00686 K01873
DORA20.01_00687 
DORA20.01_00688 
DORA20.01_00689 
DORA20.01_00690 K03701
DORA20.01_00691 K08173
DORA20.01_00692 K02529
DORA20.01_00693 
DORA20.01_00694 K07507
DORA20.01_00695 
DORA20.01_00696 
DORA20.01_00697 K07566
DORA20.01_00698 
DORA20.01_00699 K07478
DORA20.01_00700 
DORA20.01_00701 K02986
DORA20.01_00702 
DORA20.01_00703 
DORA20.01_00704 K01872
DORA20.01_00705 K07447
DORA20.01_00706 K07082
DORA20.01_00707 K00014
DORA20.01_00708 K02654
DORA20.01_00709 K01736
DORA20.01_00710 K01735
DORA20.01_00711 K00891
DORA20.01_00712 K02356
DORA20.01_00713 K03625
DORA20.01_00714 K01465
DORA20.01_00715 K01591
DORA20.01_00716 
DORA20.01_00717 K00942
DORA20.01_00718 K03060
DORA20.01_00719 K13038
DORA20.01_00720 K04066
DORA20.01_00721 K00604
DORA20.01_00722 K03500
DORA20.01_00723 K01783
DORA20.01_00724 K01523
DORA20.01_00725 K00765
DORA20.01_00726 
DORA20.01_00727 
DORA20.01_00728 K03727
DORA20.01_00729 
DORA20.01_00730 K03820
DORA20.01_00731 
DORA20.01_00732 K01786
DORA20.01_00733 K00853
DORA20.01_00734 K00096
DORA20.01_00735 K00854
DORA20.01_00736 K02101
DORA20.01_00737 
DORA20.01_00738 K01808
DORA20.01_00739 K00615
DORA20.01_00740 K03458
DORA20.01_00741 
DORA20.01_00742 
DORA20.01_00743 
DORA20.01_00744 K02012
DORA20.01_00745 K02445
DORA20.01_00746 
DORA20.01_00747 
DORA20.01_00748 
DORA20.01_00749 
DORA20.01_00750 
DORA20.01_00751 K01433
DORA20.01_00752 K05522
DORA20.01_00753 K07386
DORA20.01_00754 K01256
DORA20.01_00755 K02337
DORA20.01_00756 
DORA20.01_00757 
DORA20.01_00758 
DORA20.01_00759 
DORA20.01_00760 
DORA20.01_00761 
DORA20.01_00762 
DORA20.01_00763 
DORA20.01_00764 
DORA20.01_00765 
DORA20.01_00766 
DORA20.01_00767 
DORA20.01_00768 
DORA20.01_00769 
DORA20.01_00770 K01153
DORA20.01_00771 
DORA20.01_00772 K01154
DORA20.01_00773 
DORA20.01_00774 K03427
DORA20.01_00775 
DORA20.01_00776 K06910
DORA20.01_00777 K03216
DORA20.01_00778 
DORA20.01_00779 K00382
DORA20.01_00780 K00658
DORA20.01_00781 
DORA20.01_00782 K11754
DORA20.01_00783 
DORA20.01_00784 K00057
DORA20.01_00785 K02081
DORA20.01_00786 K01870
DORA20.01_00787 K00286
DORA20.01_00788 
DORA20.01_00789 
DORA20.01_00790 K01876
DORA20.01_00791 K05592
DORA20.01_00792 K00963
DORA20.01_00793 
DORA20.01_00794 
DORA20.01_00795 
DORA20.01_00796 K00951
DORA20.01_00797 K00759
DORA20.01_00798 K03074
DORA20.01_00799 K03072
DORA20.01_00800 
DORA20.01_00801 K03551
DORA20.01_00802 K03550
DORA20.01_00803 
DORA20.01_00804 K01159
DORA20.01_00805 
DORA20.01_00806 
DORA20.01_00807 
DORA20.01_00808 K08256
DORA20.01_00809 K02517
DORA20.01_00810 K00995
DORA20.01_00811 K02503
DORA20.01_00812 K01868
DORA20.01_00813 
DORA20.01_00814 K00773
DORA20.01_00815 K09125
DORA20.01_00816 K00859
DORA20.01_00817 
DORA20.01_00818 
DORA20.01_00819 K02945
DORA20.01_00820 K02335
DORA20.01_00821 K07183
DORA20.01_00822 K03977
DORA20.01_00823 
DORA20.01_00824 K00945
DORA20.01_00825 K04517
DORA20.01_00826 K06178
DORA20.01_00827 K06024
DORA20.01_00828 K05896
DORA20.01_00829 K03496
DORA20.01_00830 K04763
DORA20.01_00831 
DORA20.01_00832 
DORA20.01_00833 
DORA20.01_00834 
DORA20.01_00835 K02528
DORA20.01_00836 
DORA20.01_00837 
DORA20.01_00838 
DORA20.01_00839 
DORA20.01_00840 
DORA20.01_00841 
DORA20.01_00842 
DORA20.01_00843 
DORA20.01_00844 
DORA20.01_00845 
DORA20.01_00846 
DORA20.01_00847 
DORA20.01_00848 
DORA20.01_00849 K06942
DORA20.01_00850 K03930
DORA20.01_00851 K03527
DORA20.01_00852 K03601
DORA20.01_00853 K03602
DORA20.01_00854 
DORA20.01_00855 K03624
DORA20.01_00856 K11068
DORA20.01_00857 K12503
DORA20.01_00858 K03548
DORA20.01_00859 
DORA20.01_00860 
DORA20.01_00861 K03313
DORA20.01_00862 K01892
DORA20.01_00863 K01885
DORA20.01_00864 K00842
DORA20.01_00865 K01828
DORA20.01_00866 K11727
DORA20.01_00867 
DORA20.01_00868 K07078
DORA20.01_00869 
DORA20.01_00870 
DORA20.01_00871 K03498
DORA20.01_00872 K03499
DORA20.01_00873 
DORA20.01_00874 
DORA20.01_00875 
DORA20.01_00876 
DORA20.01_00877 K02006
DORA20.01_00878 
DORA20.01_00879 K06148
DORA20.01_00880 
DORA20.01_00881 
DORA20.01_00882 
DORA20.01_00883 
DORA20.01_00884 
DORA20.01_00885 
DORA20.01_00886 
DORA20.01_00887 K01992
DORA20.01_00888 
DORA20.01_00889 
DORA20.01_00890 
DORA20.01_00891 
DORA20.01_00892 
DORA20.01_00893 
DORA20.01_00894 
DORA20.01_00895 
DORA20.01_00896 
DORA20.01_00897 
DORA20.01_00898 
DORA20.01_00899 
DORA20.01_00900 
DORA20.01_00901 
DORA20.01_00902 
DORA20.01_00903 
DORA20.01_00904 K10947
DORA20.01_00905 
DORA20.01_00906 
DORA20.01_00907 K01990
DORA20.01_00908 
DORA20.01_00909 K07979
DORA20.01_00910 K01990
DORA20.01_00911 
DORA20.01_00912 K02911
DORA20.01_00913 
DORA20.01_00914 K01738
DORA20.01_00915 K00640
DORA20.01_00916 K11839
DORA20.01_00917 K01269
DORA20.01_00918 K02204
DORA20.01_00919 K02051
DORA20.01_00920 K02050
DORA20.01_00921 K02049
DORA20.01_00922 
DORA20.01_00923 K05794
DORA20.01_00924 K12952
DORA20.01_00925 K03702
DORA20.01_00926 
DORA20.01_00927 
DORA20.01_00928 
DORA20.01_00929 
DORA20.01_00930 K00873
DORA20.01_00931 K13292
DORA20.01_00932 K01609
DORA20.01_00933 K01496
DORA20.01_00934 K02500
DORA20.01_00935 
DORA20.01_00936 K13571
DORA20.01_00937 
DORA20.01_00938 
DORA20.01_00939 K13527
DORA20.01_00940 K07442
DORA20.01_00941 K07465
DORA20.01_00942 K00861
DORA20.01_00943 K06153
DORA20.01_00944 K03048
DORA20.01_00945 K03885
DORA20.01_00946 
DORA20.01_00947 K01091
DORA20.01_00948 K05799
DORA20.01_00949 K00120
DORA20.01_00950 K00120
DORA20.01_00951 
DORA20.01_00952 K03299
DORA20.01_00953 K07306
DORA20.01_00954 
DORA20.01_00955 K07307
DORA20.01_00956 K07308
DORA20.01_00957 
DORA20.01_00958 
DORA20.01_00959 
DORA20.01_00960 K04088
DORA20.01_00961 K05020
DORA20.01_00962 
DORA20.01_00963 
DORA20.01_00964 K01842
DORA20.01_00965 K00982
DORA20.01_00966 K01915
DORA20.01_00967 K02013
DORA20.01_00968 K00743
DORA20.01_00969 K00975
DORA20.01_00970 K08296
DORA20.01_00971 
DORA20.01_00972 
DORA20.01_00973 
DORA20.01_00974 
DORA20.01_00975 
DORA20.01_00976 
DORA20.01_00977 K05346
DORA20.01_00978 K02566
DORA20.01_00979 K00611
DORA20.01_00980 K01478
DORA20.01_00981 
DORA20.01_00982 K04488
DORA20.01_00983 K11717
DORA20.01_00984 K09013
DORA20.01_00985 
DORA20.01_00986 K09015
DORA20.01_00987 K09014
DORA20.01_00988 K01515
DORA20.01_00989 
DORA20.01_00990 
DORA20.01_00991 
DORA20.01_00992 
DORA20.01_00993 K03631
DORA20.01_00994 K00858
DORA20.01_00995 K06442
DORA20.01_00996 
DORA20.01_00997 
DORA20.01_00998 
DORA20.01_00999 
DORA20.01_01000 
DORA20.01_01001 K01662
DORA20.01_01002 K03281
DORA20.01_01003 K01681
DORA20.01_01004 
DORA20.01_01005 
DORA20.01_01006 K09816
DORA20.01_01007 
DORA20.01_01008 K09815
DORA20.01_01009 
DORA20.01_01010 
DORA20.01_01011 
DORA20.01_01012 
DORA20.01_01013 
DORA20.01_01014 K06966
DORA20.01_01015 K03215
DORA20.01_01016 
DORA20.01_01017 K03499
DORA20.01_01018 K03499
DORA20.01_01019 
DORA20.01_01020 
DORA20.01_01021 
DORA20.01_01022 
DORA20.01_01023 
DORA20.01_01024 
DORA20.01_01025 
DORA20.01_01026 
DORA20.01_01027 
DORA20.01_01028 
DORA20.01_01029 
DORA20.01_01030 K03086
DORA20.01_01031 K13787
DORA20.01_01032 
DORA20.01_01033 K08884
DORA20.01_01034 K01626
DORA20.01_01035 K00850
DORA20.01_01036 K00655
DORA20.01_01037 
DORA20.01_01038 K02342
DORA20.01_01039 
DORA20.01_01040 K04564
DORA20.01_01041 
DORA20.01_01042 
DORA20.01_01043 K03772
DORA20.01_01044 K13628
DORA20.01_01045 
DORA20.01_01046 K08660
DORA20.01_01047 
DORA20.01_01048 K00226
DORA20.01_01049 
DORA20.01_01050 K00599
DORA20.01_01051 
DORA20.01_01052 
DORA20.01_01053 
DORA20.01_01054 K00425
DORA20.01_01055 K00426
DORA20.01_01056 K06148
DORA20.01_01057 
DORA20.01_01058 K06148
DORA20.01_01059 K07682
DORA20.01_01060 K00016
DORA20.01_01061 K03722
DORA20.01_01062 K03665
DORA20.01_01063 
DORA20.01_01064 
DORA20.01_01065 
DORA20.01_01066 
DORA20.01_01067 
DORA20.01_01068 
DORA20.01_01069 
DORA20.01_01070 K00163
DORA20.01_01071 
DORA20.01_01072 
DORA20.01_01073 
DORA20.01_01074 
DORA20.01_01075 K09522
DORA20.01_01076 
DORA20.01_01077 
DORA20.01_01078 K01462
DORA20.01_01079 K01881
DORA20.01_01080 K03526
DORA20.01_01081 K01417
DORA20.01_01082 K00099
DORA20.01_01083 
DORA20.01_01084 K06941
DORA20.01_01085 K00981
DORA20.01_01086 K02838
DORA20.01_01087 K09903
DORA20.01_01088 K02357
DORA20.01_01089 K02967
DORA20.01_01090 
DORA20.01_01091 K03733
DORA20.01_01092 K04096
DORA20.01_01093 K07391
DORA20.01_01094 K07460
DORA20.01_01095 K03387
DORA20.01_01096 K03386
DORA20.01_01097 
DORA20.01_01098 K03470
DORA20.01_01099 K03100
DORA20.01_01100 K02884
DORA20.01_01101 K00554
DORA20.01_01102 K02860
DORA20.01_01103 K06960
DORA20.01_01104 K02959
DORA20.01_01105 
DORA20.01_01106 
DORA20.01_01107 K03106
DORA20.01_01108 K03110
DORA20.01_01109 
DORA20.01_01110 K03529
DORA20.01_01111 
DORA20.01_01112 K00940
DORA20.01_01113 
DORA20.01_01114 K11189
DORA20.01_01115 K02769 K02770
DORA20.01_01116 K02768 K08483 K11183
DORA20.01_01117 K06890
DORA20.01_01118 K13419
DORA20.01_01119 
DORA20.01_01120 
DORA20.01_01121 
DORA20.01_01122 K03924
DORA20.01_01123 K06763
DORA20.01_01124 
DORA20.01_01125 
DORA20.01_01126 
DORA20.01_01127 K07133
DORA20.01_01128 
DORA20.01_01129 
DORA20.01_01130 
DORA20.01_01131 
DORA20.01_01132 
DORA20.01_01133 
DORA20.01_01134 
DORA20.01_01135 K00666
DORA20.01_01136 K00865
DORA20.01_01137 K02511
DORA20.01_01138 K00626
DORA20.01_01139 K01041
DORA20.01_01140 K00059
DORA20.01_01141 
DORA20.01_01142 
DORA20.01_01143 
DORA20.01_01144 
DORA20.01_01145 
DORA20.01_01146 
DORA20.01_01147 
DORA20.01_01148 K01768
DORA20.01_01149 K06287
DORA20.01_01150 K00674
DORA20.01_01151 K07695
DORA20.01_01152 K10563
DORA20.01_01153 K03685
DORA20.01_01154 K07040
DORA20.01_01155 K02121
DORA20.01_01156 K00954
DORA20.01_01157 K00599
DORA20.01_01158 K03655
DORA20.01_01159 
DORA20.01_01160 K02520
DORA20.01_01161 K02887
DORA20.01_01162 K03437
DORA20.01_01163 
DORA20.01_01164 K02484
DORA20.01_01165 K02483
DORA20.01_01166 
DORA20.01_01167 K03711
DORA20.01_01168 K02340
DORA20.01_01169 K02238
DORA20.01_01170 K02237
DORA20.01_01171 K06180
DORA20.01_01172 
DORA20.01_01173 
DORA20.01_01174 
DORA20.01_01175 K09772
DORA20.01_01176 K05810
DORA20.01_01177 K03531
DORA20.01_01178 K02503
DORA20.01_01179 
DORA20.01_01180 
DORA20.01_01181 K03070
DORA20.01_01182 K00789
DORA20.01_01183 
DORA20.01_01184 
DORA20.01_01185 
DORA20.01_01186 
DORA20.01_01187 
DORA20.01_01188 K01768
DORA20.01_01189 
DORA20.01_01190 
DORA20.01_01191 
DORA20.01_01192 
DORA20.01_01193 K03709
DORA20.01_01194 K00831
DORA20.01_01195 K09803
DORA20.01_01196 K06901
DORA20.01_01197 
DORA20.01_01198 K03704
DORA20.01_01199 K03129
DORA20.01_01200 
DORA20.01_01201 K03969
DORA20.01_01202 
DORA20.01_01203 K01955
DORA20.01_01204 K01956
DORA20.01_01205 
DORA20.01_01206 K09691
DORA20.01_01207 K09690
DORA20.01_01208 K01854
DORA20.01_01209 
DORA20.01_01210 
DORA20.01_01211 K07011
DORA20.01_01212 
DORA20.01_01213 K01624
DORA20.01_01214 
DORA20.01_01215 K07124
DORA20.01_01216 K00762
DORA20.01_01217 K01142
DORA20.01_01218 
DORA20.01_01219 K09017
DORA20.01_01220 K03695
DORA20.01_01221 
DORA20.01_01222 K13640
DORA20.01_01223 K05516
DORA20.01_01224 K03687
DORA20.01_01225 K04043
DORA20.01_01226 
DORA20.01_01227 K06221
DORA20.01_01228 K01810
DORA20.01_01229 K00850
DORA20.01_01230 
DORA20.01_01231 K00031
DORA20.01_01232 
DORA20.01_01233 
DORA20.01_01234 
DORA20.01_01235 
DORA20.01_01236 
DORA20.01_01237 
DORA20.01_01238 
DORA20.01_01239 
DORA20.01_01240 
DORA20.01_01241 
DORA20.01_01242 
DORA20.01_01243 K07318
DORA20.01_01244 K09964
DORA20.01_01245 K01055
DORA20.01_01246 
DORA20.01_01247 K01443
DORA20.01_01248 K07503
DORA20.01_01249 
DORA20.01_01250 K02114
DORA20.01_01251 K02112
DORA20.01_01252 K02115
DORA20.01_01253 K02111
DORA20.01_01254 K02137
DORA20.01_01255 K02109
DORA20.01_01256 K02110
DORA20.01_01257 K02108
DORA20.01_01258 
DORA20.01_01259 K13685
DORA20.01_01260 K07566
DORA20.01_01261 
DORA20.01_01262 K02493
DORA20.01_01263 K02835
DORA20.01_01264 
DORA20.01_01265 K01619
DORA20.01_01266 
DORA20.01_01267 K00008
DORA20.01_01268 K02909
DORA20.01_01269 
DORA20.01_01270 K03469
DORA20.01_01271 K00602
DORA20.01_01272 
DORA20.01_01273 K01902
DORA20.01_01274 K01903
DORA20.01_01275 
DORA20.01_01276 
DORA20.01_01277 K05567
DORA20.01_01278 K05568
DORA20.01_01279 
DORA20.01_01280 
DORA20.01_01281 K05571
DORA20.01_01282 K06921
DORA20.01_01283 
DORA20.01_01284 
DORA20.01_01285 
DORA20.01_01286 
DORA20.01_01287 
DORA20.01_01288 
DORA20.01_01289 
DORA20.01_01290 
DORA20.01_01291 
DORA20.01_01292 
DORA20.01_01293 
DORA20.01_01294 K01239
DORA20.01_01295 
DORA20.01_01296 
DORA20.01_01297 
DORA20.01_01298 K03307
DORA20.01_01299 
DORA20.01_01300 
DORA20.01_01301 K03855
DORA20.01_01302 K00313
DORA20.01_01303 K03522
DORA20.01_01304 K03521
DORA20.01_01305 
DORA20.01_01306 
DORA20.01_01307 K02182
DORA20.01_01308 K08298
DORA20.01_01309 K08297
DORA20.01_01310 K01066
DORA20.01_01311 K08159
DORA20.01_01312 K03578
DORA20.01_01313 
DORA20.01_01314 
DORA20.01_01315 K07101
DORA20.01_01316 K00088
DORA20.01_01317 K01104
DORA20.01_01318 K11737
DORA20.01_01319 K06924
DORA20.01_01320 K00526
DORA20.01_01321 
DORA20.01_01322 K00540
DORA20.01_01323 K00525
DORA20.01_01324 K03647
DORA20.01_01325 K06191
DORA20.01_01326 K07173
DORA20.01_01327 K01243
DORA20.01_01328 K01463
DORA20.01_01329 
DORA20.01_01330 
DORA20.01_01331 
DORA20.01_01332 K07024
DORA20.01_01333 
DORA20.01_01334 K00121
DORA20.01_01335 K07090
DORA20.01_01336 
DORA20.01_01337 
DORA20.01_01338 
DORA20.01_01339 
DORA20.01_01340 K02961
DORA20.01_01341 K02904
DORA20.01_01342 K02878
DORA20.01_01343 K02982
DORA20.01_01344 K02890
DORA20.01_01345 K02965
DORA20.01_01346 K02886
DORA20.01_01347 K02892
DORA20.01_01348 K02926
DORA20.01_01349 K02906
DORA20.01_01350 K02946
DORA20.01_01351 
DORA20.01_01352 
DORA20.01_01353 K02358
DORA20.01_01354 K02355
DORA20.01_01355 K02992
DORA20.01_01356 K02950
DORA20.01_01357 K02361
DORA20.01_01358 K02551
DORA20.01_01359 K02549
DORA20.01_01360 K01661
DORA20.01_01361 
DORA20.01_01362 K06001
DORA20.01_01363 K02071
DORA20.01_01364 K02072
DORA20.01_01365 K02073
DORA20.01_01366 
DORA20.01_01367 
DORA20.01_01368 
DORA20.01_01369 K06605
DORA20.01_01370 K06215
DORA20.01_01371 K08681
DORA20.01_01372 K00140
DORA20.01_01373 K01448
DORA20.01_01374 K11991
DORA20.01_01375 K01835
DORA20.01_01376 K03579
DORA20.01_01377 
DORA20.01_01378 K03712
DORA20.01_01379 K03446
DORA20.01_01380 
DORA20.01_01381 
DORA20.01_01382 
DORA20.01_01383 
DORA20.01_01384 K02777
DORA20.01_01385 
DORA20.01_01386 
DORA20.01_01387 
DORA20.01_01388 
DORA20.01_01389 K01673
DORA20.01_01390 K00128
DORA20.01_01391 
DORA20.01_01392 
DORA20.01_01393 
DORA20.01_01394 
DORA20.01_01395 K13770
DORA20.01_01396 K00854
DORA20.01_01397 
DORA20.01_01398 K01687
DORA20.01_01399 K00826
DORA20.01_01400 K00052
DORA20.01_01401 K00053
DORA20.01_01402 K01653
DORA20.01_01403 K01652
DORA20.01_01404 K07085
DORA20.01_01405 
DORA20.01_01406 K05808
DORA20.01_01407 
DORA20.01_01408 
DORA20.01_01409 K07654
DORA20.01_01410 K07670
DORA20.01_01411 
DORA20.01_01412 
DORA20.01_01413 
DORA20.01_01414 
DORA20.01_01415 
DORA20.01_01416 
DORA20.01_01417 K01809
DORA20.01_01418 
DORA20.01_01419 K04567
DORA20.01_01420 K01918
DORA20.01_01421 K02483
DORA20.01_01422 K02484
DORA20.01_01423 
DORA20.01_01424 
DORA20.01_01425 K04077
DORA20.01_01426 
DORA20.01_01427 K03648
DORA20.01_01428 
DORA20.01_01429 
DORA20.01_01430 K01784
DORA20.01_01431 K10615
DORA20.01_01432 
DORA20.01_01433 K00024
DORA20.01_01434 K03657
DORA20.01_01435 
DORA20.01_01436 K01874
DORA20.01_01437 K07056
DORA20.01_01438 K00728
DORA20.01_01439 K01514 K01524
DORA20.01_01440 K09009
DORA20.01_01441 
DORA20.01_01442 
DORA20.01_01443 
DORA20.01_01444 
DORA20.01_01445 K01689
DORA20.01_01446 
DORA20.01_01447 K03723
DORA20.01_01448 
DORA20.01_01449 K03628
DORA20.01_01450 K00872
DORA20.01_01451 K01733
DORA20.01_01452 K00003
DORA20.01_01453 K01586
DORA20.01_01454 
DORA20.01_01455 
DORA20.01_01456 
DORA20.01_01457 
DORA20.01_01458 
DORA20.01_01459 
DORA20.01_01460 K08156
DORA20.01_01461 
DORA20.01_01462 K01372
DORA20.01_01463 K01950
DORA20.01_01464 
DORA20.02_00001 K02173
DORA20.02_00002 
DORA20.02_00003 K07493
DORA20.02_00004 
DORA20.02_00005 
DORA20.02_00006 K02469
DORA20.02_00007 K02470
DORA20.02_00008 K07776
DORA20.02_00009 K07768
DORA20.02_00010 
DORA20.02_00011 K02036
DORA20.02_00012 K02038
DORA20.02_00013 K02037
DORA20.02_00014 K02040
DORA20.02_00015 K00599
DORA20.02_00016 
DORA20.02_00017 
DORA20.02_00018 K03629
DORA20.02_00019 K02338
DORA20.02_00020 K12372
DORA20.02_00021 K02031 K02032
DORA20.02_00022 K02034
DORA20.02_00023 K02033
DORA20.02_00024 K02035
DORA20.02_00025 K08289
DORA20.02_00026 
DORA20.02_00027 K01834
DORA20.02_00028 K10243
DORA20.02_00029 K03646
DORA20.02_00030 
DORA20.02_00031 
DORA20.02_00032 K03168
DORA20.02_00033 
DORA20.02_00034 
DORA20.02_00035 K00527
DORA20.02_00036 
DORA20.02_00037 
DORA20.02_00038 K06877
DORA20.02_00039 
DORA20.02_00040 
DORA20.02_00041 
DORA20.02_00042 
DORA20.02_00043 K01845
DORA20.02_00044 
DORA20.02_00045 
DORA20.02_00046 K00817
DORA20.02_00047 K01756
DORA20.02_00048 
DORA20.02_00049 
DORA20.02_00050 K03975
DORA20.02_00051 K07027
DORA20.02_00052 
DORA20.02_00053 K06196
DORA20.02_00054 K00837
DORA20.02_00055 K01921
DORA20.02_00056 K03497
DORA20.02_00057 K03496
DORA20.02_00058 K03501
DORA20.02_00059 K06346
DORA20.02_00060 K03217
DORA20.02_00061 K08998
DORA20.02_00062 
DORA20.02_00063 K02313
DORA20.02_00064 
DORA20.02_00065 K05366
DORA20.02_00066 K02990
DORA20.02_00067 K03111
DORA20.02_00068 K02963
DORA20.02_00069 K02939
DORA20.02_00070 K03327
DORA20.02_00071 K02314
DORA20.02_00072 K06994
DORA20.02_00073 
DORA20.02_00074 
DORA20.02_00075 
DORA20.02_00076 K03563
DORA20.02_00077 K00324
DORA20.02_00078 K00325
DORA20.02_00079 
DORA20.02_00080 K03671
DORA20.02_00081 K00384
DORA20.02_00082 
DORA20.02_00083 K03980
DORA20.02_00084 
DORA20.02_00085 K03574
DORA20.02_00086 K00970
DORA20.02_00087 K00943
DORA20.02_00088 K02341
DORA20.02_00089 K01423
DORA20.02_00090 K06199
DORA20.02_00091 
DORA20.02_00092 
DORA20.03_00001 K01507
DORA20.03_00002 K07259
DORA20.03_00003 K04075
DORA20.03_00004 
DORA20.03_00005 
DORA20.03_00006 K01495
DORA20.03_00007 K00796
DORA20.03_00008 K00950
DORA20.03_00009 
DORA20.03_00010 
DORA20.03_00011 
DORA20.03_00012 K03499
DORA20.03_00013 
DORA20.03_00014 
DORA20.03_00015 
DORA20.03_00016 
DORA20.03_00017 K02342
DORA20.03_00018 
DORA20.03_00019 
DORA20.03_00020 
DORA20.03_00021 K00761
DORA20.03_00022 
DORA20.03_00023 
DORA20.03_00024 
DORA20.03_00025 
DORA20.03_00026 
DORA20.03_00027 
DORA20.03_00028 
DORA20.03_00029 
DORA20.03_00030 
DORA20.03_00031 
DORA20.03_00032 K00010
DORA20.03_00033 
DORA20.03_00034 
DORA20.03_00035 K01043
DORA20.03_00036 K07806
DORA20.03_00037 K03810
DORA20.03_00038 K00680
DORA20.03_00039 
DORA20.03_00040 
DORA20.03_00041 
DORA20.03_00042 K13019
DORA20.03_00043 
DORA20.03_00044 
DORA20.03_00045 
DORA20.03_00046 
DORA20.03_00047 
DORA20.03_00048 
DORA20.03_00049 
DORA20.03_00050 
DORA20.03_00051 K02472
DORA20.03_00052 
DORA20.03_00053 K00745
DORA20.03_00054 
DORA20.03_00055 K06607
DORA20.03_00056 
DORA20.03_00057 K03336
DORA20.03_00058 K03337
DORA20.03_00059 
DORA20.03_00060 K03338
DORA20.03_00061 K03710
DORA20.03_00062 K00616
DORA20.03_00063 K04078
DORA20.03_00064 
DORA20.03_00065 K01409
DORA20.03_00066 K00245
DORA20.03_00067 K00239
DORA20.03_00068 
DORA20.03_00069 K03789
DORA20.03_00070 
DORA20.03_00071 K06925
DORA20.03_00072 K01775
DORA20.03_00073 
DORA20.03_00074 K00820
DORA20.03_00075 K03431
DORA20.03_00076 K00867
DORA20.03_00077 
DORA20.03_00078 
DORA20.03_00079 K02996
DORA20.03_00080 K02871
DORA20.03_00081 
DORA20.03_00082 
DORA20.03_00083 K02025
DORA20.03_00084 
DORA20.03_00085 K02027
DORA20.03_00086 
DORA20.03_00087 K06173
DORA20.03_00088 
DORA20.03_00089 K02879
DORA20.03_00090 K03040
DORA20.03_00091 K02948
DORA20.03_00092 K02952
DORA20.03_00093 K02919
DORA20.03_00094 K02518
DORA20.03_00095 
DORA20.03_00096 
DORA20.03_00097 K00939
DORA20.03_00098 K03076
DORA20.03_00099 
DORA20.03_00100 K02876
DORA20.03_00101 K02907
DORA20.03_00102 K02988
DORA20.03_00103 K02881
DORA20.03_00104 K02933
DORA20.03_00105 K02994
DORA20.03_00106 K02954
DORA20.03_00107 K02931
DORA20.03_00108 K02895
DORA20.03_00109 K02874
DORA20.03_00110 
DORA20.03_00111 
DORA20.03_00112 
DORA20.03_00113 
DORA20.03_00114 K07284
DORA20.03_00115 
DORA20.03_00116 K03100
DORA20.03_00117 
DORA20.03_00118 
DORA20.03_00119 
DORA20.03_00120 
DORA20.03_00121 
DORA20.03_00122 
DORA20.03_00123 
DORA20.03_00124 K01390
DORA20.03_00125 
DORA20.03_00126 
DORA20.03_00127 
DORA20.03_00128 
DORA20.03_00129 
DORA20.03_00130 
DORA20.03_00131 
DORA20.03_00132 
DORA20.03_00133 
DORA20.03_00134 
DORA20.03_00135 
DORA20.03_00136 
DORA20.03_00137 K01417
DORA20.03_00138 
DORA20.03_00139 
DORA20.03_00140 
DORA20.03_00141 
DORA20.03_00142 
DORA20.03_00143 K04095
DORA20.03_00144 
DORA20.03_00145 
DORA20.03_00146 
DORA20.03_00147 K03832
DORA20.03_00148 
DORA20.03_00149 
DORA20.03_00150 
DORA20.03_00151 
DORA20.03_00152 
DORA20.03_00153 
DORA20.03_00154 
DORA20.03_00155 
DORA20.03_00156 
DORA20.03_00157 
DORA20.03_00158 
DORA20.03_00159 
DORA20.03_00160 
DORA20.03_00161 
DORA20.03_00162 
DORA20.03_00163 
DORA20.03_00164 
DORA20.03_00165 
DORA20.03_00166 
DORA20.03_00167 
DORA20.03_00168 
DORA20.03_00169 
DORA20.03_00170 K13280
DORA20.03_00171 
DORA20.03_00172 
DORA20.03_00173 
DORA20.03_00174 
DORA20.03_00175 
DORA20.03_00176 
DORA20.03_00177 
DORA20.03_00178 
DORA20.03_00179 K03402
DORA20.03_00180 K01887
DORA20.03_00181 
DORA20.03_00182 
DORA20.03_00183 
DORA20.03_00184 K08372
DORA20.03_00185 
DORA20.03_00186 K03046
DORA20.03_00187 
DORA20.03_00188 K03043
DORA20.03_00189 K06148
DORA20.03_00190 K06148
DORA20.03_00191 
DORA20.03_00192 K09016
DORA20.03_00193 
DORA20.03_00194 
DORA20.03_00195 
DORA20.03_00196 
DORA20.03_00197 K02004
DORA20.03_00198 
DORA20.03_00199 
DORA20.03_00200 
DORA20.03_00201 
DORA20.03_00202 
DORA20.03_00203 
DORA20.03_00204 
DORA20.03_00205 K01768
DORA20.03_00206 
DORA20.03_00207 K01090
DORA20.03_00208 
DORA20.03_00209 
DORA20.03_00210 
DORA20.03_00211 K08884
DORA20.03_00212 
DORA20.03_00213 K08884
DORA20.03_00214 
DORA20.03_00215 K07284
DORA20.03_00216 
DORA20.03_00217 K00010
DORA20.03_00218 K03335
DORA20.03_00219 K02913
DORA20.03_00220 
DORA20.03_00221 
DORA20.03_00222 K02029
DORA20.03_00223 K10025
DORA20.03_00224 
DORA20.03_00225 K06147
DORA20.03_00226 K06147
DORA20.03_00227 K02935
DORA20.03_00228 
DORA20.03_00229 K02864
DORA20.03_00230 
DORA20.03_00231 K11103
DORA20.03_00232 
DORA20.03_00233 
DORA20.03_00234 K06911
DORA20.03_00235 
DORA20.03_00236 K01006
DORA20.03_00237 
DORA20.03_00238 
DORA20.03_00239 
DORA20.03_00240 
DORA20.03_00241 K00805
DORA20.03_00242 K00343
DORA20.03_00243 K00342
DORA20.03_00244 K00341
DORA20.03_00245 K00340
DORA20.03_00246 K00339
DORA20.03_00247 K00338
DORA20.03_00248 K00337
DORA20.03_00249 K00336
DORA20.03_00250 K00335
DORA20.03_00251 K00334
DORA20.03_00252 K00333
DORA20.03_00253 K00332
DORA20.03_00254 K00331
DORA20.03_00255 K00330
DORA20.03_00256 
DORA20.03_00257 
DORA20.03_00258 K03183
DORA20.03_00259 K01079
DORA20.03_00260 
DORA20.03_00261 
DORA20.03_00262 K02548
DORA20.03_00263 
DORA20.03_00264 K11414
DORA20.03_00265 K03116
DORA20.03_00266 K03118
DORA20.03_00267 
DORA20.03_00268 K03639
DORA20.03_00269 
DORA20.03_00270 
DORA20.03_00271 K00854
DORA20.03_00272 K01805
DORA20.03_00273 K08139
DORA20.03_00274 K02565
DORA20.03_00275 K03635
DORA20.03_00276 K03751
DORA20.03_00277 K03750
DORA20.03_00278 
DORA20.03_00279 K03637
DORA20.03_00280 
DORA20.03_00281 
DORA20.03_00282 K02575
DORA20.03_00283 K00370
DORA20.03_00284 K00371
DORA20.03_00285 K00373
DORA20.03_00286 
DORA20.03_00287 
DORA20.03_00288 K02020
DORA20.03_00289 K02018
DORA20.03_00290 K00946
DORA20.03_00291 
DORA20.03_00292 K03442
DORA20.03_00293 K07305
DORA20.03_00294 
DORA20.03_00295 
DORA20.03_00296 
DORA20.03_00297 K01923
DORA20.03_00298 K03295
DORA20.03_00299 K03295
DORA20.03_00300 K01596
DORA20.03_00301 
DORA20.03_00302 K02283
DORA20.03_00303 
DORA20.03_00304 
DORA20.03_00305 K03311
DORA20.03_00306 
DORA20.03_00307 K03218
DORA20.03_00308 K01883
DORA20.03_00309 K01939
DORA20.03_00310 
DORA20.03_00311 K10914
DORA20.03_00312 K09162
DORA20.03_00313 K01772
DORA20.03_00314 
DORA20.03_00315 K02492
DORA20.03_00316 K01599
DORA20.03_00317 K01749
DORA20.03_00318 K13542
DORA20.03_00319 
DORA20.03_00320 K01915
DORA20.03_00321 
DORA20.03_00322 
DORA20.03_00323 
DORA20.03_00324 
DORA20.03_00325 
DORA20.03_00326 K01698
DORA20.03_00327 K06860
DORA20.03_00328 K09940
DORA20.03_00329 K02004
DORA20.03_00330 
DORA20.03_00331 K02003
DORA20.03_00332 
DORA20.03_00333 
DORA20.03_00334 
DORA20.03_00335 
DORA20.03_00336 K01322
DORA20.03_00337 K02015
DORA20.03_00338 
DORA20.03_00339 K02013
DORA20.03_00340 K07497
DORA20.03_00341 K07483
DORA20.03_00342 
DORA20.03_00343 K02058
DORA20.03_00344 K10441
DORA20.03_00345 K02057
DORA20.03_00346 K12308
DORA20.03_00347 
DORA20.03_00348 K02529
DORA20.03_00349 K02168
DORA20.03_00350 
DORA20.03_00351 K12949
DORA20.03_00352 
DORA20.03_00353 K05879
DORA20.03_00354 K05878
DORA20.03_00355 K06902
DORA20.03_00356 K00991
DORA20.03_00357 K07736
DORA20.03_00358 K07098
DORA20.03_00359 
DORA20.03_00360 
DORA20.03_00361 K01175
DORA20.03_00362 
DORA20.03_00363 K07001
DORA20.03_00364 
DORA20.03_00365 
DORA20.03_00366 
DORA20.03_00367 
DORA20.03_00368 K02004
DORA20.03_00369 
DORA20.03_00370 
DORA20.03_00371 
DORA20.03_00372 
DORA20.03_00373 K00189
DORA20.03_00374 K00169
DORA20.03_00375 K00170
DORA20.03_00376 K00266
DORA20.03_00377 
DORA20.03_00378 
DORA20.03_00379 
DORA20.03_00380 K06980
DORA20.03_00381 K07560
DORA20.03_00382 
DORA20.03_00383 
DORA20.03_00384 K03290
DORA20.03_00385 K01186
DORA20.03_00386 
DORA20.03_00387 K03767
DORA20.03_00388 K01362
DORA20.03_00389 K03696
DORA20.03_00390 
DORA20.03_00391 
DORA20.03_00392 
DORA20.03_00393 K03260
DORA20.03_00394 K13821
DORA20.03_00395 K03307
DORA20.03_00396 K01770
DORA20.03_00397 K01567
DORA20.03_00398 K00937
DORA20.03_00399 
DORA20.03_00400 K00528
DORA20.03_00401 K03799
DORA20.03_00402 K01792
DORA20.03_00403 K02004
DORA20.03_00404 K02003
DORA20.03_00405 
DORA20.03_00406 
DORA20.03_00407 
DORA20.03_00408 
DORA20.03_00409 
DORA20.03_00410 
DORA20.03_00411 K00973
DORA20.03_00412 
DORA20.03_00413 
DORA20.03_00414 K02026
DORA20.03_00415 K08303
DORA20.03_00416 K00864
DORA20.03_00417 K02440
DORA20.03_00418 
DORA20.03_00419 K00075
DORA20.03_00420 
DORA20.03_00421 K01126
DORA20.03_00422 
DORA20.03_00423 K07665
DORA20.03_00424 
DORA20.03_00425 
DORA20.03_00426 K00812
DORA20.03_00427 
DORA20.03_00428 K02601
DORA20.03_00429 K02867
DORA20.03_00430 K02863
DORA20.03_00431 
DORA20.03_00432 
DORA20.03_00433 K04759
DORA20.03_00434 
DORA20.03_00435 K03306
DORA20.03_00436 K07220
DORA20.03_00437 
DORA20.03_00438 K12373
DORA20.03_00439 
DORA20.03_00440 
DORA20.03_00441 
DORA20.03_00442 
DORA20.03_00443 
DORA20.03_00444 K05499
DORA20.03_00445 K10119
DORA20.03_00446 K10118
DORA20.03_00447 
DORA20.03_00448 K13694
DORA20.03_00449 
DORA20.03_00450 
DORA20.03_00451 
DORA20.03_00452 
DORA20.03_00453 K00760
DORA20.03_00454 K03798
DORA20.03_00455 
DORA20.03_00456 
DORA20.03_00457 
DORA20.03_00458 
DORA20.03_00459 
DORA20.03_00460 K04485
DORA20.03_00461 
DORA20.03_00462 
DORA20.03_00463 
DORA20.03_00464 
DORA20.03_00465 K00088
DORA20.03_00466 
DORA20.03_00467 
DORA20.03_00468 K07024
DORA20.03_00469 
