# Supplementary material for: Genome resolved analysis of a premature infant gut microbial community reveals a Varibaculum cambriense genome and a shift towards fermentation-based metabolism during the third week of life
Source: Microbiome. 2013 Dec 17;1:30. doi: 10.1186/2049-2618-1-30 (PMC4177395; doi:10.1186/2049-2618-1-30)
Supplement: Additional file 6 — EMIRGE reconstructed 16S rRNA gene sequences. [file 2049-2618-1-30-S6.zip › af6_kegg_annotations/Veillonella_dispar.ko]

I1.NODE_101_length_1851_cov_413.280914_1 
I1.NODE_709_length_1468_cov_218.035416_1 
I1.NODE_709_length_1468_cov_218.035416_2 
I1.NODE_709_length_1468_cov_218.035416_3 
I1.NODE_709_length_1468_cov_218.035416_4 K07098
I1.NODE_854_length_1295_cov_232.706558_1 K05993
I1.NODE_854_length_1295_cov_232.706558_2 
I1.NODE_854_length_1295_cov_232.706558_3 
I1.NODE_930_length_636_cov_218.405655_1 
I1.NODE_930_length_636_cov_218.405655_2 
I10.NODE_2316_length_533_cov_49.634148.53.581_1 
I10.NODE_2316_length_533_cov_49.634148.53.581_2 
I10.NODE_2542_length_609_cov_38.850574_1 
I10.NODE_3265_length_592_cov_187.466217_1 
I10.NODE_3415_length_359_cov_42.830082_1 
I10.NODE_3829_length_441_cov_54.317459.53.489_1 
I10.NODE_4237_length_413_cov_68.404358_1 
I10.NODE_4461_length_567_cov_54.978836_1 
I10.NODE_4461_length_567_cov_54.978836_2 
I10.NODE_4464_length_580_cov_119.603447_1 
I10.NODE_4770_length_353_cov_221.099152_1 K02926
I11.NODE_10526_length_445_cov_41.570786_1 
I11.NODE_1081_length_1690_cov_41.180473.20.1718_1 
I11.NODE_122_length_7049_cov_37.361469.1.7063_1 K01886
I11.NODE_122_length_7049_cov_37.361469.1.7063_2 
I11.NODE_122_length_7049_cov_37.361469.1.7063_3 
I11.NODE_122_length_7049_cov_37.361469.1.7063_4 K07029
I11.NODE_122_length_7049_cov_37.361469.1.7063_5 K00196
I11.NODE_122_length_7049_cov_37.361469.1.7063_6 K00003
I11.NODE_1497_length_4443_cov_30.909521_1 
I11.NODE_1497_length_4443_cov_30.909521_2 
I11.NODE_1497_length_4443_cov_30.909521_3 
I11.NODE_1497_length_4443_cov_30.909521_4 
I11.NODE_1497_length_4443_cov_30.909521_5 
I11.NODE_1634_length_4615_cov_38.971832_1 
I11.NODE_1634_length_4615_cov_38.971832_2 
I11.NODE_1634_length_4615_cov_38.971832_3 K03388
I11.NODE_1634_length_4615_cov_38.971832_4 
I11.NODE_1835_length_569_cov_32.219685_1 
I11.NODE_1835_length_569_cov_32.219685_2 
I11.NODE_1884_length_1146_cov_31.290575_1 K00384
I11.NODE_1884_length_1146_cov_31.290575_2 K00432
I11.NODE_2030_length_4738_cov_36.904388_1 
I11.NODE_2030_length_4738_cov_36.904388_2 K02003
I11.NODE_2030_length_4738_cov_36.904388_3 K02004
I11.NODE_2084_length_8176_cov_38.371208_1 K07005
I11.NODE_2084_length_8176_cov_38.371208_2 K02003 K02004
I11.NODE_2084_length_8176_cov_38.371208_3 K07636
I11.NODE_2084_length_8176_cov_38.371208_4 K02483
I11.NODE_2084_length_8176_cov_38.371208_5 K13530
I11.NODE_2084_length_8176_cov_38.371208_6 
I11.NODE_2084_length_8176_cov_38.371208_7 
I11.NODE_3653_length_2312_cov_41.151382_1 K03427
I11.NODE_3653_length_2312_cov_41.151382_2 K01154
I11.NODE_380_length_4735_cov_37.679199_1 
I11.NODE_380_length_4735_cov_37.679199_2 
I11.NODE_380_length_4735_cov_37.679199_3 K00857
I11.NODE_380_length_4735_cov_37.679199_4 
I11.NODE_380_length_4735_cov_37.679199_5 K06416
I11.NODE_3864_length_7544_cov_33.250530.18.6469_1 
I11.NODE_3864_length_7544_cov_33.250530.18.6469_2 
I11.NODE_3864_length_7544_cov_33.250530.18.6469_3 
I11.NODE_3864_length_7544_cov_33.250530.18.6469_4 
I11.NODE_3864_length_7544_cov_33.250530.18.6469_5 
I11.NODE_3864_length_7544_cov_33.250530.18.6469_6 K02051
I11.NODE_3915_length_11352_cov_34.191067_1 
I11.NODE_3915_length_11352_cov_34.191067_2 K06889
I11.NODE_3915_length_11352_cov_34.191067_3 
I11.NODE_3915_length_11352_cov_34.191067_4 
I11.NODE_3915_length_11352_cov_34.191067_5 
I11.NODE_3915_length_11352_cov_34.191067_6 
I11.NODE_4096_length_478_cov_284.585785_1 
I11.NODE_416_length_1767_cov_33.583473_1 
I11.NODE_416_length_1767_cov_33.583473_2 
I11.NODE_416_length_1767_cov_33.583473_3 K06897
I11.NODE_4719_length_456_cov_215.478073_1 
I11.NODE_4988_length_14573_cov_30.902216.4682.14601_1 
I11.NODE_4988_length_14573_cov_30.902216.4682.14601_10 
I11.NODE_4988_length_14573_cov_30.902216.4682.14601_11 
I11.NODE_4988_length_14573_cov_30.902216.4682.14601_2 K01529
I11.NODE_4988_length_14573_cov_30.902216.4682.14601_3 
I11.NODE_4988_length_14573_cov_30.902216.4682.14601_4 
I11.NODE_4988_length_14573_cov_30.902216.4682.14601_5 
I11.NODE_4988_length_14573_cov_30.902216.4682.14601_6 
I11.NODE_4988_length_14573_cov_30.902216.4682.14601_7 K03317
I11.NODE_4988_length_14573_cov_30.902216.4682.14601_8 K01420
I11.NODE_4988_length_14573_cov_30.902216.4682.14601_9 K01840
I11.NODE_5032_length_8394_cov_33.210030.143.830_1 
I11.NODE_5094_length_484_cov_56.851238_1 
I11.NODE_5385_length_373_cov_368.117950_1 
I11.NODE_6688_length_454_cov_292.083710_1 
I11.NODE_6688_length_454_cov_292.083710_2 
I11.NODE_8855_length_420_cov_117.226189_1 
I11.NODE_9385_length_388_cov_159.932983_1 
I11.NODE_9704_length_375_cov_236.562668_1 
I11.NODE_9756_length_392_cov_35.844387_1 
I11.NODE_9922_length_430_cov_37.348839_1 
I12.NODE_12738_length_381_cov_23.501312_1 
I12.NODE_14733_length_885_cov_23.959322_1 
I12.NODE_14733_length_885_cov_23.959322_2 
I12.NODE_15281_length_384_cov_20.286459_1 
I12.NODE_16132_length_422_cov_22.443129_1 
I12.NODE_16830_length_412_cov_20.750000_1 
I12.NODE_18597_length_378_cov_25.338625_1 
I12.NODE_2750_length_715_cov_37.227970_1 
I12.NODE_2750_length_715_cov_37.227970_2 
I12.NODE_2750_length_715_cov_37.227970_3 
I12.NODE_3027_length_1291_cov_19.608055_1 
I12.NODE_4300_length_385_cov_64.784416_1 
I12.NODE_4300_length_385_cov_64.784416_2 
I12.NODE_5560_length_620_cov_22.161291_1 K00123
I12.NODE_7803_length_659_cov_74.802734_1 
I13.NODE_101420_length_713_cov_10.056101.15.487_1 
I13.NODE_101420_length_713_cov_10.056101.15.487_2 
I13.NODE_10162_length_498_cov_13.574297_1 
I13.NODE_10162_length_498_cov_13.574297_2 
I13.NODE_10476_length_436_cov_7.951835_1 
I13.NODE_10520_length_573_cov_9.726004_1 
I13.NODE_10520_length_573_cov_9.726004_2 
I13.NODE_105732_length_559_cov_7.640429.12.581_1 
I13.NODE_105732_length_559_cov_7.640429.12.581_2 
I13.NODE_105769_length_385_cov_9.483117_1 
I13.NODE_105769_length_385_cov_9.483117_2 
I13.NODE_105955_length_383_cov_11.054831_1 
I13.NODE_10636_length_533_cov_12.131332.49.555_1 
I13.NODE_1128_length_761_cov_8.452037.16.783_1 
I13.NODE_1128_length_761_cov_8.452037.16.783_2 
I13.NODE_11443_length_418_cov_9.354067_1 
I13.NODE_117838_length_449_cov_11.472160_1 
I13.NODE_11873_length_423_cov_8.633570_1 
I13.NODE_11873_length_423_cov_8.633570_2 K01507
I13.NODE_118_length_493_cov_5.541582_1 
I13.NODE_118_length_493_cov_5.541582_2 
I13.NODE_11978_length_845_cov_10.810651.1.858_1 
I13.NODE_12034_length_489_cov_19.922291_1 
I13.NODE_12095_length_574_cov_11.604529_1 
I13.NODE_12580_length_435_cov_13.866667_1 
I13.NODE_12580_length_435_cov_13.866667_2 
I13.NODE_12699_length_699_cov_11.067239_1 
I13.NODE_12699_length_699_cov_11.067239_2 K09710
I13.NODE_12699_length_699_cov_11.067239_3 
I13.NODE_12723_length_770_cov_7.896104_1 
I13.NODE_12723_length_770_cov_7.896104_2 
I13.NODE_12726_length_441_cov_6.605442_1 
I13.NODE_12726_length_441_cov_6.605442_2 
I13.NODE_12766_length_386_cov_15.186528_1 
I13.NODE_12816_length_395_cov_9.913924_1 
I13.NODE_12859_length_522_cov_8.408046.28.544_1 K00322
I13.NODE_13070_length_631_cov_10.223454_1 
I13.NODE_13070_length_631_cov_10.223454_2 
I13.NODE_13594_length_467_cov_13.284797.1.471_1 
I13.NODE_13655_length_475_cov_8.547368_1 
I13.NODE_13819_length_434_cov_8.857142_1 
I13.NODE_13819_length_434_cov_8.857142_2 
I13.NODE_13906_length_406_cov_8.258620_1 
I13.NODE_13961_length_530_cov_13.920754_1 
I13.NODE_13961_length_530_cov_13.920754_2 
I13.NODE_14179_length_515_cov_9.207767_1 
I13.NODE_14268_length_496_cov_8.102822_1 
I13.NODE_1426_length_587_cov_9.231687.1.587_1 
I13.NODE_1426_length_587_cov_9.231687.1.587_2 
I13.NODE_14347_length_418_cov_11.306220_1 
I13.NODE_14360_length_909_cov_9.724973.1.516_1 
I13.NODE_14360_length_909_cov_9.724973.1.516_2 
I13.NODE_14360_length_909_cov_9.724973.1.516_3 
I13.NODE_14387_length_662_cov_12.039275.9.684_1 K10563
I13.NODE_14387_length_662_cov_12.039275.9.684_2 
I13.NODE_14644_length_465_cov_9.281720_1 
I13.NODE_14644_length_465_cov_9.281720_2 
I13.NODE_14646_length_871_cov_9.134328_1 
I13.NODE_14698_length_436_cov_8.905963_1 
I13.NODE_14755_length_411_cov_10.450122_1 
I13.NODE_15342_length_503_cov_9.341949_1 
I13.NODE_15787_length_385_cov_9.036364_1 
I13.NODE_17278_length_568_cov_10.147887_1 
I13.NODE_17278_length_568_cov_10.147887_2 
I13.NODE_17520_length_384_cov_8.109375_1 
I13.NODE_17525_length_451_cov_8.831486_1 
I13.NODE_17640_length_433_cov_10.039261_1 
I13.NODE_17653_length_625_cov_8.776000.86.647_1 
I13.NODE_17653_length_625_cov_8.776000.86.647_2 
I13.NODE_17783_length_419_cov_11.594272_1 
I13.NODE_18685_length_478_cov_6.945607_1 
I13.NODE_1870_length_678_cov_10.157817_1 
I13.NODE_18796_length_515_cov_7.479612_1 
I13.NODE_18845_length_428_cov_9.306075_1 
I13.NODE_19005_length_382_cov_10.547120_1 
I13.NODE_19155_length_444_cov_8.576576_1 
I13.NODE_19454_length_459_cov_9.069716.11.481_1 
I13.NODE_1962_length_695_cov_7.605755.1.640_1 
I13.NODE_1975_length_480_cov_8.479167_1 
I13.NODE_19855_length_543_cov_7.819521_1 
I13.NODE_19979_length_481_cov_11.673596_1 
I13.NODE_19982_length_426_cov_8.582160_1 
I13.NODE_20026_length_388_cov_4.074742_1 
I13.NODE_20222_length_671_cov_9.479880.1.663_1 
I13.NODE_20262_length_378_cov_10.500000_1 
I13.NODE_20307_length_822_cov_9.899027.20.844_1 
I13.NODE_20312_length_430_cov_8.002326_1 
I13.NODE_20312_length_430_cov_8.002326_2 
I13.NODE_20479_length_673_cov_10.585439.1.453_1 
I13.NODE_20479_length_673_cov_10.585439.1.453_2 
I13.NODE_20510_length_430_cov_7.618605_1 
I13.NODE_2063_length_779_cov_14.083441_1 
I13.NODE_20798_length_476_cov_10.792017_1 
I13.NODE_21642_length_438_cov_10.636987_1 
I13.NODE_21642_length_438_cov_10.636987_2 
I13.NODE_21794_length_703_cov_10.859175.165.725_1 
I13.NODE_21977_length_785_cov_9.639490_1 
I13.NODE_21986_length_735_cov_8.414966.59.589_1 
I13.NODE_21999_length_580_cov_13.668965.140.602_1 
I13.NODE_21999_length_580_cov_13.668965.140.602_2 
I13.NODE_22115_length_689_cov_10.251088_1 
I13.NODE_22115_length_689_cov_10.251088_2 
I13.NODE_22232_length_531_cov_12.047081_1 
I13.NODE_22255_length_398_cov_9.962312_1 
I13.NODE_22584_length_544_cov_10.869485_1 
I13.NODE_22584_length_544_cov_10.869485_2 
I13.NODE_22638_length_443_cov_9.094809.1.432_1 
I13.NODE_22638_length_443_cov_9.094809.1.432_2 
I13.NODE_23539_length_414_cov_7.521739.1.408_1 
I13.NODE_24086_length_445_cov_6.346067_1 
I13.NODE_24163_length_408_cov_7.691176_1 
I13.NODE_24628_length_378_cov_24.558201_1 
I13.NODE_24628_length_378_cov_24.558201_2 
I13.NODE_24629_length_465_cov_7.690322_1 
I13.NODE_24629_length_465_cov_7.690322_2 
I13.NODE_2521_length_466_cov_12.105150_1 
I13.NODE_25778_length_459_cov_46.549019_1 
I13.NODE_26648_length_427_cov_8.918033_1 
I13.NODE_26_length_444_cov_9.765766_1 
I13.NODE_29549_length_600_cov_8.821667.1.442_1 
I13.NODE_29549_length_600_cov_8.821667.1.442_2 
I13.NODE_31284_length_569_cov_8.181020_1 
I13.NODE_3508_length_581_cov_11.688468.51.603_1 
I13.NODE_35285_length_546_cov_10.847985_1 
I13.NODE_35823_length_451_cov_10.751663_1 
I13.NODE_36699_length_748_cov_7.720588_1 
I13.NODE_40471_length_404_cov_9.282178_1 
I13.NODE_4177_length_788_cov_8.489848.1.753_1 
I13.NODE_4177_length_788_cov_8.489848.1.753_2 
I13.NODE_4272_length_562_cov_12.642348_1 
I13.NODE_43640_length_499_cov_8.458918_1 
I13.NODE_43729_length_380_cov_7.350000_1 
I13.NODE_43994_length_424_cov_8.556603_1 
I13.NODE_45335_length_394_cov_11.048223_1 
I13.NODE_45335_length_394_cov_11.048223_2 
I13.NODE_45373_length_688_cov_10.829942.1.433_1 
I13.NODE_45373_length_688_cov_10.829942.1.433_2 
I13.NODE_45438_length_489_cov_18.128834_1 
I13.NODE_45457_length_482_cov_9.029046_1 
I13.NODE_45457_length_482_cov_9.029046_2 
I13.NODE_45529_length_420_cov_6.969048_1 
I13.NODE_45585_length_561_cov_8.807487_1 
I13.NODE_45585_length_561_cov_8.807487_2 
I13.NODE_45622_length_410_cov_7.519512_1 
I13.NODE_45647_length_560_cov_7.803571_1 
I13.NODE_45675_length_417_cov_7.556355_1 
I13.NODE_46333_length_646_cov_7.688855.94.668_1 
I13.NODE_46530_length_411_cov_9.313869_1 
I13.NODE_46786_length_836_cov_10.678229_1 
I13.NODE_46786_length_836_cov_10.678229_2 
I13.NODE_47205_length_380_cov_5.810526_1 
I13.NODE_47244_length_547_cov_61.506397_1 
I13.NODE_47244_length_547_cov_61.506397_2 
I13.NODE_47907_length_451_cov_10.611974_1 K01159
I13.NODE_47907_length_451_cov_10.611974_2 
I13.NODE_48471_length_1191_cov_8.586902_1 
I13.NODE_48580_length_551_cov_8.359346_1 
I13.NODE_48761_length_807_cov_11.817843_1 
I13.NODE_48931_length_411_cov_7.184915_1 
I13.NODE_49072_length_437_cov_8.274599_1 
I13.NODE_49652_length_556_cov_8.449640_1 
I13.NODE_50540_length_519_cov_10.391137_1 
I13.NODE_50745_length_1107_cov_10.573623_1 
I13.NODE_50745_length_1107_cov_10.573623_2 
I13.NODE_50779_length_653_cov_15.220521_1 
I13.NODE_50807_length_815_cov_10.476073.7.822_1 
I13.NODE_50807_length_815_cov_10.476073.7.822_2 
I13.NODE_5093_length_548_cov_9.472628_1 
I13.NODE_51445_length_622_cov_8.490354.1.428_1 
I13.NODE_51721_length_496_cov_8.647178_1 
I13.NODE_52278_length_543_cov_7.821363_1 
I13.NODE_52315_length_736_cov_7.593750_1 
I13.NODE_52315_length_736_cov_7.593750_2 
I13.NODE_52315_length_736_cov_7.593750_3 
I13.NODE_52330_length_549_cov_9.256830.25.571_1 
I13.NODE_52332_length_451_cov_11.157428_1 
I13.NODE_52380_length_403_cov_8.468983_1 
I13.NODE_52402_length_841_cov_9.020214_1 
I13.NODE_52484_length_516_cov_7.691861_1 
I13.NODE_52484_length_516_cov_7.691861_2 
I13.NODE_52493_length_461_cov_10.531453_1 
I13.NODE_52635_length_601_cov_8.555740_1 
I13.NODE_52863_length_459_cov_13.760348_1 
I13.NODE_53283_length_573_cov_8.966841_1 
I13.NODE_53360_length_523_cov_9.347992_1 
I13.NODE_53462_length_635_cov_9.251968.1.538_1 
I13.NODE_53503_length_619_cov_9.927302_1 
I13.NODE_53507_length_707_cov_10.400283_1 
I13.NODE_53547_length_399_cov_11.588972_1 
I13.NODE_53568_length_492_cov_10.959350_1 
I13.NODE_53570_length_677_cov_9.203840.8.699_1 
I13.NODE_53570_length_677_cov_9.203840.8.699_2 
I13.NODE_53571_length_597_cov_10.432160_1 
I13.NODE_53577_length_463_cov_10.965443_1 
I13.NODE_53594_length_581_cov_9.275387_1 
I13.NODE_53598_length_580_cov_9.413794_1 
I13.NODE_53610_length_890_cov_8.516854.1.832_1 
I13.NODE_53610_length_890_cov_8.516854.1.832_2 
I13.NODE_53610_length_890_cov_8.516854.1.832_3 
I13.NODE_53637_length_499_cov_8.236473_1 
I13.NODE_53641_length_418_cov_8.105263_1 
I13.NODE_53641_length_418_cov_8.105263_2 
I13.NODE_5371_length_554_cov_7.288809.1.554_1 
I13.NODE_53946_length_552_cov_11.914855.1.529_1 
I13.NODE_54022_length_417_cov_10.899281_1 
I13.NODE_5402_length_401_cov_50.596008_1 
I13.NODE_54218_length_1577_cov_10.265695.299.1599_1 
I13.NODE_54390_length_781_cov_6.786171_1 
I13.NODE_54390_length_781_cov_6.786171_2 
I13.NODE_54465_length_633_cov_10.409163_1 
I13.NODE_54936_length_515_cov_9.347573_1 
I13.NODE_54936_length_515_cov_9.347573_2 
I13.NODE_5503_length_575_cov_8.149565.74.597_1 
I13.NODE_55215_length_506_cov_7.428854_1 
I13.NODE_5524_length_500_cov_8.856000_1 
I13.NODE_5524_length_500_cov_8.856000_2 
I13.NODE_5532_length_385_cov_10.779221_1 
I13.NODE_5532_length_385_cov_10.779221_2 
I13.NODE_55409_length_413_cov_7.176755_1 
I13.NODE_5545_length_497_cov_10.128773_1 
I13.NODE_55476_length_851_cov_10.287896_1 
I13.NODE_55595_length_380_cov_6.455263_1 
I13.NODE_55836_length_563_cov_7.870337.1.539_1 
I13.NODE_55877_length_421_cov_11.764846_1 
I13.NODE_55877_length_421_cov_11.764846_2 
I13.NODE_55957_length_465_cov_11.488172_1 
I13.NODE_55957_length_465_cov_11.488172_2 
I13.NODE_56169_length_468_cov_11.243589_1 
I13.NODE_56178_length_438_cov_13.545662_1 
I13.NODE_56178_length_438_cov_13.545662_2 
I13.NODE_56261_length_518_cov_12.704633.88.540_1 
I13.NODE_5629_length_640_cov_7.842187.113.662_1 
I13.NODE_56344_length_398_cov_15.037688_1 
I13.NODE_56352_length_747_cov_9.119143.1.591_1 
I13.NODE_56410_length_496_cov_11.048388_1 
I13.NODE_56469_length_678_cov_10.812684.1.466_1 
I13.NODE_56623_length_1143_cov_10.224847_1 
I13.NODE_56868_length_743_cov_10.493943.47.765_1 
I13.NODE_56878_length_493_cov_10.182556_1 
I13.NODE_56922_length_461_cov_9.822125.61.483_1 
I13.NODE_56922_length_461_cov_9.822125.61.483_2 
I13.NODE_56924_length_443_cov_10.218962_1 
I13.NODE_56942_length_741_cov_10.769231_1 
I13.NODE_56964_length_518_cov_8.980695_1 
I13.NODE_57033_length_461_cov_10.483731_1 
I13.NODE_57033_length_461_cov_10.483731_2 
I13.NODE_57062_length_771_cov_9.360571_1 
I13.NODE_57062_length_771_cov_9.360571_2 
I13.NODE_57150_length_714_cov_9.092437_1 
I13.NODE_57150_length_714_cov_9.092437_2 
I13.NODE_57156_length_405_cov_9.286420_1 
I13.NODE_57156_length_405_cov_9.286420_2 
I13.NODE_57236_length_384_cov_7.885417_1 
I13.NODE_57262_length_496_cov_8.824596_1 
I13.NODE_57262_length_496_cov_8.824596_2 
I13.NODE_57288_length_502_cov_9.386455_1 
I13.NODE_57324_length_846_cov_10.164303_1 
I13.NODE_57324_length_846_cov_10.164303_2 
I13.NODE_57333_length_562_cov_6.978648_1 
I13.NODE_57360_length_835_cov_9.637126_1 
I13.NODE_57382_length_425_cov_8.023529_1 
I13.NODE_57395_length_689_cov_8.088534.1.698_1 
I13.NODE_57479_length_389_cov_7.956298_1 
I13.NODE_57479_length_389_cov_7.956298_2 
I13.NODE_57538_length_561_cov_10.244206.1.529_1 
I13.NODE_57538_length_561_cov_10.244206.1.529_2 
I13.NODE_57544_length_546_cov_7.415751_1 
I13.NODE_57672_length_388_cov_10.835052_1 
I13.NODE_57768_length_443_cov_7.600451_1 
I13.NODE_57779_length_654_cov_6.330275.100.676_1 
I13.NODE_57780_length_421_cov_10.950119_1 
I13.NODE_57780_length_421_cov_10.950119_2 
I13.NODE_57783_length_493_cov_12.150102_1 
I13.NODE_57783_length_493_cov_12.150102_2 
I13.NODE_57801_length_434_cov_15.555300_1 
I13.NODE_57801_length_434_cov_15.555300_2 
I13.NODE_57938_length_454_cov_11.207048_1 
I13.NODE_57970_length_405_cov_7.125926_1 
I13.NODE_58133_length_414_cov_7.673913_1 
I13.NODE_58304_length_540_cov_10.668518_1 
I13.NODE_58330_length_479_cov_12.308977_1 
I13.NODE_58330_length_479_cov_12.308977_2 
I13.NODE_58418_length_408_cov_8.674020_1 
I13.NODE_58472_length_606_cov_26.087460.65.628_1 
I13.NODE_58472_length_606_cov_26.087460.65.628_2 
I13.NODE_58551_length_557_cov_9.475763.37.579_1 
I13.NODE_58596_length_493_cov_7.973631.77.515_1 
I13.NODE_58619_length_447_cov_6.013423_1 
I13.NODE_58622_length_547_cov_9.049360_1 
I13.NODE_58622_length_547_cov_9.049360_2 
I13.NODE_58645_length_504_cov_8.936508_1 
I13.NODE_58724_length_583_cov_7.830189_1 
I13.NODE_58766_length_635_cov_9.085039_1 
I13.NODE_59235_length_841_cov_10.361474.258.863_1 
I13.NODE_59593_length_445_cov_7.678652_1 
I13.NODE_60012_length_405_cov_11.985186_1 
I13.NODE_6008_length_495_cov_6.868687_1 
I13.NODE_60332_length_474_cov_10.113924_1 
I13.NODE_6041_length_500_cov_9.540000_1 
I13.NODE_60448_length_1166_cov_10.987993_1 
I13.NODE_60511_length_639_cov_8.394366.1.468_1 
I13.NODE_60511_length_639_cov_8.394366.1.468_2 
I13.NODE_60649_length_626_cov_9.648562_1 
I13.NODE_60757_length_414_cov_8.256039_1 
I13.NODE_60757_length_414_cov_8.256039_2 
I13.NODE_60918_length_601_cov_13.946755_1 
I13.NODE_60918_length_601_cov_13.946755_2 
I13.NODE_61103_length_448_cov_7.261161.1.451_1 
I13.NODE_61165_length_460_cov_10.626087_1 
I13.NODE_61198_length_509_cov_7.184676_1 
I13.NODE_61200_length_436_cov_11.401376_1 
I13.NODE_61358_length_382_cov_11.806283_1 
I13.NODE_61437_length_391_cov_7.948849_1 
I13.NODE_61578_length_852_cov_10.904929_1 
I13.NODE_61578_length_852_cov_10.904929_2 
I13.NODE_61616_length_394_cov_8.225888_1 
I13.NODE_61644_length_457_cov_9.102844_1 
I13.NODE_61645_length_422_cov_11.239337_1 
I13.NODE_61675_length_437_cov_8.423341_1 
I13.NODE_61794_length_444_cov_8.477477_1 
I13.NODE_61861_length_557_cov_9.041292_1 
I13.NODE_61919_length_471_cov_10.464968_1 
I13.NODE_61947_length_443_cov_6.390519_1 
I13.NODE_61947_length_443_cov_6.390519_2 
I13.NODE_61995_length_427_cov_7.512880_1 
I13.NODE_62009_length_577_cov_11.738301_1 
I13.NODE_62009_length_577_cov_11.738301_2 
I13.NODE_62057_length_437_cov_14.608696_1 
I13.NODE_62057_length_437_cov_14.608696_2 
I13.NODE_62073_length_471_cov_10.174098_1 
I13.NODE_62079_length_445_cov_8.384270_1 
I13.NODE_62115_length_933_cov_11.391212.1.928_1 
I13.NODE_62299_length_382_cov_10.609947_1 
I13.NODE_62419_length_435_cov_7.450575_1 
I13.NODE_62422_length_513_cov_6.426900.11.535_1 
I13.NODE_62435_length_487_cov_7.841889_1 
I13.NODE_62435_length_487_cov_7.841889_2 
I13.NODE_62479_length_407_cov_18.700245_1 
I13.NODE_62573_length_396_cov_8.090909_1 
I13.NODE_62573_length_396_cov_8.090909_2 
I13.NODE_62598_length_431_cov_13.742459_1 
I13.NODE_62608_length_442_cov_11.097285_1 
I13.NODE_62623_length_385_cov_6.093506_1 
I13.NODE_62667_length_731_cov_8.176471_1 
I13.NODE_62683_length_641_cov_7.308892_1 
I13.NODE_62702_length_407_cov_7.122850_1 
I13.NODE_62702_length_407_cov_7.122850_2 
I13.NODE_62737_length_776_cov_11.414948.1.725_1 
I13.NODE_62794_length_387_cov_8.927649_1 
I13.NODE_62821_length_433_cov_9.866051_1 
I13.NODE_62832_length_633_cov_7.364929.43.638_1 
I13.NODE_62891_length_504_cov_8.246032_1 
I13.NODE_62892_length_589_cov_9.624787_1 
I13.NODE_63025_length_573_cov_11.977312.1.566_1 
I13.NODE_63036_length_448_cov_7.941964_1 
I13.NODE_63151_length_379_cov_9.469657_1 
I13.NODE_63152_length_388_cov_7.224227_1 
I13.NODE_63154_length_406_cov_6.278325_1 
I13.NODE_63202_length_852_cov_9.388497_1 
I13.NODE_63202_length_852_cov_9.388497_2 
I13.NODE_63202_length_852_cov_9.388497_3 
I13.NODE_63283_length_459_cov_8.531590.1.468_1 
I13.NODE_63288_length_805_cov_10.885715_1 
I13.NODE_63311_length_464_cov_12.484914_1 
I13.NODE_63311_length_464_cov_12.484914_2 
I13.NODE_63316_length_540_cov_11.507407_1 
I13.NODE_63316_length_540_cov_11.507407_2 
I13.NODE_63396_length_414_cov_7.485507_1 
I13.NODE_63440_length_519_cov_9.822736_1 
I13.NODE_63440_length_519_cov_9.822736_2 
I13.NODE_63447_length_498_cov_10.929719.61.520_1 
I13.NODE_63458_length_539_cov_9.263451_1 
I13.NODE_63525_length_544_cov_10.299632_1 
I13.NODE_63525_length_544_cov_10.299632_2 
I13.NODE_63532_length_404_cov_8.603960_1 
I13.NODE_63534_length_403_cov_6.990075_1 
I13.NODE_63578_length_400_cov_5.857500_1 
I13.NODE_63578_length_400_cov_5.857500_2 
I13.NODE_63583_length_516_cov_10.116279_1 
I13.NODE_63603_length_495_cov_10.626263_1 
I13.NODE_63611_length_389_cov_10.491003_1 
I13.NODE_63676_length_721_cov_7.805825.1.730_1 
I13.NODE_63695_length_386_cov_11.147669_1 
I13.NODE_63699_length_389_cov_5.596401_1 
I13.NODE_63699_length_389_cov_5.596401_2 
I13.NODE_63717_length_600_cov_6.445000.192.622_1 
I13.NODE_63741_length_400_cov_6.662500_1 
I13.NODE_63761_length_498_cov_10.751004_1 
I13.NODE_63768_length_457_cov_9.225383_1 
I13.NODE_63782_length_586_cov_8.237202.1.590_1 
I13.NODE_63787_length_620_cov_10.720967_1 
I13.NODE_63794_length_384_cov_12.515625_1 
I13.NODE_63795_length_389_cov_14.786633_1 
I13.NODE_63806_length_455_cov_7.575824_1 
I13.NODE_63806_length_455_cov_7.575824_2 
I13.NODE_63843_length_663_cov_9.779789_1 
I13.NODE_63851_length_676_cov_11.242603_1 
I13.NODE_63851_length_676_cov_11.242603_2 
I13.NODE_63970_length_428_cov_10.967290_1 
I13.NODE_64006_length_522_cov_11.712644_1 
I13.NODE_64048_length_534_cov_10.801498_1 
I13.NODE_64048_length_534_cov_10.801498_2 
I13.NODE_64214_length_535_cov_9.050467_1 
I13.NODE_64214_length_535_cov_9.050467_2 
I13.NODE_64267_length_400_cov_8.450000_1 
I13.NODE_64280_length_517_cov_7.601547.1.423_1 
I13.NODE_64307_length_464_cov_9.963362_1 
I13.NODE_64344_length_609_cov_9.558292_1 
I13.NODE_64351_length_395_cov_8.164557_1 
I13.NODE_64351_length_395_cov_8.164557_2 
I13.NODE_64451_length_498_cov_9.720883.1.461_1 
I13.NODE_644_length_442_cov_11.886878_1 
I13.NODE_6478_length_413_cov_9.707022_1 
I13.NODE_65307_length_388_cov_11.131443_1 
I13.NODE_65307_length_388_cov_11.131443_2 
I13.NODE_65316_length_567_cov_10.056437.73.589_1 
I13.NODE_65325_length_810_cov_8.376543.111.832_1 
I13.NODE_65325_length_810_cov_8.376543.111.832_2 
I13.NODE_65469_length_417_cov_11.177458_1 
I13.NODE_65609_length_797_cov_10.865746.20.648_1 
I13.NODE_65611_length_489_cov_10.032720_1 
I13.NODE_65636_length_426_cov_11.645540_1 
I13.NODE_65659_length_1168_cov_12.540239_1 
I13.NODE_65659_length_1168_cov_12.540239_2 K00783
I13.NODE_65659_length_1168_cov_12.540239_3 
I13.NODE_65807_length_478_cov_11.380754_1 
I13.NODE_65807_length_478_cov_11.380754_2 
I13.NODE_65901_length_788_cov_11.317259.1.634_1 
I13.NODE_65901_length_788_cov_11.317259.1.634_2 
I13.NODE_65972_length_565_cov_10.890265_1 
I13.NODE_65972_length_565_cov_10.890265_2 
I13.NODE_66129_length_395_cov_7.005063_1 
I13.NODE_66129_length_395_cov_7.005063_2 
I13.NODE_6649_length_479_cov_7.920668_1 
I13.NODE_66608_length_569_cov_5.829525_1 
I13.NODE_66608_length_569_cov_5.829525_2 K09914
I13.NODE_66613_length_395_cov_9.632912_1 
I13.NODE_66751_length_526_cov_7.980989_1 
I13.NODE_66751_length_526_cov_7.980989_2 
I13.NODE_66756_length_754_cov_11.846154.1.657_1 
I13.NODE_66756_length_754_cov_11.846154.1.657_2 
I13.NODE_66767_length_387_cov_10.374677_1 
I13.NODE_66805_length_658_cov_9.013678.1.638_1 
I13.NODE_66851_length_383_cov_7.681462_1 
I13.NODE_66854_length_472_cov_8.970339_1 
I13.NODE_66898_length_402_cov_9.557214_1 
I13.NODE_66917_length_437_cov_12.926773_1 
I13.NODE_66921_length_588_cov_9.559524_1 
I13.NODE_66924_length_408_cov_7.137255_1 
I13.NODE_66924_length_408_cov_7.137255_2 
I13.NODE_66925_length_521_cov_12.074856.56.543_1 
I13.NODE_66951_length_771_cov_11.107653_1 
I13.NODE_66957_length_481_cov_10.382536_1 
I13.NODE_66987_length_542_cov_8.333948.23.564_1 
I13.NODE_66987_length_542_cov_8.333948.23.564_2 
I13.NODE_7191_length_529_cov_6.527410.1.422_1 
I13.NODE_72705_length_463_cov_11.211663_1 
I13.NODE_7394_length_760_cov_10.576316.1.683_1 
I13.NODE_7431_length_413_cov_13.455206_1 
I13.NODE_7452_length_516_cov_9.868217.1.500_1 
I13.NODE_7511_length_472_cov_9.586864_1 
I13.NODE_7511_length_472_cov_9.586864_2 
I13.NODE_7512_length_557_cov_14.664273.24.579_1 
I13.NODE_7512_length_557_cov_14.664273.24.579_2 K02536
I13.NODE_7551_length_409_cov_9.435207_1 
I13.NODE_7644_length_584_cov_11.188356_1 
I13.NODE_7728_length_450_cov_7.695556.17.472_1 
I13.NODE_7746_length_387_cov_7.708010_1 
I13.NODE_78113_length_385_cov_7.727273_1 
I13.NODE_78374_length_451_cov_7.310421_1 
I13.NODE_78414_length_619_cov_7.898223_1 
I13.NODE_78414_length_619_cov_7.898223_2 
I13.NODE_78421_length_382_cov_8.408377_1 
I13.NODE_78664_length_708_cov_13.953390_1 
I13.NODE_78664_length_708_cov_13.953390_2 
I13.NODE_78880_length_826_cov_11.223971.1.830_1 
I13.NODE_79008_length_385_cov_9.145454_1 
I13.NODE_79082_length_736_cov_10.167120_1 
I13.NODE_79082_length_736_cov_10.167120_2 
I13.NODE_79090_length_397_cov_10.745592_1 
I13.NODE_79090_length_397_cov_10.745592_2 
I13.NODE_79290_length_620_cov_10.311291.25.642_1 
I13.NODE_79417_length_410_cov_9.173171_1 
I13.NODE_79446_length_489_cov_10.576687_1 
I13.NODE_79449_length_430_cov_7.034883_1 
I13.NODE_79775_length_633_cov_9.428120_1 
I13.NODE_79891_length_498_cov_11.516065_1 
I13.NODE_79891_length_498_cov_11.516065_2 
I13.NODE_7998_length_551_cov_11.372051.71.573_1 
I13.NODE_7998_length_551_cov_11.372051.71.573_2 
I13.NODE_80122_length_587_cov_10.386712_1 
I13.NODE_80228_length_390_cov_8.089744_1 
I13.NODE_80443_length_531_cov_9.020716_1 
I13.NODE_80443_length_531_cov_9.020716_2 
I13.NODE_80827_length_389_cov_14.591260_1 
I13.NODE_80867_length_513_cov_6.766082.15.535_1 
I13.NODE_80965_length_522_cov_8.398467_1 
I13.NODE_81020_length_463_cov_7.796976_1 
I13.NODE_81083_length_600_cov_7.913333.109.622_1 
I13.NODE_81307_length_486_cov_9.028807_1 
I13.NODE_81414_length_540_cov_7.409259.17.562_1 
I13.NODE_81744_length_501_cov_11.221557_1 
I13.NODE_81819_length_591_cov_7.869712_1 
I13.NODE_81819_length_591_cov_7.869712_2 
I13.NODE_81906_length_398_cov_7.163317_1 
I13.NODE_82121_length_405_cov_7.992593_1 
I13.NODE_82217_length_380_cov_10.310526_1 
I13.NODE_82606_length_386_cov_10.992228_1 
I13.NODE_82614_length_427_cov_7.236534_1 
I13.NODE_83345_length_423_cov_11.477541_1 
I13.NODE_83440_length_379_cov_8.688654_1 
I13.NODE_83580_length_471_cov_10.197453.28.493_1 
I13.NODE_83580_length_471_cov_10.197453.28.493_2 
I13.NODE_83786_length_485_cov_8.107217.1.406_1 
I13.NODE_84084_length_438_cov_8.134704_1 
I13.NODE_86618_length_399_cov_6.213033_1 
I13.NODE_86618_length_399_cov_6.213033_2 
I13.NODE_86634_length_1123_cov_7.973286.276.1145_1 
I13.NODE_86634_length_1123_cov_7.973286.276.1145_2 
I13.NODE_86653_length_497_cov_9.247485_1 
I13.NODE_86653_length_497_cov_9.247485_2 
I13.NODE_86672_length_387_cov_8.447028_1 
I13.NODE_86712_length_1207_cov_8.526097.508.1229_1 
I13.NODE_86719_length_587_cov_9.207836_1 
I13.NODE_86757_length_620_cov_7.488709_1 
I13.NODE_86757_length_620_cov_7.488709_2 
I13.NODE_86770_length_511_cov_8.420744.93.533_1 
I13.NODE_86777_length_478_cov_7.855649_1 
I13.NODE_86877_length_475_cov_11.606316.84.497_1 
I13.NODE_86877_length_475_cov_11.606316.84.497_2 
I13.NODE_86878_length_576_cov_8.081597_1 
I13.NODE_87004_length_470_cov_8.119149_1 
I13.NODE_87233_length_391_cov_5.902813_1 
I13.NODE_87244_length_510_cov_9.001961_1 
I13.NODE_87359_length_495_cov_7.402020_1 
I13.NODE_87441_length_409_cov_8.322739_1 
I13.NODE_87542_length_513_cov_7.543859_1 
I13.NODE_87598_length_455_cov_10.184615_1 
I13.NODE_87608_length_424_cov_9.766509_1 
I13.NODE_87868_length_506_cov_10.389328_1 
I13.NODE_87868_length_506_cov_10.389328_2 
I13.NODE_87869_length_584_cov_8.157535_1 
I13.NODE_87869_length_584_cov_8.157535_2 
I13.NODE_87917_length_462_cov_7.337662_1 
I13.NODE_87928_length_381_cov_10.603675_1 
I13.NODE_87965_length_487_cov_7.856263_1 
I13.NODE_87965_length_487_cov_7.856263_2 
I13.NODE_87997_length_531_cov_8.781545_1 
I13.NODE_88030_length_675_cov_7.906667_1 
I13.NODE_88237_length_502_cov_7.904383_1 
I13.NODE_88935_length_610_cov_11.108196_1 
I13.NODE_89123_length_391_cov_8.240409_1 
I13.NODE_89233_length_525_cov_10.205714_1 
I13.NODE_89233_length_525_cov_10.205714_2 
I13.NODE_89494_length_1205_cov_13.722821.1.864_1 
I13.NODE_89494_length_1205_cov_13.722821.1.864_2 
I13.NODE_89602_length_450_cov_9.417778_1 
I13.NODE_89602_length_450_cov_9.417778_2 
I13.NODE_89745_length_545_cov_7.904587_1 
I13.NODE_89745_length_545_cov_7.904587_2 
I13.NODE_89989_length_755_cov_12.092715.1.402_1 
I13.NODE_89989_length_755_cov_12.092715.1.402_2 
I13.NODE_90318_length_396_cov_9.760101_1 
I13.NODE_90318_length_396_cov_9.760101_2 
I13.NODE_90487_length_493_cov_8.584179_1 
I13.NODE_90487_length_493_cov_8.584179_2 
I13.NODE_90503_length_386_cov_11.155440_1 
I13.NODE_90731_length_655_cov_9.302290_1 
I13.NODE_90811_length_548_cov_10.127737_1 
I13.NODE_90811_length_548_cov_10.127737_2 
I13.NODE_91351_length_652_cov_10.320552.95.674_1 
I13.NODE_91370_length_1054_cov_11.706831_1 
I13.NODE_91858_length_399_cov_6.849624_1 
I13.NODE_92235_length_544_cov_8.356618.1.416_1 
I13.NODE_93031_length_1145_cov_6.624454.1.654_1 
I13.NODE_93365_length_582_cov_6.869416.1.502_1 
I13.NODE_93393_length_608_cov_9.187500_1 
I13.NODE_93909_length_492_cov_7.036585_1 
I13.NODE_94129_length_380_cov_10.726315_1 
I13.NODE_9415_length_424_cov_7.639151_1 
I13.NODE_9430_length_449_cov_7.581292_1 
I13.NODE_94448_length_424_cov_8.990566_1 
I13.NODE_94448_length_424_cov_8.990566_2 
I13.NODE_95172_length_562_cov_8.080071.66.514_1 
I13.NODE_95172_length_562_cov_8.080071.66.514_2 
I13.NODE_95378_length_630_cov_11.093651.225.652_1 
I13.NODE_95516_length_515_cov_10.640777_1 
I13.NODE_95516_length_515_cov_10.640777_2 
I13.NODE_95951_length_1025_cov_8.327805.86.1047_1 
I13.NODE_95951_length_1025_cov_8.327805.86.1047_2 
I13.NODE_96660_length_809_cov_9.181705_1 
I13.NODE_96772_length_386_cov_13.233161_1 
I13.NODE_96791_length_414_cov_8.632851_1 
I13.NODE_97048_length_381_cov_11.144357_1 
I13.NODE_97132_length_395_cov_9.078481_1 
I13.NODE_97165_length_402_cov_9.967662_1 
I13.NODE_97165_length_402_cov_9.967662_2 
I13.NODE_97214_length_517_cov_9.257254.100.539_1 
I13.NODE_97214_length_517_cov_9.257254.100.539_2 
I13.NODE_97424_length_393_cov_7.183206_1 
I13.NODE_9845_length_458_cov_11.362446_1 
I13.NODE_99168_length_734_cov_9.613079_1 
I13.NODE_99168_length_734_cov_9.613079_2 
I13.NODE_99439_length_453_cov_8.706402_1 
I13.NODE_99439_length_453_cov_8.706402_2 
I2.NODE_207_length_16610_cov_164.769363_1 
I2.NODE_207_length_16610_cov_164.769363_10 
I2.NODE_207_length_16610_cov_164.769363_11 
I2.NODE_207_length_16610_cov_164.769363_12 
I2.NODE_207_length_16610_cov_164.769363_13 
I2.NODE_207_length_16610_cov_164.769363_14 
I2.NODE_207_length_16610_cov_164.769363_15 
I2.NODE_207_length_16610_cov_164.769363_16 
I2.NODE_207_length_16610_cov_164.769363_17 
I2.NODE_207_length_16610_cov_164.769363_18 
I2.NODE_207_length_16610_cov_164.769363_19 K07043
I2.NODE_207_length_16610_cov_164.769363_2 
I2.NODE_207_length_16610_cov_164.769363_20 K02337
I2.NODE_207_length_16610_cov_164.769363_21 
I2.NODE_207_length_16610_cov_164.769363_3 
I2.NODE_207_length_16610_cov_164.769363_4 
I2.NODE_207_length_16610_cov_164.769363_5 
I2.NODE_207_length_16610_cov_164.769363_6 
I2.NODE_207_length_16610_cov_164.769363_7 
I2.NODE_207_length_16610_cov_164.769363_8 
I2.NODE_207_length_16610_cov_164.769363_9 
I2.NODE_211_length_18038_cov_165.714264_1 
I2.NODE_211_length_18038_cov_165.714264_10 
I2.NODE_211_length_18038_cov_165.714264_11 
I2.NODE_211_length_18038_cov_165.714264_12 
I2.NODE_211_length_18038_cov_165.714264_13 K02031
I2.NODE_211_length_18038_cov_165.714264_14 K02035
I2.NODE_211_length_18038_cov_165.714264_15 K02034
I2.NODE_211_length_18038_cov_165.714264_16 K02033
I2.NODE_211_length_18038_cov_165.714264_2 K00260
I2.NODE_211_length_18038_cov_165.714264_3 
I2.NODE_211_length_18038_cov_165.714264_4 K06920
I2.NODE_211_length_18038_cov_165.714264_5 K01142
I2.NODE_211_length_18038_cov_165.714264_6 
I2.NODE_211_length_18038_cov_165.714264_7 K01011
I2.NODE_211_length_18038_cov_165.714264_8 K03574
I2.NODE_211_length_18038_cov_165.714264_9 
I2.NODE_273_length_12937_cov_167.954086_1 
I2.NODE_273_length_12937_cov_167.954086_10 
I2.NODE_273_length_12937_cov_167.954086_11 
I2.NODE_273_length_12937_cov_167.954086_12 K09815
I2.NODE_273_length_12937_cov_167.954086_13 K09817
I2.NODE_273_length_12937_cov_167.954086_2 
I2.NODE_273_length_12937_cov_167.954086_3 K00018
I2.NODE_273_length_12937_cov_167.954086_4 K01775
I2.NODE_273_length_12937_cov_167.954086_5 
I2.NODE_273_length_12937_cov_167.954086_6 
I2.NODE_273_length_12937_cov_167.954086_7 
I2.NODE_273_length_12937_cov_167.954086_8 
I2.NODE_273_length_12937_cov_167.954086_9 
I2.NODE_308_length_7161_cov_169.427872.1.7242_1 K08483
I2.NODE_308_length_7161_cov_169.427872.1.7242_2 K11189
I2.NODE_308_length_7161_cov_169.427872.1.7242_3 
I2.NODE_308_length_7161_cov_169.427872.1.7242_4 
I2.NODE_308_length_7161_cov_169.427872.1.7242_5 
I2.NODE_308_length_7161_cov_169.427872.1.7242_6 K01940
I2.NODE_308_length_7161_cov_169.427872.1.7242_7 K01755
I2.NODE_330_length_38170_cov_165.299423_1 K03733
I2.NODE_330_length_38170_cov_165.299423_10 
I2.NODE_330_length_38170_cov_165.299423_11 
I2.NODE_330_length_38170_cov_165.299423_12 
I2.NODE_330_length_38170_cov_165.299423_13 
I2.NODE_330_length_38170_cov_165.299423_14 
I2.NODE_330_length_38170_cov_165.299423_15 
I2.NODE_330_length_38170_cov_165.299423_16 
I2.NODE_330_length_38170_cov_165.299423_17 K11144
I2.NODE_330_length_38170_cov_165.299423_18 
I2.NODE_330_length_38170_cov_165.299423_19 
I2.NODE_330_length_38170_cov_165.299423_2 
I2.NODE_330_length_38170_cov_165.299423_20 
I2.NODE_330_length_38170_cov_165.299423_21 
I2.NODE_330_length_38170_cov_165.299423_22 
I2.NODE_330_length_38170_cov_165.299423_23 
I2.NODE_330_length_38170_cov_165.299423_24 
I2.NODE_330_length_38170_cov_165.299423_25 
I2.NODE_330_length_38170_cov_165.299423_26 
I2.NODE_330_length_38170_cov_165.299423_27 
I2.NODE_330_length_38170_cov_165.299423_28 
I2.NODE_330_length_38170_cov_165.299423_29 
I2.NODE_330_length_38170_cov_165.299423_3 
I2.NODE_330_length_38170_cov_165.299423_30 
I2.NODE_330_length_38170_cov_165.299423_31 
I2.NODE_330_length_38170_cov_165.299423_32 
I2.NODE_330_length_38170_cov_165.299423_33 
I2.NODE_330_length_38170_cov_165.299423_34 
I2.NODE_330_length_38170_cov_165.299423_35 
I2.NODE_330_length_38170_cov_165.299423_36 
I2.NODE_330_length_38170_cov_165.299423_37 
I2.NODE_330_length_38170_cov_165.299423_38 
I2.NODE_330_length_38170_cov_165.299423_39 
I2.NODE_330_length_38170_cov_165.299423_4 
I2.NODE_330_length_38170_cov_165.299423_40 
I2.NODE_330_length_38170_cov_165.299423_41 
I2.NODE_330_length_38170_cov_165.299423_42 
I2.NODE_330_length_38170_cov_165.299423_43 
I2.NODE_330_length_38170_cov_165.299423_44 
I2.NODE_330_length_38170_cov_165.299423_45 
I2.NODE_330_length_38170_cov_165.299423_46 
I2.NODE_330_length_38170_cov_165.299423_5 
I2.NODE_330_length_38170_cov_165.299423_6 
I2.NODE_330_length_38170_cov_165.299423_7 
I2.NODE_330_length_38170_cov_165.299423_8 
I2.NODE_330_length_38170_cov_165.299423_9 
I2.NODE_333_length_7108_cov_166.613388_1 
I2.NODE_333_length_7108_cov_166.613388_2 
I2.NODE_333_length_7108_cov_166.613388_3 
I2.NODE_333_length_7108_cov_166.613388_4 
I2.NODE_333_length_7108_cov_166.613388_5 
I2.NODE_333_length_7108_cov_166.613388_6 
I2.NODE_347_length_21277_cov_189.898483_1 
I2.NODE_347_length_21277_cov_189.898483_10 
I2.NODE_347_length_21277_cov_189.898483_11 
I2.NODE_347_length_21277_cov_189.898483_12 
I2.NODE_347_length_21277_cov_189.898483_13 
I2.NODE_347_length_21277_cov_189.898483_14 
I2.NODE_347_length_21277_cov_189.898483_15 
I2.NODE_347_length_21277_cov_189.898483_16 
I2.NODE_347_length_21277_cov_189.898483_17 
I2.NODE_347_length_21277_cov_189.898483_18 
I2.NODE_347_length_21277_cov_189.898483_19 K01246
I2.NODE_347_length_21277_cov_189.898483_2 
I2.NODE_347_length_21277_cov_189.898483_20 K07150
I2.NODE_347_length_21277_cov_189.898483_3 
I2.NODE_347_length_21277_cov_189.898483_4 
I2.NODE_347_length_21277_cov_189.898483_5 
I2.NODE_347_length_21277_cov_189.898483_6 
I2.NODE_347_length_21277_cov_189.898483_7 
I2.NODE_347_length_21277_cov_189.898483_8 
I2.NODE_347_length_21277_cov_189.898483_9 
I2.NODE_398_length_4176_cov_172.093155_1 
I2.NODE_398_length_4176_cov_172.093155_2 K02014
I2.NODE_398_length_4176_cov_172.093155_3 
I2.NODE_398_length_4176_cov_172.093155_4 
I2.NODE_438_length_7231_cov_172.040802_1 K03326
I2.NODE_438_length_7231_cov_172.040802_2 K08161
I2.NODE_438_length_7231_cov_172.040802_3 
I2.NODE_438_length_7231_cov_172.040802_4 
I2.NODE_438_length_7231_cov_172.040802_5 
I2.NODE_438_length_7231_cov_172.040802_6 K01657
I2.NODE_438_length_7231_cov_172.040802_7 
I2.NODE_449_length_27266_cov_183.428146_1 
I2.NODE_449_length_27266_cov_183.428146_10 
I2.NODE_449_length_27266_cov_183.428146_11 
I2.NODE_449_length_27266_cov_183.428146_12 K02843
I2.NODE_449_length_27266_cov_183.428146_13 K00996
I2.NODE_449_length_27266_cov_183.428146_14 
I2.NODE_449_length_27266_cov_183.428146_15 
I2.NODE_449_length_27266_cov_183.428146_16 K09824
I2.NODE_449_length_27266_cov_183.428146_17 K12984
I2.NODE_449_length_27266_cov_183.428146_18 K00745
I2.NODE_449_length_27266_cov_183.428146_19 K01002
I2.NODE_449_length_27266_cov_183.428146_2 
I2.NODE_449_length_27266_cov_183.428146_20 K11131
I2.NODE_449_length_27266_cov_183.428146_21 
I2.NODE_449_length_27266_cov_183.428146_22 K03699
I2.NODE_449_length_27266_cov_183.428146_3 
I2.NODE_449_length_27266_cov_183.428146_4 
I2.NODE_449_length_27266_cov_183.428146_5 
I2.NODE_449_length_27266_cov_183.428146_6 
I2.NODE_449_length_27266_cov_183.428146_7 
I2.NODE_449_length_27266_cov_183.428146_8 
I2.NODE_449_length_27266_cov_183.428146_9 
I2.NODE_544_length_8349_cov_191.746796_1 
I2.NODE_544_length_8349_cov_191.746796_2 
I2.NODE_544_length_8349_cov_191.746796_3 
I2.NODE_544_length_8349_cov_191.746796_4 K07452
I2.NODE_544_length_8349_cov_191.746796_5 
I2.NODE_544_length_8349_cov_191.746796_6 
I2.NODE_596_length_17155_cov_164.882721_1 
I2.NODE_596_length_17155_cov_164.882721_10 K02338
I2.NODE_596_length_17155_cov_164.882721_11 K02313
I2.NODE_596_length_17155_cov_164.882721_12 K02914
I2.NODE_596_length_17155_cov_164.882721_13 K03536
I2.NODE_596_length_17155_cov_164.882721_14 K08998
I2.NODE_596_length_17155_cov_164.882721_15 K03217
I2.NODE_596_length_17155_cov_164.882721_16 K06346
I2.NODE_596_length_17155_cov_164.882721_2 
I2.NODE_596_length_17155_cov_164.882721_3 
I2.NODE_596_length_17155_cov_164.882721_4 K03293
I2.NODE_596_length_17155_cov_164.882721_5 K02470
I2.NODE_596_length_17155_cov_164.882721_6 
I2.NODE_596_length_17155_cov_164.882721_7 
I2.NODE_596_length_17155_cov_164.882721_8 K03629
I2.NODE_596_length_17155_cov_164.882721_9 
I2.NODE_667_length_947_cov_170.628296_1 
I2.NODE_667_length_947_cov_170.628296_2 K02114
I2.NODE_667_length_947_cov_170.628296_3 
I2.NODE_700_length_571_cov_321.434326_1 
I2.NODE_745_length_404_cov_271.638611_1 
I2.NODE_754_length_19809_cov_187.275070_1 
I2.NODE_754_length_19809_cov_187.275070_10 
I2.NODE_754_length_19809_cov_187.275070_11 
I2.NODE_754_length_19809_cov_187.275070_12 
I2.NODE_754_length_19809_cov_187.275070_13 
I2.NODE_754_length_19809_cov_187.275070_14 K01649
I2.NODE_754_length_19809_cov_187.275070_15 K01703
I2.NODE_754_length_19809_cov_187.275070_2 
I2.NODE_754_length_19809_cov_187.275070_3 
I2.NODE_754_length_19809_cov_187.275070_4 
I2.NODE_754_length_19809_cov_187.275070_5 K07316
I2.NODE_754_length_19809_cov_187.275070_6 
I2.NODE_754_length_19809_cov_187.275070_7 
I2.NODE_754_length_19809_cov_187.275070_8 
I2.NODE_754_length_19809_cov_187.275070_9 
I2.NODE_758_length_388_cov_168.770615_1 K02939
I3.NODE_159_length_33459_cov_150.839920.2.33547_1 
I3.NODE_159_length_33459_cov_150.839920.2.33547_10 K03785
I3.NODE_159_length_33459_cov_150.839920.2.33547_11 K00014
I3.NODE_159_length_33459_cov_150.839920.2.33547_12 K04093 K04518
I3.NODE_159_length_33459_cov_150.839920.2.33547_13 K01736
I3.NODE_159_length_33459_cov_150.839920.2.33547_14 K00800
I3.NODE_159_length_33459_cov_150.839920.2.33547_15 K01735
I3.NODE_159_length_33459_cov_150.839920.2.33547_16 K03856
I3.NODE_159_length_33459_cov_150.839920.2.33547_17 
I3.NODE_159_length_33459_cov_150.839920.2.33547_18 K02348
I3.NODE_159_length_33459_cov_150.839920.2.33547_19 
I3.NODE_159_length_33459_cov_150.839920.2.33547_2 
I3.NODE_159_length_33459_cov_150.839920.2.33547_20 K00526
I3.NODE_159_length_33459_cov_150.839920.2.33547_21 K00525
I3.NODE_159_length_33459_cov_150.839920.2.33547_22 
I3.NODE_159_length_33459_cov_150.839920.2.33547_23 K00086
I3.NODE_159_length_33459_cov_150.839920.2.33547_24 
I3.NODE_159_length_33459_cov_150.839920.2.33547_25 
I3.NODE_159_length_33459_cov_150.839920.2.33547_26 K03309
I3.NODE_159_length_33459_cov_150.839920.2.33547_27 
I3.NODE_159_length_33459_cov_150.839920.2.33547_28 
I3.NODE_159_length_33459_cov_150.839920.2.33547_29 K02073
I3.NODE_159_length_33459_cov_150.839920.2.33547_3 
I3.NODE_159_length_33459_cov_150.839920.2.33547_30 
I3.NODE_159_length_33459_cov_150.839920.2.33547_4 K07005
I3.NODE_159_length_33459_cov_150.839920.2.33547_5 
I3.NODE_159_length_33459_cov_150.839920.2.33547_6 
I3.NODE_159_length_33459_cov_150.839920.2.33547_7 K06901
I3.NODE_159_length_33459_cov_150.839920.2.33547_8 K13643
I3.NODE_159_length_33459_cov_150.839920.2.33547_9 K08161
I3.NODE_233_length_11907_cov_152.345840_1 K09807
I3.NODE_233_length_11907_cov_152.345840_10 
I3.NODE_233_length_11907_cov_152.345840_2 K03183
I3.NODE_233_length_11907_cov_152.345840_3 K07862
I3.NODE_233_length_11907_cov_152.345840_4 K00382
I3.NODE_233_length_11907_cov_152.345840_5 
I3.NODE_233_length_11907_cov_152.345840_6 K03548
I3.NODE_233_length_11907_cov_152.345840_7 K03286
I3.NODE_233_length_11907_cov_152.345840_8 
I3.NODE_233_length_11907_cov_152.345840_9 
I3.NODE_285_length_26474_cov_152.088318.1.26560_1 
I3.NODE_285_length_26474_cov_152.088318.1.26560_10 K00762
I3.NODE_285_length_26474_cov_152.088318.1.26560_11 
I3.NODE_285_length_26474_cov_152.088318.1.26560_12 
I3.NODE_285_length_26474_cov_152.088318.1.26560_13 K10947
I3.NODE_285_length_26474_cov_152.088318.1.26560_14 K01362
I3.NODE_285_length_26474_cov_152.088318.1.26560_15 K07776
I3.NODE_285_length_26474_cov_152.088318.1.26560_16 K10681
I3.NODE_285_length_26474_cov_152.088318.1.26560_17 K01960
I3.NODE_285_length_26474_cov_152.088318.1.26560_18 
I3.NODE_285_length_26474_cov_152.088318.1.26560_19 
I3.NODE_285_length_26474_cov_152.088318.1.26560_2 
I3.NODE_285_length_26474_cov_152.088318.1.26560_20 
I3.NODE_285_length_26474_cov_152.088318.1.26560_21 
I3.NODE_285_length_26474_cov_152.088318.1.26560_22 K11931
I3.NODE_285_length_26474_cov_152.088318.1.26560_23 K08590
I3.NODE_285_length_26474_cov_152.088318.1.26560_24 
I3.NODE_285_length_26474_cov_152.088318.1.26560_25 K11382
I3.NODE_285_length_26474_cov_152.088318.1.26560_26 
I3.NODE_285_length_26474_cov_152.088318.1.26560_27 
I3.NODE_285_length_26474_cov_152.088318.1.26560_28 
I3.NODE_285_length_26474_cov_152.088318.1.26560_29 
I3.NODE_285_length_26474_cov_152.088318.1.26560_3 K02548
I3.NODE_285_length_26474_cov_152.088318.1.26560_4 
I3.NODE_285_length_26474_cov_152.088318.1.26560_5 K01489
I3.NODE_285_length_26474_cov_152.088318.1.26560_6 K00756
I3.NODE_285_length_26474_cov_152.088318.1.26560_7 K01619
I3.NODE_285_length_26474_cov_152.088318.1.26560_8 K02342
I3.NODE_285_length_26474_cov_152.088318.1.26560_9 K01591
I3.NODE_405_length_14169_cov_150.599197_1 K03650
I3.NODE_405_length_14169_cov_150.599197_10 
I3.NODE_405_length_14169_cov_150.599197_11 
I3.NODE_405_length_14169_cov_150.599197_2 K03495
I3.NODE_405_length_14169_cov_150.599197_3 K03501
I3.NODE_405_length_14169_cov_150.599197_4 K00547
I3.NODE_405_length_14169_cov_150.599197_5 K00548
I3.NODE_405_length_14169_cov_150.599197_6 
I3.NODE_405_length_14169_cov_150.599197_7 K03496
I3.NODE_405_length_14169_cov_150.599197_8 K03497
I3.NODE_405_length_14169_cov_150.599197_9 
I3.NODE_424_length_4979_cov_156.073502_1 
I3.NODE_424_length_4979_cov_156.073502_2 K03074
I3.NODE_424_length_4979_cov_156.073502_3 K03072
I3.NODE_424_length_4979_cov_156.073502_4 K01934
I3.NODE_424_length_4979_cov_156.073502_5 K03210
I3.NODE_424_length_4979_cov_156.073502_6 
I3.NODE_431_length_44036_cov_149.795212_1 
I3.NODE_431_length_44036_cov_149.795212_10 K09825
I3.NODE_431_length_44036_cov_149.795212_11 K05592
I3.NODE_431_length_44036_cov_149.795212_12 
I3.NODE_431_length_44036_cov_149.795212_13 
I3.NODE_431_length_44036_cov_149.795212_14 
I3.NODE_431_length_44036_cov_149.795212_15 
I3.NODE_431_length_44036_cov_149.795212_16 K00128
I3.NODE_431_length_44036_cov_149.795212_17 K06959
I3.NODE_431_length_44036_cov_149.795212_18 K00287
I3.NODE_431_length_44036_cov_149.795212_19 K00560
I3.NODE_431_length_44036_cov_149.795212_2 K00797
I3.NODE_431_length_44036_cov_149.795212_20 K03654
I3.NODE_431_length_44036_cov_149.795212_21 K11928
I3.NODE_431_length_44036_cov_149.795212_22 
I3.NODE_431_length_44036_cov_149.795212_23 
I3.NODE_431_length_44036_cov_149.795212_24 K03737
I3.NODE_431_length_44036_cov_149.795212_25 K09681
I3.NODE_431_length_44036_cov_149.795212_26 
I3.NODE_431_length_44036_cov_149.795212_27 
I3.NODE_431_length_44036_cov_149.795212_28 K02511
I3.NODE_431_length_44036_cov_149.795212_29 
I3.NODE_431_length_44036_cov_149.795212_3 
I3.NODE_431_length_44036_cov_149.795212_30 
I3.NODE_431_length_44036_cov_149.795212_31 
I3.NODE_431_length_44036_cov_149.795212_32 
I3.NODE_431_length_44036_cov_149.795212_33 K01643
I3.NODE_431_length_44036_cov_149.795212_34 K01644
I3.NODE_431_length_44036_cov_149.795212_35 
I3.NODE_431_length_44036_cov_149.795212_36 K03319
I3.NODE_431_length_44036_cov_149.795212_37 
I3.NODE_431_length_44036_cov_149.795212_38 K13634
I3.NODE_431_length_44036_cov_149.795212_39 K06890
I3.NODE_431_length_44036_cov_149.795212_4 K03768
I3.NODE_431_length_44036_cov_149.795212_5 K12164
I3.NODE_431_length_44036_cov_149.795212_6 K01759
I3.NODE_431_length_44036_cov_149.795212_7 K03546
I3.NODE_431_length_44036_cov_149.795212_8 K03547
I3.NODE_431_length_44036_cov_149.795212_9 K01151
I3.NODE_455_length_14888_cov_149.468628_1 
I3.NODE_455_length_14888_cov_149.468628_10 K00425
I3.NODE_455_length_14888_cov_149.468628_11 
I3.NODE_455_length_14888_cov_149.468628_12 K03638
I3.NODE_455_length_14888_cov_149.468628_13 
I3.NODE_455_length_14888_cov_149.468628_14 
I3.NODE_455_length_14888_cov_149.468628_2 K02034
I3.NODE_455_length_14888_cov_149.468628_3 K02033
I3.NODE_455_length_14888_cov_149.468628_4 K00868
I3.NODE_455_length_14888_cov_149.468628_5 
I3.NODE_455_length_14888_cov_149.468628_6 
I3.NODE_455_length_14888_cov_149.468628_7 
I3.NODE_455_length_14888_cov_149.468628_8 K06148
I3.NODE_455_length_14888_cov_149.468628_9 K00426
I3.NODE_463_length_9018_cov_150.351410_1 K01677
I3.NODE_463_length_9018_cov_150.351410_2 K01678
I3.NODE_463_length_9018_cov_150.351410_3 
I3.NODE_463_length_9018_cov_150.351410_4 
I3.NODE_463_length_9018_cov_150.351410_5 
I3.NODE_463_length_9018_cov_150.351410_6 K00378
I3.NODE_463_length_9018_cov_150.351410_7 K01752
I3.NODE_463_length_9018_cov_150.351410_8 
I3.NODE_495_length_52521_cov_158.938705_1 
I3.NODE_495_length_52521_cov_158.938705_10 K08223
I3.NODE_495_length_52521_cov_158.938705_11 K01939
I3.NODE_495_length_52521_cov_158.938705_12 K03892
I3.NODE_495_length_52521_cov_158.938705_13 K02346
I3.NODE_495_length_52521_cov_158.938705_14 
I3.NODE_495_length_52521_cov_158.938705_15 K03781
I3.NODE_495_length_52521_cov_158.938705_16 
I3.NODE_495_length_52521_cov_158.938705_17 
I3.NODE_495_length_52521_cov_158.938705_18 
I3.NODE_495_length_52521_cov_158.938705_19 
I3.NODE_495_length_52521_cov_158.938705_2 
I3.NODE_495_length_52521_cov_158.938705_20 
I3.NODE_495_length_52521_cov_158.938705_21 
I3.NODE_495_length_52521_cov_158.938705_22 K00358
I3.NODE_495_length_52521_cov_158.938705_23 
I3.NODE_495_length_52521_cov_158.938705_24 
I3.NODE_495_length_52521_cov_158.938705_25 K06193
I3.NODE_495_length_52521_cov_158.938705_26 
I3.NODE_495_length_52521_cov_158.938705_27 
I3.NODE_495_length_52521_cov_158.938705_28 
I3.NODE_495_length_52521_cov_158.938705_29 K04564
I3.NODE_495_length_52521_cov_158.938705_3 
I3.NODE_495_length_52521_cov_158.938705_30 K09155
I3.NODE_495_length_52521_cov_158.938705_31 
I3.NODE_495_length_52521_cov_158.938705_32 K00266
I3.NODE_495_length_52521_cov_158.938705_33 
I3.NODE_495_length_52521_cov_158.938705_34 
I3.NODE_495_length_52521_cov_158.938705_35 K00625
I3.NODE_495_length_52521_cov_158.938705_36 K07322
I3.NODE_495_length_52521_cov_158.938705_37 
I3.NODE_495_length_52521_cov_158.938705_38 K00432
I3.NODE_495_length_52521_cov_158.938705_39 K07497
I3.NODE_495_length_52521_cov_158.938705_4 K03561
I3.NODE_495_length_52521_cov_158.938705_40 
I3.NODE_495_length_52521_cov_158.938705_41 
I3.NODE_495_length_52521_cov_158.938705_42 
I3.NODE_495_length_52521_cov_158.938705_43 
I3.NODE_495_length_52521_cov_158.938705_44 
I3.NODE_495_length_52521_cov_158.938705_45 
I3.NODE_495_length_52521_cov_158.938705_46 
I3.NODE_495_length_52521_cov_158.938705_47 
I3.NODE_495_length_52521_cov_158.938705_48 K07644
I3.NODE_495_length_52521_cov_158.938705_49 K07672
I3.NODE_495_length_52521_cov_158.938705_5 
I3.NODE_495_length_52521_cov_158.938705_50 K00239
I3.NODE_495_length_52521_cov_158.938705_51 K00240
I3.NODE_495_length_52521_cov_158.938705_52 K03389
I3.NODE_495_length_52521_cov_158.938705_53 
I3.NODE_495_length_52521_cov_158.938705_54 
I3.NODE_495_length_52521_cov_158.938705_55 
I3.NODE_495_length_52521_cov_158.938705_56 
I3.NODE_495_length_52521_cov_158.938705_57 K03559
I3.NODE_495_length_52521_cov_158.938705_58 
I3.NODE_495_length_52521_cov_158.938705_6 
I3.NODE_495_length_52521_cov_158.938705_7 
I3.NODE_495_length_52521_cov_158.938705_8 
I3.NODE_495_length_52521_cov_158.938705_9 K01756
I3.NODE_50_length_29761_cov_149.937363_1 
I3.NODE_50_length_29761_cov_149.937363_10 K00943
I3.NODE_50_length_29761_cov_149.937363_11 K02341
I3.NODE_50_length_29761_cov_149.937363_12 
I3.NODE_50_length_29761_cov_149.937363_13 
I3.NODE_50_length_29761_cov_149.937363_14 K07056
I3.NODE_50_length_29761_cov_149.937363_15 K01874
I3.NODE_50_length_29761_cov_149.937363_16 K03424
I3.NODE_50_length_29761_cov_149.937363_17 K01514
I3.NODE_50_length_29761_cov_149.937363_18 
I3.NODE_50_length_29761_cov_149.937363_19 K00937
I3.NODE_50_length_29761_cov_149.937363_2 
I3.NODE_50_length_29761_cov_149.937363_20 
I3.NODE_50_length_29761_cov_149.937363_21 K12267
I3.NODE_50_length_29761_cov_149.937363_22 
I3.NODE_50_length_29761_cov_149.937363_23 
I3.NODE_50_length_29761_cov_149.937363_24 K05985
I3.NODE_50_length_29761_cov_149.937363_25 K02528
I3.NODE_50_length_29761_cov_149.937363_26 K03312
I3.NODE_50_length_29761_cov_149.937363_3 K03313
I3.NODE_50_length_29761_cov_149.937363_4 
I3.NODE_50_length_29761_cov_149.937363_5 K09685
I3.NODE_50_length_29761_cov_149.937363_6 K04042
I3.NODE_50_length_29761_cov_149.937363_7 K00948
I3.NODE_50_length_29761_cov_149.937363_8 K01056
I3.NODE_50_length_29761_cov_149.937363_9 K01582
I3.NODE_513_length_21808_cov_149.085068_1 
I3.NODE_513_length_21808_cov_149.085068_10 
I3.NODE_513_length_21808_cov_149.085068_11 K01207
I3.NODE_513_length_21808_cov_149.085068_12 K03281
I3.NODE_513_length_21808_cov_149.085068_13 
I3.NODE_513_length_21808_cov_149.085068_14 K07090
I3.NODE_513_length_21808_cov_149.085068_15 K06911
I3.NODE_513_length_21808_cov_149.085068_16 
I3.NODE_513_length_21808_cov_149.085068_17 
I3.NODE_513_length_21808_cov_149.085068_18 
I3.NODE_513_length_21808_cov_149.085068_19 
I3.NODE_513_length_21808_cov_149.085068_2 
I3.NODE_513_length_21808_cov_149.085068_20 
I3.NODE_513_length_21808_cov_149.085068_21 K05786
I3.NODE_513_length_21808_cov_149.085068_22 
I3.NODE_513_length_21808_cov_149.085068_3 K02445
I3.NODE_513_length_21808_cov_149.085068_4 
I3.NODE_513_length_21808_cov_149.085068_5 
I3.NODE_513_length_21808_cov_149.085068_6 K03712
I3.NODE_513_length_21808_cov_149.085068_7 
I3.NODE_513_length_21808_cov_149.085068_8 K01607
I3.NODE_513_length_21808_cov_149.085068_9 
I3.NODE_572_length_57170_cov_149.800613_1 K12690
I3.NODE_572_length_57170_cov_149.800613_10 K07160
I3.NODE_572_length_57170_cov_149.800613_11 
I3.NODE_572_length_57170_cov_149.800613_12 
I3.NODE_572_length_57170_cov_149.800613_13 K03147
I3.NODE_572_length_57170_cov_149.800613_14 K04086
I3.NODE_572_length_57170_cov_149.800613_15 
I3.NODE_572_length_57170_cov_149.800613_16 
I3.NODE_572_length_57170_cov_149.800613_17 
I3.NODE_572_length_57170_cov_149.800613_18 K01154
I3.NODE_572_length_57170_cov_149.800613_19 K03427
I3.NODE_572_length_57170_cov_149.800613_2 
I3.NODE_572_length_57170_cov_149.800613_20 K01153
I3.NODE_572_length_57170_cov_149.800613_21 
I3.NODE_572_length_57170_cov_149.800613_22 
I3.NODE_572_length_57170_cov_149.800613_23 
I3.NODE_572_length_57170_cov_149.800613_24 
I3.NODE_572_length_57170_cov_149.800613_25 
I3.NODE_572_length_57170_cov_149.800613_26 
I3.NODE_572_length_57170_cov_149.800613_27 K00027
I3.NODE_572_length_57170_cov_149.800613_28 K01611
I3.NODE_572_length_57170_cov_149.800613_29 K07095
I3.NODE_572_length_57170_cov_149.800613_3 
I3.NODE_572_length_57170_cov_149.800613_30 K01516
I3.NODE_572_length_57170_cov_149.800613_31 K00989
I3.NODE_572_length_57170_cov_149.800613_32 K04768
I3.NODE_572_length_57170_cov_149.800613_33 K01473
I3.NODE_572_length_57170_cov_149.800613_34 
I3.NODE_572_length_57170_cov_149.800613_35 
I3.NODE_572_length_57170_cov_149.800613_36 K01776
I3.NODE_572_length_57170_cov_149.800613_37 K07107
I3.NODE_572_length_57170_cov_149.800613_38 
I3.NODE_572_length_57170_cov_149.800613_39 
I3.NODE_572_length_57170_cov_149.800613_4 
I3.NODE_572_length_57170_cov_149.800613_40 K00540
I3.NODE_572_length_57170_cov_149.800613_41 K07090
I3.NODE_572_length_57170_cov_149.800613_42 
I3.NODE_572_length_57170_cov_149.800613_43 K02072
I3.NODE_572_length_57170_cov_149.800613_44 K02071
I3.NODE_572_length_57170_cov_149.800613_45 K00824
I3.NODE_572_length_57170_cov_149.800613_46 
I3.NODE_572_length_57170_cov_149.800613_47 
I3.NODE_572_length_57170_cov_149.800613_5 
I3.NODE_572_length_57170_cov_149.800613_6 
I3.NODE_572_length_57170_cov_149.800613_7 K06350
I3.NODE_572_length_57170_cov_149.800613_8 K06351
I3.NODE_572_length_57170_cov_149.800613_9 
I3.NODE_587_length_20152_cov_151.914154_1 K00145
I3.NODE_587_length_20152_cov_151.914154_10 
I3.NODE_587_length_20152_cov_151.914154_11 
I3.NODE_587_length_20152_cov_151.914154_12 
I3.NODE_587_length_20152_cov_151.914154_13 
I3.NODE_587_length_20152_cov_151.914154_14 K01104
I3.NODE_587_length_20152_cov_151.914154_15 
I3.NODE_587_length_20152_cov_151.914154_16 
I3.NODE_587_length_20152_cov_151.914154_17 K06207
I3.NODE_587_length_20152_cov_151.914154_18 
I3.NODE_587_length_20152_cov_151.914154_19 K00075
I3.NODE_587_length_20152_cov_151.914154_2 K00611
I3.NODE_587_length_20152_cov_151.914154_20 
I3.NODE_587_length_20152_cov_151.914154_21 K03216
I3.NODE_587_length_20152_cov_151.914154_22 
I3.NODE_587_length_20152_cov_151.914154_3 
I3.NODE_587_length_20152_cov_151.914154_4 
I3.NODE_587_length_20152_cov_151.914154_5 K01673
I3.NODE_587_length_20152_cov_151.914154_6 
I3.NODE_587_length_20152_cov_151.914154_7 
I3.NODE_587_length_20152_cov_151.914154_8 
I3.NODE_587_length_20152_cov_151.914154_9 
I3.NODE_591_length_76771_cov_151.801880_1 
I3.NODE_591_length_76771_cov_151.801880_10 K07040
I3.NODE_591_length_76771_cov_151.801880_11 
I3.NODE_591_length_76771_cov_151.801880_12 
I3.NODE_591_length_76771_cov_151.801880_13 K08279
I3.NODE_591_length_76771_cov_151.801880_14 
I3.NODE_591_length_76771_cov_151.801880_15 K04068
I3.NODE_591_length_76771_cov_151.801880_16 K00527
I3.NODE_591_length_76771_cov_151.801880_17 K01104
I3.NODE_591_length_76771_cov_151.801880_18 
I3.NODE_591_length_76771_cov_151.801880_19 K00012
I3.NODE_591_length_76771_cov_151.801880_2 K02078
I3.NODE_591_length_76771_cov_151.801880_20 K01795
I3.NODE_591_length_76771_cov_151.801880_21 K03328
I3.NODE_591_length_76771_cov_151.801880_22 
I3.NODE_591_length_76771_cov_151.801880_23 
I3.NODE_591_length_76771_cov_151.801880_24 
I3.NODE_591_length_76771_cov_151.801880_25 K00712
I3.NODE_591_length_76771_cov_151.801880_26 
I3.NODE_591_length_76771_cov_151.801880_27 
I3.NODE_591_length_76771_cov_151.801880_28 K07271
I3.NODE_591_length_76771_cov_151.801880_29 
I3.NODE_591_length_76771_cov_151.801880_3 K00059
I3.NODE_591_length_76771_cov_151.801880_30 K07806
I3.NODE_591_length_76771_cov_151.801880_31 K00903
I3.NODE_591_length_76771_cov_151.801880_32 
I3.NODE_591_length_76771_cov_151.801880_33 
I3.NODE_591_length_76771_cov_151.801880_34 K01991
I3.NODE_591_length_76771_cov_151.801880_35 K01996
I3.NODE_591_length_76771_cov_151.801880_36 K01995
I3.NODE_591_length_76771_cov_151.801880_37 K01998
I3.NODE_591_length_76771_cov_151.801880_38 K01997
I3.NODE_591_length_76771_cov_151.801880_39 
I3.NODE_591_length_76771_cov_151.801880_4 K00645
I3.NODE_591_length_76771_cov_151.801880_40 K06158
I3.NODE_591_length_76771_cov_151.801880_41 K02453
I3.NODE_591_length_76771_cov_151.801880_42 
I3.NODE_591_length_76771_cov_151.801880_43 K01784
I3.NODE_591_length_76771_cov_151.801880_44 K01810
I3.NODE_591_length_76771_cov_151.801880_45 
I3.NODE_591_length_76771_cov_151.801880_46 K01784
I3.NODE_591_length_76771_cov_151.801880_47 K03469
I3.NODE_591_length_76771_cov_151.801880_48 K03976
I3.NODE_591_length_76771_cov_151.801880_49 
I3.NODE_591_length_76771_cov_151.801880_5 K02371
I3.NODE_591_length_76771_cov_151.801880_50 
I3.NODE_591_length_76771_cov_151.801880_51 K00626
I3.NODE_591_length_76771_cov_151.801880_52 K03523
I3.NODE_591_length_76771_cov_151.801880_53 
I3.NODE_591_length_76771_cov_151.801880_54 K00963
I3.NODE_591_length_76771_cov_151.801880_55 
I3.NODE_591_length_76771_cov_151.801880_56 
I3.NODE_591_length_76771_cov_151.801880_57 
I3.NODE_591_length_76771_cov_151.801880_58 K04655
I3.NODE_591_length_76771_cov_151.801880_59 K04654
I3.NODE_591_length_76771_cov_151.801880_6 K00648
I3.NODE_591_length_76771_cov_151.801880_60 K04653
I3.NODE_591_length_76771_cov_151.801880_61 K04656
I3.NODE_591_length_76771_cov_151.801880_62 K06871
I3.NODE_591_length_76771_cov_151.801880_63 
I3.NODE_591_length_76771_cov_151.801880_64 
I3.NODE_591_length_76771_cov_151.801880_65 
I3.NODE_591_length_76771_cov_151.801880_66 
I3.NODE_591_length_76771_cov_151.801880_67 K01541
I3.NODE_591_length_76771_cov_151.801880_68 
I3.NODE_591_length_76771_cov_151.801880_69 
I3.NODE_591_length_76771_cov_151.801880_7 K03621
I3.NODE_591_length_76771_cov_151.801880_70 K04759
I3.NODE_591_length_76771_cov_151.801880_71 K04758
I3.NODE_591_length_76771_cov_151.801880_72 
I3.NODE_591_length_76771_cov_151.801880_73 K03169
I3.NODE_591_length_76771_cov_151.801880_74 K02837
I3.NODE_591_length_76771_cov_151.801880_8 
I3.NODE_591_length_76771_cov_151.801880_9 K02911
I3.NODE_601_length_147647_cov_148.692062_1 
I3.NODE_601_length_147647_cov_148.692062_10 K01878
I3.NODE_601_length_147647_cov_148.692062_100 
I3.NODE_601_length_147647_cov_148.692062_101 K09761
I3.NODE_601_length_147647_cov_148.692062_102 K02687
I3.NODE_601_length_147647_cov_148.692062_103 K03686
I3.NODE_601_length_147647_cov_148.692062_104 K04043
I3.NODE_601_length_147647_cov_148.692062_105 K03687
I3.NODE_601_length_147647_cov_148.692062_106 K03705
I3.NODE_601_length_147647_cov_148.692062_107 
I3.NODE_601_length_147647_cov_148.692062_108 K02495
I3.NODE_601_length_147647_cov_148.692062_109 K03596
I3.NODE_601_length_147647_cov_148.692062_11 K01879
I3.NODE_601_length_147647_cov_148.692062_110 K00566
I3.NODE_601_length_147647_cov_148.692062_111 
I3.NODE_601_length_147647_cov_148.692062_112 K00791
I3.NODE_601_length_147647_cov_148.692062_113 
I3.NODE_601_length_147647_cov_148.692062_114 K03572
I3.NODE_601_length_147647_cov_148.692062_115 K03555
I3.NODE_601_length_147647_cov_148.692062_116 K00599
I3.NODE_601_length_147647_cov_148.692062_117 K06168
I3.NODE_601_length_147647_cov_148.692062_118 
I3.NODE_601_length_147647_cov_148.692062_119 K07053
I3.NODE_601_length_147647_cov_148.692062_12 K03712
I3.NODE_601_length_147647_cov_148.692062_120 K01881
I3.NODE_601_length_147647_cov_148.692062_121 K03526
I3.NODE_601_length_147647_cov_148.692062_122 K01417
I3.NODE_601_length_147647_cov_148.692062_123 K00099
I3.NODE_601_length_147647_cov_148.692062_124 K00981
I3.NODE_601_length_147647_cov_148.692062_125 K00806
I3.NODE_601_length_147647_cov_148.692062_126 
I3.NODE_601_length_147647_cov_148.692062_127 K02838
I3.NODE_601_length_147647_cov_148.692062_128 K09903
I3.NODE_601_length_147647_cov_148.692062_129 K02357
I3.NODE_601_length_147647_cov_148.692062_13 K02884
I3.NODE_601_length_147647_cov_148.692062_130 K02967
I3.NODE_601_length_147647_cov_148.692062_131 K01783
I3.NODE_601_length_147647_cov_148.692062_132 K06949
I3.NODE_601_length_147647_cov_148.692062_133 K08884
I3.NODE_601_length_147647_cov_148.692062_134 K01090
I3.NODE_601_length_147647_cov_148.692062_135 K06941
I3.NODE_601_length_147647_cov_148.692062_136 K03500
I3.NODE_601_length_147647_cov_148.692062_137 K09729
I3.NODE_601_length_147647_cov_148.692062_138 K00604
I3.NODE_601_length_147647_cov_148.692062_139 K01462
I3.NODE_601_length_147647_cov_148.692062_14 K06948
I3.NODE_601_length_147647_cov_148.692062_140 K04066
I3.NODE_601_length_147647_cov_148.692062_141 K00789
I3.NODE_601_length_147647_cov_148.692062_142 K03321
I3.NODE_601_length_147647_cov_148.692062_143 
I3.NODE_601_length_147647_cov_148.692062_15 K03470
I3.NODE_601_length_147647_cov_148.692062_16 K07460
I3.NODE_601_length_147647_cov_148.692062_17 K07391
I3.NODE_601_length_147647_cov_148.692062_18 K04096
I3.NODE_601_length_147647_cov_148.692062_19 K03168
I3.NODE_601_length_147647_cov_148.692062_2 
I3.NODE_601_length_147647_cov_148.692062_20 K04094
I3.NODE_601_length_147647_cov_148.692062_21 K13292
I3.NODE_601_length_147647_cov_148.692062_22 K01183
I3.NODE_601_length_147647_cov_148.692062_23 K01869
I3.NODE_601_length_147647_cov_148.692062_24 K01493
I3.NODE_601_length_147647_cov_148.692062_25 K01269
I3.NODE_601_length_147647_cov_148.692062_26 K02237
I3.NODE_601_length_147647_cov_148.692062_27 
I3.NODE_601_length_147647_cov_148.692062_28 
I3.NODE_601_length_147647_cov_148.692062_29 K03763
I3.NODE_601_length_147647_cov_148.692062_3 
I3.NODE_601_length_147647_cov_148.692062_30 
I3.NODE_601_length_147647_cov_148.692062_31 
I3.NODE_601_length_147647_cov_148.692062_32 K00156
I3.NODE_601_length_147647_cov_148.692062_33 K11752
I3.NODE_601_length_147647_cov_148.692062_34 K00793
I3.NODE_601_length_147647_cov_148.692062_35 K01497 K02858
I3.NODE_601_length_147647_cov_148.692062_36 K00794
I3.NODE_601_length_147647_cov_148.692062_37 K04083
I3.NODE_601_length_147647_cov_148.692062_38 K00772
I3.NODE_601_length_147647_cov_148.692062_39 K08963
I3.NODE_601_length_147647_cov_148.692062_4 
I3.NODE_601_length_147647_cov_148.692062_40 K01251
I3.NODE_601_length_147647_cov_148.692062_41 K01564
I3.NODE_601_length_147647_cov_148.692062_42 K05929
I3.NODE_601_length_147647_cov_148.692062_43 
I3.NODE_601_length_147647_cov_148.692062_44 
I3.NODE_601_length_147647_cov_148.692062_45 
I3.NODE_601_length_147647_cov_148.692062_46 
I3.NODE_601_length_147647_cov_148.692062_47 
I3.NODE_601_length_147647_cov_148.692062_48 K01084
I3.NODE_601_length_147647_cov_148.692062_49 
I3.NODE_601_length_147647_cov_148.692062_5 
I3.NODE_601_length_147647_cov_148.692062_50 
I3.NODE_601_length_147647_cov_148.692062_51 
I3.NODE_601_length_147647_cov_148.692062_52 K01356
I3.NODE_601_length_147647_cov_148.692062_53 K03453
I3.NODE_601_length_147647_cov_148.692062_54 K01918
I3.NODE_601_length_147647_cov_148.692062_55 K01579
I3.NODE_601_length_147647_cov_148.692062_56 K01714
I3.NODE_601_length_147647_cov_148.692062_57 K00133
I3.NODE_601_length_147647_cov_148.692062_58 K00215
I3.NODE_601_length_147647_cov_148.692062_59 K03631
I3.NODE_601_length_147647_cov_148.692062_6 
I3.NODE_601_length_147647_cov_148.692062_60 K03402
I3.NODE_601_length_147647_cov_148.692062_61 
I3.NODE_601_length_147647_cov_148.692062_62 K00858
I3.NODE_601_length_147647_cov_148.692062_63 K06442
I3.NODE_601_length_147647_cov_148.692062_64 K09775
I3.NODE_601_length_147647_cov_148.692062_65 K13789
I3.NODE_601_length_147647_cov_148.692062_66 
I3.NODE_601_length_147647_cov_148.692062_67 K03601
I3.NODE_601_length_147647_cov_148.692062_68 
I3.NODE_601_length_147647_cov_148.692062_69 K03625
I3.NODE_601_length_147647_cov_148.692062_7 
I3.NODE_601_length_147647_cov_148.692062_70 
I3.NODE_601_length_147647_cov_148.692062_71 
I3.NODE_601_length_147647_cov_148.692062_72 K02356
I3.NODE_601_length_147647_cov_148.692062_73 K01423
I3.NODE_601_length_147647_cov_148.692062_74 K06183
I3.NODE_601_length_147647_cov_148.692062_75 K01834
I3.NODE_601_length_147647_cov_148.692062_76 K04720
I3.NODE_601_length_147647_cov_148.692062_77 
I3.NODE_601_length_147647_cov_148.692062_78 K02233
I3.NODE_601_length_147647_cov_148.692062_79 K02227
I3.NODE_601_length_147647_cov_148.692062_8 
I3.NODE_601_length_147647_cov_148.692062_80 K02232
I3.NODE_601_length_147647_cov_148.692062_81 K02231
I3.NODE_601_length_147647_cov_148.692062_82 
I3.NODE_601_length_147647_cov_148.692062_83 K00798
I3.NODE_601_length_147647_cov_148.692062_84 K00940
I3.NODE_601_length_147647_cov_148.692062_85 K03799
I3.NODE_601_length_147647_cov_148.692062_86 K00872
I3.NODE_601_length_147647_cov_148.692062_87 K00003
I3.NODE_601_length_147647_cov_148.692062_88 K06209
I3.NODE_601_length_147647_cov_148.692062_89 K07027
I3.NODE_601_length_147647_cov_148.692062_9 
I3.NODE_601_length_147647_cov_148.692062_90 K03478
I3.NODE_601_length_147647_cov_148.692062_91 K03437
I3.NODE_601_length_147647_cov_148.692062_92 
I3.NODE_601_length_147647_cov_148.692062_93 
I3.NODE_601_length_147647_cov_148.692062_94 K11065
I3.NODE_601_length_147647_cov_148.692062_95 K13256
I3.NODE_601_length_147647_cov_148.692062_96 K01915
I3.NODE_601_length_147647_cov_148.692062_97 K09117
I3.NODE_601_length_147647_cov_148.692062_98 K02970
I3.NODE_601_length_147647_cov_148.692062_99 K02503
I3.NODE_604_length_33131_cov_157.328125.5.33219_1 K12528
I3.NODE_604_length_33131_cov_157.328125.5.33219_10 K03431
I3.NODE_604_length_33131_cov_157.328125.5.33219_11 
I3.NODE_604_length_33131_cov_157.328125.5.33219_12 
I3.NODE_604_length_33131_cov_157.328125.5.33219_13 
I3.NODE_604_length_33131_cov_157.328125.5.33219_14 K06940
I3.NODE_604_length_33131_cov_157.328125.5.33219_15 
I3.NODE_604_length_33131_cov_157.328125.5.33219_16 
I3.NODE_604_length_33131_cov_157.328125.5.33219_17 
I3.NODE_604_length_33131_cov_157.328125.5.33219_18 K00820
I3.NODE_604_length_33131_cov_157.328125.5.33219_19 K01867
I3.NODE_604_length_33131_cov_157.328125.5.33219_2 
I3.NODE_604_length_33131_cov_157.328125.5.33219_20 
I3.NODE_604_length_33131_cov_157.328125.5.33219_21 K02030
I3.NODE_604_length_33131_cov_157.328125.5.33219_22 K02029
I3.NODE_604_length_33131_cov_157.328125.5.33219_23 
I3.NODE_604_length_33131_cov_157.328125.5.33219_24 
I3.NODE_604_length_33131_cov_157.328125.5.33219_25 
I3.NODE_604_length_33131_cov_157.328125.5.33219_26 K03892
I3.NODE_604_length_33131_cov_157.328125.5.33219_27 
I3.NODE_604_length_33131_cov_157.328125.5.33219_28 
I3.NODE_604_length_33131_cov_157.328125.5.33219_29 K02020
I3.NODE_604_length_33131_cov_157.328125.5.33219_3 K00087
I3.NODE_604_length_33131_cov_157.328125.5.33219_30 K02018
I3.NODE_604_length_33131_cov_157.328125.5.33219_31 K02017
I3.NODE_604_length_33131_cov_157.328125.5.33219_32 K03457
I3.NODE_604_length_33131_cov_157.328125.5.33219_33 
I3.NODE_604_length_33131_cov_157.328125.5.33219_4 K07402
I3.NODE_604_length_33131_cov_157.328125.5.33219_5 
I3.NODE_604_length_33131_cov_157.328125.5.33219_6 
I3.NODE_604_length_33131_cov_157.328125.5.33219_7 
I3.NODE_604_length_33131_cov_157.328125.5.33219_8 
I3.NODE_604_length_33131_cov_157.328125.5.33219_9 K07137
I3.NODE_611_length_137708_cov_148.535004.1.57775_1 
I3.NODE_611_length_137708_cov_148.535004.1.57775_10 K03703
I3.NODE_611_length_137708_cov_148.535004.1.57775_11 K03327
I3.NODE_611_length_137708_cov_148.535004.1.57775_12 
I3.NODE_611_length_137708_cov_148.535004.1.57775_13 
I3.NODE_611_length_137708_cov_148.535004.1.57775_14 K00599
I3.NODE_611_length_137708_cov_148.535004.1.57775_15 
I3.NODE_611_length_137708_cov_148.535004.1.57775_16 
I3.NODE_611_length_137708_cov_148.535004.1.57775_17 
I3.NODE_611_length_137708_cov_148.535004.1.57775_18 
I3.NODE_611_length_137708_cov_148.535004.1.57775_19 
I3.NODE_611_length_137708_cov_148.535004.1.57775_2 K09458
I3.NODE_611_length_137708_cov_148.535004.1.57775_20 
I3.NODE_611_length_137708_cov_148.535004.1.57775_21 
I3.NODE_611_length_137708_cov_148.535004.1.57775_22 
I3.NODE_611_length_137708_cov_148.535004.1.57775_23 
I3.NODE_611_length_137708_cov_148.535004.1.57775_24 
I3.NODE_611_length_137708_cov_148.535004.1.57775_25 
I3.NODE_611_length_137708_cov_148.535004.1.57775_26 
I3.NODE_611_length_137708_cov_148.535004.1.57775_27 
I3.NODE_611_length_137708_cov_148.535004.1.57775_28 K00567
I3.NODE_611_length_137708_cov_148.535004.1.57775_29 K01828
I3.NODE_611_length_137708_cov_148.535004.1.57775_3 K03685
I3.NODE_611_length_137708_cov_148.535004.1.57775_30 K00826
I3.NODE_611_length_137708_cov_148.535004.1.57775_31 
I3.NODE_611_length_137708_cov_148.535004.1.57775_32 
I3.NODE_611_length_137708_cov_148.535004.1.57775_33 
I3.NODE_611_length_137708_cov_148.535004.1.57775_34 K00837
I3.NODE_611_length_137708_cov_148.535004.1.57775_35 K03593
I3.NODE_611_length_137708_cov_148.535004.1.57775_36 K03319
I3.NODE_611_length_137708_cov_148.535004.1.57775_37 K01269
I3.NODE_611_length_137708_cov_148.535004.1.57775_38 K01958
I3.NODE_611_length_137708_cov_148.535004.1.57775_39 K07738
I3.NODE_611_length_137708_cov_148.535004.1.57775_4 K07739
I3.NODE_611_length_137708_cov_148.535004.1.57775_40 K01273
I3.NODE_611_length_137708_cov_148.535004.1.57775_41 K03271
I3.NODE_611_length_137708_cov_148.535004.1.57775_42 K03272
I3.NODE_611_length_137708_cov_148.535004.1.57775_43 K03274
I3.NODE_611_length_137708_cov_148.535004.1.57775_44 K03273
I3.NODE_611_length_137708_cov_148.535004.1.57775_45 
I3.NODE_611_length_137708_cov_148.535004.1.57775_46 K02849
I3.NODE_611_length_137708_cov_148.535004.1.57775_47 
I3.NODE_611_length_137708_cov_148.535004.1.57775_48 K01269
I3.NODE_611_length_137708_cov_148.535004.1.57775_49 
I3.NODE_611_length_137708_cov_148.535004.1.57775_5 K03529
I3.NODE_611_length_137708_cov_148.535004.1.57775_50 
I3.NODE_611_length_137708_cov_148.535004.1.57775_51 K01989
I3.NODE_611_length_137708_cov_148.535004.1.57775_52 
I3.NODE_611_length_137708_cov_148.535004.1.57775_6 
I3.NODE_611_length_137708_cov_148.535004.1.57775_7 
I3.NODE_611_length_137708_cov_148.535004.1.57775_8 K03702
I3.NODE_611_length_137708_cov_148.535004.1.57775_9 K03701
I3.NODE_611_length_137708_cov_148.535004.58087.137796_1 K05832
I3.NODE_611_length_137708_cov_148.535004.58087.137796_10 K01486
I3.NODE_611_length_137708_cov_148.535004.58087.137796_11 K01973
I3.NODE_611_length_137708_cov_148.535004.58087.137796_12 K02968
I3.NODE_611_length_137708_cov_148.535004.58087.137796_13 K02335
I3.NODE_611_length_137708_cov_148.535004.58087.137796_14 K00859
I3.NODE_611_length_137708_cov_148.535004.58087.137796_15 K08309
I3.NODE_611_length_137708_cov_148.535004.58087.137796_16 
I3.NODE_611_length_137708_cov_148.535004.58087.137796_17 K09748
I3.NODE_611_length_137708_cov_148.535004.58087.137796_18 K02600
I3.NODE_611_length_137708_cov_148.535004.58087.137796_19 K07742
I3.NODE_611_length_137708_cov_148.535004.58087.137796_2 K05833
I3.NODE_611_length_137708_cov_148.535004.58087.137796_20 
I3.NODE_611_length_137708_cov_148.535004.58087.137796_21 K02519
I3.NODE_611_length_137708_cov_148.535004.58087.137796_22 K02834
I3.NODE_611_length_137708_cov_148.535004.58087.137796_23 K06881
I3.NODE_611_length_137708_cov_148.535004.58087.137796_24 K03177
I3.NODE_611_length_137708_cov_148.535004.58087.137796_25 K11753
I3.NODE_611_length_137708_cov_148.535004.58087.137796_26 K00891
I3.NODE_611_length_137708_cov_148.535004.58087.137796_27 K03581
I3.NODE_611_length_137708_cov_148.535004.58087.137796_28 K02242
I3.NODE_611_length_137708_cov_148.535004.58087.137796_29 
I3.NODE_611_length_137708_cov_148.535004.58087.137796_3 K02956
I3.NODE_611_length_137708_cov_148.535004.58087.137796_30 
I3.NODE_611_length_137708_cov_148.535004.58087.137796_31 K02030
I3.NODE_611_length_137708_cov_148.535004.58087.137796_32 K02029
I3.NODE_611_length_137708_cov_148.535004.58087.137796_33 K02028
I3.NODE_611_length_137708_cov_148.535004.58087.137796_34 K03704
I3.NODE_611_length_137708_cov_148.535004.58087.137796_35 K05808
I3.NODE_611_length_137708_cov_148.535004.58087.137796_36 K03070
I3.NODE_611_length_137708_cov_148.535004.58087.137796_37 K02836
I3.NODE_611_length_137708_cov_148.535004.58087.137796_38 
I3.NODE_611_length_137708_cov_148.535004.58087.137796_39 
I3.NODE_611_length_137708_cov_148.535004.58087.137796_4 K00962
I3.NODE_611_length_137708_cov_148.535004.58087.137796_40 
I3.NODE_611_length_137708_cov_148.535004.58087.137796_41 K00615
I3.NODE_611_length_137708_cov_148.535004.58087.137796_42 K00615
I3.NODE_611_length_137708_cov_148.535004.58087.137796_43 K09812
I3.NODE_611_length_137708_cov_148.535004.58087.137796_44 K09811
I3.NODE_611_length_137708_cov_148.535004.58087.137796_45 
I3.NODE_611_length_137708_cov_148.535004.58087.137796_46 K03797
I3.NODE_611_length_137708_cov_148.535004.58087.137796_47 K03979
I3.NODE_611_length_137708_cov_148.535004.58087.137796_48 K07574
I3.NODE_611_length_137708_cov_148.535004.58087.137796_49 K00931
I3.NODE_611_length_137708_cov_148.535004.58087.137796_5 K01520
I3.NODE_611_length_137708_cov_148.535004.58087.137796_50 K00147
I3.NODE_611_length_137708_cov_148.535004.58087.137796_51 K00969
I3.NODE_611_length_137708_cov_148.535004.58087.137796_52 
I3.NODE_611_length_137708_cov_148.535004.58087.137796_53 
I3.NODE_611_length_137708_cov_148.535004.58087.137796_54 
I3.NODE_611_length_137708_cov_148.535004.58087.137796_55 K00243
I3.NODE_611_length_137708_cov_148.535004.58087.137796_56 K03499
I3.NODE_611_length_137708_cov_148.535004.58087.137796_57 K03498
I3.NODE_611_length_137708_cov_148.535004.58087.137796_58 
I3.NODE_611_length_137708_cov_148.535004.58087.137796_59 
I3.NODE_611_length_137708_cov_148.535004.58087.137796_6 
I3.NODE_611_length_137708_cov_148.535004.58087.137796_60 
I3.NODE_611_length_137708_cov_148.535004.58087.137796_61 K03760
I3.NODE_611_length_137708_cov_148.535004.58087.137796_62 K05896
I3.NODE_611_length_137708_cov_148.535004.58087.137796_63 K06024
I3.NODE_611_length_137708_cov_148.535004.58087.137796_64 K06178
I3.NODE_611_length_137708_cov_148.535004.58087.137796_65 K07007
I3.NODE_611_length_137708_cov_148.535004.58087.137796_66 K00945
I3.NODE_611_length_137708_cov_148.535004.58087.137796_67 K00655
I3.NODE_611_length_137708_cov_148.535004.58087.137796_68 K02945 K03527
I3.NODE_611_length_137708_cov_148.535004.58087.137796_69 K03977
I3.NODE_611_length_137708_cov_148.535004.58087.137796_7 K01515
I3.NODE_611_length_137708_cov_148.535004.58087.137796_70 K08591
I3.NODE_611_length_137708_cov_148.535004.58087.137796_71 K00057
I3.NODE_611_length_137708_cov_148.535004.58087.137796_72 K08316
I3.NODE_611_length_137708_cov_148.535004.58087.137796_73 K00954
I3.NODE_611_length_137708_cov_148.535004.58087.137796_74 
I3.NODE_611_length_137708_cov_148.535004.58087.137796_75 
I3.NODE_611_length_137708_cov_148.535004.58087.137796_76 
I3.NODE_611_length_137708_cov_148.535004.58087.137796_77 K09777
I3.NODE_611_length_137708_cov_148.535004.58087.137796_78 K00942
I3.NODE_611_length_137708_cov_148.535004.58087.137796_79 K03060
I3.NODE_611_length_137708_cov_148.535004.58087.137796_8 K01839
I3.NODE_611_length_137708_cov_148.535004.58087.137796_80 K13038
I3.NODE_611_length_137708_cov_148.535004.58087.137796_9 
I3.NODE_654_length_25263_cov_153.088150_1 
I3.NODE_654_length_25263_cov_153.088150_10 
I3.NODE_654_length_25263_cov_153.088150_11 K03767
I3.NODE_654_length_25263_cov_153.088150_12 K07461
I3.NODE_654_length_25263_cov_153.088150_13 
I3.NODE_654_length_25263_cov_153.088150_14 K01887
I3.NODE_654_length_25263_cov_153.088150_15 K01937
I3.NODE_654_length_25263_cov_153.088150_16 K03386
I3.NODE_654_length_25263_cov_153.088150_17 K13643
I3.NODE_654_length_25263_cov_153.088150_18 K01738
I3.NODE_654_length_25263_cov_153.088150_19 K03646
I3.NODE_654_length_25263_cov_153.088150_2 K07552
I3.NODE_654_length_25263_cov_153.088150_3 K03303
I3.NODE_654_length_25263_cov_153.088150_4 K05884
I3.NODE_654_length_25263_cov_153.088150_5 K00123
I3.NODE_654_length_25263_cov_153.088150_6 K03311
I3.NODE_654_length_25263_cov_153.088150_7 K00120
I3.NODE_654_length_25263_cov_153.088150_8 
I3.NODE_654_length_25263_cov_153.088150_9 K07024
I4.NODE_181_length_34209_cov_144.029465.1.24564_1 
I4.NODE_181_length_34209_cov_144.029465.1.24564_10 
I4.NODE_181_length_34209_cov_144.029465.1.24564_11 K01744
I4.NODE_181_length_34209_cov_144.029465.1.24564_12 K03043
I4.NODE_181_length_34209_cov_144.029465.1.24564_13 K03046
I4.NODE_181_length_34209_cov_144.029465.1.24564_14 K02168
I4.NODE_181_length_34209_cov_144.029465.1.24564_15 
I4.NODE_181_length_34209_cov_144.029465.1.24564_16 K02950
I4.NODE_181_length_34209_cov_144.029465.1.24564_17 K02992
I4.NODE_181_length_34209_cov_144.029465.1.24564_18 K02355
I4.NODE_181_length_34209_cov_144.029465.1.24564_19 
I4.NODE_181_length_34209_cov_144.029465.1.24564_2 K04561
I4.NODE_181_length_34209_cov_144.029465.1.24564_3 K02913
I4.NODE_181_length_34209_cov_144.029465.1.24564_4 
I4.NODE_181_length_34209_cov_144.029465.1.24564_5 K02601
I4.NODE_181_length_34209_cov_144.029465.1.24564_6 K02867
I4.NODE_181_length_34209_cov_144.029465.1.24564_7 K02863
I4.NODE_181_length_34209_cov_144.029465.1.24564_8 K02864
I4.NODE_181_length_34209_cov_144.029465.1.24564_9 K02935
I4.NODE_181_length_34209_cov_144.029465.24575.34297_1 K01752
I4.NODE_181_length_34209_cov_144.029465.24575.34297_2 K00970
I4.NODE_181_length_34209_cov_144.029465.24575.34297_3 K08384
I4.NODE_181_length_34209_cov_144.029465.24575.34297_4 K01491
I4.NODE_181_length_34209_cov_144.029465.24575.34297_5 K04651
I4.NODE_181_length_34209_cov_144.029465.24575.34297_6 K04652
I4.NODE_181_length_34209_cov_144.029465.24575.34297_7 
I4.NODE_181_length_34209_cov_144.029465.24575.34297_8 
I4.NODE_181_length_34209_cov_144.029465.24575.34297_9 K02358
I4.NODE_191_length_41458_cov_146.207153_1 
I4.NODE_191_length_41458_cov_146.207153_10 K03322
I4.NODE_191_length_41458_cov_146.207153_11 
I4.NODE_191_length_41458_cov_146.207153_12 K04047
I4.NODE_191_length_41458_cov_146.207153_13 K00640
I4.NODE_191_length_41458_cov_146.207153_14 
I4.NODE_191_length_41458_cov_146.207153_15 
I4.NODE_191_length_41458_cov_146.207153_16 K09457
I4.NODE_191_length_41458_cov_146.207153_17 
I4.NODE_191_length_41458_cov_146.207153_18 
I4.NODE_191_length_41458_cov_146.207153_19 
I4.NODE_191_length_41458_cov_146.207153_2 K06016
I4.NODE_191_length_41458_cov_146.207153_20 
I4.NODE_191_length_41458_cov_146.207153_21 K06200
I4.NODE_191_length_41458_cov_146.207153_22 K02501
I4.NODE_191_length_41458_cov_146.207153_23 K00817
I4.NODE_191_length_41458_cov_146.207153_24 K01523
I4.NODE_191_length_41458_cov_146.207153_25 K11755
I4.NODE_191_length_41458_cov_146.207153_26 K02500
I4.NODE_191_length_41458_cov_146.207153_27 K01814
I4.NODE_191_length_41458_cov_146.207153_28 K01693
I4.NODE_191_length_41458_cov_146.207153_29 K00013
I4.NODE_191_length_41458_cov_146.207153_3 K12940
I4.NODE_191_length_41458_cov_146.207153_30 K00765
I4.NODE_191_length_41458_cov_146.207153_31 K04486
I4.NODE_191_length_41458_cov_146.207153_32 K03823
I4.NODE_191_length_41458_cov_146.207153_33 
I4.NODE_191_length_41458_cov_146.207153_34 
I4.NODE_191_length_41458_cov_146.207153_35 
I4.NODE_191_length_41458_cov_146.207153_36 K07317
I4.NODE_191_length_41458_cov_146.207153_37 
I4.NODE_191_length_41458_cov_146.207153_38 
I4.NODE_191_length_41458_cov_146.207153_39 
I4.NODE_191_length_41458_cov_146.207153_4 K11939
I4.NODE_191_length_41458_cov_146.207153_5 
I4.NODE_191_length_41458_cov_146.207153_6 
I4.NODE_191_length_41458_cov_146.207153_7 K01012
I4.NODE_191_length_41458_cov_146.207153_8 
I4.NODE_191_length_41458_cov_146.207153_9 
I4.NODE_231_length_64764_cov_142.783981_1 
I4.NODE_231_length_64764_cov_142.783981_10 K00602
I4.NODE_231_length_64764_cov_142.783981_11 K11175
I4.NODE_231_length_64764_cov_142.783981_12 K01933
I4.NODE_231_length_64764_cov_142.783981_13 K00764
I4.NODE_231_length_64764_cov_142.783981_14 K01923
I4.NODE_231_length_64764_cov_142.783981_15 K01588
I4.NODE_231_length_64764_cov_142.783981_16 
I4.NODE_231_length_64764_cov_142.783981_17 
I4.NODE_231_length_64764_cov_142.783981_18 
I4.NODE_231_length_64764_cov_142.783981_19 K03816
I4.NODE_231_length_64764_cov_142.783981_2 
I4.NODE_231_length_64764_cov_142.783981_20 K03566
I4.NODE_231_length_64764_cov_142.783981_21 K01952
I4.NODE_231_length_64764_cov_142.783981_22 
I4.NODE_231_length_64764_cov_142.783981_23 K00547
I4.NODE_231_length_64764_cov_142.783981_24 
I4.NODE_231_length_64764_cov_142.783981_25 
I4.NODE_231_length_64764_cov_142.783981_26 K01258
I4.NODE_231_length_64764_cov_142.783981_27 
I4.NODE_231_length_64764_cov_142.783981_28 
I4.NODE_231_length_64764_cov_142.783981_29 
I4.NODE_231_length_64764_cov_142.783981_3 K02549
I4.NODE_231_length_64764_cov_142.783981_30 
I4.NODE_231_length_64764_cov_142.783981_31 
I4.NODE_231_length_64764_cov_142.783981_32 
I4.NODE_231_length_64764_cov_142.783981_33 
I4.NODE_231_length_64764_cov_142.783981_34 K02824
I4.NODE_231_length_64764_cov_142.783981_35 
I4.NODE_231_length_64764_cov_142.783981_36 K03439
I4.NODE_231_length_64764_cov_142.783981_37 
I4.NODE_231_length_64764_cov_142.783981_38 K02963
I4.NODE_231_length_64764_cov_142.783981_39 K03111
I4.NODE_231_length_64764_cov_142.783981_4 K01911
I4.NODE_231_length_64764_cov_142.783981_40 K02990
I4.NODE_231_length_64764_cov_142.783981_41 K07552
I4.NODE_231_length_64764_cov_142.783981_42 K07021
I4.NODE_231_length_64764_cov_142.783981_43 
I4.NODE_231_length_64764_cov_142.783981_44 K10206
I4.NODE_231_length_64764_cov_142.783981_45 
I4.NODE_231_length_64764_cov_142.783981_46 
I4.NODE_231_length_64764_cov_142.783981_47 K00574
I4.NODE_231_length_64764_cov_142.783981_48 K06942
I4.NODE_231_length_64764_cov_142.783981_49 
I4.NODE_231_length_64764_cov_142.783981_5 K01661
I4.NODE_231_length_64764_cov_142.783981_50 
I4.NODE_231_length_64764_cov_142.783981_51 K00540
I4.NODE_231_length_64764_cov_142.783981_52 
I4.NODE_231_length_64764_cov_142.783981_53 
I4.NODE_231_length_64764_cov_142.783981_54 
I4.NODE_231_length_64764_cov_142.783981_55 
I4.NODE_231_length_64764_cov_142.783981_56 K01008
I4.NODE_231_length_64764_cov_142.783981_57 
I4.NODE_231_length_64764_cov_142.783981_58 
I4.NODE_231_length_64764_cov_142.783981_59 K00878
I4.NODE_231_length_64764_cov_142.783981_6 K08680
I4.NODE_231_length_64764_cov_142.783981_60 K00941
I4.NODE_231_length_64764_cov_142.783981_61 
I4.NODE_231_length_64764_cov_142.783981_7 K02551
I4.NODE_231_length_64764_cov_142.783981_8 K02552
I4.NODE_231_length_64764_cov_142.783981_9 K01945
I4.NODE_263_length_17897_cov_141.080963.1.17983_1 
I4.NODE_263_length_17897_cov_141.080963.1.17983_10 
I4.NODE_263_length_17897_cov_141.080963.1.17983_11 
I4.NODE_263_length_17897_cov_141.080963.1.17983_12 
I4.NODE_263_length_17897_cov_141.080963.1.17983_13 K01304
I4.NODE_263_length_17897_cov_141.080963.1.17983_14 K07393
I4.NODE_263_length_17897_cov_141.080963.1.17983_15 
I4.NODE_263_length_17897_cov_141.080963.1.17983_2 K01704
I4.NODE_263_length_17897_cov_141.080963.1.17983_3 K00052
I4.NODE_263_length_17897_cov_141.080963.1.17983_4 
I4.NODE_263_length_17897_cov_141.080963.1.17983_5 K12264
I4.NODE_263_length_17897_cov_141.080963.1.17983_6 
I4.NODE_263_length_17897_cov_141.080963.1.17983_7 
I4.NODE_263_length_17897_cov_141.080963.1.17983_8 K01421
I4.NODE_263_length_17897_cov_141.080963.1.17983_9 
I4.NODE_291_length_79463_cov_138.666168_1 K00773
I4.NODE_291_length_79463_cov_138.666168_10 K08989
I4.NODE_291_length_79463_cov_138.666168_11 
I4.NODE_291_length_79463_cov_138.666168_12 
I4.NODE_291_length_79463_cov_138.666168_13 
I4.NODE_291_length_79463_cov_138.666168_14 
I4.NODE_291_length_79463_cov_138.666168_15 K00554
I4.NODE_291_length_79463_cov_138.666168_16 K02860
I4.NODE_291_length_79463_cov_138.666168_17 
I4.NODE_291_length_79463_cov_138.666168_18 K06960
I4.NODE_291_length_79463_cov_138.666168_19 K02959
I4.NODE_291_length_79463_cov_138.666168_2 K07568
I4.NODE_291_length_79463_cov_138.666168_20 K03106
I4.NODE_291_length_79463_cov_138.666168_21 K09787
I4.NODE_291_length_79463_cov_138.666168_22 K00520
I4.NODE_291_length_79463_cov_138.666168_23 
I4.NODE_291_length_79463_cov_138.666168_24 K01533
I4.NODE_291_length_79463_cov_138.666168_25 
I4.NODE_291_length_79463_cov_138.666168_26 
I4.NODE_291_length_79463_cov_138.666168_27 
I4.NODE_291_length_79463_cov_138.666168_28 K00226
I4.NODE_291_length_79463_cov_138.666168_29 K02823
I4.NODE_291_length_79463_cov_138.666168_3 K06381
I4.NODE_291_length_79463_cov_138.666168_30 K01955
I4.NODE_291_length_79463_cov_138.666168_31 K01956
I4.NODE_291_length_79463_cov_138.666168_32 K01465
I4.NODE_291_length_79463_cov_138.666168_33 K00609
I4.NODE_291_length_79463_cov_138.666168_34 
I4.NODE_291_length_79463_cov_138.666168_35 K09762
I4.NODE_291_length_79463_cov_138.666168_36 
I4.NODE_291_length_79463_cov_138.666168_37 K06958
I4.NODE_291_length_79463_cov_138.666168_38 K07024
I4.NODE_291_length_79463_cov_138.666168_39 
I4.NODE_291_length_79463_cov_138.666168_4 K03551
I4.NODE_291_length_79463_cov_138.666168_40 
I4.NODE_291_length_79463_cov_138.666168_41 
I4.NODE_291_length_79463_cov_138.666168_42 K03100
I4.NODE_291_length_79463_cov_138.666168_43 
I4.NODE_291_length_79463_cov_138.666168_44 
I4.NODE_291_length_79463_cov_138.666168_45 
I4.NODE_291_length_79463_cov_138.666168_46 K11720
I4.NODE_291_length_79463_cov_138.666168_47 K06861
I4.NODE_291_length_79463_cov_138.666168_48 
I4.NODE_291_length_79463_cov_138.666168_49 
I4.NODE_291_length_79463_cov_138.666168_5 K03550
I4.NODE_291_length_79463_cov_138.666168_50 K02517
I4.NODE_291_length_79463_cov_138.666168_51 K03270
I4.NODE_291_length_79463_cov_138.666168_52 K06041
I4.NODE_291_length_79463_cov_138.666168_53 K01627
I4.NODE_291_length_79463_cov_138.666168_54 K00979
I4.NODE_291_length_79463_cov_138.666168_55 K00912
I4.NODE_291_length_79463_cov_138.666168_56 K02527
I4.NODE_291_length_79463_cov_138.666168_57 K06147
I4.NODE_291_length_79463_cov_138.666168_58 K00748
I4.NODE_291_length_79463_cov_138.666168_59 K09949
I4.NODE_291_length_79463_cov_138.666168_6 
I4.NODE_291_length_79463_cov_138.666168_60 K00677
I4.NODE_291_length_79463_cov_138.666168_61 K02372
I4.NODE_291_length_79463_cov_138.666168_62 K02535
I4.NODE_291_length_79463_cov_138.666168_63 K02517
I4.NODE_291_length_79463_cov_138.666168_64 K02536
I4.NODE_291_length_79463_cov_138.666168_65 
I4.NODE_291_length_79463_cov_138.666168_66 
I4.NODE_291_length_79463_cov_138.666168_67 
I4.NODE_291_length_79463_cov_138.666168_68 K07277
I4.NODE_291_length_79463_cov_138.666168_69 K09800
I4.NODE_291_length_79463_cov_138.666168_7 
I4.NODE_291_length_79463_cov_138.666168_70 K03287
I4.NODE_291_length_79463_cov_138.666168_71 K02067
I4.NODE_291_length_79463_cov_138.666168_72 K02065
I4.NODE_291_length_79463_cov_138.666168_73 
I4.NODE_291_length_79463_cov_138.666168_8 
I4.NODE_291_length_79463_cov_138.666168_9 
I4.NODE_347_length_24996_cov_145.477829_1 
I4.NODE_347_length_24996_cov_145.477829_10 K02879
I4.NODE_347_length_24996_cov_145.477829_11 K03040
I4.NODE_347_length_24996_cov_145.477829_12 K02948
I4.NODE_347_length_24996_cov_145.477829_13 K02952
I4.NODE_347_length_24996_cov_145.477829_14 K02919
I4.NODE_347_length_24996_cov_145.477829_15 K02518
I4.NODE_347_length_24996_cov_145.477829_16 K01265
I4.NODE_347_length_24996_cov_145.477829_17 K00939
I4.NODE_347_length_24996_cov_145.477829_18 K03076
I4.NODE_347_length_24996_cov_145.477829_19 K02876
I4.NODE_347_length_24996_cov_145.477829_2 K00768
I4.NODE_347_length_24996_cov_145.477829_20 K02907
I4.NODE_347_length_24996_cov_145.477829_21 K02988
I4.NODE_347_length_24996_cov_145.477829_22 K02881
I4.NODE_347_length_24996_cov_145.477829_23 K02933
I4.NODE_347_length_24996_cov_145.477829_24 K02994
I4.NODE_347_length_24996_cov_145.477829_25 K02954
I4.NODE_347_length_24996_cov_145.477829_26 K02931
I4.NODE_347_length_24996_cov_145.477829_27 K02895
I4.NODE_347_length_24996_cov_145.477829_28 K02874
I4.NODE_347_length_24996_cov_145.477829_29 K02961
I4.NODE_347_length_24996_cov_145.477829_3 K04517
I4.NODE_347_length_24996_cov_145.477829_30 K02904
I4.NODE_347_length_24996_cov_145.477829_31 K02878
I4.NODE_347_length_24996_cov_145.477829_32 K02982
I4.NODE_347_length_24996_cov_145.477829_33 K02890
I4.NODE_347_length_24996_cov_145.477829_34 K02965
I4.NODE_347_length_24996_cov_145.477829_35 K02886
I4.NODE_347_length_24996_cov_145.477829_36 K02892
I4.NODE_347_length_24996_cov_145.477829_37 
I4.NODE_347_length_24996_cov_145.477829_38 K02906
I4.NODE_347_length_24996_cov_145.477829_39 K02946
I4.NODE_347_length_24996_cov_145.477829_4 K00175
I4.NODE_347_length_24996_cov_145.477829_40 
I4.NODE_347_length_24996_cov_145.477829_5 K00174
I4.NODE_347_length_24996_cov_145.477829_6 K06173
I4.NODE_347_length_24996_cov_145.477829_7 K02008
I4.NODE_347_length_24996_cov_145.477829_8 K02006
I4.NODE_347_length_24996_cov_145.477829_9 K02006
I4.NODE_352_length_82920_cov_143.909180.1.46028_1 
I4.NODE_352_length_82920_cov_143.909180.1.46028_10 
I4.NODE_352_length_82920_cov_143.909180.1.46028_11 
I4.NODE_352_length_82920_cov_143.909180.1.46028_12 
I4.NODE_352_length_82920_cov_143.909180.1.46028_13 
I4.NODE_352_length_82920_cov_143.909180.1.46028_14 
I4.NODE_352_length_82920_cov_143.909180.1.46028_15 K00374
I4.NODE_352_length_82920_cov_143.909180.1.46028_16 K00373
I4.NODE_352_length_82920_cov_143.909180.1.46028_17 K00371
I4.NODE_352_length_82920_cov_143.909180.1.46028_18 K00370
I4.NODE_352_length_82920_cov_143.909180.1.46028_19 K01420
I4.NODE_352_length_82920_cov_143.909180.1.46028_2 
I4.NODE_352_length_82920_cov_143.909180.1.46028_20 K02575
I4.NODE_352_length_82920_cov_143.909180.1.46028_21 K09162
I4.NODE_352_length_82920_cov_143.909180.1.46028_22 K00231
I4.NODE_352_length_82920_cov_143.909180.1.46028_23 K01772
I4.NODE_352_length_82920_cov_143.909180.1.46028_24 K01599
I4.NODE_352_length_82920_cov_143.909180.1.46028_25 
I4.NODE_352_length_82920_cov_143.909180.1.46028_26 
I4.NODE_352_length_82920_cov_143.909180.1.46028_27 K01012
I4.NODE_352_length_82920_cov_143.909180.1.46028_28 
I4.NODE_352_length_82920_cov_143.909180.1.46028_29 
I4.NODE_352_length_82920_cov_143.909180.1.46028_3 K07791
I4.NODE_352_length_82920_cov_143.909180.1.46028_30 
I4.NODE_352_length_82920_cov_143.909180.1.46028_31 K00198
I4.NODE_352_length_82920_cov_143.909180.1.46028_32 K04761
I4.NODE_352_length_82920_cov_143.909180.1.46028_33 K01610
I4.NODE_352_length_82920_cov_143.909180.1.46028_34 K09155
I4.NODE_352_length_82920_cov_143.909180.1.46028_35 
I4.NODE_352_length_82920_cov_143.909180.1.46028_36 
I4.NODE_352_length_82920_cov_143.909180.1.46028_4 K00833
I4.NODE_352_length_82920_cov_143.909180.1.46028_5 K01935
I4.NODE_352_length_82920_cov_143.909180.1.46028_6 
I4.NODE_352_length_82920_cov_143.909180.1.46028_7 
I4.NODE_352_length_82920_cov_143.909180.1.46028_8 K06895
I4.NODE_352_length_82920_cov_143.909180.1.46028_9 
I4.NODE_352_length_82920_cov_143.909180.46356.83008_1 K11707
I4.NODE_352_length_82920_cov_143.909180.46356.83008_10 
I4.NODE_352_length_82920_cov_143.909180.46356.83008_11 
I4.NODE_352_length_82920_cov_143.909180.46356.83008_12 
I4.NODE_352_length_82920_cov_143.909180.46356.83008_13 
I4.NODE_352_length_82920_cov_143.909180.46356.83008_14 
I4.NODE_352_length_82920_cov_143.909180.46356.83008_15 K01129
I4.NODE_352_length_82920_cov_143.909180.46356.83008_16 
I4.NODE_352_length_82920_cov_143.909180.46356.83008_17 
I4.NODE_352_length_82920_cov_143.909180.46356.83008_18 K01951
I4.NODE_352_length_82920_cov_143.909180.46356.83008_19 
I4.NODE_352_length_82920_cov_143.909180.46356.83008_2 K11710
I4.NODE_352_length_82920_cov_143.909180.46356.83008_20 
I4.NODE_352_length_82920_cov_143.909180.46356.83008_21 
I4.NODE_352_length_82920_cov_143.909180.46356.83008_22 
I4.NODE_352_length_82920_cov_143.909180.46356.83008_23 
I4.NODE_352_length_82920_cov_143.909180.46356.83008_24 
I4.NODE_352_length_82920_cov_143.909180.46356.83008_25 K01870
I4.NODE_352_length_82920_cov_143.909180.46356.83008_26 
I4.NODE_352_length_82920_cov_143.909180.46356.83008_27 
I4.NODE_352_length_82920_cov_143.909180.46356.83008_28 
I4.NODE_352_length_82920_cov_143.909180.46356.83008_29 
I4.NODE_352_length_82920_cov_143.909180.46356.83008_3 K11708
I4.NODE_352_length_82920_cov_143.909180.46356.83008_30 
I4.NODE_352_length_82920_cov_143.909180.46356.83008_31 K01695
I4.NODE_352_length_82920_cov_143.909180.46356.83008_32 K01696
I4.NODE_352_length_82920_cov_143.909180.46356.83008_33 K13498
I4.NODE_352_length_82920_cov_143.909180.46356.83008_34 K00766
I4.NODE_352_length_82920_cov_143.909180.46356.83008_35 K01658
I4.NODE_352_length_82920_cov_143.909180.46356.83008_4 K11709
I4.NODE_352_length_82920_cov_143.909180.46356.83008_5 
I4.NODE_352_length_82920_cov_143.909180.46356.83008_6 K02015
I4.NODE_352_length_82920_cov_143.909180.46356.83008_7 
I4.NODE_352_length_82920_cov_143.909180.46356.83008_8 K02016
I4.NODE_352_length_82920_cov_143.909180.46356.83008_9 
I4.NODE_357_length_11713_cov_133.779312.2.11801_1 
I4.NODE_357_length_11713_cov_133.779312.2.11801_10 K10441
I4.NODE_357_length_11713_cov_133.779312.2.11801_11 K06726
I4.NODE_357_length_11713_cov_133.779312.2.11801_12 K00852
I4.NODE_357_length_11713_cov_133.779312.2.11801_13 
I4.NODE_357_length_11713_cov_133.779312.2.11801_14 
I4.NODE_357_length_11713_cov_133.779312.2.11801_15 
I4.NODE_357_length_11713_cov_133.779312.2.11801_16 
I4.NODE_357_length_11713_cov_133.779312.2.11801_2 K02030
I4.NODE_357_length_11713_cov_133.779312.2.11801_3 K02029
I4.NODE_357_length_11713_cov_133.779312.2.11801_4 K02029
I4.NODE_357_length_11713_cov_133.779312.2.11801_5 K02028
I4.NODE_357_length_11713_cov_133.779312.2.11801_6 
I4.NODE_357_length_11713_cov_133.779312.2.11801_7 
I4.NODE_357_length_11713_cov_133.779312.2.11801_8 K10439
I4.NODE_357_length_11713_cov_133.779312.2.11801_9 K10440
I4.NODE_397_length_23822_cov_121.532326.1.7734_1 K02015
I4.NODE_397_length_23822_cov_121.532326.1.7734_2 
I4.NODE_397_length_23822_cov_121.532326.1.7734_3 K03404
I4.NODE_397_length_23822_cov_121.532326.1.7734_4 
I4.NODE_397_length_23822_cov_121.532326.1.7734_5 K02230
I4.NODE_397_length_23822_cov_121.532326.8028.23910_1 
I4.NODE_397_length_23822_cov_121.532326.8028.23910_10 K00540
I4.NODE_397_length_23822_cov_121.532326.8028.23910_11 K07124
I4.NODE_397_length_23822_cov_121.532326.8028.23910_12 
I4.NODE_397_length_23822_cov_121.532326.8028.23910_13 
I4.NODE_397_length_23822_cov_121.532326.8028.23910_14 
I4.NODE_397_length_23822_cov_121.532326.8028.23910_15 
I4.NODE_397_length_23822_cov_121.532326.8028.23910_2 
I4.NODE_397_length_23822_cov_121.532326.8028.23910_3 K02014
I4.NODE_397_length_23822_cov_121.532326.8028.23910_4 K00811
I4.NODE_397_length_23822_cov_121.532326.8028.23910_5 K03892
I4.NODE_397_length_23822_cov_121.532326.8028.23910_6 K00313
I4.NODE_397_length_23822_cov_121.532326.8028.23910_7 K03855
I4.NODE_397_length_23822_cov_121.532326.8028.23910_8 K03521
I4.NODE_397_length_23822_cov_121.532326.8028.23910_9 K03522
I4.NODE_398_length_32465_cov_142.700790_1 
I4.NODE_398_length_32465_cov_142.700790_10 K01424
I4.NODE_398_length_32465_cov_142.700790_11 K01916
I4.NODE_398_length_32465_cov_142.700790_12 K00763
I4.NODE_398_length_32465_cov_142.700790_13 K01270
I4.NODE_398_length_32465_cov_142.700790_14 K02234
I4.NODE_398_length_32465_cov_142.700790_15 K07089
I4.NODE_398_length_32465_cov_142.700790_16 K08986
I4.NODE_398_length_32465_cov_142.700790_17 K03523
I4.NODE_398_length_32465_cov_142.700790_18 
I4.NODE_398_length_32465_cov_142.700790_19 K01740
I4.NODE_398_length_32465_cov_142.700790_2 
I4.NODE_398_length_32465_cov_142.700790_20 K00651
I4.NODE_398_length_32465_cov_142.700790_21 K00842
I4.NODE_398_length_32465_cov_142.700790_22 K01739
I4.NODE_398_length_32465_cov_142.700790_23 
I4.NODE_398_length_32465_cov_142.700790_24 
I4.NODE_398_length_32465_cov_142.700790_25 
I4.NODE_398_length_32465_cov_142.700790_26 K09477
I4.NODE_398_length_32465_cov_142.700790_27 
I4.NODE_398_length_32465_cov_142.700790_28 
I4.NODE_398_length_32465_cov_142.700790_29 
I4.NODE_398_length_32465_cov_142.700790_3 
I4.NODE_398_length_32465_cov_142.700790_30 
I4.NODE_398_length_32465_cov_142.700790_31 K00656
I4.NODE_398_length_32465_cov_142.700790_32 
I4.NODE_398_length_32465_cov_142.700790_33 K04069
I4.NODE_398_length_32465_cov_142.700790_34 K04069
I4.NODE_398_length_32465_cov_142.700790_4 
I4.NODE_398_length_32465_cov_142.700790_5 K08722
I4.NODE_398_length_32465_cov_142.700790_6 K01286
I4.NODE_398_length_32465_cov_142.700790_7 K03442
I4.NODE_398_length_32465_cov_142.700790_8 
I4.NODE_398_length_32465_cov_142.700790_9 
I4.NODE_443_length_16221_cov_128.401703_1 K02112
I4.NODE_443_length_16221_cov_128.401703_10 K01791
I4.NODE_443_length_16221_cov_128.401703_11 K13685
I4.NODE_443_length_16221_cov_128.401703_12 K09157
I4.NODE_443_length_16221_cov_128.401703_13 K07166
I4.NODE_443_length_16221_cov_128.401703_14 K01835
I4.NODE_443_length_16221_cov_128.401703_15 
I4.NODE_443_length_16221_cov_128.401703_16 K00919
I4.NODE_443_length_16221_cov_128.401703_17 K11475
I4.NODE_443_length_16221_cov_128.401703_18 K11626
I4.NODE_443_length_16221_cov_128.401703_2 K02115
I4.NODE_443_length_16221_cov_128.401703_3 K02111
I4.NODE_443_length_16221_cov_128.401703_4 K02113
I4.NODE_443_length_16221_cov_128.401703_5 K02109
I4.NODE_443_length_16221_cov_128.401703_6 K02110
I4.NODE_443_length_16221_cov_128.401703_7 K02108
I4.NODE_443_length_16221_cov_128.401703_8 
I4.NODE_443_length_16221_cov_128.401703_9 
I4.NODE_465_length_130447_cov_140.938873_1 
I4.NODE_465_length_130447_cov_140.938873_10 K07042
I4.NODE_465_length_130447_cov_140.938873_100 
I4.NODE_465_length_130447_cov_140.938873_101 
I4.NODE_465_length_130447_cov_140.938873_102 
I4.NODE_465_length_130447_cov_140.938873_103 
I4.NODE_465_length_130447_cov_140.938873_104 K02456
I4.NODE_465_length_130447_cov_140.938873_105 K02653
I4.NODE_465_length_130447_cov_140.938873_106 K02669
I4.NODE_465_length_130447_cov_140.938873_107 K02454
I4.NODE_465_length_130447_cov_140.938873_108 K01689
I4.NODE_465_length_130447_cov_140.938873_109 K01834
I4.NODE_465_length_130447_cov_140.938873_11 K06217
I4.NODE_465_length_130447_cov_140.938873_110 K01803
I4.NODE_465_length_130447_cov_140.938873_111 K00927
I4.NODE_465_length_130447_cov_140.938873_112 K00134
I4.NODE_465_length_130447_cov_140.938873_113 K05311
I4.NODE_465_length_130447_cov_140.938873_114 
I4.NODE_465_length_130447_cov_140.938873_115 K00761
I4.NODE_465_length_130447_cov_140.938873_116 K00600
I4.NODE_465_length_130447_cov_140.938873_117 K01808
I4.NODE_465_length_130447_cov_140.938873_118 K01104
I4.NODE_465_length_130447_cov_140.938873_119 K07566
I4.NODE_465_length_130447_cov_140.938873_12 K07139
I4.NODE_465_length_130447_cov_140.938873_120 K02493
I4.NODE_465_length_130447_cov_140.938873_121 K02835
I4.NODE_465_length_130447_cov_140.938873_122 
I4.NODE_465_length_130447_cov_140.938873_123 K02909
I4.NODE_465_length_130447_cov_140.938873_124 
I4.NODE_465_length_130447_cov_140.938873_125 
I4.NODE_465_length_130447_cov_140.938873_126 K10773
I4.NODE_465_length_130447_cov_140.938873_13 
I4.NODE_465_length_130447_cov_140.938873_14 
I4.NODE_465_length_130447_cov_140.938873_15 K02434
I4.NODE_465_length_130447_cov_140.938873_16 K02433
I4.NODE_465_length_130447_cov_140.938873_17 K02435
I4.NODE_465_length_130447_cov_140.938873_18 K01972
I4.NODE_465_length_130447_cov_140.938873_19 K03657
I4.NODE_465_length_130447_cov_140.938873_2 
I4.NODE_465_length_130447_cov_140.938873_20 K01507
I4.NODE_465_length_130447_cov_140.938873_21 K03296
I4.NODE_465_length_130447_cov_140.938873_22 K07799
I4.NODE_465_length_130447_cov_140.938873_23 K05995
I4.NODE_465_length_130447_cov_140.938873_24 
I4.NODE_465_length_130447_cov_140.938873_25 K00639
I4.NODE_465_length_130447_cov_140.938873_26 K01906
I4.NODE_465_length_130447_cov_140.938873_27 
I4.NODE_465_length_130447_cov_140.938873_28 K03664
I4.NODE_465_length_130447_cov_140.938873_29 K12573
I4.NODE_465_length_130447_cov_140.938873_3 
I4.NODE_465_length_130447_cov_140.938873_30 K03075
I4.NODE_465_length_130447_cov_140.938873_31 K03091
I4.NODE_465_length_130447_cov_140.938873_32 K06962
I4.NODE_465_length_130447_cov_140.938873_33 K03218
I4.NODE_465_length_130447_cov_140.938873_34 K11145
I4.NODE_465_length_130447_cov_140.938873_35 K01883
I4.NODE_465_length_130447_cov_140.938873_36 K03453
I4.NODE_465_length_130447_cov_140.938873_37 K09698
I4.NODE_465_length_130447_cov_140.938873_38 K12506
I4.NODE_465_length_130447_cov_140.938873_39 K06865
I4.NODE_465_length_130447_cov_140.938873_4 K09121
I4.NODE_465_length_130447_cov_140.938873_40 K04485
I4.NODE_465_length_130447_cov_140.938873_41 K03696
I4.NODE_465_length_130447_cov_140.938873_42 K00936
I4.NODE_465_length_130447_cov_140.938873_43 
I4.NODE_465_length_130447_cov_140.938873_44 K03708
I4.NODE_465_length_130447_cov_140.938873_45 
I4.NODE_465_length_130447_cov_140.938873_46 K01091
I4.NODE_465_length_130447_cov_140.938873_47 K04488
I4.NODE_465_length_130447_cov_140.938873_48 K11717
I4.NODE_465_length_130447_cov_140.938873_49 K07033
I4.NODE_465_length_130447_cov_140.938873_5 K06898
I4.NODE_465_length_130447_cov_140.938873_50 K09014
I4.NODE_465_length_130447_cov_140.938873_51 K09013
I4.NODE_465_length_130447_cov_140.938873_52 K01586
I4.NODE_465_length_130447_cov_140.938873_53 
I4.NODE_465_length_130447_cov_140.938873_54 K04077
I4.NODE_465_length_130447_cov_140.938873_55 K04078
I4.NODE_465_length_130447_cov_140.938873_56 K07183
I4.NODE_465_length_130447_cov_140.938873_57 K00936
I4.NODE_465_length_130447_cov_140.938873_58 K01409
I4.NODE_465_length_130447_cov_140.938873_59 K03789
I4.NODE_465_length_130447_cov_140.938873_6 K06864
I4.NODE_465_length_130447_cov_140.938873_60 
I4.NODE_465_length_130447_cov_140.938873_61 K06925
I4.NODE_465_length_130447_cov_140.938873_62 K00946
I4.NODE_465_length_130447_cov_140.938873_63 
I4.NODE_465_length_130447_cov_140.938873_64 K01448
I4.NODE_465_length_130447_cov_140.938873_65 K02238
I4.NODE_465_length_130447_cov_140.938873_66 
I4.NODE_465_length_130447_cov_140.938873_67 K00997
I4.NODE_465_length_130447_cov_140.938873_68 
I4.NODE_465_length_130447_cov_140.938873_69 
I4.NODE_465_length_130447_cov_140.938873_7 
I4.NODE_465_length_130447_cov_140.938873_70 K03787
I4.NODE_465_length_130447_cov_140.938873_71 
I4.NODE_465_length_130447_cov_140.938873_72 K00998
I4.NODE_465_length_130447_cov_140.938873_73 K01613
I4.NODE_465_length_130447_cov_140.938873_74 K05946
I4.NODE_465_length_130447_cov_140.938873_75 K00088
I4.NODE_465_length_130447_cov_140.938873_76 
I4.NODE_465_length_130447_cov_140.938873_77 K03655
I4.NODE_465_length_130447_cov_140.938873_78 K02902
I4.NODE_465_length_130447_cov_140.938873_79 K01129
I4.NODE_465_length_130447_cov_140.938873_8 K03699
I4.NODE_465_length_130447_cov_140.938873_80 K09773
I4.NODE_465_length_130447_cov_140.938873_81 
I4.NODE_465_length_130447_cov_140.938873_82 K01007
I4.NODE_465_length_130447_cov_140.938873_83 K01529
I4.NODE_465_length_130447_cov_140.938873_84 K01866
I4.NODE_465_length_130447_cov_140.938873_85 K05366
I4.NODE_465_length_130447_cov_140.938873_86 K07456
I4.NODE_465_length_130447_cov_140.938873_87 K08303
I4.NODE_465_length_130447_cov_140.938873_88 K01890
I4.NODE_465_length_130447_cov_140.938873_89 K01889
I4.NODE_465_length_130447_cov_140.938873_9 K03595
I4.NODE_465_length_130447_cov_140.938873_90 
I4.NODE_465_length_130447_cov_140.938873_91 K02004
I4.NODE_465_length_130447_cov_140.938873_92 K02003
I4.NODE_465_length_130447_cov_140.938873_93 K02005
I4.NODE_465_length_130447_cov_140.938873_94 K00850
I4.NODE_465_length_130447_cov_140.938873_95 
I4.NODE_465_length_130447_cov_140.938873_96 
I4.NODE_465_length_130447_cov_140.938873_97 
I4.NODE_465_length_130447_cov_140.938873_98 
I4.NODE_465_length_130447_cov_140.938873_99 
I4.NODE_512_length_44000_cov_128.433243.1.18353_1 
I4.NODE_512_length_44000_cov_128.433243.1.18353_10 K02049
I4.NODE_512_length_44000_cov_128.433243.1.18353_11 
I4.NODE_512_length_44000_cov_128.433243.1.18353_12 
I4.NODE_512_length_44000_cov_128.433243.1.18353_13 K12574
I4.NODE_512_length_44000_cov_128.433243.1.18353_14 
I4.NODE_512_length_44000_cov_128.433243.1.18353_15 
I4.NODE_512_length_44000_cov_128.433243.1.18353_16 
I4.NODE_512_length_44000_cov_128.433243.1.18353_2 K02014
I4.NODE_512_length_44000_cov_128.433243.1.18353_3 K02016
I4.NODE_512_length_44000_cov_128.433243.1.18353_4 
I4.NODE_512_length_44000_cov_128.433243.1.18353_5 
I4.NODE_512_length_44000_cov_128.433243.1.18353_6 K03975
I4.NODE_512_length_44000_cov_128.433243.1.18353_7 K07264
I4.NODE_512_length_44000_cov_128.433243.1.18353_8 K02051
I4.NODE_512_length_44000_cov_128.433243.1.18353_9 K02050
I4.NODE_512_length_44000_cov_128.433243.18700.44071_1 K02314
I4.NODE_512_length_44000_cov_128.433243.18700.44071_10 
I4.NODE_512_length_44000_cov_128.433243.18700.44071_11 
I4.NODE_512_length_44000_cov_128.433243.18700.44071_12 
I4.NODE_512_length_44000_cov_128.433243.18700.44071_13 K03582
I4.NODE_512_length_44000_cov_128.433243.18700.44071_14 K07029
I4.NODE_512_length_44000_cov_128.433243.18700.44071_15 
I4.NODE_512_length_44000_cov_128.433243.18700.44071_16 
I4.NODE_512_length_44000_cov_128.433243.18700.44071_17 K06199
I4.NODE_512_length_44000_cov_128.433243.18700.44071_18 
I4.NODE_512_length_44000_cov_128.433243.18700.44071_19 
I4.NODE_512_length_44000_cov_128.433243.18700.44071_2 K03502
I4.NODE_512_length_44000_cov_128.433243.18700.44071_3 
I4.NODE_512_length_44000_cov_128.433243.18700.44071_4 K05845 K05846
I4.NODE_512_length_44000_cov_128.433243.18700.44071_5 K01534
I4.NODE_512_length_44000_cov_128.433243.18700.44071_6 K03284
I4.NODE_512_length_44000_cov_128.433243.18700.44071_7 
I4.NODE_512_length_44000_cov_128.433243.18700.44071_8 
I4.NODE_512_length_44000_cov_128.433243.18700.44071_9 K12299
I4.NODE_514_length_53831_cov_132.761154.13.53919_1 K03637
I4.NODE_514_length_53831_cov_132.761154.13.53919_10 
I4.NODE_514_length_53831_cov_132.761154.13.53919_11 K07604
I4.NODE_514_length_53831_cov_132.761154.13.53919_12 K03559
I4.NODE_514_length_53831_cov_132.761154.13.53919_13 K03561
I4.NODE_514_length_53831_cov_132.761154.13.53919_14 
I4.NODE_514_length_53831_cov_132.761154.13.53919_15 K02014
I4.NODE_514_length_53831_cov_132.761154.13.53919_16 K02854
I4.NODE_514_length_53831_cov_132.761154.13.53919_17 K09790
I4.NODE_514_length_53831_cov_132.761154.13.53919_18 K03475
I4.NODE_514_length_53831_cov_132.761154.13.53919_19 K02822
I4.NODE_514_length_53831_cov_132.761154.13.53919_2 
I4.NODE_514_length_53831_cov_132.761154.13.53919_20 K02821
I4.NODE_514_length_53831_cov_132.761154.13.53919_21 K02015
I4.NODE_514_length_53831_cov_132.761154.13.53919_22 
I4.NODE_514_length_53831_cov_132.761154.13.53919_23 K02016
I4.NODE_514_length_53831_cov_132.761154.13.53919_24 
I4.NODE_514_length_53831_cov_132.761154.13.53919_25 K03306
I4.NODE_514_length_53831_cov_132.761154.13.53919_26 K07220
I4.NODE_514_length_53831_cov_132.761154.13.53919_27 
I4.NODE_514_length_53831_cov_132.761154.13.53919_28 
I4.NODE_514_length_53831_cov_132.761154.13.53919_29 
I4.NODE_514_length_53831_cov_132.761154.13.53919_3 
I4.NODE_514_length_53831_cov_132.761154.13.53919_30 K03429
I4.NODE_514_length_53831_cov_132.761154.13.53919_31 K03530
I4.NODE_514_length_53831_cov_132.761154.13.53919_32 K02499
I4.NODE_514_length_53831_cov_132.761154.13.53919_33 
I4.NODE_514_length_53831_cov_132.761154.13.53919_34 K03723
I4.NODE_514_length_53831_cov_132.761154.13.53919_35 K09686
I4.NODE_514_length_53831_cov_132.761154.13.53919_36 K09686
I4.NODE_514_length_53831_cov_132.761154.13.53919_37 K01990
I4.NODE_514_length_53831_cov_132.761154.13.53919_38 K01993
I4.NODE_514_length_53831_cov_132.761154.13.53919_39 K08721
I4.NODE_514_length_53831_cov_132.761154.13.53919_4 
I4.NODE_514_length_53831_cov_132.761154.13.53919_40 
I4.NODE_514_length_53831_cov_132.761154.13.53919_5 
I4.NODE_514_length_53831_cov_132.761154.13.53919_6 K03499
I4.NODE_514_length_53831_cov_132.761154.13.53919_7 K03498
I4.NODE_514_length_53831_cov_132.761154.13.53919_8 K00852
I4.NODE_514_length_53831_cov_132.761154.13.53919_9 
I4.NODE_537_length_42648_cov_136.265549_1 
I4.NODE_537_length_42648_cov_136.265549_10 K01633
I4.NODE_537_length_42648_cov_136.265549_11 K00950
I4.NODE_537_length_42648_cov_136.265549_12 
I4.NODE_537_length_42648_cov_136.265549_13 K00016
I4.NODE_537_length_42648_cov_136.265549_14 
I4.NODE_537_length_42648_cov_136.265549_15 K07571
I4.NODE_537_length_42648_cov_136.265549_16 
I4.NODE_537_length_42648_cov_136.265549_17 K04075
I4.NODE_537_length_42648_cov_136.265549_18 K00760
I4.NODE_537_length_42648_cov_136.265549_19 K03798
I4.NODE_537_length_42648_cov_136.265549_2 K02032
I4.NODE_537_length_42648_cov_136.265549_20 
I4.NODE_537_length_42648_cov_136.265549_21 K03524
I4.NODE_537_length_42648_cov_136.265549_22 K03525
I4.NODE_537_length_42648_cov_136.265549_23 
I4.NODE_537_length_42648_cov_136.265549_24 K05540
I4.NODE_537_length_42648_cov_136.265549_25 K03624
I4.NODE_537_length_42648_cov_136.265549_26 K04567
I4.NODE_537_length_42648_cov_136.265549_27 K01581
I4.NODE_537_length_42648_cov_136.265549_28 K03756
I4.NODE_537_length_42648_cov_136.265549_29 
I4.NODE_537_length_42648_cov_136.265549_3 K01467
I4.NODE_537_length_42648_cov_136.265549_30 K01487
I4.NODE_537_length_42648_cov_136.265549_31 
I4.NODE_537_length_42648_cov_136.265549_32 K01875
I4.NODE_537_length_42648_cov_136.265549_33 K00616
I4.NODE_537_length_42648_cov_136.265549_34 K02446
I4.NODE_537_length_42648_cov_136.265549_35 K00790
I4.NODE_537_length_42648_cov_136.265549_36 K03569
I4.NODE_537_length_42648_cov_136.265549_37 
I4.NODE_537_length_42648_cov_136.265549_38 
I4.NODE_537_length_42648_cov_136.265549_39 
I4.NODE_537_length_42648_cov_136.265549_4 K02035
I4.NODE_537_length_42648_cov_136.265549_40 
I4.NODE_537_length_42648_cov_136.265549_5 K01297
I4.NODE_537_length_42648_cov_136.265549_6 K01463
I4.NODE_537_length_42648_cov_136.265549_7 
I4.NODE_537_length_42648_cov_136.265549_8 
I4.NODE_537_length_42648_cov_136.265549_9 K00796
I4.NODE_544_length_11149_cov_133.581573_1 
I4.NODE_544_length_11149_cov_133.581573_10 
I4.NODE_544_length_11149_cov_133.581573_2 K02013
I4.NODE_544_length_11149_cov_133.581573_3 K02015
I4.NODE_544_length_11149_cov_133.581573_4 
I4.NODE_544_length_11149_cov_133.581573_5 
I4.NODE_544_length_11149_cov_133.581573_6 
I4.NODE_544_length_11149_cov_133.581573_7 
I4.NODE_544_length_11149_cov_133.581573_8 
I4.NODE_544_length_11149_cov_133.581573_9 
I4.NODE_54_length_24362_cov_140.182617.13.24450_1 K06194
I4.NODE_54_length_24362_cov_140.182617.13.24450_10 K06206
I4.NODE_54_length_24362_cov_140.182617.13.24450_11 
I4.NODE_54_length_24362_cov_140.182617.13.24450_12 
I4.NODE_54_length_24362_cov_140.182617.13.24450_13 K02469
I4.NODE_54_length_24362_cov_140.182617.13.24450_14 
I4.NODE_54_length_24362_cov_140.182617.13.24450_15 K08166
I4.NODE_54_length_24362_cov_140.182617.13.24450_16 
I4.NODE_54_length_24362_cov_140.182617.13.24450_17 
I4.NODE_54_length_24362_cov_140.182617.13.24450_18 
I4.NODE_54_length_24362_cov_140.182617.13.24450_19 
I4.NODE_54_length_24362_cov_140.182617.13.24450_2 K00798
I4.NODE_54_length_24362_cov_140.182617.13.24450_20 K06921
I4.NODE_54_length_24362_cov_140.182617.13.24450_21 
I4.NODE_54_length_24362_cov_140.182617.13.24450_22 
I4.NODE_54_length_24362_cov_140.182617.13.24450_3 
I4.NODE_54_length_24362_cov_140.182617.13.24450_4 
I4.NODE_54_length_24362_cov_140.182617.13.24450_5 
I4.NODE_54_length_24362_cov_140.182617.13.24450_6 K00540
I4.NODE_54_length_24362_cov_140.182617.13.24450_7 
I4.NODE_54_length_24362_cov_140.182617.13.24450_8 
I4.NODE_54_length_24362_cov_140.182617.13.24450_9 K00362
I4.NODE_551_length_52350_cov_139.598572_1 
I4.NODE_551_length_52350_cov_139.598572_10 
I4.NODE_551_length_52350_cov_139.598572_11 
I4.NODE_551_length_52350_cov_139.598572_12 
I4.NODE_551_length_52350_cov_139.598572_13 
I4.NODE_551_length_52350_cov_139.598572_2 
I4.NODE_551_length_52350_cov_139.598572_3 
I4.NODE_551_length_52350_cov_139.598572_4 
I4.NODE_551_length_52350_cov_139.598572_5 K03083
I4.NODE_551_length_52350_cov_139.598572_6 
I4.NODE_551_length_52350_cov_139.598572_7 
I4.NODE_551_length_52350_cov_139.598572_8 
I4.NODE_551_length_52350_cov_139.598572_9 
I4.NODE_568_length_31556_cov_125.073044_1 K01845
I4.NODE_568_length_31556_cov_125.073044_10 K06997
I4.NODE_568_length_31556_cov_125.073044_11 K05810
I4.NODE_568_length_31556_cov_125.073044_12 
I4.NODE_568_length_31556_cov_125.073044_13 
I4.NODE_568_length_31556_cov_125.073044_14 
I4.NODE_568_length_31556_cov_125.073044_15 K00053
I4.NODE_568_length_31556_cov_125.073044_16 K02013
I4.NODE_568_length_31556_cov_125.073044_17 K01653
I4.NODE_568_length_31556_cov_125.073044_18 K01652
I4.NODE_568_length_31556_cov_125.073044_19 K01754
I4.NODE_568_length_31556_cov_125.073044_2 K01698
I4.NODE_568_length_31556_cov_125.073044_20 K01687
I4.NODE_568_length_31556_cov_125.073044_21 
I4.NODE_568_length_31556_cov_125.073044_22 
I4.NODE_568_length_31556_cov_125.073044_23 
I4.NODE_568_length_31556_cov_125.073044_24 
I4.NODE_568_length_31556_cov_125.073044_25 K03116
I4.NODE_568_length_31556_cov_125.073044_26 K01057
I4.NODE_568_length_31556_cov_125.073044_27 K01692
I4.NODE_568_length_31556_cov_125.073044_28 K02996
I4.NODE_568_length_31556_cov_125.073044_29 K02871
I4.NODE_568_length_31556_cov_125.073044_3 K13542
I4.NODE_568_length_31556_cov_125.073044_30 
I4.NODE_568_length_31556_cov_125.073044_31 
I4.NODE_568_length_31556_cov_125.073044_32 K02986
I4.NODE_568_length_31556_cov_125.073044_33 K03566
I4.NODE_568_length_31556_cov_125.073044_34 K09771
I4.NODE_568_length_31556_cov_125.073044_4 K01749
I4.NODE_568_length_31556_cov_125.073044_5 K02492
I4.NODE_568_length_31556_cov_125.073044_6 
I4.NODE_568_length_31556_cov_125.073044_7 
I4.NODE_568_length_31556_cov_125.073044_8 K00286
I4.NODE_568_length_31556_cov_125.073044_9 K09772
I4.NODE_581_length_35179_cov_143.138916_1 
I4.NODE_581_length_35179_cov_143.138916_10 
I4.NODE_581_length_35179_cov_143.138916_11 K01163
I4.NODE_581_length_35179_cov_143.138916_12 
I4.NODE_581_length_35179_cov_143.138916_13 
I4.NODE_581_length_35179_cov_143.138916_14 K06221
I4.NODE_581_length_35179_cov_143.138916_15 
I4.NODE_581_length_35179_cov_143.138916_16 
I4.NODE_581_length_35179_cov_143.138916_17 K00120
I4.NODE_581_length_35179_cov_143.138916_18 K02073
I4.NODE_581_length_35179_cov_143.138916_19 
I4.NODE_581_length_35179_cov_143.138916_2 
I4.NODE_581_length_35179_cov_143.138916_20 K00366
I4.NODE_581_length_35179_cov_143.138916_21 K06956
I4.NODE_581_length_35179_cov_143.138916_22 K00782
I4.NODE_581_length_35179_cov_143.138916_23 K00782
I4.NODE_581_length_35179_cov_143.138916_24 K00104
I4.NODE_581_length_35179_cov_143.138916_25 
I4.NODE_581_length_35179_cov_143.138916_26 
I4.NODE_581_length_35179_cov_143.138916_27 
I4.NODE_581_length_35179_cov_143.138916_28 
I4.NODE_581_length_35179_cov_143.138916_29 
I4.NODE_581_length_35179_cov_143.138916_3 K06187
I4.NODE_581_length_35179_cov_143.138916_30 
I4.NODE_581_length_35179_cov_143.138916_4 K09747
I4.NODE_581_length_35179_cov_143.138916_5 
I4.NODE_581_length_35179_cov_143.138916_6 
I4.NODE_581_length_35179_cov_143.138916_7 
I4.NODE_581_length_35179_cov_143.138916_8 K00265
I4.NODE_581_length_35179_cov_143.138916_9 
I4.NODE_641_length_239683_cov_141.267853_1 
I4.NODE_641_length_239683_cov_141.267853_10 
I4.NODE_641_length_239683_cov_141.267853_100 K10026
I4.NODE_641_length_239683_cov_141.267853_101 K01737
I4.NODE_641_length_239683_cov_141.267853_102 K03086
I4.NODE_641_length_239683_cov_141.267853_103 K02316
I4.NODE_641_length_239683_cov_141.267853_104 K06950
I4.NODE_641_length_239683_cov_141.267853_105 K03565
I4.NODE_641_length_239683_cov_141.267853_106 K03553
I4.NODE_641_length_239683_cov_141.267853_107 K03742
I4.NODE_641_length_239683_cov_141.267853_108 
I4.NODE_641_length_239683_cov_141.267853_109 K11069
I4.NODE_641_length_239683_cov_141.267853_11 K01921
I4.NODE_641_length_239683_cov_141.267853_110 
I4.NODE_641_length_239683_cov_141.267853_111 
I4.NODE_641_length_239683_cov_141.267853_112 K03466
I4.NODE_641_length_239683_cov_141.267853_113 K07478
I4.NODE_641_length_239683_cov_141.267853_114 
I4.NODE_641_length_239683_cov_141.267853_115 K01876
I4.NODE_641_length_239683_cov_141.267853_116 K01892
I4.NODE_641_length_239683_cov_141.267853_117 K02495
I4.NODE_641_length_239683_cov_141.267853_118 K03711
I4.NODE_641_length_239683_cov_141.267853_119 K01069
I4.NODE_641_length_239683_cov_141.267853_12 K01924
I4.NODE_641_length_239683_cov_141.267853_120 K00951
I4.NODE_641_length_239683_cov_141.267853_121 K07462
I4.NODE_641_length_239683_cov_141.267853_122 K03150
I4.NODE_641_length_239683_cov_141.267853_123 
I4.NODE_641_length_239683_cov_141.267853_124 K02016
I4.NODE_641_length_239683_cov_141.267853_125 K02013
I4.NODE_641_length_239683_cov_141.267853_126 K02015
I4.NODE_641_length_239683_cov_141.267853_127 K02015
I4.NODE_641_length_239683_cov_141.267853_128 K02069
I4.NODE_641_length_239683_cov_141.267853_129 K02068
I4.NODE_641_length_239683_cov_141.267853_13 K02563
I4.NODE_641_length_239683_cov_141.267853_130 K02899
I4.NODE_641_length_239683_cov_141.267853_131 K07584
I4.NODE_641_length_239683_cov_141.267853_132 K02888
I4.NODE_641_length_239683_cov_141.267853_133 
I4.NODE_641_length_239683_cov_141.267853_134 K08301
I4.NODE_641_length_239683_cov_141.267853_135 
I4.NODE_641_length_239683_cov_141.267853_136 
I4.NODE_641_length_239683_cov_141.267853_137 
I4.NODE_641_length_239683_cov_141.267853_138 K05837
I4.NODE_641_length_239683_cov_141.267853_139 K03609
I4.NODE_641_length_239683_cov_141.267853_14 K01925
I4.NODE_641_length_239683_cov_141.267853_140 K05515
I4.NODE_641_length_239683_cov_141.267853_141 
I4.NODE_641_length_239683_cov_141.267853_142 K03570
I4.NODE_641_length_239683_cov_141.267853_143 
I4.NODE_641_length_239683_cov_141.267853_144 K03630
I4.NODE_641_length_239683_cov_141.267853_145 K06287
I4.NODE_641_length_239683_cov_141.267853_146 
I4.NODE_641_length_239683_cov_141.267853_147 K00925
I4.NODE_641_length_239683_cov_141.267853_148 
I4.NODE_641_length_239683_cov_141.267853_149 
I4.NODE_641_length_239683_cov_141.267853_15 K01000
I4.NODE_641_length_239683_cov_141.267853_150 K02825
I4.NODE_641_length_239683_cov_141.267853_151 K06180
I4.NODE_641_length_239683_cov_141.267853_152 K03101
I4.NODE_641_length_239683_cov_141.267853_153 K05524
I4.NODE_641_length_239683_cov_141.267853_154 
I4.NODE_641_length_239683_cov_141.267853_155 
I4.NODE_641_length_239683_cov_141.267853_156 
I4.NODE_641_length_239683_cov_141.267853_157 K01572
I4.NODE_641_length_239683_cov_141.267853_158 K01606
I4.NODE_641_length_239683_cov_141.267853_159 
I4.NODE_641_length_239683_cov_141.267853_16 K01929
I4.NODE_641_length_239683_cov_141.267853_160 
I4.NODE_641_length_239683_cov_141.267853_161 K01604
I4.NODE_641_length_239683_cov_141.267853_162 
I4.NODE_641_length_239683_cov_141.267853_163 K07588
I4.NODE_641_length_239683_cov_141.267853_164 K01849
I4.NODE_641_length_239683_cov_141.267853_165 K01848
I4.NODE_641_length_239683_cov_141.267853_166 K01067
I4.NODE_641_length_239683_cov_141.267853_167 
I4.NODE_641_length_239683_cov_141.267853_168 K01930
I4.NODE_641_length_239683_cov_141.267853_169 K01873
I4.NODE_641_length_239683_cov_141.267853_17 K01928
I4.NODE_641_length_239683_cov_141.267853_170 K03118
I4.NODE_641_length_239683_cov_141.267853_171 K02523
I4.NODE_641_length_239683_cov_141.267853_172 K03978
I4.NODE_641_length_239683_cov_141.267853_173 K01338
I4.NODE_641_length_239683_cov_141.267853_174 K03544
I4.NODE_641_length_239683_cov_141.267853_175 K01358
I4.NODE_641_length_239683_cov_141.267853_176 K03545
I4.NODE_641_length_239683_cov_141.267853_177 
I4.NODE_641_length_239683_cov_141.267853_178 
I4.NODE_641_length_239683_cov_141.267853_179 
I4.NODE_641_length_239683_cov_141.267853_18 
I4.NODE_641_length_239683_cov_141.267853_180 K08965
I4.NODE_641_length_239683_cov_141.267853_181 
I4.NODE_641_length_239683_cov_141.267853_182 K00087
I4.NODE_641_length_239683_cov_141.267853_183 K01464
I4.NODE_641_length_239683_cov_141.267853_184 K12527
I4.NODE_641_length_239683_cov_141.267853_185 
I4.NODE_641_length_239683_cov_141.267853_186 K00926
I4.NODE_641_length_239683_cov_141.267853_187 
I4.NODE_641_length_239683_cov_141.267853_188 K01438
I4.NODE_641_length_239683_cov_141.267853_189 K01751
I4.NODE_641_length_239683_cov_141.267853_19 K03438
I4.NODE_641_length_239683_cov_141.267853_190 
I4.NODE_641_length_239683_cov_141.267853_191 
I4.NODE_641_length_239683_cov_141.267853_192 
I4.NODE_641_length_239683_cov_141.267853_193 
I4.NODE_641_length_239683_cov_141.267853_194 K01886
I4.NODE_641_length_239683_cov_141.267853_195 K00090
I4.NODE_641_length_239683_cov_141.267853_196 K03282
I4.NODE_641_length_239683_cov_141.267853_197 
I4.NODE_641_length_239683_cov_141.267853_198 
I4.NODE_641_length_239683_cov_141.267853_199 K01733
I4.NODE_641_length_239683_cov_141.267853_2 K02016
I4.NODE_641_length_239683_cov_141.267853_20 K03925
I4.NODE_641_length_239683_cov_141.267853_200 K07223
I4.NODE_641_length_239683_cov_141.267853_201 
I4.NODE_641_length_239683_cov_141.267853_202 K03639
I4.NODE_641_length_239683_cov_141.267853_203 
I4.NODE_641_length_239683_cov_141.267853_204 K03458
I4.NODE_641_length_239683_cov_141.267853_205 K00603 K01746
I4.NODE_641_length_239683_cov_141.267853_206 K01938
I4.NODE_641_length_239683_cov_141.267853_207 K11690
I4.NODE_641_length_239683_cov_141.267853_208 
I4.NODE_641_length_239683_cov_141.267853_209 K03780
I4.NODE_641_length_239683_cov_141.267853_21 K03671
I4.NODE_641_length_239683_cov_141.267853_210 K03779
I4.NODE_641_length_239683_cov_141.267853_211 
I4.NODE_641_length_239683_cov_141.267853_212 
I4.NODE_641_length_239683_cov_141.267853_213 
I4.NODE_641_length_239683_cov_141.267853_214 
I4.NODE_641_length_239683_cov_141.267853_215 
I4.NODE_641_length_239683_cov_141.267853_216 K03750
I4.NODE_641_length_239683_cov_141.267853_217 K03753
I4.NODE_641_length_239683_cov_141.267853_218 
I4.NODE_641_length_239683_cov_141.267853_219 K00364
I4.NODE_641_length_239683_cov_141.267853_22 K06929
I4.NODE_641_length_239683_cov_141.267853_220 
I4.NODE_641_length_239683_cov_141.267853_221 K01436
I4.NODE_641_length_239683_cov_141.267853_222 
I4.NODE_641_length_239683_cov_141.267853_223 K00818
I4.NODE_641_length_239683_cov_141.267853_224 K00930
I4.NODE_641_length_239683_cov_141.267853_225 
I4.NODE_641_length_239683_cov_141.267853_23 
I4.NODE_641_length_239683_cov_141.267853_24 K06972
I4.NODE_641_length_239683_cov_141.267853_25 
I4.NODE_641_length_239683_cov_141.267853_26 K00928
I4.NODE_641_length_239683_cov_141.267853_27 K05919
I4.NODE_641_length_239683_cov_141.267853_28 K00798
I4.NODE_641_length_239683_cov_141.267853_29 K02224
I4.NODE_641_length_239683_cov_141.267853_3 K02013
I4.NODE_641_length_239683_cov_141.267853_30 K03394
I4.NODE_641_length_239683_cov_141.267853_31 
I4.NODE_641_length_239683_cov_141.267853_32 
I4.NODE_641_length_239683_cov_141.267853_33 K02190
I4.NODE_641_length_239683_cov_141.267853_34 K02016
I4.NODE_641_length_239683_cov_141.267853_35 
I4.NODE_641_length_239683_cov_141.267853_36 K02015
I4.NODE_641_length_239683_cov_141.267853_37 K06042
I4.NODE_641_length_239683_cov_141.267853_38 K05895
I4.NODE_641_length_239683_cov_141.267853_39 K05934
I4.NODE_641_length_239683_cov_141.267853_4 K02015
I4.NODE_641_length_239683_cov_141.267853_40 K02189
I4.NODE_641_length_239683_cov_141.267853_41 K05936
I4.NODE_641_length_239683_cov_141.267853_42 K02191
I4.NODE_641_length_239683_cov_141.267853_43 K03399
I4.NODE_641_length_239683_cov_141.267853_44 K02188
I4.NODE_641_length_239683_cov_141.267853_45 K09767
I4.NODE_641_length_239683_cov_141.267853_46 
I4.NODE_641_length_239683_cov_141.267853_47 
I4.NODE_641_length_239683_cov_141.267853_48 K01624
I4.NODE_641_length_239683_cov_141.267853_49 K06409
I4.NODE_641_length_239683_cov_141.267853_5 K00832
I4.NODE_641_length_239683_cov_141.267853_50 K07088
I4.NODE_641_length_239683_cov_141.267853_51 K07010
I4.NODE_641_length_239683_cov_141.267853_52 K03294
I4.NODE_641_length_239683_cov_141.267853_53 
I4.NODE_641_length_239683_cov_141.267853_54 K01091
I4.NODE_641_length_239683_cov_141.267853_55 
I4.NODE_641_length_239683_cov_141.267853_56 
I4.NODE_641_length_239683_cov_141.267853_57 K08177
I4.NODE_641_length_239683_cov_141.267853_58 
I4.NODE_641_length_239683_cov_141.267853_59 
I4.NODE_641_length_239683_cov_141.267853_6 
I4.NODE_641_length_239683_cov_141.267853_60 K01154
I4.NODE_641_length_239683_cov_141.267853_61 K03427
I4.NODE_641_length_239683_cov_141.267853_62 
I4.NODE_641_length_239683_cov_141.267853_63 K03733
I4.NODE_641_length_239683_cov_141.267853_64 K01154
I4.NODE_641_length_239683_cov_141.267853_65 K01153
I4.NODE_641_length_239683_cov_141.267853_66 
I4.NODE_641_length_239683_cov_141.267853_67 
I4.NODE_641_length_239683_cov_141.267853_68 
I4.NODE_641_length_239683_cov_141.267853_69 
I4.NODE_641_length_239683_cov_141.267853_7 K03531
I4.NODE_641_length_239683_cov_141.267853_70 
I4.NODE_641_length_239683_cov_141.267853_71 
I4.NODE_641_length_239683_cov_141.267853_72 
I4.NODE_641_length_239683_cov_141.267853_73 K02887
I4.NODE_641_length_239683_cov_141.267853_74 K02916
I4.NODE_641_length_239683_cov_141.267853_75 K02520
I4.NODE_641_length_239683_cov_141.267853_76 
I4.NODE_641_length_239683_cov_141.267853_77 K08196
I4.NODE_641_length_239683_cov_141.267853_78 K01868
I4.NODE_641_length_239683_cov_141.267853_79 
I4.NODE_641_length_239683_cov_141.267853_8 
I4.NODE_641_length_239683_cov_141.267853_80 
I4.NODE_641_length_239683_cov_141.267853_81 K08303
I4.NODE_641_length_239683_cov_141.267853_82 K00599
I4.NODE_641_length_239683_cov_141.267853_83 K07082
I4.NODE_641_length_239683_cov_141.267853_84 
I4.NODE_641_length_239683_cov_141.267853_85 K07447
I4.NODE_641_length_239683_cov_141.267853_86 
I4.NODE_641_length_239683_cov_141.267853_87 K01872
I4.NODE_641_length_239683_cov_141.267853_88 K13694
I4.NODE_641_length_239683_cov_141.267853_89 K00721
I4.NODE_641_length_239683_cov_141.267853_9 
I4.NODE_641_length_239683_cov_141.267853_90 
I4.NODE_641_length_239683_cov_141.267853_91 K08567
I4.NODE_641_length_239683_cov_141.267853_92 K03620
I4.NODE_641_length_239683_cov_141.267853_93 K06281
I4.NODE_641_length_239683_cov_141.267853_94 K06282
I4.NODE_641_length_239683_cov_141.267853_95 
I4.NODE_641_length_239683_cov_141.267853_96 
I4.NODE_641_length_239683_cov_141.267853_97 
I4.NODE_641_length_239683_cov_141.267853_98 K06967
I4.NODE_641_length_239683_cov_141.267853_99 K01495
I4.NODE_658_length_1122_cov_131.562393.1.659_1 
I4.NODE_658_length_1122_cov_131.562393.1.659_2 
I4.NODE_694_length_6019_cov_132.440598.2.6107_1 
I4.NODE_694_length_6019_cov_132.440598.2.6107_2 
I4.NODE_694_length_6019_cov_132.440598.2.6107_3 K07099
I4.NODE_694_length_6019_cov_132.440598.2.6107_4 K00965
I4.NODE_694_length_6019_cov_132.440598.2.6107_5 K03574
I4.NODE_694_length_6019_cov_132.440598.2.6107_6 K03575
I4.NODE_694_length_6019_cov_132.440598.2.6107_7 K07098
I5.NODE_160_length_3675_cov_109.503670_1 
I5.NODE_160_length_3675_cov_109.503670_2 K01847
I5.NODE_160_length_3675_cov_109.503670_3 
I5.NODE_348_length_1753_cov_101.627495_1 
I5.NODE_458_length_817_cov_102.039169_1 
I5.NODE_470_length_1152_cov_93.336807.1.1234_1 
I5.NODE_470_length_1152_cov_93.336807.1.1234_2 
I5.NODE_546_length_1183_cov_88.808113_1 K03312
I5.NODE_546_length_1183_cov_88.808113_2 
I5.NODE_569_length_410_cov_100.570732_1 
I5.NODE_584_length_446_cov_101.890137_1 
I5.NODE_584_length_446_cov_101.890137_2 
I5.NODE_587_length_710_cov_87.422539.13.798_1 K03293
I5.NODE_616_length_794_cov_101.632240_1 
I5.NODE_616_length_794_cov_101.632240_2 
I5.NODE_635_length_9126_cov_94.147163.2.9214_1 K10388
I5.NODE_635_length_9126_cov_94.147163.2.9214_2 K02768 K02769 K02770
I5.NODE_635_length_9126_cov_94.147163.2.9214_3 K00882
I5.NODE_635_length_9126_cov_94.147163.2.9214_4 K03315
I5.NODE_635_length_9126_cov_94.147163.2.9214_5 K01778
I5.NODE_635_length_9126_cov_94.147163.2.9214_6 
I5.NODE_678_length_4477_cov_96.318069.2.4565_1 K07567
I5.NODE_678_length_4477_cov_96.318069.2.4565_2 
I5.NODE_678_length_4477_cov_96.318069.2.4565_3 K11991
I5.NODE_678_length_4477_cov_96.318069.2.4565_4 
I6.NODE_421_length_1516_cov_79.048813.2.1604_1 
I6.NODE_421_length_1516_cov_79.048813.2.1604_2 K00873
I6.NODE_623_length_346_cov_80.222542_1 
I6.NODE_680_length_422_cov_71.696686_1 K02066
I7.NODE_1010_length_607_cov_97.102142_1 
I7.NODE_1010_length_607_cov_97.102142_2 
I7.NODE_1102_length_446_cov_77.450676_1 
I7.NODE_116_length_1038_cov_79.205200_1 K03307
I7.NODE_350_length_561_cov_82.768272.1.642_1 
I7.NODE_848_length_645_cov_62.922482_1 
I7.NODE_848_length_645_cov_62.922482_2 K02221
I7.NODE_917_length_398_cov_72.517586_1 K07588
I8.NODE_1217_length_692_cov_53.874279_1 
I8.NODE_1603_length_422_cov_136.317535_1 
I8.NODE_1750_length_1004_cov_55.894421.4.1084_1 
I8.NODE_1750_length_1004_cov_55.894421.4.1084_2 K02968
I8.NODE_1750_length_1004_cov_55.894421.4.1084_3 
I9.NODE_1232_length_624_cov_140.485580_1 
I9.NODE_2181_length_487_cov_139.139633.147.553_1 
I9.NODE_2191_length_348_cov_155.063217_1 
I9.NODE_2278_length_756_cov_69.981483_1 
I9.NODE_2774_length_420_cov_112.659523_1 
I9.NODE_766_length_516_cov_148.486435.1.575_1 K08996
I9.NODE_766_length_516_cov_148.486435.1.575_2 
