# Supplementary material for: Genome resolved analysis of a premature infant gut microbial community reveals a Varibaculum cambriense genome and a shift towards fermentation-based metabolism during the third week of life
Source: Microbiome. 2013 Dec 17;1:30. doi: 10.1186/2049-2618-1-30 (PMC4177395; doi:10.1186/2049-2618-1-30)
Supplement: Additional file 6 — EMIRGE reconstructed 16S rRNA gene sequences. [file 2049-2618-1-30-S6.zip › af6_kegg_annotations/Veillonella_sp._-_Species_A.ko]

I10.NODE_1006_length_576_cov_102.493057_1 
I10.NODE_1007_length_854_cov_47.398125_1 
I10.NODE_1007_length_854_cov_47.398125_2 
I10.NODE_1008_length_2601_cov_74.725876_1 
I10.NODE_1008_length_2601_cov_74.725876_2 
I10.NODE_1008_length_2601_cov_74.725876_3 
I10.NODE_1008_length_2601_cov_74.725876_4 
I10.NODE_1011_length_3581_cov_46.557945.1.837_1 
I10.NODE_1011_length_3581_cov_46.557945.1.837_2 
I10.NODE_1011_length_3581_cov_46.557945.1154.3266_1 
I10.NODE_1011_length_3581_cov_46.557945.1154.3266_2 
I10.NODE_1014_length_361_cov_85.371193_1 
I10.NODE_1019_length_2801_cov_49.392715_1 
I10.NODE_1019_length_2801_cov_49.392715_2 K02029
I10.NODE_1019_length_2801_cov_49.392715_3 
I10.NODE_1019_length_2801_cov_49.392715_4 
I10.NODE_1034_length_402_cov_99.126869_1 
I10.NODE_1038_length_1660_cov_48.493374_1 
I10.NODE_1038_length_1660_cov_48.493374_2 
I10.NODE_1038_length_1660_cov_48.493374_3 
I10.NODE_1043_length_695_cov_43.097843_1 
I10.NODE_1048_length_464_cov_52.773708_1 
I10.NODE_1048_length_464_cov_52.773708_2 
I10.NODE_1074_length_610_cov_98.198364_1 K03545
I10.NODE_1086_length_367_cov_64.201637_1 
I10.NODE_1092_length_354_cov_105.983047_1 
I10.NODE_1121_length_462_cov_171.307358_1 
I10.NODE_1124_length_964_cov_65.064316_1 
I10.NODE_1124_length_964_cov_65.064316_2 
I10.NODE_1126_length_518_cov_45.590733_1 
I10.NODE_1127_length_909_cov_47.489548_1 
I10.NODE_1127_length_909_cov_47.489548_2 
I10.NODE_112_length_970_cov_90.491753_1 
I10.NODE_112_length_970_cov_90.491753_2 
I10.NODE_112_length_970_cov_90.491753_3 
I10.NODE_1130_length_372_cov_72.564514_1 
I10.NODE_1134_length_689_cov_50.730045_1 K05366
I10.NODE_113_length_691_cov_90.561508_1 K04095
I10.NODE_1142_length_871_cov_57.834671_1 
I10.NODE_1142_length_871_cov_57.834671_2 
I10.NODE_1166_length_568_cov_72.866196_1 
I10.NODE_1167_length_405_cov_60.454323_1 
I10.NODE_1187_length_832_cov_110.525238_1 
I10.NODE_1187_length_832_cov_110.525238_2 
I10.NODE_1187_length_832_cov_110.525238_3 K01531
I10.NODE_1189_length_559_cov_56.014313_1 
I10.NODE_118_length_495_cov_94.266670_1 K06950
I10.NODE_1195_length_638_cov_141.847961.1.585_1 
I10.NODE_1209_length_804_cov_48.074627_1 
I10.NODE_1211_length_945_cov_45.467724.239.993_1 K00231
I10.NODE_1222_length_979_cov_70.128700_1 
I10.NODE_1222_length_979_cov_70.128700_2 
I10.NODE_1244_length_645_cov_64.395348.1.680_1 
I10.NODE_124_length_368_cov_134.328812_1 
I10.NODE_1259_length_430_cov_85.660461_1 
I10.NODE_1276_length_623_cov_110.460670_1 
I10.NODE_1276_length_623_cov_110.460670_2 
I10.NODE_1280_length_649_cov_77.571648_1 
I10.NODE_1280_length_649_cov_77.571648_2 
I10.NODE_1285_length_2089_cov_38.833412_1 
I10.NODE_1285_length_2089_cov_38.833412_2 
I10.NODE_1285_length_2089_cov_38.833412_3 K05936
I10.NODE_1285_length_2089_cov_38.833412_4 
I10.NODE_1298_length_670_cov_91.405968.1.693_1 
I10.NODE_1298_length_670_cov_91.405968.1.693_2 
I10.NODE_129_length_469_cov_65.172707_1 
I10.NODE_12_length_729_cov_92.377228_1 
I10.NODE_12_length_729_cov_92.377228_2 
I10.NODE_1317_length_635_cov_66.807877.151.683_1 
I10.NODE_131_length_1157_cov_71.484871_1 
I10.NODE_131_length_1157_cov_71.484871_2 
I10.NODE_1321_length_761_cov_42.123520_1 
I10.NODE_1327_length_1086_cov_45.983425_1 
I10.NODE_133_length_683_cov_97.592972_1 
I10.NODE_133_length_683_cov_97.592972_2 
I10.NODE_133_length_683_cov_97.592972_3 
I10.NODE_1344_length_1226_cov_60.180260.1.1260_1 
I10.NODE_1344_length_1226_cov_60.180260.1.1260_2 
I10.NODE_1344_length_1226_cov_60.180260.1.1260_3 
I10.NODE_1350_length_408_cov_42.531864_1 
I10.NODE_1354_length_514_cov_46.099220_1 
I10.NODE_1369_length_512_cov_69.425781.1.533_1 
I10.NODE_1384_length_420_cov_49.240475_1 
I10.NODE_1387_length_404_cov_74.393562_1 
I10.NODE_1391_length_697_cov_39.728836.1.717_1 
I10.NODE_1396_length_1291_cov_61.111542.1.1320_1 
I10.NODE_1396_length_1291_cov_61.111542.1.1320_2 
I10.NODE_1396_length_1291_cov_61.111542.1.1320_3 
I10.NODE_13_length_2735_cov_66.755028.8.2571_1 K09949
I10.NODE_13_length_2735_cov_66.755028.8.2571_2 
I10.NODE_13_length_2735_cov_66.755028.8.2571_3 
I10.NODE_1408_length_469_cov_57.176971_1 
I10.NODE_1426_length_513_cov_38.810917_1 
I10.NODE_1426_length_513_cov_38.810917_2 
I10.NODE_1439_length_2562_cov_81.404373_1 K07791
I10.NODE_1439_length_2562_cov_81.404373_2 
I10.NODE_1439_length_2562_cov_81.404373_3 K09816
I10.NODE_143_length_391_cov_98.475700.22.439_1 
I10.NODE_1451_length_436_cov_75.330276_1 
I10.NODE_1456_length_1991_cov_45.860371_1 K03582
I10.NODE_1456_length_1991_cov_45.860371_2 
I10.NODE_1465_length_532_cov_91.624062_1 
I10.NODE_1468_length_5114_cov_55.566093.78.5162_1 
I10.NODE_1468_length_5114_cov_55.566093.78.5162_2 
I10.NODE_1468_length_5114_cov_55.566093.78.5162_3 
I10.NODE_1468_length_5114_cov_55.566093.78.5162_4 
I10.NODE_1468_length_5114_cov_55.566093.78.5162_5 
I10.NODE_1468_length_5114_cov_55.566093.78.5162_6 
I10.NODE_1468_length_5114_cov_55.566093.78.5162_7 
I10.NODE_146_length_5215_cov_88.024544.1.5258_1 
I10.NODE_146_length_5215_cov_88.024544.1.5258_2 
I10.NODE_146_length_5215_cov_88.024544.1.5258_3 K03148
I10.NODE_146_length_5215_cov_88.024544.1.5258_4 
I10.NODE_146_length_5215_cov_88.024544.1.5258_5 
I10.NODE_146_length_5215_cov_88.024544.1.5258_6 K03308
I10.NODE_1476_length_459_cov_40.030502_1 K01646
I10.NODE_1476_length_459_cov_40.030502_2 
I10.NODE_1486_length_370_cov_109.227028_1 
I10.NODE_1495_length_5624_cov_63.821301.28.5666_1 
I10.NODE_1495_length_5624_cov_63.821301.28.5666_2 K00811
I10.NODE_1495_length_5624_cov_63.821301.28.5666_3 K02014
I10.NODE_1495_length_5624_cov_63.821301.28.5666_4 
I10.NODE_1495_length_5624_cov_63.821301.28.5666_5 
I10.NODE_1502_length_411_cov_90.009735_1 K03743
I10.NODE_1502_length_411_cov_90.009735_2 
I10.NODE_1507_length_458_cov_71.063316_1 
I10.NODE_1519_length_1900_cov_40.450527.1.609_1 
I10.NODE_1519_length_1900_cov_40.450527.645.1469_1 K02314
I10.NODE_155_length_631_cov_94.331223_1 
I10.NODE_1571_length_498_cov_78.265060_1 
I10.NODE_1579_length_847_cov_52.659977_1 
I10.NODE_1580_length_451_cov_113.372505.17.499_1 
I10.NODE_158_length_506_cov_79.162056_1 
I10.NODE_158_length_506_cov_79.162056_2 
I10.NODE_1590_length_687_cov_61.774380_1 
I10.NODE_1597_length_802_cov_45.783043_1 
I10.NODE_1618_length_1593_cov_45.019459_1 
I10.NODE_1623_length_850_cov_53.810589_1 
I10.NODE_1626_length_354_cov_48.127117_1 
I10.NODE_1630_length_616_cov_38.977272.1.507_1 
I10.NODE_1637_length_525_cov_72.297142_1 
I10.NODE_1648_length_423_cov_171.394806.1.459_1 
I10.NODE_1661_length_716_cov_46.413406_1 
I10.NODE_1676_length_1231_cov_53.536148_1 
I10.NODE_1676_length_1231_cov_53.536148_2 
I10.NODE_1676_length_1231_cov_53.536148_3 
I10.NODE_1685_length_579_cov_108.656303_1 
I10.NODE_1685_length_579_cov_108.656303_2 
I10.NODE_1689_length_1336_cov_41.211826_1 
I10.NODE_1689_length_1336_cov_41.211826_2 
I10.NODE_1691_length_371_cov_117.827492_1 
I10.NODE_16_length_972_cov_45.891975.1.862_1 
I10.NODE_16_length_972_cov_45.891975.1.862_2 
I10.NODE_1701_length_419_cov_42.472553_1 
I10.NODE_1701_length_419_cov_42.472553_2 
I10.NODE_1730_length_870_cov_82.800003_1 
I10.NODE_1730_length_870_cov_82.800003_2 K05895
I10.NODE_1740_length_634_cov_68.343849_1 
I10.NODE_1740_length_634_cov_68.343849_2 
I10.NODE_1746_length_385_cov_99.075325_1 
I10.NODE_1755_length_466_cov_109.053650_1 
I10.NODE_176_length_618_cov_50.674759.93.666_1 
I10.NODE_1777_length_369_cov_93.975609_1 
I10.NODE_1787_length_1091_cov_61.886341_1 
I10.NODE_1790_length_496_cov_55.016129_1 
I10.NODE_1799_length_652_cov_53.897240_1 K03737
I10.NODE_1807_length_2809_cov_48.271984.22.1928_1 
I10.NODE_1807_length_2809_cov_48.271984.2248.2857_1 
I10.NODE_1811_length_388_cov_43.780930_1 
I10.NODE_1826_length_604_cov_44.836094_1 
I10.NODE_1826_length_604_cov_44.836094_2 
I10.NODE_182_length_1374_cov_77.841339_1 
I10.NODE_1844_length_1098_cov_49.801456_1 
I10.NODE_1844_length_1098_cov_49.801456_2 
I10.NODE_1854_length_1109_cov_65.285843_1 
I10.NODE_1854_length_1109_cov_65.285843_2 
I10.NODE_1858_length_1165_cov_39.695278.18.1213_1 
I10.NODE_1858_length_1165_cov_39.695278.18.1213_2 
I10.NODE_1858_length_1165_cov_39.695278.18.1213_3 
I10.NODE_1859_length_462_cov_61.779221_1 
I10.NODE_1889_length_1989_cov_39.400703_1 
I10.NODE_1889_length_1989_cov_39.400703_2 
I10.NODE_1895_length_713_cov_44.973351_1 
I10.NODE_1895_length_713_cov_44.973351_2 
I10.NODE_1895_length_713_cov_44.973351_3 
I10.NODE_1900_length_2131_cov_59.014545.21.2179_1 
I10.NODE_1900_length_2131_cov_59.014545.21.2179_2 
I10.NODE_1900_length_2131_cov_59.014545.21.2179_3 
I10.NODE_1924_length_427_cov_42.367680_1 
I10.NODE_193_length_664_cov_52.718372_1 
I10.NODE_193_length_664_cov_52.718372_2 
I10.NODE_1952_length_365_cov_49.145206_1 
I10.NODE_195_length_10418_cov_78.675369_1 K02014
I10.NODE_195_length_10418_cov_78.675369_2 
I10.NODE_195_length_10418_cov_78.675369_3 K02015
I10.NODE_195_length_10418_cov_78.675369_4 
I10.NODE_195_length_10418_cov_78.675369_5 K03404
I10.NODE_195_length_10418_cov_78.675369_6 K03404
I10.NODE_195_length_10418_cov_78.675369_7 K02230
I10.NODE_198_length_810_cov_128.374069_1 
I10.NODE_1996_length_358_cov_68.184357_1 
I10.NODE_1_length_665_cov_56.118797_1 
I10.NODE_2018_length_718_cov_47.090530_1 
I10.NODE_2018_length_718_cov_47.090530_2 
I10.NODE_2018_length_718_cov_47.090530_3 
I10.NODE_2019_length_373_cov_98.364609_1 K00239
I10.NODE_201_length_910_cov_47.653847_1 K03522
I10.NODE_2026_length_2030_cov_44.065025.12.1952_1 
I10.NODE_2026_length_2030_cov_44.065025.12.1952_2 
I10.NODE_2026_length_2030_cov_44.065025.12.1952_3 K02032
I10.NODE_2057_length_823_cov_43.004860_1 
I10.NODE_2057_length_823_cov_43.004860_2 K01491
I10.NODE_205_length_1039_cov_113.358040_1 
I10.NODE_205_length_1039_cov_113.358040_2 
I10.NODE_2101_length_2492_cov_57.526485_1 
I10.NODE_2101_length_2492_cov_57.526485_2 
I10.NODE_2115_length_706_cov_40.941925_1 
I10.NODE_211_length_775_cov_50.419353_1 
I10.NODE_2125_length_371_cov_66.371971_1 
I10.NODE_2126_length_459_cov_50.442265_1 
I10.NODE_2126_length_459_cov_50.442265_2 
I10.NODE_2145_length_2568_cov_41.052959_1 
I10.NODE_2145_length_2568_cov_41.052959_2 
I10.NODE_2145_length_2568_cov_41.052959_3 
I10.NODE_2148_length_581_cov_43.669537_1 
I10.NODE_2148_length_581_cov_43.669537_2 
I10.NODE_2158_length_662_cov_63.143505_1 K02013
I10.NODE_2177_length_490_cov_58.955101_1 
I10.NODE_2182_length_355_cov_59.174648_1 
I10.NODE_2185_length_601_cov_43.757072.56.649_1 
I10.NODE_2185_length_601_cov_43.757072.56.649_2 
I10.NODE_2189_length_362_cov_42.861877_1 
I10.NODE_2191_length_1220_cov_39.196720.32.1268_1 
I10.NODE_2191_length_1220_cov_39.196720.32.1268_2 
I10.NODE_2205_length_1082_cov_56.792976_1 
I10.NODE_2205_length_1082_cov_56.792976_2 
I10.NODE_2217_length_798_cov_39.819550_1 
I10.NODE_221_length_559_cov_92.817528_1 K01591
I10.NODE_2225_length_2000_cov_64.856499.39.2048_1 K03281
I10.NODE_2235_length_443_cov_63.629795_1 
I10.NODE_225_length_588_cov_106.795921_1 
I10.NODE_226_length_489_cov_95.014313_1 
I10.NODE_2271_length_415_cov_133.477112_1 
I10.NODE_2284_length_467_cov_42.995716_1 
I10.NODE_2284_length_467_cov_42.995716_2 
I10.NODE_2303_length_844_cov_48.150475_1 
I10.NODE_2304_length_520_cov_47.711540_1 
I10.NODE_2320_length_506_cov_40.132412_1 
I10.NODE_236_length_407_cov_104.855034_1 
I10.NODE_2432_length_749_cov_55.361816_1 
I10.NODE_2446_length_495_cov_48.090908_1 
I10.NODE_2448_length_356_cov_49.199440_1 
I10.NODE_2460_length_388_cov_59.332474_1 
I10.NODE_2469_length_649_cov_74.953773.1.691_1 
I10.NODE_2489_length_449_cov_78.278397.1.484_1 K01644
I10.NODE_2509_length_388_cov_55.989689_1 
I10.NODE_250_length_572_cov_93.526222_1 
I10.NODE_2520_length_572_cov_48.576923_1 
I10.NODE_2520_length_572_cov_48.576923_2 K09747
I10.NODE_2520_length_572_cov_48.576923_3 
I10.NODE_2539_length_629_cov_54.860096_1 
I10.NODE_2541_length_359_cov_51.033424_1 
I10.NODE_259_length_856_cov_138.356308_1 K03521
I10.NODE_259_length_856_cov_138.356308_2 K03855
I10.NODE_259_length_856_cov_138.356308_3 
I10.NODE_2603_length_476_cov_38.817226_1 
I10.NODE_260_length_1155_cov_62.613853_1 
I10.NODE_260_length_1155_cov_62.613853_2 
I10.NODE_2628_length_656_cov_46.589939_1 
I10.NODE_2630_length_1280_cov_47.128124_1 K06942
I10.NODE_2670_length_1173_cov_59.027279_1 K00554
I10.NODE_2670_length_1173_cov_59.027279_2 K02860
I10.NODE_2679_length_499_cov_89.951904_1 
I10.NODE_2757_length_459_cov_81.747276_1 K02945 K03527
I10.NODE_2776_length_1180_cov_61.155087.1.796_1 
I10.NODE_2776_length_1180_cov_61.155087.1.796_2 
I10.NODE_2776_length_1180_cov_61.155087.807.1228_1 
I10.NODE_283_length_579_cov_51.930916_1 
I10.NODE_2841_length_469_cov_85.434967.111.517_1 
I10.NODE_2850_length_707_cov_49.364922.20.714_1 K06960
I10.NODE_2850_length_707_cov_49.364922.20.714_2 
I10.NODE_285_length_4015_cov_51.415691_1 K01609
I10.NODE_285_length_4015_cov_51.415691_2 K00766
I10.NODE_285_length_4015_cov_51.415691_3 K01658
I10.NODE_285_length_4015_cov_51.415691_4 K01657
I10.NODE_2861_length_394_cov_43.469543_1 K01998
I10.NODE_287_length_357_cov_78.983192_1 
I10.NODE_2883_length_387_cov_90.023254_1 
I10.NODE_2_length_409_cov_132.200485_1 
I10.NODE_3004_length_2725_cov_63.899082_1 
I10.NODE_3004_length_2725_cov_63.899082_2 K00756
I10.NODE_3004_length_2725_cov_63.899082_3 
I10.NODE_3004_length_2725_cov_63.899082_4 
I10.NODE_302_length_612_cov_125.928108.25.660_1 K03111
I10.NODE_302_length_612_cov_125.928108.25.660_2 
I10.NODE_3034_length_727_cov_83.473175_1 
I10.NODE_3042_length_372_cov_67.704300_1 
I10.NODE_3065_length_912_cov_41.642544.75.960_1 
I10.NODE_3068_length_449_cov_79.146996_1 
I10.NODE_3103_length_377_cov_38.891247_1 
I10.NODE_313_length_561_cov_105.459892_1 
I10.NODE_3178_length_8124_cov_45.672577.1036.4575_1 
I10.NODE_3178_length_8124_cov_45.672577.1036.4575_2 K01624
I10.NODE_3178_length_8124_cov_45.672577.1036.4575_3 
I10.NODE_3178_length_8124_cov_45.672577.1036.4575_4 
I10.NODE_3178_length_8124_cov_45.672577.1036.4575_5 K06409
I10.NODE_3178_length_8124_cov_45.672577.1036.4575_6 
I10.NODE_3178_length_8124_cov_45.672577.4867.8172_1 
I10.NODE_3178_length_8124_cov_45.672577.4867.8172_2 
I10.NODE_3178_length_8124_cov_45.672577.4867.8172_3 K07010
I10.NODE_3178_length_8124_cov_45.672577.4867.8172_4 
I10.NODE_317_length_1015_cov_48.571430.1.1043_1 
I10.NODE_317_length_1015_cov_48.571430.1.1043_2 
I10.NODE_3199_length_405_cov_78.148148_1 
I10.NODE_3199_length_405_cov_78.148148_2 
I10.NODE_3231_length_1489_cov_52.833447.26.1496_1 K07187
I10.NODE_3231_length_1489_cov_52.833447.26.1496_2 
I10.NODE_324_length_438_cov_107.445206_1 
I10.NODE_324_length_438_cov_107.445206_2 
I10.NODE_3252_length_3564_cov_41.427891.1305.1732_1 
I10.NODE_3252_length_3564_cov_41.427891.2147.3612_1 
I10.NODE_3252_length_3564_cov_41.427891.2147.3612_2 
I10.NODE_3252_length_3564_cov_41.427891.2147.3612_3 K07588
I10.NODE_3252_length_3564_cov_41.427891.215.1293_1 
I10.NODE_325_length_370_cov_103.675674_1 
I10.NODE_3261_length_426_cov_85.561035_1 
I10.NODE_326_length_3752_cov_63.299572_1 
I10.NODE_326_length_3752_cov_63.299572_2 
I10.NODE_326_length_3752_cov_63.299572_3 
I10.NODE_3284_length_566_cov_47.266785_1 
I10.NODE_331_length_961_cov_114.831429_1 
I10.NODE_331_length_961_cov_114.831429_2 
I10.NODE_3345_length_1623_cov_48.722118.706.1649_1 
I10.NODE_3349_length_435_cov_64.650574_1 K05934
I10.NODE_334_length_421_cov_87.897865_1 
I10.NODE_3358_length_598_cov_40.436455.87.646_1 
I10.NODE_3373_length_2505_cov_43.523354.1.2489_1 
I10.NODE_3373_length_2505_cov_43.523354.1.2489_2 K03574
I10.NODE_3373_length_2505_cov_43.523354.1.2489_3 
I10.NODE_338_length_1489_cov_47.140362.9.1527_1 
I10.NODE_338_length_1489_cov_47.140362.9.1527_2 K05540
I10.NODE_341_length_377_cov_102.419098_1 
I10.NODE_3435_length_448_cov_38.779018.26.496_1 K03892
I10.NODE_343_length_552_cov_54.431160.31.600_1 
I10.NODE_344_length_726_cov_46.477962_1 
I10.NODE_348_length_657_cov_76.986298.1.692_1 
I10.NODE_3505_length_589_cov_42.249577_1 
I10.NODE_3505_length_589_cov_42.249577_2 
I10.NODE_350_length_1303_cov_77.606293.27.1351_1 
I10.NODE_350_length_1303_cov_77.606293.27.1351_2 
I10.NODE_358_length_1430_cov_86.646156_1 K00018
I10.NODE_36_length_1476_cov_119.043358.113.1524_1 
I10.NODE_36_length_1476_cov_119.043358.113.1524_2 K03298
I10.NODE_374_length_880_cov_72.485229_1 
I10.NODE_377_length_441_cov_93.829933_1 
I10.NODE_380_length_556_cov_147.167267_1 
I10.NODE_382_length_881_cov_49.839954.27.929_1 
I10.NODE_382_length_881_cov_49.839954.27.929_2 
I10.NODE_3877_length_1038_cov_81.920036_1 
I10.NODE_3877_length_1038_cov_81.920036_2 K06042
I10.NODE_388_length_857_cov_79.743294_1 
I10.NODE_388_length_857_cov_79.743294_2 
I10.NODE_3918_length_1360_cov_50.656616_1 
I10.NODE_3918_length_1360_cov_50.656616_2 
I10.NODE_3918_length_1360_cov_50.656616_3 
I10.NODE_3925_length_352_cov_71.230110_1 
I10.NODE_3934_length_678_cov_43.989674.1.576_1 
I10.NODE_3934_length_678_cov_43.989674.1.576_2 
I10.NODE_395_length_1389_cov_55.889130.8.1437_1 K03671
I10.NODE_395_length_1389_cov_55.889130.8.1437_2 
I10.NODE_395_length_1389_cov_55.889130.8.1437_3 
I10.NODE_397_length_989_cov_75.460060_1 
I10.NODE_401_length_457_cov_97.811813_1 
I10.NODE_403_length_1008_cov_82.789680_1 
I10.NODE_403_length_1008_cov_82.789680_2 
I10.NODE_4074_length_3240_cov_49.975307.21.3288_1 
I10.NODE_4074_length_3240_cov_49.975307.21.3288_2 
I10.NODE_4074_length_3240_cov_49.975307.21.3288_3 
I10.NODE_4074_length_3240_cov_49.975307.21.3288_4 
I10.NODE_4074_length_3240_cov_49.975307.21.3288_5 
I10.NODE_4074_length_3240_cov_49.975307.21.3288_6 
I10.NODE_4082_length_406_cov_50.775864_1 
I10.NODE_409_length_1375_cov_86.138184_1 
I10.NODE_4152_length_2251_cov_46.478008_1 
I10.NODE_4152_length_2251_cov_46.478008_2 
I10.NODE_4152_length_2251_cov_46.478008_3 K07567
I10.NODE_4152_length_2251_cov_46.478008_4 
I10.NODE_4166_length_1100_cov_46.271820_1 K09815
I10.NODE_420_length_3324_cov_45.675091.8.3372_1 
I10.NODE_420_length_3324_cov_45.675091.8.3372_2 
I10.NODE_420_length_3324_cov_45.675091.8.3372_3 
I10.NODE_420_length_3324_cov_45.675091.8.3372_4 
I10.NODE_425_length_1397_cov_75.692917_1 
I10.NODE_4319_length_379_cov_171.894455_1 
I10.NODE_433_length_758_cov_81.249344.14.806_1 
I10.NODE_433_length_758_cov_81.249344.14.806_2 K01849
I10.NODE_439_length_571_cov_62.851139.1.601_1 
I10.NODE_441_length_1088_cov_80.920959.1.1113_1 
I10.NODE_442_length_1320_cov_86.256058_1 
I10.NODE_444_length_412_cov_72.029129_1 
I10.NODE_446_length_478_cov_82.144348_1 
I10.NODE_450_length_507_cov_119.615387_1 
I10.NODE_450_length_507_cov_119.615387_2 
I10.NODE_4539_length_358_cov_85.187149_1 
I10.NODE_463_length_604_cov_81.319534_1 
I10.NODE_464_length_825_cov_50.757576_1 K05592
I10.NODE_470_length_1509_cov_79.139824_1 
I10.NODE_470_length_1509_cov_79.139824_2 
I10.NODE_477_length_1361_cov_71.228508_1 
I10.NODE_477_length_1361_cov_71.228508_2 
I10.NODE_4806_length_4747_cov_53.908997.1.2779_1 K00852
I10.NODE_4806_length_4747_cov_53.908997.1.2779_2 
I10.NODE_4806_length_4747_cov_53.908997.1.2779_3 K10441
I10.NODE_4806_length_4747_cov_53.908997.2886.4751_1 K10440
I10.NODE_4806_length_4747_cov_53.908997.2886.4751_2 K10439
I10.NODE_4817_length_948_cov_50.210972.1.911_1 
I10.NODE_4817_length_948_cov_50.210972.1.911_2 K02191
I10.NODE_4820_length_372_cov_156.750000_1 
I10.NODE_482_length_1049_cov_81.918015_1 
I10.NODE_482_length_1049_cov_81.918015_2 
I10.NODE_4835_length_2072_cov_39.197395.1.888_1 
I10.NODE_4835_length_2072_cov_39.197395.1.888_2 
I10.NODE_488_length_973_cov_83.315521_1 
I10.NODE_488_length_973_cov_83.315521_2 K02013
I10.NODE_48_length_513_cov_116.204681_1 
I10.NODE_496_length_1021_cov_90.839371_1 K01643
I10.NODE_502_length_385_cov_59.979221_1 K01775
I10.NODE_511_length_1683_cov_68.143791_1 
I10.NODE_511_length_1683_cov_68.143791_2 
I10.NODE_513_length_688_cov_49.473839_1 
I10.NODE_526_length_4430_cov_58.785328.12.4478_1 
I10.NODE_526_length_4430_cov_58.785328.12.4478_2 K03270
I10.NODE_526_length_4430_cov_58.785328.12.4478_3 
I10.NODE_526_length_4430_cov_58.785328.12.4478_4 
I10.NODE_526_length_4430_cov_58.785328.12.4478_5 K00979
I10.NODE_526_length_4430_cov_58.785328.12.4478_6 
I10.NODE_530_length_444_cov_80.806305_1 
I10.NODE_537_length_1792_cov_48.082031.26.1840_1 
I10.NODE_537_length_1792_cov_48.082031.26.1840_2 K01609
I10.NODE_548_length_859_cov_43.355064.1.894_1 
I10.NODE_549_length_487_cov_64.234085_1 
I10.NODE_549_length_487_cov_64.234085_2 
I10.NODE_557_length_396_cov_106.106064_1 
I10.NODE_577_length_2302_cov_47.504345.1.2235_1 
I10.NODE_577_length_2302_cov_47.504345.1.2235_2 
I10.NODE_577_length_2302_cov_47.504345.1.2235_3 
I10.NODE_577_length_2302_cov_47.504345.1.2235_4 K09155
I10.NODE_579_length_831_cov_58.744884_1 
I10.NODE_588_length_387_cov_109.281654_1 
I10.NODE_596_length_378_cov_103.034393_1 
I10.NODE_602_length_974_cov_82.850105.1.1006_1 
I10.NODE_60_length_6322_cov_82.019615.5.6370_1 K06188
I10.NODE_60_length_6322_cov_82.019615.5.6370_2 K01951
I10.NODE_60_length_6322_cov_82.019615.5.6370_3 
I10.NODE_60_length_6322_cov_82.019615.5.6370_4 
I10.NODE_61_length_957_cov_67.476486_1 
I10.NODE_61_length_957_cov_67.476486_2 
I10.NODE_620_length_636_cov_72.503143_1 
I10.NODE_622_length_947_cov_111.731781.1.989_1 K03501
I10.NODE_634_length_2270_cov_50.175331_1 
I10.NODE_634_length_2270_cov_50.175331_2 K00800
I10.NODE_639_length_526_cov_44.209126_1 K00048
I10.NODE_642_length_1724_cov_89.575409_1 
I10.NODE_642_length_1724_cov_89.575409_2 
I10.NODE_644_length_734_cov_73.329697_1 
I10.NODE_646_length_490_cov_78.444901_1 
I10.NODE_66_length_406_cov_67.625618_1 K01775
I10.NODE_670_length_715_cov_67.215385_1 
I10.NODE_677_length_625_cov_93.264000_1 
I10.NODE_679_length_939_cov_86.179977_1 K01604
I10.NODE_681_length_424_cov_107.297173_1 
I10.NODE_683_length_905_cov_90.646408_1 
I10.NODE_683_length_905_cov_90.646408_2 
I10.NODE_68_length_1827_cov_81.413795_1 
I10.NODE_68_length_1827_cov_81.413795_2 
I10.NODE_693_length_1151_cov_41.561253.1.931_1 
I10.NODE_693_length_1151_cov_41.561253.1.931_2 
I10.NODE_693_length_1151_cov_41.561253.1.931_3 
I10.NODE_698_length_676_cov_79.260353_1 
I10.NODE_699_length_948_cov_48.792194_1 
I10.NODE_710_length_415_cov_87.780724_1 
I10.NODE_717_length_1386_cov_41.694805.58.1434_1 
I10.NODE_717_length_1386_cov_41.694805.58.1434_2 K02469
I10.NODE_721_length_393_cov_161.646317_1 
I10.NODE_722_length_953_cov_80.930748_1 
I10.NODE_72_length_569_cov_55.685413_1 
I10.NODE_72_length_569_cov_55.685413_2 
I10.NODE_738_length_764_cov_83.697647_1 
I10.NODE_741_length_1080_cov_102.470367_1 
I10.NODE_747_length_436_cov_51.983944_1 
I10.NODE_751_length_622_cov_46.274921_1 
I10.NODE_751_length_622_cov_46.274921_2 K01362
I10.NODE_76_length_635_cov_79.899216.1.657_1 
I10.NODE_770_length_1249_cov_66.008003_1 
I10.NODE_775_length_401_cov_86.012466_1 
I10.NODE_787_length_540_cov_57.122223_1 
I10.NODE_791_length_961_cov_50.302811_1 K06194
I10.NODE_795_length_1405_cov_49.755871.1.435_1 
I10.NODE_795_length_1405_cov_49.755871.894.1453_1 
I10.NODE_803_length_809_cov_82.313965_1 
I10.NODE_812_length_358_cov_68.762573_1 
I10.NODE_821_length_1859_cov_67.412590.7.1901_1 
I10.NODE_821_length_1859_cov_67.412590.7.1901_2 
I10.NODE_821_length_1859_cov_67.412590.7.1901_3 
I10.NODE_824_length_814_cov_51.379608_1 
I10.NODE_843_length_414_cov_60.166668_1 
I10.NODE_852_length_406_cov_62.862068_1 
I10.NODE_854_length_566_cov_96.613075.1.604_1 
I10.NODE_854_length_566_cov_96.613075.1.604_2 
I10.NODE_858_length_935_cov_65.321922_1 
I10.NODE_858_length_935_cov_65.321922_2 
I10.NODE_85_length_1481_cov_78.553001_1 
I10.NODE_85_length_1481_cov_78.553001_2 
I10.NODE_85_length_1481_cov_78.553001_3 
I10.NODE_868_length_428_cov_158.084106_1 K00243
I10.NODE_870_length_415_cov_94.549400_1 
I10.NODE_886_length_2144_cov_46.520523.19.2192_1 
I10.NODE_886_length_2144_cov_46.520523.19.2192_2 
I10.NODE_886_length_2144_cov_46.520523.19.2192_3 
I10.NODE_886_length_2144_cov_46.520523.19.2192_4 
I10.NODE_89_length_1755_cov_46.210255_1 
I10.NODE_89_length_1755_cov_46.210255_2 
I10.NODE_917_length_361_cov_89.648201_1 
I10.NODE_917_length_361_cov_89.648201_2 
I10.NODE_937_length_430_cov_106.602325_1 
I10.NODE_937_length_430_cov_106.602325_2 
I10.NODE_939_length_495_cov_96.006058_1 
I10.NODE_941_length_822_cov_89.493919.11.870_1 
I10.NODE_941_length_822_cov_89.493919.11.870_2 K02931
I10.NODE_941_length_822_cov_89.493919.11.870_3 K02895
I10.NODE_944_length_7667_cov_43.237640_1 
I10.NODE_944_length_7667_cov_43.237640_10 
I10.NODE_944_length_7667_cov_43.237640_2 
I10.NODE_944_length_7667_cov_43.237640_3 
I10.NODE_944_length_7667_cov_43.237640_4 
I10.NODE_944_length_7667_cov_43.237640_5 
I10.NODE_944_length_7667_cov_43.237640_6 
I10.NODE_944_length_7667_cov_43.237640_7 K03829
I10.NODE_944_length_7667_cov_43.237640_8 
I10.NODE_944_length_7667_cov_43.237640_9 
I10.NODE_946_length_492_cov_106.567070.1.520_1 
I10.NODE_979_length_1188_cov_88.879631_1 
I10.NODE_979_length_1188_cov_88.879631_2 
I10.NODE_9_length_671_cov_40.575260_1 
I11.NODE_101_length_1866_cov_40.054127_1 
I11.NODE_101_length_1866_cov_40.054127_2 
I11.NODE_1046_length_765_cov_67.115036.1.786_1 
I11.NODE_1046_length_765_cov_67.115036.1.786_2 
I11.NODE_1064_length_620_cov_40.641937_1 
I11.NODE_10662_length_501_cov_35.343315_1 
I11.NODE_1104_length_1645_cov_38.160488.46.1673_1 
I11.NODE_1104_length_1645_cov_38.160488.46.1673_2 
I11.NODE_1109_length_1139_cov_42.859528.1.807_1 
I11.NODE_11233_length_852_cov_41.218311_1 
I11.NODE_11233_length_852_cov_41.218311_2 
I11.NODE_11268_length_581_cov_41.843372_1 
I11.NODE_1153_length_429_cov_60.531467_1 
I11.NODE_1194_length_1852_cov_32.721924_1 
I11.NODE_1194_length_1852_cov_32.721924_2 
I11.NODE_119_length_1344_cov_32.302082_1 
I11.NODE_119_length_1344_cov_32.302082_2 K00872
I11.NODE_1277_length_2481_cov_38.409916.870.2509_1 
I11.NODE_1277_length_2481_cov_38.409916.870.2509_2 
I11.NODE_1277_length_2481_cov_38.409916.870.2509_3 
I11.NODE_1304_length_524_cov_31.811069_1 
I11.NODE_1382_length_461_cov_147.407806_1 
I11.NODE_1398_length_562_cov_47.720642_1 
I11.NODE_1398_length_562_cov_47.720642_2 
I11.NODE_1412_length_8036_cov_36.709309.18.5147_1 K03664
I11.NODE_1412_length_8036_cov_36.709309.18.5147_2 K12573
I11.NODE_1412_length_8036_cov_36.709309.18.5147_3 K03075
I11.NODE_1412_length_8036_cov_36.709309.18.5147_4 
I11.NODE_1412_length_8036_cov_36.709309.18.5147_5 
I11.NODE_1412_length_8036_cov_36.709309.18.5147_6 
I11.NODE_1430_length_564_cov_32.485817_1 
I11.NODE_1430_length_564_cov_32.485817_2 
I11.NODE_1455_length_452_cov_71.805313_1 K02520
I11.NODE_14_length_383_cov_143.475189_1 
I11.NODE_1505_length_504_cov_93.946426.1.496_1 
I11.NODE_151_length_475_cov_81.802109_1 
I11.NODE_151_length_475_cov_81.802109_2 
I11.NODE_1530_length_1553_cov_34.397938.724.1581_1 
I11.NODE_1530_length_1553_cov_34.397938.724.1581_2 
I11.NODE_1636_length_396_cov_39.537880_1 
I11.NODE_1661_length_407_cov_72.808357_1 
I11.NODE_1762_length_1820_cov_43.323078.115.991_1 
I11.NODE_179_length_453_cov_69.783661_1 
I11.NODE_1817_length_1083_cov_61.186520_1 
I11.NODE_1817_length_1083_cov_61.186520_2 
I11.NODE_1926_length_430_cov_41.765118_1 
I11.NODE_1960_length_420_cov_121.483330_1 
I11.NODE_1999_length_549_cov_87.306007_1 
I11.NODE_1_length_386_cov_170.220215_1 K04653
I11.NODE_2046_length_470_cov_58.493618_1 
I11.NODE_2069_length_1199_cov_55.024185.570.1227_1 
I11.NODE_2069_length_1199_cov_55.024185.570.1227_2 
I11.NODE_2148_length_403_cov_43.471462_1 
I11.NODE_2149_length_470_cov_145.727661_1 
I11.NODE_2149_length_470_cov_145.727661_2 
I11.NODE_2151_length_3460_cov_43.249420.2107.3488_1 
I11.NODE_2151_length_3460_cov_43.249420.2107.3488_2 
I11.NODE_222_length_398_cov_192.246231_1 
I11.NODE_2248_length_598_cov_60.871239.1.570_1 
I11.NODE_2374_length_678_cov_90.395279_1 
I11.NODE_2605_length_535_cov_122.370094_1 
I11.NODE_271_length_465_cov_181.509674_1 
I11.NODE_284_length_619_cov_95.413567_1 K02548
I11.NODE_2892_length_694_cov_38.596542.1.701_1 
I11.NODE_2943_length_612_cov_150.230392.1.624_1 K00313
I11.NODE_3063_length_387_cov_51.374676_1 
I11.NODE_3063_length_387_cov_51.374676_2 
I11.NODE_3072_length_494_cov_134.188263.1.498_1 
I11.NODE_309_length_448_cov_125.020088_1 K06972
I11.NODE_3101_length_496_cov_53.526211_1 
I11.NODE_312_length_1557_cov_48.705204_1 
I11.NODE_312_length_1557_cov_48.705204_2 
I11.NODE_315_length_395_cov_58.230381_1 
I11.NODE_315_length_395_cov_58.230381_2 
I11.NODE_3183_length_403_cov_61.171215_1 K09021
I11.NODE_3183_length_403_cov_61.171215_2 
I11.NODE_3313_length_472_cov_83.010590_1 
I11.NODE_336_length_494_cov_41.552631_1 
I11.NODE_344_length_1181_cov_48.769688.15.1209_1 K00745
I11.NODE_344_length_1181_cov_48.769688.15.1209_2 
I11.NODE_4097_length_398_cov_59.690956_1 
I11.NODE_4097_length_398_cov_59.690956_2 
I11.NODE_4182_length_2340_cov_32.024361_1 
I11.NODE_4182_length_2340_cov_32.024361_2 K02232
I11.NODE_4182_length_2340_cov_32.024361_3 K02231
I11.NODE_4195_length_396_cov_65.734848_1 
I11.NODE_4362_length_1260_cov_34.146030.1.1264_1 
I11.NODE_4612_length_1735_cov_35.214409.1274.1763_1 
I11.NODE_4612_length_1735_cov_35.214409.1274.1763_2 
I11.NODE_4656_length_517_cov_60.367504_1 
I11.NODE_4673_length_807_cov_37.303593_1 
I11.NODE_4673_length_807_cov_37.303593_2 
I11.NODE_4814_length_541_cov_56.889095_1 
I11.NODE_498_length_2808_cov_42.908474.13.2836_1 
I11.NODE_498_length_2808_cov_42.908474.13.2836_2 
I11.NODE_504_length_933_cov_32.111469.1.881_1 
I11.NODE_5190_length_394_cov_104.733505_1 
I11.NODE_565_length_571_cov_54.294220_1 
I11.NODE_565_length_571_cov_54.294220_2 
I11.NODE_5947_length_1132_cov_36.386925_1 
I11.NODE_6136_length_398_cov_71.527641_1 
I11.NODE_6182_length_447_cov_39.105145_1 
I11.NODE_6209_length_397_cov_210.886642_1 
I11.NODE_623_length_423_cov_86.739952_1 
I11.NODE_627_length_552_cov_70.945656.63.580_1 
I11.NODE_627_length_552_cov_70.945656.63.580_2 
I11.NODE_649_length_1546_cov_31.148125_1 
I11.NODE_649_length_1546_cov_31.148125_2 
I11.NODE_6517_length_405_cov_42.834568_1 
I11.NODE_6523_length_945_cov_96.786240.59.973_1 
I11.NODE_6681_length_377_cov_54.257294_1 
I11.NODE_66_length_459_cov_77.596947_1 
I11.NODE_6759_length_377_cov_79.830238_1 
I11.NODE_6791_length_1122_cov_56.561497_1 
I11.NODE_6791_length_1122_cov_56.561497_2 
I11.NODE_6968_length_635_cov_67.316536_1 K02016
I11.NODE_696_length_423_cov_94.139481_1 
I11.NODE_700_length_479_cov_62.601254_1 
I11.NODE_700_length_479_cov_62.601254_2 
I11.NODE_7014_length_472_cov_103.654663_1 K03076
I11.NODE_706_length_1051_cov_45.727879.53.1043_1 
I11.NODE_7158_length_876_cov_30.891552_1 
I11.NODE_727_length_505_cov_66.554459_1 
I11.NODE_7383_length_471_cov_31.161358_1 
I11.NODE_74_length_426_cov_71.551643_1 
I11.NODE_74_length_426_cov_71.551643_2 
I11.NODE_7622_length_1740_cov_33.583908.104.1768_1 
I11.NODE_7622_length_1740_cov_33.583908.104.1768_2 
I11.NODE_7783_length_1229_cov_40.342556.101.1257_1 
I11.NODE_805_length_1559_cov_42.517639.1031.1587_1 
I11.NODE_8060_length_431_cov_44.733177_1 
I11.NODE_8075_length_398_cov_95.643219_1 K01265
I11.NODE_8097_length_545_cov_35.889908_1 K03892
I11.NODE_8097_length_545_cov_35.889908_2 
I11.NODE_8295_length_523_cov_33.414913_1 
I11.NODE_838_length_821_cov_33.344700.1.821_1 
I11.NODE_838_length_821_cov_33.344700.1.821_2 
I11.NODE_8393_length_517_cov_35.297871_1 
I11.NODE_8486_length_493_cov_50.653145_1 
I11.NODE_8496_length_1268_cov_43.697948_1 
I11.NODE_8496_length_1268_cov_43.697948_2 
I11.NODE_8496_length_1268_cov_43.697948_3 
I11.NODE_8531_length_836_cov_44.983253_1 
I11.NODE_8531_length_836_cov_44.983253_2 
I11.NODE_8539_length_1294_cov_36.588100.1.1291_1 K01845
I11.NODE_8716_length_453_cov_32.494480_1 
I11.NODE_8716_length_453_cov_32.494480_2 
I11.NODE_898_length_500_cov_45.978001_1 
I11.NODE_927_length_459_cov_179.117645_1 
I11.NODE_933_length_490_cov_42.730614_1 
I11.NODE_933_length_490_cov_42.730614_2 
I11.NODE_943_length_548_cov_114.562042_1 K00625
I11.NODE_958_length_372_cov_42.645161_1 
I11.NODE_9626_length_397_cov_61.367760_1 K02189
I11.NODE_962_length_384_cov_56.442707_1 
I11.NODE_962_length_384_cov_56.442707_2 
I12.NODE_1214_length_476_cov_96.689079_1 K01207
I12.NODE_12715_length_646_cov_18.373066_1 K02654
I12.NODE_1322_length_703_cov_37.647224_1 
I12.NODE_1322_length_703_cov_37.647224_2 
I12.NODE_13757_length_436_cov_34.685780_1 
I12.NODE_13806_length_454_cov_22.270926_1 K03800
I12.NODE_14043_length_460_cov_33.810871_1 
I12.NODE_14056_length_612_cov_30.730392_1 
I12.NODE_14056_length_612_cov_30.730392_2 
I12.NODE_1420_length_489_cov_20.462168_1 K01414
I12.NODE_145_length_378_cov_151.455032_1 
I12.NODE_1470_length_539_cov_78.480522.1.539_1 
I12.NODE_15535_length_539_cov_49.081635_1 
I12.NODE_1553_length_836_cov_26.214115_1 
I12.NODE_1553_length_836_cov_26.214115_2 
I12.NODE_15755_length_1149_cov_19.283726.1.1102_1 
I12.NODE_15755_length_1149_cov_19.283726.1.1102_2 K03708
I12.NODE_15769_length_476_cov_105.121849_1 
I12.NODE_15944_length_415_cov_30.433735_1 
I12.NODE_1611_length_1059_cov_30.052879.36.1020_1 
I12.NODE_1611_length_1059_cov_30.052879.36.1020_2 
I12.NODE_16467_length_385_cov_32.293507_1 
I12.NODE_16481_length_394_cov_31.060913_1 
I12.NODE_16545_length_387_cov_17.762274_1 
I12.NODE_16692_length_610_cov_27.819672_1 
I12.NODE_1684_length_398_cov_59.886936_1 
I12.NODE_169_length_426_cov_48.873238_1 
I12.NODE_17391_length_536_cov_18.507463_1 
I12.NODE_1751_length_409_cov_135.486557_1 K09788
I12.NODE_1779_length_417_cov_31.110312_1 
I12.NODE_1854_length_997_cov_19.883652_1 
I12.NODE_18611_length_927_cov_18.298813.106.949_1 K06871
I12.NODE_18617_length_449_cov_27.964365_1 
I12.NODE_18617_length_449_cov_27.964365_2 
I12.NODE_18718_length_716_cov_27.565643_1 K08303
I12.NODE_18907_length_396_cov_34.002525_1 K00235
I12.NODE_19236_length_393_cov_56.926208_1 
I12.NODE_19236_length_393_cov_56.926208_2 
I12.NODE_1927_length_491_cov_46.657841_1 
I12.NODE_1927_length_491_cov_46.657841_2 
I12.NODE_19624_length_487_cov_22.790554_1 
I12.NODE_20443_length_568_cov_18.702465_1 K02799 K02800
I12.NODE_2052_length_980_cov_17.574490_1 
I12.NODE_2052_length_980_cov_17.574490_2 
I12.NODE_2079_length_458_cov_29.113537_1 
I12.NODE_2092_length_532_cov_35.582706_1 K03307
I12.NODE_2249_length_1086_cov_22.421732.1.971_1 
I12.NODE_2278_length_397_cov_30.120907_1 
I12.NODE_22911_length_531_cov_22.809793_1 
I12.NODE_22911_length_531_cov_22.809793_2 
I12.NODE_23965_length_1306_cov_17.947166.393.1328_1 
I12.NODE_24170_length_401_cov_23.154613_1 
I12.NODE_24170_length_401_cov_23.154613_2 
I12.NODE_24533_length_439_cov_20.009111_1 
I12.NODE_24533_length_439_cov_20.009111_2 
I12.NODE_2498_length_393_cov_33.722645_1 
I12.NODE_2542_length_991_cov_29.230070_1 
I12.NODE_2542_length_991_cov_29.230070_2 K01854
I12.NODE_27290_length_472_cov_21.470339_1 K08163
I12.NODE_2756_length_1476_cov_24.112467.266.1470_1 
I12.NODE_28884_length_691_cov_20.091171.299.713_1 
I12.NODE_2907_length_504_cov_92.071426_1 
I12.NODE_29475_length_634_cov_18.119873_1 
I12.NODE_29627_length_1011_cov_26.810089.76.802_1 
I12.NODE_29792_length_496_cov_18.278225_1 K00549
I12.NODE_3060_length_1050_cov_18.752380.1.561_1 
I12.NODE_3368_length_524_cov_21.110687_1 
I12.NODE_33_length_607_cov_38.308071_1 
I12.NODE_3422_length_635_cov_31.092913_1 
I12.NODE_3549_length_385_cov_44.867531_1 K07667
I12.NODE_4034_length_520_cov_37.521152_1 
I12.NODE_4152_length_415_cov_24.713253_1 
I12.NODE_4206_length_401_cov_94.132172_1 
I12.NODE_4292_length_2529_cov_28.789640.1522.2551_1 
I12.NODE_4292_length_2529_cov_28.789640.37.1304_1 
I12.NODE_4292_length_2529_cov_28.789640.37.1304_2 K01043
I12.NODE_4292_length_2529_cov_28.789640.37.1304_3 
I12.NODE_4326_length_1085_cov_23.250690_1 
I12.NODE_4326_length_1085_cov_23.250690_2 
I12.NODE_4430_length_1004_cov_21.755976_1 
I12.NODE_447_length_587_cov_131.991486_1 
I12.NODE_447_length_587_cov_131.991486_2 
I12.NODE_4492_length_921_cov_21.819761.333.943_1 
I12.NODE_4492_length_921_cov_21.819761.333.943_2 
I12.NODE_449_length_389_cov_41.910027_1 
I12.NODE_49_length_661_cov_22.853252_1 
I12.NODE_5079_length_827_cov_27.753325_1 
I12.NODE_5079_length_827_cov_27.753325_2 
I12.NODE_5145_length_417_cov_21.844124_1 
I12.NODE_531_length_523_cov_25.403442_1 
I12.NODE_5486_length_775_cov_17.683870.1.748_1 
I12.NODE_599_length_451_cov_38.820400_1 K03328
I12.NODE_680_length_475_cov_34.503159_1 
I12.NODE_717_length_1089_cov_38.179062_1 
I12.NODE_717_length_1089_cov_38.179062_2 
I12.NODE_8048_length_800_cov_18.549999.1.606_1 
I12.NODE_8048_length_800_cov_18.549999.1.606_2 K11202
I12.NODE_8319_length_471_cov_22.800425_1 
I12.NODE_862_length_530_cov_26.128302_1 
I12.NODE_863_length_435_cov_36.524139_1 
I12.NODE_954_length_401_cov_35.912720_1 
I13.NODE_10409_length_866_cov_5.274827_1 K07497
I13.NODE_10409_length_866_cov_5.274827_2 K07483
I13.NODE_10604_length_7515_cov_12.786028_1 
I13.NODE_10604_length_7515_cov_12.786028_2 K00768
I13.NODE_10604_length_7515_cov_12.786028_3 K07054
I13.NODE_10604_length_7515_cov_12.786028_4 K00128
I13.NODE_10604_length_7515_cov_12.786028_5 K06399
I13.NODE_10604_length_7515_cov_12.786028_6 
I13.NODE_10604_length_7515_cov_12.786028_7 
I13.NODE_11544_length_583_cov_9.516295_1 
I13.NODE_1184_length_387_cov_17.511627_1 
I13.NODE_1243_length_1028_cov_11.524319_1 
I13.NODE_1243_length_1028_cov_11.524319_2 
I13.NODE_12519_length_383_cov_13.477807_1 K00540
I13.NODE_12563_length_586_cov_11.959044_1 
I13.NODE_13274_length_405_cov_11.412346_1 K04044
I13.NODE_13539_length_438_cov_8.593607_1 
I13.NODE_13602_length_402_cov_9.681592_1 K03625
I13.NODE_13606_length_978_cov_9.648262.528.1000_1 
I13.NODE_13606_length_978_cov_9.648262.528.1000_2 
I13.NODE_13640_length_488_cov_8.364754_1 
I13.NODE_13745_length_814_cov_11.472973_1 
I13.NODE_13745_length_814_cov_11.472973_2 K03470
I13.NODE_14184_length_477_cov_6.723270_1 
I13.NODE_14184_length_477_cov_6.723270_2 
I13.NODE_14248_length_456_cov_9.401316_1 
I13.NODE_14454_length_450_cov_9.722222_1 
I13.NODE_14541_length_446_cov_12.152467_1 
I13.NODE_14837_length_423_cov_11.163120_1 
I13.NODE_1606_length_720_cov_15.862500_1 
I13.NODE_16338_length_462_cov_11.164502_1 
I13.NODE_1663_length_1090_cov_7.400918_1 
I13.NODE_17668_length_413_cov_10.757870_1 
I13.NODE_17911_length_582_cov_9.482818_1 
I13.NODE_18768_length_407_cov_7.508599_1 
I13.NODE_18768_length_407_cov_7.508599_2 
I13.NODE_19035_length_382_cov_9.180628_1 K04754
I13.NODE_19526_length_763_cov_5.374836_1 
I13.NODE_19908_length_387_cov_11.366925_1 K13637
I13.NODE_20440_length_2445_cov_11.409407.1281.2467_1 
I13.NODE_20440_length_2445_cov_11.409407.1281.2467_2 
I13.NODE_20471_length_440_cov_12.297728_1 
I13.NODE_2111_length_838_cov_4.825776_1 
I13.NODE_2130_length_755_cov_6.858278_1 
I13.NODE_21358_length_466_cov_24.278971_1 
I13.NODE_21358_length_466_cov_24.278971_2 
I13.NODE_21510_length_402_cov_10.497513_1 
I13.NODE_21878_length_390_cov_18.766666_1 K02884
I13.NODE_2317_length_1001_cov_6.232767_1 
I13.NODE_2372_length_1053_cov_14.607787_1 
I13.NODE_2372_length_1053_cov_14.607787_2 K01687
I13.NODE_2455_length_440_cov_13.465909_1 
I13.NODE_2478_length_1132_cov_6.996467_1 
I13.NODE_2478_length_1132_cov_6.996467_2 
I13.NODE_2478_length_1132_cov_6.996467_3 
I13.NODE_2716_length_1249_cov_4.031225_1 
I13.NODE_2716_length_1249_cov_4.031225_2 K03088
I13.NODE_2716_length_1249_cov_4.031225_3 
I13.NODE_36176_length_408_cov_21.852942_1 
I13.NODE_36176_length_408_cov_21.852942_2 
I13.NODE_36749_length_432_cov_11.273149_1 K03389
I13.NODE_4067_length_665_cov_8.240602_1 
I13.NODE_4211_length_573_cov_15.532287_1 K01754
I13.NODE_45439_length_428_cov_14.301402_1 
I13.NODE_4797_length_615_cov_4.770732_1 
I13.NODE_4797_length_615_cov_4.770732_2 
I13.NODE_4803_length_452_cov_14.783186_1 
I13.NODE_48238_length_820_cov_13.592683_1 K07816
I13.NODE_4860_length_483_cov_32.345757_1 K00681
I13.NODE_4906_length_480_cov_43.141666_1 
I13.NODE_5157_length_1656_cov_4.395531_1 
I13.NODE_5157_length_1656_cov_4.395531_2 K01823
I13.NODE_5157_length_1656_cov_4.395531_3 K08152
I13.NODE_53806_length_426_cov_15.316901_1 
I13.NODE_54480_length_393_cov_6.531806_1 
I13.NODE_55008_length_395_cov_7.643038_1 K07979
I13.NODE_55232_length_423_cov_29.593380_1 
I13.NODE_5565_length_874_cov_9.771167_1 
I13.NODE_5591_length_820_cov_4.168293_1 
I13.NODE_5591_length_820_cov_4.168293_2 
I13.NODE_56172_length_467_cov_10.935760_1 
I13.NODE_56172_length_467_cov_10.935760_2 
I13.NODE_5640_length_385_cov_10.254545_1 
I13.NODE_56485_length_657_cov_8.722983_1 
I13.NODE_56485_length_657_cov_8.722983_2 
I13.NODE_56804_length_419_cov_10.410501_1 
I13.NODE_56804_length_419_cov_10.410501_2 
I13.NODE_57097_length_386_cov_12.145078_1 K10986
I13.NODE_57204_length_463_cov_12.505400_1 
I13.NODE_57799_length_407_cov_7.125307_1 
I13.NODE_57903_length_435_cov_9.404597_1 
I13.NODE_57903_length_435_cov_9.404597_2 
I13.NODE_58144_length_410_cov_10.075610_1 
I13.NODE_58144_length_410_cov_10.075610_2 
I13.NODE_58178_length_385_cov_8.475325_1 
I13.NODE_5871_length_599_cov_7.105175_1 
I13.NODE_5871_length_599_cov_7.105175_2 
I13.NODE_58802_length_490_cov_11.993877_1 
I13.NODE_59546_length_785_cov_8.771975_1 
I13.NODE_6679_length_383_cov_9.537859_1 K00108
I13.NODE_6844_length_652_cov_7.161043_1 
I13.NODE_6856_length_866_cov_4.140878_1 
I13.NODE_6856_length_866_cov_4.140878_2 K00259
I13.NODE_6859_length_635_cov_9.702362_1 K01955
I13.NODE_6936_length_563_cov_11.287745_1 
I13.NODE_7559_length_428_cov_9.471963_1 
I13.NODE_78436_length_785_cov_10.914650.1.749_1 K01042
I13.NODE_80477_length_381_cov_34.212597_1 
I13.NODE_8271_length_496_cov_8.149194_1 
I13.NODE_8464_length_438_cov_9.390411_1 K03819
I13.NODE_8553_length_585_cov_11.141880_1 
I13.NODE_8578_length_780_cov_3.971795_1 
I13.NODE_87107_length_472_cov_11.491526_1 
I13.NODE_87107_length_472_cov_11.491526_2 
I13.NODE_8965_length_526_cov_10.834600_1 
I13.NODE_9045_length_460_cov_19.023912_1 
I13.NODE_9755_length_554_cov_4.637184_1 
I13.NODE_9798_length_460_cov_4.154348_1 K00973
I13.NODE_991_length_709_cov_4.421721_1 
I13.NODE_991_length_709_cov_4.421721_2 
I2.NODE_104_length_1249_cov_171.661331_1 
I4.NODE_582_length_937_cov_144.217712_1 K07493
I6.NODE_111_length_3479_cov_76.043976_1 
I6.NODE_111_length_3479_cov_76.043976_2 
I6.NODE_111_length_3479_cov_76.043976_3 
I6.NODE_111_length_3479_cov_76.043976_4 
I6.NODE_111_length_3479_cov_76.043976_5 
I6.NODE_239_length_329_cov_82.702126_1 
I6.NODE_239_length_329_cov_82.702126_2 
I6.NODE_438_length_368_cov_72.576088_1 
I6.NODE_438_length_368_cov_72.576088_2 
I6.NODE_607_length_313_cov_76.801918_1 
I7.NODE_1091_length_344_cov_74.636627_1 
I7.NODE_1091_length_344_cov_74.636627_2 
I7.NODE_114_length_657_cov_61.295280_1 K03744
I7.NODE_117_length_795_cov_60.378616_1 
I7.NODE_121_length_338_cov_67.106506_1 K00942
I7.NODE_176_length_366_cov_76.284157_1 
I7.NODE_177_length_747_cov_74.334671_1 
I7.NODE_182_length_858_cov_61.298367.1.940_1 
I7.NODE_182_length_858_cov_61.298367.1.940_2 
I7.NODE_182_length_858_cov_61.298367.1.940_3 
I7.NODE_184_length_942_cov_61.235668_1 K02527
I7.NODE_198_length_1091_cov_74.153069_1 K03442
I7.NODE_209_length_485_cov_66.362885_1 
I7.NODE_228_length_418_cov_60.531101_1 
I7.NODE_228_length_418_cov_60.531101_2 
I7.NODE_23_length_1052_cov_69.489540_1 
I7.NODE_23_length_1052_cov_69.489540_2 
I7.NODE_23_length_1052_cov_69.489540_3 
I7.NODE_26_length_900_cov_60.122223_1 
I7.NODE_26_length_900_cov_60.122223_2 
I7.NODE_382_length_2370_cov_61.852322_1 
I7.NODE_382_length_2370_cov_61.852322_2 
I7.NODE_408_length_323_cov_63.145512_1 
I7.NODE_41_length_2018_cov_64.061447_1 K03293
I7.NODE_41_length_2018_cov_64.061447_2 
I7.NODE_41_length_2018_cov_64.061447_3 
I7.NODE_430_length_340_cov_64.788239_1 K02887
I7.NODE_440_length_3017_cov_70.774612_1 
I7.NODE_440_length_3017_cov_70.774612_2 
I7.NODE_440_length_3017_cov_70.774612_3 K11382
I7.NODE_443_length_501_cov_60.477047_1 K09698
I7.NODE_447_length_434_cov_65.986176_1 
I7.NODE_448_length_758_cov_63.498680_1 
I7.NODE_448_length_758_cov_63.498680_2 K09775
I7.NODE_487_length_1119_cov_60.958893_1 K09800
I7.NODE_487_length_1119_cov_60.958893_2 
I7.NODE_490_length_519_cov_69.597305_1 
I7.NODE_490_length_519_cov_69.597305_2 
I7.NODE_494_length_467_cov_65.644539_1 
I7.NODE_4_length_1629_cov_60.295273_1 K04561
I7.NODE_54_length_1482_cov_66.203781_1 
I7.NODE_54_length_1482_cov_66.203781_2 K07133
I7.NODE_57_length_710_cov_63.616901.1.793_1 K00374
I7.NODE_57_length_710_cov_63.616901.1.793_2 K00373
I7.NODE_583_length_589_cov_71.166382_1 K07024
I7.NODE_58_length_2620_cov_66.695801_1 
I7.NODE_58_length_2620_cov_66.695801_2 K00743
I7.NODE_58_length_2620_cov_66.695801_3 
I7.NODE_600_length_2546_cov_64.157501_1 
I7.NODE_600_length_2546_cov_64.157501_2 
I7.NODE_600_length_2546_cov_64.157501_3 
I7.NODE_600_length_2546_cov_64.157501_4 
I7.NODE_639_length_948_cov_71.275314_1 
I7.NODE_639_length_948_cov_71.275314_2 
I7.NODE_666_length_323_cov_64.346748_1 
I7.NODE_675_length_652_cov_62.714725_1 
I7.NODE_675_length_652_cov_62.714725_2 
I7.NODE_68_length_10937_cov_68.955292_1 
I7.NODE_68_length_10937_cov_68.955292_10 
I7.NODE_68_length_10937_cov_68.955292_11 
I7.NODE_68_length_10937_cov_68.955292_2 
I7.NODE_68_length_10937_cov_68.955292_3 K03427
I7.NODE_68_length_10937_cov_68.955292_4 K01154
I7.NODE_68_length_10937_cov_68.955292_5 
I7.NODE_68_length_10937_cov_68.955292_6 K01153
I7.NODE_68_length_10937_cov_68.955292_7 
I7.NODE_68_length_10937_cov_68.955292_8 
I7.NODE_68_length_10937_cov_68.955292_9 
I7.NODE_73_length_1262_cov_60.889858_1 
I7.NODE_73_length_1262_cov_60.889858_2 
I7.NODE_744_length_370_cov_65.029732_1 
I7.NODE_744_length_370_cov_65.029732_2 
I7.NODE_791_length_434_cov_70.566818_1 
I7.NODE_791_length_434_cov_70.566818_2 
I7.NODE_83_length_3232_cov_65.256500.1.3316_1 
I7.NODE_83_length_3232_cov_65.256500.1.3316_2 
I7.NODE_83_length_3232_cov_65.256500.1.3316_3 K00027
I7.NODE_83_length_3232_cov_65.256500.1.3316_4 
I7.NODE_844_length_1227_cov_61.153221.9.1313_1 
I7.NODE_844_length_1227_cov_61.153221.9.1313_2 K07089
I7.NODE_90_length_710_cov_72.705635_1 
I7.NODE_90_length_710_cov_72.705635_2 
I7.NODE_959_length_502_cov_67.986053_1 K01996
I7.NODE_959_length_502_cov_67.986053_2 
I8.NODE_1006_length_968_cov_59.240704_1 K03043
I8.NODE_1010_length_411_cov_58.338200_1 K01997
I8.NODE_101_length_2724_cov_53.545521.1.2798_1 
I8.NODE_101_length_2724_cov_53.545521.1.2798_2 
I8.NODE_101_length_2724_cov_53.545521.1.2798_3 
I8.NODE_101_length_2724_cov_53.545521.1.2798_4 
I8.NODE_101_length_2724_cov_53.545521.1.2798_5 K04652
I8.NODE_1020_length_574_cov_52.837978_1 K00198
I8.NODE_1030_length_4154_cov_55.641068.1.762_1 K00174
I8.NODE_1030_length_4154_cov_55.641068.1069.4230_1 K06173
I8.NODE_1030_length_4154_cov_55.641068.1069.4230_2 K02008
I8.NODE_1030_length_4154_cov_55.641068.1069.4230_3 K02006
I8.NODE_1030_length_4154_cov_55.641068.1069.4230_4 K02006
I8.NODE_1032_length_22605_cov_77.111305.1.19006_1 
I8.NODE_1032_length_22605_cov_77.111305.1.19006_10 K02028
I8.NODE_1032_length_22605_cov_77.111305.1.19006_11 
I8.NODE_1032_length_22605_cov_77.111305.1.19006_12 K03704
I8.NODE_1032_length_22605_cov_77.111305.1.19006_13 K05808
I8.NODE_1032_length_22605_cov_77.111305.1.19006_14 K03070
I8.NODE_1032_length_22605_cov_77.111305.1.19006_15 K02836
I8.NODE_1032_length_22605_cov_77.111305.1.19006_16 
I8.NODE_1032_length_22605_cov_77.111305.1.19006_17 
I8.NODE_1032_length_22605_cov_77.111305.1.19006_18 
I8.NODE_1032_length_22605_cov_77.111305.1.19006_2 K03177
I8.NODE_1032_length_22605_cov_77.111305.1.19006_3 K11753
I8.NODE_1032_length_22605_cov_77.111305.1.19006_4 K00891
I8.NODE_1032_length_22605_cov_77.111305.1.19006_5 K03581
I8.NODE_1032_length_22605_cov_77.111305.1.19006_6 K02242
I8.NODE_1032_length_22605_cov_77.111305.1.19006_7 K07814
I8.NODE_1032_length_22605_cov_77.111305.1.19006_8 K02030
I8.NODE_1032_length_22605_cov_77.111305.1.19006_9 K10037
I8.NODE_1032_length_22605_cov_77.111305.19343.22685_1 
I8.NODE_1032_length_22605_cov_77.111305.19343.22685_2 K00615
I8.NODE_1032_length_22605_cov_77.111305.19343.22685_3 K09812
I8.NODE_1032_length_22605_cov_77.111305.19343.22685_4 K09811
I8.NODE_1032_length_22605_cov_77.111305.19343.22685_5 
I8.NODE_1041_length_14200_cov_72.104225.1.1559_1 K03060
I8.NODE_1041_length_14200_cov_72.104225.1.1559_2 K13038
I8.NODE_1041_length_14200_cov_72.104225.10398.14280_1 
I8.NODE_1041_length_14200_cov_72.104225.10398.14280_2 K08884
I8.NODE_1041_length_14200_cov_72.104225.10398.14280_3 K06949
I8.NODE_1041_length_14200_cov_72.104225.10398.14280_4 K01783
I8.NODE_1041_length_14200_cov_72.104225.1911.10104_1 K00789
I8.NODE_1041_length_14200_cov_72.104225.1911.10104_2 K04066
I8.NODE_1041_length_14200_cov_72.104225.1911.10104_3 K01462
I8.NODE_1041_length_14200_cov_72.104225.1911.10104_4 K00604
I8.NODE_1041_length_14200_cov_72.104225.1911.10104_5 K09729
I8.NODE_1041_length_14200_cov_72.104225.1911.10104_6 K03500
I8.NODE_1041_length_14200_cov_72.104225.1911.10104_7 
I8.NODE_1041_length_14200_cov_72.104225.1911.10104_8 K06941
I8.NODE_1041_length_14200_cov_72.104225.1911.10104_9 K01090
I8.NODE_1042_length_3635_cov_53.598625.1.1559_1 
I8.NODE_1042_length_3635_cov_53.598625.1.1559_2 
I8.NODE_1042_length_3635_cov_53.598625.2878.3715_1 K03975
I8.NODE_1042_length_3635_cov_53.598625.2878.3715_2 
I8.NODE_1058_length_4376_cov_56.127056_1 
I8.NODE_1058_length_4376_cov_56.127056_2 
I8.NODE_1058_length_4376_cov_56.127056_3 
I8.NODE_1058_length_4376_cov_56.127056_4 
I8.NODE_1058_length_4376_cov_56.127056_5 
I8.NODE_1058_length_4376_cov_56.127056_6 
I8.NODE_1058_length_4376_cov_56.127056_7 
I8.NODE_1058_length_4376_cov_56.127056_8 
I8.NODE_1063_length_13711_cov_74.946098.37.13789_1 K04763
I8.NODE_1063_length_13711_cov_74.946098.37.13789_10 K03631
I8.NODE_1063_length_13711_cov_74.946098.37.13789_11 K03402
I8.NODE_1063_length_13711_cov_74.946098.37.13789_12 
I8.NODE_1063_length_13711_cov_74.946098.37.13789_13 
I8.NODE_1063_length_13711_cov_74.946098.37.13789_14 K00858
I8.NODE_1063_length_13711_cov_74.946098.37.13789_15 K06442
I8.NODE_1063_length_13711_cov_74.946098.37.13789_16 
I8.NODE_1063_length_13711_cov_74.946098.37.13789_2 
I8.NODE_1063_length_13711_cov_74.946098.37.13789_3 K01356
I8.NODE_1063_length_13711_cov_74.946098.37.13789_4 K03453
I8.NODE_1063_length_13711_cov_74.946098.37.13789_5 K01918
I8.NODE_1063_length_13711_cov_74.946098.37.13789_6 K01579
I8.NODE_1063_length_13711_cov_74.946098.37.13789_7 K01714
I8.NODE_1063_length_13711_cov_74.946098.37.13789_8 K00133
I8.NODE_1063_length_13711_cov_74.946098.37.13789_9 K00215
I8.NODE_106_length_4269_cov_61.102600.1.4347_1 K02837
I8.NODE_106_length_4269_cov_61.102600.1.4347_2 K03169
I8.NODE_106_length_4269_cov_61.102600.1.4347_3 
I8.NODE_1081_length_2045_cov_52.219559_1 K01465
I8.NODE_1081_length_2045_cov_52.219559_2 K01956
I8.NODE_108_length_2004_cov_64.803894_1 
I8.NODE_108_length_2004_cov_64.803894_2 
I8.NODE_108_length_2004_cov_64.803894_3 K10773
I8.NODE_1101_length_483_cov_63.697723_1 K05311
I8.NODE_1103_length_900_cov_58.387779.172.980_1 
I8.NODE_1110_length_14340_cov_50.630474.11.953_1 
I8.NODE_1110_length_14340_cov_50.630474.13864.14416_1 K03630
I8.NODE_1110_length_14340_cov_50.630474.2920.6443_1 
I8.NODE_1110_length_14340_cov_50.630474.2920.6443_2 
I8.NODE_1110_length_14340_cov_50.630474.2920.6443_3 
I8.NODE_1110_length_14340_cov_50.630474.6534.13265_1 
I8.NODE_1110_length_14340_cov_50.630474.6534.13265_2 K05837
I8.NODE_1110_length_14340_cov_50.630474.6534.13265_3 K03609
I8.NODE_1110_length_14340_cov_50.630474.6534.13265_4 K05515
I8.NODE_1110_length_14340_cov_50.630474.6534.13265_5 
I8.NODE_1110_length_14340_cov_50.630474.6534.13265_6 K03570
I8.NODE_1110_length_14340_cov_50.630474.6534.13265_7 
I8.NODE_1110_length_14340_cov_50.630474.967.2573_1 
I8.NODE_1110_length_14340_cov_50.630474.967.2573_2 K08301
I8.NODE_1111_length_7078_cov_51.836254.1.685_1 
I8.NODE_1118_length_7347_cov_66.605278.1.7414_1 
I8.NODE_1118_length_7347_cov_66.605278.1.7414_2 K01129
I8.NODE_1118_length_7347_cov_66.605278.1.7414_3 K09773
I8.NODE_1118_length_7347_cov_66.605278.1.7414_4 
I8.NODE_1118_length_7347_cov_66.605278.1.7414_5 K01007
I8.NODE_1118_length_7347_cov_66.605278.1.7414_6 K01529
I8.NODE_1118_length_7347_cov_66.605278.1.7414_7 K01866
I8.NODE_1125_length_4773_cov_68.302956.1.4844_1 K01878
I8.NODE_1125_length_4773_cov_68.302956.1.4844_2 
I8.NODE_1125_length_4773_cov_68.302956.1.4844_3 
I8.NODE_1125_length_4773_cov_68.302956.1.4844_4 
I8.NODE_1125_length_4773_cov_68.302956.1.4844_5 
I8.NODE_1125_length_4773_cov_68.302956.1.4844_6 
I8.NODE_1125_length_4773_cov_68.302956.1.4844_7 
I8.NODE_1125_length_4773_cov_68.302956.1.4844_8 
I8.NODE_1127_length_3404_cov_73.289368_1 
I8.NODE_1127_length_3404_cov_73.289368_2 K03499
I8.NODE_1127_length_3404_cov_73.289368_3 K03498
I8.NODE_1127_length_3404_cov_73.289368_4 
I8.NODE_1142_length_341_cov_71.313782_1 
I8.NODE_1142_length_341_cov_71.313782_2 
I8.NODE_1148_length_324_cov_112.299385_1 
I8.NODE_1151_length_602_cov_58.799004_1 K02355
I8.NODE_1152_length_1244_cov_54.242764.25.1324_1 
I8.NODE_116_length_675_cov_58.828148_1 
I8.NODE_1179_length_863_cov_55.205097.204.943_1 
I8.NODE_1179_length_863_cov_55.205097.204.943_2 
I8.NODE_117_length_916_cov_70.503273_1 
I8.NODE_117_length_916_cov_70.503273_2 K01677
I8.NODE_1182_length_5184_cov_56.388504_1 K01868
I8.NODE_1182_length_5184_cov_56.388504_2 K08196
I8.NODE_1182_length_5184_cov_56.388504_3 
I8.NODE_1194_length_6519_cov_67.931892.393.6599_1 
I8.NODE_1194_length_6519_cov_67.931892.393.6599_2 
I8.NODE_1194_length_6519_cov_67.931892.393.6599_3 
I8.NODE_1194_length_6519_cov_67.931892.393.6599_4 
I8.NODE_120_length_2824_cov_73.565155_1 K11939
I8.NODE_120_length_2824_cov_73.565155_2 
I8.NODE_120_length_2824_cov_73.565155_3 
I8.NODE_122_length_5571_cov_101.431702.1.5649_1 
I8.NODE_122_length_5571_cov_101.431702.1.5649_10 
I8.NODE_122_length_5571_cov_101.431702.1.5649_2 
I8.NODE_122_length_5571_cov_101.431702.1.5649_3 
I8.NODE_122_length_5571_cov_101.431702.1.5649_4 
I8.NODE_122_length_5571_cov_101.431702.1.5649_5 
I8.NODE_122_length_5571_cov_101.431702.1.5649_6 
I8.NODE_122_length_5571_cov_101.431702.1.5649_7 
I8.NODE_122_length_5571_cov_101.431702.1.5649_8 
I8.NODE_122_length_5571_cov_101.431702.1.5649_9 
I8.NODE_1240_length_4500_cov_58.098667_1 K01695
I8.NODE_1240_length_4500_cov_58.098667_2 
I8.NODE_1240_length_4500_cov_58.098667_3 
I8.NODE_1240_length_4500_cov_58.098667_4 
I8.NODE_1240_length_4500_cov_58.098667_5 
I8.NODE_1240_length_4500_cov_58.098667_6 
I8.NODE_1241_length_10233_cov_63.226326_1 
I8.NODE_1241_length_10233_cov_63.226326_10 K07043
I8.NODE_1241_length_10233_cov_63.226326_2 
I8.NODE_1241_length_10233_cov_63.226326_3 
I8.NODE_1241_length_10233_cov_63.226326_4 
I8.NODE_1241_length_10233_cov_63.226326_5 K13634
I8.NODE_1241_length_10233_cov_63.226326_6 K06890
I8.NODE_1241_length_10233_cov_63.226326_7 K00873
I8.NODE_1241_length_10233_cov_63.226326_8 
I8.NODE_1241_length_10233_cov_63.226326_9 K02337
I8.NODE_1252_length_15890_cov_65.023224.1.3404_1 
I8.NODE_1252_length_15890_cov_65.023224.1.3404_2 K00832
I8.NODE_1252_length_15890_cov_65.023224.1.3404_3 
I8.NODE_1252_length_15890_cov_65.023224.1.3404_4 K03531
I8.NODE_1252_length_15890_cov_65.023224.13347.14347_1 K01928
I8.NODE_1252_length_15890_cov_65.023224.15035.15970_1 
I8.NODE_1252_length_15890_cov_65.023224.15035.15970_2 K03438
I8.NODE_1252_length_15890_cov_65.023224.3701.13005_1 
I8.NODE_1252_length_15890_cov_65.023224.3701.13005_10 
I8.NODE_1252_length_15890_cov_65.023224.3701.13005_2 
I8.NODE_1252_length_15890_cov_65.023224.3701.13005_3 
I8.NODE_1252_length_15890_cov_65.023224.3701.13005_4 K01921
I8.NODE_1252_length_15890_cov_65.023224.3701.13005_5 K01924
I8.NODE_1252_length_15890_cov_65.023224.3701.13005_6 K02563
I8.NODE_1252_length_15890_cov_65.023224.3701.13005_7 K01925
I8.NODE_1252_length_15890_cov_65.023224.3701.13005_8 K01000
I8.NODE_1252_length_15890_cov_65.023224.3701.13005_9 K01929
I8.NODE_1254_length_360_cov_58.375000_1 
I8.NODE_1259_length_8172_cov_71.291969.1.8038_1 K09710
I8.NODE_1259_length_8172_cov_71.291969.1.8038_10 K03797
I8.NODE_1259_length_8172_cov_71.291969.1.8038_2 
I8.NODE_1259_length_8172_cov_71.291969.1.8038_3 
I8.NODE_1259_length_8172_cov_71.291969.1.8038_4 K00969
I8.NODE_1259_length_8172_cov_71.291969.1.8038_5 K00147
I8.NODE_1259_length_8172_cov_71.291969.1.8038_6 K00931
I8.NODE_1259_length_8172_cov_71.291969.1.8038_7 K07574
I8.NODE_1259_length_8172_cov_71.291969.1.8038_8 K03979
I8.NODE_1259_length_8172_cov_71.291969.1.8038_9 
I8.NODE_1266_length_17164_cov_65.770042.1.1004_1 
I8.NODE_1266_length_17164_cov_65.770042.1.1004_2 
I8.NODE_1266_length_17164_cov_65.770042.1329.15988_1 K03293
I8.NODE_1266_length_17164_cov_65.770042.1329.15988_10 K12984
I8.NODE_1266_length_17164_cov_65.770042.1329.15988_11 
I8.NODE_1266_length_17164_cov_65.770042.1329.15988_2 
I8.NODE_1266_length_17164_cov_65.770042.1329.15988_3 
I8.NODE_1266_length_17164_cov_65.770042.1329.15988_4 
I8.NODE_1266_length_17164_cov_65.770042.1329.15988_5 
I8.NODE_1266_length_17164_cov_65.770042.1329.15988_6 K03699
I8.NODE_1266_length_17164_cov_65.770042.1329.15988_7 
I8.NODE_1266_length_17164_cov_65.770042.1329.15988_8 K11131
I8.NODE_1266_length_17164_cov_65.770042.1329.15988_9 K01002
I8.NODE_1266_length_17164_cov_65.770042.16000.17244_1 
I8.NODE_1275_length_15150_cov_79.035446.9.15230_1 K01870
I8.NODE_1275_length_15150_cov_79.035446.9.15230_10 
I8.NODE_1275_length_15150_cov_79.035446.9.15230_11 K01951
I8.NODE_1275_length_15150_cov_79.035446.9.15230_2 
I8.NODE_1275_length_15150_cov_79.035446.9.15230_3 
I8.NODE_1275_length_15150_cov_79.035446.9.15230_4 
I8.NODE_1275_length_15150_cov_79.035446.9.15230_5 
I8.NODE_1275_length_15150_cov_79.035446.9.15230_6 K10036
I8.NODE_1275_length_15150_cov_79.035446.9.15230_7 
I8.NODE_1275_length_15150_cov_79.035446.9.15230_8 
I8.NODE_1275_length_15150_cov_79.035446.9.15230_9 K07024
I8.NODE_1286_length_3308_cov_54.330715.6.880_1 
I8.NODE_1286_length_3308_cov_54.330715.6.880_2 
I8.NODE_1286_length_3308_cov_54.330715.946.3388_1 
I8.NODE_1286_length_3308_cov_54.330715.946.3388_2 K04761
I8.NODE_1286_length_3308_cov_54.330715.946.3388_3 
I8.NODE_129_length_5821_cov_50.624290_1 K06206
I8.NODE_129_length_5821_cov_50.624290_2 
I8.NODE_129_length_5821_cov_50.624290_3 
I8.NODE_129_length_5821_cov_50.624290_4 
I8.NODE_129_length_5821_cov_50.624290_5 K00558
I8.NODE_1310_length_2665_cov_71.373360_1 K09771
I8.NODE_1310_length_2665_cov_71.373360_2 K03566
I8.NODE_1325_length_4476_cov_54.230785.574.4556_1 
I8.NODE_1325_length_4476_cov_54.230785.574.4556_2 K06871
I8.NODE_1325_length_4476_cov_54.230785.574.4556_3 
I8.NODE_1325_length_4476_cov_54.230785.574.4556_4 K04656
I8.NODE_1325_length_4476_cov_54.230785.574.4556_5 
I8.NODE_1364_length_8831_cov_62.512627_1 
I8.NODE_1364_length_8831_cov_62.512627_2 K04043
I8.NODE_1364_length_8831_cov_62.512627_3 K03687
I8.NODE_1364_length_8831_cov_62.512627_4 K03705
I8.NODE_1364_length_8831_cov_62.512627_5 
I8.NODE_1364_length_8831_cov_62.512627_6 K02495
I8.NODE_1364_length_8831_cov_62.512627_7 K03596
I8.NODE_1364_length_8831_cov_62.512627_8 K00566
I8.NODE_1372_length_14953_cov_57.070957.12194.14275_1 
I8.NODE_1372_length_14953_cov_57.070957.12194.14275_2 
I8.NODE_1372_length_14953_cov_57.070957.12194.14275_3 
I8.NODE_1372_length_14953_cov_57.070957.14601.15033_1 
I8.NODE_1372_length_14953_cov_57.070957.49.11824_1 K01534
I8.NODE_1372_length_14953_cov_57.070957.49.11824_10 
I8.NODE_1372_length_14953_cov_57.070957.49.11824_11 
I8.NODE_1372_length_14953_cov_57.070957.49.11824_12 K04763
I8.NODE_1372_length_14953_cov_57.070957.49.11824_13 K12299
I8.NODE_1372_length_14953_cov_57.070957.49.11824_2 K03284
I8.NODE_1372_length_14953_cov_57.070957.49.11824_3 
I8.NODE_1372_length_14953_cov_57.070957.49.11824_4 
I8.NODE_1372_length_14953_cov_57.070957.49.11824_5 
I8.NODE_1372_length_14953_cov_57.070957.49.11824_6 
I8.NODE_1372_length_14953_cov_57.070957.49.11824_7 
I8.NODE_1372_length_14953_cov_57.070957.49.11824_8 
I8.NODE_1372_length_14953_cov_57.070957.49.11824_9 
I8.NODE_1375_length_363_cov_93.752068_1 K02358
I8.NODE_13_length_696_cov_67.350578_1 K04654
I8.NODE_140_length_365_cov_55.263012_1 
I8.NODE_1416_length_23345_cov_51.298866.22680.23425_1 
I8.NODE_1416_length_23345_cov_51.298866.568.22358_1 K00120
I8.NODE_1416_length_23345_cov_51.298866.568.22358_10 K02343
I8.NODE_1416_length_23345_cov_51.298866.568.22358_11 
I8.NODE_1416_length_23345_cov_51.298866.568.22358_12 K06187
I8.NODE_1416_length_23345_cov_51.298866.568.22358_13 
I8.NODE_1416_length_23345_cov_51.298866.568.22358_14 
I8.NODE_1416_length_23345_cov_51.298866.568.22358_15 
I8.NODE_1416_length_23345_cov_51.298866.568.22358_16 
I8.NODE_1416_length_23345_cov_51.298866.568.22358_2 
I8.NODE_1416_length_23345_cov_51.298866.568.22358_3 
I8.NODE_1416_length_23345_cov_51.298866.568.22358_4 K06221
I8.NODE_1416_length_23345_cov_51.298866.568.22358_5 
I8.NODE_1416_length_23345_cov_51.298866.568.22358_6 
I8.NODE_1416_length_23345_cov_51.298866.568.22358_7 
I8.NODE_1416_length_23345_cov_51.298866.568.22358_8 K00265
I8.NODE_1416_length_23345_cov_51.298866.568.22358_9 
I8.NODE_1423_length_3030_cov_55.239933_1 K07456
I8.NODE_1423_length_3030_cov_55.239933_2 
I8.NODE_1452_length_2259_cov_58.282867_1 
I8.NODE_1452_length_2259_cov_58.282867_2 K00773
I8.NODE_1452_length_2259_cov_58.282867_3 K03210
I8.NODE_1452_length_2259_cov_58.282867_4 K01934
I8.NODE_1452_length_2259_cov_58.282867_5 
I8.NODE_1464_length_7973_cov_58.390316_1 
I8.NODE_1464_length_7973_cov_58.390316_2 K07139
I8.NODE_1464_length_7973_cov_58.390316_3 K06217
I8.NODE_1464_length_7973_cov_58.390316_4 K07042
I8.NODE_1464_length_7973_cov_58.390316_5 K03595
I8.NODE_1464_length_7973_cov_58.390316_6 K03699
I8.NODE_1464_length_7973_cov_58.390316_7 
I8.NODE_1464_length_7973_cov_58.390316_8 
I8.NODE_147_length_902_cov_102.895790_1 K02968
I8.NODE_147_length_902_cov_102.895790_2 
I8.NODE_1510_length_1174_cov_50.700169.6.1254_1 K06929
I8.NODE_1510_length_1174_cov_50.700169.6.1254_2 
I8.NODE_151_length_2408_cov_60.786129_1 
I8.NODE_151_length_2408_cov_60.786129_2 K01955
I8.NODE_151_length_2408_cov_60.786129_3 
I8.NODE_1520_length_3887_cov_55.921532.1.3965_1 
I8.NODE_1520_length_3887_cov_55.921532.1.3965_2 
I8.NODE_1520_length_3887_cov_55.921532.1.3965_3 K07552
I8.NODE_1520_length_3887_cov_55.921532.1.3965_4 
I8.NODE_1520_length_3887_cov_55.921532.1.3965_5 
I8.NODE_152_length_1522_cov_67.561760_1 
I8.NODE_1545_length_326_cov_59.208588_1 K03040
I8.NODE_154_length_1372_cov_64.545921_1 K03295
I8.NODE_1554_length_6795_cov_57.091244_1 
I8.NODE_1554_length_6795_cov_57.091244_10 K02072
I8.NODE_1554_length_6795_cov_57.091244_11 
I8.NODE_1554_length_6795_cov_57.091244_2 
I8.NODE_1554_length_6795_cov_57.091244_3 K01776
I8.NODE_1554_length_6795_cov_57.091244_4 K07107
I8.NODE_1554_length_6795_cov_57.091244_5 
I8.NODE_1554_length_6795_cov_57.091244_6 
I8.NODE_1554_length_6795_cov_57.091244_7 K00540
I8.NODE_1554_length_6795_cov_57.091244_8 
I8.NODE_1554_length_6795_cov_57.091244_9 
I8.NODE_1710_length_1398_cov_66.525749.14.1478_1 
I8.NODE_1710_length_1398_cov_66.525749.14.1478_2 
I8.NODE_173_length_3825_cov_106.256210.5.3905_1 K04486
I8.NODE_173_length_3825_cov_106.256210.5.3905_2 K03823
I8.NODE_173_length_3825_cov_106.256210.5.3905_3 
I8.NODE_173_length_3825_cov_106.256210.5.3905_4 
I8.NODE_174_length_921_cov_55.207382_1 
I8.NODE_174_length_921_cov_55.207382_2 
I8.NODE_176_length_3227_cov_50.406879_1 
I8.NODE_176_length_3227_cov_50.406879_2 K00540
I8.NODE_176_length_3227_cov_50.406879_3 
I8.NODE_176_length_3227_cov_50.406879_4 
I8.NODE_176_length_3227_cov_50.406879_5 
I8.NODE_176_length_3227_cov_50.406879_6 
I8.NODE_185_length_3955_cov_68.717827_1 K00088
I8.NODE_185_length_3955_cov_68.717827_2 
I8.NODE_185_length_3955_cov_68.717827_3 K03655
I8.NODE_186_length_1058_cov_105.333649_1 
I8.NODE_186_length_1058_cov_105.333649_2 
I8.NODE_186_length_1058_cov_105.333649_3 
I8.NODE_196_length_6522_cov_76.660378_1 K00760
I8.NODE_196_length_6522_cov_76.660378_2 K04075
I8.NODE_196_length_6522_cov_76.660378_3 
I8.NODE_196_length_6522_cov_76.660378_4 K07571
I8.NODE_196_length_6522_cov_76.660378_5 
I8.NODE_196_length_6522_cov_76.660378_6 K00016
I8.NODE_196_length_6522_cov_76.660378_7 
I8.NODE_196_length_6522_cov_76.660378_8 
I8.NODE_196_length_6522_cov_76.660378_9 K00950
I8.NODE_199_length_5263_cov_81.471024_1 
I8.NODE_199_length_5263_cov_81.471024_2 K06967
I8.NODE_199_length_5263_cov_81.471024_3 K01495
I8.NODE_199_length_5263_cov_81.471024_4 K10026
I8.NODE_199_length_5263_cov_81.471024_5 K01737
I8.NODE_199_length_5263_cov_81.471024_6 K03086
I8.NODE_208_length_446_cov_91.136772_1 
I8.NODE_20_length_3346_cov_54.275852_1 
I8.NODE_20_length_3346_cov_54.275852_2 K07341
I8.NODE_20_length_3346_cov_54.275852_3 
I8.NODE_20_length_3346_cov_54.275852_4 K04086
I8.NODE_223_length_3880_cov_58.093300.1.1414_1 
I8.NODE_223_length_3880_cov_58.093300.1.1414_2 K03311
I8.NODE_223_length_3880_cov_58.093300.1714.3960_1 K00123
I8.NODE_225_length_3689_cov_58.351856.2737.3769_1 
I8.NODE_225_length_3689_cov_58.351856.6.2688_1 
I8.NODE_225_length_3689_cov_58.351856.6.2688_2 
I8.NODE_225_length_3689_cov_58.351856.6.2688_3 
I8.NODE_22_length_2510_cov_110.057373_1 
I8.NODE_22_length_2510_cov_110.057373_2 
I8.NODE_22_length_2510_cov_110.057373_3 
I8.NODE_22_length_2510_cov_110.057373_4 
I8.NODE_230_length_1635_cov_54.296024_1 
I8.NODE_230_length_1635_cov_54.296024_2 K12940
I8.NODE_231_length_9866_cov_78.933609.1.1613_1 
I8.NODE_231_length_9866_cov_78.933609.1.1613_2 
I8.NODE_231_length_9866_cov_78.933609.1969.9946_1 
I8.NODE_231_length_9866_cov_78.933609.1969.9946_2 
I8.NODE_231_length_9866_cov_78.933609.1969.9946_3 
I8.NODE_231_length_9866_cov_78.933609.1969.9946_4 K01258
I8.NODE_231_length_9866_cov_78.933609.1969.9946_5 
I8.NODE_231_length_9866_cov_78.933609.1969.9946_6 
I8.NODE_231_length_9866_cov_78.933609.1969.9946_7 
I8.NODE_232_length_444_cov_60.006756_1 
I8.NODE_239_length_528_cov_56.174244_1 
I8.NODE_241_length_2917_cov_55.899555.3.2997_1 K02768 K02769 K02770
I8.NODE_241_length_2917_cov_55.899555.3.2997_2 
I8.NODE_241_length_2917_cov_55.899555.3.2997_3 
I8.NODE_244_length_2178_cov_55.770889_1 
I8.NODE_244_length_2178_cov_55.770889_2 
I8.NODE_244_length_2178_cov_55.770889_3 
I8.NODE_244_length_2178_cov_55.770889_4 
I8.NODE_255_length_659_cov_54.786041_1 
I8.NODE_255_length_659_cov_54.786041_2 K03297
I8.NODE_257_length_499_cov_55.054108_1 
I8.NODE_259_length_2707_cov_61.181011_1 K00175
I8.NODE_259_length_2707_cov_61.181011_2 
I8.NODE_25_length_5672_cov_101.799187_1 
I8.NODE_25_length_5672_cov_101.799187_2 
I8.NODE_25_length_5672_cov_101.799187_3 
I8.NODE_25_length_5672_cov_101.799187_4 K00086
I8.NODE_25_length_5672_cov_101.799187_5 
I8.NODE_25_length_5672_cov_101.799187_6 
I8.NODE_268_length_531_cov_57.265537_1 
I8.NODE_268_length_531_cov_57.265537_2 K01923
I8.NODE_274_length_3772_cov_74.955193_1 K00795
I8.NODE_274_length_3772_cov_74.955193_2 
I8.NODE_274_length_3772_cov_74.955193_3 K03601
I8.NODE_274_length_3772_cov_74.955193_4 
I8.NODE_274_length_3772_cov_74.955193_5 
I8.NODE_274_length_3772_cov_74.955193_6 
I8.NODE_274_length_3772_cov_74.955193_7 
I8.NODE_277_length_1552_cov_56.374355.5.1632_1 
I8.NODE_277_length_1552_cov_56.374355.5.1632_2 K07461
I8.NODE_277_length_1552_cov_56.374355.5.1632_3 K03767
I8.NODE_277_length_1552_cov_56.374355.5.1632_4 
I8.NODE_278_length_328_cov_58.393291_1 
I8.NODE_279_length_753_cov_50.885792_1 K04651
I8.NODE_279_length_753_cov_50.885792_2 
I8.NODE_283_length_487_cov_59.414783_1 K05946
I8.NODE_293_length_4420_cov_57.415836.1.2041_1 
I8.NODE_293_length_4420_cov_57.415836.1.2041_2 K00798
I8.NODE_293_length_4420_cov_57.415836.1.2041_3 K00940
I8.NODE_293_length_4420_cov_57.415836.1.2041_4 K03799
I8.NODE_293_length_4420_cov_57.415836.2052.4500_1 
I8.NODE_293_length_4420_cov_57.415836.2052.4500_2 
I8.NODE_293_length_4420_cov_57.415836.2052.4500_3 K00003
I8.NODE_299_length_2224_cov_66.893433_1 
I8.NODE_299_length_2224_cov_66.893433_2 K02006
I8.NODE_300_length_672_cov_82.866074_1 
I8.NODE_302_length_6241_cov_67.329918_1 
I8.NODE_302_length_6241_cov_67.329918_2 K00926
I8.NODE_302_length_6241_cov_67.329918_3 
I8.NODE_302_length_6241_cov_67.329918_4 K01439
I8.NODE_302_length_6241_cov_67.329918_5 K01751
I8.NODE_304_length_9025_cov_65.863380_1 K02342
I8.NODE_304_length_9025_cov_65.863380_2 K01619
I8.NODE_304_length_9025_cov_65.863380_3 
I8.NODE_304_length_9025_cov_65.863380_4 K01489
I8.NODE_304_length_9025_cov_65.863380_5 
I8.NODE_304_length_9025_cov_65.863380_6 K06153
I8.NODE_304_length_9025_cov_65.863380_7 K07652
I8.NODE_304_length_9025_cov_65.863380_8 K07775
I8.NODE_304_length_9025_cov_65.863380_9 K02073
I8.NODE_313_length_4407_cov_71.409805_1 
I8.NODE_313_length_4407_cov_71.409805_2 K00970
I8.NODE_313_length_4407_cov_71.409805_3 K01752
I8.NODE_313_length_4407_cov_71.409805_4 K01752
I8.NODE_313_length_4407_cov_71.409805_5 
I8.NODE_313_length_4407_cov_71.409805_6 
I8.NODE_321_length_3877_cov_51.872322_1 
I8.NODE_321_length_3877_cov_51.872322_2 K06726
I8.NODE_321_length_3877_cov_51.872322_3 
I8.NODE_321_length_3877_cov_51.872322_4 
I8.NODE_321_length_3877_cov_51.872322_5 
I8.NODE_321_length_3877_cov_51.872322_6 
I8.NODE_321_length_3877_cov_51.872322_7 
I8.NODE_323_length_649_cov_65.642525_1 
I8.NODE_323_length_649_cov_65.642525_2 
I8.NODE_331_length_885_cov_70.244064_1 K03892
I8.NODE_332_length_2080_cov_54.223076_1 
I8.NODE_332_length_2080_cov_54.223076_2 
I8.NODE_332_length_2080_cov_54.223076_3 
I8.NODE_333_length_550_cov_53.799999_1 
I8.NODE_333_length_550_cov_53.799999_2 
I8.NODE_337_length_11718_cov_68.274109.1.11794_1 K02963
I8.NODE_337_length_11718_cov_68.274109.1.11794_10 K01662
I8.NODE_337_length_11718_cov_68.274109.1.11794_11 
I8.NODE_337_length_11718_cov_68.274109.1.11794_12 K03439
I8.NODE_337_length_11718_cov_68.274109.1.11794_13 
I8.NODE_337_length_11718_cov_68.274109.1.11794_14 K02824
I8.NODE_337_length_11718_cov_68.274109.1.11794_2 
I8.NODE_337_length_11718_cov_68.274109.1.11794_3 K02574
I8.NODE_337_length_11718_cov_68.274109.1.11794_4 K02585 K02592
I8.NODE_337_length_11718_cov_68.274109.1.11794_5 
I8.NODE_337_length_11718_cov_68.274109.1.11794_6 
I8.NODE_337_length_11718_cov_68.274109.1.11794_7 
I8.NODE_337_length_11718_cov_68.274109.1.11794_8 K13638
I8.NODE_337_length_11718_cov_68.274109.1.11794_9 
I8.NODE_341_length_1271_cov_55.594021_1 
I8.NODE_341_length_1271_cov_55.594021_2 
I8.NODE_341_length_1271_cov_55.594021_3 
I8.NODE_344_length_2549_cov_79.716362.3.2629_1 K07277
I8.NODE_344_length_2549_cov_79.716362.3.2629_2 
I8.NODE_348_length_4241_cov_66.704788_1 
I8.NODE_348_length_4241_cov_66.704788_2 K02234
I8.NODE_348_length_4241_cov_66.704788_3 
I8.NODE_348_length_4241_cov_66.704788_4 K01270
I8.NODE_348_length_4241_cov_66.704788_5 
I8.NODE_350_length_340_cov_68.182350_1 
I8.NODE_351_length_2543_cov_53.372395_1 
I8.NODE_351_length_2543_cov_53.372395_2 
I8.NODE_351_length_2543_cov_53.372395_3 K00837
I8.NODE_358_length_11702_cov_67.965729_1 K01183
I8.NODE_358_length_11702_cov_67.965729_2 K13292
I8.NODE_358_length_11702_cov_67.965729_3 K04094
I8.NODE_358_length_11702_cov_67.965729_4 K03168
I8.NODE_358_length_11702_cov_67.965729_5 K04096
I8.NODE_358_length_11702_cov_67.965729_6 K07391
I8.NODE_358_length_11702_cov_67.965729_7 K07460
I8.NODE_358_length_11702_cov_67.965729_8 
I8.NODE_358_length_11702_cov_67.965729_9 K06948
I8.NODE_364_length_733_cov_58.504776_1 
I8.NODE_373_length_518_cov_53.961391_1 
I8.NODE_375_length_10781_cov_52.200169.1.5395_1 K07604
I8.NODE_375_length_10781_cov_52.200169.1.5395_2 
I8.NODE_375_length_10781_cov_52.200169.1.5395_3 
I8.NODE_375_length_10781_cov_52.200169.1.5395_4 K00847
I8.NODE_375_length_10781_cov_52.200169.1.5395_5 
I8.NODE_375_length_10781_cov_52.200169.5406.10858_1 K03498
I8.NODE_375_length_10781_cov_52.200169.5406.10858_2 
I8.NODE_375_length_10781_cov_52.200169.5406.10858_3 
I8.NODE_375_length_10781_cov_52.200169.5406.10858_4 K03499
I8.NODE_375_length_10781_cov_52.200169.5406.10858_5 
I8.NODE_375_length_10781_cov_52.200169.5406.10858_6 
I8.NODE_375_length_10781_cov_52.200169.5406.10858_7 
I8.NODE_375_length_10781_cov_52.200169.5406.10858_8 
I8.NODE_379_length_1829_cov_56.851284_1 
I8.NODE_379_length_1829_cov_56.851284_2 K02835
I8.NODE_381_length_588_cov_61.059525_1 
I8.NODE_382_length_4740_cov_61.494724.1.4729_1 
I8.NODE_382_length_4740_cov_61.494724.1.4729_2 K00936
I8.NODE_382_length_4740_cov_61.494724.1.4729_3 K07672
I8.NODE_382_length_4740_cov_61.494724.1.4729_4 
I8.NODE_384_length_1956_cov_51.210121_1 
I8.NODE_393_length_10820_cov_51.722549.1.3775_1 
I8.NODE_393_length_10820_cov_51.722549.1.3775_2 
I8.NODE_393_length_10820_cov_51.722549.1.3775_3 
I8.NODE_393_length_10820_cov_51.722549.1.3775_4 K01012
I8.NODE_393_length_10820_cov_51.722549.1.3775_5 
I8.NODE_393_length_10820_cov_51.722549.4128.8191_1 
I8.NODE_393_length_10820_cov_51.722549.4128.8191_2 
I8.NODE_393_length_10820_cov_51.722549.4128.8191_3 
I8.NODE_393_length_10820_cov_51.722549.8203.10900_1 
I8.NODE_393_length_10820_cov_51.722549.8203.10900_2 K01599
I8.NODE_393_length_10820_cov_51.722549.8203.10900_3 K01772
I8.NODE_393_length_10820_cov_51.722549.8203.10900_4 
I8.NODE_396_length_2382_cov_64.366081_1 K11717
I8.NODE_396_length_2382_cov_64.366081_2 K04488
I8.NODE_396_length_2382_cov_64.366081_3 K01091
I8.NODE_396_length_2382_cov_64.366081_4 
I8.NODE_3_length_3360_cov_56.146427_1 K03723
I8.NODE_3_length_3360_cov_56.146427_2 
I8.NODE_3_length_3360_cov_56.146427_3 K02499
I8.NODE_404_length_358_cov_56.335194_1 
I8.NODE_407_length_10147_cov_55.118164.17.10227_1 
I8.NODE_407_length_10147_cov_55.118164.17.10227_10 
I8.NODE_407_length_10147_cov_55.118164.17.10227_11 
I8.NODE_407_length_10147_cov_55.118164.17.10227_2 K09384
I8.NODE_407_length_10147_cov_55.118164.17.10227_3 
I8.NODE_407_length_10147_cov_55.118164.17.10227_4 
I8.NODE_407_length_10147_cov_55.118164.17.10227_5 
I8.NODE_407_length_10147_cov_55.118164.17.10227_6 
I8.NODE_407_length_10147_cov_55.118164.17.10227_7 
I8.NODE_407_length_10147_cov_55.118164.17.10227_8 
I8.NODE_407_length_10147_cov_55.118164.17.10227_9 
I8.NODE_409_length_996_cov_57.935741_1 K01756
I8.NODE_413_length_6294_cov_76.520493.1.2127_1 K02470
I8.NODE_413_length_6294_cov_76.520493.1.2127_2 
I8.NODE_413_length_6294_cov_76.520493.1.2127_3 
I8.NODE_413_length_6294_cov_76.520493.2435.6374_1 K03629
I8.NODE_413_length_6294_cov_76.520493.2435.6374_2 
I8.NODE_413_length_6294_cov_76.520493.2435.6374_3 K02338
I8.NODE_413_length_6294_cov_76.520493.2435.6374_4 
I8.NODE_413_length_6294_cov_76.520493.2435.6374_5 K02313
I8.NODE_415_length_1851_cov_56.233387_1 
I8.NODE_415_length_1851_cov_56.233387_2 K02316
I8.NODE_416_length_1879_cov_63.976582_1 
I8.NODE_416_length_1879_cov_63.976582_2 
I8.NODE_416_length_1879_cov_63.976582_3 
I8.NODE_417_length_1248_cov_80.713142_1 K00850
I8.NODE_417_length_1248_cov_80.713142_2 
I8.NODE_419_length_842_cov_125.503563_1 
I8.NODE_41_length_22196_cov_66.369072_1 
I8.NODE_41_length_22196_cov_66.369072_10 K13685
I8.NODE_41_length_22196_cov_66.369072_11 K01791
I8.NODE_41_length_22196_cov_66.369072_12 
I8.NODE_41_length_22196_cov_66.369072_13 
I8.NODE_41_length_22196_cov_66.369072_14 K02108
I8.NODE_41_length_22196_cov_66.369072_15 K02110
I8.NODE_41_length_22196_cov_66.369072_16 K02109
I8.NODE_41_length_22196_cov_66.369072_17 K02111
I8.NODE_41_length_22196_cov_66.369072_18 K02115
I8.NODE_41_length_22196_cov_66.369072_19 K02112
I8.NODE_41_length_22196_cov_66.369072_2 K00260
I8.NODE_41_length_22196_cov_66.369072_20 K02114
I8.NODE_41_length_22196_cov_66.369072_21 
I8.NODE_41_length_22196_cov_66.369072_22 
I8.NODE_41_length_22196_cov_66.369072_3 K11626
I8.NODE_41_length_22196_cov_66.369072_4 K11475
I8.NODE_41_length_22196_cov_66.369072_5 K00919
I8.NODE_41_length_22196_cov_66.369072_6 
I8.NODE_41_length_22196_cov_66.369072_7 K01835
I8.NODE_41_length_22196_cov_66.369072_8 K07166
I8.NODE_41_length_22196_cov_66.369072_9 K09157
I8.NODE_427_length_4242_cov_52.990807_1 
I8.NODE_427_length_4242_cov_52.990807_2 K01740
I8.NODE_427_length_4242_cov_52.990807_3 
I8.NODE_427_length_4242_cov_52.990807_4 K03523
I8.NODE_427_length_4242_cov_52.990807_5 
I8.NODE_429_length_2002_cov_63.186314_1 
I8.NODE_429_length_2002_cov_63.186314_2 K02434
I8.NODE_441_length_2141_cov_56.284912_1 K12581
I8.NODE_443_length_5173_cov_79.373474_1 K00378
I8.NODE_443_length_5173_cov_79.373474_2 
I8.NODE_443_length_5173_cov_79.373474_3 
I8.NODE_443_length_5173_cov_79.373474_4 
I8.NODE_443_length_5173_cov_79.373474_5 
I8.NODE_445_length_657_cov_51.550991_1 
I8.NODE_448_length_6419_cov_57.730801_1 
I8.NODE_448_length_6419_cov_57.730801_2 K01738
I8.NODE_448_length_6419_cov_57.730801_3 K13643
I8.NODE_448_length_6419_cov_57.730801_4 K03386
I8.NODE_448_length_6419_cov_57.730801_5 
I8.NODE_448_length_6419_cov_57.730801_6 K01937
I8.NODE_44_length_4008_cov_65.568863.1.4085_1 
I8.NODE_44_length_4008_cov_65.568863.1.4085_2 
I8.NODE_44_length_4008_cov_65.568863.1.4085_3 
I8.NODE_44_length_4008_cov_65.568863.1.4085_4 
I8.NODE_44_length_4008_cov_65.568863.1.4085_5 K07473
I8.NODE_44_length_4008_cov_65.568863.1.4085_6 
I8.NODE_44_length_4008_cov_65.568863.1.4085_7 
I8.NODE_451_length_5225_cov_70.836365.16.5303_1 
I8.NODE_451_length_5225_cov_70.836365.16.5303_2 K01744
I8.NODE_451_length_5225_cov_70.836365.16.5303_3 
I8.NODE_451_length_5225_cov_70.836365.16.5303_4 K02935
I8.NODE_451_length_5225_cov_70.836365.16.5303_5 K02864
I8.NODE_451_length_5225_cov_70.836365.16.5303_6 
I8.NODE_456_length_1345_cov_103.417847_1 
I8.NODE_456_length_1345_cov_103.417847_2 
I8.NODE_456_length_1345_cov_103.417847_3 
I8.NODE_456_length_1345_cov_103.417847_4 
I8.NODE_465_length_1000_cov_52.421001_1 K00370
I8.NODE_466_length_6162_cov_69.518822.1.1027_1 K07742
I8.NODE_466_length_6162_cov_69.518822.1.1027_2 K02600
I8.NODE_466_length_6162_cov_69.518822.1331.6242_1 K09748
I8.NODE_466_length_6162_cov_69.518822.1331.6242_2 
I8.NODE_466_length_6162_cov_69.518822.1331.6242_3 K08309
I8.NODE_466_length_6162_cov_69.518822.1331.6242_4 K00859
I8.NODE_466_length_6162_cov_69.518822.1331.6242_5 K02335
I8.NODE_468_length_4242_cov_68.356438_1 
I8.NODE_468_length_4242_cov_68.356438_2 K02536
I8.NODE_468_length_4242_cov_68.356438_3 K02517
I8.NODE_468_length_4242_cov_68.356438_4 K02535
I8.NODE_468_length_4242_cov_68.356438_5 K02372
I8.NODE_471_length_1110_cov_56.609909.1.1185_1 
I8.NODE_471_length_1110_cov_56.609909.1.1185_2 K09790
I8.NODE_471_length_1110_cov_56.609909.1.1185_3 
I8.NODE_47_length_1761_cov_55.258945_1 
I8.NODE_47_length_1761_cov_55.258945_2 K12267
I8.NODE_47_length_1761_cov_55.258945_3 
I8.NODE_483_length_546_cov_61.915752_1 
I8.NODE_490_length_905_cov_51.629833_1 
I8.NODE_500_length_9310_cov_56.238022.3.9390_1 
I8.NODE_500_length_9310_cov_56.238022.3.9390_2 K02066
I8.NODE_500_length_9310_cov_56.238022.3.9390_3 K02065
I8.NODE_500_length_9310_cov_56.238022.3.9390_4 K02067
I8.NODE_500_length_9310_cov_56.238022.3.9390_5 K03287
I8.NODE_500_length_9310_cov_56.238022.3.9390_6 
I8.NODE_500_length_9310_cov_56.238022.3.9390_7 
I8.NODE_504_length_2023_cov_59.614929_1 
I8.NODE_504_length_2023_cov_59.614929_2 
I8.NODE_504_length_2023_cov_59.614929_3 
I8.NODE_504_length_2023_cov_59.614929_4 
I8.NODE_504_length_2023_cov_59.614929_5 
I8.NODE_507_length_4237_cov_51.145859_1 
I8.NODE_507_length_4237_cov_51.145859_2 
I8.NODE_507_length_4237_cov_51.145859_3 K03524
I8.NODE_507_length_4237_cov_51.145859_4 K03525
I8.NODE_50_length_1169_cov_107.485031_1 
I8.NODE_50_length_1169_cov_107.485031_2 
I8.NODE_510_length_5223_cov_67.408958_1 K03646
I8.NODE_510_length_5223_cov_67.408958_2 K09762
I8.NODE_510_length_5223_cov_67.408958_3 
I8.NODE_510_length_5223_cov_67.408958_4 
I8.NODE_510_length_5223_cov_67.408958_5 K06958
I8.NODE_510_length_5223_cov_67.408958_6 
I8.NODE_511_length_857_cov_74.325554_1 
I8.NODE_511_length_857_cov_74.325554_2 
I8.NODE_514_length_595_cov_59.808403_1 
I8.NODE_514_length_595_cov_59.808403_2 
I8.NODE_517_length_382_cov_68.091621_1 K00052
I8.NODE_520_length_916_cov_57.421398_1 K11456
I8.NODE_536_length_1790_cov_86.131287_1 
I8.NODE_536_length_1790_cov_86.131287_2 K02068
I8.NODE_536_length_1790_cov_86.131287_3 K02069
I8.NODE_53_length_4789_cov_51.019627_1 K01874
I8.NODE_53_length_4789_cov_51.019627_2 
I8.NODE_53_length_4789_cov_51.019627_3 K03424
I8.NODE_53_length_4789_cov_51.019627_4 K01514
I8.NODE_53_length_4789_cov_51.019627_5 
I8.NODE_542_length_1111_cov_56.392441_1 
I8.NODE_542_length_1111_cov_56.392441_2 
I8.NODE_542_length_1111_cov_56.392441_3 
I8.NODE_553_length_1164_cov_51.905499_1 
I8.NODE_556_length_19567_cov_64.222366.1.18766_1 
I8.NODE_556_length_19567_cov_64.222366.1.18766_10 K03469
I8.NODE_556_length_19567_cov_64.222366.1.18766_11 K03976
I8.NODE_556_length_19567_cov_64.222366.1.18766_12 
I8.NODE_556_length_19567_cov_64.222366.1.18766_13 K00666
I8.NODE_556_length_19567_cov_64.222366.1.18766_14 K00626
I8.NODE_556_length_19567_cov_64.222366.1.18766_15 K03523
I8.NODE_556_length_19567_cov_64.222366.1.18766_16 
I8.NODE_556_length_19567_cov_64.222366.1.18766_17 K00963
I8.NODE_556_length_19567_cov_64.222366.1.18766_18 
I8.NODE_556_length_19567_cov_64.222366.1.18766_19 
I8.NODE_556_length_19567_cov_64.222366.1.18766_2 
I8.NODE_556_length_19567_cov_64.222366.1.18766_20 
I8.NODE_556_length_19567_cov_64.222366.1.18766_3 K06158
I8.NODE_556_length_19567_cov_64.222366.1.18766_4 K02453
I8.NODE_556_length_19567_cov_64.222366.1.18766_5 
I8.NODE_556_length_19567_cov_64.222366.1.18766_6 K01784
I8.NODE_556_length_19567_cov_64.222366.1.18766_7 
I8.NODE_556_length_19567_cov_64.222366.1.18766_8 
I8.NODE_556_length_19567_cov_64.222366.1.18766_9 K01784
I8.NODE_556_length_19567_cov_64.222366.19094.19647_1 
I8.NODE_560_length_10297_cov_70.894241.1.4777_1 K03282
I8.NODE_560_length_10297_cov_70.894241.1.4777_2 K07459
I8.NODE_560_length_10297_cov_70.894241.1.4777_3 K03298
I8.NODE_560_length_10297_cov_70.894241.1.4777_4 K01733
I8.NODE_560_length_10297_cov_70.894241.5143.8299_1 K07223
I8.NODE_560_length_10297_cov_70.894241.5143.8299_2 
I8.NODE_560_length_10297_cov_70.894241.5143.8299_3 K03639
I8.NODE_560_length_10297_cov_70.894241.5143.8299_4 
I8.NODE_560_length_10297_cov_70.894241.8425.10377_1 
I8.NODE_560_length_10297_cov_70.894241.8425.10377_2 K03458
I8.NODE_562_length_857_cov_51.610268_1 
I8.NODE_574_length_3806_cov_78.444038.2712.3509_1 
I8.NODE_574_length_3806_cov_78.444038.3.2701_1 
I8.NODE_574_length_3806_cov_78.444038.3.2701_2 
I8.NODE_575_length_2064_cov_51.497578.1.1161_1 
I8.NODE_575_length_2064_cov_51.497578.1.1161_2 
I8.NODE_575_length_2064_cov_51.497578.1178.2144_1 
I8.NODE_575_length_2064_cov_51.497578.1178.2144_2 
I8.NODE_578_length_9868_cov_71.100021_1 K00797
I8.NODE_578_length_9868_cov_71.100021_10 
I8.NODE_578_length_9868_cov_71.100021_2 
I8.NODE_578_length_9868_cov_71.100021_3 K03768
I8.NODE_578_length_9868_cov_71.100021_4 
I8.NODE_578_length_9868_cov_71.100021_5 K01759
I8.NODE_578_length_9868_cov_71.100021_6 K03546
I8.NODE_578_length_9868_cov_71.100021_7 K03547
I8.NODE_578_length_9868_cov_71.100021_8 K01151
I8.NODE_578_length_9868_cov_71.100021_9 K09825
I8.NODE_57_length_1352_cov_53.007397_1 K03781
I8.NODE_57_length_1352_cov_53.007397_2 
I8.NODE_57_length_1352_cov_53.007397_3 
I8.NODE_591_length_4554_cov_52.446423_1 
I8.NODE_591_length_4554_cov_52.446423_10 
I8.NODE_591_length_4554_cov_52.446423_11 
I8.NODE_591_length_4554_cov_52.446423_12 
I8.NODE_591_length_4554_cov_52.446423_13 
I8.NODE_591_length_4554_cov_52.446423_2 
I8.NODE_591_length_4554_cov_52.446423_3 
I8.NODE_591_length_4554_cov_52.446423_4 
I8.NODE_591_length_4554_cov_52.446423_5 
I8.NODE_591_length_4554_cov_52.446423_6 
I8.NODE_591_length_4554_cov_52.446423_7 
I8.NODE_591_length_4554_cov_52.446423_8 
I8.NODE_591_length_4554_cov_52.446423_9 
I8.NODE_597_length_393_cov_67.201019_1 
I8.NODE_59_length_13861_cov_81.602699.1.11966_1 
I8.NODE_59_length_13861_cov_81.602699.1.11966_10 
I8.NODE_59_length_13861_cov_81.602699.1.11966_11 K00527
I8.NODE_59_length_13861_cov_81.602699.1.11966_12 
I8.NODE_59_length_13861_cov_81.602699.1.11966_13 K04068
I8.NODE_59_length_13861_cov_81.602699.1.11966_2 
I8.NODE_59_length_13861_cov_81.602699.1.11966_3 
I8.NODE_59_length_13861_cov_81.602699.1.11966_4 
I8.NODE_59_length_13861_cov_81.602699.1.11966_5 K03328
I8.NODE_59_length_13861_cov_81.602699.1.11966_6 K01795
I8.NODE_59_length_13861_cov_81.602699.1.11966_7 K00012
I8.NODE_59_length_13861_cov_81.602699.1.11966_8 
I8.NODE_59_length_13861_cov_81.602699.1.11966_9 K01104
I8.NODE_59_length_13861_cov_81.602699.11986.13941_1 
I8.NODE_59_length_13861_cov_81.602699.11986.13941_2 
I8.NODE_59_length_13861_cov_81.602699.11986.13941_3 
I8.NODE_5_length_6394_cov_56.543636_1 K06920
I8.NODE_5_length_6394_cov_56.543636_2 K01142
I8.NODE_5_length_6394_cov_56.543636_3 
I8.NODE_5_length_6394_cov_56.543636_4 K01011
I8.NODE_5_length_6394_cov_56.543636_5 K03574
I8.NODE_5_length_6394_cov_56.543636_6 K01153
I8.NODE_601_length_749_cov_53.789051_1 K06180
I8.NODE_604_length_996_cov_56.101406.41.1076_1 K12527
I8.NODE_60_length_7054_cov_69.834564_1 
I8.NODE_60_length_7054_cov_69.834564_2 
I8.NODE_60_length_7054_cov_69.834564_3 
I8.NODE_60_length_7054_cov_69.834564_4 
I8.NODE_60_length_7054_cov_69.834564_5 
I8.NODE_60_length_7054_cov_69.834564_6 
I8.NODE_60_length_7054_cov_69.834564_7 K02035
I8.NODE_60_length_7054_cov_69.834564_8 
I8.NODE_60_length_7054_cov_69.834564_9 
I8.NODE_614_length_9060_cov_62.934437_1 
I8.NODE_614_length_9060_cov_62.934437_10 
I8.NODE_614_length_9060_cov_62.934437_11 K08722
I8.NODE_614_length_9060_cov_62.934437_12 K01286
I8.NODE_614_length_9060_cov_62.934437_2 K07402
I8.NODE_614_length_9060_cov_62.934437_3 K00087
I8.NODE_614_length_9060_cov_62.934437_4 
I8.NODE_614_length_9060_cov_62.934437_5 
I8.NODE_614_length_9060_cov_62.934437_6 
I8.NODE_614_length_9060_cov_62.934437_7 
I8.NODE_614_length_9060_cov_62.934437_8 
I8.NODE_614_length_9060_cov_62.934437_9 
I8.NODE_625_length_2904_cov_75.429062_1 
I8.NODE_625_length_2904_cov_75.429062_2 
I8.NODE_625_length_2904_cov_75.429062_3 
I8.NODE_636_length_9264_cov_54.797710.1.9340_1 
I8.NODE_636_length_9264_cov_54.797710.1.9340_10 
I8.NODE_636_length_9264_cov_54.797710.1.9340_2 K13668
I8.NODE_636_length_9264_cov_54.797710.1.9340_3 
I8.NODE_636_length_9264_cov_54.797710.1.9340_4 
I8.NODE_636_length_9264_cov_54.797710.1.9340_5 
I8.NODE_636_length_9264_cov_54.797710.1.9340_6 K03271
I8.NODE_636_length_9264_cov_54.797710.1.9340_7 
I8.NODE_636_length_9264_cov_54.797710.1.9340_8 
I8.NODE_636_length_9264_cov_54.797710.1.9340_9 
I8.NODE_640_length_736_cov_56.187500.1.740_1 
I8.NODE_640_length_736_cov_56.187500.1.740_2 K07402
I8.NODE_640_length_736_cov_56.187500.1.740_3 
I8.NODE_655_length_1406_cov_53.768848.1.925_1 K03553
I8.NODE_659_length_564_cov_84.446808_1 
I8.NODE_659_length_564_cov_84.446808_2 
I8.NODE_65_length_6043_cov_100.728447_1 K07326
I8.NODE_65_length_6043_cov_100.728447_2 
I8.NODE_666_length_1516_cov_57.793537.1.785_1 K06911
I8.NODE_666_length_1516_cov_57.793537.798.1596_1 
I8.NODE_667_length_3060_cov_60.246407.1.3134_1 K13694
I8.NODE_667_length_3060_cov_60.246407.1.3134_2 K01872
I8.NODE_668_length_14275_cov_53.722313.1.1417_1 
I8.NODE_668_length_14275_cov_53.722313.1.1417_2 
I8.NODE_668_length_14275_cov_53.722313.10351.14353_1 
I8.NODE_668_length_14275_cov_53.722313.10351.14353_2 
I8.NODE_668_length_14275_cov_53.722313.10351.14353_3 K01673
I8.NODE_668_length_14275_cov_53.722313.10351.14353_4 
I8.NODE_668_length_14275_cov_53.722313.10351.14353_5 
I8.NODE_668_length_14275_cov_53.722313.10351.14353_6 K06895
I8.NODE_668_length_14275_cov_53.722313.10351.14353_7 
I8.NODE_668_length_14275_cov_53.722313.1766.10325_1 K02076
I8.NODE_668_length_14275_cov_53.722313.1766.10325_2 
I8.NODE_668_length_14275_cov_53.722313.1766.10325_3 K00833
I8.NODE_668_length_14275_cov_53.722313.1766.10325_4 K01935
I8.NODE_668_length_14275_cov_53.722313.1766.10325_5 
I8.NODE_668_length_14275_cov_53.722313.1766.10325_6 
I8.NODE_672_length_3039_cov_55.143799.1.1436_1 
I8.NODE_672_length_3039_cov_55.143799.1.1436_2 
I8.NODE_672_length_3039_cov_55.143799.1447.3113_1 
I8.NODE_672_length_3039_cov_55.143799.1447.3113_2 
I8.NODE_672_length_3039_cov_55.143799.1447.3113_3 K01755
I8.NODE_673_length_519_cov_60.551060_1 
I8.NODE_673_length_519_cov_60.551060_2 
I8.NODE_677_length_418_cov_55.887558_1 
I8.NODE_677_length_418_cov_55.887558_2 
I8.NODE_680_length_33196_cov_67.097359.1.7540_1 
I8.NODE_680_length_33196_cov_67.097359.1.7540_2 K01493
I8.NODE_680_length_33196_cov_67.097359.1.7540_3 K01269
I8.NODE_680_length_33196_cov_67.097359.1.7540_4 K02237
I8.NODE_680_length_33196_cov_67.097359.1.7540_5 
I8.NODE_680_length_33196_cov_67.097359.1.7540_6 
I8.NODE_680_length_33196_cov_67.097359.7862.33276_1 K03763
I8.NODE_680_length_33196_cov_67.097359.7862.33276_10 K04083
I8.NODE_680_length_33196_cov_67.097359.7862.33276_11 K00772
I8.NODE_680_length_33196_cov_67.097359.7862.33276_12 K08963
I8.NODE_680_length_33196_cov_67.097359.7862.33276_13 K01251
I8.NODE_680_length_33196_cov_67.097359.7862.33276_14 K01564
I8.NODE_680_length_33196_cov_67.097359.7862.33276_15 
I8.NODE_680_length_33196_cov_67.097359.7862.33276_16 K05928
I8.NODE_680_length_33196_cov_67.097359.7862.33276_17 
I8.NODE_680_length_33196_cov_67.097359.7862.33276_18 
I8.NODE_680_length_33196_cov_67.097359.7862.33276_19 
I8.NODE_680_length_33196_cov_67.097359.7862.33276_2 
I8.NODE_680_length_33196_cov_67.097359.7862.33276_20 
I8.NODE_680_length_33196_cov_67.097359.7862.33276_21 
I8.NODE_680_length_33196_cov_67.097359.7862.33276_22 
I8.NODE_680_length_33196_cov_67.097359.7862.33276_23 
I8.NODE_680_length_33196_cov_67.097359.7862.33276_3 
I8.NODE_680_length_33196_cov_67.097359.7862.33276_4 K07491
I8.NODE_680_length_33196_cov_67.097359.7862.33276_5 K00156
I8.NODE_680_length_33196_cov_67.097359.7862.33276_6 K11752
I8.NODE_680_length_33196_cov_67.097359.7862.33276_7 K00793
I8.NODE_680_length_33196_cov_67.097359.7862.33276_8 K01497 K02858
I8.NODE_680_length_33196_cov_67.097359.7862.33276_9 K00794
I8.NODE_684_length_13579_cov_75.593788_1 
I8.NODE_684_length_13579_cov_75.593788_10 
I8.NODE_684_length_13579_cov_75.593788_2 
I8.NODE_684_length_13579_cov_75.593788_3 
I8.NODE_684_length_13579_cov_75.593788_4 K11928
I8.NODE_684_length_13579_cov_75.593788_5 K03654
I8.NODE_684_length_13579_cov_75.593788_6 K00560
I8.NODE_684_length_13579_cov_75.593788_7 K00287
I8.NODE_684_length_13579_cov_75.593788_8 K06959
I8.NODE_684_length_13579_cov_75.593788_9 K00128
I8.NODE_698_length_5463_cov_67.829033_1 
I8.NODE_698_length_5463_cov_67.829033_2 
I8.NODE_698_length_5463_cov_67.829033_3 K00996
I8.NODE_698_length_5463_cov_67.829033_4 
I8.NODE_698_length_5463_cov_67.829033_5 K09824
I8.NODE_699_length_26144_cov_72.353889.1.14573_1 
I8.NODE_699_length_26144_cov_72.353889.1.14573_10 K01269
I8.NODE_699_length_26144_cov_72.353889.1.14573_11 
I8.NODE_699_length_26144_cov_72.353889.1.14573_12 
I8.NODE_699_length_26144_cov_72.353889.1.14573_13 K01989
I8.NODE_699_length_26144_cov_72.353889.1.14573_14 K05832
I8.NODE_699_length_26144_cov_72.353889.1.14573_15 K05833
I8.NODE_699_length_26144_cov_72.353889.1.14573_2 K01273
I8.NODE_699_length_26144_cov_72.353889.1.14573_3 K03271
I8.NODE_699_length_26144_cov_72.353889.1.14573_4 K03272
I8.NODE_699_length_26144_cov_72.353889.1.14573_5 K03274
I8.NODE_699_length_26144_cov_72.353889.1.14573_6 K03273
I8.NODE_699_length_26144_cov_72.353889.1.14573_7 K02841
I8.NODE_699_length_26144_cov_72.353889.1.14573_8 K02849
I8.NODE_699_length_26144_cov_72.353889.1.14573_9 
I8.NODE_699_length_26144_cov_72.353889.14899.26224_1 
I8.NODE_699_length_26144_cov_72.353889.14899.26224_2 K00962
I8.NODE_699_length_26144_cov_72.353889.14899.26224_3 K01520
I8.NODE_699_length_26144_cov_72.353889.14899.26224_4 K01515
I8.NODE_699_length_26144_cov_72.353889.14899.26224_5 K01839
I8.NODE_699_length_26144_cov_72.353889.14899.26224_6 K06901
I8.NODE_699_length_26144_cov_72.353889.14899.26224_7 K01486
I8.NODE_699_length_26144_cov_72.353889.14899.26224_8 K01973
I8.NODE_700_length_2326_cov_70.742050.164.2397_1 
I8.NODE_700_length_2326_cov_70.742050.164.2397_2 K02034
I8.NODE_700_length_2326_cov_70.742050.164.2397_3 K02033
I8.NODE_703_length_28910_cov_67.085297.1.6909_1 
I8.NODE_703_length_28910_cov_67.085297.1.6909_2 K01012
I8.NODE_703_length_28910_cov_67.085297.1.6909_3 
I8.NODE_703_length_28910_cov_67.085297.1.6909_4 
I8.NODE_703_length_28910_cov_67.085297.1.6909_5 K03322
I8.NODE_703_length_28910_cov_67.085297.1.6909_6 
I8.NODE_703_length_28910_cov_67.085297.1.6909_7 
I8.NODE_703_length_28910_cov_67.085297.1.6909_8 K04047
I8.NODE_703_length_28910_cov_67.085297.6921.9629_1 
I8.NODE_703_length_28910_cov_67.085297.6921.9629_2 K00640
I8.NODE_703_length_28910_cov_67.085297.6921.9629_3 
I8.NODE_703_length_28910_cov_67.085297.6921.9629_4 
I8.NODE_703_length_28910_cov_67.085297.9641.28990_1 
I8.NODE_703_length_28910_cov_67.085297.9641.28990_10 K02501
I8.NODE_703_length_28910_cov_67.085297.9641.28990_11 K00817
I8.NODE_703_length_28910_cov_67.085297.9641.28990_12 K01523
I8.NODE_703_length_28910_cov_67.085297.9641.28990_13 K11755
I8.NODE_703_length_28910_cov_67.085297.9641.28990_14 K02500
I8.NODE_703_length_28910_cov_67.085297.9641.28990_15 K01814
I8.NODE_703_length_28910_cov_67.085297.9641.28990_16 K01693
I8.NODE_703_length_28910_cov_67.085297.9641.28990_17 K00013
I8.NODE_703_length_28910_cov_67.085297.9641.28990_18 K00765
I8.NODE_703_length_28910_cov_67.085297.9641.28990_19 
I8.NODE_703_length_28910_cov_67.085297.9641.28990_2 K09457
I8.NODE_703_length_28910_cov_67.085297.9641.28990_20 
I8.NODE_703_length_28910_cov_67.085297.9641.28990_3 
I8.NODE_703_length_28910_cov_67.085297.9641.28990_4 
I8.NODE_703_length_28910_cov_67.085297.9641.28990_5 
I8.NODE_703_length_28910_cov_67.085297.9641.28990_6 
I8.NODE_703_length_28910_cov_67.085297.9641.28990_7 
I8.NODE_703_length_28910_cov_67.085297.9641.28990_8 K06200
I8.NODE_703_length_28910_cov_67.085297.9641.28990_9 
I8.NODE_717_length_3123_cov_58.980148_1 K03072
I8.NODE_717_length_3123_cov_58.980148_2 K03074
I8.NODE_717_length_3123_cov_58.980148_3 
I8.NODE_727_length_4799_cov_67.480934.6.4876_1 K03977
I8.NODE_727_length_4799_cov_67.480934.6.4876_2 K08591
I8.NODE_727_length_4799_cov_67.480934.6.4876_3 K00057
I8.NODE_727_length_4799_cov_67.480934.6.4876_4 K08316
I8.NODE_727_length_4799_cov_67.480934.6.4876_5 K00954
I8.NODE_727_length_4799_cov_67.480934.6.4876_6 
I8.NODE_727_length_4799_cov_67.480934.6.4876_7 
I8.NODE_728_length_19843_cov_72.065666_1 
I8.NODE_728_length_19843_cov_72.065666_10 K02033
I8.NODE_728_length_19843_cov_72.065666_11 K02034
I8.NODE_728_length_19843_cov_72.065666_12 K02031
I8.NODE_728_length_19843_cov_72.065666_13 
I8.NODE_728_length_19843_cov_72.065666_14 K01467
I8.NODE_728_length_19843_cov_72.065666_15 K02035
I8.NODE_728_length_19843_cov_72.065666_16 K01297
I8.NODE_728_length_19843_cov_72.065666_17 
I8.NODE_728_length_19843_cov_72.065666_2 K03638
I8.NODE_728_length_19843_cov_72.065666_3 
I8.NODE_728_length_19843_cov_72.065666_4 K00425
I8.NODE_728_length_19843_cov_72.065666_5 K00426
I8.NODE_728_length_19843_cov_72.065666_6 K06148
I8.NODE_728_length_19843_cov_72.065666_7 
I8.NODE_728_length_19843_cov_72.065666_8 
I8.NODE_728_length_19843_cov_72.065666_9 K00868
I8.NODE_730_length_510_cov_51.076469_1 
I8.NODE_730_length_510_cov_51.076469_2 
I8.NODE_734_length_2573_cov_52.953362_1 K09477
I8.NODE_734_length_2573_cov_52.953362_2 K02073
I8.NODE_735_length_495_cov_57.375759_1 
I8.NODE_736_length_10540_cov_70.126945_1 K03106
I8.NODE_736_length_10540_cov_70.126945_10 
I8.NODE_736_length_10540_cov_70.126945_2 K09787
I8.NODE_736_length_10540_cov_70.126945_3 K00520
I8.NODE_736_length_10540_cov_70.126945_4 
I8.NODE_736_length_10540_cov_70.126945_5 K01533
I8.NODE_736_length_10540_cov_70.126945_6 
I8.NODE_736_length_10540_cov_70.126945_7 
I8.NODE_736_length_10540_cov_70.126945_8 
I8.NODE_736_length_10540_cov_70.126945_9 K00226
I8.NODE_73_length_4879_cov_75.717155_1 
I8.NODE_73_length_4879_cov_75.717155_2 K04517
I8.NODE_73_length_4879_cov_75.717155_3 
I8.NODE_73_length_4879_cov_75.717155_4 
I8.NODE_73_length_4879_cov_75.717155_5 
I8.NODE_742_length_1512_cov_66.806213.1.1584_1 
I8.NODE_742_length_1512_cov_66.806213.1.1584_2 K09681
I8.NODE_743_length_3450_cov_66.609276.9.3530_1 
I8.NODE_743_length_3450_cov_66.609276.9.3530_2 
I8.NODE_743_length_3450_cov_66.609276.9.3530_3 
I8.NODE_747_length_892_cov_56.264572_1 
I8.NODE_747_length_892_cov_56.264572_2 
I8.NODE_750_length_27335_cov_72.887253_1 K00459
I8.NODE_750_length_27335_cov_72.887253_10 K03703
I8.NODE_750_length_27335_cov_72.887253_11 K03327
I8.NODE_750_length_27335_cov_72.887253_12 
I8.NODE_750_length_27335_cov_72.887253_13 
I8.NODE_750_length_27335_cov_72.887253_14 K00599
I8.NODE_750_length_27335_cov_72.887253_15 
I8.NODE_750_length_27335_cov_72.887253_16 
I8.NODE_750_length_27335_cov_72.887253_17 
I8.NODE_750_length_27335_cov_72.887253_18 
I8.NODE_750_length_27335_cov_72.887253_19 
I8.NODE_750_length_27335_cov_72.887253_2 K09458
I8.NODE_750_length_27335_cov_72.887253_20 
I8.NODE_750_length_27335_cov_72.887253_21 
I8.NODE_750_length_27335_cov_72.887253_22 
I8.NODE_750_length_27335_cov_72.887253_23 
I8.NODE_750_length_27335_cov_72.887253_3 K03685
I8.NODE_750_length_27335_cov_72.887253_4 K07739
I8.NODE_750_length_27335_cov_72.887253_5 K03529
I8.NODE_750_length_27335_cov_72.887253_6 K03110
I8.NODE_750_length_27335_cov_72.887253_7 
I8.NODE_750_length_27335_cov_72.887253_8 K03702
I8.NODE_750_length_27335_cov_72.887253_9 K03701
I8.NODE_751_length_10782_cov_73.282600_1 
I8.NODE_751_length_10782_cov_73.282600_10 
I8.NODE_751_length_10782_cov_73.282600_2 
I8.NODE_751_length_10782_cov_73.282600_3 
I8.NODE_751_length_10782_cov_73.282600_4 
I8.NODE_751_length_10782_cov_73.282600_5 
I8.NODE_751_length_10782_cov_73.282600_6 
I8.NODE_751_length_10782_cov_73.282600_7 
I8.NODE_751_length_10782_cov_73.282600_8 
I8.NODE_751_length_10782_cov_73.282600_9 
I8.NODE_754_length_8704_cov_62.800438_1 K01423
I8.NODE_754_length_8704_cov_62.800438_2 K06183
I8.NODE_754_length_8704_cov_62.800438_3 K01834
I8.NODE_754_length_8704_cov_62.800438_4 K04720
I8.NODE_754_length_8704_cov_62.800438_5 
I8.NODE_754_length_8704_cov_62.800438_6 K02233
I8.NODE_754_length_8704_cov_62.800438_7 K02227
I8.NODE_754_length_8704_cov_62.800438_8 
I8.NODE_754_length_8704_cov_62.800438_9 
I8.NODE_765_length_3339_cov_53.129379.1.2243_1 
I8.NODE_765_length_3339_cov_53.129379.1.2243_2 K03559
I8.NODE_765_length_3339_cov_53.129379.1.2243_3 K03561
I8.NODE_765_length_3339_cov_53.129379.1.2243_4 
I8.NODE_765_length_3339_cov_53.129379.1.2243_5 
I8.NODE_765_length_3339_cov_53.129379.2255.3419_1 
I8.NODE_765_length_3339_cov_53.129379.2255.3419_2 
I8.NODE_765_length_3339_cov_53.129379.2255.3419_3 
I8.NODE_767_length_326_cov_54.092026_1 
I8.NODE_770_length_21143_cov_73.008514.1.8938_1 
I8.NODE_770_length_21143_cov_73.008514.1.8938_2 K03657
I8.NODE_770_length_21143_cov_73.008514.1.8938_3 K01507
I8.NODE_770_length_21143_cov_73.008514.1.8938_4 K03296
I8.NODE_770_length_21143_cov_73.008514.1.8938_5 K07799
I8.NODE_770_length_21143_cov_73.008514.9242.21223_1 K00639
I8.NODE_770_length_21143_cov_73.008514.9242.21223_10 K11145
I8.NODE_770_length_21143_cov_73.008514.9242.21223_11 K01883
I8.NODE_770_length_21143_cov_73.008514.9242.21223_12 K03453
I8.NODE_770_length_21143_cov_73.008514.9242.21223_13 
I8.NODE_770_length_21143_cov_73.008514.9242.21223_2 K01906
I8.NODE_770_length_21143_cov_73.008514.9242.21223_3 
I8.NODE_770_length_21143_cov_73.008514.9242.21223_4 
I8.NODE_770_length_21143_cov_73.008514.9242.21223_5 
I8.NODE_770_length_21143_cov_73.008514.9242.21223_6 
I8.NODE_770_length_21143_cov_73.008514.9242.21223_7 K03091
I8.NODE_770_length_21143_cov_73.008514.9242.21223_8 K06962
I8.NODE_770_length_21143_cov_73.008514.9242.21223_9 K03218
I8.NODE_774_length_2753_cov_50.836540_1 
I8.NODE_774_length_2753_cov_50.836540_2 
I8.NODE_774_length_2753_cov_50.836540_3 
I8.NODE_774_length_2753_cov_50.836540_4 
I8.NODE_778_length_786_cov_107.736641_1 
I8.NODE_77_length_9179_cov_66.382828_1 
I8.NODE_77_length_9179_cov_66.382828_2 
I8.NODE_77_length_9179_cov_66.382828_3 K06199
I8.NODE_77_length_9179_cov_66.382828_4 
I8.NODE_77_length_9179_cov_66.382828_5 
I8.NODE_77_length_9179_cov_66.382828_6 K07029
I8.NODE_77_length_9179_cov_66.382828_7 K03582
I8.NODE_77_length_9179_cov_66.382828_8 
I8.NODE_784_length_9135_cov_61.588943_1 
I8.NODE_784_length_9135_cov_61.588943_2 K00783
I8.NODE_784_length_9135_cov_61.588943_3 
I8.NODE_784_length_9135_cov_61.588943_4 K08965
I8.NODE_784_length_9135_cov_61.588943_5 
I8.NODE_784_length_9135_cov_61.588943_6 K00087
I8.NODE_784_length_9135_cov_61.588943_7 K01464
I8.NODE_788_length_9328_cov_55.524120.1.9403_1 K02446
I8.NODE_788_length_9328_cov_55.524120.1.9403_2 K00616
I8.NODE_788_length_9328_cov_55.524120.1.9403_3 K01875
I8.NODE_788_length_9328_cov_55.524120.1.9403_4 
I8.NODE_788_length_9328_cov_55.524120.1.9403_5 K01487
I8.NODE_788_length_9328_cov_55.524120.1.9403_6 K01581
I8.NODE_788_length_9328_cov_55.524120.1.9403_7 K04567
I8.NODE_791_length_26872_cov_78.116554.1.25159_1 
I8.NODE_791_length_26872_cov_78.116554.1.25159_10 K06122
I8.NODE_791_length_26872_cov_78.116554.1.25159_11 
I8.NODE_791_length_26872_cov_78.116554.1.25159_12 
I8.NODE_791_length_26872_cov_78.116554.1.25159_13 
I8.NODE_791_length_26872_cov_78.116554.1.25159_14 K02440
I8.NODE_791_length_26872_cov_78.116554.1.25159_15 K04031
I8.NODE_791_length_26872_cov_78.116554.1.25159_16 K04029
I8.NODE_791_length_26872_cov_78.116554.1.25159_17 
I8.NODE_791_length_26872_cov_78.116554.1.25159_18 K04027
I8.NODE_791_length_26872_cov_78.116554.1.25159_19 
I8.NODE_791_length_26872_cov_78.116554.1.25159_2 
I8.NODE_791_length_26872_cov_78.116554.1.25159_20 
I8.NODE_791_length_26872_cov_78.116554.1.25159_21 
I8.NODE_791_length_26872_cov_78.116554.1.25159_22 
I8.NODE_791_length_26872_cov_78.116554.1.25159_23 K04024
I8.NODE_791_length_26872_cov_78.116554.1.25159_24 
I8.NODE_791_length_26872_cov_78.116554.1.25159_25 K08697
I8.NODE_791_length_26872_cov_78.116554.1.25159_26 K04021
I8.NODE_791_length_26872_cov_78.116554.1.25159_27 K00100
I8.NODE_791_length_26872_cov_78.116554.1.25159_28 
I8.NODE_791_length_26872_cov_78.116554.1.25159_29 
I8.NODE_791_length_26872_cov_78.116554.1.25159_3 
I8.NODE_791_length_26872_cov_78.116554.1.25159_4 
I8.NODE_791_length_26872_cov_78.116554.1.25159_5 
I8.NODE_791_length_26872_cov_78.116554.1.25159_6 
I8.NODE_791_length_26872_cov_78.116554.1.25159_7 
I8.NODE_791_length_26872_cov_78.116554.1.25159_8 K06120
I8.NODE_791_length_26872_cov_78.116554.1.25159_9 K06121
I8.NODE_791_length_26872_cov_78.116554.25485.26466_1 
I8.NODE_796_length_5441_cov_57.846905_1 
I8.NODE_796_length_5441_cov_57.846905_2 K03621
I8.NODE_796_length_5441_cov_57.846905_3 K00648
I8.NODE_796_length_5441_cov_57.846905_4 K02371
I8.NODE_796_length_5441_cov_57.846905_5 K00645
I8.NODE_796_length_5441_cov_57.846905_6 K00059
I8.NODE_798_length_23084_cov_77.040977_1 K01613
I8.NODE_798_length_23084_cov_77.040977_10 
I8.NODE_798_length_23084_cov_77.040977_11 K00946
I8.NODE_798_length_23084_cov_77.040977_12 K06925
I8.NODE_798_length_23084_cov_77.040977_13 
I8.NODE_798_length_23084_cov_77.040977_14 K03789
I8.NODE_798_length_23084_cov_77.040977_15 K01409
I8.NODE_798_length_23084_cov_77.040977_16 K00936
I8.NODE_798_length_23084_cov_77.040977_17 K07183
I8.NODE_798_length_23084_cov_77.040977_18 K04078
I8.NODE_798_length_23084_cov_77.040977_19 K04077
I8.NODE_798_length_23084_cov_77.040977_2 K00998
I8.NODE_798_length_23084_cov_77.040977_20 
I8.NODE_798_length_23084_cov_77.040977_21 K01586
I8.NODE_798_length_23084_cov_77.040977_22 K09013
I8.NODE_798_length_23084_cov_77.040977_23 K09014
I8.NODE_798_length_23084_cov_77.040977_24 K07033
I8.NODE_798_length_23084_cov_77.040977_3 K03429
I8.NODE_798_length_23084_cov_77.040977_4 K03787
I8.NODE_798_length_23084_cov_77.040977_5 
I8.NODE_798_length_23084_cov_77.040977_6 K00997
I8.NODE_798_length_23084_cov_77.040977_7 
I8.NODE_798_length_23084_cov_77.040977_8 K02238
I8.NODE_798_length_23084_cov_77.040977_9 K01448
I8.NODE_806_length_3406_cov_63.808575.1.3484_1 
I8.NODE_806_length_3406_cov_63.808575.1.3484_2 K00599
I8.NODE_806_length_3406_cov_63.808575.1.3484_3 K07082
I8.NODE_806_length_3406_cov_63.808575.1.3484_4 
I8.NODE_806_length_3406_cov_63.808575.1.3484_5 K07447
I8.NODE_806_length_3406_cov_63.808575.1.3484_6 
I8.NODE_808_length_663_cov_53.426849_1 
I8.NODE_808_length_663_cov_53.426849_2 
I8.NODE_818_length_2362_cov_56.757408_1 K02433
I8.NODE_818_length_2362_cov_56.757408_2 K02435
I8.NODE_818_length_2362_cov_56.757408_3 K01972
I8.NODE_819_length_8020_cov_77.186409_1 K03527
I8.NODE_819_length_8020_cov_77.186409_10 
I8.NODE_819_length_8020_cov_77.186409_2 K00655
I8.NODE_819_length_8020_cov_77.186409_3 K00945
I8.NODE_819_length_8020_cov_77.186409_4 K07007
I8.NODE_819_length_8020_cov_77.186409_5 K06178
I8.NODE_819_length_8020_cov_77.186409_6 K06024
I8.NODE_819_length_8020_cov_77.186409_7 K05896
I8.NODE_819_length_8020_cov_77.186409_8 
I8.NODE_819_length_8020_cov_77.186409_9 K03760
I8.NODE_81_length_4664_cov_61.601414.1.4736_1 
I8.NODE_81_length_4664_cov_61.601414.1.4736_2 
I8.NODE_81_length_4664_cov_61.601414.1.4736_3 
I8.NODE_825_length_1093_cov_55.241535.1.527_1 
I8.NODE_825_length_1093_cov_55.241535.539.1158_1 
I8.NODE_827_length_2406_cov_66.053200.1.2179_1 
I8.NODE_827_length_2406_cov_66.053200.1.2179_2 K00090
I8.NODE_827_length_2406_cov_66.053200.1.2179_3 K01886
I8.NODE_834_length_703_cov_58.112377_1 
I8.NODE_834_length_703_cov_58.112377_2 
I8.NODE_840_length_8608_cov_70.034035.1.565_1 
I8.NODE_840_length_8608_cov_70.034035.578.8688_1 
I8.NODE_840_length_8608_cov_70.034035.578.8688_2 K00903
I8.NODE_840_length_8608_cov_70.034035.578.8688_3 K07806
I8.NODE_840_length_8608_cov_70.034035.578.8688_4 
I8.NODE_840_length_8608_cov_70.034035.578.8688_5 K07271
I8.NODE_840_length_8608_cov_70.034035.578.8688_6 K00991
I8.NODE_840_length_8608_cov_70.034035.578.8688_7 
I8.NODE_840_length_8608_cov_70.034035.578.8688_8 K00712
I8.NODE_841_length_5586_cov_52.984425.1.4601_1 K00782
I8.NODE_841_length_5586_cov_52.984425.1.4601_2 K00782
I8.NODE_841_length_5586_cov_52.984425.1.4601_3 K06956
I8.NODE_841_length_5586_cov_52.984425.1.4601_4 
I8.NODE_841_length_5586_cov_52.984425.1.4601_5 
I8.NODE_841_length_5586_cov_52.984425.4888.5659_1 K00366
I8.NODE_847_length_2825_cov_59.211327_1 
I8.NODE_847_length_2825_cov_59.211327_2 
I8.NODE_847_length_2825_cov_59.211327_3 
I8.NODE_849_length_29240_cov_65.427734.1.29316_1 K02996
I8.NODE_849_length_29240_cov_65.427734.1.29316_10 
I8.NODE_849_length_29240_cov_65.427734.1.29316_11 
I8.NODE_849_length_29240_cov_65.427734.1.29316_12 K01687
I8.NODE_849_length_29240_cov_65.427734.1.29316_13 K01754
I8.NODE_849_length_29240_cov_65.427734.1.29316_14 K01652
I8.NODE_849_length_29240_cov_65.427734.1.29316_15 K01653
I8.NODE_849_length_29240_cov_65.427734.1.29316_16 K02013
I8.NODE_849_length_29240_cov_65.427734.1.29316_17 K00053
I8.NODE_849_length_29240_cov_65.427734.1.29316_18 
I8.NODE_849_length_29240_cov_65.427734.1.29316_19 
I8.NODE_849_length_29240_cov_65.427734.1.29316_2 
I8.NODE_849_length_29240_cov_65.427734.1.29316_20 
I8.NODE_849_length_29240_cov_65.427734.1.29316_21 K05810
I8.NODE_849_length_29240_cov_65.427734.1.29316_22 K06997
I8.NODE_849_length_29240_cov_65.427734.1.29316_23 K00286
I8.NODE_849_length_29240_cov_65.427734.1.29316_24 
I8.NODE_849_length_29240_cov_65.427734.1.29316_25 
I8.NODE_849_length_29240_cov_65.427734.1.29316_26 K02492
I8.NODE_849_length_29240_cov_65.427734.1.29316_27 K01749
I8.NODE_849_length_29240_cov_65.427734.1.29316_28 K13542
I8.NODE_849_length_29240_cov_65.427734.1.29316_29 K01698
I8.NODE_849_length_29240_cov_65.427734.1.29316_3 K05845 K05846
I8.NODE_849_length_29240_cov_65.427734.1.29316_30 
I8.NODE_849_length_29240_cov_65.427734.1.29316_31 
I8.NODE_849_length_29240_cov_65.427734.1.29316_4 K01692
I8.NODE_849_length_29240_cov_65.427734.1.29316_5 K01057
I8.NODE_849_length_29240_cov_65.427734.1.29316_6 K03116
I8.NODE_849_length_29240_cov_65.427734.1.29316_7 K07213
I8.NODE_849_length_29240_cov_65.427734.1.29316_8 
I8.NODE_849_length_29240_cov_65.427734.1.29316_9 K03319
I8.NODE_85_length_5134_cov_75.642189.1.5212_1 
I8.NODE_85_length_5134_cov_75.642189.1.5212_2 
I8.NODE_85_length_5134_cov_75.642189.1.5212_3 
I8.NODE_85_length_5134_cov_75.642189.1.5212_4 K07452
I8.NODE_85_length_5134_cov_75.642189.1.5212_5 
I8.NODE_870_length_4259_cov_70.272362.11.4339_1 K01930
I8.NODE_870_length_4259_cov_70.272362.11.4339_2 
I8.NODE_870_length_4259_cov_70.272362.11.4339_3 
I8.NODE_870_length_4259_cov_70.272362.11.4339_4 K01067
I8.NODE_871_length_5124_cov_57.152809_1 
I8.NODE_871_length_5124_cov_57.152809_2 
I8.NODE_871_length_5124_cov_57.152809_3 
I8.NODE_871_length_5124_cov_57.152809_4 K02030
I8.NODE_871_length_5124_cov_57.152809_5 
I8.NODE_871_length_5124_cov_57.152809_6 K01867
I8.NODE_873_length_8491_cov_71.342712_1 K00927
I8.NODE_873_length_8491_cov_71.342712_2 K01803
I8.NODE_873_length_8491_cov_71.342712_3 K01834
I8.NODE_873_length_8491_cov_71.342712_4 K01689
I8.NODE_873_length_8491_cov_71.342712_5 K02454
I8.NODE_873_length_8491_cov_71.342712_6 K02669
I8.NODE_873_length_8491_cov_71.342712_7 K02653
I8.NODE_873_length_8491_cov_71.342712_8 
I8.NODE_880_length_1410_cov_65.531204_1 K03043
I8.NODE_882_length_378_cov_56.208996_1 
I8.NODE_88_length_3983_cov_52.345467_1 
I8.NODE_88_length_3983_cov_52.345467_2 
I8.NODE_88_length_3983_cov_52.345467_3 
I8.NODE_88_length_3983_cov_52.345467_4 
I8.NODE_88_length_3983_cov_52.345467_5 
I8.NODE_88_length_3983_cov_52.345467_6 
I8.NODE_88_length_3983_cov_52.345467_7 
I8.NODE_8_length_47555_cov_69.285919.1.47631_1 
I8.NODE_8_length_47555_cov_69.285919.1.47631_10 
I8.NODE_8_length_47555_cov_69.285919.1.47631_11 K03169
I8.NODE_8_length_47555_cov_69.285919.1.47631_12 
I8.NODE_8_length_47555_cov_69.285919.1.47631_13 
I8.NODE_8_length_47555_cov_69.285919.1.47631_14 
I8.NODE_8_length_47555_cov_69.285919.1.47631_15 
I8.NODE_8_length_47555_cov_69.285919.1.47631_16 
I8.NODE_8_length_47555_cov_69.285919.1.47631_17 
I8.NODE_8_length_47555_cov_69.285919.1.47631_18 
I8.NODE_8_length_47555_cov_69.285919.1.47631_19 
I8.NODE_8_length_47555_cov_69.285919.1.47631_2 
I8.NODE_8_length_47555_cov_69.285919.1.47631_20 
I8.NODE_8_length_47555_cov_69.285919.1.47631_21 K00558
I8.NODE_8_length_47555_cov_69.285919.1.47631_22 
I8.NODE_8_length_47555_cov_69.285919.1.47631_23 
I8.NODE_8_length_47555_cov_69.285919.1.47631_24 
I8.NODE_8_length_47555_cov_69.285919.1.47631_25 
I8.NODE_8_length_47555_cov_69.285919.1.47631_26 
I8.NODE_8_length_47555_cov_69.285919.1.47631_27 K07344
I8.NODE_8_length_47555_cov_69.285919.1.47631_28 
I8.NODE_8_length_47555_cov_69.285919.1.47631_29 K03199
I8.NODE_8_length_47555_cov_69.285919.1.47631_3 
I8.NODE_8_length_47555_cov_69.285919.1.47631_30 
I8.NODE_8_length_47555_cov_69.285919.1.47631_31 
I8.NODE_8_length_47555_cov_69.285919.1.47631_32 
I8.NODE_8_length_47555_cov_69.285919.1.47631_33 
I8.NODE_8_length_47555_cov_69.285919.1.47631_34 K03196
I8.NODE_8_length_47555_cov_69.285919.1.47631_35 
I8.NODE_8_length_47555_cov_69.285919.1.47631_36 K03205
I8.NODE_8_length_47555_cov_69.285919.1.47631_37 K03195
I8.NODE_8_length_47555_cov_69.285919.1.47631_38 
I8.NODE_8_length_47555_cov_69.285919.1.47631_39 K03200
I8.NODE_8_length_47555_cov_69.285919.1.47631_4 K03496
I8.NODE_8_length_47555_cov_69.285919.1.47631_40 
I8.NODE_8_length_47555_cov_69.285919.1.47631_41 
I8.NODE_8_length_47555_cov_69.285919.1.47631_42 
I8.NODE_8_length_47555_cov_69.285919.1.47631_43 
I8.NODE_8_length_47555_cov_69.285919.1.47631_44 
I8.NODE_8_length_47555_cov_69.285919.1.47631_45 
I8.NODE_8_length_47555_cov_69.285919.1.47631_46 
I8.NODE_8_length_47555_cov_69.285919.1.47631_47 
I8.NODE_8_length_47555_cov_69.285919.1.47631_48 
I8.NODE_8_length_47555_cov_69.285919.1.47631_49 
I8.NODE_8_length_47555_cov_69.285919.1.47631_5 
I8.NODE_8_length_47555_cov_69.285919.1.47631_50 
I8.NODE_8_length_47555_cov_69.285919.1.47631_51 
I8.NODE_8_length_47555_cov_69.285919.1.47631_52 
I8.NODE_8_length_47555_cov_69.285919.1.47631_53 
I8.NODE_8_length_47555_cov_69.285919.1.47631_54 
I8.NODE_8_length_47555_cov_69.285919.1.47631_55 
I8.NODE_8_length_47555_cov_69.285919.1.47631_56 
I8.NODE_8_length_47555_cov_69.285919.1.47631_6 K06661
I8.NODE_8_length_47555_cov_69.285919.1.47631_7 
I8.NODE_8_length_47555_cov_69.285919.1.47631_8 
I8.NODE_8_length_47555_cov_69.285919.1.47631_9 
I8.NODE_903_length_14314_cov_58.604721_1 
I8.NODE_903_length_14314_cov_58.604721_10 
I8.NODE_903_length_14314_cov_58.604721_11 K02517
I8.NODE_903_length_14314_cov_58.604721_12 
I8.NODE_903_length_14314_cov_58.604721_13 K06041
I8.NODE_903_length_14314_cov_58.604721_14 K01627
I8.NODE_903_length_14314_cov_58.604721_15 
I8.NODE_903_length_14314_cov_58.604721_16 K00912
I8.NODE_903_length_14314_cov_58.604721_2 
I8.NODE_903_length_14314_cov_58.604721_3 K03100
I8.NODE_903_length_14314_cov_58.604721_4 
I8.NODE_903_length_14314_cov_58.604721_5 
I8.NODE_903_length_14314_cov_58.604721_6 
I8.NODE_903_length_14314_cov_58.604721_7 
I8.NODE_903_length_14314_cov_58.604721_8 K06861
I8.NODE_903_length_14314_cov_58.604721_9 
I8.NODE_906_length_9318_cov_51.178471.1.9393_1 
I8.NODE_906_length_9318_cov_51.178471.1.9393_10 
I8.NODE_906_length_9318_cov_51.178471.1.9393_11 
I8.NODE_906_length_9318_cov_51.178471.1.9393_12 
I8.NODE_906_length_9318_cov_51.178471.1.9393_2 
I8.NODE_906_length_9318_cov_51.178471.1.9393_3 
I8.NODE_906_length_9318_cov_51.178471.1.9393_4 
I8.NODE_906_length_9318_cov_51.178471.1.9393_5 
I8.NODE_906_length_9318_cov_51.178471.1.9393_6 
I8.NODE_906_length_9318_cov_51.178471.1.9393_7 
I8.NODE_906_length_9318_cov_51.178471.1.9393_8 
I8.NODE_906_length_9318_cov_51.178471.1.9393_9 
I8.NODE_913_length_9004_cov_69.751221.3.9082_1 
I8.NODE_913_length_9004_cov_69.751221.3.9082_2 
I8.NODE_913_length_9004_cov_69.751221.3.9082_3 
I8.NODE_913_length_9004_cov_69.751221.3.9082_4 K00936
I8.NODE_913_length_9004_cov_69.751221.3.9082_5 K03696
I8.NODE_913_length_9004_cov_69.751221.3.9082_6 K04485
I8.NODE_913_length_9004_cov_69.751221.3.9082_7 K06865
I8.NODE_913_length_9004_cov_69.751221.3.9082_8 K12506
I8.NODE_913_length_9004_cov_69.751221.3.9082_9 
I8.NODE_918_length_8202_cov_65.716164.1.3521_1 
I8.NODE_918_length_8202_cov_65.716164.1.3521_2 K03548
I8.NODE_918_length_8202_cov_65.716164.1.3521_3 
I8.NODE_918_length_8202_cov_65.716164.1.3521_4 
I8.NODE_918_length_8202_cov_65.716164.3532.8282_1 
I8.NODE_918_length_8202_cov_65.716164.3532.8282_2 K07862
I8.NODE_918_length_8202_cov_65.716164.3532.8282_3 K03183
I8.NODE_918_length_8202_cov_65.716164.3532.8282_4 K09807
I8.NODE_91_length_990_cov_55.360607_1 
I8.NODE_921_length_20207_cov_70.621124.3.20287_1 K02357
I8.NODE_921_length_20207_cov_70.621124.3.20287_10 K01881
I8.NODE_921_length_20207_cov_70.621124.3.20287_11 K07053
I8.NODE_921_length_20207_cov_70.621124.3.20287_12 
I8.NODE_921_length_20207_cov_70.621124.3.20287_13 K06168
I8.NODE_921_length_20207_cov_70.621124.3.20287_14 K03555
I8.NODE_921_length_20207_cov_70.621124.3.20287_15 K03572
I8.NODE_921_length_20207_cov_70.621124.3.20287_16 
I8.NODE_921_length_20207_cov_70.621124.3.20287_17 K00791
I8.NODE_921_length_20207_cov_70.621124.3.20287_18 
I8.NODE_921_length_20207_cov_70.621124.3.20287_2 K09903
I8.NODE_921_length_20207_cov_70.621124.3.20287_3 K02838
I8.NODE_921_length_20207_cov_70.621124.3.20287_4 
I8.NODE_921_length_20207_cov_70.621124.3.20287_5 K00806
I8.NODE_921_length_20207_cov_70.621124.3.20287_6 K00981
I8.NODE_921_length_20207_cov_70.621124.3.20287_7 K00099
I8.NODE_921_length_20207_cov_70.621124.3.20287_8 K01417
I8.NODE_921_length_20207_cov_70.621124.3.20287_9 K03526
I8.NODE_923_length_2475_cov_56.306667_1 
I8.NODE_923_length_2475_cov_56.306667_2 
I8.NODE_923_length_2475_cov_56.306667_3 
I8.NODE_925_length_4106_cov_56.712616.1.3533_1 
I8.NODE_925_length_4106_cov_56.712616.1.3533_2 
I8.NODE_925_length_4106_cov_56.712616.1.3533_3 
I8.NODE_925_length_4106_cov_56.712616.1.3533_4 
I8.NODE_925_length_4106_cov_56.712616.3544.4186_1 
I8.NODE_928_length_12865_cov_70.917221.3.12945_1 
I8.NODE_928_length_12865_cov_70.917221.3.12945_10 
I8.NODE_928_length_12865_cov_70.917221.3.12945_11 K00014
I8.NODE_928_length_12865_cov_70.917221.3.12945_12 K04093 K04518
I8.NODE_928_length_12865_cov_70.917221.3.12945_13 
I8.NODE_928_length_12865_cov_70.917221.3.12945_2 K07005
I8.NODE_928_length_12865_cov_70.917221.3.12945_3 
I8.NODE_928_length_12865_cov_70.917221.3.12945_4 
I8.NODE_928_length_12865_cov_70.917221.3.12945_5 
I8.NODE_928_length_12865_cov_70.917221.3.12945_6 K06901
I8.NODE_928_length_12865_cov_70.917221.3.12945_7 K13643
I8.NODE_928_length_12865_cov_70.917221.3.12945_8 
I8.NODE_928_length_12865_cov_70.917221.3.12945_9 K03785
I8.NODE_929_length_707_cov_53.401699_1 
I8.NODE_936_length_12562_cov_53.337128.1.6694_1 
I8.NODE_936_length_12562_cov_53.337128.1.6694_2 
I8.NODE_936_length_12562_cov_53.337128.1.6694_3 K07088
I8.NODE_936_length_12562_cov_53.337128.1.6694_4 
I8.NODE_936_length_12562_cov_53.337128.1.6694_5 K03294
I8.NODE_936_length_12562_cov_53.337128.1.6694_6 
I8.NODE_936_length_12562_cov_53.337128.6717.8410_1 
I8.NODE_936_length_12562_cov_53.337128.6717.8410_2 K01091
I8.NODE_936_length_12562_cov_53.337128.8423.12387_1 
I8.NODE_936_length_12562_cov_53.337128.8423.12387_2 
I8.NODE_936_length_12562_cov_53.337128.8423.12387_3 K07034
I8.NODE_936_length_12562_cov_53.337128.8423.12387_4 
I8.NODE_936_length_12562_cov_53.337128.8423.12387_5 
I8.NODE_938_length_5168_cov_68.172409_1 K00721
I8.NODE_938_length_5168_cov_68.172409_2 
I8.NODE_938_length_5168_cov_68.172409_3 K08567
I8.NODE_938_length_5168_cov_68.172409_4 K03620
I8.NODE_938_length_5168_cov_68.172409_5 K06281
I8.NODE_946_length_22766_cov_69.668716_1 K03742
I8.NODE_946_length_22766_cov_69.668716_10 K01892
I8.NODE_946_length_22766_cov_69.668716_11 K02495
I8.NODE_946_length_22766_cov_69.668716_12 K03711
I8.NODE_946_length_22766_cov_69.668716_13 K01069
I8.NODE_946_length_22766_cov_69.668716_14 K00951
I8.NODE_946_length_22766_cov_69.668716_15 K07462
I8.NODE_946_length_22766_cov_69.668716_16 K03150
I8.NODE_946_length_22766_cov_69.668716_2 
I8.NODE_946_length_22766_cov_69.668716_3 K02012
I8.NODE_946_length_22766_cov_69.668716_4 
I8.NODE_946_length_22766_cov_69.668716_5 
I8.NODE_946_length_22766_cov_69.668716_6 K03466
I8.NODE_946_length_22766_cov_69.668716_7 
I8.NODE_946_length_22766_cov_69.668716_8 K07478
I8.NODE_946_length_22766_cov_69.668716_9 K01876
I8.NODE_947_length_7610_cov_63.269909_1 K01873
I8.NODE_947_length_7610_cov_63.269909_2 K03118
I8.NODE_947_length_7610_cov_63.269909_3 K02523
I8.NODE_947_length_7610_cov_63.269909_4 K03978
I8.NODE_947_length_7610_cov_63.269909_5 K01338
I8.NODE_947_length_7610_cov_63.269909_6 
I8.NODE_948_length_374_cov_65.267380_1 
I8.NODE_94_length_1482_cov_63.526318_1 
I8.NODE_94_length_1482_cov_63.526318_2 K06282
I8.NODE_960_length_2247_cov_57.443256_1 
I8.NODE_960_length_2247_cov_57.443256_2 
I8.NODE_960_length_2247_cov_57.443256_3 
I8.NODE_967_length_686_cov_50.708454_1 
I8.NODE_987_length_1561_cov_51.903908.1.448_1 
I8.NODE_995_length_3326_cov_55.822010.1.3308_1 K02519
I8.NODE_995_length_3326_cov_55.822010.1.3308_2 K02834
I8.NODE_995_length_3326_cov_55.822010.1.3308_3 K06881
I8.NODE_997_length_23578_cov_68.001488.1.5194_1 K00603 K01746
I8.NODE_997_length_23578_cov_68.001488.1.5194_2 
I8.NODE_997_length_23578_cov_68.001488.1.5194_3 K01938
I8.NODE_997_length_23578_cov_68.001488.1.5194_4 K03893
I8.NODE_997_length_23578_cov_68.001488.1.5194_5 K03780
I8.NODE_997_length_23578_cov_68.001488.1.5194_6 
I8.NODE_997_length_23578_cov_68.001488.5224.23656_1 K03779
I8.NODE_997_length_23578_cov_68.001488.5224.23656_10 K00364
I8.NODE_997_length_23578_cov_68.001488.5224.23656_11 K08139
I8.NODE_997_length_23578_cov_68.001488.5224.23656_12 
I8.NODE_997_length_23578_cov_68.001488.5224.23656_13 K01436
I8.NODE_997_length_23578_cov_68.001488.5224.23656_14 
I8.NODE_997_length_23578_cov_68.001488.5224.23656_15 K00818
I8.NODE_997_length_23578_cov_68.001488.5224.23656_16 K00930
I8.NODE_997_length_23578_cov_68.001488.5224.23656_17 K00145
I8.NODE_997_length_23578_cov_68.001488.5224.23656_18 K00611
I8.NODE_997_length_23578_cov_68.001488.5224.23656_2 
I8.NODE_997_length_23578_cov_68.001488.5224.23656_3 
I8.NODE_997_length_23578_cov_68.001488.5224.23656_4 
I8.NODE_997_length_23578_cov_68.001488.5224.23656_5 K13631
I8.NODE_997_length_23578_cov_68.001488.5224.23656_6 
I8.NODE_997_length_23578_cov_68.001488.5224.23656_7 K03750
I8.NODE_997_length_23578_cov_68.001488.5224.23656_8 K03753
I8.NODE_997_length_23578_cov_68.001488.5224.23656_9 
I8.NODE_99_length_1629_cov_69.127075_1 K02493
I8.NODE_99_length_1629_cov_69.127075_2 K07566
I9.NODE_1002_length_376_cov_157.255325_1 
I9.NODE_1004_length_5444_cov_66.473183_1 
I9.NODE_1004_length_5444_cov_66.473183_2 K00567
I9.NODE_1004_length_5444_cov_66.473183_3 
I9.NODE_1004_length_5444_cov_66.473183_4 
I9.NODE_1004_length_5444_cov_66.473183_5 K04034
I9.NODE_1004_length_5444_cov_66.473183_6 
I9.NODE_1004_length_5444_cov_66.473183_7 
I9.NODE_1005_length_403_cov_147.421829_1 
I9.NODE_1006_length_1055_cov_103.926064_1 
I9.NODE_1006_length_1055_cov_103.926064_2 
I9.NODE_1010_length_3133_cov_71.094162.1.1046_1 
I9.NODE_1010_length_3133_cov_71.094162.1.1046_2 
I9.NODE_1010_length_3133_cov_71.094162.1058.3199_1 K00790
I9.NODE_1010_length_3133_cov_71.094162.1058.3199_2 
I9.NODE_1018_length_6285_cov_62.432934.1.1962_1 K11722
I9.NODE_1018_length_6285_cov_62.432934.1974.6351_1 
I9.NODE_1018_length_6285_cov_62.432934.1974.6351_2 K08732
I9.NODE_1019_length_768_cov_145.989578_1 
I9.NODE_1021_length_6812_cov_56.738255.25.4920_1 
I9.NODE_1021_length_6812_cov_56.738255.25.4920_2 K02030
I9.NODE_1021_length_6812_cov_56.738255.25.4920_3 
I9.NODE_1021_length_6812_cov_56.738255.25.4920_4 K07393
I9.NODE_1021_length_6812_cov_56.738255.25.4920_5 
I9.NODE_1021_length_6812_cov_56.738255.5296.6878_1 
I9.NODE_1021_length_6812_cov_56.738255.5296.6878_2 
I9.NODE_1021_length_6812_cov_56.738255.5296.6878_3 K01304
I9.NODE_1021_length_6812_cov_56.738255.5296.6878_4 
I9.NODE_1022_length_676_cov_53.164200_1 K00826
I9.NODE_1023_length_388_cov_176.023193_1 
I9.NODE_1028_length_2029_cov_55.630852.1.1210_1 
I9.NODE_1028_length_2029_cov_55.630852.1.1210_2 
I9.NODE_1028_length_2029_cov_55.630852.1529.2095_1 
I9.NODE_1032_length_580_cov_89.115517_1 
I9.NODE_105_length_710_cov_171.428162.1.772_1 
I9.NODE_1062_length_3148_cov_71.109909.5.3214_1 
I9.NODE_1062_length_3148_cov_71.109909.5.3214_2 
I9.NODE_1062_length_3148_cov_71.109909.5.3214_3 K02549
I9.NODE_1062_length_3148_cov_71.109909.5.3214_4 K01911
I9.NODE_1063_length_559_cov_114.518784_1 
I9.NODE_1065_length_860_cov_65.012794.1.417_1 
I9.NODE_1065_length_860_cov_65.012794.430.845_1 
I9.NODE_1065_length_860_cov_65.012794.430.845_2 
I9.NODE_1066_length_342_cov_107.406433_1 
I9.NODE_1066_length_342_cov_107.406433_2 
I9.NODE_1067_length_683_cov_123.108345_1 K03478
I9.NODE_1067_length_683_cov_123.108345_2 
I9.NODE_106_length_1750_cov_69.473145.1.628_1 
I9.NODE_106_length_1750_cov_69.473145.642.1458_1 
I9.NODE_1071_length_5509_cov_57.327644.1.4008_1 K02051
I9.NODE_1071_length_5509_cov_57.327644.1.4008_2 K02050
I9.NODE_1071_length_5509_cov_57.327644.1.4008_3 K02049
I9.NODE_1071_length_5509_cov_57.327644.1.4008_4 
I9.NODE_1071_length_5509_cov_57.327644.4021.5575_1 
I9.NODE_1071_length_5509_cov_57.327644.4021.5575_2 
I9.NODE_1071_length_5509_cov_57.327644.4021.5575_3 
I9.NODE_1083_length_3879_cov_72.915443_1 
I9.NODE_1083_length_3879_cov_72.915443_2 
I9.NODE_1083_length_3879_cov_72.915443_3 
I9.NODE_1084_length_6961_cov_68.933197_1 
I9.NODE_1084_length_6961_cov_68.933197_2 K00547
I9.NODE_1084_length_6961_cov_68.933197_3 K00548
I9.NODE_1084_length_6961_cov_68.933197_4 
I9.NODE_1084_length_6961_cov_68.933197_5 
I9.NODE_1090_length_381_cov_128.191605_1 
I9.NODE_1098_length_1159_cov_53.843830_1 
I9.NODE_109_length_679_cov_102.908691_1 
I9.NODE_10_length_2504_cov_91.154953.1.2566_1 K11710
I9.NODE_10_length_2504_cov_91.154953.1.2566_2 K11708
I9.NODE_10_length_2504_cov_91.154953.1.2566_3 K11709
I9.NODE_1105_length_1733_cov_73.264282.34.1560_1 
I9.NODE_1105_length_1733_cov_73.264282.34.1560_2 K01696
I9.NODE_1105_length_1733_cov_73.264282.34.1560_3 
I9.NODE_1111_length_3223_cov_85.587959_1 
I9.NODE_1111_length_3223_cov_85.587959_2 K00547
I9.NODE_1111_length_3223_cov_85.587959_3 
I9.NODE_1111_length_3223_cov_85.587959_4 
I9.NODE_1120_length_3261_cov_55.442501.278.3220_1 
I9.NODE_1120_length_3261_cov_55.442501.278.3220_2 K07090
I9.NODE_1120_length_3261_cov_55.442501.278.3220_3 
I9.NODE_1121_length_352_cov_81.488640_1 
I9.NODE_1122_length_430_cov_95.099998_1 
I9.NODE_1123_length_1235_cov_113.798378_1 
I9.NODE_1129_length_458_cov_120.665939.39.504_1 K09685
I9.NODE_1136_length_4999_cov_54.045410_1 
I9.NODE_1136_length_4999_cov_54.045410_2 K07062
I9.NODE_1136_length_4999_cov_54.045410_3 K03495
I9.NODE_1136_length_4999_cov_54.045410_4 K03650
I9.NODE_113_length_4813_cov_53.259090.15.4879_1 K06351
I9.NODE_113_length_4813_cov_53.259090.15.4879_2 K06350
I9.NODE_113_length_4813_cov_53.259090.15.4879_3 
I9.NODE_113_length_4813_cov_53.259090.15.4879_4 
I9.NODE_113_length_4813_cov_53.259090.15.4879_5 
I9.NODE_113_length_4813_cov_53.259090.15.4879_6 
I9.NODE_1141_length_2209_cov_58.120869.1.551_1 
I9.NODE_1141_length_2209_cov_58.120869.564.2275_1 K12574
I9.NODE_1141_length_2209_cov_58.120869.564.2275_2 
I9.NODE_1148_length_489_cov_53.615543.1.537_1 
I9.NODE_1148_length_489_cov_53.615543.1.537_2 
I9.NODE_1160_length_856_cov_66.975464.38.922_1 
I9.NODE_1161_length_3146_cov_52.199936.18.3212_1 
I9.NODE_1161_length_3146_cov_52.199936.18.3212_2 
I9.NODE_1161_length_3146_cov_52.199936.18.3212_3 
I9.NODE_1161_length_3146_cov_52.199936.18.3212_4 
I9.NODE_1161_length_3146_cov_52.199936.18.3212_5 
I9.NODE_1163_length_2156_cov_52.277367_1 
I9.NODE_1163_length_2156_cov_52.277367_2 
I9.NODE_1164_length_1626_cov_67.345634_1 
I9.NODE_1165_length_446_cov_61.089687_1 
I9.NODE_116_length_1184_cov_62.755913_1 
I9.NODE_116_length_1184_cov_62.755913_2 
I9.NODE_1174_length_483_cov_52.931679_1 
I9.NODE_117_length_1617_cov_84.609154.5.1679_1 
I9.NODE_117_length_1617_cov_84.609154.5.1679_2 
I9.NODE_1180_length_1822_cov_59.071350.184.1888_1 
I9.NODE_1180_length_1822_cov_59.071350.184.1888_2 
I9.NODE_1181_length_3299_cov_69.915123_1 
I9.NODE_1181_length_3299_cov_69.915123_2 K00882
I9.NODE_1181_length_3299_cov_69.915123_3 K03315
I9.NODE_1181_length_3299_cov_69.915123_4 
I9.NODE_11_length_540_cov_60.075928_1 
I9.NODE_11_length_540_cov_60.075928_2 
I9.NODE_1205_length_1029_cov_55.909622.11.1095_1 K11720
I9.NODE_120_length_393_cov_118.529259_1 
I9.NODE_1221_length_4394_cov_66.611969.26.4460_1 
I9.NODE_1221_length_4394_cov_66.611969.26.4460_2 
I9.NODE_1221_length_4394_cov_66.611969.26.4460_3 K07738
I9.NODE_1221_length_4394_cov_66.611969.26.4460_4 
I9.NODE_1221_length_4394_cov_66.611969.26.4460_5 K01958
I9.NODE_1223_length_4948_cov_70.028900.1.635_1 
I9.NODE_1223_length_4948_cov_70.028900.2253.4543_1 K06207
I9.NODE_1223_length_4948_cov_70.028900.2253.4543_2 
I9.NODE_1227_length_348_cov_171.853455_1 
I9.NODE_122_length_656_cov_154.916153_1 
I9.NODE_1234_length_10879_cov_67.409042.5911.10945_1 K02552
I9.NODE_1234_length_10879_cov_67.409042.5911.10945_2 K02551
I9.NODE_1234_length_10879_cov_67.409042.5911.10945_3 K08680
I9.NODE_1234_length_10879_cov_67.409042.5911.10945_4 K01661
I9.NODE_1234_length_10879_cov_67.409042.5911.10945_5 
I9.NODE_1241_length_1839_cov_53.865688_1 
I9.NODE_1241_length_1839_cov_53.865688_2 
I9.NODE_1241_length_1839_cov_53.865688_3 
I9.NODE_1241_length_1839_cov_53.865688_4 
I9.NODE_1247_length_3040_cov_62.946709.27.574_1 
I9.NODE_1247_length_3040_cov_62.946709.892.3063_1 
I9.NODE_1247_length_3040_cov_62.946709.892.3063_2 
I9.NODE_1247_length_3040_cov_62.946709.892.3063_3 
I9.NODE_1252_length_1193_cov_66.253143_1 
I9.NODE_1257_length_2264_cov_56.046822_1 
I9.NODE_1268_length_4039_cov_52.585045.1.1532_1 
I9.NODE_1268_length_4039_cov_52.585045.1.1532_2 K03394
I9.NODE_1268_length_4039_cov_52.585045.1544.4105_1 
I9.NODE_1268_length_4039_cov_52.585045.1544.4105_2 K02224
I9.NODE_1268_length_4039_cov_52.585045.1544.4105_3 
I9.NODE_126_length_795_cov_64.976097_1 
I9.NODE_1283_length_1207_cov_61.420879.1.850_1 
I9.NODE_1283_length_1207_cov_61.420879.862.1273_1 
I9.NODE_1289_length_2852_cov_55.630787.1.940_1 
I9.NODE_1289_length_2852_cov_55.630787.955.2918_1 
I9.NODE_1298_length_4106_cov_61.742573.1.831_1 
I9.NODE_1298_length_4106_cov_61.742573.1.831_2 
I9.NODE_1298_length_4106_cov_61.742573.843.4172_1 K04095
I9.NODE_1298_length_4106_cov_61.742573.843.4172_2 
I9.NODE_1298_length_4106_cov_61.742573.843.4172_3 
I9.NODE_1298_length_4106_cov_61.742573.843.4172_4 
I9.NODE_1298_length_4106_cov_61.742573.843.4172_5 
I9.NODE_1329_length_2159_cov_52.894394.1.2186_1 
I9.NODE_1329_length_2159_cov_52.894394.1.2186_2 
I9.NODE_1333_length_1245_cov_77.866669.1.1295_1 K03046
I9.NODE_1339_length_410_cov_97.621948_1 K01163
I9.NODE_1347_length_696_cov_83.214081.145.762_1 
I9.NODE_1347_length_696_cov_83.214081.145.762_2 
I9.NODE_1352_length_679_cov_56.407951_1 
I9.NODE_135_length_1380_cov_56.299274.1.1441_1 K00763
I9.NODE_135_length_1380_cov_56.299274.1.1441_2 K01916
I9.NODE_1372_length_10595_cov_63.222370.1.2786_1 
I9.NODE_1372_length_10595_cov_63.222370.1.2786_2 K03551
I9.NODE_1372_length_10595_cov_63.222370.1.2786_3 K03551
I9.NODE_1372_length_10595_cov_63.222370.1.2786_4 
I9.NODE_1372_length_10595_cov_63.222370.1.2786_5 K01159
I9.NODE_1372_length_10595_cov_63.222370.3477.5259_1 
I9.NODE_1372_length_10595_cov_63.222370.3477.5259_2 
I9.NODE_1372_length_10595_cov_63.222370.5270.10661_1 
I9.NODE_1372_length_10595_cov_63.222370.5270.10661_2 
I9.NODE_1372_length_10595_cov_63.222370.5270.10661_3 K08989
I9.NODE_1372_length_10595_cov_63.222370.5270.10661_4 
I9.NODE_1372_length_10595_cov_63.222370.5270.10661_5 K00329
I9.NODE_1372_length_10595_cov_63.222370.5270.10661_6 
I9.NODE_1372_length_10595_cov_63.222370.5270.10661_7 
I9.NODE_1381_length_541_cov_70.184845_1 
I9.NODE_1385_length_410_cov_86.043900_1 
I9.NODE_1402_length_6473_cov_60.966476.10.4877_1 
I9.NODE_1402_length_6473_cov_60.966476.10.4877_2 K03319
I9.NODE_1402_length_6473_cov_60.966476.10.4877_3 K08161
I9.NODE_1402_length_6473_cov_60.966476.10.4877_4 
I9.NODE_1402_length_6473_cov_60.966476.4888.6539_1 
I9.NODE_1404_length_548_cov_65.624084_1 
I9.NODE_1404_length_548_cov_65.624084_2 
I9.NODE_140_length_601_cov_110.940102_1 
I9.NODE_1414_length_507_cov_67.915184_1 
I9.NODE_1417_length_9576_cov_54.911236_1 
I9.NODE_1417_length_9576_cov_54.911236_2 
I9.NODE_1417_length_9576_cov_54.911236_3 
I9.NODE_1418_length_679_cov_60.795288_1 
I9.NODE_141_length_1267_cov_60.761642_1 
I9.NODE_1421_length_801_cov_88.915108_1 
I9.NODE_1421_length_801_cov_88.915108_2 
I9.NODE_1439_length_356_cov_118.676964_1 
I9.NODE_143_length_1874_cov_70.595520_1 
I9.NODE_143_length_1874_cov_70.595520_2 
I9.NODE_143_length_1874_cov_70.595520_3 
I9.NODE_143_length_1874_cov_70.595520_4 
I9.NODE_1457_length_1230_cov_53.732521.19.1296_1 
I9.NODE_1462_length_1068_cov_75.060860.213.1134_1 
I9.NODE_1462_length_1068_cov_75.060860.213.1134_2 
I9.NODE_1464_length_368_cov_57.236412_1 
I9.NODE_1475_length_351_cov_63.002850_1 
I9.NODE_1481_length_2592_cov_52.957561.1.1062_1 
I9.NODE_1481_length_2592_cov_52.957561.1.1062_2 
I9.NODE_1481_length_2592_cov_52.957561.1074.2649_1 
I9.NODE_1481_length_2592_cov_52.957561.1074.2649_2 
I9.NODE_1481_length_2592_cov_52.957561.1074.2649_3 
I9.NODE_1500_length_3376_cov_56.921803.1.1575_1 
I9.NODE_1500_length_3376_cov_56.921803.1.1575_2 
I9.NODE_1500_length_3376_cov_56.921803.1.1575_3 
I9.NODE_1500_length_3376_cov_56.921803.1591.2014_1 
I9.NODE_1500_length_3376_cov_56.921803.2025.3442_1 K07118
I9.NODE_1500_length_3376_cov_56.921803.2025.3442_2 
I9.NODE_1509_length_7378_cov_77.581055_1 K07741
I9.NODE_1509_length_7378_cov_77.581055_10 K06236
I9.NODE_1509_length_7378_cov_77.581055_11 
I9.NODE_1509_length_7378_cov_77.581055_12 
I9.NODE_1509_length_7378_cov_77.581055_13 
I9.NODE_1509_length_7378_cov_77.581055_14 
I9.NODE_1509_length_7378_cov_77.581055_15 
I9.NODE_1509_length_7378_cov_77.581055_2 
I9.NODE_1509_length_7378_cov_77.581055_3 
I9.NODE_1509_length_7378_cov_77.581055_4 
I9.NODE_1509_length_7378_cov_77.581055_5 
I9.NODE_1509_length_7378_cov_77.581055_6 
I9.NODE_1509_length_7378_cov_77.581055_7 
I9.NODE_1509_length_7378_cov_77.581055_8 
I9.NODE_1509_length_7378_cov_77.581055_9 
I9.NODE_1513_length_5013_cov_63.194294.1.3761_1 
I9.NODE_1513_length_5013_cov_63.194294.1.3761_2 K05985
I9.NODE_1513_length_5013_cov_63.194294.1.3761_3 K02528
I9.NODE_1513_length_5013_cov_63.194294.1.3761_4 
I9.NODE_1513_length_5013_cov_63.194294.1.3761_5 K03312
I9.NODE_152_length_2628_cov_124.608070_1 
I9.NODE_152_length_2628_cov_124.608070_2 
I9.NODE_152_length_2628_cov_124.608070_3 K00540
I9.NODE_152_length_2628_cov_124.608070_4 
I9.NODE_152_length_2628_cov_124.608070_5 
I9.NODE_1532_length_5432_cov_60.650223.1.587_1 K03593
I9.NODE_1532_length_5432_cov_60.650223.1369.2486_1 
I9.NODE_1532_length_5432_cov_60.650223.2497.3579_1 
I9.NODE_1532_length_5432_cov_60.650223.3590.5498_1 
I9.NODE_1532_length_5432_cov_60.650223.3590.5498_2 
I9.NODE_1538_length_3989_cov_63.170219_1 K01828
I9.NODE_1538_length_3989_cov_63.170219_2 
I9.NODE_1538_length_3989_cov_63.170219_3 
I9.NODE_1538_length_3989_cov_63.170219_4 
I9.NODE_1538_length_3989_cov_63.170219_5 
I9.NODE_1538_length_3989_cov_63.170219_6 
I9.NODE_1540_length_365_cov_65.150688_1 
I9.NODE_1540_length_365_cov_65.150688_2 
I9.NODE_1567_length_4294_cov_58.700047.1.1003_1 
I9.NODE_1567_length_4294_cov_58.700047.1.1003_2 
I9.NODE_1567_length_4294_cov_58.700047.1125.1715_1 K03101
I9.NODE_1567_length_4294_cov_58.700047.2041.4360_1 
I9.NODE_1567_length_4294_cov_58.700047.2041.4360_2 K02825
I9.NODE_1567_length_4294_cov_58.700047.2041.4360_3 
I9.NODE_1567_length_4294_cov_58.700047.2041.4360_4 
I9.NODE_1584_length_4560_cov_56.307896.1.659_1 
I9.NODE_1584_length_4560_cov_56.307896.1445.3813_1 
I9.NODE_1584_length_4560_cov_56.307896.1445.3813_2 K02190
I9.NODE_1584_length_4560_cov_56.307896.1445.3813_3 K02016
I9.NODE_1584_length_4560_cov_56.307896.3907.4626_1 
I9.NODE_1584_length_4560_cov_56.307896.3907.4626_2 
I9.NODE_1584_length_4560_cov_56.307896.671.1417_1 
I9.NODE_1584_length_4560_cov_56.307896.671.1417_2 
I9.NODE_1586_length_445_cov_161.817978_1 K07345
I9.NODE_158_length_1009_cov_82.603569_1 
I9.NODE_1602_length_509_cov_53.055008_1 
I9.NODE_1603_length_813_cov_54.772449_1 K03798
I9.NODE_160_length_1324_cov_52.845165_1 
I9.NODE_1620_length_3305_cov_54.875645.14.3177_1 
I9.NODE_1620_length_3305_cov_54.875645.14.3177_2 
I9.NODE_1620_length_3305_cov_54.875645.14.3177_3 
I9.NODE_1620_length_3305_cov_54.875645.14.3177_4 
I9.NODE_1620_length_3305_cov_54.875645.14.3177_5 K00362
I9.NODE_1622_length_1426_cov_53.692848.1.608_1 K04655
I9.NODE_1622_length_1426_cov_53.692848.622.1492_1 
I9.NODE_1622_length_1426_cov_53.692848.622.1492_2 
I9.NODE_1622_length_1426_cov_53.692848.622.1492_3 
I9.NODE_162_length_1083_cov_112.003693.5.1149_1 
I9.NODE_162_length_1083_cov_112.003693.5.1149_2 K01420
I9.NODE_1639_length_7665_cov_66.708679.1.549_1 
I9.NODE_1639_length_7665_cov_66.708679.561.7731_1 K01736
I9.NODE_1639_length_7665_cov_66.708679.561.7731_2 
I9.NODE_1639_length_7665_cov_66.708679.561.7731_3 K01735
I9.NODE_1639_length_7665_cov_66.708679.561.7731_4 K03856
I9.NODE_1639_length_7665_cov_66.708679.561.7731_5 
I9.NODE_1639_length_7665_cov_66.708679.561.7731_6 
I9.NODE_1639_length_7665_cov_66.708679.561.7731_7 
I9.NODE_1639_length_7665_cov_66.708679.561.7731_8 
I9.NODE_1639_length_7665_cov_66.708679.561.7731_9 
I9.NODE_163_length_759_cov_141.693024_1 
I9.NODE_1641_length_18452_cov_71.885918.109.16094_1 
I9.NODE_1641_length_18452_cov_71.885918.109.16094_2 K13735
I9.NODE_1641_length_18452_cov_71.885918.109.16094_3 
I9.NODE_1641_length_18452_cov_71.885918.16116.18518_1 
I9.NODE_1641_length_18452_cov_71.885918.16116.18518_2 
I9.NODE_1662_length_452_cov_54.530975_1 
I9.NODE_1662_length_452_cov_54.530975_2 
I9.NODE_1665_length_366_cov_114.508194_1 
I9.NODE_1676_length_2324_cov_58.115749.28.2390_1 
I9.NODE_1676_length_2324_cov_58.115749.28.2390_2 
I9.NODE_1676_length_2324_cov_58.115749.28.2390_3 K07482
I9.NODE_1686_length_387_cov_85.968994_1 
I9.NODE_168_length_384_cov_150.770828.1.418_1 
I9.NODE_1690_length_5595_cov_59.939411.2459.5661_1 K00989
I9.NODE_1690_length_5595_cov_59.939411.2459.5661_2 K01516
I9.NODE_1690_length_5595_cov_59.939411.2459.5661_3 
I9.NODE_1690_length_5595_cov_59.939411.2459.5661_4 K01611
I9.NODE_1690_length_5595_cov_59.939411.561.2444_1 
I9.NODE_1691_length_5138_cov_58.414753.1.5036_1 
I9.NODE_1691_length_5138_cov_58.414753.1.5036_2 K08161
I9.NODE_1691_length_5138_cov_58.414753.1.5036_3 
I9.NODE_1691_length_5138_cov_58.414753.1.5036_4 K06016
I9.NODE_1702_length_1565_cov_67.575722_1 
I9.NODE_1702_length_1565_cov_67.575722_2 K00540
I9.NODE_1712_length_1499_cov_56.615078.31.1565_1 
I9.NODE_1712_length_1499_cov_56.615078.31.1565_2 K12264
I9.NODE_1716_length_3134_cov_64.116142_1 
I9.NODE_1716_length_3134_cov_64.116142_2 
I9.NODE_1716_length_3134_cov_64.116142_3 
I9.NODE_1716_length_3134_cov_64.116142_4 
I9.NODE_1723_length_3487_cov_66.939774.199.3553_1 
I9.NODE_1723_length_3487_cov_66.939774.199.3553_2 
I9.NODE_1723_length_3487_cov_66.939774.199.3553_3 
I9.NODE_1723_length_3487_cov_66.939774.199.3553_4 
I9.NODE_1723_length_3487_cov_66.939774.199.3553_5 
I9.NODE_1726_length_3115_cov_56.611557.1.1140_1 
I9.NODE_1726_length_3115_cov_56.611557.1.1140_2 
I9.NODE_1726_length_3115_cov_56.611557.1152.3181_1 
I9.NODE_1726_length_3115_cov_56.611557.1152.3181_2 
I9.NODE_1738_length_3373_cov_53.325230.27.3439_1 
I9.NODE_1738_length_3373_cov_53.325230.27.3439_2 
I9.NODE_1738_length_3373_cov_53.325230.27.3439_3 K01810
I9.NODE_1768_length_3980_cov_53.253014.2730.4046_1 
I9.NODE_1768_length_3980_cov_53.253014.2730.4046_2 
I9.NODE_1768_length_3980_cov_53.253014.37.2439_1 K01739
I9.NODE_1768_length_3980_cov_53.253014.37.2439_2 K00842
I9.NODE_1768_length_3980_cov_53.253014.37.2439_3 K00651
I9.NODE_1782_length_890_cov_71.142700_1 
I9.NODE_1782_length_890_cov_71.142700_2 
I9.NODE_1785_length_4991_cov_61.112804.1.887_1 
I9.NODE_1785_length_4991_cov_61.112804.1.887_2 
I9.NODE_1785_length_4991_cov_61.112804.1.887_3 
I9.NODE_1785_length_4991_cov_61.112804.2716.5057_1 
I9.NODE_1785_length_4991_cov_61.112804.2716.5057_2 
I9.NODE_1785_length_4991_cov_61.112804.2716.5057_3 K07316
I9.NODE_1790_length_3117_cov_52.697144_1 
I9.NODE_1790_length_3117_cov_52.697144_2 
I9.NODE_1790_length_3117_cov_52.697144_3 
I9.NODE_1790_length_3117_cov_52.697144_4 K06153
I9.NODE_1790_length_3117_cov_52.697144_5 
I9.NODE_1823_length_4251_cov_58.608093_1 K01939
I9.NODE_1823_length_4251_cov_58.608093_2 
I9.NODE_1823_length_4251_cov_58.608093_3 K08223
I9.NODE_1823_length_4251_cov_58.608093_4 
I9.NODE_1826_length_442_cov_53.058823_1 
I9.NODE_183_length_335_cov_111.256714_1 
I9.NODE_1860_length_3335_cov_52.088455.378.3401_1 
I9.NODE_1860_length_3335_cov_52.088455.378.3401_2 
I9.NODE_1860_length_3335_cov_52.088455.378.3401_3 
I9.NODE_1860_length_3335_cov_52.088455.378.3401_4 K02071
I9.NODE_1860_length_3335_cov_52.088455.378.3401_5 
I9.NODE_1862_length_1231_cov_54.012997.1.1075_1 K09817
I9.NODE_1862_length_1231_cov_54.012997.1.1075_2 
I9.NODE_186_length_360_cov_76.244446_1 
I9.NODE_1901_length_367_cov_56.574932_1 
I9.NODE_1905_length_335_cov_78.400002_1 
I9.NODE_190_length_5945_cov_57.226410_1 
I9.NODE_190_length_5945_cov_57.226410_2 
I9.NODE_190_length_5945_cov_57.226410_3 
I9.NODE_190_length_5945_cov_57.226410_4 K01681
I9.NODE_190_length_5945_cov_57.226410_5 
I9.NODE_191_length_1574_cov_59.662643.11.1640_1 
I9.NODE_191_length_1574_cov_59.662643.11.1640_2 K02072
I9.NODE_193_length_732_cov_77.848358_1 K01869
I9.NODE_197_length_502_cov_102.047806_1 K03303
I9.NODE_19_length_17914_cov_87.580215.1.17974_1 
I9.NODE_19_length_17914_cov_87.580215.1.17974_10 
I9.NODE_19_length_17914_cov_87.580215.1.17974_11 
I9.NODE_19_length_17914_cov_87.580215.1.17974_12 
I9.NODE_19_length_17914_cov_87.580215.1.17974_13 
I9.NODE_19_length_17914_cov_87.580215.1.17974_14 K09002
I9.NODE_19_length_17914_cov_87.580215.1.17974_15 
I9.NODE_19_length_17914_cov_87.580215.1.17974_16 
I9.NODE_19_length_17914_cov_87.580215.1.17974_2 
I9.NODE_19_length_17914_cov_87.580215.1.17974_3 
I9.NODE_19_length_17914_cov_87.580215.1.17974_4 K03326
I9.NODE_19_length_17914_cov_87.580215.1.17974_5 K01463
I9.NODE_19_length_17914_cov_87.580215.1.17974_6 K13641
I9.NODE_19_length_17914_cov_87.580215.1.17974_7 
I9.NODE_19_length_17914_cov_87.580215.1.17974_8 
I9.NODE_19_length_17914_cov_87.580215.1.17974_9 
I9.NODE_2032_length_618_cov_52.841423.27.658_1 
I9.NODE_205_length_738_cov_142.348236_1 
I9.NODE_205_length_738_cov_142.348236_2 K00075
I9.NODE_2100_length_4130_cov_54.714527_1 
I9.NODE_2100_length_4130_cov_54.714527_2 
I9.NODE_2100_length_4130_cov_54.714527_3 K03561
I9.NODE_2100_length_4130_cov_54.714527_4 
I9.NODE_2100_length_4130_cov_54.714527_5 
I9.NODE_2109_length_9685_cov_62.473000.1.730_1 K03686
I9.NODE_2109_length_9685_cov_62.473000.3243.5847_1 
I9.NODE_2109_length_9685_cov_62.473000.3243.5847_2 K09761
I9.NODE_2109_length_9685_cov_62.473000.3243.5847_3 
I9.NODE_2109_length_9685_cov_62.473000.3243.5847_4 K02503
I9.NODE_2109_length_9685_cov_62.473000.6194.9751_1 K09117
I9.NODE_2109_length_9685_cov_62.473000.6194.9751_2 
I9.NODE_2109_length_9685_cov_62.473000.6194.9751_3 K13256
I9.NODE_2109_length_9685_cov_62.473000.6194.9751_4 
I9.NODE_2109_length_9685_cov_62.473000.767.3227_1 
I9.NODE_2109_length_9685_cov_62.473000.767.3227_2 K02687
I9.NODE_2109_length_9685_cov_62.473000.767.3227_3 
I9.NODE_2109_length_9685_cov_62.473000.767.3227_4 
I9.NODE_210_length_920_cov_128.808701_1 K03306
I9.NODE_2153_length_9043_cov_63.466881.150.1558_1 
I9.NODE_2153_length_9043_cov_63.466881.150.1558_2 
I9.NODE_2153_length_9043_cov_63.466881.150.1558_3 
I9.NODE_2153_length_9043_cov_63.466881.1571.9109_1 
I9.NODE_2153_length_9043_cov_63.466881.1571.9109_10 
I9.NODE_2153_length_9043_cov_63.466881.1571.9109_2 
I9.NODE_2153_length_9043_cov_63.466881.1571.9109_3 
I9.NODE_2153_length_9043_cov_63.466881.1571.9109_4 
I9.NODE_2153_length_9043_cov_63.466881.1571.9109_5 
I9.NODE_2153_length_9043_cov_63.466881.1571.9109_6 
I9.NODE_2153_length_9043_cov_63.466881.1571.9109_7 
I9.NODE_2153_length_9043_cov_63.466881.1571.9109_8 
I9.NODE_2153_length_9043_cov_63.466881.1571.9109_9 
I9.NODE_216_length_846_cov_117.160759.43.912_1 
I9.NODE_2222_length_3108_cov_55.325932.1.1264_1 
I9.NODE_222_length_1294_cov_101.759659_1 
I9.NODE_222_length_1294_cov_101.759659_2 K00761
I9.NODE_222_length_1294_cov_101.759659_3 
I9.NODE_226_length_912_cov_79.230263_1 
I9.NODE_2281_length_405_cov_79.202469_1 
I9.NODE_22_length_444_cov_135.004501_1 K03475
I9.NODE_230_length_1350_cov_77.074814.13.1413_1 
I9.NODE_230_length_1350_cov_77.074814.13.1413_2 K06287
I9.NODE_235_length_2520_cov_52.251984_1 
I9.NODE_236_length_379_cov_120.551453_1 
I9.NODE_23_length_536_cov_106.835823_1 
I9.NODE_240_length_559_cov_98.706619_1 
I9.NODE_248_length_992_cov_60.337700.1.980_1 
I9.NODE_249_length_482_cov_103.618256_1 
I9.NODE_251_length_982_cov_58.033604_1 
I9.NODE_253_length_948_cov_104.647682_1 K03496
I9.NODE_253_length_948_cov_104.647682_2 
I9.NODE_266_length_2397_cov_76.903633_1 
I9.NODE_266_length_2397_cov_76.903633_2 
I9.NODE_267_length_674_cov_135.741837_1 K08177
I9.NODE_2693_length_418_cov_75.435410_1 K03925
I9.NODE_271_length_345_cov_119.550728_1 
I9.NODE_273_length_480_cov_61.506248_1 
I9.NODE_273_length_480_cov_61.506248_2 
I9.NODE_274_length_729_cov_106.980797_1 
I9.NODE_2764_length_18493_cov_55.879684.1.4444_1 
I9.NODE_2764_length_18493_cov_55.879684.1.4444_2 
I9.NODE_2764_length_18493_cov_55.879684.1.4444_3 
I9.NODE_2764_length_18493_cov_55.879684.11321.12087_1 
I9.NODE_2764_length_18493_cov_55.879684.11321.12087_2 
I9.NODE_2764_length_18493_cov_55.879684.12109.16542_1 
I9.NODE_2764_length_18493_cov_55.879684.12109.16542_2 
I9.NODE_2764_length_18493_cov_55.879684.12109.16542_3 
I9.NODE_2764_length_18493_cov_55.879684.12109.16542_4 
I9.NODE_2764_length_18493_cov_55.879684.16827.18559_1 
I9.NODE_2764_length_18493_cov_55.879684.16827.18559_2 
I9.NODE_2764_length_18493_cov_55.879684.4455.7124_1 
I9.NODE_2764_length_18493_cov_55.879684.4455.7124_2 
I9.NODE_2764_length_18493_cov_55.879684.7135.11302_1 
I9.NODE_2764_length_18493_cov_55.879684.7135.11302_2 K11649
I9.NODE_276_length_4381_cov_54.101345.1.461_1 
I9.NODE_276_length_4381_cov_54.101345.2438.4447_1 K11991
I9.NODE_276_length_4381_cov_54.101345.2438.4447_2 
I9.NODE_276_length_4381_cov_54.101345.2438.4447_3 
I9.NODE_276_length_4381_cov_54.101345.2438.4447_4 
I9.NODE_276_length_4381_cov_54.101345.826.2425_1 
I9.NODE_276_length_4381_cov_54.101345.826.2425_2 
I9.NODE_276_length_4381_cov_54.101345.826.2425_3 
I9.NODE_277_length_535_cov_107.938316_1 
I9.NODE_280_length_8752_cov_82.273880_1 K00537
I9.NODE_280_length_8752_cov_82.273880_10 
I9.NODE_280_length_8752_cov_82.273880_11 
I9.NODE_280_length_8752_cov_82.273880_12 
I9.NODE_280_length_8752_cov_82.273880_2 
I9.NODE_280_length_8752_cov_82.273880_3 
I9.NODE_280_length_8752_cov_82.273880_4 K07150
I9.NODE_280_length_8752_cov_82.273880_5 K01246
I9.NODE_280_length_8752_cov_82.273880_6 
I9.NODE_280_length_8752_cov_82.273880_7 
I9.NODE_280_length_8752_cov_82.273880_8 
I9.NODE_280_length_8752_cov_82.273880_9 
I9.NODE_284_length_1638_cov_104.715508_1 
I9.NODE_284_length_1638_cov_104.715508_2 
I9.NODE_284_length_1638_cov_104.715508_3 
I9.NODE_2871_length_828_cov_54.811596.129.894_1 
I9.NODE_287_length_694_cov_53.613834_1 
I9.NODE_287_length_694_cov_53.613834_2 
I9.NODE_2923_length_398_cov_124.168343_1 
I9.NODE_2928_length_5992_cov_52.650368.3822.4691_1 
I9.NODE_2928_length_5992_cov_52.650368.440.2907_1 
I9.NODE_2928_length_5992_cov_52.650368.440.2907_2 
I9.NODE_2928_length_5992_cov_52.650368.440.2907_3 K00656
I9.NODE_2928_length_5992_cov_52.650368.440.2907_4 
I9.NODE_2928_length_5992_cov_52.650368.440.2907_5 K04069
I9.NODE_2928_length_5992_cov_52.650368.4704.6052_1 
I9.NODE_2928_length_5992_cov_52.650368.4704.6052_2 
I9.NODE_2928_length_5992_cov_52.650368.8.424_1 
I9.NODE_295_length_1172_cov_103.866043_1 
I9.NODE_295_length_1172_cov_103.866043_2 
I9.NODE_298_length_372_cov_104.446236_1 
I9.NODE_29_length_1861_cov_58.375603.1183.1927_1 
I9.NODE_29_length_1861_cov_58.375603.644.1169_1 K00677
I9.NODE_302_length_567_cov_54.835979_1 
I9.NODE_302_length_567_cov_54.835979_2 
I9.NODE_303_length_796_cov_57.737438.1.856_1 K06180
I9.NODE_303_length_796_cov_57.737438.1.856_2 
I9.NODE_305_length_4528_cov_67.545494_1 
I9.NODE_305_length_4528_cov_67.545494_2 K01104
I9.NODE_305_length_4528_cov_67.545494_3 
I9.NODE_305_length_4528_cov_67.545494_4 
I9.NODE_306_length_12279_cov_55.161575.1.977_1 
I9.NODE_306_length_12279_cov_55.161575.1.977_2 
I9.NODE_306_length_12279_cov_55.161575.1.977_3 
I9.NODE_306_length_12279_cov_55.161575.989.12345_1 K00764
I9.NODE_306_length_12279_cov_55.161575.989.12345_10 
I9.NODE_306_length_12279_cov_55.161575.989.12345_11 
I9.NODE_306_length_12279_cov_55.161575.989.12345_2 K01933
I9.NODE_306_length_12279_cov_55.161575.989.12345_3 K11175
I9.NODE_306_length_12279_cov_55.161575.989.12345_4 K00602
I9.NODE_306_length_12279_cov_55.161575.989.12345_5 K01945
I9.NODE_306_length_12279_cov_55.161575.989.12345_6 
I9.NODE_306_length_12279_cov_55.161575.989.12345_7 
I9.NODE_306_length_12279_cov_55.161575.989.12345_8 
I9.NODE_306_length_12279_cov_55.161575.989.12345_9 
I9.NODE_308_length_5146_cov_59.646133.1.1170_1 
I9.NODE_308_length_5146_cov_59.646133.1.1170_2 K01704
I9.NODE_308_length_5146_cov_59.646133.1182.4032_1 
I9.NODE_308_length_5146_cov_59.646133.1182.4032_2 
I9.NODE_308_length_5146_cov_59.646133.1182.4032_3 
I9.NODE_308_length_5146_cov_59.646133.1182.4032_4 K01703
I9.NODE_308_length_5146_cov_59.646133.1182.4032_5 
I9.NODE_308_length_5146_cov_59.646133.1182.4032_6 
I9.NODE_308_length_5146_cov_59.646133.4044.5192_1 K01649
I9.NODE_308_length_5146_cov_59.646133.4044.5192_2 
I9.NODE_31_length_1610_cov_87.765221.1.565_1 
I9.NODE_31_length_1610_cov_87.765221.576.1418_1 
I9.NODE_325_length_518_cov_100.826256_1 
I9.NODE_325_length_518_cov_100.826256_2 K02346
I9.NODE_33_length_2058_cov_66.909134.1.1200_1 
I9.NODE_33_length_2058_cov_66.909134.1.1200_2 
I9.NODE_33_length_2058_cov_66.909134.1215.2038_1 K00796
I9.NODE_33_length_2058_cov_66.909134.1215.2038_2 K01633
I9.NODE_33_length_2058_cov_66.909134.1215.2038_3 
I9.NODE_340_length_339_cov_81.858406_1 
I9.NODE_340_length_339_cov_81.858406_2 
I9.NODE_348_length_1501_cov_69.575615_1 
I9.NODE_348_length_1501_cov_69.575615_2 
I9.NODE_34_length_843_cov_79.408066_1 
I9.NODE_354_length_336_cov_113.586311_1 
I9.NODE_355_length_829_cov_126.226776_1 
I9.NODE_355_length_829_cov_126.226776_2 K07588
I9.NODE_35_length_3220_cov_61.798759_1 
I9.NODE_35_length_3220_cov_61.798759_2 
I9.NODE_35_length_3220_cov_61.798759_3 K02348
I9.NODE_35_length_3220_cov_61.798759_4 
I9.NODE_35_length_3220_cov_61.798759_5 
I9.NODE_363_length_1872_cov_86.133545_1 
I9.NODE_363_length_1872_cov_86.133545_2 
I9.NODE_363_length_1872_cov_86.133545_3 
I9.NODE_363_length_1872_cov_86.133545_4 
I9.NODE_365_length_845_cov_132.306503_1 
I9.NODE_36_length_1335_cov_104.746819_1 K11707
I9.NODE_370_length_1128_cov_88.819145_1 
I9.NODE_370_length_1128_cov_88.819145_2 
I9.NODE_370_length_1128_cov_88.819145_3 
I9.NODE_373_length_634_cov_102.946373_1 
I9.NODE_375_length_1291_cov_119.478699.6.1357_1 
I9.NODE_375_length_1291_cov_119.478699.6.1357_2 
I9.NODE_377_length_1546_cov_64.044632_1 K03502
I9.NODE_37_length_1378_cov_96.987663.1.605_1 
I9.NODE_37_length_1378_cov_96.987663.616.1444_1 
I9.NODE_37_length_1378_cov_96.987663.616.1444_2 
I9.NODE_380_length_1402_cov_102.051353_1 K01879
I9.NODE_380_length_1402_cov_102.051353_2 
I9.NODE_384_length_1280_cov_83.260941.1.1341_1 
I9.NODE_384_length_1280_cov_83.260941.1.1341_2 K01940
I9.NODE_387_length_1098_cov_84.375229_1 
I9.NODE_387_length_1098_cov_84.375229_2 
I9.NODE_389_length_427_cov_120.049179_1 
I9.NODE_390_length_426_cov_105.751175_1 K01424
I9.NODE_394_length_1052_cov_134.349808.1.1113_1 
I9.NODE_395_length_477_cov_158.993713_1 K03816
I9.NODE_399_length_351_cov_75.806267_1 
I9.NODE_403_length_396_cov_64.795456_1 K03286
I9.NODE_404_length_4644_cov_66.051895.1.3258_1 
I9.NODE_404_length_4644_cov_66.051895.1.3258_2 
I9.NODE_404_length_4644_cov_66.051895.1.3258_3 
I9.NODE_404_length_4644_cov_66.051895.1.3258_4 
I9.NODE_404_length_4644_cov_66.051895.1.3258_5 
I9.NODE_404_length_4644_cov_66.051895.3270.4710_1 
I9.NODE_404_length_4644_cov_66.051895.3270.4710_2 K05786
I9.NODE_413_length_1939_cov_118.113464_1 K00525
I9.NODE_414_length_5712_cov_63.241947.1.4900_1 
I9.NODE_414_length_5712_cov_63.241947.1.4900_2 
I9.NODE_414_length_5712_cov_63.241947.1.4900_3 K01915
I9.NODE_414_length_5712_cov_63.241947.1.4900_4 
I9.NODE_414_length_5712_cov_63.241947.1.4900_5 K11065
I9.NODE_414_length_5712_cov_63.241947.1.4900_6 
I9.NODE_414_length_5712_cov_63.241947.5221.5778_1 
I9.NODE_415_length_3717_cov_64.859299.1.3025_1 
I9.NODE_415_length_3717_cov_64.859299.1.3025_2 
I9.NODE_415_length_3717_cov_64.859299.1.3025_3 
I9.NODE_415_length_3717_cov_64.859299.1.3025_4 
I9.NODE_415_length_3717_cov_64.859299.1.3025_5 
I9.NODE_415_length_3717_cov_64.859299.3037.3783_1 
I9.NODE_417_length_462_cov_128.989182_1 K01649
I9.NODE_41_length_6599_cov_53.159569_1 K02406
I9.NODE_420_length_1454_cov_58.513069_1 
I9.NODE_420_length_1454_cov_58.513069_2 K01588
I9.NODE_420_length_1454_cov_58.513069_3 
I9.NODE_422_length_1641_cov_63.928093_1 K10388
I9.NODE_424_length_715_cov_76.434967_1 
I9.NODE_430_length_2044_cov_80.295990_1 K00600
I9.NODE_430_length_2044_cov_80.295990_2 K01808
I9.NODE_430_length_2044_cov_80.295990_3 K01104
I9.NODE_447_length_6954_cov_53.984325.7.7020_1 K07056
I9.NODE_447_length_6954_cov_53.984325.7.7020_2 
I9.NODE_447_length_6954_cov_53.984325.7.7020_3 
I9.NODE_447_length_6954_cov_53.984325.7.7020_4 
I9.NODE_447_length_6954_cov_53.984325.7.7020_5 K02341
I9.NODE_447_length_6954_cov_53.984325.7.7020_6 K00943
I9.NODE_447_length_6954_cov_53.984325.7.7020_7 K01582
I9.NODE_447_length_6954_cov_53.984325.7.7020_8 K01056
I9.NODE_447_length_6954_cov_53.984325.7.7020_9 K00948
I9.NODE_449_length_2384_cov_89.586830_1 
I9.NODE_449_length_2384_cov_89.586830_2 
I9.NODE_449_length_2384_cov_89.586830_3 
I9.NODE_449_length_2384_cov_89.586830_4 
I9.NODE_450_length_786_cov_100.656487.1.833_1 
I9.NODE_450_length_786_cov_100.656487.1.833_2 K02020
I9.NODE_465_length_2880_cov_91.513191.1.1047_1 K06381
I9.NODE_465_length_2880_cov_91.513191.1058.2313_1 
I9.NODE_465_length_2880_cov_91.513191.1058.2313_2 
I9.NODE_465_length_2880_cov_91.513191.1058.2313_3 
I9.NODE_465_length_2880_cov_91.513191.2325.2946_1 K07568
I9.NODE_465_length_2880_cov_91.513191.2325.2946_2 
I9.NODE_466_length_2177_cov_89.886543_1 K07137
I9.NODE_466_length_2177_cov_89.886543_2 
I9.NODE_467_length_886_cov_114.537247_1 K01817
I9.NODE_468_length_1609_cov_67.442513.1.1671_1 
I9.NODE_468_length_1609_cov_67.442513.1.1671_2 
I9.NODE_46_length_11416_cov_66.290031.1.655_1 
I9.NODE_46_length_11416_cov_66.290031.670.11482_1 K12690
I9.NODE_46_length_11416_cov_66.290031.670.11482_2 
I9.NODE_46_length_11416_cov_66.290031.670.11482_3 
I9.NODE_472_length_773_cov_78.604141_1 
I9.NODE_472_length_773_cov_78.604141_2 
I9.NODE_472_length_773_cov_78.604141_3 
I9.NODE_476_length_4606_cov_59.841293_1 K07098
I9.NODE_476_length_4606_cov_59.841293_2 K03575
I9.NODE_476_length_4606_cov_59.841293_3 
I9.NODE_476_length_4606_cov_59.841293_4 K00965
I9.NODE_476_length_4606_cov_59.841293_5 K07099
I9.NODE_479_length_556_cov_58.805756_1 
I9.NODE_47_length_617_cov_96.828201_1 
I9.NODE_482_length_1326_cov_62.430618_1 
I9.NODE_488_length_871_cov_64.888634.1.578_1 
I9.NODE_489_length_387_cov_81.705429_1 K02575
I9.NODE_491_length_812_cov_63.086208_1 
I9.NODE_49_length_2436_cov_78.926926.1.2499_1 
I9.NODE_49_length_2436_cov_78.926926.1.2499_2 K02014
I9.NODE_507_length_11885_cov_77.843582.1.4495_1 
I9.NODE_507_length_11885_cov_77.843582.1.4495_2 K11931
I9.NODE_507_length_11885_cov_77.843582.1.4495_3 K08590
I9.NODE_507_length_11885_cov_77.843582.1.4495_4 
I9.NODE_507_length_11885_cov_77.843582.1.4495_5 
I9.NODE_507_length_11885_cov_77.843582.1.4495_6 
I9.NODE_507_length_11885_cov_77.843582.4508.11951_1 
I9.NODE_507_length_11885_cov_77.843582.4508.11951_10 K02040
I9.NODE_507_length_11885_cov_77.843582.4508.11951_2 
I9.NODE_507_length_11885_cov_77.843582.4508.11951_3 
I9.NODE_507_length_11885_cov_77.843582.4508.11951_4 
I9.NODE_507_length_11885_cov_77.843582.4508.11951_5 
I9.NODE_507_length_11885_cov_77.843582.4508.11951_6 
I9.NODE_507_length_11885_cov_77.843582.4508.11951_7 K02036
I9.NODE_507_length_11885_cov_77.843582.4508.11951_8 K02038
I9.NODE_507_length_11885_cov_77.843582.4508.11951_9 K02037
I9.NODE_509_length_1482_cov_69.217949_1 
I9.NODE_509_length_1482_cov_69.217949_2 
I9.NODE_510_length_1482_cov_74.190956_1 
I9.NODE_510_length_1482_cov_74.190956_2 K03429
I9.NODE_514_length_1983_cov_66.422592_1 
I9.NODE_514_length_1983_cov_66.422592_2 
I9.NODE_514_length_1983_cov_66.422592_3 K02939
I9.NODE_514_length_1983_cov_66.422592_4 K06881
I9.NODE_519_length_1007_cov_73.433960_1 K03550
I9.NODE_519_length_1007_cov_73.433960_2 
I9.NODE_51_length_1694_cov_62.250294.10.1729_1 
I9.NODE_51_length_1694_cov_62.250294.10.1729_2 
I9.NODE_527_length_2966_cov_71.152054_1 
I9.NODE_527_length_2966_cov_71.152054_2 
I9.NODE_527_length_2966_cov_71.152054_3 
I9.NODE_527_length_2966_cov_71.152054_4 
I9.NODE_528_length_1382_cov_94.579597_1 
I9.NODE_528_length_1382_cov_94.579597_2 K00371
I9.NODE_528_length_1382_cov_94.579597_3 
I9.NODE_529_length_353_cov_130.634567_1 
I9.NODE_537_length_398_cov_83.359299_1 
I9.NODE_546_length_478_cov_94.715485_1 
I9.NODE_549_length_5766_cov_59.916580.1.2738_1 K00878
I9.NODE_549_length_5766_cov_59.916580.1.2738_2 K00941
I9.NODE_549_length_5766_cov_59.916580.1.2738_3 
I9.NODE_549_length_5766_cov_59.916580.1.2738_4 
I9.NODE_549_length_5766_cov_59.916580.2749.4267_1 K03457
I9.NODE_549_length_5766_cov_59.916580.4278.5832_1 
I9.NODE_549_length_5766_cov_59.916580.4278.5832_2 
I9.NODE_549_length_5766_cov_59.916580.4278.5832_3 
I9.NODE_551_length_4096_cov_77.208496.1.3944_1 
I9.NODE_551_length_4096_cov_77.208496.1.3944_2 
I9.NODE_551_length_4096_cov_77.208496.1.3944_3 
I9.NODE_551_length_4096_cov_77.208496.1.3944_4 K08483
I9.NODE_561_length_1540_cov_56.716885_1 K00798
I9.NODE_561_length_1540_cov_56.716885_2 
I9.NODE_570_length_433_cov_66.803696_1 K03475
I9.NODE_571_length_1578_cov_52.204056_1 
I9.NODE_571_length_1578_cov_52.204056_2 
I9.NODE_576_length_553_cov_54.151897_1 
I9.NODE_586_length_3770_cov_54.080372.1.1529_1 K13189
I9.NODE_586_length_3770_cov_54.080372.1544.3836_1 
I9.NODE_586_length_3770_cov_54.080372.1544.3836_2 
I9.NODE_590_length_539_cov_105.912804_1 
I9.NODE_596_length_1552_cov_101.959404.6.1618_1 
I9.NODE_596_length_1552_cov_101.959404.6.1618_2 
I9.NODE_59_length_3747_cov_93.322922_1 
I9.NODE_59_length_3747_cov_93.322922_2 K06147
I9.NODE_59_length_3747_cov_93.322922_3 K00748
I9.NODE_59_length_3747_cov_93.322922_4 
I9.NODE_5_length_1619_cov_89.843117.1.1676_1 
I9.NODE_5_length_1619_cov_89.843117.1.1676_2 K03313
I9.NODE_5_length_1619_cov_89.843117.1.1676_3 
I9.NODE_603_length_879_cov_87.007965.25.945_1 
I9.NODE_607_length_814_cov_117.771500_1 
I9.NODE_611_length_2019_cov_55.155521_1 
I9.NODE_611_length_2019_cov_55.155521_2 K03569
I9.NODE_613_length_564_cov_109.514183_1 
I9.NODE_617_length_12124_cov_69.420242.4.12190_1 
I9.NODE_617_length_12124_cov_69.420242.4.12190_10 
I9.NODE_617_length_12124_cov_69.420242.4.12190_2 
I9.NODE_617_length_12124_cov_69.420242.4.12190_3 
I9.NODE_617_length_12124_cov_69.420242.4.12190_4 
I9.NODE_617_length_12124_cov_69.420242.4.12190_5 
I9.NODE_617_length_12124_cov_69.420242.4.12190_6 K01207
I9.NODE_617_length_12124_cov_69.420242.4.12190_7 K06921
I9.NODE_617_length_12124_cov_69.420242.4.12190_8 
I9.NODE_617_length_12124_cov_69.420242.4.12190_9 
I9.NODE_627_length_370_cov_102.272972_1 
I9.NODE_62_length_572_cov_69.316437_1 
I9.NODE_642_length_2441_cov_103.594017_1 
I9.NODE_642_length_2441_cov_103.594017_2 
I9.NODE_642_length_2441_cov_103.594017_3 
I9.NODE_642_length_2441_cov_103.594017_4 
I9.NODE_644_length_1177_cov_56.893799_1 
I9.NODE_64_length_451_cov_145.980042_1 K00788
I9.NODE_652_length_929_cov_109.828850_1 
I9.NODE_657_length_7043_cov_78.529320.1.6011_1 K07552
I9.NODE_657_length_7043_cov_78.529320.1.6011_2 K07021
I9.NODE_657_length_7043_cov_78.529320.1.6011_3 
I9.NODE_657_length_7043_cov_78.529320.1.6011_4 
I9.NODE_657_length_7043_cov_78.529320.1.6011_5 
I9.NODE_657_length_7043_cov_78.529320.1.6011_6 K10206
I9.NODE_657_length_7043_cov_78.529320.1.6011_7 
I9.NODE_657_length_7043_cov_78.529320.6026.7109_1 
I9.NODE_671_length_484_cov_123.997932_1 
I9.NODE_673_length_2124_cov_53.051319_1 K00027
I9.NODE_673_length_2124_cov_53.051319_2 K07482
I9.NODE_678_length_2552_cov_80.460426.1641.2618_1 K00820
I9.NODE_678_length_2552_cov_80.460426.542.1630_1 
I9.NODE_678_length_2552_cov_80.460426.542.1630_2 
I9.NODE_681_length_640_cov_134.792191_1 
I9.NODE_684_length_2205_cov_60.641270.7.2265_1 
I9.NODE_684_length_2205_cov_60.641270.7.2265_2 
I9.NODE_685_length_564_cov_59.299644_1 
I9.NODE_68_length_449_cov_102.280624_1 
I9.NODE_68_length_449_cov_102.280624_2 
I9.NODE_696_length_1704_cov_107.162560_1 K06346
I9.NODE_696_length_1704_cov_107.162560_2 
I9.NODE_696_length_1704_cov_107.162560_3 K03217
I9.NODE_697_length_857_cov_72.483078.1.903_1 
I9.NODE_699_length_358_cov_106.511169_1 
I9.NODE_699_length_358_cov_106.511169_2 
I9.NODE_70_length_1320_cov_54.438637_1 
I9.NODE_71_length_825_cov_99.115150_1 K01778
I9.NODE_720_length_1347_cov_58.867111_1 
I9.NODE_720_length_1347_cov_58.867111_2 
I9.NODE_721_length_1781_cov_77.522179.1.1699_1 
I9.NODE_721_length_1781_cov_77.522179.1.1699_2 K00540
I9.NODE_726_length_1291_cov_54.353214_1 
I9.NODE_728_length_617_cov_69.627228_1 
I9.NODE_734_length_483_cov_119.983437_1 
I9.NODE_734_length_483_cov_119.983437_2 K03565
I9.NODE_744_length_475_cov_66.673683_1 
I9.NODE_746_length_764_cov_79.908379_1 
I9.NODE_752_length_1797_cov_83.277687.1.1860_1 
I9.NODE_752_length_1797_cov_83.277687.1.1860_2 K02016
I9.NODE_753_length_7359_cov_66.547356.1.2358_1 K02017
I9.NODE_753_length_7359_cov_66.547356.1.2358_2 
I9.NODE_753_length_7359_cov_66.547356.1.2358_3 K02018
I9.NODE_753_length_7359_cov_66.547356.1.2358_4 
I9.NODE_753_length_7359_cov_66.547356.1.2358_5 
I9.NODE_753_length_7359_cov_66.547356.2678.4413_1 
I9.NODE_753_length_7359_cov_66.547356.2678.4413_2 
I9.NODE_753_length_7359_cov_66.547356.4424.7035_1 
I9.NODE_753_length_7359_cov_66.547356.4424.7035_2 
I9.NODE_753_length_7359_cov_66.547356.4424.7035_3 K03892
I9.NODE_753_length_7359_cov_66.547356.4424.7035_4 
I9.NODE_753_length_7359_cov_66.547356.4424.7035_5 
I9.NODE_753_length_7359_cov_66.547356.4424.7035_6 
I9.NODE_768_length_958_cov_124.188934_1 K00937
I9.NODE_76_length_1569_cov_116.709366_1 
I9.NODE_76_length_1569_cov_116.709366_2 K01269
I9.NODE_772_length_3207_cov_58.729031_1 K07137
I9.NODE_772_length_3207_cov_58.729031_2 
I9.NODE_772_length_3207_cov_58.729031_3 
I9.NODE_782_length_409_cov_114.097801_1 K02823
I9.NODE_787_length_377_cov_112.429710.13.443_1 K00240
I9.NODE_794_length_2414_cov_73.276718_1 
I9.NODE_794_length_2414_cov_73.276718_2 K07160
I9.NODE_794_length_2414_cov_73.276718_3 
I9.NODE_79_length_867_cov_94.876587_1 K01008
I9.NODE_7_length_563_cov_154.666077_1 
I9.NODE_801_length_535_cov_106.005608_1 
I9.NODE_803_length_1908_cov_53.536686_1 
I9.NODE_803_length_1908_cov_53.536686_2 
I9.NODE_803_length_1908_cov_53.536686_3 
I9.NODE_804_length_2898_cov_52.576603.6.2964_1 K01952
I9.NODE_809_length_1311_cov_52.796337_1 
I9.NODE_809_length_1311_cov_52.796337_2 K03431
I9.NODE_813_length_4700_cov_58.002979.1.2086_1 
I9.NODE_813_length_4700_cov_58.002979.1.2086_2 
I9.NODE_813_length_4700_cov_58.002979.1.2086_3 
I9.NODE_813_length_4700_cov_58.002979.1.2086_4 
I9.NODE_813_length_4700_cov_58.002979.2099.4766_1 
I9.NODE_813_length_4700_cov_58.002979.2099.4766_2 K04564
I9.NODE_813_length_4700_cov_58.002979.2099.4766_3 
I9.NODE_813_length_4700_cov_58.002979.2099.4766_4 
I9.NODE_816_length_11710_cov_58.481384.1659.8600_1 K06911
I9.NODE_816_length_11710_cov_58.481384.1659.8600_2 K12600
I9.NODE_816_length_11710_cov_58.481384.1659.8600_3 
I9.NODE_816_length_11710_cov_58.481384.1659.8600_4 
I9.NODE_816_length_11710_cov_58.481384.1659.8600_5 K05786
I9.NODE_816_length_11710_cov_58.481384.1659.8600_6 
I9.NODE_816_length_11710_cov_58.481384.8617.9302_1 
I9.NODE_816_length_11710_cov_58.481384.88.1648_1 
I9.NODE_816_length_11710_cov_58.481384.88.1648_2 
I9.NODE_816_length_11710_cov_58.481384.9315.11743_1 
I9.NODE_816_length_11710_cov_58.481384.9315.11743_2 K01847
I9.NODE_817_length_533_cov_102.317070_1 
I9.NODE_819_length_511_cov_147.178085_1 
I9.NODE_819_length_511_cov_147.178085_2 
I9.NODE_829_length_2630_cov_65.492775_1 
I9.NODE_829_length_2630_cov_65.492775_2 K01939
I9.NODE_829_length_2630_cov_65.492775_3 
I9.NODE_82_length_587_cov_147.333908_1 
I9.NODE_833_length_657_cov_110.330292_1 
I9.NODE_835_length_604_cov_99.942055_1 
I9.NODE_836_length_1673_cov_61.581589_1 K03756
I9.NODE_836_length_1673_cov_61.581589_2 
I9.NODE_839_length_812_cov_74.121918_1 
I9.NODE_84_length_530_cov_150.839630_1 
I9.NODE_854_length_2001_cov_69.677162_1 
I9.NODE_854_length_2001_cov_69.677162_2 
I9.NODE_854_length_2001_cov_69.677162_3 
I9.NODE_865_length_1853_cov_52.909336.1.575_1 
I9.NODE_865_length_1853_cov_52.909336.1.575_2 
I9.NODE_865_length_1853_cov_52.909336.586.1919_1 
I9.NODE_865_length_1853_cov_52.909336.586.1919_2 
I9.NODE_870_length_889_cov_65.031494_1 K04042
I9.NODE_871_length_1486_cov_116.752357_1 
I9.NODE_871_length_1486_cov_116.752357_2 K01449
I9.NODE_878_length_367_cov_60.732971_1 
I9.NODE_87_length_500_cov_140.009995_1 K00609
I9.NODE_882_length_420_cov_142.811905_1 
I9.NODE_882_length_420_cov_142.811905_2 
I9.NODE_883_length_595_cov_57.480671_1 
I9.NODE_884_length_4935_cov_58.516918.1134.5001_1 
I9.NODE_884_length_4935_cov_58.516918.1134.5001_2 
I9.NODE_884_length_4935_cov_58.516918.1134.5001_3 
I9.NODE_884_length_4935_cov_58.516918.1134.5001_4 K03497
I9.NODE_900_length_391_cov_68.368286_1 
I9.NODE_907_length_433_cov_82.759819_1 
I9.NODE_914_length_592_cov_85.113174_1 K02601
I9.NODE_915_length_549_cov_57.639343_1 
I9.NODE_919_length_1386_cov_56.505772_1 
I9.NODE_919_length_1386_cov_56.505772_2 
I9.NODE_919_length_1386_cov_56.505772_3 
I9.NODE_920_length_1995_cov_70.914284.158.2061_1 
I9.NODE_920_length_1995_cov_70.914284.158.2061_2 
I9.NODE_925_length_666_cov_119.496994_1 K00526
I9.NODE_927_length_25990_cov_72.286415_1 
I9.NODE_927_length_25990_cov_72.286415_10 
I9.NODE_927_length_25990_cov_72.286415_11 
I9.NODE_927_length_25990_cov_72.286415_12 
I9.NODE_927_length_25990_cov_72.286415_13 
I9.NODE_927_length_25990_cov_72.286415_14 K07016
I9.NODE_927_length_25990_cov_72.286415_15 
I9.NODE_927_length_25990_cov_72.286415_16 
I9.NODE_927_length_25990_cov_72.286415_17 
I9.NODE_927_length_25990_cov_72.286415_18 K06921
I9.NODE_927_length_25990_cov_72.286415_19 
I9.NODE_927_length_25990_cov_72.286415_2 
I9.NODE_927_length_25990_cov_72.286415_20 
I9.NODE_927_length_25990_cov_72.286415_3 
I9.NODE_927_length_25990_cov_72.286415_4 
I9.NODE_927_length_25990_cov_72.286415_5 
I9.NODE_927_length_25990_cov_72.286415_6 
I9.NODE_927_length_25990_cov_72.286415_7 
I9.NODE_927_length_25990_cov_72.286415_8 
I9.NODE_927_length_25990_cov_72.286415_9 
I9.NODE_92_length_535_cov_136.768219.1.594_1 
I9.NODE_931_length_392_cov_157.280609_1 
I9.NODE_934_length_875_cov_53.037716.277.919_1 
I9.NODE_938_length_413_cov_124.506050_1 
I9.NODE_938_length_413_cov_124.506050_2 
I9.NODE_93_length_3115_cov_67.264847.1.732_1 
I9.NODE_93_length_3115_cov_67.264847.1090.3181_1 
I9.NODE_93_length_3115_cov_67.264847.1090.3181_2 K03637
I9.NODE_93_length_3115_cov_67.264847.1090.3181_3 K03216
I9.NODE_93_length_3115_cov_67.264847.1090.3181_4 
I9.NODE_946_length_616_cov_113.988640_1 K03544
I9.NODE_955_length_3300_cov_56.456364_1 
I9.NODE_955_length_3300_cov_56.456364_2 
I9.NODE_955_length_3300_cov_56.456364_3 
I9.NODE_955_length_3300_cov_56.456364_4 
I9.NODE_964_length_1427_cov_55.617378.7.1493_1 
I9.NODE_964_length_1427_cov_55.617378.7.1493_2 K03624
I9.NODE_96_length_1520_cov_66.145393.36.1586_1 
I9.NODE_96_length_1520_cov_66.145393.36.1586_2 
I9.NODE_970_length_759_cov_62.260868_1 
I9.NODE_970_length_759_cov_62.260868_2 
I9.NODE_977_length_493_cov_69.894524_1 
I9.NODE_977_length_493_cov_69.894524_2 
I9.NODE_982_length_724_cov_62.208565.19.790_1 
I9.NODE_984_length_506_cov_104.403160_1 
I9.NODE_987_length_819_cov_55.677654_1 
I9.NODE_993_length_353_cov_119.552406_1 
I9.NODE_994_length_1514_cov_56.976223.11.1580_1 K01887
I9.NODE_994_length_1514_cov_56.976223.11.1580_2 
I9.NODE_998_length_457_cov_71.374176_1 K01358
