# Supplementary material for: Genome resolved analysis of a premature infant gut microbial community reveals a Varibaculum cambriense genome and a shift towards fermentation-based metabolism during the third week of life
Source: Microbiome. 2013 Dec 17;1:30. doi: 10.1186/2049-2618-1-30 (PMC4177395; doi:10.1186/2049-2618-1-30)
Supplement: Additional file 6 — EMIRGE reconstructed 16S rRNA gene sequences. [file 2049-2618-1-30-S6.zip › af6_kegg_annotations/Veillonella_sp._-_Species_B.ko]

I1.NODE_256_length_1061_cov_309.413757_1 
I10.NODE_1005_length_5158_cov_39.044010_1 
I10.NODE_1005_length_5158_cov_39.044010_2 K01153
I10.NODE_1005_length_5158_cov_39.044010_3 K01154
I10.NODE_1005_length_5158_cov_39.044010_4 
I10.NODE_1163_length_365_cov_521.386292_1 K02358
I10.NODE_1366_length_595_cov_59.884033_1 
I10.NODE_1422_length_1012_cov_43.260868_1 
I10.NODE_1621_length_2892_cov_39.294952.18.2940_1 K01662
I10.NODE_1621_length_2892_cov_39.294952.18.2940_2 K13638
I10.NODE_1621_length_2892_cov_39.294952.18.2940_3 K02963
I10.NODE_2059_length_1015_cov_38.789162_1 
I10.NODE_2093_length_8938_cov_39.068920.15.8986_1 K07319
I10.NODE_2093_length_8938_cov_39.068920.15.8986_2 K00558
I10.NODE_2093_length_8938_cov_39.068920.15.8986_3 
I10.NODE_2093_length_8938_cov_39.068920.15.8986_4 
I10.NODE_2093_length_8938_cov_39.068920.15.8986_5 
I10.NODE_2093_length_8938_cov_39.068920.15.8986_6 
I10.NODE_2093_length_8938_cov_39.068920.15.8986_7 
I10.NODE_2093_length_8938_cov_39.068920.15.8986_8 
I10.NODE_2100_length_1770_cov_40.189266_1 
I10.NODE_2100_length_1770_cov_40.189266_2 
I10.NODE_2376_length_508_cov_41.324802_1 K01928
I10.NODE_2390_length_367_cov_40.316078_1 K05311
I10.NODE_2393_length_12183_cov_42.861694_1 
I10.NODE_2393_length_12183_cov_42.861694_10 
I10.NODE_2393_length_12183_cov_42.861694_11 K01854
I10.NODE_2393_length_12183_cov_42.861694_12 K00996
I10.NODE_2393_length_12183_cov_42.861694_2 K01784
I10.NODE_2393_length_12183_cov_42.861694_3 
I10.NODE_2393_length_12183_cov_42.861694_4 
I10.NODE_2393_length_12183_cov_42.861694_5 K07271
I10.NODE_2393_length_12183_cov_42.861694_6 
I10.NODE_2393_length_12183_cov_42.861694_7 K02840
I10.NODE_2393_length_12183_cov_42.861694_8 
I10.NODE_2393_length_12183_cov_42.861694_9 
I10.NODE_2604_length_663_cov_39.030167_1 
I10.NODE_2604_length_663_cov_39.030167_2 
I10.NODE_2830_length_473_cov_175.139542_1 K09686
I10.NODE_3355_length_448_cov_43.810268_1 
I10.NODE_373_length_3130_cov_39.174442_1 K02016
I10.NODE_373_length_3130_cov_39.174442_2 K02015
I10.NODE_373_length_3130_cov_39.174442_3 K02013
I10.NODE_402_length_9092_cov_40.483501_1 
I10.NODE_402_length_9092_cov_40.483501_2 K07326
I10.NODE_4578_length_1204_cov_40.831394.14.1252_1 
I10.NODE_4578_length_1204_cov_40.831394.14.1252_2 
I10.NODE_514_length_526_cov_42.773766.21.574_1 
I10.NODE_604_length_357_cov_52.033615_1 K02835
I10.NODE_604_length_357_cov_52.033615_2 
I10.NODE_641_length_25193_cov_41.038898.21.25241_1 
I10.NODE_641_length_25193_cov_41.038898.21.25241_10 
I10.NODE_641_length_25193_cov_41.038898.21.25241_11 
I10.NODE_641_length_25193_cov_41.038898.21.25241_12 
I10.NODE_641_length_25193_cov_41.038898.21.25241_13 
I10.NODE_641_length_25193_cov_41.038898.21.25241_14 
I10.NODE_641_length_25193_cov_41.038898.21.25241_2 K01756
I10.NODE_641_length_25193_cov_41.038898.21.25241_3 
I10.NODE_641_length_25193_cov_41.038898.21.25241_4 
I10.NODE_641_length_25193_cov_41.038898.21.25241_5 K04096
I10.NODE_641_length_25193_cov_41.038898.21.25241_6 
I10.NODE_641_length_25193_cov_41.038898.21.25241_7 
I10.NODE_641_length_25193_cov_41.038898.21.25241_8 
I10.NODE_641_length_25193_cov_41.038898.21.25241_9 
I10.NODE_661_length_2235_cov_40.598660_1 
I10.NODE_661_length_2235_cov_40.598660_2 
I10.NODE_661_length_2235_cov_40.598660_3 
I10.NODE_661_length_2235_cov_40.598660_4 K01643
I10.NODE_977_length_3330_cov_39.325825_1 
I10.NODE_977_length_3330_cov_39.325825_2 K06915
I10.NODE_977_length_3330_cov_39.325825_3 
I11.NODE_10209_length_467_cov_61.100643_1 
I11.NODE_10209_length_467_cov_61.100643_2 
I11.NODE_10244_length_704_cov_34.090908.238.732_1 K02020
I11.NODE_10249_length_442_cov_41.839367_1 
I11.NODE_10269_length_387_cov_38.147285_1 
I11.NODE_10289_length_1718_cov_44.725262_1 
I11.NODE_10309_length_695_cov_47.248920_1 
I11.NODE_10342_length_910_cov_58.312088.1.731_1 K01808
I11.NODE_10342_length_910_cov_58.312088.1.731_2 
I11.NODE_10382_length_3786_cov_36.929214_1 
I11.NODE_10385_length_383_cov_41.798954_1 K07099
I11.NODE_10410_length_1818_cov_46.443344.1.1822_1 
I11.NODE_10410_length_1818_cov_46.443344.1.1822_2 
I11.NODE_10410_length_1818_cov_46.443344.1.1822_3 K08325
I11.NODE_10410_length_1818_cov_46.443344.1.1822_4 
I11.NODE_10420_length_702_cov_34.978634_1 K01463
I11.NODE_10443_length_776_cov_37.881443_1 K07024
I11.NODE_10452_length_419_cov_41.267303_1 
I11.NODE_10478_length_2977_cov_35.433659.1.2911_1 
I11.NODE_10478_length_2977_cov_35.433659.1.2911_2 K03723
I11.NODE_10528_length_834_cov_37.611511.53.862_1 K10026
I11.NODE_10548_length_972_cov_34.420780_1 K00965
I11.NODE_10548_length_972_cov_34.420780_2 K03574
I11.NODE_10556_length_849_cov_36.608952_1 K06147
I11.NODE_10576_length_527_cov_42.529411_1 K12264
I11.NODE_10584_length_1356_cov_39.117256_1 
I11.NODE_10585_length_1068_cov_31.758427.71.1096_1 K01754
I11.NODE_10586_length_1431_cov_36.670162_1 K07393
I11.NODE_10612_length_1311_cov_40.809307.1.1266_1 
I11.NODE_10612_length_1311_cov_40.809307.1.1266_2 
I11.NODE_10628_length_2078_cov_33.420116_1 K01870
I11.NODE_10628_length_2078_cov_33.420116_2 
I11.NODE_10640_length_2107_cov_31.420504_1 K01523
I11.NODE_10640_length_2107_cov_31.420504_2 K11755
I11.NODE_10640_length_2107_cov_31.420504_3 K02500
I11.NODE_10640_length_2107_cov_31.420504_4 K01814
I11.NODE_1065_length_1531_cov_45.767471_1 K08384
I11.NODE_10680_length_380_cov_33.052631_1 K02031
I11.NODE_10692_length_413_cov_34.414043_1 
I11.NODE_10694_length_823_cov_38.818954_1 K00878
I11.NODE_10694_length_823_cov_38.818954_2 K00941
I11.NODE_10705_length_1112_cov_40.196941_1 
I11.NODE_10705_length_1112_cov_40.196941_2 
I11.NODE_10705_length_1112_cov_40.196941_3 
I11.NODE_10706_length_1783_cov_31.053282_1 
I11.NODE_10706_length_1783_cov_31.053282_2 K01436
I11.NODE_10706_length_1783_cov_31.053282_3 
I11.NODE_10722_length_1649_cov_40.787750_1 
I11.NODE_10739_length_758_cov_32.671505_1 K08300
I11.NODE_10752_length_388_cov_52.657215_1 
I11.NODE_10769_length_556_cov_31.836330_1 K01652
I11.NODE_10810_length_387_cov_33.875969_1 K01938
I11.NODE_10830_length_1264_cov_33.484970_1 
I11.NODE_10866_length_1145_cov_37.591267.1.1101_1 K10441
I11.NODE_10896_length_978_cov_38.543968_1 K00540
I11.NODE_10900_length_1478_cov_32.642761_1 
I11.NODE_10900_length_1478_cov_32.642761_2 
I11.NODE_10903_length_563_cov_42.953819_1 K01835
I11.NODE_1091_length_431_cov_49.027843_1 
I11.NODE_10930_length_3020_cov_40.553642_1 
I11.NODE_10930_length_3020_cov_40.553642_2 
I11.NODE_10930_length_3020_cov_40.553642_3 
I11.NODE_10930_length_3020_cov_40.553642_4 
I11.NODE_10935_length_927_cov_35.843582_1 K03639
I11.NODE_10942_length_4365_cov_40.114319_1 K01889
I11.NODE_10942_length_4365_cov_40.114319_2 
I11.NODE_10942_length_4365_cov_40.114319_3 K02004
I11.NODE_10942_length_4365_cov_40.114319_4 K02003
I11.NODE_10942_length_4365_cov_40.114319_5 K02005
I11.NODE_10953_length_568_cov_38.609154_1 
I11.NODE_10959_length_5675_cov_38.518414.294.5703_1 K07456
I11.NODE_10959_length_5675_cov_38.518414.294.5703_2 K08303
I11.NODE_10959_length_5675_cov_38.518414.294.5703_3 
I11.NODE_10979_length_1915_cov_31.349869_1 
I11.NODE_10979_length_1915_cov_31.349869_2 K00768
I11.NODE_10979_length_1915_cov_31.349869_3 K04517
I11.NODE_11011_length_2354_cov_37.971962_1 K02551
I11.NODE_11042_length_2083_cov_35.640903_1 
I11.NODE_11042_length_2083_cov_35.640903_2 K06967
I11.NODE_11042_length_2083_cov_35.640903_3 
I11.NODE_11060_length_1650_cov_33.764847.951.1678_1 K00231
I11.NODE_1108_length_425_cov_32.049412_1 K02230
I11.NODE_11112_length_922_cov_31.874187_1 K01599
I11.NODE_11139_length_1286_cov_36.358475_1 K00763
I11.NODE_11139_length_1286_cov_36.358475_2 K01916
I11.NODE_11164_length_8075_cov_34.059319.1.3684_1 K00013
I11.NODE_11164_length_8075_cov_34.059319.1.3684_2 K00765
I11.NODE_11164_length_8075_cov_34.059319.3940.8103_1 
I11.NODE_11164_length_8075_cov_34.059319.3940.8103_2 K03823
I11.NODE_11164_length_8075_cov_34.059319.3940.8103_3 
I11.NODE_11164_length_8075_cov_34.059319.3940.8103_4 
I11.NODE_11164_length_8075_cov_34.059319.3940.8103_5 
I11.NODE_11191_length_494_cov_45.781376_1 
I11.NODE_11191_length_494_cov_45.781376_2 
I11.NODE_11196_length_827_cov_31.550180_1 K04656
I11.NODE_11210_length_503_cov_43.497017_1 K07644
I11.NODE_11222_length_921_cov_32.909882.30.949_1 
I11.NODE_11239_length_569_cov_44.003513_1 K05613
I11.NODE_1124_length_4004_cov_47.339409_1 
I11.NODE_1124_length_4004_cov_47.339409_2 K01487
I11.NODE_1124_length_4004_cov_47.339409_3 K06901
I11.NODE_11266_length_730_cov_31.661644_1 
I11.NODE_11288_length_774_cov_48.463825_1 
I11.NODE_11288_length_774_cov_48.463825_2 
I11.NODE_11296_length_488_cov_32.559425_1 K01619
I11.NODE_11298_length_822_cov_34.222630.1.785_1 K00611
I11.NODE_11298_length_822_cov_34.222630.1.785_2 K00145
I11.NODE_11302_length_1073_cov_46.460392_1 K03319
I11.NODE_11311_length_765_cov_42.968628_1 K03501
I11.NODE_11311_length_765_cov_42.968628_2 
I11.NODE_11313_length_424_cov_46.000000_1 
I11.NODE_11314_length_842_cov_60.516628_1 
I11.NODE_11314_length_842_cov_60.516628_2 
I11.NODE_11339_length_693_cov_47.424244_1 
I11.NODE_11339_length_693_cov_47.424244_2 
I11.NODE_11347_length_2133_cov_35.638069_1 K08161
I11.NODE_11347_length_2133_cov_35.638069_2 
I11.NODE_11351_length_388_cov_46.154640_1 
I11.NODE_11357_length_674_cov_37.934719_1 K04654
I11.NODE_11370_length_665_cov_41.013535_1 
I11.NODE_11400_length_4236_cov_31.377243_1 K07043
I11.NODE_11400_length_4236_cov_31.377243_2 K02337
I11.NODE_1151_length_634_cov_52.853313_1 
I11.NODE_11653_length_663_cov_30.941177_1 K01129
I11.NODE_11774_length_1695_cov_32.272568.58.1723_1 K07160
I11.NODE_11774_length_1695_cov_32.272568.58.1723_2 
I11.NODE_11787_length_1956_cov_47.008690.1.1957_1 
I11.NODE_11787_length_1956_cov_47.008690.1.1957_2 
I11.NODE_11787_length_1956_cov_47.008690.1.1957_3 
I11.NODE_11797_length_473_cov_46.788582_1 
I11.NODE_11797_length_473_cov_46.788582_2 
I11.NODE_11813_length_664_cov_38.753014_1 K00868
I11.NODE_11829_length_494_cov_36.056679_1 
I11.NODE_11829_length_494_cov_36.056679_2 
I11.NODE_11891_length_444_cov_33.545044_1 K03147
I11.NODE_11903_length_1303_cov_46.065235_1 
I11.NODE_11903_length_1303_cov_46.065235_2 
I11.NODE_11914_length_686_cov_38.934402_1 K03703
I11.NODE_11918_length_1125_cov_31.622223.204.1153_1 
I11.NODE_11918_length_1125_cov_31.622223.204.1153_2 
I11.NODE_1191_length_659_cov_37.807285_1 
I11.NODE_11931_length_1699_cov_34.522659.1.1671_1 
I11.NODE_11931_length_1699_cov_34.522659.1.1671_2 
I11.NODE_11931_length_1699_cov_34.522659.1.1671_3 
I11.NODE_11936_length_865_cov_31.549133_1 
I11.NODE_11937_length_460_cov_54.130436_1 
I11.NODE_11943_length_896_cov_31.238840_1 K00626
I11.NODE_11943_length_896_cov_31.238840_2 
I11.NODE_11972_length_1154_cov_35.700172.1.1119_1 K02346
I11.NODE_11979_length_494_cov_33.206478_1 K03311
I11.NODE_11991_length_874_cov_39.144165.1.863_1 K00525
I11.NODE_11997_length_1248_cov_33.144230_1 K03781
I11.NODE_11997_length_1248_cov_33.144230_2 
I11.NODE_12008_length_1388_cov_32.126080_1 
I11.NODE_12010_length_816_cov_33.112743_1 
I11.NODE_12010_length_816_cov_33.112743_2 
I11.NODE_12024_length_2161_cov_37.959278_1 K01516
I11.NODE_12024_length_2161_cov_37.959278_2 K00989
I11.NODE_12024_length_2161_cov_37.959278_3 
I11.NODE_12029_length_1098_cov_36.331512_1 K00842
I11.NODE_12040_length_2007_cov_31.930742_1 K06350
I11.NODE_12040_length_2007_cov_31.930742_2 K06351
I11.NODE_12109_length_1007_cov_46.486595_1 
I11.NODE_12109_length_1007_cov_46.486595_2 
I11.NODE_12109_length_1007_cov_46.486595_3 
I11.NODE_12117_length_1121_cov_31.229259.355.1149_1 
I11.NODE_12117_length_1121_cov_31.229259.355.1149_2 K03629
I11.NODE_12161_length_389_cov_36.483292_1 
I11.NODE_12166_length_2074_cov_32.422371.1.2058_1 
I11.NODE_1253_length_667_cov_52.859070_1 
I11.NODE_12567_length_3771_cov_40.627419.29.3799_1 K04026
I11.NODE_12567_length_3771_cov_40.627419.29.3799_2 
I11.NODE_12567_length_3771_cov_40.627419.29.3799_3 
I11.NODE_12567_length_3771_cov_40.627419.29.3799_4 K04027
I11.NODE_12567_length_3771_cov_40.627419.29.3799_5 
I11.NODE_12567_length_3771_cov_40.627419.29.3799_6 K04024
I11.NODE_12567_length_3771_cov_40.627419.29.3799_7 
I11.NODE_12828_length_593_cov_32.728500_1 
I11.NODE_1283_length_1022_cov_45.130138_1 K01609
I11.NODE_12966_length_2155_cov_34.033875_1 
I11.NODE_12966_length_2155_cov_34.033875_2 K02006
I11.NODE_12966_length_2155_cov_34.033875_3 K02008
I11.NODE_13019_length_1011_cov_43.052422.1.828_1 
I11.NODE_13224_length_462_cov_36.303032_1 K01870
I11.NODE_13258_length_2436_cov_34.467159.1.2152_1 K02190
I11.NODE_13258_length_2436_cov_34.467159.1.2152_2 
I11.NODE_13258_length_2436_cov_34.467159.1.2152_3 
I11.NODE_1329_length_556_cov_39.969425_1 
I11.NODE_13478_length_443_cov_48.117382_1 K03631
I11.NODE_1362_length_1083_cov_33.621422_1 
I11.NODE_1362_length_1083_cov_33.621422_2 
I11.NODE_1363_length_2282_cov_55.826031_1 
I11.NODE_1363_length_2282_cov_55.826031_2 
I11.NODE_1412_length_8036_cov_36.709309.5171.8064_1 K06962
I11.NODE_1412_length_8036_cov_36.709309.5171.8064_2 K03218
I11.NODE_1412_length_8036_cov_36.709309.5171.8064_3 K11145
I11.NODE_1412_length_8036_cov_36.709309.5171.8064_4 K01883
I11.NODE_1464_length_1490_cov_62.582550_1 K07032
I11.NODE_1464_length_1490_cov_62.582550_2 
I11.NODE_1464_length_1490_cov_62.582550_3 
I11.NODE_1482_length_2851_cov_49.798317_1 K12573
I11.NODE_1482_length_2851_cov_49.798317_2 K03664
I11.NODE_1501_length_3132_cov_43.227013_1 K00100
I11.NODE_1501_length_3132_cov_43.227013_2 K04021
I11.NODE_1510_length_680_cov_56.980881_1 
I11.NODE_1510_length_680_cov_56.980881_2 
I11.NODE_1510_length_680_cov_56.980881_3 
I11.NODE_1528_length_8151_cov_50.468040_1 
I11.NODE_1528_length_8151_cov_50.468040_10 
I11.NODE_1528_length_8151_cov_50.468040_11 K06919
I11.NODE_1528_length_8151_cov_50.468040_12 
I11.NODE_1528_length_8151_cov_50.468040_13 
I11.NODE_1528_length_8151_cov_50.468040_14 
I11.NODE_1528_length_8151_cov_50.468040_15 
I11.NODE_1528_length_8151_cov_50.468040_2 
I11.NODE_1528_length_8151_cov_50.468040_3 
I11.NODE_1528_length_8151_cov_50.468040_4 
I11.NODE_1528_length_8151_cov_50.468040_5 
I11.NODE_1528_length_8151_cov_50.468040_6 
I11.NODE_1528_length_8151_cov_50.468040_7 
I11.NODE_1528_length_8151_cov_50.468040_8 
I11.NODE_1528_length_8151_cov_50.468040_9 
I11.NODE_159_length_1962_cov_60.252804_1 
I11.NODE_159_length_1962_cov_60.252804_2 
I11.NODE_1615_length_1129_cov_42.096546_1 
I11.NODE_1615_length_1129_cov_42.096546_2 K09771
I11.NODE_1640_length_16388_cov_54.103062_1 
I11.NODE_1640_length_16388_cov_54.103062_10 K01338
I11.NODE_1640_length_16388_cov_54.103062_11 
I11.NODE_1640_length_16388_cov_54.103062_12 
I11.NODE_1640_length_16388_cov_54.103062_13 K07497
I11.NODE_1640_length_16388_cov_54.103062_2 
I11.NODE_1640_length_16388_cov_54.103062_3 
I11.NODE_1640_length_16388_cov_54.103062_4 K10352
I11.NODE_1640_length_16388_cov_54.103062_5 
I11.NODE_1640_length_16388_cov_54.103062_6 
I11.NODE_1640_length_16388_cov_54.103062_7 
I11.NODE_1640_length_16388_cov_54.103062_8 
I11.NODE_1640_length_16388_cov_54.103062_9 
I11.NODE_1650_length_641_cov_52.184086_1 
I11.NODE_1650_length_641_cov_52.184086_2 
I11.NODE_1762_length_1820_cov_43.323078.1007.1848_1 K02238
I11.NODE_1813_length_528_cov_72.130684_1 
I11.NODE_1819_length_3429_cov_55.791775_1 
I11.NODE_1819_length_3429_cov_55.791775_2 
I11.NODE_1819_length_3429_cov_55.791775_3 K00599
I11.NODE_1819_length_3429_cov_55.791775_4 
I11.NODE_1819_length_3429_cov_55.791775_5 
I11.NODE_1852_length_619_cov_50.513733_1 
I11.NODE_1873_length_541_cov_34.977818_1 
I11.NODE_1923_length_936_cov_44.762821_1 
I11.NODE_192_length_707_cov_80.676094.1.551_1 
I11.NODE_2012_length_492_cov_48.319107.1.469_1 
I11.NODE_2124_length_1100_cov_49.562729_1 K01653
I11.NODE_2124_length_1100_cov_49.562729_2 
I11.NODE_2129_length_1360_cov_48.871323_1 
I11.NODE_2129_length_1360_cov_48.871323_2 K04485
I11.NODE_212_length_1355_cov_50.177120_1 
I11.NODE_2132_length_2970_cov_57.282829.1.2988_1 
I11.NODE_2132_length_2970_cov_57.282829.1.2988_2 
I11.NODE_2132_length_2970_cov_57.282829.1.2988_3 
I11.NODE_2132_length_2970_cov_57.282829.1.2988_4 
I11.NODE_2151_length_3460_cov_43.249420.1.2094_1 K03696
I11.NODE_2151_length_3460_cov_43.249420.1.2094_2 
I11.NODE_2229_length_5726_cov_47.260216.1.3917_1 
I11.NODE_2229_length_5726_cov_47.260216.1.3917_2 
I11.NODE_2229_length_5726_cov_47.260216.1.3917_3 K13530
I11.NODE_2229_length_5726_cov_47.260216.1.3917_4 K03779
I11.NODE_2229_length_5726_cov_47.260216.1.3917_5 K03780
I11.NODE_2229_length_5726_cov_47.260216.4238.5754_1 
I11.NODE_2229_length_5726_cov_47.260216.4238.5754_2 
I11.NODE_2283_length_9587_cov_48.708145_1 
I11.NODE_2283_length_9587_cov_48.708145_2 
I11.NODE_2283_length_9587_cov_48.708145_3 
I11.NODE_2283_length_9587_cov_48.708145_4 
I11.NODE_2435_length_931_cov_36.041889_1 
I11.NODE_2435_length_931_cov_36.041889_2 
I11.NODE_2467_length_522_cov_31.699234_1 K01740
I11.NODE_2558_length_1882_cov_53.060574_1 K00432
I11.NODE_2558_length_1882_cov_53.060574_2 
I11.NODE_2586_length_743_cov_47.960968_1 
I11.NODE_2658_length_1482_cov_52.754387_1 
I11.NODE_2658_length_1482_cov_52.754387_2 
I11.NODE_267_length_2499_cov_50.611843.59.2527_1 
I11.NODE_267_length_2499_cov_50.611843.59.2527_2 K06889
I11.NODE_267_length_2499_cov_50.611843.59.2527_3 
I11.NODE_2738_length_1860_cov_56.221504_1 
I11.NODE_2738_length_1860_cov_56.221504_2 
I11.NODE_2738_length_1860_cov_56.221504_3 K09824
I11.NODE_2810_length_678_cov_60.830383_1 
I11.NODE_2822_length_5643_cov_42.244553.1.5242_1 
I11.NODE_2822_length_5643_cov_42.244553.1.5242_2 
I11.NODE_2932_length_409_cov_38.171150_1 
I11.NODE_3055_length_544_cov_40.386028_1 
I11.NODE_3055_length_544_cov_40.386028_2 
I11.NODE_3195_length_530_cov_49.752831_1 
I11.NODE_3195_length_530_cov_49.752831_2 K02933
I11.NODE_3367_length_902_cov_45.792683_1 K00265
I11.NODE_3402_length_556_cov_59.359711_1 
I11.NODE_3402_length_556_cov_59.359711_2 K07005
I11.NODE_3628_length_1680_cov_45.444641.1.1694_1 K03708
I11.NODE_3628_length_1680_cov_45.444641.1.1694_2 
I11.NODE_3628_length_1680_cov_45.444641.1.1694_3 K00936
I11.NODE_3702_length_7076_cov_41.752403_1 
I11.NODE_3702_length_7076_cov_41.752403_2 K01091
I11.NODE_3702_length_7076_cov_41.752403_3 
I11.NODE_3702_length_7076_cov_41.752403_4 
I11.NODE_3702_length_7076_cov_41.752403_5 K07034
I11.NODE_3702_length_7076_cov_41.752403_6 
I11.NODE_3702_length_7076_cov_41.752403_7 
I11.NODE_3768_length_728_cov_56.486263_1 
I11.NODE_3768_length_728_cov_56.486263_2 
I11.NODE_3812_length_1161_cov_55.495262_1 
I11.NODE_3812_length_1161_cov_55.495262_2 
I11.NODE_3865_length_858_cov_48.895103_1 K06180
I11.NODE_3887_length_383_cov_56.673630_1 
I11.NODE_3890_length_3012_cov_44.062084_1 
I11.NODE_3890_length_3012_cov_44.062084_2 
I11.NODE_3890_length_3012_cov_44.062084_3 
I11.NODE_3890_length_3012_cov_44.062084_4 
I11.NODE_3890_length_3012_cov_44.062084_5 
I11.NODE_3896_length_1648_cov_40.151699_1 
I11.NODE_4008_length_1514_cov_40.112286.1.1321_1 
I11.NODE_4008_length_1514_cov_40.112286.1.1321_2 K01673
I11.NODE_4067_length_716_cov_36.537708_1 
I11.NODE_4067_length_716_cov_36.537708_2 K06895
I11.NODE_4099_length_484_cov_59.105373_1 K00370
I11.NODE_4153_length_2615_cov_49.964054.22.2643_1 
I11.NODE_4153_length_2615_cov_49.964054.22.2643_2 
I11.NODE_4153_length_2615_cov_49.964054.22.2643_3 
I11.NODE_4205_length_2727_cov_34.232124.1.1116_1 
I11.NODE_4205_length_2727_cov_34.232124.1362.2755_1 
I11.NODE_4263_length_570_cov_48.831577_1 K03585
I11.NODE_4271_length_497_cov_58.364185_1 
I11.NODE_4376_length_7025_cov_44.297794.1.5616_1 
I11.NODE_4376_length_7025_cov_44.297794.1.5616_2 
I11.NODE_4376_length_7025_cov_44.297794.1.5616_3 
I11.NODE_4376_length_7025_cov_44.297794.1.5616_4 
I11.NODE_4376_length_7025_cov_44.297794.1.5616_5 
I11.NODE_4376_length_7025_cov_44.297794.1.5616_6 
I11.NODE_4376_length_7025_cov_44.297794.1.5616_7 
I11.NODE_4376_length_7025_cov_44.297794.5651.7053_1 K06153
I11.NODE_442_length_937_cov_57.173958_1 K12984
I11.NODE_442_length_937_cov_57.173958_2 
I11.NODE_4443_length_870_cov_40.251724_1 K06122
I11.NODE_4443_length_870_cov_40.251724_2 
I11.NODE_4449_length_1639_cov_38.283710_1 K01868
I11.NODE_4449_length_1639_cov_38.283710_2 K08196
I11.NODE_4461_length_824_cov_42.583736_1 
I11.NODE_4461_length_824_cov_42.583736_2 
I11.NODE_4515_length_992_cov_37.532257_1 K03431
I11.NODE_4515_length_992_cov_37.532257_2 K01780
I11.NODE_4541_length_519_cov_40.824661_1 
I11.NODE_4612_length_1735_cov_35.214409.730.1256_1 K11710
I11.NODE_4635_length_725_cov_42.171036_1 
I11.NODE_4649_length_692_cov_161.748550.26.720_1 
I11.NODE_4728_length_1694_cov_59.499409_1 
I11.NODE_4728_length_1694_cov_59.499409_2 K00743
I11.NODE_4797_length_628_cov_71.463379.240.656_1 K02302
I11.NODE_4809_length_526_cov_69.971481_1 K02622
I11.NODE_4845_length_1437_cov_35.916492.1.1412_1 
I11.NODE_4845_length_1437_cov_35.916492.1.1412_2 K00599
I11.NODE_4896_length_3818_cov_50.250130.53.3846_1 K02469
I11.NODE_4896_length_3818_cov_50.250130.53.3846_2 K00558
I11.NODE_4896_length_3818_cov_50.250130.53.3846_3 
I11.NODE_4896_length_3818_cov_50.250130.53.3846_4 
I11.NODE_4950_length_1408_cov_41.561081.1.1130_1 K01755
I11.NODE_4952_length_2120_cov_47.045753_1 K01869
I11.NODE_4952_length_2120_cov_47.045753_2 K01493
I11.NODE_4952_length_2120_cov_47.045753_3 K01269
I11.NODE_495_length_676_cov_58.692307_1 
I11.NODE_495_length_676_cov_58.692307_2 
I11.NODE_4973_length_719_cov_34.499306_1 K01749
I11.NODE_4976_length_780_cov_37.328205_1 
I11.NODE_5103_length_638_cov_158.217865.75.666_1 
I11.NODE_5109_length_2322_cov_39.098190_1 K01533
I11.NODE_5129_length_2444_cov_39.384617.1.2449_1 K01681
I11.NODE_5129_length_2444_cov_39.384617.1.2449_2 
I11.NODE_5192_length_1087_cov_37.813248_1 
I11.NODE_5206_length_648_cov_37.594135_1 K07137
I11.NODE_522_length_829_cov_67.792519_1 
I11.NODE_522_length_829_cov_67.792519_2 K02501
I11.NODE_5282_length_2667_cov_31.422197_1 K03296
I11.NODE_532_length_9417_cov_53.706490_1 
I11.NODE_532_length_9417_cov_53.706490_2 K02624
I11.NODE_532_length_9417_cov_53.706490_3 K01685
I11.NODE_532_length_9417_cov_53.706490_4 K00059
I11.NODE_532_length_9417_cov_53.706490_5 K02429
I11.NODE_532_length_9417_cov_53.706490_6 K07046
I11.NODE_532_length_9417_cov_53.706490_7 K01714
I11.NODE_532_length_9417_cov_53.706490_8 K00048
I11.NODE_532_length_9417_cov_53.706490_9 
I11.NODE_5499_length_629_cov_34.484898.89.657_1 K13542
I11.NODE_5520_length_827_cov_37.475212_1 K01012
I11.NODE_5569_length_553_cov_43.327305_1 K00930
I11.NODE_5569_length_553_cov_43.327305_2 K00818
I11.NODE_5599_length_927_cov_59.196331_1 
I11.NODE_5606_length_970_cov_44.519588_1 K06281
I11.NODE_5652_length_536_cov_32.899254_1 
I11.NODE_5662_length_458_cov_56.681221.1.407_1 K01448
I11.NODE_5681_length_1406_cov_37.948792_1 K01955
I11.NODE_5708_length_466_cov_50.339054_1 
I11.NODE_5722_length_526_cov_30.768061_1 
I11.NODE_5742_length_1223_cov_38.691742.1.841_1 K03326
I11.NODE_5746_length_1577_cov_34.042484_1 
I11.NODE_5762_length_2986_cov_40.880108.2578.3014_1 K01010
I11.NODE_5806_length_1026_cov_44.511696_1 
I11.NODE_5806_length_1026_cov_44.511696_2 
I11.NODE_5913_length_456_cov_55.473682_1 
I11.NODE_5993_length_1503_cov_46.793747_1 K03701
I11.NODE_5994_length_1376_cov_42.122093_1 K01890
I11.NODE_6091_length_1102_cov_42.624321_1 
I11.NODE_6091_length_1102_cov_42.624321_2 
I11.NODE_62_length_770_cov_44.483116_1 
I11.NODE_62_length_770_cov_44.483116_2 
I11.NODE_62_length_770_cov_44.483116_3 
I11.NODE_6382_length_376_cov_482.912231_1 K10773
I11.NODE_6458_length_374_cov_128.080215_1 
I11.NODE_6458_length_374_cov_128.080215_2 
I11.NODE_6840_length_435_cov_40.337933_1 
I11.NODE_6994_length_373_cov_255.206436_1 K03735
I11.NODE_7043_length_391_cov_75.132996_1 K01887
I11.NODE_7113_length_431_cov_32.155453_1 
I11.NODE_7188_length_1528_cov_42.073952.1.1540_1 K00075
I11.NODE_7188_length_1528_cov_42.073952.1.1540_2 
I11.NODE_721_length_426_cov_53.204224_1 
I11.NODE_7260_length_374_cov_43.149734_1 
I11.NODE_7289_length_670_cov_44.337315.1.503_1 
I11.NODE_728_length_2145_cov_50.513752_1 K01002
I11.NODE_733_length_2055_cov_50.406811_1 K00358
I11.NODE_733_length_2055_cov_50.406811_2 
I11.NODE_733_length_2055_cov_50.406811_3 
I11.NODE_733_length_2055_cov_50.406811_4 
I11.NODE_740_length_965_cov_71.507774.27.993_1 K01529
I11.NODE_740_length_965_cov_71.507774.27.993_2 
I11.NODE_7434_length_580_cov_31.048275.53.568_1 K01736
I11.NODE_7623_length_3841_cov_31.752409.1.1663_1 
I11.NODE_7623_length_3841_cov_31.752409.1965.3528_1 
I11.NODE_7623_length_3841_cov_31.752409.1965.3528_2 
I11.NODE_7752_length_2055_cov_48.777615.29.2083_1 K00526
I11.NODE_7752_length_2055_cov_48.777615.29.2083_2 
I11.NODE_7752_length_2055_cov_48.777615.29.2083_3 K02348
I11.NODE_7767_length_875_cov_42.835430.25.854_1 
I11.NODE_790_length_666_cov_56.914413_1 
I11.NODE_791_length_4021_cov_42.499130_1 K03453
I11.NODE_791_length_4021_cov_42.499130_2 K09698
I11.NODE_791_length_4021_cov_42.499130_3 K12506
I11.NODE_793_length_940_cov_65.528725_1 
I11.NODE_793_length_940_cov_65.528725_2 
I11.NODE_8022_length_12903_cov_47.074245_1 K07482
I11.NODE_8022_length_12903_cov_47.074245_10 
I11.NODE_8022_length_12903_cov_47.074245_11 
I11.NODE_8022_length_12903_cov_47.074245_12 K01520
I11.NODE_8022_length_12903_cov_47.074245_2 
I11.NODE_8022_length_12903_cov_47.074245_3 K07126
I11.NODE_8022_length_12903_cov_47.074245_4 
I11.NODE_8022_length_12903_cov_47.074245_5 
I11.NODE_8022_length_12903_cov_47.074245_6 
I11.NODE_8022_length_12903_cov_47.074245_7 
I11.NODE_8022_length_12903_cov_47.074245_8 K07485
I11.NODE_8022_length_12903_cov_47.074245_9 
I11.NODE_8042_length_719_cov_61.051460_1 
I11.NODE_8042_length_719_cov_61.051460_2 
I11.NODE_8087_length_2061_cov_32.928188_1 K02072
I11.NODE_8087_length_2061_cov_32.928188_2 K02073
I11.NODE_8087_length_2061_cov_32.928188_3 
I11.NODE_8087_length_2061_cov_32.928188_4 
I11.NODE_8206_length_374_cov_47.540108_1 
I11.NODE_8358_length_517_cov_53.295937.1.457_1 K01464
I11.NODE_8358_length_517_cov_53.295937.1.457_2 
I11.NODE_8395_length_856_cov_33.434578.1.691_1 
I11.NODE_8395_length_856_cov_33.434578.1.691_2 
I11.NODE_858_length_2395_cov_45.891857_1 K00266
I11.NODE_858_length_2395_cov_45.891857_2 
I11.NODE_858_length_2395_cov_45.891857_3 
I11.NODE_858_length_2395_cov_45.891857_4 
I11.NODE_858_length_2395_cov_45.891857_5 
I11.NODE_8781_length_3473_cov_35.261158_1 K00215
I11.NODE_8781_length_3473_cov_35.261158_2 K00133
I11.NODE_8781_length_3473_cov_35.261158_3 K01714
I11.NODE_8781_length_3473_cov_35.261158_4 
I11.NODE_8817_length_525_cov_32.167618_1 
I11.NODE_8817_length_525_cov_32.167618_2 K01356
I11.NODE_8830_length_4278_cov_44.799671_1 
I11.NODE_8830_length_4278_cov_44.799671_2 K01409
I11.NODE_8830_length_4278_cov_44.799671_3 K03789
I11.NODE_8830_length_4278_cov_44.799671_4 
I11.NODE_8830_length_4278_cov_44.799671_5 K06925
I11.NODE_8830_length_4278_cov_44.799671_6 K00946
I11.NODE_8830_length_4278_cov_44.799671_7 K07491
I11.NODE_8841_length_809_cov_35.123608.265.837_1 K01564
I11.NODE_8865_length_4404_cov_48.274750.24.4432_1 K03733
I11.NODE_8865_length_4404_cov_48.274750.24.4432_2 K01154
I11.NODE_8865_length_4404_cov_48.274750.24.4432_3 K03427
I11.NODE_8865_length_4404_cov_48.274750.24.4432_4 
I11.NODE_8865_length_4404_cov_48.274750.24.4432_5 
I11.NODE_8908_length_969_cov_35.448917_1 K03657
I11.NODE_8908_length_969_cov_35.448917_2 K01507
I11.NODE_8_length_2121_cov_57.251766_1 
I11.NODE_8_length_2121_cov_57.251766_2 
I11.NODE_8_length_2121_cov_57.251766_3 
I11.NODE_8_length_2121_cov_57.251766_4 
I11.NODE_9384_length_814_cov_33.396805_1 
I11.NODE_9384_length_814_cov_33.396805_2 
I11.NODE_9386_length_433_cov_32.771362_1 
I11.NODE_9397_length_392_cov_61.614796_1 
I11.NODE_9497_length_419_cov_46.522675_1 K06016
I11.NODE_9497_length_419_cov_46.522675_2 
I11.NODE_9598_length_378_cov_44.645504_1 K01491
I11.NODE_95_length_793_cov_31.639345_1 K03550
I11.NODE_95_length_793_cov_31.639345_2 K03551
I11.NODE_9618_length_2071_cov_39.548046_1 K01911
I11.NODE_9618_length_2071_cov_39.548046_2 K02549
I11.NODE_9618_length_2071_cov_39.548046_3 
I11.NODE_9646_length_495_cov_36.947475_1 
I11.NODE_9658_length_741_cov_34.873146_1 K01739
I11.NODE_9669_length_453_cov_46.841061_1 K03750
I11.NODE_9688_length_709_cov_34.981663_1 
I11.NODE_9705_length_397_cov_31.944584_1 
I11.NODE_9732_length_884_cov_34.780544_1 
I11.NODE_9734_length_434_cov_39.165897_1 
I11.NODE_9734_length_434_cov_39.165897_2 
I11.NODE_9745_length_389_cov_42.293060_1 
I11.NODE_9752_length_1315_cov_32.314068_1 K06921
I11.NODE_9752_length_1315_cov_32.314068_2 
I11.NODE_9812_length_595_cov_36.137814_1 K07806
I11.NODE_9823_length_2299_cov_44.023052.65.2305_1 K08223
I11.NODE_9823_length_2299_cov_44.023052.65.2305_2 
I11.NODE_9823_length_2299_cov_44.023052.65.2305_3 
I11.NODE_9841_length_1322_cov_35.505295_1 K03327
I11.NODE_9841_length_1322_cov_35.505295_2 
I11.NODE_9849_length_386_cov_34.924870_1 
I11.NODE_9849_length_386_cov_34.924870_2 
I11.NODE_9888_length_1324_cov_37.272659.277.1352_1 K03293
I11.NODE_9888_length_1324_cov_37.272659.277.1352_2 
I11.NODE_9888_length_1324_cov_37.272659.277.1352_3 
I12.NODE_10070_length_499_cov_45.258518_1 K01775
I12.NODE_10308_length_665_cov_34.288723_1 
I12.NODE_10313_length_444_cov_35.772522_1 
I12.NODE_1032_length_399_cov_33.303257_1 
I12.NODE_10406_length_972_cov_34.748970_1 
I12.NODE_10494_length_1098_cov_39.704006_1 
I12.NODE_10608_length_816_cov_37.191177_1 
I12.NODE_10616_length_508_cov_34.850395_1 
I12.NODE_1084_length_790_cov_43.902531_1 K07089
I12.NODE_1124_length_384_cov_42.528645_1 
I12.NODE_11362_length_450_cov_25.146667_1 
I12.NODE_11445_length_927_cov_37.015102_1 K02051
I12.NODE_11481_length_688_cov_36.511627_1 
I12.NODE_11803_length_512_cov_28.314453_1 
I12.NODE_11910_length_623_cov_26.991974_1 
I12.NODE_11910_length_623_cov_26.991974_2 K02823
I12.NODE_11937_length_623_cov_20.348314_1 K08177
I12.NODE_12112_length_774_cov_20.091732.1.524_1 
I12.NODE_12143_length_422_cov_36.104267_1 
I12.NODE_12357_length_520_cov_24.623077_1 
I12.NODE_12357_length_520_cov_24.623077_2 
I12.NODE_12414_length_1373_cov_31.173344_1 
I12.NODE_12414_length_1373_cov_31.173344_2 K02032
I12.NODE_12414_length_1373_cov_31.173344_3 
I12.NODE_12741_length_431_cov_21.199535_1 K03281
I12.NODE_12886_length_391_cov_38.900257_1 
I12.NODE_13278_length_544_cov_32.064339_1 
I12.NODE_13351_length_416_cov_31.182692_1 K03168
I12.NODE_14015_length_392_cov_29.224489_1 
I12.NODE_14094_length_456_cov_28.396931_1 
I12.NODE_14100_length_598_cov_24.951506_1 K01847
I12.NODE_14187_length_431_cov_27.714617_1 
I12.NODE_14246_length_518_cov_29.310810_1 
I12.NODE_14463_length_1178_cov_24.260611.91.1200_1 K00520
I12.NODE_1459_length_517_cov_35.775627_1 K11709
I12.NODE_14610_length_437_cov_24.590389_1 
I12.NODE_14628_length_538_cov_19.537174_1 
I12.NODE_14651_length_443_cov_23.331829_1 K01698
I12.NODE_14712_length_884_cov_37.304298_1 
I12.NODE_14844_length_406_cov_24.093596_1 K02552
I12.NODE_14878_length_817_cov_33.258263_1 
I12.NODE_14878_length_817_cov_33.258263_2 
I12.NODE_14902_length_526_cov_23.055134_1 
I12.NODE_14928_length_499_cov_47.476955_1 
I12.NODE_15013_length_782_cov_23.710997_1 K01952
I12.NODE_15431_length_387_cov_45.875969_1 K01007
I12.NODE_1549_length_394_cov_25.464466_1 K04564
I12.NODE_15959_length_418_cov_31.466507_1 K01420
I12.NODE_16401_length_415_cov_27.397591_1 
I12.NODE_16401_length_415_cov_27.397591_2 
I12.NODE_16403_length_391_cov_21.953964_1 
I12.NODE_16403_length_391_cov_21.953964_2 
I12.NODE_16894_length_451_cov_23.179602_1 
I12.NODE_16894_length_451_cov_23.179602_2 
I12.NODE_17068_length_619_cov_33.647820_1 
I12.NODE_17398_length_443_cov_21.413092_1 K00600
I12.NODE_17725_length_956_cov_49.983265.27.978_1 K03620
I12.NODE_17725_length_956_cov_49.983265.27.978_2 
I12.NODE_17880_length_387_cov_60.514214_1 K00919
I12.NODE_17942_length_393_cov_21.877863_1 
I12.NODE_179_length_1048_cov_38.284351_1 
I12.NODE_18121_length_663_cov_17.870287_1 K06958
I12.NODE_1824_length_1157_cov_36.472775_1 K09477
I12.NODE_18473_length_465_cov_37.212902_1 
I12.NODE_18473_length_465_cov_37.212902_2 
I12.NODE_18523_length_396_cov_21.492424_1 
I12.NODE_18669_length_626_cov_20.086262_1 
I12.NODE_18753_length_560_cov_18.048214_1 K00811
I12.NODE_18818_length_716_cov_20.336592_1 K00128
I12.NODE_19086_length_405_cov_28.488890_1 
I12.NODE_19156_length_577_cov_22.143848_1 
I12.NODE_19162_length_719_cov_42.082058_1 
I12.NODE_19305_length_1059_cov_18.796978_1 K13292
I12.NODE_19305_length_1059_cov_18.796978_2 K04094
I12.NODE_19492_length_856_cov_42.556076_1 K02033
I12.NODE_19617_length_607_cov_20.657331.1.490_1 K01514
I12.NODE_19700_length_1042_cov_17.963531.290.1064_1 K03561
I12.NODE_19968_length_450_cov_42.091110_1 K04093 K04518
I12.NODE_20558_length_388_cov_35.878864_1 
I12.NODE_2212_length_594_cov_25.735691_1 K12940
I12.NODE_23065_length_522_cov_23.478928_1 K03502
I12.NODE_2316_length_642_cov_37.582554_1 K01514
I12.NODE_2436_length_844_cov_32.009480_1 K02495
I12.NODE_2464_length_552_cov_26.835144.1.457_1 
I12.NODE_25285_length_629_cov_23.384737.1.611_1 K09157
I12.NODE_25430_length_447_cov_21.682327_1 
I12.NODE_26531_length_399_cov_27.684210_1 K01652
I12.NODE_26640_length_517_cov_29.152805_1 
I12.NODE_26724_length_414_cov_24.903381_1 
I12.NODE_27062_length_413_cov_22.084745_1 
I12.NODE_27302_length_399_cov_24.135338_1 K00817
I12.NODE_2732_length_548_cov_20.038321_1 
I12.NODE_2732_length_548_cov_20.038321_2 
I12.NODE_27386_length_8615_cov_24.364481_1 K01046
I12.NODE_27386_length_8615_cov_24.364481_2 
I12.NODE_27386_length_8615_cov_24.364481_3 K02004
I12.NODE_27386_length_8615_cov_24.364481_4 K02003
I12.NODE_27386_length_8615_cov_24.364481_5 
I12.NODE_27386_length_8615_cov_24.364481_6 K13114
I12.NODE_27386_length_8615_cov_24.364481_7 K03100
I12.NODE_27386_length_8615_cov_24.364481_8 K08368
I12.NODE_28189_length_551_cov_20.150635_1 K01448
I12.NODE_28604_length_1184_cov_20.872467.1.1102_1 K05349
I12.NODE_2865_length_499_cov_37.509018_1 K00974
I12.NODE_29036_length_480_cov_25.125000_1 
I12.NODE_29220_length_509_cov_20.697447_1 
I12.NODE_29357_length_785_cov_25.173248_1 
I12.NODE_29365_length_768_cov_21.151041.219.790_1 
I12.NODE_31953_length_1395_cov_31.752687.133.1417_1 
I12.NODE_31953_length_1395_cov_31.752687.133.1417_2 
I12.NODE_31953_length_1395_cov_31.752687.133.1417_3 
I12.NODE_3252_length_787_cov_33.472683_1 K01872
I12.NODE_3289_length_1722_cov_32.393147.56.1720_1 
I12.NODE_3289_length_1722_cov_32.393147.56.1720_2 K00018
I12.NODE_3388_length_858_cov_36.006992_1 K12299
I12.NODE_3394_length_478_cov_32.288704_1 
I12.NODE_3403_length_1128_cov_31.548759_1 K05592
I12.NODE_3764_length_1014_cov_20.999014_1 K06120
I12.NODE_3764_length_1014_cov_20.999014_2 
I12.NODE_3780_length_619_cov_33.108238_1 K07010
I12.NODE_3780_length_619_cov_33.108238_2 K03294
I12.NODE_3783_length_490_cov_17.759184_1 
I12.NODE_3792_length_1491_cov_36.484909_1 K09155
I12.NODE_3792_length_1491_cov_36.484909_2 
I12.NODE_3839_length_602_cov_23.978405.1.414_1 
I12.NODE_3948_length_559_cov_37.595707_1 
I12.NODE_3959_length_859_cov_30.188591.1.793_1 
I12.NODE_3960_length_1065_cov_32.580280.17.1087_1 
I12.NODE_4039_length_428_cov_28.469625_1 K01692
I12.NODE_4199_length_1153_cov_32.163921.20.1175_1 K00800
I12.NODE_41_length_549_cov_37.275047_1 K02034
I12.NODE_4369_length_1553_cov_26.568577_1 K04761
I12.NODE_4369_length_1553_cov_26.568577_2 K03326
I12.NODE_4391_length_1382_cov_33.657021_1 
I12.NODE_4391_length_1382_cov_33.657021_2 K01735
I12.NODE_4391_length_1382_cov_33.657021_3 K03856
I12.NODE_4553_length_1151_cov_25.907906_1 K08369
I12.NODE_4588_length_621_cov_34.790661_1 
I12.NODE_4593_length_434_cov_43.421658_1 K01848
I12.NODE_4781_length_657_cov_28.340944.107.679_1 K03767
I12.NODE_5004_length_2478_cov_19.230831_1 K01902
I12.NODE_5004_length_2478_cov_19.230831_2 K01903
I12.NODE_5004_length_2478_cov_19.230831_3 K03470
I12.NODE_5201_length_427_cov_24.217798_1 
I12.NODE_6032_length_769_cov_29.267879_1 K02050
I12.NODE_6187_length_649_cov_36.679508_1 K01939
I12.NODE_642_length_558_cov_43.815411_1 
I12.NODE_6430_length_401_cov_32.164589_1 
I12.NODE_6777_length_3436_cov_23.785797_1 K11694
I12.NODE_6777_length_3436_cov_23.785797_2 
I12.NODE_6777_length_3436_cov_23.785797_3 
I12.NODE_6777_length_3436_cov_23.785797_4 
I12.NODE_7180_length_664_cov_18.579819_1 K02016
I12.NODE_7819_length_650_cov_37.289230_1 K02495
I12.NODE_8432_length_1408_cov_33.923294_1 K06959
I12.NODE_8927_length_664_cov_26.519579_1 
I12.NODE_8927_length_664_cov_26.519579_2 K01641
I12.NODE_903_length_1702_cov_19.391891_1 K03111
I12.NODE_903_length_1702_cov_19.391891_2 
I12.NODE_903_length_1702_cov_19.391891_3 
I12.NODE_9071_length_534_cov_42.265919_1 K02492
I12.NODE_9378_length_694_cov_27.105186_1 K00891
I12.NODE_9378_length_694_cov_27.105186_2 
I12.NODE_9791_length_674_cov_31.111277_1 K00748
I12.NODE_987_length_654_cov_25.249235_1 
I12.NODE_987_length_654_cov_25.249235_2 
I12.NODE_9968_length_498_cov_35.222893_1 
I12.NODE_996_length_394_cov_38.256344_1 K01611
I13.NODE_10007_length_818_cov_6.729829_1 
I13.NODE_10007_length_818_cov_6.729829_2 
I13.NODE_100404_length_468_cov_7.324786_1 
I13.NODE_10401_length_448_cov_10.361608.29.470_1 K02961
I13.NODE_10401_length_448_cov_10.361608.29.470_2 K02874
I13.NODE_110216_length_508_cov_7.474410_1 K00873
I13.NODE_113634_length_705_cov_8.692199_1 
I13.NODE_113634_length_705_cov_8.692199_2 
I13.NODE_113634_length_705_cov_8.692199_3 K03711
I13.NODE_12432_length_590_cov_10.850847_1 
I13.NODE_13197_length_494_cov_11.338057_1 K03756
I13.NODE_13302_length_438_cov_18.175798_1 K00766
I13.NODE_13502_length_1732_cov_8.016744.85.1754_1 
I13.NODE_13502_length_1732_cov_8.016744.85.1754_2 
I13.NODE_14749_length_544_cov_9.569853_1 K01449
I13.NODE_15223_length_855_cov_11.456141_1 K03893
I13.NODE_15223_length_855_cov_11.456141_2 K03892
I13.NODE_17644_length_559_cov_10.050090_1 K00712
I13.NODE_1876_length_852_cov_11.117371_1 
I13.NODE_18831_length_502_cov_21.037849_1 
I13.NODE_19004_length_430_cov_8.425581_1 K01638
I13.NODE_1956_length_483_cov_10.507246_1 K00052
I13.NODE_21380_length_413_cov_8.060533_1 
I13.NODE_22831_length_392_cov_11.313775_1 K03546
I13.NODE_24656_length_421_cov_19.133017_1 K01704
I13.NODE_24656_length_421_cov_19.133017_2 K01703
I13.NODE_30130_length_450_cov_7.766667_1 
I13.NODE_30130_length_450_cov_7.766667_2 
I13.NODE_3222_length_1181_cov_8.824725_1 
I13.NODE_3222_length_1181_cov_8.824725_2 K00077
I13.NODE_3222_length_1181_cov_8.824725_3 
I13.NODE_33705_length_432_cov_15.576389.1.439_1 K02871
I13.NODE_33705_length_432_cov_15.576389.1.439_2 K02996
I13.NODE_3485_length_582_cov_10.709622_1 K03076
I13.NODE_42549_length_459_cov_10.392157_1 K00548
I13.NODE_43117_length_393_cov_9.351145_1 
I13.NODE_49825_length_430_cov_9.232558_1 K01938
I13.NODE_50104_length_421_cov_4.370546_1 K00790
I13.NODE_51150_length_849_cov_9.202591_1 K06409
I13.NODE_51964_length_427_cov_10.334894_1 K01091
I13.NODE_52228_length_470_cov_23.995745_1 
I13.NODE_52564_length_410_cov_10.721951_1 
I13.NODE_53145_length_543_cov_11.178638_1 
I13.NODE_53145_length_543_cov_11.178638_2 
I13.NODE_53749_length_482_cov_18.195021_1 
I13.NODE_53749_length_482_cov_18.195021_2 K06217
I13.NODE_54286_length_394_cov_11.258883_1 K01687
I13.NODE_54454_length_645_cov_6.900775_1 K03455
I13.NODE_54454_length_645_cov_6.900775_2 
I13.NODE_54601_length_391_cov_8.491049_1 
I13.NODE_55321_length_619_cov_10.471728.38.497_1 
I13.NODE_55424_length_667_cov_11.047976_1 K03040
I13.NODE_55424_length_667_cov_11.047976_2 K02879
I13.NODE_56544_length_470_cov_11.738297_1 
I13.NODE_56544_length_470_cov_11.738297_2 
I13.NODE_56625_length_429_cov_9.230769_1 
I13.NODE_57127_length_618_cov_12.775081_1 K06180
I13.NODE_58095_length_381_cov_8.855643_1 
I13.NODE_60151_length_419_cov_8.630072_1 K09173
I13.NODE_61105_length_513_cov_7.115010.1.521_1 
I13.NODE_62710_length_454_cov_10.433921_1 K01008
I13.NODE_6301_length_378_cov_11.828042_1 K02005
I13.NODE_63083_length_637_cov_8.324961_1 K01752
I13.NODE_63443_length_418_cov_11.000000_1 
I13.NODE_65300_length_461_cov_12.420824_1 
I13.NODE_65336_length_860_cov_13.004651_1 K01347
I13.NODE_65882_length_740_cov_19.466217_1 
I13.NODE_66701_length_793_cov_9.778058_1 
I13.NODE_66701_length_793_cov_9.778058_2 
I13.NODE_6678_length_724_cov_8.232044_1 
I13.NODE_66862_length_439_cov_15.842825_1 
I13.NODE_6987_length_599_cov_10.697829_1 K02314
I13.NODE_7778_length_824_cov_17.145632_1 
I13.NODE_7794_length_582_cov_11.783505.1.563_1 K02343
I13.NODE_78357_length_428_cov_14.544393_1 
I13.NODE_78796_length_542_cov_10.616236_1 K01585
I13.NODE_78796_length_542_cov_10.616236_2 
I13.NODE_7922_length_708_cov_8.878531_1 K03546
I13.NODE_7922_length_708_cov_8.878531_2 K03547
I13.NODE_81813_length_509_cov_12.402750_1 K03654
I13.NODE_83963_length_453_cov_15.982340_1 K00286
I13.NODE_8407_length_397_cov_9.760705_1 
I13.NODE_8601_length_605_cov_8.816529_1 
I13.NODE_86799_length_402_cov_13.579602_1 K13685
I13.NODE_86862_length_444_cov_8.373874_1 K05540
I13.NODE_86996_length_428_cov_10.679907_1 
I13.NODE_87029_length_386_cov_14.036269_1 
I13.NODE_88962_length_382_cov_8.942409_1 K03595
I13.NODE_89320_length_424_cov_15.688680_1 K03522
I13.NODE_8949_length_451_cov_10.534369_1 
I13.NODE_89670_length_521_cov_8.483685_1 
I13.NODE_9097_length_847_cov_10.600945.188.869_1 K07042
I13.NODE_9097_length_847_cov_10.600945.188.869_2 K06217
I13.NODE_92706_length_416_cov_9.615385_1 K00574
I13.NODE_93381_length_474_cov_10.046413_1 K01958
I7.NODE_295_length_708_cov_89.258476.11.787_1 
I7.NODE_295_length_708_cov_89.258476.11.787_2 
I7.NODE_602_length_334_cov_63.865269_1 K07175
I8.NODE_1084_length_464_cov_58.103447.1.538_1 
I8.NODE_1573_length_486_cov_67.936211_1 K01507
I8.NODE_1573_length_486_cov_67.936211_2 
I8.NODE_212_length_508_cov_125.179131_1 
I9.NODE_1103_length_1032_cov_52.867249.144.1098_1 K02071
I9.NODE_2364_length_408_cov_113.125000_1 K02035
