# Supplementary material for: Genome resolved analysis of a premature infant gut microbial community reveals a Varibaculum cambriense genome and a shift towards fermentation-based metabolism during the third week of life
Source: Microbiome. 2013 Dec 17;1:30. doi: 10.1186/2049-2618-1-30 (PMC4177395; doi:10.1186/2049-2618-1-30)
Supplement: Additional file 7 — Metabolic features for comparative genomics. [file 2049-2618-1-30-S7.tsv]

# search terms	Actinomyces_coleocanis_DSM_15436_uid55457.ko	Actinomyces_graevenitzii_C83_uid80681.ko	Actinomyces_odontolyticus_ATCC_17982_uid54529.ko	Actinomyces_odontolyticus_F0309_uid46093.ko	Actinomyces_oral_taxon_170_F0386_uid66153.ko	Actinomyces_oral_taxon_171_F0337_uid62285.ko	Actinomyces_oral_taxon_175_F0384_uid72193.ko	Actinomyces_oral_taxon_178_F0338_uid62223.ko	Actinomyces_oral_taxon_180_F0310_uid61455.ko	Actinomyces_oral_taxon_448_F0400_uid70615.ko	Actinomyces_oral_taxon_848_F0332_uid55987.ko	Actinomyces_oral_taxon_849_F0330_uid80683.ko	Actinomyces_oris_K20_uid63275.ko	Actinomyces_urogenitalis.ko	Actinomyces_urogenitalis_DSM_15434_uid55459.ko	Actinomyces_viscosus_C505_uid51663.ko	Arcanobacterium_haemolyticum_DSM_20595_uid49489.ko	Clostridium_bartlettii.ko	Clostridium_butyricum.ko	Enterococcus_faecalis.ko	Escherichia_coli_-_Strain_A.ko	Escherichia_coli_-_Strain_B.ko	Leuconostoc_sp..ko	Mobiluncus_curtisii_ATCC_35241_uid51715.ko	Mobiluncus_curtisii_ATCC_43063_uid49695.ko	Mobiluncus_curtisii_ATCC_51333_uid61495.ko	Mobiluncus_curtisii_holmesii_ATCC_35242_uid61497.ko	Mobiluncus_mulieris_28_1_uid42169.ko	Mobiluncus_mulieris_ATCC_35239_uid52345.ko	Mobiluncus_mulieris_ATCC_35243_uid55889.ko	Mobiluncus_mulieris_FB024_16_uid52965.ko	Negativicoccus_succinicivorans.ko	Propionibacterium_sp..ko	Staphylococcus_sp..ko	Streptococcus_anginosus.ko	Streptococcus_parasanguinis.ko	Streptococcus_sp..ko	Varibaculum_cambriense.manual.ko	Veillonella_dispar.ko	Veillonella_sp._-_Species_A.ko	Veillonella_sp._-_Species_B.ko
riboflavin & k00082 & k00299 & k00505 & k00793 & k00794 & k00861 & k00953 & k01078 & k01093 & k01497 & k01498 & k01513 & k02858 & k03788 & k04719 & k05368 & k05901 & k07732 & k08096 & k09474 & k11752 & k11753 & k14379 & k14394 & k14395 & k14410 & k14652 & k14653 & k14654 & k14655 & k14656	1	1	2	2	5	3	6	2	1	6	2	5	5	2	2	6	2	5	6	1	9	1	2	2	2	2	2	2	2	2	2	5	0	4	1	1	2	6	6	5	0
trimethylamine-n-oxide reductase	0	0	0	0	0	0	0	0	0	0	0	0	0	0	0	0	0	0	0	0	4	0	0	0	0	0	0	0	0	0	0	0	0	0	0	0	0	0	0	0	0
nitric oxide reductase	0	0	0	0	1	1	1	0	0	2	0	1	1	0	0	1	0	1	1	1	3	1	0	0	0	0	0	0	0	0	0	0	0	2	0	1	0	0	2	2	1
dimethyl sulfoxide reductase & dmso reductase	0	0	0	0	0	0	0	0	0	0	0	0	0	3	3	0	3	0	0	0	3	0	0	3	3	3	3	0	0	0	0	0	0	0	0	0	0	3	0	0	0
hydrogenase | dehydrogenase | maturation	0	0	0	0	2	0	2	0	0	0	2	2	0	1	0	2	2	4	4	0	28	1	0	12	12	12	12	11	11	11	11	0	2	1	0	0	0	12	12	11	4
trehalase & [ec:3.2.1.93] & [ec:3.2.1.28] & [ec:2.4.1.216] & [ec:2.4.1.64] & [ec:2.4.1.231] & [ec:3.2.1.28]	0	0	0	0	1	1	1	1	0	1	1	1	1	0	1	1	0	0	1	1	2	0	1	0	0	0	0	0	0	0	0	0	0	0	1	0	0	0	0	0	0
trehalose synthase & [ec3.1.3.12] & [ec:5.4.99.16] & [ec:3.2.1.141] & [ec:2.4.1.245]	0	2	0	0	3	3	3	0	0	3	0	3	3	1	1	3	2	0	0	0	1	0	0	0	0	0	0	0	0	0	0	0	1	0	0	0	0	2	0	0	0
transporter & transporters	20	16	25	26	32	30	28	24	24	28	23	28	30	24	26	32	27	19	24	27	80	13	12	14	15	12	14	20	19	16	18	15	7	24	14	18	13	24	26	24	13
pentose phosphate pathway & k00033 & k00036 & k00615 & k00616 & k01057 & k01783 & k01807 & k01808 & k01810 & k07404 & k13810	7	5	8	8	8	8	8	8	7	7	7	8	8	7	7	8	5	5	7	7	8	1	3	5	5	5	5	4	5	4	5	4	2	4	7	7	6	5	6	6	1
nitrite reductase	1	1	1	1	2	2	2	1	1	2	1	2	2	1	1	2	0	1	2	0	3	0	0	1	1	1	1	0	0	0	0	0	1	2	0	0	0	0	2	2	0
flagella & k02386 & k02387 & k02388 & k02389 & k02390 & k02391 & k02392 & k02393 & k02394 & k02396 & k02397 & k02398 & k02399 & k02400 & k02401 & k02402 & k02403 & k02406 & k02407 & k02408 & k02409 & k02410 & k02411 & k02412 & k02413 & k02414 & k02416 & k02417 & k02418 & k02419 & k02420 & k02421 & k02422 & k02423 & k02556 & k02557 & k04562 & k06604 & k10564 & k10565 & k13820	0	0	1	1	3	1	2	1	1	0	1	0	1	0	0	1	0	1	34	2	40	3	1	26	26	26	26	23	23	24	24	1	0	0	1	2	0	1	0	1	1
nitrate reductase	0	0	3	3	3	3	3	3	3	2	3	3	3	3	3	3	0	0	1	0	9	1	0	0	3	0	3	0	0	0	0	1	0	4	0	0	0	3	4	4	1
myo-inositol & k01092 & k01106 & k01107 & k01109 & k10047	1	3	2	2	4	4	3	2	0	4	3	4	2	3	3	3	3	1	2	1	2	0	0	0	0	0	0	2	2	2	2	0	0	1	1	2	2	4	0	0	0
entner-doudoroff & k00036 & k01057 & k01625 & k01690 & k01810 & k07404	3	1	3	3	3	3	3	3	3	2	3	3	3	4	4	3	2	1	3	4	5	0	2	2	2	2	2	2	1	1	2	0	1	1	3	3	3	1	2	2	0
pyruvate dehydrogenase & [ec:1.2.4.1]	2	3	4	3	2	3	2	4	4	2	2	2	2	2	3	3	1	3	2	3	4	0	0	0	0	0	0	1	1	1	1	1	2	3	3	3	3	2	1	1	0
vitamin b6 & vitamine b6 & k00097 & k00157 & k00159 & k00275 & k00831 & k00868 & k01733 & k03472 & k03473 & k03474 & k05275 & k06215 & k07758 & k08681 & k13248	0	1	4	4	4	4	4	4	4	4	2	4	4	4	4	4	2	4	5	1	8	0	0	4	4	4	4	4	4	4	4	3	0	3	1	3	3	4	2	2	1
lactate dehydrogenase	1	1	1	1	2	2	2	1	1	2	2	2	2	1	1	2	1	1	2	1	3	1	1	0	0	0	0	1	1	1	1	0	0	1	1	1	1	1	1	1	0
pyruvate-ferredoxin oxidoreductase & [ec:1.2.7.1]	0	0	0	0	0	0	0	0	0	0	0	0	0	0	0	0	0	1	0	0	0	0	0	2	2	2	2	3	3	3	3	0	0	0	0	0	0	2	0	0	0
cytochrome bd & cyda & cydb & k00425 & k00426	2	2	2	2	2	2	2	2	2	2	2	2	2	2	2	2	2	0	0	2	2	0	2	2	2	2	2	2	2	2	2	1	0	2	0	0	0	2	2	2	0
succinate reductase & fumarate reductase & sdha & k00239 & [ec:1.3.99.1] & [ec:1.3.5.1] & k00234 & sdh1	2	2	2	2	2	2	2	2	2	4	2	2	2	2	2	2	2	1	0	1	6	0	1	2	2	2	2	3	2	3	3	0	0	2	1	0	0	2	2	3	0
chemotaxis & k00575 & k02410 & k02416 & k02417 & k02556 & k02557 & k03406 & k03407 & k03408 & k03409 & k03410 & k03411 & k03412 & k03413 & k03414 & k03415 & k03776 & k05874 & k05875 & k05876 & k05877 & k10108 & k10439 & k10540 & k12368 & k13924	1	1	2	2	3	2	2	2	2	2	2	3	2	2	4	2	3	1	18	1	18	2	1	14	13	12	14	12	13	13	12	1	2	0	2	2	3	0	1	1	0
nadh quinone oxidoreductase & k00330 & k00331 & k00332 & k00333 & k00334 & k00335 & k00336 & k00337 & k00338 & k00339 & k00340 & k00341 & k00342 & k00343	15	15	15	15	17	17	17	16	15	16	15	16	16	14	14	17	15	4	2	4	15	0	0	15	15	15	15	14	14	14	14	0	6	2	1	0	0	15	0	3	0
f-type atpase & k02113 & k02111 & k02115 & k02113 & k02114 & k02110 & k02108 & k02109	7	7	7	7	8	8	8	8	7	8	8	7	8	7	7	8	7	8	8	8	8	0	8	8	8	8	8	8	8	8	8	8	1	8	8	8	8	8	8	7	0
#	Actinomyces_coleocanis_DSM_15436_uid55457.ko	Actinomyces_graevenitzii_C83_uid80681.ko	Actinomyces_odontolyticus_ATCC_17982_uid54529.ko	Actinomyces_odontolyticus_F0309_uid46093.ko	Actinomyces_oral_taxon_170_F0386_uid66153.ko	Actinomyces_oral_taxon_171_F0337_uid62285.ko	Actinomyces_oral_taxon_175_F0384_uid72193.ko	Actinomyces_oral_taxon_178_F0338_uid62223.ko	Actinomyces_oral_taxon_180_F0310_uid61455.ko	Actinomyces_oral_taxon_448_F0400_uid70615.ko	Actinomyces_oral_taxon_848_F0332_uid55987.ko	Actinomyces_oral_taxon_849_F0330_uid80683.ko	Actinomyces_oris_K20_uid63275.ko	Actinomyces_urogenitalis.ko	Actinomyces_urogenitalis_DSM_15434_uid55459.ko	Actinomyces_viscosus_C505_uid51663.ko	Arcanobacterium_haemolyticum_DSM_20595_uid49489.ko	Clostridium_bartlettii.ko	Clostridium_butyricum.ko	Enterococcus_faecalis.ko	Escherichia_coli_-_Strain_A.ko	Escherichia_coli_-_Strain_B.ko	Leuconostoc_sp..ko	Mobiluncus_curtisii_ATCC_35241_uid51715.ko	Mobiluncus_curtisii_ATCC_43063_uid49695.ko	Mobiluncus_curtisii_ATCC_51333_uid61495.ko	Mobiluncus_curtisii_holmesii_ATCC_35242_uid61497.ko	Mobiluncus_mulieris_28_1_uid42169.ko	Mobiluncus_mulieris_ATCC_35239_uid52345.ko	Mobiluncus_mulieris_ATCC_35243_uid55889.ko	Mobiluncus_mulieris_FB024_16_uid52965.ko	Negativicoccus_succinicivorans.ko	Propionibacterium_sp..ko	Staphylococcus_sp..ko	Streptococcus_anginosus.ko	Streptococcus_parasanguinis.ko	Streptococcus_sp..ko	Varibaculum_cambriense.manual.ko	Veillonella_dispar.ko	Veillonella_sp._-_Species_A.ko	Veillonella_sp._-_Species_B.ko
F-type H+-transporting ATPase subunit beta [EC:3.6.3.14] | K02112	1	1	1	1	1	1	1	1	1	1	1	1	1	1	1	1	1	1	1	1	1	0	1	1	1	1	1	1	1	1	1	1	0	1	1	1	1	1	1	1	0
NADH dehydrogenase (ubiquinone) 1 alpha subcomplex 9 [EC:1.6.5.3 1.6.99.3] | K03953	0	0	0	0	0	0	0	0	0	0	1	0	0	0	0	0	0	0	0	0	0	0	0	0	0	0	0	0	0	0	0	0	0	0	0	0	0	0	0	0	0
glycine betaine transporter | K05020	0	0	0	0	0	0	0	0	0	0	0	0	0	0	0	0	1	1	0	0	0	0	0	0	0	0	0	0	0	0	0	0	0	1	0	0	0	1	0	0	0
ammonium transporter, Amt family | K03320	0	0	0	0	0	0	0	0	0	0	0	0	0	1	1	0	0	1	1	0	1	1	0	0	0	0	0	0	0	0	0	0	1	1	0	0	0	0	0	0	0
solute carrier family 1 (high affinity aspartate/glutamate transporter), member 6 | K05617	0	1	0	0	0	0	0	0	0	0	0	0	0	0	0	0	0	0	0	0	0	0	0	0	0	0	0	0	0	0	0	0	0	0	0	0	0	0	0	0	0
two-component system, chemotaxis family, response regulator CheB [EC:3.1.1.61] | K03412	0	0	0	0	0	0	0	0	0	0	0	0	0	0	0	0	0	0	1	0	1	0	0	1	1	1	1	1	1	1	1	0	0	0	0	0	0	0	0	0	0
flagellar basal-body rod protein FlgG | K02392	0	0	0	0	0	0	0	0	0	0	0	0	0	0	0	0	0	0	1	0	1	0	0	0	0	0	0	0	0	0	0	0	0	0	0	0	0	0	0	0	0
flagellar basal-body rod modification protein FlgD | K02389	0	0	0	0	0	0	0	0	0	0	0	0	0	0	0	0	0	0	1	0	1	0	0	1	1	1	1	0	0	0	0	0	0	0	0	0	0	0	0	0	0
branched-chain amino acid:cation transporter, LIVCS family | K03311	1	1	1	1	1	1	1	1	1	1	0	1	1	1	1	1	1	1	1	1	1	0	0	1	1	1	1	1	1	1	1	1	0	1	1	1	1	1	1	1	1
MFS transporter, DHA1 family, multidrug resistance protein | K08162	0	0	0	0	0	0	0	0	0	0	0	0	0	0	0	0	1	0	0	0	1	0	0	0	0	0	0	0	0	0	0	0	0	0	0	0	0	0	0	0	0
MFS transporter, DHA1 family, multidrug resistance protein | K08163	0	0	0	0	0	0	0	0	0	0	0	0	0	0	0	0	0	0	0	0	1	0	0	0	0	0	0	0	0	0	0	0	0	0	0	0	0	0	0	1	0
MFS transporter, DHA1 family, multidrug resistance protein | K08161	1	0	1	1	0	0	0	1	1	0	1	0	0	0	1	0	0	0	1	0	1	0	0	0	0	0	0	0	0	0	0	1	0	0	1	1	1	0	1	1	1
MFS transporter, UMF2 family, putative MFS family transporter protein | K08219	0	0	0	0	0	0	0	0	0	0	0	0	0	0	0	0	0	0	0	0	1	0	0	0	0	0	0	0	0	0	0	0	0	0	0	0	0	0	0	0	0
nitric oxide reductase NorD protein | K02448	0	0	0	0	0	0	0	0	0	1	0	0	0	0	0	0	0	0	0	0	0	0	0	0	0	0	0	0	0	0	0	0	0	1	0	0	0	0	0	0	0
nitrate reductase 2, alpha subunit [EC:1.7.99.4] | K08345	0	0	0	0	0	0	0	0	0	0	0	0	0	0	0	0	0	0	0	0	1	1	0	0	0	0	0	0	0	0	0	0	0	0	0	0	0	0	0	0	0
pyridoxamine 5'-phosphate oxidase [EC:1.4.3.5] | K00275	0	0	0	0	0	0	0	0	0	0	0	0	0	0	0	0	0	0	0	0	1	0	0	0	0	0	0	0	0	0	0	0	0	0	0	0	0	0	0	0	0
MFS transporter, ACS family, hexuronate transporter | K08191	0	0	0	0	0	0	0	0	0	0	0	0	0	0	1	0	0	0	0	1	1	0	0	0	0	0	0	0	0	0	0	0	0	0	0	0	0	0	0	0	0
threonine synthase [EC:4.2.3.1] | K01733	0	1	1	1	1	1	1	1	1	1	1	1	1	1	1	1	0	1	1	1	1	0	0	1	1	1	1	1	1	1	1	1	0	1	1	1	1	1	1	1	0
hydrogenase expression/formation protein HypE | K04655	0	0	0	0	0	0	0	0	0	0	0	0	0	1	0	0	0	0	1	0	1	0	0	1	1	1	1	1	1	1	1	0	0	1	0	0	0	1	1	1	0
NADH-quinone oxidoreductase subunit C [EC:1.6.5.3] | K00332	1	1	1	1	1	1	1	1	1	1	1	1	1	1	1	1	1	0	0	0	0	0	0	1	1	1	1	1	1	1	1	0	0	0	0	0	0	1	0	0	0
putative MFS transporter, AGZA family, xanthine/uracil permease | K06901	1	1	1	1	1	1	1	1	1	1	1	1	1	1	1	1	1	1	1	1	1	0	1	1	1	1	1	1	1	1	1	1	0	0	1	1	1	1	1	1	1
flagellar assembly factor FliW | K13626	0	0	0	0	0	0	0	0	0	0	0	0	0	0	0	0	0	0	1	0	0	0	0	1	1	1	1	1	1	1	1	0	0	0	0	0	0	0	0	0	0
MFS transporter, MCP family, solute carrier family 16 (monocarboxylic acid transporters), member 12 | K11810	0	0	0	0	0	0	0	0	0	0	0	0	0	0	0	0	0	1	0	0	0	0	0	0	0	0	0	0	0	0	0	0	0	0	0	0	0	0	0	0	0
MFS transporter, ACS family, D-galactonate transporter | K08194	0	1	0	0	0	0	0	0	0	0	0	0	0	1	1	0	0	0	0	0	1	0	0	0	0	0	0	0	0	0	0	0	0	0	0	0	0	0	0	0	0
Ni/Fe-hydrogenase 1 B-type cytochrome subunit | K03620	0	0	0	0	0	0	0	0	0	0	0	0	0	0	0	0	0	0	0	0	1	0	0	1	1	1	1	1	1	1	1	0	0	0	0	0	0	1	1	1	1
inner membrane transporter RhtA | K11939	1	0	1	1	1	0	0	1	1	0	0	1	0	1	1	0	1	0	0	0	1	0	0	1	1	1	1	1	1	1	1	0	0	0	0	1	0	1	1	1	0
MFS transporter, DHA2 family, methyl viologen resistance protein SmvA | K08167	0	1	1	0	1	1	1	1	1	1	1	1	1	0	0	1	1	0	0	0	0	0	0	0	0	0	0	0	0	0	0	0	0	1	0	0	0	0	0	0	0
NADH dehydrogenase [EC:1.6.5.3] | K00329	0	0	0	0	1	1	1	1	0	0	0	1	0	0	0	1	0	0	0	1	1	0	0	0	0	0	0	0	0	0	0	0	0	1	0	0	0	0	0	1	0
flagellar L-ring protein precursor FlgH | K02393	0	0	0	0	0	0	0	0	0	0	0	0	0	0	0	0	0	0	0	0	1	0	0	0	0	0	0	0	0	0	0	0	0	0	0	0	0	0	0	0	0
flagellar biosynthetic protein FliQ | K02420	0	0	0	0	0	0	0	0	0	0	0	0	0	0	0	0	0	0	1	0	1	0	0	1	1	1	1	1	1	1	1	0	0	0	0	0	0	0	0	0	0
trehalose-6-phosphate hydrolase [EC:3.2.1.93] | K01226	0	0	0	0	1	1	1	1	0	1	1	1	1	0	1	1	0	0	1	0	1	0	0	0	0	0	0	0	0	0	0	0	0	0	1	0	0	0	0	0	0
flagellar motor switch protein FliN/FliY | K02417	0	0	0	0	0	0	0	0	0	0	0	0	0	0	0	0	0	0	1	0	1	0	0	1	1	1	1	1	1	1	1	0	0	0	0	0	0	0	0	0	0
diaminohydroxyphosphoribosylaminopyrimidine deaminase / 5-amino-6-(5-phosphoribosylamino)uracil reductase [EC:3.5.4.26 1.1.1.193] | K11752	0	0	0	0	1	0	1	1	0	1	0	1	1	0	0	1	0	1	1	0	1	0	0	0	0	0	0	0	0	0	0	1	0	1	0	0	0	1	1	1	0
betaine/carnitine transporter, BCCT family | K03451	0	0	0	0	0	0	0	0	0	0	0	0	0	0	0	0	0	0	0	0	1	0	0	0	0	0	0	0	0	0	0	0	0	0	0	0	0	0	0	0	0
hydrogenase-4 component A [EC:1.-.-.-] | K12136	0	0	0	0	0	0	0	0	0	0	0	0	0	0	0	0	0	0	0	0	1	0	0	0	0	0	0	0	0	0	0	0	0	0	0	0	0	0	0	0	0
riboflavin kinase / FMN adenylyltransferase [EC:2.7.1.26 2.7.7.2] | K11753	1	1	1	1	1	1	1	1	1	1	1	1	1	1	1	1	1	1	1	1	0	0	0	1	1	1	1	1	1	1	1	1	0	1	1	1	1	1	1	1	0
nitrite transporter NirC | K02598	1	0	0	0	1	1	1	0	0	0	0	1	1	1	1	1	1	0	1	1	0	0	0	0	0	0	0	0	0	0	0	1	0	1	0	1	0	0	0	0	0
anaerobic C4-dicarboxylate transporter DcuA | K07791	0	0	0	0	0	0	0	0	0	1	0	0	0	0	0	0	0	0	0	0	1	0	0	0	0	0	0	0	0	0	0	0	1	0	0	0	0	0	1	1	0
MFS transporter, MHS family, proline/betaine transporter | K03762	0	0	0	0	1	1	1	0	0	1	1	1	1	1	1	1	1	0	0	0	1	0	0	1	1	1	1	0	0	0	0	0	0	1	0	0	0	0	0	0	0
MFS transporter, SP family, major inositol transporter | K06609	0	1	0	0	0	1	1	0	0	1	0	0	1	1	1	0	0	0	0	0	0	0	0	0	0	0	0	0	0	0	0	0	0	0	0	0	0	0	0	0	0
succinate dehydrogenase flavoprotein subunit [EC:1.3.99.1] | K00239	1	1	1	1	1	1	1	1	1	1	1	1	1	1	1	1	1	0	0	0	1	0	0	1	1	1	1	1	1	1	1	0	0	1	0	0	0	1	1	1	0
myo-inositol catabolism protein IolH | K06605	0	0	0	0	1	1	0	0	0	1	0	1	0	1	1	0	0	0	0	0	0	0	0	0	0	0	0	0	0	0	0	0	0	0	0	0	0	1	0	0	0
F-type H+-transporting ATPase oligomycin sensitivity conferral protein [EC:3.6.3.14] | K02137	0	0	0	0	0	0	0	0	0	0	1	1	0	0	0	0	0	0	0	0	0	0	0	0	0	0	0	0	0	0	0	0	0	0	0	0	0	1	0	0	0
MFS transporter, AAHS family, 3-hydroxyphenylpropionic acid transporter | K05819	0	0	0	0	0	0	0	0	0	0	0	0	0	0	0	0	0	0	0	0	1	0	0	0	0	0	0	0	0	0	0	0	0	0	0	0	0	0	0	0	0
hydrogenase-4 component H | K12143	0	0	0	0	0	0	0	0	0	0	0	0	0	0	0	0	0	0	0	0	1	0	0	0	0	0	0	0	0	0	0	0	0	0	0	0	0	0	0	0	0
flagellar basal-body rod protein FlgC | K02388	0	0	0	0	0	0	0	0	0	0	0	0	0	0	0	0	0	0	1	0	1	0	0	1	1	1	1	1	1	1	1	0	0	0	0	0	0	0	0	0	0
flagellar biosynthesis protein FlhF | K02404	0	0	0	0	0	0	0	0	0	0	0	0	0	0	0	0	0	0	1	0	0	0	0	0	0	0	0	0	0	0	0	0	0	0	0	0	0	0	0	0	0
anaerobic nitric oxide reductase transcription regulator | K12266	0	0	0	0	0	0	0	0	0	0	0	0	0	0	0	0	0	0	0	1	1	1	0	0	0	0	0	0	0	0	0	0	0	0	0	0	0	0	0	0	0
MFS transporter, DHA1 family, multidrug resistance protein B | K08152	0	0	0	0	0	0	0	0	0	0	0	0	0	0	0	0	0	0	0	0	0	0	0	0	0	0	0	0	0	0	0	0	0	1	0	0	0	0	0	1	0
pyridoxine biosynthesis protein [EC:4.-.-.-] | K06215	0	0	1	1	1	1	1	1	1	1	0	1	1	1	1	1	1	1	1	0	0	0	0	1	1	1	1	1	1	1	1	0	0	1	0	1	1	1	0	0	0
GTP cyclohydrolase II [EC:3.5.4.25] | K01497	0	0	0	0	1	0	1	0	0	1	0	1	1	0	0	1	0	1	1	0	1	0	1	0	0	0	0	0	0	0	0	1	0	0	0	0	0	1	1	1	0
MFS transporter, ENTS family, enterobactin (siderophore) exporter | K08225	0	1	1	1	1	1	1	1	1	0	0	1	0	1	1	1	0	0	0	0	1	0	0	0	0	0	0	1	1	1	1	0	0	0	0	0	0	0	0	0	0
D-serine transporter | K13629	0	0	0	0	0	0	0	0	0	0	0	0	0	0	0	0	0	0	0	1	0	0	0	0	0	0	0	0	0	0	0	0	0	0	0	0	0	0	0	0	0
4-phytase / acid phosphatase [EC:3.1.3.26 3.1.3.2] | K01093	0	0	0	0	0	0	0	0	0	0	0	0	0	0	0	0	0	0	0	0	1	0	0	0	0	0	0	0	0	0	0	0	0	0	0	0	0	0	0	0	0
methyl-accepting chemotaxis protein II, aspartate sensor receptor | K05875	0	0	0	0	0	0	0	0	0	0	0	0	0	0	0	0	0	0	0	0	1	0	0	1	0	0	1	0	0	0	0	0	0	0	0	0	0	0	0	0	0
MFS transporter, DHA1 family, multidrug resistance protein | K08153	1	0	1	1	0	0	0	0	1	0	0	0	0	0	0	0	0	0	0	1	0	0	1	0	0	0	0	1	1	1	1	0	0	1	0	0	0	0	0	0	0
MFS transporter, SP family, galactose:H+ symporter | K08137	0	0	0	0	0	0	0	0	0	0	0	0	0	0	0	0	0	0	0	0	1	0	0	0	0	0	0	0	0	0	0	0	0	0	0	1	0	0	0	0	0
F-type H+-transporting ATPase subunit b [EC:3.6.3.14] | K02109	1	1	1	1	1	1	1	1	1	1	1	0	1	1	1	1	1	1	1	1	1	0	1	1	1	1	1	1	1	1	1	1	0	1	1	1	1	1	1	1	0
NADH-quinone oxidoreductase subunit N [EC:1.6.5.3] | K00343	1	1	1	1	1	1	1	1	1	1	1	1	1	1	1	1	1	0	0	0	1	0	0	1	1	1	1	1	1	1	1	0	0	0	0	0	0	1	0	0	0
polysaccharide transporter, PST family | K03328	0	0	0	0	1	0	1	0	1	0	0	1	1	1	1	1	0	0	1	1	1	1	1	1	0	0	0	1	1	0	1	0	0	0	1	1	1	0	1	1	0
chemotaxis protein CheD [EC:3.5.1.44] | K03411	0	0	0	0	0	0	0	0	0	0	0	0	0	0	0	0	0	0	1	0	0	0	0	0	0	0	0	0	0	0	0	0	0	0	0	0	0	0	0	0	0
MFS transporter, DHA2 family, multidrug resistance protein | K08170	0	0	0	0	0	0	0	0	0	0	0	0	0	0	0	0	0	0	0	1	0	0	0	0	0	0	0	0	0	0	0	0	0	1	0	0	0	0	0	0	0
6-phosphogluconolactonase [EC:3.1.1.31] | K01057	1	0	1	1	1	1	1	1	1	0	0	1	1	0	0	1	0	0	0	0	0	0	0	0	0	0	0	0	0	0	0	0	0	0	0	0	0	0	1	1	0
anaerobic C4-dicarboxylate transporter DcuB | K07792	0	0	0	0	1	1	1	0	0	0	0	1	1	0	0	1	0	0	0	0	1	0	0	0	0	0	0	0	0	0	0	0	0	0	0	0	0	0	0	0	0
2-dehydro-3-deoxyphosphogluconate aldolase / 4-hydroxy-2-oxoglutarate aldolase [EC:4.1.2.14 4.1.3.16] | K01625	0	0	0	0	0	0	0	0	0	0	1	0	0	1	1	0	1	0	1	1	1	0	0	1	1	1	1	1	0	0	1	0	0	0	0	0	0	0	0	0	0
MFS transporter, DHA1 family, L-arabinose/isopropyl-beta-D-thiogalactopyranoside export protein | K08159	0	0	0	0	0	0	0	0	0	0	0	0	0	0	0	0	1	0	0	0	1	0	0	0	0	0	0	0	0	0	0	0	0	0	0	0	0	1	0	0	0
6-phosphogluconolactonase [EC:3.1.1.31] | K07404	0	0	0	0	0	0	0	0	0	0	0	0	0	0	0	0	0	0	1	1	1	0	1	0	0	0	0	0	0	0	0	0	0	0	1	1	1	0	0	0	0
flagellar biosynthetic protein FliP | K02419	0	0	0	0	0	0	0	0	0	0	0	0	0	0	0	0	0	0	1	0	1	0	0	1	1	1	1	1	1	1	1	0	0	0	0	0	0	0	0	0	0
MFS transporter, FSR family, fosmidomycin resistance protein | K08223	0	0	0	0	0	0	0	0	0	0	0	0	0	0	0	0	0	0	0	0	1	0	0	0	0	0	0	0	0	0	0	1	0	0	0	0	0	0	1	1	1
two-component system, chemotaxis family, sensor kinase CheA [EC:2.7.13.3] | K03407	0	0	0	0	0	0	0	0	0	0	0	0	0	0	0	0	0	0	1	0	1	0	0	1	1	1	1	1	1	1	1	0	0	0	0	0	0	0	0	0	0
MFS transporter, PPP family, 3-phenylpropionic acid transporter | K05820	1	0	0	0	0	0	1	0	0	0	0	0	1	0	0	1	0	0	0	0	1	0	0	0	0	0	0	0	0	0	0	0	0	0	0	0	0	0	0	0	0
MFS transporter, YNFM family, putative membrane transport protein | K08224	0	0	0	0	1	1	1	0	0	0	0	1	1	0	0	1	0	0	1	1	1	0	0	1	1	1	1	0	0	0	0	0	0	0	0	0	0	0	0	0	0
MFS transporter, MHS family, shikimate and dehydroshikimate transport protein | K08172	0	0	0	0	0	1	0	0	0	0	0	0	0	0	0	0	0	0	0	0	1	0	0	0	0	0	0	0	0	0	0	0	0	0	0	0	0	0	0	0	0
flagellar protein FlhE | K03516	0	0	0	0	0	0	0	0	0	0	0	0	0	0	0	0	0	0	0	0	1	1	0	0	0	0	0	0	0	0	0	0	0	0	0	0	0	0	0	0	0
cytochrome d ubiquinol oxidase subunit I [EC:1.10.3.-] | K00425	1	1	1	1	1	1	1	1	1	1	1	1	1	1	1	1	1	0	0	1	1	0	1	1	1	1	1	1	1	1	1	0	0	1	0	0	0	1	1	1	0
flagellar basal-body rod protein FlgF | K02391	0	0	0	0	0	0	0	0	0	0	0	0	0	0	0	0	0	0	0	0	1	0	0	0	0	0	0	0	0	0	0	0	0	0	0	0	0	0	0	0	0
MFS transporter, NHS family, xanthosine permease | K11537	0	0	0	0	0	0	0	0	0	0	0	0	0	0	0	0	0	0	0	0	0	1	0	0	0	0	0	0	0	0	0	0	0	0	0	0	0	0	0	0	0
proton-dependent oligopeptide transporter, POT family | K03305	1	0	1	1	1	0	1	0	0	1	1	1	1	0	0	1	0	0	0	1	1	0	0	0	0	0	0	0	0	0	0	0	0	1	0	0	1	0	0	0	0
hydrogenase-4 component J [EC:1.-.-.-] | K12145	0	0	0	0	0	0	0	0	0	0	0	0	0	0	0	0	0	0	0	0	1	0	0	0	0	0	0	0	0	0	0	0	0	0	0	0	0	0	0	0	0
D-erythrose 4-phosphate dehydrogenase [EC:1.2.1.72] | K03472	0	0	0	0	0	0	0	0	0	0	0	0	0	0	0	0	0	0	0	0	1	0	0	0	0	0	0	0	0	0	0	0	0	0	0	0	0	0	0	0	0
chemotaxis protein CheZ | K03414	0	0	0	0	0	0	0	0	0	0	0	0	0	0	0	0	0	0	0	0	1	0	0	0	0	0	0	0	0	0	0	0	0	0	0	0	0	0	0	0	0
NADH dehydrogenase [EC:1.6.99.3] | K03885	1	1	1	1	1	1	1	1	1	1	0	1	1	0	0	1	1	1	0	1	1	0	0	1	1	1	1	0	0	0	0	0	0	1	0	0	0	1	0	0	0
bidirectional [NiFe] hydrogenase diaphorase subunit [EC:1.6.5.3] | K05587	0	0	0	0	0	0	0	0	0	0	0	0	0	0	0	0	0	1	1	0	0	0	0	0	0	0	0	0	0	0	0	0	0	0	0	0	0	0	0	0	0
bidirectional [NiFe] hydrogenase diaphorase subunit [EC:1.6.5.3] | K05586	0	0	0	0	0	0	0	0	0	0	0	0	0	0	0	0	0	1	0	0	0	0	0	0	0	0	0	0	0	0	0	0	0	0	0	0	0	0	0	0	0
aerotaxis receptor | K03776	0	0	0	0	1	1	1	0	0	1	1	1	1	1	1	1	1	0	0	0	1	0	0	0	0	0	0	0	0	0	0	0	0	0	0	0	0	0	0	0	0
hydrogenase maturation protein HypF | K04656	0	0	0	0	0	0	0	0	0	0	0	0	0	0	0	0	0	0	0	0	1	0	0	1	1	1	1	1	1	1	1	0	0	0	0	0	0	1	1	1	1
erythronate-4-phosphate dehydrogenase [EC:1.1.1.290] | K03473	0	0	0	0	0	0	0	0	0	0	0	0	0	0	0	0	0	0	0	0	1	0	0	0	0	0	0	0	0	0	0	0	0	0	0	0	0	0	0	0	0
6,7-dimethyl-8-ribityllumazine synthase [EC:2.5.1.78] | K00794	0	0	0	0	1	0	1	0	0	1	0	0	0	0	0	1	0	1	1	0	1	0	1	0	0	0	0	0	0	0	0	1	0	0	0	0	0	1	1	1	0
bidirectional [NiFe] hydrogenase diaphorase subunit [EC:1.6.5.3] | K05588	0	0	0	0	0	0	0	0	0	0	0	0	0	0	0	0	0	1	1	0	0	0	0	0	0	0	0	0	0	0	0	0	0	0	0	0	0	0	0	0	0
chemotaxis protein CheC | K03410	0	0	0	0	0	0	0	0	0	0	0	0	0	0	0	0	0	0	1	0	0	0	0	0	0	0	0	0	0	0	0	0	0	0	0	0	0	0	0	0	0
nitrate reductase 1, beta subunit [EC:1.7.99.4] | K00371	0	0	1	1	1	1	1	1	1	1	1	1	1	1	1	1	0	0	0	0	1	0	0	0	1	0	1	0	0	0	0	0	0	1	0	0	0	1	1	1	0
dipeptide transport system substrate-binding protein | K12368	0	0	0	0	1	0	0	0	0	0	1	1	0	1	1	0	1	0	0	0	0	0	0	0	0	0	0	0	0	0	0	0	1	0	0	0	0	0	0	0	0
pyridoxine 5-phosphate synthase [EC:2.6.99.2] | K03474	0	0	0	0	0	0	0	0	0	0	0	0	0	0	0	0	0	0	0	0	1	0	0	0	0	0	0	0	0	0	0	0	0	0	0	0	0	0	0	0	0
MFS transporter, DHA2 family, multidrug resistance protein B | K03446	0	1	0	1	1	1	1	0	0	1	0	0	1	1	1	1	0	0	1	1	1	0	1	1	1	1	1	1	1	1	1	0	0	0	1	0	0	1	0	0	0
NADH-quinone oxidoreductase subunit K [EC:1.6.5.3] | K00340	1	1	1	1	1	1	1	1	1	1	1	1	1	1	1	1	1	0	0	0	1	0	0	1	1	1	1	1	1	1	1	0	1	0	0	0	0	1	0	0	0
formate-dependent nitrite reductase complex subunit NrfF | K04017	0	0	0	0	0	0	0	0	0	0	0	0	0	0	0	0	0	0	0	0	1	0	0	0	0	0	0	0	0	0	0	0	0	0	0	0	0	0	0	0	0
MFS transporter, DHA1 family, tetracycline resistance protein | K08151	1	0	0	1	0	0	0	1	0	0	0	0	0	0	0	0	0	0	0	0	0	0	1	0	0	0	0	0	0	0	0	0	0	0	0	0	0	0	0	0	0
6-phosphogluconate dehydrogenase [EC:1.1.1.44] | K00033	1	0	1	1	1	1	1	1	1	1	1	1	1	1	1	1	0	0	0	1	1	0	0	1	1	1	1	0	1	0	1	0	1	1	1	1	0	0	0	0	0
hydrogenase-4 component I [EC:1.-.-.-] | K12144	0	0	0	0	0	0	0	0	0	0	0	0	0	0	0	0	0	0	0	0	1	0	0	0	0	0	0	0	0	0	0	0	0	0	0	0	0	0	0	0	0
flagellar hook-associated protein 3 FlgL | K02397	0	0	0	0	0	0	0	0	0	0	0	0	0	0	0	0	0	0	1	0	1	0	0	1	1	1	1	1	1	1	1	0	0	0	0	0	0	0	0	0	0
MFS transporter, putative metabolite transport protein | K08368	0	0	0	0	0	0	0	1	0	0	0	0	0	0	0	0	1	0	0	0	1	0	0	0	0	0	0	0	0	0	0	0	0	0	0	0	0	0	0	0	1
fumarate reductase flavoprotein subunit [EC:1.3.99.1] | K00244	0	0	0	0	0	0	0	0	0	0	0	0	0	0	0	0	0	0	0	1	1	0	1	0	0	0	0	0	0	0	0	0	0	0	1	0	0	0	0	0	0
F-type H+-transporting ATPase subunit delta [EC:3.6.3.14] | K02113	0	0	0	0	1	1	1	1	0	1	0	0	1	0	0	1	0	1	1	1	1	0	1	1	1	1	1	1	1	1	1	1	0	1	1	1	1	0	1	0	0
NADH-quinone oxidoreductase subunit A [EC:1.6.5.3] | K00330	1	1	1	1	1	1	1	1	1	1	1	1	1	1	1	1	1	0	0	0	1	0	0	1	1	1	1	1	1	1	1	0	1	0	0	0	0	1	0	0	0
flagellar biosynthetic protein FlhB | K02401	0	0	0	0	0	0	0	0	0	0	0	0	0	0	0	0	0	0	0	0	1	0	0	1	1	1	1	1	1	1	1	0	0	0	0	0	0	0	0	0	0
solute carrier family 1 (glial high affinity glutamate transporter), member 2 | K05613	0	0	0	0	0	0	0	0	0	0	0	1	0	0	0	0	0	0	0	0	0	0	0	0	0	0	0	0	0	0	0	0	0	0	0	0	0	0	0	0	1
solute carrier family 14 (urea transporter) | K08716	0	0	0	0	1	0	1	0	0	0	0	1	0	0	0	1	0	0	0	0	0	0	0	0	0	0	0	0	0	0	0	0	0	0	0	0	0	0	0	0	0
arsenite transporter, ACR3 family | K03325	0	0	0	0	0	1	1	0	0	0	0	0	1	0	0	1	1	1	1	1	1	0	0	0	0	0	0	0	0	0	0	0	0	0	0	0	0	1	0	0	0
MFS transporter, TsgA protein | K06141	0	0	0	0	0	0	0	0	0	0	0	0	0	0	0	0	0	0	0	0	1	0	0	0	0	0	0	0	0	0	0	0	0	0	0	0	0	0	0	0	0
MFS transporter, OPA family, phosphoglycerate transporter protein | K11382	0	0	0	0	0	0	0	0	0	0	0	0	0	0	0	0	0	1	0	0	0	0	0	0	0	0	0	0	0	0	0	0	0	0	0	0	0	0	1	1	0
zinc transporter, ZIP family | K07238	0	0	0	0	0	0	0	0	0	0	0	0	0	0	0	0	0	1	1	0	1	0	0	0	0	0	0	0	0	0	0	0	0	0	0	1	0	0	0	0	0
anaerobic dimethyl sulfoxide reductase subunit C (DMSO reductase anchor subunit) | K07308	0	0	0	0	0	0	0	0	0	0	0	0	0	1	1	0	1	0	0	0	1	0	0	1	1	1	1	0	0	0	0	0	0	0	0	0	0	1	0	0	0
chemotaxis protein CheX | K03409	0	0	0	0	0	0	0	0	0	0	0	0	0	0	0	0	0	0	1	0	0	0	0	0	0	0	0	0	0	0	0	0	0	0	0	0	0	0	0	0	0
F-type H+-transporting ATPase subunit c [EC:3.6.3.14] | K02110	1	1	1	1	1	1	1	1	1	1	1	1	1	1	1	1	1	1	1	1	1	0	1	1	1	1	1	1	1	1	1	1	1	1	1	1	1	1	1	1	0
flagellar protein FliO/FliZ | K02418	0	0	0	0	0	0	0	0	0	0	0	0	0	0	0	0	0	0	1	0	1	0	0	0	0	0	0	0	0	0	0	0	0	0	0	0	0	0	0	0	0
ribose transport system substrate-binding protein | K10439	0	0	1	1	0	0	0	1	1	0	0	0	0	0	1	0	0	1	1	0	1	0	0	1	1	0	1	0	1	1	0	1	0	0	1	1	1	0	1	1	0
solute carrier family 12 (sodium/potassium/chloride transporter), member 2 | K10951	0	0	0	0	0	0	0	0	0	0	0	0	1	0	0	1	0	0	0	0	0	0	0	0	0	0	0	0	0	0	0	0	0	0	0	0	0	0	0	0	0
magnesium transporter | K06213	1	1	1	1	1	1	1	1	1	1	1	1	1	1	1	1	1	1	1	1	0	0	0	1	1	1	1	1	1	1	1	0	0	0	0	0	0	1	0	0	0
short-chain fatty acids transporter | K02106	0	0	0	0	0	0	0	0	0	0	1	0	0	0	0	0	0	0	0	0	1	0	0	0	0	0	0	0	0	0	0	0	0	0	0	0	0	0	0	0	0
nitric oxide reductase, cytochrome b-containing subunit I [EC:1.7.2.5] | K04561	0	0	0	0	1	1	1	0	0	1	0	1	1	0	0	1	0	0	0	0	0	0	0	0	0	0	0	0	0	0	0	0	0	0	0	0	0	0	1	1	0
hydrogenase-4 component G [EC:1.-.-.-] | K12142	0	0	0	0	0	0	0	0	0	0	0	0	0	0	0	0	0	0	0	0	1	0	0	0	0	0	0	0	0	0	0	0	0	0	0	0	0	0	0	0	0
flagellar biosynthesis protein | K04061	0	0	0	0	0	0	0	0	0	0	0	0	0	0	0	0	0	0	1	0	0	0	0	0	0	0	0	0	0	0	0	0	0	0	0	0	0	0	0	0	0
L-lactate dehydrogenase [EC:1.1.1.27] | K00016	1	1	1	1	1	1	1	1	1	1	1	1	1	1	1	1	1	1	1	1	0	0	0	0	0	0	0	1	1	1	1	0	0	0	1	1	1	1	1	1	0
trehalose synthase [EC:2.4.1.245] | K13057	0	1	0	0	1	1	1	0	0	1	0	1	1	1	1	1	0	0	0	0	0	0	0	0	0	0	0	0	0	0	0	0	0	0	0	0	0	0	0	0	0
hydrogenase-1 operon protein HyaF | K03618	0	0	0	0	0	0	0	0	0	0	0	0	0	0	0	0	0	0	0	0	1	0	0	0	0	0	0	0	0	0	0	0	0	0	0	0	0	0	0	0	0
MFS transporter, FHS family, glucose/mannose:H+ symporter | K08174	0	0	0	0	0	0	0	0	0	0	0	0	0	0	0	0	0	0	1	0	0	0	0	0	0	0	0	0	0	0	0	0	0	0	0	1	0	0	0	0	0
hydrogenase nickel incorporation protein HypB | K04652	0	0	0	0	0	0	0	0	0	0	0	0	0	0	0	0	0	0	0	0	1	0	0	1	1	1	1	1	1	1	1	0	0	0	0	0	0	1	1	1	0
MFS transporter, NNP family, putative nitrate transporter | K10850	0	0	0	0	0	0	0	0	0	0	0	0	0	0	0	0	0	0	0	0	0	0	0	0	0	0	0	0	0	0	0	0	0	1	0	0	0	0	0	0	0
MFS transporter, ACS family, 4-hydroxyphenylacetate permease | K02511	0	0	0	0	0	0	0	0	0	0	0	0	0	1	1	0	0	0	0	0	1	0	0	0	0	0	0	0	0	0	0	0	0	0	1	0	0	1	1	0	0
FMN reductase [EC:1.5.1.29] | K00299	0	0	1	1	0	1	1	0	0	1	0	1	1	1	1	1	0	0	0	0	1	1	0	0	0	0	0	0	0	0	0	0	0	1	0	0	1	0	0	0	0
concentrative nucleoside transporter, CNT family | K03317	0	0	0	0	0	0	0	0	0	1	0	0	0	0	0	0	0	1	1	0	1	0	0	1	1	0	1	0	0	0	0	0	0	1	0	0	0	0	1	0	0
MFS transporter, MHS family, citrate/tricarballylate:H+ symporter | K03288	0	0	0	0	0	0	0	0	0	0	0	0	0	0	0	0	0	0	0	0	1	0	0	0	0	0	0	0	0	0	0	0	0	0	0	0	0	0	0	0	0
formate-dependent nitrite reductase complex subunit NrfG | K04018	0	0	0	0	0	0	0	0	0	0	0	0	0	0	0	0	0	0	0	0	1	0	0	0	0	0	0	0	0	0	0	0	0	0	0	0	0	0	0	0	0
flagellar FliJ protein | K02413	0	0	0	0	0	0	0	0	0	0	0	0	0	0	0	0	0	0	1	0	1	0	0	0	0	0	0	0	0	0	0	0	0	0	0	0	0	0	0	0	0
MFS transporter, MCP family, solute carrier family 16 (monocarboxylic acid transporters), member 13 | K08189	0	0	0	0	1	0	0	0	0	0	0	0	0	0	0	0	0	0	0	0	0	0	0	0	0	0	0	0	0	0	0	0	0	0	0	0	0	0	0	0	0
MFS transporter, SP family, sugar:H+ symporter | K08139	0	0	1	1	1	1	0	0	1	0	0	1	0	0	0	1	1	0	0	0	0	0	0	0	0	0	0	1	1	1	1	0	1	1	0	0	0	1	0	1	0
purine-binding chemotaxis protein CheW | K03408	0	0	0	0	0	0	0	0	0	0	0	0	0	0	0	0	0	0	1	0	1	0	0	1	1	1	1	1	1	1	1	0	0	0	0	0	0	0	0	0	0
hydrogenase-1 operon protein HyaE | K03619	0	0	0	0	0	0	0	0	0	0	0	0	0	0	0	0	0	0	0	0	1	0	0	0	0	0	0	0	0	0	0	0	0	0	0	0	0	0	0	0	0
autotransporter serine protease [EC:3.4.21.-] | K12688	0	0	0	0	0	0	0	0	0	0	0	0	0	0	0	0	0	0	0	0	1	0	0	0	0	0	0	0	0	0	0	0	0	0	0	0	0	0	0	0	0
nitrate reductase 1, gamma subunit [EC:1.7.99.4] | K00374	0	0	0	0	0	0	0	0	0	0	0	0	0	0	0	0	0	0	0	0	1	0	0	0	0	0	0	0	0	0	0	1	0	1	0	0	0	0	1	1	0
flagellar biosynthesis protein FlhA | K02400	0	0	1	1	1	1	1	1	1	0	1	0	1	0	0	1	0	0	1	0	1	0	0	1	1	1	1	1	1	1	1	0	0	0	0	0	0	1	0	0	0
pyruvate dehydrogenase E1 component subunit alpha [EC:1.2.4.1] | K00161	0	0	0	0	0	0	0	0	0	0	0	0	0	0	0	0	0	1	1	1	0	0	0	0	0	0	0	0	0	0	0	0	0	1	1	1	1	0	0	0	0
solute carrier family 7 (L-type amino acid transporter), member 10 | K13782	0	0	0	0	0	0	0	0	0	0	0	0	0	0	0	0	0	0	0	0	0	0	0	0	0	0	0	0	0	0	0	0	0	0	0	0	1	0	0	0	0
3,4-dihydroxy 2-butanone 4-phosphate synthase [EC:4.1.99.12] | K02858	0	0	0	0	0	0	0	0	0	0	0	0	0	0	0	0	0	0	0	0	1	0	0	0	0	0	0	0	0	0	0	0	0	0	0	0	0	0	0	0	0
MFS transporter, ACS family, probable galactarate transporter | K12299	0	0	0	0	0	0	0	0	0	0	0	0	0	0	0	0	0	0	0	0	1	1	0	0	0	0	0	0	0	0	0	0	0	0	0	0	0	0	1	1	1
nitrite reductase (NAD(P)H) small subunit [EC:1.7.1.4] | K00363	0	0	0	0	0	0	0	0	0	0	0	0	0	0	0	0	0	0	0	0	0	0	0	1	1	1	1	0	0	0	0	0	0	1	0	0	0	0	0	0	0
NADH dehydrogenase (ubiquinone) Fe-S protein 8 [EC:1.6.5.3 1.6.99.3] | K03941	0	0	0	0	0	0	0	0	0	0	0	0	0	0	0	0	0	1	0	0	0	0	0	0	0	0	0	0	0	0	0	0	0	0	0	0	0	0	0	0	0
F-type H+-transporting ATPase subunit epsilon [EC:3.6.3.14] | K02114	1	1	1	1	1	1	1	1	1	1	1	1	1	1	1	1	1	1	1	1	1	0	1	1	1	1	1	1	1	1	1	1	0	1	1	1	1	1	1	1	0
flagellar hook protein FlgE | K02390	0	0	0	0	0	0	0	0	0	0	0	0	0	0	0	0	0	0	1	0	1	0	0	1	1	1	1	1	1	1	1	0	0	0	0	0	0	0	0	0	0
NADH-quinone oxidoreductase subunit M [EC:1.6.5.3] | K00342	1	1	1	1	1	1	1	1	1	1	1	1	1	1	1	1	1	0	0	0	1	0	0	1	1	1	1	1	1	1	1	0	0	0	1	0	0	1	0	0	0
anaerobic dimethyl sulfoxide reductase subunit A [EC:1.8.5.3] | K07306	0	0	0	0	0	0	0	0	0	0	0	0	0	1	1	0	1	0	0	0	1	0	0	1	1	1	1	0	0	0	0	0	0	0	0	0	0	1	0	0	0
hydrogenase expression/formation protein HypD | K04654	0	0	0	0	0	0	0	0	0	0	0	0	0	0	0	0	0	0	0	0	1	0	0	1	1	1	1	1	1	1	1	0	0	0	0	0	0	1	1	1	1
MFS transporter, OPA family, hexose phosphate transport protein UhpT | K07784	0	1	1	1	0	0	0	1	0	0	0	0	0	0	0	0	1	0	0	0	1	0	0	0	0	0	0	0	0	0	0	0	0	1	0	0	0	0	0	0	0
MFS transporter, DHA1 family, multidrug/chloramphenicol efflux transport protein | K08160	0	0	0	0	0	0	0	0	0	0	0	0	0	0	0	0	0	0	0	0	1	0	0	0	0	0	0	0	0	0	0	0	0	0	0	0	0	0	0	0	0
fumarate reductase subunit D | K00247	0	0	0	0	0	0	0	0	0	0	0	0	0	0	0	0	0	0	0	0	1	0	0	0	0	0	0	0	0	0	0	0	0	0	0	0	0	0	0	0	0
nitrate reductase 1, alpha subunit [EC:1.7.99.4] | K00370	0	0	1	1	1	1	1	1	1	1	1	1	1	1	1	1	0	0	0	0	1	0	0	0	1	0	1	0	0	0	0	0	0	1	0	0	0	1	1	1	1
myo-inositol-1(or 4)-monophosphatase [EC:3.1.3.25] | K01092	0	1	1	1	1	1	1	1	0	1	1	1	0	1	1	1	1	0	0	1	1	0	0	0	0	0	0	0	0	0	0	0	0	1	1	1	1	1	0	0	0
two-component system, chemotaxis family, response regulator CheV | K03415	0	0	0	0	0	0	0	0	0	0	0	0	0	0	0	0	0	0	1	0	0	0	0	0	0	0	0	0	0	0	0	0	0	0	0	0	0	0	0	0	0
pyridoxine kinase [EC:2.7.1.35] | K00868	0	0	0	0	0	0	0	0	0	0	0	0	0	0	0	0	0	1	1	0	1	0	0	0	0	0	0	0	0	0	0	1	0	0	0	0	0	0	1	1	1
MFS transporter, NRE family, putaive nickel resistance protein | K07785	0	0	0	0	0	0	0	0	0	1	1	0	1	0	0	0	1	0	0	0	0	0	0	0	0	0	0	1	1	1	1	0	0	0	0	0	1	1	0	0	0
transaldolase [EC:2.2.1.2] | K00616	0	1	1	1	1	1	1	1	0	1	1	1	1	1	1	1	1	1	1	0	1	0	0	0	0	0	0	0	0	0	0	1	0	0	0	0	0	1	1	1	0
hydrogenase 2 maturation protease [EC:3.4.24.-] | K08567	0	0	0	0	0	0	0	0	0	0	0	0	0	0	0	0	0	0	0	0	1	0	0	1	1	1	1	1	1	1	1	0	0	0	0	0	0	1	1	1	0
NADH-quinone oxidoreductase subunit J [EC:1.6.5.3] | K00339	1	1	1	1	1	1	1	1	1	1	1	1	1	1	1	1	1	0	0	0	1	0	0	1	1	1	1	1	1	1	1	0	1	0	0	0	0	1	0	0	0
nitric oxide reductase FlRd-NAD(+) reductase [EC:1.18.1.-] | K12265	0	0	0	0	0	0	0	0	0	0	0	0	0	0	0	0	0	0	0	0	1	0	0	0	0	0	0	0	0	0	0	0	0	0	0	0	0	0	0	0	0
MFS transporter, DHA1 family, 2-module integral membrane pump EmrD | K08154	0	0	0	0	0	0	0	0	0	0	0	0	0	0	0	0	0	0	0	0	1	0	0	0	0	0	0	0	0	0	0	0	0	0	0	0	0	0	0	0	0
hydrogenase-4 component B [EC:1.-.-.-] | K12137	0	0	0	0	0	0	0	0	0	0	0	0	0	0	0	0	0	0	0	0	1	0	0	0	0	0	0	0	0	0	0	0	0	0	0	0	0	0	0	0	0
flagellar P-ring protein precursor FlgI | K02394	0	0	0	0	0	0	0	0	0	0	0	0	0	0	0	0	0	0	0	0	1	0	0	0	0	0	0	0	0	0	0	0	0	0	0	0	0	0	0	0	0
MFS transporter, multidrug resistance protein Y | K07786	0	0	0	0	0	0	0	0	0	0	0	0	0	0	0	0	0	0	0	0	1	1	1	0	0	0	0	0	0	0	0	0	0	1	0	0	0	0	0	0	0
MFS transporter, CP family, cyanate transporter | K03449	0	0	1	1	1	1	1	0	1	1	1	1	1	1	1	1	0	0	0	0	1	1	1	0	0	0	0	0	0	0	0	1	0	0	1	1	1	0	0	0	0
D-lactate dehydrogenase [EC:1.1.1.28] | K03778	0	0	0	0	0	0	0	0	0	0	0	0	0	0	0	0	0	0	1	0	1	0	1	0	0	0	0	0	0	0	0	0	0	1	0	0	0	0	0	0	0
D-lactate dehydrogenase [EC:1.1.1.28] | K03777	0	0	0	0	0	0	0	0	0	0	0	0	0	0	0	0	0	0	0	0	1	0	0	0	0	0	0	0	0	0	0	0	0	0	0	0	0	0	0	0	0
putative Mg2+ transporter-C (MgtC) family protein | K07507	1	0	1	1	1	1	1	1	1	1	1	1	1	0	0	1	1	1	1	1	1	0	0	0	0	0	0	0	0	0	0	0	0	0	0	0	0	1	0	0	0
putative multidrug efflux transporter MdtA | K07799	0	0	1	1	0	0	0	0	1	0	0	0	0	0	0	0	0	0	1	0	1	0	0	0	0	0	0	0	0	0	0	1	0	0	0	0	0	0	1	1	0
two-component system, chemotaxis family, response regulator CheY | K03413	0	0	0	0	0	0	0	0	0	0	0	0	0	0	0	0	0	0	1	0	1	0	0	1	1	1	1	1	1	1	1	0	0	0	0	0	0	0	0	0	0
pyruvate dehydrogenase E1 component subunit beta [EC:1.2.4.1] | K00162	0	0	1	1	0	0	0	1	0	0	0	0	0	0	0	0	0	1	0	1	0	0	0	0	0	0	0	0	0	0	0	0	0	1	1	1	1	0	0	0	0
inorganic phosphate transporter, PiT family | K03306	1	1	1	1	1	1	1	1	1	1	1	1	1	1	1	1	1	0	1	1	1	0	0	1	1	1	1	1	1	1	1	1	0	1	0	0	0	1	1	1	0
negative regulator of flagellin synthesis FlgM | K02398	0	0	0	0	0	0	0	0	0	0	0	0	0	0	0	0	0	0	1	0	1	0	0	0	0	0	0	0	0	0	0	0	0	0	0	0	0	0	0	0	0
NAD(P) transhydrogenase subunit beta [EC:1.6.1.2] | K00325	0	0	0	0	1	0	1	0	0	0	1	1	0	0	0	1	1	0	0	0	1	0	0	1	1	1	1	1	1	1	1	0	1	0	0	0	0	1	0	0	0
ribulose-phosphate 3-epimerase [EC:5.1.3.1] | K01783	1	1	1	1	1	1	1	1	1	1	1	1	1	1	1	1	1	1	1	1	0	0	0	1	1	1	1	1	1	1	1	1	0	1	1	1	1	1	1	1	0
flagellar biosynthetic protein FliR/FlhB | K13820	0	0	0	0	0	0	0	0	0	0	0	0	0	0	0	0	0	0	1	0	0	0	0	0	0	0	0	0	0	0	0	0	0	0	0	0	0	0	0	0	0
fumarate reductase iron-sulfur subunit [EC:1.3.99.1] | K00245	1	1	0	0	0	0	0	1	1	1	0	0	0	1	1	0	1	0	0	0	1	0	0	1	1	1	1	1	1	1	1	0	0	0	0	0	0	1	0	0	0
alpha,alpha-trehalase [EC:3.2.1.28] | K01194	0	0	0	0	0	0	0	0	0	0	0	0	0	0	0	0	0	0	0	0	1	0	0	0	0	0	0	0	0	0	0	0	0	0	0	0	0	0	0	0	0
nitrate reductase 2, gamma subunit [EC:1.7.99.4] | K08347	0	0	0	0	0	0	0	0	0	0	0	0	0	0	0	0	0	0	0	0	1	0	0	0	0	0	0	0	0	0	0	0	0	0	0	0	0	0	0	0	0
flagellar motor switch protein FliM | K02416	0	0	0	0	0	0	0	0	0	0	0	0	0	0	0	0	0	0	1	0	1	0	0	1	1	1	1	1	1	1	1	0	0	0	0	0	0	0	0	0	0
MFS transporter, ACS family, glucarate transporter | K03535	0	0	0	0	0	0	0	0	0	0	0	0	0	0	0	0	0	1	0	1	0	0	0	1	1	1	1	0	0	0	0	0	0	0	0	0	0	0	0	0	0
5,6-dimethylbenzimidazole synthase [EC:1.14.99.40] | K04719	0	0	0	0	0	0	0	0	0	0	0	0	0	0	0	0	0	0	0	0	0	0	0	0	0	0	0	0	0	0	0	0	0	0	0	0	0	0	1	0	0
flagellar protein FliT | K02423	0	0	0	0	0	0	0	0	0	0	0	0	0	0	0	0	0	0	0	0	1	0	0	0	0	0	0	0	0	0	0	0	0	0	0	0	0	0	0	0	0
MFS transporter, SHS family, sialic acid transporter | K03290	0	0	1	1	0	0	0	1	1	0	0	0	0	0	0	0	0	0	0	0	1	0	0	0	0	0	0	0	0	0	0	0	0	0	0	0	0	1	0	0	0
putative ATP-binding cassette transporter | K02471	0	0	0	0	0	0	0	0	0	0	0	0	0	0	0	0	0	0	0	0	1	0	0	0	0	0	0	0	0	0	0	0	0	0	0	0	0	0	0	0	0
inositol-1,4,5-trisphosphate 5-phosphatase [EC:3.1.3.56] | K01106	0	0	0	0	0	0	0	0	0	0	0	0	0	0	0	0	0	0	0	0	0	0	0	0	0	0	0	1	1	1	1	0	0	0	0	0	0	0	0	0	0
hydrogenase large subunit [EC:1.12.99.6] | K06281	0	0	0	0	0	0	0	0	0	0	0	0	0	0	0	0	0	0	0	0	1	0	0	1	1	1	1	1	1	1	1	0	0	0	0	0	0	1	1	1	1
hydrogenase-4 component E [EC:1.-.-.-] | K12140	0	0	0	0	0	0	0	0	0	0	0	0	0	0	0	0	0	0	0	0	1	0	0	0	0	0	0	0	0	0	0	0	0	0	0	0	0	0	0	0	0
putative NADH dehydrogenase/NAD(P)H nitroreductase RutE [EC:1.-.-.-] | K09019	0	0	0	0	1	1	1	0	0	1	0	0	1	0	0	1	0	0	0	0	1	0	0	0	0	0	0	0	0	0	0	0	0	0	0	0	0	0	0	0	0
formate transporter | K03459	0	0	0	0	0	0	0	0	0	0	0	0	0	0	0	0	0	0	0	0	1	0	0	0	0	0	0	0	0	0	0	0	0	0	0	0	0	0	0	0	0
pyruvate ferredoxin oxidoreductase, delta subunit [EC:1.2.7.1] | K00171	0	0	0	0	0	0	0	0	0	0	0	0	0	0	0	0	0	1	0	0	0	0	0	0	0	0	0	0	0	0	0	0	0	0	0	0	0	0	0	0	0
formate transporter | K06212	0	0	0	0	0	0	0	0	0	0	0	0	0	0	0	0	0	1	0	1	1	0	0	0	0	0	0	0	0	0	0	0	0	0	0	0	0	0	0	0	0
maltooligosyltrehalose trehalohydrolase [EC:3.2.1.141] | K01236	0	0	0	0	1	1	1	0	0	1	0	1	1	0	0	1	1	0	0	0	0	0	0	0	0	0	0	0	0	0	0	0	0	0	0	0	0	1	0	0	0
NADH dehydrogenase (ubiquinone) flavoprotein 2 [EC:1.6.5.3 1.6.99.3] | K03943	0	0	0	0	0	0	0	0	0	0	0	0	0	0	0	0	0	1	1	1	0	0	0	0	0	0	0	0	0	0	0	0	0	0	0	0	0	0	0	0	0
nicotinamide mononucleotide transporter | K03811	0	0	0	0	0	0	0	0	0	0	0	0	0	0	0	0	0	0	0	1	1	0	0	0	0	0	0	0	0	0	0	0	0	0	0	1	1	0	0	0	0
MFS transporter, OPA family, glycerol-3-phosphate transporter | K02445	0	0	0	0	0	0	0	0	0	0	0	0	0	0	0	0	1	0	0	0	1	0	0	0	0	0	0	1	1	1	0	0	0	1	0	0	0	1	1	0	0
hydrogenase 1 maturation protease [EC:3.4.24.-] | K03605	0	0	0	0	0	0	0	0	0	0	0	0	0	0	0	0	0	0	0	0	1	0	0	0	0	0	0	0	0	0	0	0	0	0	0	0	0	0	0	0	0
hydrogenase expression/formation protein HypC | K04653	0	0	0	0	0	0	0	0	0	0	0	0	0	0	0	0	0	0	0	0	1	0	0	1	1	1	1	1	1	1	1	0	0	0	0	0	0	1	1	1	0
GntR family transcriptional regulator, transcriptional repressor for pyruvate dehydrogenase complex | K05799	1	1	0	0	1	1	1	1	1	0	1	1	1	1	1	1	0	1	1	0	1	0	0	0	0	0	0	1	1	1	1	1	1	0	0	0	0	1	0	0	0
flagellar protein FliS | K02422	0	0	0	0	0	0	0	0	0	0	0	0	0	0	0	0	0	0	1	0	1	0	0	1	1	1	1	1	1	1	1	0	0	0	0	0	0	0	0	0	0
MFS transporter, SET family, sugar efflux transporter | K03291	1	0	0	0	0	0	0	0	0	0	0	0	0	0	0	0	0	0	0	0	1	1	0	0	0	0	0	0	0	0	0	0	0	1	0	0	0	0	0	0	0
trehalose 6-phosphate phosphorylase [EC:2.4.1.216] | K03731	0	0	0	0	0	0	0	0	0	0	0	0	0	0	0	0	0	0	0	1	0	0	1	0	0	0	0	0	0	0	0	0	0	0	0	0	0	0	0	0	0
nitrate reductase 2, delta subunit [EC:1.7.99.4] | K08361	0	0	0	0	0	0	0	0	0	0	0	0	0	0	0	0	0	0	0	0	1	0	0	0	0	0	0	0	0	0	0	0	0	0	0	0	0	0	0	0	0
NADH-quinone oxidoreductase subunit F [EC:1.6.5.3] | K00335	1	1	1	1	1	1	1	1	1	1	1	1	1	1	1	1	1	0	0	1	1	0	0	1	1	1	1	1	1	1	1	0	0	0	0	0	0	1	0	0	0
L-lactate dehydrogenase (cytochrome) [EC:1.1.2.3] | K00101	0	0	0	0	1	1	1	0	0	1	1	1	1	0	0	1	0	0	0	0	1	1	0	0	0	0	0	0	0	0	0	0	0	0	0	0	0	0	0	0	0
flagellar transcriptional activator FlhC | K02402	0	0	0	0	0	0	0	0	0	0	0	0	0	0	0	0	0	0	0	0	1	0	0	0	0	0	0	0	0	0	0	0	0	0	0	0	0	0	0	0	0
MFS transporter, DHA2 family, metal-tetracycline-proton antiporter | K08168	0	0	0	1	0	0	0	0	1	0	0	0	0	0	0	0	0	0	0	0	0	0	0	0	0	0	0	0	0	0	0	0	0	0	1	0	0	0	0	0	0
fumarate reductase subunit C | K00246	0	0	0	0	0	0	0	0	0	0	0	0	0	0	0	0	0	0	0	0	1	0	0	0	0	0	0	0	0	0	0	0	0	0	0	0	0	0	0	0	0
pyruvate dehydrogenase E1 component [EC:1.2.4.1] | K00163	1	1	1	1	1	1	1	1	1	1	1	1	1	0	1	1	1	0	0	0	1	0	0	0	0	0	0	0	0	0	0	0	0	0	0	0	0	1	0	0	0
solute carrier family 29 (equilibrative nucleoside transporter), member 4 | K03323	0	0	0	0	0	0	0	0	0	0	0	0	0	0	0	0	0	0	0	1	0	0	0	0	0	0	0	0	0	0	0	0	0	0	0	0	0	0	0	0	0
NADH-quinone oxidoreductase subunit B [EC:1.6.5.3] | K00331	1	1	1	1	1	1	1	1	1	1	1	1	1	1	1	1	1	0	0	0	1	0	0	1	1	1	1	1	1	1	1	0	1	0	0	0	0	1	0	0	0
mgtE-like transporter | K07244	0	0	0	0	0	0	0	0	0	0	0	0	0	0	0	0	0	0	0	0	0	0	0	0	0	0	0	0	0	0	0	0	0	0	0	0	0	1	0	0	0
glucose-6-phosphate isomerase [EC:5.3.1.9] | K01810	1	1	1	1	1	1	1	1	1	1	1	1	1	1	1	1	1	1	1	1	1	0	0	1	1	1	1	1	1	1	1	0	1	0	1	1	1	1	1	1	0
MFS transporter, PAT family, beta-lactamase induction signal transducer AmpG | K08218	0	0	0	0	0	0	0	0	0	1	0	0	1	0	0	0	0	0	0	0	1	0	0	0	0	0	0	0	0	0	0	0	0	0	0	0	0	0	0	0	0
pyruvate ferredoxin oxidoreductase, gamma subunit [EC:1.2.7.1] | K00172	0	0	0	0	0	0	0	0	0	0	0	0	0	0	0	0	0	0	0	0	0	0	0	0	0	0	0	1	1	1	1	0	0	0	0	0	0	0	0	0	0
phosphoserine aminotransferase [EC:2.6.1.52] | K00831	0	0	1	1	1	1	1	1	1	1	1	1	1	1	1	1	0	0	1	0	1	0	0	1	1	1	1	1	1	1	1	1	0	0	0	0	0	1	0	0	0
succinate dehydrogenase (ubiquinone) iron-sulfur subunit [EC:1.3.5.1] | K00235	0	0	0	0	0	0	0	0	0	1	0	0	0	0	0	0	0	1	0	0	0	0	0	0	0	0	0	1	0	1	1	0	0	0	0	0	0	0	0	1	0
trimethylamine-N-oxide reductase (cytochrome c) 1, cytochrome c-type subunit TorC | K03532	0	0	0	0	0	0	0	0	0	0	0	0	0	0	0	0	0	0	0	0	1	0	0	0	0	0	0	0	0	0	0	0	0	0	0	0	0	0	0	0	0
MFS transporter, SP family, inositol transporter | K06610	0	0	0	0	0	0	0	0	0	1	0	0	0	1	1	0	0	0	0	0	0	0	0	0	0	0	0	0	0	0	0	0	0	0	0	0	0	0	0	0	0
NAD(P) transhydrogenase subunit alpha [EC:1.6.1.2] | K00324	0	0	0	0	1	0	1	0	0	0	1	1	0	0	0	1	1	0	0	0	1	0	0	1	1	1	1	1	1	1	1	0	1	0	0	0	0	1	0	0	0
urea transporter | K08717	0	0	0	0	0	0	0	0	0	0	0	0	0	0	0	0	0	0	0	0	0	0	0	0	0	0	0	0	0	0	0	0	0	1	0	0	0	0	0	0	0
drug/metabolite transporter, DME family | K03298	0	0	1	0	1	1	1	0	0	0	0	0	0	0	0	1	0	0	1	0	1	0	0	0	0	0	0	0	0	0	0	0	0	0	1	1	1	0	1	1	0
putative ATP-binding cassette transporter | K06159	0	0	0	0	0	0	0	0	0	0	0	0	0	0	0	0	0	0	0	0	1	0	0	0	0	0	0	0	0	0	0	0	0	0	0	0	0	0	0	0	0
nitrate reductase 1, delta subunit [EC:1.7.99.4] | K00373	0	0	1	1	1	1	1	1	1	0	1	1	1	1	1	1	0	0	0	0	1	0	0	0	1	0	1	0	0	0	0	0	0	1	0	0	0	1	1	1	0
4-hydroxythreonine-4-phosphate dehydrogenase [EC:1.1.1.262] | K00097	0	0	0	0	0	0	0	0	0	0	0	0	0	0	0	0	0	0	0	0	1	0	0	0	0	0	0	0	0	0	0	0	0	0	0	0	0	0	0	0	0
Gnt-I system low-affinity gluconate transporter | K06156	0	0	0	0	0	0	1	0	0	0	0	0	1	0	0	1	0	0	0	0	0	0	0	0	0	0	0	0	0	0	0	0	0	0	0	0	0	0	0	0	0
pyruvate ferredoxin oxidoreductase, alpha subunit [EC:1.2.7.1] | K00169	0	0	0	0	0	0	0	0	0	0	0	0	0	0	0	0	0	0	0	0	0	0	0	1	1	1	1	1	1	1	1	0	0	0	0	0	0	1	0	0	0
MFS transporter, DHA2 family, methylenomycin A resistance protein | K08166	0	0	0	0	1	1	0	0	0	0	1	1	0	0	0	1	0	0	0	0	0	0	0	0	0	0	0	0	0	0	0	0	0	0	0	0	0	0	1	0	0
flagellar motor switch protein FliG | K02410	0	0	0	0	0	0	0	0	0	0	0	0	0	0	0	0	0	0	1	0	1	0	0	1	1	1	1	1	1	1	1	0	0	0	0	0	0	0	0	0	0
flagellar protein FlgJ | K02395	0	0	0	0	0	0	0	0	0	0	0	0	0	0	0	0	0	0	0	1	1	0	1	0	0	0	0	0	0	0	0	1	0	0	1	1	0	0	0	0	0
myo-inositol 2-dehydrogenase [EC:1.1.1.18] | K00010	1	1	1	1	1	1	1	1	0	1	1	1	1	1	1	1	1	0	1	0	0	0	0	0	0	0	0	1	1	1	1	0	0	0	0	0	0	1	0	0	0
pyruvate dehydrogenase (quinone) [EC:1.2.5.1] | K00156	0	1	1	1	0	1	0	0	1	1	0	0	0	1	1	1	0	0	0	0	1	0	0	0	0	0	0	0	0	0	0	0	1	0	0	0	0	0	1	1	0
MFS transporter, DHA1 family, chloramphenicol resistance protein | K08164	1	0	0	0	1	0	0	1	0	0	1	0	0	0	0	1	0	0	0	0	0	0	0	0	0	0	0	0	0	0	0	0	0	0	0	0	0	0	0	0	0
chemotaxis protein MotA | K02556	0	0	0	0	0	0	0	0	0	0	0	0	0	0	0	0	0	0	1	0	1	0	0	1	1	1	1	1	1	1	1	0	0	0	0	0	0	0	0	0	0
hydrogenase nickel incorporation protein HypA | K04651	0	0	0	0	0	0	0	0	0	0	0	0	0	0	0	0	0	0	0	0	1	0	0	1	1	1	1	0	0	0	0	0	0	0	0	0	0	1	1	1	0
F-type H+-transporting ATPase subunit a [EC:3.6.3.14] | K02108	1	1	1	1	1	1	1	1	1	1	1	1	1	1	1	1	1	1	1	1	1	0	1	1	1	1	1	1	1	1	1	1	0	1	1	1	1	1	1	1	0
hydrogenase-4 transcriptional activator | K12146	0	0	0	0	0	0	0	0	0	0	0	0	0	0	0	0	0	0	0	0	1	0	0	0	0	0	0	0	0	0	0	0	0	0	0	0	0	0	0	0	0
pyruvate dehydrogenase E2 component (dihydrolipoamide acetyltransferase) [EC:2.3.1.12] | K00627	0	0	1	0	0	0	0	1	1	0	0	0	0	0	0	0	0	0	0	1	1	0	0	0	0	0	0	0	0	0	0	0	0	1	1	1	1	0	0	0	0
trimethylamine-N-oxide reductase (cytochrome c) 1 [EC:1.7.2.3] | K07811	0	0	0	0	0	0	0	0	0	0	0	0	0	0	0	0	0	0	0	0	1	0	0	0	0	0	0	0	0	0	0	0	0	0	0	0	0	0	0	0	0
methyl-accepting chemotaxis protein IV, peptide sensor receptor | K05877	0	0	0	0	0	0	0	0	0	0	0	0	0	0	0	0	0	0	0	0	1	0	0	0	0	0	0	0	0	0	0	0	0	0	0	0	0	0	0	0	0
flagellin | K02406	0	0	0	0	1	0	1	0	0	0	0	0	0	0	0	0	0	0	1	0	1	1	0	1	1	1	1	1	1	1	1	0	0	0	0	0	0	0	0	1	0
alpha,alpha-trehalose-phosphate synthase (UDP-forming) [EC:2.4.1.15] | K00697	0	0	0	0	0	0	0	0	0	0	0	0	0	0	0	0	0	0	0	0	1	0	0	0	0	0	0	0	0	0	0	0	0	0	0	0	0	0	0	0	0
glucose-6-phosphate 1-dehydrogenase [EC:1.1.1.49] | K00036	1	0	1	1	1	1	1	1	1	1	1	1	1	1	1	1	0	0	0	1	1	0	1	0	0	0	0	0	0	0	0	0	0	1	1	1	1	0	0	0	0
chromate transporter | K07240	0	0	0	0	0	0	0	0	0	0	0	0	0	0	0	0	0	1	1	0	0	0	0	0	0	0	0	0	0	0	0	0	0	0	0	0	0	0	0	0	0
serine/threonine transporter | K07862	0	0	0	0	0	0	0	0	0	1	0	0	0	1	1	0	1	1	1	1	1	0	0	0	0	0	0	1	1	1	1	1	0	0	1	1	1	0	1	1	0
MFS transporter, OHS family, lactose permease | K02532	0	0	0	0	0	0	0	0	0	0	0	0	0	0	0	0	0	0	0	0	1	0	0	0	0	0	0	0	0	0	0	0	0	0	1	1	0	0	0	0	0
F-type H+-transporting ATPase subunit alpha [EC:3.6.3.14] | K02111	1	1	1	1	1	1	1	1	1	1	1	1	1	1	1	1	1	1	1	1	1	0	1	1	1	1	1	1	1	1	1	1	0	1	1	1	1	1	1	1	0
MFS transporter, DHA1 family, purine ribonucleoside efflux pump | K03445	0	1	0	0	0	0	0	0	0	0	0	0	0	0	0	0	0	0	0	0	1	1	0	0	0	0	0	0	0	0	0	0	0	0	0	0	0	0	0	0	0
aquacobalamin reductase / NAD(P)H-flavin reductase [EC:1.16.1.3 1.5.1.29] | K05368	0	0	0	0	0	0	0	0	0	0	0	0	0	0	0	0	0	0	0	0	1	0	0	0	0	0	0	0	0	0	0	0	0	0	0	0	0	0	0	0	0
riboflavin kinase [EC:2.7.1.26] | K00861	0	0	0	0	0	0	0	0	0	0	1	0	0	0	0	0	1	0	1	0	0	0	0	1	1	1	1	1	1	1	1	0	0	0	0	0	0	1	0	0	0
methyl-accepting chemotaxis protein | K03406	0	0	0	0	0	0	0	0	0	0	0	0	0	0	0	0	0	0	1	0	0	1	1	1	1	1	1	1	1	1	1	0	0	0	0	0	1	0	0	0	0
cytochrome d ubiquinol oxidase subunit II [EC:1.10.3.-] | K00426	1	1	1	1	1	1	1	1	1	1	1	1	1	1	1	1	1	0	0	1	1	0	1	1	1	1	1	1	1	1	1	1	0	1	0	0	0	1	1	1	0
hydrogenase-4 component C [EC:1.-.-.-] | K12138	0	0	0	0	0	0	0	0	0	0	0	0	0	0	0	0	0	0	0	0	1	0	0	0	0	0	0	0	0	0	0	0	0	0	0	0	0	0	0	0	0
MFS transporter, MHS family, alpha-ketoglutarate permease | K03761	0	0	0	0	0	0	0	0	0	0	0	0	0	0	0	0	0	0	0	0	1	1	0	0	0	0	0	0	0	0	0	0	1	0	0	0	0	0	0	0	0
hydrogenase small subunit [EC:1.12.99.6] | K06282	0	0	0	0	0	0	0	0	0	0	0	0	0	0	0	0	0	0	0	0	1	0	0	1	1	1	1	1	1	1	1	0	0	0	0	0	0	1	1	1	0
transketolase [EC:2.2.1.1] | K00615	1	1	1	1	1	1	1	1	1	1	1	1	1	1	1	1	1	1	1	1	1	1	0	1	1	1	1	1	1	1	1	1	0	0	1	1	1	1	1	1	0
flagellum-specific ATP synthase [EC:3.6.3.14] | K02412	0	0	0	0	0	0	0	0	0	0	0	0	0	0	0	0	0	0	1	0	1	0	0	1	1	1	1	1	1	1	1	0	0	0	0	0	0	0	0	0	0
MFS transporter, OPA family, sugar phosphate sensor protein UhpC | K07783	0	0	0	0	0	0	0	0	0	0	0	0	0	0	0	0	0	0	0	0	1	0	0	0	0	0	0	0	0	0	0	0	0	0	0	0	0	0	0	0	0
flagellar FliL protein | K02415	0	0	0	0	0	0	0	0	0	0	0	0	0	0	0	0	0	0	0	0	1	0	0	0	0	0	0	0	0	0	0	0	0	0	0	0	0	0	0	0	0
ribose 5-phosphate isomerase B [EC:5.3.1.6] | K01808	1	1	1	1	1	1	1	1	1	1	1	1	1	1	1	1	1	1	1	0	1	0	0	1	1	1	1	1	1	1	1	1	0	0	0	0	0	1	1	1	1
MFS transporter, NHS family, nucleoside permease | K03289	1	0	0	0	0	0	0	0	0	0	0	0	0	0	0	0	1	0	0	0	1	0	0	0	0	0	0	0	0	0	0	0	0	0	0	0	0	0	0	0	0
succinate dehydrogenase iron-sulfur subunit [EC:1.3.99.1] | K00240	0	0	1	1	1	1	1	0	0	1	1	1	1	0	0	1	0	0	0	0	1	0	0	0	0	0	0	0	0	0	0	0	0	1	0	0	0	0	1	1	0
periplasmic nitrate reductase NapA [EC:1.7.99.4] | K02567	0	0	0	0	0	0	0	0	0	0	0	0	0	0	0	0	0	0	0	0	1	0	0	0	0	0	0	0	0	0	0	0	0	0	0	0	0	0	0	0	0
NADH-quinone oxidoreductase subunit L [EC:1.6.5.3] | K00341	1	1	1	1	1	1	1	1	1	1	1	1	1	1	1	1	1	0	0	0	1	0	0	1	1	1	1	1	1	1	1	0	1	0	0	0	0	1	0	1	0
MFS transporter, NNP family, nitrate/nitrite transporter | K02575	0	0	1	1	1	1	1	1	1	1	1	1	1	1	1	1	1	0	0	0	1	1	0	0	1	0	1	0	0	0	0	1	0	0	0	0	0	1	1	1	0
methyl-accepting chemotaxis protein III, ribose and galactose sensor receptor | K05876	0	0	0	0	0	1	0	0	0	0	0	0	0	0	0	0	0	0	0	0	1	0	0	0	0	0	0	0	0	0	0	0	0	0	0	0	0	0	0	0	0
RNA polymerase sigma factor for flagellar operon FliA | K02405	0	0	0	0	0	0	0	0	0	0	0	0	0	0	0	0	0	0	1	0	1	0	0	1	1	1	1	1	1	1	1	0	0	0	0	0	0	0	0	0	0
nitric oxide reductase NorQ protein | K04748	0	0	0	0	0	0	0	0	0	0	0	0	0	0	0	0	0	0	0	0	0	0	0	0	0	0	0	0	0	0	0	0	0	1	0	0	0	0	0	0	0
hydrogenase-4 component D [EC:1.-.-.-] | K12139	0	0	0	0	0	0	0	0	0	0	0	0	0	0	0	0	0	0	0	0	1	0	0	0	0	0	0	0	0	0	0	0	0	0	0	0	0	0	0	0	0
NADH-quinone oxidoreductase subunit E [EC:1.6.5.3] | K00334	1	1	1	1	1	1	1	1	1	1	1	1	1	1	1	1	1	1	0	0	1	0	0	1	1	1	1	1	1	1	1	0	0	0	0	0	0	1	0	0	0
MFS transporter, DHA1 family, arabinose polymer transporter | K08156	0	0	0	0	1	1	1	0	0	1	0	1	1	0	0	1	0	0	0	1	1	0	0	0	0	0	0	0	0	0	0	0	0	1	0	0	0	1	0	0	0
flagellar biosynthesis protein FlhG | K04562	0	0	0	0	0	0	0	0	0	0	0	0	0	0	0	0	0	0	1	0	0	0	0	0	0	0	0	0	0	0	0	0	0	0	0	0	0	0	0	0	0
threonine transporter | K03838	0	0	0	0	0	0	0	0	0	0	0	0	0	0	0	0	0	0	0	0	1	0	0	0	0	0	0	0	0	0	0	0	0	0	0	0	0	0	0	0	0
ethanolamine transporter | K04023	0	0	0	0	0	0	0	0	0	0	0	0	0	0	0	0	0	0	0	1	1	0	0	0	0	0	0	0	0	0	0	0	0	0	0	0	0	0	0	0	0
flagellar protein FlaG | K06603	0	0	0	0	0	0	0	0	0	0	0	0	0	0	0	0	0	0	1	0	0	0	0	0	0	0	0	0	0	0	0	0	0	0	0	0	0	0	0	0	0
MFS transporter, FHS family, L-fucose permease | K02429	1	0	0	0	1	1	1	0	0	1	0	1	1	0	0	1	1	0	0	0	1	0	1	0	0	0	0	1	1	0	0	1	0	0	0	0	0	1	0	0	1
riboflavin synthase [EC:2.5.1.9] | K00793	0	0	0	0	1	1	1	0	0	1	0	1	1	0	0	1	0	1	1	0	1	0	0	0	0	0	0	0	0	0	0	1	0	1	0	0	0	1	1	1	0
lactate transporter, LctP family | K03303	0	1	1	1	0	1	0	1	1	1	1	0	1	0	0	0	0	1	1	0	0	0	0	0	0	0	0	0	0	0	0	0	1	1	0	0	0	0	1	1	0
F-type H+-transporting ATPase subunit gamma [EC:3.6.3.14] | K02115	1	1	1	1	1	1	1	1	1	1	1	1	1	1	1	1	1	1	1	1	1	0	1	1	1	1	1	1	1	1	1	1	0	1	1	1	1	1	1	1	0
serine transporter | K03837	0	0	0	0	0	0	0	0	0	0	0	0	0	0	0	0	0	0	0	0	1	0	0	0	0	0	0	0	0	0	0	0	0	0	0	0	0	0	0	0	0
myo-inositol-1-phosphate synthase [EC:5.5.1.4] | K01858	0	0	0	0	0	0	0	0	0	0	0	0	0	0	0	0	1	0	0	0	0	0	0	0	0	0	0	0	0	0	0	0	0	0	0	0	0	0	0	0	0
DeoR family transcriptional regulator, myo-inositol catabolism operon repressor | K06608	0	0	0	0	0	0	0	0	0	0	0	0	0	0	0	0	0	0	1	0	0	0	0	0	0	0	0	0	0	0	0	0	0	0	0	0	0	0	0	0	0
tellurite resistance/dicarboxylate transporter, TDT family | K03304	0	0	0	0	0	0	0	0	0	0	0	0	0	0	0	0	0	0	0	0	1	0	0	0	0	0	0	0	0	0	0	0	0	0	0	0	0	0	0	0	0
ribose 5-phosphate isomerase A [EC:5.3.1.6] | K01807	0	0	0	0	0	0	0	0	0	0	0	0	0	0	0	0	0	0	1	1	1	0	1	0	0	0	0	0	0	0	0	0	0	1	1	1	1	0	0	0	0
maltose alpha-D-glucosyltransferase [EC:5.4.99.16] | K05343	0	1	0	0	1	1	1	0	0	1	0	1	1	0	0	1	1	0	0	0	0	0	0	0	0	0	0	0	0	0	0	0	1	0	0	0	0	1	0	0	0
solute carrier family 7 (cationic amino acid transporter), member 14 | K13871	0	0	0	0	0	0	0	0	0	0	0	0	0	0	0	0	0	0	0	0	0	0	0	0	1	0	0	0	0	0	0	0	0	0	0	0	0	0	0	0	0
MFS transporter, MHS family, metabolite:H+ symporter | K08173	0	0	0	0	0	0	0	1	0	0	0	0	0	0	0	0	0	0	0	0	1	0	0	0	0	0	0	0	0	0	0	0	0	0	0	0	0	1	0	0	0
trimethylamine-N-oxide reductase (cytochrome c) 2, cytochrome c-type subunit TorY | K07821	0	0	0	0	0	0	0	0	0	0	0	0	0	0	0	0	0	0	0	0	1	0	0	0	0	0	0	0	0	0	0	0	0	0	0	0	0	0	0	0	0
flagellar transcriptional activator FlhD | K02403	0	0	0	0	0	0	0	0	0	0	0	0	0	0	0	0	0	0	0	0	1	0	0	0	0	0	0	0	0	0	0	0	0	0	0	0	0	0	0	0	0
trimethylamine-N-oxide reductase (cytochrome c) 2 [EC:1.7.2.3] | K07812	0	0	0	0	0	0	0	0	0	0	0	0	0	0	0	0	0	0	0	0	1	0	0	0	0	0	0	0	0	0	0	0	0	0	0	0	0	0	0	0	0
flagellar hook-associated protein 1 FlgK | K02396	0	0	0	0	0	0	0	0	0	0	0	0	0	0	0	0	0	0	1	0	1	0	0	1	1	1	1	1	1	1	1	0	0	0	0	0	0	0	0	0	0
myo-inositol catabolism protein IolS [EC:1.1.1.-] | K06607	0	1	0	0	1	1	1	0	0	1	1	1	1	0	0	1	0	1	0	0	1	0	0	0	0	0	0	0	0	0	0	0	0	0	0	1	1	1	0	0	0
NADH-quinone oxidoreductase subunit D [EC:1.6.5.3] | K00333	1	1	1	1	1	1	1	1	1	1	1	1	1	1	1	1	1	0	0	0	0	0	0	1	1	1	1	1	1	1	1	0	0	0	0	0	0	1	0	0	0
MFS transporter, DHA2 family, multidrug resistance protein | K08169	0	0	0	0	0	0	0	0	0	0	1	0	0	0	0	0	0	1	1	1	1	0	0	0	0	0	0	0	0	0	0	0	0	0	0	1	0	0	0	0	0
MFS transporter, OFA family, oxalate/formate antiporter | K08177	0	0	0	0	1	0	0	0	0	0	1	0	0	1	1	0	1	1	0	0	1	0	1	0	0	0	0	0	0	0	0	0	0	0	0	0	0	0	1	1	1
flagellar hook-associated protein 2 | K02407	0	0	0	0	0	0	0	0	0	0	0	0	0	0	0	0	0	0	1	0	1	0	0	1	1	1	1	0	0	0	0	0	0	0	0	0	0	0	0	0	1
MFS transporter, SP family, arabinose:H+ symporter | K02100	1	0	0	0	0	0	0	1	0	0	0	0	0	0	0	0	0	0	1	0	1	0	0	0	0	0	0	0	0	0	0	0	0	0	0	0	0	0	0	0	0
D-serine/D-alanine/glycine transporter | K11737	0	0	1	1	1	1	1	0	1	0	1	1	1	0	1	1	1	0	0	0	1	1	0	0	0	0	0	0	0	0	0	0	1	0	0	0	0	1	0	0	0
methyl-galactoside transport system substrate-binding protein | K10540	0	0	0	0	0	0	0	0	0	0	0	0	0	0	0	0	0	0	1	0	1	0	0	0	0	0	0	0	0	0	0	0	0	0	0	0	0	0	0	0	0
coenzyme F420 hydrogenase beta subunit [EC:1.12.98.1] | K00441	0	0	0	0	0	0	0	0	0	0	0	0	0	0	0	0	0	1	1	0	0	0	0	0	0	0	0	0	0	0	0	0	0	0	0	0	0	0	0	0	0
MFS transporter, DHA1 family, bicyclomycin/chloramphenicol resistance protein | K07552	0	1	1	1	1	1	0	1	1	1	0	1	0	1	1	1	0	0	0	1	1	1	0	0	0	0	0	0	0	0	0	0	0	1	0	0	0	0	1	1	0
anaerobic nitric oxide reductase flavorubredoxin | K12264	0	0	0	0	0	0	0	0	0	0	0	0	0	0	0	0	0	1	1	0	1	0	0	0	0	0	0	0	0	0	0	0	0	0	0	1	0	0	1	1	1
C4-dicarboxylate transporter, DctQ subunit | K11689	0	0	0	0	0	0	0	0	0	0	0	0	0	0	0	0	1	0	0	0	0	0	0	0	0	0	0	1	0	0	1	0	0	0	0	0	0	0	0	0	0
phosphogluconate dehydratase [EC:4.2.1.12] | K01690	0	0	0	0	0	0	0	0	0	0	0	0	0	1	1	0	0	0	0	0	1	0	0	0	0	0	0	0	0	0	0	0	0	0	0	0	0	0	0	0	0
magnesium and cobalt transporter | K06189	0	0	0	0	0	1	0	1	0	0	0	0	1	0	0	0	0	0	0	0	1	0	0	1	1	1	1	1	1	1	1	0	0	0	0	0	0	0	0	0	0
flagellar hook-basal body complex protein FliE | K02408	0	0	0	0	0	0	0	0	0	0	0	0	0	0	0	0	0	0	1	0	1	1	0	1	1	1	1	0	0	0	0	0	0	0	0	0	0	0	0	0	0
NADH-quinone oxidoreductase subunit H [EC:1.6.5.3] | K00337	1	1	1	1	1	1	1	1	1	1	1	1	1	1	1	1	1	0	0	0	1	0	0	1	1	1	1	1	1	1	1	0	0	0	0	0	0	1	0	0	0
high-affinity iron transporter | K07243	1	1	1	1	1	1	1	1	1	1	1	1	1	1	1	0	0	0	0	0	1	0	0	1	1	1	1	1	1	1	1	0	0	0	0	1	0	1	0	0	0
flagellar biosynthetic protein FliR | K02421	0	0	0	0	0	0	0	0	0	0	0	0	0	0	0	0	0	0	0	0	1	0	0	1	1	1	1	1	1	1	1	0	0	0	0	0	0	0	0	0	0
acid phosphatase (class B) [EC:3.1.3.2] | K03788	0	0	0	0	0	0	0	0	0	0	0	0	0	0	0	0	0	0	0	0	1	0	0	0	0	0	0	0	0	0	0	0	0	0	0	0	0	0	0	0	0
nitrite reductase (NAD(P)H) large subunit [EC:1.7.1.4] | K00362	0	0	0	0	0	0	0	0	0	0	0	0	0	0	0	0	0	1	1	0	1	0	0	0	0	0	0	0	0	0	0	0	0	1	0	0	0	0	1	1	0
NADH-quinone oxidoreductase subunit I [EC:1.6.5.3] | K00338	1	1	1	1	1	1	1	1	1	1	1	1	1	1	1	1	1	0	1	0	1	0	0	1	1	1	1	1	1	1	1	0	1	0	0	0	0	1	0	1	0
flagellar M-ring protein FliF | K02409	0	0	0	0	0	0	0	0	0	0	0	0	0	0	0	0	0	0	1	0	1	0	0	1	1	1	1	1	1	1	1	0	0	0	0	0	0	0	0	0	0
maltose/maltodextrin transport system substrate-binding protein | K10108	1	1	1	1	0	0	1	1	1	1	0	1	1	0	1	1	1	0	1	1	1	1	0	1	1	1	1	1	1	1	1	0	1	0	1	1	1	0	0	0	0
nitrite reductase (NO-forming) [EC:1.7.2.1] | K00368	1	1	1	1	1	1	1	1	1	1	1	1	1	1	1	1	0	0	0	0	0	0	0	0	0	0	0	0	0	0	0	0	0	0	0	0	0	0	0	0	0
flagellar basal-body rod protein FlgB | K02387	0	0	0	0	0	0	0	0	0	0	0	0	0	0	0	0	0	0	1	0	1	0	0	1	1	1	1	1	1	1	1	0	0	0	0	0	0	0	0	0	0
glutamine amidotransferase [EC:2.6.-.-] | K08681	0	0	1	1	1	1	1	1	1	1	0	1	1	1	1	1	1	1	1	0	0	0	0	1	1	1	1	1	1	1	1	0	0	1	0	1	1	1	0	0	0
flagella basal body P-ring formation protein FlgA | K02386	0	0	0	0	0	0	0	0	0	0	0	0	0	0	0	0	0	0	0	0	1	0	0	0	0	0	0	0	0	0	0	0	0	0	0	0	0	0	0	0	0
MFS transporter, LPLT family, lysophospholipid transporter | K08227	0	0	0	0	0	0	0	0	0	0	0	0	0	0	0	0	0	0	0	0	1	0	0	0	0	0	0	0	0	0	0	0	0	0	0	0	0	0	0	0	0
amino acid transporter, AAT family | K03293	1	1	1	1	1	1	1	1	1	1	1	1	1	1	0	1	0	0	0	1	0	0	1	0	0	0	0	1	1	1	1	1	0	1	1	1	1	1	1	1	1
flagellar assembly protein FliH | K02411	0	0	0	0	0	0	0	0	0	0	0	0	0	0	0	0	0	0	1	0	1	0	0	1	1	1	1	1	1	1	1	0	0	0	0	1	0	0	0	0	0
metal ion transporter, MIT family | K03284	0	0	0	0	0	0	0	0	0	1	0	0	0	1	1	0	0	1	1	1	1	0	1	0	0	0	0	0	0	0	0	1	0	1	1	1	1	0	1	1	0
anaerobic dimethyl sulfoxide reductase subunit B (DMSO reductase iron- sulfur subunit) | K07307	0	0	0	0	0	0	0	0	0	0	0	0	0	1	1	0	1	0	0	0	1	0	0	1	1	1	1	0	0	0	0	0	0	0	0	0	0	1	0	0	0
ferredoxin-nitrite reductase [EC:1.7.7.1] | K00366	0	0	0	0	1	1	1	0	0	1	0	1	1	0	0	1	0	0	1	0	0	0	0	0	0	0	0	0	0	0	0	0	1	0	0	0	0	0	1	1	0
flagellar hook-length control protein FliK | K02414	0	0	0	0	0	0	0	0	0	0	0	0	0	0	0	0	0	1	1	1	1	0	0	0	0	0	0	0	0	1	1	0	0	0	0	0	0	0	0	0	0
hydrogenase 3 maturation protease [EC:3.4.23.51] | K08315	0	0	0	0	0	0	0	0	0	0	0	0	0	0	0	0	0	0	0	0	1	1	0	0	0	0	0	0	0	0	0	0	0	0	0	0	0	0	0	0	0
NADH-quinone oxidoreductase subunit G [EC:1.6.5.3] | K00336	1	1	1	1	1	1	1	1	1	1	1	1	1	1	1	1	1	0	0	0	1	0	0	1	1	1	1	1	1	1	1	0	0	0	0	0	0	1	0	0	0
chemotaxis protein methyltransferase CheR [EC:2.1.1.80] | K00575	0	0	0	0	0	0	0	0	0	0	0	0	0	0	0	0	0	0	1	0	1	0	0	1	1	1	1	1	1	1	1	0	0	0	0	0	0	0	0	0	0
C4-dicarboxylate transporter, DctM subunit | K11690	0	0	0	0	0	0	0	0	0	0	0	0	0	0	0	0	1	0	1	0	1	0	0	0	0	0	0	1	0	0	1	0	0	0	0	0	0	0	1	0	0
Gnt-II system L-idonate transporter | K06157	0	0	0	0	0	0	0	0	0	0	0	0	0	0	0	0	0	0	0	0	1	0	0	0	0	0	0	0	0	0	0	0	0	0	0	0	0	0	0	0	0
flagella synthesis protein FlgN | K02399	0	0	0	0	0	0	0	0	0	0	0	0	0	0	0	0	0	0	0	0	1	0	0	0	0	0	0	0	0	0	0	0	0	0	0	0	0	0	0	0	0
MFS transporter, UMF1 family | K06902	1	0	1	1	1	1	1	1	1	1	1	1	1	1	1	1	1	0	0	0	0	0	0	1	1	1	1	1	1	1	1	0	0	0	0	0	0	1	0	0	0
nitrate reductase catalytic subunit [EC:1.7.99.4] | K00372	0	0	0	0	0	0	0	0	0	0	0	0	0	0	0	0	0	0	1	0	0	0	0	0	0	0	0	0	0	0	0	0	0	0	0	0	0	0	0	0	0
coenzyme F420 hydrogenase gamma subunit [EC:1.12.98.1] | K00443	0	0	0	0	0	0	0	0	0	0	0	0	0	0	0	0	0	0	0	0	0	0	0	0	0	0	0	0	0	0	0	0	0	0	0	0	0	0	1	1	0
MFS transporter, SP family, xylose:H+ symportor | K08138	0	0	1	1	0	0	0	0	1	0	1	0	0	0	0	0	0	0	0	0	0	1	0	0	0	0	0	0	0	0	0	0	0	0	0	0	0	0	0	0	0
flagellar protein FlbD | K02385	0	0	0	0	0	0	0	0	0	0	0	0	0	0	0	0	0	0	1	0	0	0	0	1	1	1	1	1	1	1	1	0	0	0	0	0	0	0	0	0	0
nitrate reductase 2, beta subunit [EC:1.7.99.4] | K08346	0	0	0	0	0	0	0	0	0	0	0	0	0	0	0	0	0	0	0	0	1	0	0	0	0	0	0	0	0	0	0	0	0	0	0	0	0	0	0	0	0
MFS transporter, AAHS family, cis,cis-muconate transporter | K08196	0	0	0	0	0	0	0	0	0	0	0	0	0	0	0	0	0	0	0	0	0	0	0	0	0	0	0	0	0	0	0	1	0	0	1	0	0	0	1	1	1
MFS transporter, putative metabolite:H+ symporter | K08369	0	0	0	0	0	0	0	0	0	1	0	1	0	0	0	1	0	0	0	0	1	0	1	0	0	0	0	0	0	0	0	0	0	0	0	0	0	0	0	0	1
NAD(P) transhydrogenase [EC:1.6.1.1] | K00322	0	0	0	0	0	0	0	0	0	0	0	0	0	0	0	0	0	0	0	0	1	0	0	0	0	0	0	0	0	0	0	0	0	0	0	0	0	0	1	0	0
chemotaxis protein MotB | K02557	0	0	0	0	1	0	0	0	0	0	0	0	0	0	0	0	0	0	1	0	1	0	0	1	1	1	1	1	1	1	1	0	0	0	0	0	0	0	0	0	0
C4-dicarboxylate transporter, DcuC family | K03326	0	0	0	0	0	0	0	0	0	0	0	0	0	0	0	0	0	0	0	1	1	0	0	0	0	0	0	0	1	0	0	1	1	0	0	0	0	0	1	1	1
hydrogenase-4 component F [EC:1.-.-.-] | K12141	0	0	0	0	0	0	0	0	0	0	0	0	0	0	0	0	0	0	0	0	1	0	0	0	0	0	0	0	0	0	0	0	0	0	0	0	0	0	0	0	0
pyruvate ferredoxin oxidoreductase, beta subunit [EC:1.2.7.1] | K00170	0	0	0	0	0	0	0	0	0	0	0	0	0	0	0	0	0	0	0	0	0	0	0	1	1	1	1	1	1	1	1	0	0	0	0	0	0	1	0	0	0
MFS transporter, DHA1 family, solute carrier family 18 (vesicular amine transporter), member 1/2 | K08155	0	0	0	0	1	0	0	1	0	1	1	0	0	0	0	0	0	0	0	0	0	0	0	0	0	0	0	0	0	0	0	0	0	0	0	0	0	0	0	0	0
MFS transporter, MCP family, solute carrier family 16 (monocarboxylic acid transporters), member 11 | K08188	0	0	0	0	0	1	0	0	0	0	0	0	0	0	0	0	0	0	0	0	0	0	0	0	0	0	0	0	0	0	0	0	0	0	0	0	0	0	0	0	0
# cytochrome bd & cydA & cydB & K00425 & K00426
#	Actinomyces_coleocanis_DSM_15436_uid55457.ko	Actinomyces_graevenitzii_C83_uid80681.ko	Actinomyces_odontolyticus_ATCC_17982_uid54529.ko	Actinomyces_odontolyticus_F0309_uid46093.ko	Actinomyces_oral_taxon_170_F0386_uid66153.ko	Actinomyces_oral_taxon_171_F0337_uid62285.ko	Actinomyces_oral_taxon_175_F0384_uid72193.ko	Actinomyces_oral_taxon_178_F0338_uid62223.ko	Actinomyces_oral_taxon_180_F0310_uid61455.ko	Actinomyces_oral_taxon_448_F0400_uid70615.ko	Actinomyces_oral_taxon_848_F0332_uid55987.ko	Actinomyces_oral_taxon_849_F0330_uid80683.ko	Actinomyces_oris_K20_uid63275.ko	Actinomyces_urogenitalis.ko	Actinomyces_urogenitalis_DSM_15434_uid55459.ko	Actinomyces_viscosus_C505_uid51663.ko	Arcanobacterium_haemolyticum_DSM_20595_uid49489.ko	Clostridium_bartlettii.ko	Clostridium_butyricum.ko	Enterococcus_faecalis.ko	Escherichia_coli_-_Strain_A.ko	Escherichia_coli_-_Strain_B.ko	Leuconostoc_sp..ko	Mobiluncus_curtisii_ATCC_35241_uid51715.ko	Mobiluncus_curtisii_ATCC_43063_uid49695.ko	Mobiluncus_curtisii_ATCC_51333_uid61495.ko	Mobiluncus_curtisii_holmesii_ATCC_35242_uid61497.ko	Mobiluncus_mulieris_28_1_uid42169.ko	Mobiluncus_mulieris_ATCC_35239_uid52345.ko	Mobiluncus_mulieris_ATCC_35243_uid55889.ko	Mobiluncus_mulieris_FB024_16_uid52965.ko	Negativicoccus_succinicivorans.ko	Propionibacterium_sp..ko	Staphylococcus_sp..ko	Streptococcus_anginosus.ko	Streptococcus_parasanguinis.ko	Streptococcus_sp..ko	Varibaculum_cambriense.manual.ko	Veillonella_dispar.ko	Veillonella_sp._-_Species_A.ko	Veillonella_sp._-_Species_B.ko
cytochrome bd & cyda & cydb & k00425 & k00426	2	2	2	2	2	2	2	2	2	2	2	2	2	2	2	2	2	0	0	2	2	0	2	2	2	2	2	2	2	2	2	1	0	2	0	0	0	2	2	2	0
#	Actinomyces_coleocanis_DSM_15436_uid55457.ko	Actinomyces_graevenitzii_C83_uid80681.ko	Actinomyces_odontolyticus_ATCC_17982_uid54529.ko	Actinomyces_odontolyticus_F0309_uid46093.ko	Actinomyces_oral_taxon_170_F0386_uid66153.ko	Actinomyces_oral_taxon_171_F0337_uid62285.ko	Actinomyces_oral_taxon_175_F0384_uid72193.ko	Actinomyces_oral_taxon_178_F0338_uid62223.ko	Actinomyces_oral_taxon_180_F0310_uid61455.ko	Actinomyces_oral_taxon_448_F0400_uid70615.ko	Actinomyces_oral_taxon_848_F0332_uid55987.ko	Actinomyces_oral_taxon_849_F0330_uid80683.ko	Actinomyces_oris_K20_uid63275.ko	Actinomyces_urogenitalis.ko	Actinomyces_urogenitalis_DSM_15434_uid55459.ko	Actinomyces_viscosus_C505_uid51663.ko	Arcanobacterium_haemolyticum_DSM_20595_uid49489.ko	Clostridium_bartlettii.ko	Clostridium_butyricum.ko	Enterococcus_faecalis.ko	Escherichia_coli_-_Strain_A.ko	Escherichia_coli_-_Strain_B.ko	Leuconostoc_sp..ko	Mobiluncus_curtisii_ATCC_35241_uid51715.ko	Mobiluncus_curtisii_ATCC_43063_uid49695.ko	Mobiluncus_curtisii_ATCC_51333_uid61495.ko	Mobiluncus_curtisii_holmesii_ATCC_35242_uid61497.ko	Mobiluncus_mulieris_28_1_uid42169.ko	Mobiluncus_mulieris_ATCC_35239_uid52345.ko	Mobiluncus_mulieris_ATCC_35243_uid55889.ko	Mobiluncus_mulieris_FB024_16_uid52965.ko	Negativicoccus_succinicivorans.ko	Propionibacterium_sp..ko	Staphylococcus_sp..ko	Streptococcus_anginosus.ko	Streptococcus_parasanguinis.ko	Streptococcus_sp..ko	Varibaculum_cambriense.manual.ko	Veillonella_dispar.ko	Veillonella_sp._-_Species_A.ko	Veillonella_sp._-_Species_B.ko
cytochrome d ubiquinol oxidase subunit II [EC:1.10.3.-] | K00426	1	1	1	1	1	1	1	1	1	1	1	1	1	1	1	1	1	0	0	1	1	0	1	1	1	1	1	1	1	1	1	1	0	1	0	0	0	1	1	1	0
cytochrome d ubiquinol oxidase subunit I [EC:1.10.3.-] | K00425	1	1	1	1	1	1	1	1	1	1	1	1	1	1	1	1	1	0	0	1	1	0	1	1	1	1	1	1	1	1	1	0	0	1	0	0	0	1	1	1	0
# cytochrome bc1 & fbcH & K00410
#	Actinomyces_coleocanis_DSM_15436_uid55457.ko	Actinomyces_graevenitzii_C83_uid80681.ko	Actinomyces_odontolyticus_ATCC_17982_uid54529.ko	Actinomyces_odontolyticus_F0309_uid46093.ko	Actinomyces_oral_taxon_170_F0386_uid66153.ko	Actinomyces_oral_taxon_171_F0337_uid62285.ko	Actinomyces_oral_taxon_175_F0384_uid72193.ko	Actinomyces_oral_taxon_178_F0338_uid62223.ko	Actinomyces_oral_taxon_180_F0310_uid61455.ko	Actinomyces_oral_taxon_448_F0400_uid70615.ko	Actinomyces_oral_taxon_848_F0332_uid55987.ko	Actinomyces_oral_taxon_849_F0330_uid80683.ko	Actinomyces_oris_K20_uid63275.ko	Actinomyces_urogenitalis.ko	Actinomyces_urogenitalis_DSM_15434_uid55459.ko	Actinomyces_viscosus_C505_uid51663.ko	Arcanobacterium_haemolyticum_DSM_20595_uid49489.ko	Clostridium_bartlettii.ko	Clostridium_butyricum.ko	Enterococcus_faecalis.ko	Escherichia_coli_-_Strain_A.ko	Escherichia_coli_-_Strain_B.ko	Leuconostoc_sp..ko	Mobiluncus_curtisii_ATCC_35241_uid51715.ko	Mobiluncus_curtisii_ATCC_43063_uid49695.ko	Mobiluncus_curtisii_ATCC_51333_uid61495.ko	Mobiluncus_curtisii_holmesii_ATCC_35242_uid61497.ko	Mobiluncus_mulieris_28_1_uid42169.ko	Mobiluncus_mulieris_ATCC_35239_uid52345.ko	Mobiluncus_mulieris_ATCC_35243_uid55889.ko	Mobiluncus_mulieris_FB024_16_uid52965.ko	Negativicoccus_succinicivorans.ko	Propionibacterium_sp..ko	Staphylococcus_sp..ko	Streptococcus_anginosus.ko	Streptococcus_parasanguinis.ko	Streptococcus_sp..ko	Varibaculum_cambriense.manual.ko	Veillonella_dispar.ko	Veillonella_sp._-_Species_A.ko	Veillonella_sp._-_Species_B.ko
#	Actinomyces_coleocanis_DSM_15436_uid55457.ko	Actinomyces_graevenitzii_C83_uid80681.ko	Actinomyces_odontolyticus_ATCC_17982_uid54529.ko	Actinomyces_odontolyticus_F0309_uid46093.ko	Actinomyces_oral_taxon_170_F0386_uid66153.ko	Actinomyces_oral_taxon_171_F0337_uid62285.ko	Actinomyces_oral_taxon_175_F0384_uid72193.ko	Actinomyces_oral_taxon_178_F0338_uid62223.ko	Actinomyces_oral_taxon_180_F0310_uid61455.ko	Actinomyces_oral_taxon_448_F0400_uid70615.ko	Actinomyces_oral_taxon_848_F0332_uid55987.ko	Actinomyces_oral_taxon_849_F0330_uid80683.ko	Actinomyces_oris_K20_uid63275.ko	Actinomyces_urogenitalis.ko	Actinomyces_urogenitalis_DSM_15434_uid55459.ko	Actinomyces_viscosus_C505_uid51663.ko	Arcanobacterium_haemolyticum_DSM_20595_uid49489.ko	Clostridium_bartlettii.ko	Clostridium_butyricum.ko	Enterococcus_faecalis.ko	Escherichia_coli_-_Strain_A.ko	Escherichia_coli_-_Strain_B.ko	Leuconostoc_sp..ko	Mobiluncus_curtisii_ATCC_35241_uid51715.ko	Mobiluncus_curtisii_ATCC_43063_uid49695.ko	Mobiluncus_curtisii_ATCC_51333_uid61495.ko	Mobiluncus_curtisii_holmesii_ATCC_35242_uid61497.ko	Mobiluncus_mulieris_28_1_uid42169.ko	Mobiluncus_mulieris_ATCC_35239_uid52345.ko	Mobiluncus_mulieris_ATCC_35243_uid55889.ko	Mobiluncus_mulieris_FB024_16_uid52965.ko	Negativicoccus_succinicivorans.ko	Propionibacterium_sp..ko	Staphylococcus_sp..ko	Streptococcus_anginosus.ko	Streptococcus_parasanguinis.ko	Streptococcus_sp..ko	Varibaculum_cambriense.manual.ko	Veillonella_dispar.ko	Veillonella_sp._-_Species_A.ko	Veillonella_sp._-_Species_B.ko
# # cytochrome c oxidase & ccoN & K00404 & 1.9.3.1
#	Actinomyces_coleocanis_DSM_15436_uid55457.ko	Actinomyces_graevenitzii_C83_uid80681.ko	Actinomyces_odontolyticus_ATCC_17982_uid54529.ko	Actinomyces_odontolyticus_F0309_uid46093.ko	Actinomyces_oral_taxon_170_F0386_uid66153.ko	Actinomyces_oral_taxon_171_F0337_uid62285.ko	Actinomyces_oral_taxon_175_F0384_uid72193.ko	Actinomyces_oral_taxon_178_F0338_uid62223.ko	Actinomyces_oral_taxon_180_F0310_uid61455.ko	Actinomyces_oral_taxon_448_F0400_uid70615.ko	Actinomyces_oral_taxon_848_F0332_uid55987.ko	Actinomyces_oral_taxon_849_F0330_uid80683.ko	Actinomyces_oris_K20_uid63275.ko	Actinomyces_urogenitalis.ko	Actinomyces_urogenitalis_DSM_15434_uid55459.ko	Actinomyces_viscosus_C505_uid51663.ko	Arcanobacterium_haemolyticum_DSM_20595_uid49489.ko	Clostridium_bartlettii.ko	Clostridium_butyricum.ko	Enterococcus_faecalis.ko	Escherichia_coli_-_Strain_A.ko	Escherichia_coli_-_Strain_B.ko	Leuconostoc_sp..ko	Mobiluncus_curtisii_ATCC_35241_uid51715.ko	Mobiluncus_curtisii_ATCC_43063_uid49695.ko	Mobiluncus_curtisii_ATCC_51333_uid61495.ko	Mobiluncus_curtisii_holmesii_ATCC_35242_uid61497.ko	Mobiluncus_mulieris_28_1_uid42169.ko	Mobiluncus_mulieris_ATCC_35239_uid52345.ko	Mobiluncus_mulieris_ATCC_35243_uid55889.ko	Mobiluncus_mulieris_FB024_16_uid52965.ko	Negativicoccus_succinicivorans.ko	Propionibacterium_sp..ko	Staphylococcus_sp..ko	Streptococcus_anginosus.ko	Streptococcus_parasanguinis.ko	Streptococcus_sp..ko	Varibaculum_cambriense.manual.ko	Veillonella_dispar.ko	Veillonella_sp._-_Species_A.ko	Veillonella_sp._-_Species_B.ko
#	Actinomyces_coleocanis_DSM_15436_uid55457.ko	Actinomyces_graevenitzii_C83_uid80681.ko	Actinomyces_odontolyticus_ATCC_17982_uid54529.ko	Actinomyces_odontolyticus_F0309_uid46093.ko	Actinomyces_oral_taxon_170_F0386_uid66153.ko	Actinomyces_oral_taxon_171_F0337_uid62285.ko	Actinomyces_oral_taxon_175_F0384_uid72193.ko	Actinomyces_oral_taxon_178_F0338_uid62223.ko	Actinomyces_oral_taxon_180_F0310_uid61455.ko	Actinomyces_oral_taxon_448_F0400_uid70615.ko	Actinomyces_oral_taxon_848_F0332_uid55987.ko	Actinomyces_oral_taxon_849_F0330_uid80683.ko	Actinomyces_oris_K20_uid63275.ko	Actinomyces_urogenitalis.ko	Actinomyces_urogenitalis_DSM_15434_uid55459.ko	Actinomyces_viscosus_C505_uid51663.ko	Arcanobacterium_haemolyticum_DSM_20595_uid49489.ko	Clostridium_bartlettii.ko	Clostridium_butyricum.ko	Enterococcus_faecalis.ko	Escherichia_coli_-_Strain_A.ko	Escherichia_coli_-_Strain_B.ko	Leuconostoc_sp..ko	Mobiluncus_curtisii_ATCC_35241_uid51715.ko	Mobiluncus_curtisii_ATCC_43063_uid49695.ko	Mobiluncus_curtisii_ATCC_51333_uid61495.ko	Mobiluncus_curtisii_holmesii_ATCC_35242_uid61497.ko	Mobiluncus_mulieris_28_1_uid42169.ko	Mobiluncus_mulieris_ATCC_35239_uid52345.ko	Mobiluncus_mulieris_ATCC_35243_uid55889.ko	Mobiluncus_mulieris_FB024_16_uid52965.ko	Negativicoccus_succinicivorans.ko	Propionibacterium_sp..ko	Staphylococcus_sp..ko	Streptococcus_anginosus.ko	Streptococcus_parasanguinis.ko	Streptococcus_sp..ko	Varibaculum_cambriense.manual.ko	Veillonella_dispar.ko	Veillonella_sp._-_Species_A.ko	Veillonella_sp._-_Species_B.ko
# ccoN & K00404 & 1.9.3.1
#	Actinomyces_coleocanis_DSM_15436_uid55457.ko	Actinomyces_graevenitzii_C83_uid80681.ko	Actinomyces_odontolyticus_ATCC_17982_uid54529.ko	Actinomyces_odontolyticus_F0309_uid46093.ko	Actinomyces_oral_taxon_170_F0386_uid66153.ko	Actinomyces_oral_taxon_171_F0337_uid62285.ko	Actinomyces_oral_taxon_175_F0384_uid72193.ko	Actinomyces_oral_taxon_178_F0338_uid62223.ko	Actinomyces_oral_taxon_180_F0310_uid61455.ko	Actinomyces_oral_taxon_448_F0400_uid70615.ko	Actinomyces_oral_taxon_848_F0332_uid55987.ko	Actinomyces_oral_taxon_849_F0330_uid80683.ko	Actinomyces_oris_K20_uid63275.ko	Actinomyces_urogenitalis.ko	Actinomyces_urogenitalis_DSM_15434_uid55459.ko	Actinomyces_viscosus_C505_uid51663.ko	Arcanobacterium_haemolyticum_DSM_20595_uid49489.ko	Clostridium_bartlettii.ko	Clostridium_butyricum.ko	Enterococcus_faecalis.ko	Escherichia_coli_-_Strain_A.ko	Escherichia_coli_-_Strain_B.ko	Leuconostoc_sp..ko	Mobiluncus_curtisii_ATCC_35241_uid51715.ko	Mobiluncus_curtisii_ATCC_43063_uid49695.ko	Mobiluncus_curtisii_ATCC_51333_uid61495.ko	Mobiluncus_curtisii_holmesii_ATCC_35242_uid61497.ko	Mobiluncus_mulieris_28_1_uid42169.ko	Mobiluncus_mulieris_ATCC_35239_uid52345.ko	Mobiluncus_mulieris_ATCC_35243_uid55889.ko	Mobiluncus_mulieris_FB024_16_uid52965.ko	Negativicoccus_succinicivorans.ko	Propionibacterium_sp..ko	Staphylococcus_sp..ko	Streptococcus_anginosus.ko	Streptococcus_parasanguinis.ko	Streptococcus_sp..ko	Varibaculum_cambriense.manual.ko	Veillonella_dispar.ko	Veillonella_sp._-_Species_A.ko	Veillonella_sp._-_Species_B.ko
#	Actinomyces_coleocanis_DSM_15436_uid55457.ko	Actinomyces_graevenitzii_C83_uid80681.ko	Actinomyces_odontolyticus_ATCC_17982_uid54529.ko	Actinomyces_odontolyticus_F0309_uid46093.ko	Actinomyces_oral_taxon_170_F0386_uid66153.ko	Actinomyces_oral_taxon_171_F0337_uid62285.ko	Actinomyces_oral_taxon_175_F0384_uid72193.ko	Actinomyces_oral_taxon_178_F0338_uid62223.ko	Actinomyces_oral_taxon_180_F0310_uid61455.ko	Actinomyces_oral_taxon_448_F0400_uid70615.ko	Actinomyces_oral_taxon_848_F0332_uid55987.ko	Actinomyces_oral_taxon_849_F0330_uid80683.ko	Actinomyces_oris_K20_uid63275.ko	Actinomyces_urogenitalis.ko	Actinomyces_urogenitalis_DSM_15434_uid55459.ko	Actinomyces_viscosus_C505_uid51663.ko	Arcanobacterium_haemolyticum_DSM_20595_uid49489.ko	Clostridium_bartlettii.ko	Clostridium_butyricum.ko	Enterococcus_faecalis.ko	Escherichia_coli_-_Strain_A.ko	Escherichia_coli_-_Strain_B.ko	Leuconostoc_sp..ko	Mobiluncus_curtisii_ATCC_35241_uid51715.ko	Mobiluncus_curtisii_ATCC_43063_uid49695.ko	Mobiluncus_curtisii_ATCC_51333_uid61495.ko	Mobiluncus_curtisii_holmesii_ATCC_35242_uid61497.ko	Mobiluncus_mulieris_28_1_uid42169.ko	Mobiluncus_mulieris_ATCC_35239_uid52345.ko	Mobiluncus_mulieris_ATCC_35243_uid55889.ko	Mobiluncus_mulieris_FB024_16_uid52965.ko	Negativicoccus_succinicivorans.ko	Propionibacterium_sp..ko	Staphylococcus_sp..ko	Streptococcus_anginosus.ko	Streptococcus_parasanguinis.ko	Streptococcus_sp..ko	Varibaculum_cambriense.manual.ko	Veillonella_dispar.ko	Veillonella_sp._-_Species_A.ko	Veillonella_sp._-_Species_B.ko
# F-type ATPase & K02113 & K02111 & K02115 & K02113 & K02114 & K02110 & K02108 & K02109
#	Actinomyces_coleocanis_DSM_15436_uid55457.ko	Actinomyces_graevenitzii_C83_uid80681.ko	Actinomyces_odontolyticus_ATCC_17982_uid54529.ko	Actinomyces_odontolyticus_F0309_uid46093.ko	Actinomyces_oral_taxon_170_F0386_uid66153.ko	Actinomyces_oral_taxon_171_F0337_uid62285.ko	Actinomyces_oral_taxon_175_F0384_uid72193.ko	Actinomyces_oral_taxon_178_F0338_uid62223.ko	Actinomyces_oral_taxon_180_F0310_uid61455.ko	Actinomyces_oral_taxon_448_F0400_uid70615.ko	Actinomyces_oral_taxon_848_F0332_uid55987.ko	Actinomyces_oral_taxon_849_F0330_uid80683.ko	Actinomyces_oris_K20_uid63275.ko	Actinomyces_urogenitalis.ko	Actinomyces_urogenitalis_DSM_15434_uid55459.ko	Actinomyces_viscosus_C505_uid51663.ko	Arcanobacterium_haemolyticum_DSM_20595_uid49489.ko	Clostridium_bartlettii.ko	Clostridium_butyricum.ko	Enterococcus_faecalis.ko	Escherichia_coli_-_Strain_A.ko	Escherichia_coli_-_Strain_B.ko	Leuconostoc_sp..ko	Mobiluncus_curtisii_ATCC_35241_uid51715.ko	Mobiluncus_curtisii_ATCC_43063_uid49695.ko	Mobiluncus_curtisii_ATCC_51333_uid61495.ko	Mobiluncus_curtisii_holmesii_ATCC_35242_uid61497.ko	Mobiluncus_mulieris_28_1_uid42169.ko	Mobiluncus_mulieris_ATCC_35239_uid52345.ko	Mobiluncus_mulieris_ATCC_35243_uid55889.ko	Mobiluncus_mulieris_FB024_16_uid52965.ko	Negativicoccus_succinicivorans.ko	Propionibacterium_sp..ko	Staphylococcus_sp..ko	Streptococcus_anginosus.ko	Streptococcus_parasanguinis.ko	Streptococcus_sp..ko	Varibaculum_cambriense.manual.ko	Veillonella_dispar.ko	Veillonella_sp._-_Species_A.ko	Veillonella_sp._-_Species_B.ko
f-type atpase & k02113 & k02111 & k02115 & k02113 & k02114 & k02110 & k02108 & k02109	7	7	7	7	8	8	8	8	7	8	8	7	8	7	7	8	7	8	8	8	8	0	8	8	8	8	8	8	8	8	8	8	1	8	8	8	8	8	8	7	0
#	Actinomyces_coleocanis_DSM_15436_uid55457.ko	Actinomyces_graevenitzii_C83_uid80681.ko	Actinomyces_odontolyticus_ATCC_17982_uid54529.ko	Actinomyces_odontolyticus_F0309_uid46093.ko	Actinomyces_oral_taxon_170_F0386_uid66153.ko	Actinomyces_oral_taxon_171_F0337_uid62285.ko	Actinomyces_oral_taxon_175_F0384_uid72193.ko	Actinomyces_oral_taxon_178_F0338_uid62223.ko	Actinomyces_oral_taxon_180_F0310_uid61455.ko	Actinomyces_oral_taxon_448_F0400_uid70615.ko	Actinomyces_oral_taxon_848_F0332_uid55987.ko	Actinomyces_oral_taxon_849_F0330_uid80683.ko	Actinomyces_oris_K20_uid63275.ko	Actinomyces_urogenitalis.ko	Actinomyces_urogenitalis_DSM_15434_uid55459.ko	Actinomyces_viscosus_C505_uid51663.ko	Arcanobacterium_haemolyticum_DSM_20595_uid49489.ko	Clostridium_bartlettii.ko	Clostridium_butyricum.ko	Enterococcus_faecalis.ko	Escherichia_coli_-_Strain_A.ko	Escherichia_coli_-_Strain_B.ko	Leuconostoc_sp..ko	Mobiluncus_curtisii_ATCC_35241_uid51715.ko	Mobiluncus_curtisii_ATCC_43063_uid49695.ko	Mobiluncus_curtisii_ATCC_51333_uid61495.ko	Mobiluncus_curtisii_holmesii_ATCC_35242_uid61497.ko	Mobiluncus_mulieris_28_1_uid42169.ko	Mobiluncus_mulieris_ATCC_35239_uid52345.ko	Mobiluncus_mulieris_ATCC_35243_uid55889.ko	Mobiluncus_mulieris_FB024_16_uid52965.ko	Negativicoccus_succinicivorans.ko	Propionibacterium_sp..ko	Staphylococcus_sp..ko	Streptococcus_anginosus.ko	Streptococcus_parasanguinis.ko	Streptococcus_sp..ko	Varibaculum_cambriense.manual.ko	Veillonella_dispar.ko	Veillonella_sp._-_Species_A.ko	Veillonella_sp._-_Species_B.ko
F-type H+-transporting ATPase subunit gamma [EC:3.6.3.14] | K02115	1	1	1	1	1	1	1	1	1	1	1	1	1	1	1	1	1	1	1	1	1	0	1	1	1	1	1	1	1	1	1	1	0	1	1	1	1	1	1	1	0
F-type H+-transporting ATPase subunit epsilon [EC:3.6.3.14] | K02114	1	1	1	1	1	1	1	1	1	1	1	1	1	1	1	1	1	1	1	1	1	0	1	1	1	1	1	1	1	1	1	1	0	1	1	1	1	1	1	1	0
F-type H+-transporting ATPase subunit a [EC:3.6.3.14] | K02108	1	1	1	1	1	1	1	1	1	1	1	1	1	1	1	1	1	1	1	1	1	0	1	1	1	1	1	1	1	1	1	1	0	1	1	1	1	1	1	1	0
F-type H+-transporting ATPase subunit c [EC:3.6.3.14] | K02110	1	1	1	1	1	1	1	1	1	1	1	1	1	1	1	1	1	1	1	1	1	0	1	1	1	1	1	1	1	1	1	1	1	1	1	1	1	1	1	1	0
F-type H+-transporting ATPase subunit delta [EC:3.6.3.14] | K02113	0	0	0	0	1	1	1	1	0	1	0	0	1	0	0	1	0	1	1	1	1	0	1	1	1	1	1	1	1	1	1	1	0	1	1	1	1	0	1	0	0
F-type H+-transporting ATPase subunit alpha [EC:3.6.3.14] | K02111	1	1	1	1	1	1	1	1	1	1	1	1	1	1	1	1	1	1	1	1	1	0	1	1	1	1	1	1	1	1	1	1	0	1	1	1	1	1	1	1	0
F-type H+-transporting ATPase oligomycin sensitivity conferral protein [EC:3.6.3.14] | K02137	0	0	0	0	0	0	0	0	0	0	1	1	0	0	0	0	0	0	0	0	0	0	0	0	0	0	0	0	0	0	0	0	0	0	0	0	0	1	0	0	0
F-type H+-transporting ATPase subunit beta [EC:3.6.3.14] | K02112	1	1	1	1	1	1	1	1	1	1	1	1	1	1	1	1	1	1	1	1	1	0	1	1	1	1	1	1	1	1	1	1	0	1	1	1	1	1	1	1	0
F-type H+-transporting ATPase subunit b [EC:3.6.3.14] | K02109	1	1	1	1	1	1	1	1	1	1	1	0	1	1	1	1	1	1	1	1	1	0	1	1	1	1	1	1	1	1	1	1	0	1	1	1	1	1	1	1	0
# NADH dehydrogenase & K00330 & K00331 & K00332 & K00333 & K00334 & K00335 & K00336 & K00337 & K00338 & K00339 & K00340 & K00341 & K00342 & K00343
#	Actinomyces_coleocanis_DSM_15436_uid55457.ko	Actinomyces_graevenitzii_C83_uid80681.ko	Actinomyces_odontolyticus_ATCC_17982_uid54529.ko	Actinomyces_odontolyticus_F0309_uid46093.ko	Actinomyces_oral_taxon_170_F0386_uid66153.ko	Actinomyces_oral_taxon_171_F0337_uid62285.ko	Actinomyces_oral_taxon_175_F0384_uid72193.ko	Actinomyces_oral_taxon_178_F0338_uid62223.ko	Actinomyces_oral_taxon_180_F0310_uid61455.ko	Actinomyces_oral_taxon_448_F0400_uid70615.ko	Actinomyces_oral_taxon_848_F0332_uid55987.ko	Actinomyces_oral_taxon_849_F0330_uid80683.ko	Actinomyces_oris_K20_uid63275.ko	Actinomyces_urogenitalis.ko	Actinomyces_urogenitalis_DSM_15434_uid55459.ko	Actinomyces_viscosus_C505_uid51663.ko	Arcanobacterium_haemolyticum_DSM_20595_uid49489.ko	Clostridium_bartlettii.ko	Clostridium_butyricum.ko	Enterococcus_faecalis.ko	Escherichia_coli_-_Strain_A.ko	Escherichia_coli_-_Strain_B.ko	Leuconostoc_sp..ko	Mobiluncus_curtisii_ATCC_35241_uid51715.ko	Mobiluncus_curtisii_ATCC_43063_uid49695.ko	Mobiluncus_curtisii_ATCC_51333_uid61495.ko	Mobiluncus_curtisii_holmesii_ATCC_35242_uid61497.ko	Mobiluncus_mulieris_28_1_uid42169.ko	Mobiluncus_mulieris_ATCC_35239_uid52345.ko	Mobiluncus_mulieris_ATCC_35243_uid55889.ko	Mobiluncus_mulieris_FB024_16_uid52965.ko	Negativicoccus_succinicivorans.ko	Propionibacterium_sp..ko	Staphylococcus_sp..ko	Streptococcus_anginosus.ko	Streptococcus_parasanguinis.ko	Streptococcus_sp..ko	Varibaculum_cambriense.manual.ko	Veillonella_dispar.ko	Veillonella_sp._-_Species_A.ko	Veillonella_sp._-_Species_B.ko
nadh quinone oxidoreductase & k00330 & k00331 & k00332 & k00333 & k00334 & k00335 & k00336 & k00337 & k00338 & k00339 & k00340 & k00341 & k00342 & k00343	15	15	15	15	17	17	17	16	15	16	15	16	16	14	14	17	15	4	2	4	15	0	0	15	15	15	15	14	14	14	14	0	6	2	1	0	0	15	0	3	0
#	Actinomyces_coleocanis_DSM_15436_uid55457.ko	Actinomyces_graevenitzii_C83_uid80681.ko	Actinomyces_odontolyticus_ATCC_17982_uid54529.ko	Actinomyces_odontolyticus_F0309_uid46093.ko	Actinomyces_oral_taxon_170_F0386_uid66153.ko	Actinomyces_oral_taxon_171_F0337_uid62285.ko	Actinomyces_oral_taxon_175_F0384_uid72193.ko	Actinomyces_oral_taxon_178_F0338_uid62223.ko	Actinomyces_oral_taxon_180_F0310_uid61455.ko	Actinomyces_oral_taxon_448_F0400_uid70615.ko	Actinomyces_oral_taxon_848_F0332_uid55987.ko	Actinomyces_oral_taxon_849_F0330_uid80683.ko	Actinomyces_oris_K20_uid63275.ko	Actinomyces_urogenitalis.ko	Actinomyces_urogenitalis_DSM_15434_uid55459.ko	Actinomyces_viscosus_C505_uid51663.ko	Arcanobacterium_haemolyticum_DSM_20595_uid49489.ko	Clostridium_bartlettii.ko	Clostridium_butyricum.ko	Enterococcus_faecalis.ko	Escherichia_coli_-_Strain_A.ko	Escherichia_coli_-_Strain_B.ko	Leuconostoc_sp..ko	Mobiluncus_curtisii_ATCC_35241_uid51715.ko	Mobiluncus_curtisii_ATCC_43063_uid49695.ko	Mobiluncus_curtisii_ATCC_51333_uid61495.ko	Mobiluncus_curtisii_holmesii_ATCC_35242_uid61497.ko	Mobiluncus_mulieris_28_1_uid42169.ko	Mobiluncus_mulieris_ATCC_35239_uid52345.ko	Mobiluncus_mulieris_ATCC_35243_uid55889.ko	Mobiluncus_mulieris_FB024_16_uid52965.ko	Negativicoccus_succinicivorans.ko	Propionibacterium_sp..ko	Staphylococcus_sp..ko	Streptococcus_anginosus.ko	Streptococcus_parasanguinis.ko	Streptococcus_sp..ko	Varibaculum_cambriense.manual.ko	Veillonella_dispar.ko	Veillonella_sp._-_Species_A.ko	Veillonella_sp._-_Species_B.ko
NADH-quinone oxidoreductase subunit C [EC:1.6.5.3] | K00332	1	1	1	1	1	1	1	1	1	1	1	1	1	1	1	1	1	0	0	0	0	0	0	1	1	1	1	1	1	1	1	0	0	0	0	0	0	1	0	0	0
NADH-quinone oxidoreductase subunit G [EC:1.6.5.3] | K00336	1	1	1	1	1	1	1	1	1	1	1	1	1	1	1	1	1	0	0	0	1	0	0	1	1	1	1	1	1	1	1	0	0	0	0	0	0	1	0	0	0
NADH-quinone oxidoreductase subunit B [EC:1.6.5.3] | K00331	1	1	1	1	1	1	1	1	1	1	1	1	1	1	1	1	1	0	0	0	1	0	0	1	1	1	1	1	1	1	1	0	1	0	0	0	0	1	0	0	0
NADH-quinone oxidoreductase subunit I [EC:1.6.5.3] | K00338	1	1	1	1	1	1	1	1	1	1	1	1	1	1	1	1	1	0	1	0	1	0	0	1	1	1	1	1	1	1	1	0	1	0	0	0	0	1	0	1	0
NADH-quinone oxidoreductase subunit L [EC:1.6.5.3] | K00341	1	1	1	1	1	1	1	1	1	1	1	1	1	1	1	1	1	0	0	0	1	0	0	1	1	1	1	1	1	1	1	0	1	0	0	0	0	1	0	1	0
NADH dehydrogenase (ubiquinone) 1 alpha subcomplex 9 [EC:1.6.5.3 1.6.99.3] | K03953	0	0	0	0	0	0	0	0	0	0	1	0	0	0	0	0	0	0	0	0	0	0	0	0	0	0	0	0	0	0	0	0	0	0	0	0	0	0	0	0	0
NADH-quinone oxidoreductase subunit M [EC:1.6.5.3] | K00342	1	1	1	1	1	1	1	1	1	1	1	1	1	1	1	1	1	0	0	0	1	0	0	1	1	1	1	1	1	1	1	0	0	0	1	0	0	1	0	0	0
NADH dehydrogenase (ubiquinone) flavoprotein 2 [EC:1.6.5.3 1.6.99.3] | K03943	0	0	0	0	0	0	0	0	0	0	0	0	0	0	0	0	0	1	1	1	0	0	0	0	0	0	0	0	0	0	0	0	0	0	0	0	0	0	0	0	0
putative NADH dehydrogenase/NAD(P)H nitroreductase RutE [EC:1.-.-.-] | K09019	0	0	0	0	1	1	1	0	0	1	0	0	1	0	0	1	0	0	0	0	1	0	0	0	0	0	0	0	0	0	0	0	0	0	0	0	0	0	0	0	0
NADH-quinone oxidoreductase subunit F [EC:1.6.5.3] | K00335	1	1	1	1	1	1	1	1	1	1	1	1	1	1	1	1	1	0	0	1	1	0	0	1	1	1	1	1	1	1	1	0	0	0	0	0	0	1	0	0	0
NADH dehydrogenase [EC:1.6.99.3] | K03885	1	1	1	1	1	1	1	1	1	1	0	1	1	0	0	1	1	1	0	1	1	0	0	1	1	1	1	0	0	0	0	0	0	1	0	0	0	1	0	0	0
NADH-quinone oxidoreductase subunit A [EC:1.6.5.3] | K00330	1	1	1	1	1	1	1	1	1	1	1	1	1	1	1	1	1	0	0	0	1	0	0	1	1	1	1	1	1	1	1	0	1	0	0	0	0	1	0	0	0
NADH-quinone oxidoreductase subunit J [EC:1.6.5.3] | K00339	1	1	1	1	1	1	1	1	1	1	1	1	1	1	1	1	1	0	0	0	1	0	0	1	1	1	1	1	1	1	1	0	1	0	0	0	0	1	0	0	0
NADH-quinone oxidoreductase subunit E [EC:1.6.5.3] | K00334	1	1	1	1	1	1	1	1	1	1	1	1	1	1	1	1	1	1	0	0	1	0	0	1	1	1	1	1	1	1	1	0	0	0	0	0	0	1	0	0	0
NADH-quinone oxidoreductase subunit D [EC:1.6.5.3] | K00333	1	1	1	1	1	1	1	1	1	1	1	1	1	1	1	1	1	0	0	0	0	0	0	1	1	1	1	1	1	1	1	0	0	0	0	0	0	1	0	0	0
NADH-quinone oxidoreductase subunit N [EC:1.6.5.3] | K00343	1	1	1	1	1	1	1	1	1	1	1	1	1	1	1	1	1	0	0	0	1	0	0	1	1	1	1	1	1	1	1	0	0	0	0	0	0	1	0	0	0
NADH-quinone oxidoreductase subunit K [EC:1.6.5.3] | K00340	1	1	1	1	1	1	1	1	1	1	1	1	1	1	1	1	1	0	0	0	1	0	0	1	1	1	1	1	1	1	1	0	1	0	0	0	0	1	0	0	0
NADH dehydrogenase [EC:1.6.5.3] | K00329	0	0	0	0	1	1	1	1	0	0	0	1	0	0	0	1	0	0	0	1	1	0	0	0	0	0	0	0	0	0	0	0	0	1	0	0	0	0	0	1	0
NADH-quinone oxidoreductase subunit H [EC:1.6.5.3] | K00337	1	1	1	1	1	1	1	1	1	1	1	1	1	1	1	1	1	0	0	0	1	0	0	1	1	1	1	1	1	1	1	0	0	0	0	0	0	1	0	0	0
NADH dehydrogenase (ubiquinone) Fe-S protein 8 [EC:1.6.5.3 1.6.99.3] | K03941	0	0	0	0	0	0	0	0	0	0	0	0	0	0	0	0	0	1	0	0	0	0	0	0	0	0	0	0	0	0	0	0	0	0	0	0	0	0	0	0	0
# hydrogenase | dehydrogenase | maturation
#	Actinomyces_coleocanis_DSM_15436_uid55457.ko	Actinomyces_graevenitzii_C83_uid80681.ko	Actinomyces_odontolyticus_ATCC_17982_uid54529.ko	Actinomyces_odontolyticus_F0309_uid46093.ko	Actinomyces_oral_taxon_170_F0386_uid66153.ko	Actinomyces_oral_taxon_171_F0337_uid62285.ko	Actinomyces_oral_taxon_175_F0384_uid72193.ko	Actinomyces_oral_taxon_178_F0338_uid62223.ko	Actinomyces_oral_taxon_180_F0310_uid61455.ko	Actinomyces_oral_taxon_448_F0400_uid70615.ko	Actinomyces_oral_taxon_848_F0332_uid55987.ko	Actinomyces_oral_taxon_849_F0330_uid80683.ko	Actinomyces_oris_K20_uid63275.ko	Actinomyces_urogenitalis.ko	Actinomyces_urogenitalis_DSM_15434_uid55459.ko	Actinomyces_viscosus_C505_uid51663.ko	Arcanobacterium_haemolyticum_DSM_20595_uid49489.ko	Clostridium_bartlettii.ko	Clostridium_butyricum.ko	Enterococcus_faecalis.ko	Escherichia_coli_-_Strain_A.ko	Escherichia_coli_-_Strain_B.ko	Leuconostoc_sp..ko	Mobiluncus_curtisii_ATCC_35241_uid51715.ko	Mobiluncus_curtisii_ATCC_43063_uid49695.ko	Mobiluncus_curtisii_ATCC_51333_uid61495.ko	Mobiluncus_curtisii_holmesii_ATCC_35242_uid61497.ko	Mobiluncus_mulieris_28_1_uid42169.ko	Mobiluncus_mulieris_ATCC_35239_uid52345.ko	Mobiluncus_mulieris_ATCC_35243_uid55889.ko	Mobiluncus_mulieris_FB024_16_uid52965.ko	Negativicoccus_succinicivorans.ko	Propionibacterium_sp..ko	Staphylococcus_sp..ko	Streptococcus_anginosus.ko	Streptococcus_parasanguinis.ko	Streptococcus_sp..ko	Varibaculum_cambriense.manual.ko	Veillonella_dispar.ko	Veillonella_sp._-_Species_A.ko	Veillonella_sp._-_Species_B.ko
hydrogenase | dehydrogenase | maturation	0	0	0	0	2	0	2	0	0	0	2	2	0	1	0	2	2	4	4	0	28	1	0	12	12	12	12	11	11	11	11	0	2	1	0	0	0	12	12	11	4
#	Actinomyces_coleocanis_DSM_15436_uid55457.ko	Actinomyces_graevenitzii_C83_uid80681.ko	Actinomyces_odontolyticus_ATCC_17982_uid54529.ko	Actinomyces_odontolyticus_F0309_uid46093.ko	Actinomyces_oral_taxon_170_F0386_uid66153.ko	Actinomyces_oral_taxon_171_F0337_uid62285.ko	Actinomyces_oral_taxon_175_F0384_uid72193.ko	Actinomyces_oral_taxon_178_F0338_uid62223.ko	Actinomyces_oral_taxon_180_F0310_uid61455.ko	Actinomyces_oral_taxon_448_F0400_uid70615.ko	Actinomyces_oral_taxon_848_F0332_uid55987.ko	Actinomyces_oral_taxon_849_F0330_uid80683.ko	Actinomyces_oris_K20_uid63275.ko	Actinomyces_urogenitalis.ko	Actinomyces_urogenitalis_DSM_15434_uid55459.ko	Actinomyces_viscosus_C505_uid51663.ko	Arcanobacterium_haemolyticum_DSM_20595_uid49489.ko	Clostridium_bartlettii.ko	Clostridium_butyricum.ko	Enterococcus_faecalis.ko	Escherichia_coli_-_Strain_A.ko	Escherichia_coli_-_Strain_B.ko	Leuconostoc_sp..ko	Mobiluncus_curtisii_ATCC_35241_uid51715.ko	Mobiluncus_curtisii_ATCC_43063_uid49695.ko	Mobiluncus_curtisii_ATCC_51333_uid61495.ko	Mobiluncus_curtisii_holmesii_ATCC_35242_uid61497.ko	Mobiluncus_mulieris_28_1_uid42169.ko	Mobiluncus_mulieris_ATCC_35239_uid52345.ko	Mobiluncus_mulieris_ATCC_35243_uid55889.ko	Mobiluncus_mulieris_FB024_16_uid52965.ko	Negativicoccus_succinicivorans.ko	Propionibacterium_sp..ko	Staphylococcus_sp..ko	Streptococcus_anginosus.ko	Streptococcus_parasanguinis.ko	Streptococcus_sp..ko	Varibaculum_cambriense.manual.ko	Veillonella_dispar.ko	Veillonella_sp._-_Species_A.ko	Veillonella_sp._-_Species_B.ko
hydrogenase-4 component C [EC:1.-.-.-] | K12138	0	0	0	0	0	0	0	0	0	0	0	0	0	0	0	0	0	0	0	0	1	0	0	0	0	0	0	0	0	0	0	0	0	0	0	0	0	0	0	0	0
hydrogenase 2 maturation protease [EC:3.4.24.-] | K08567	0	0	0	0	0	0	0	0	0	0	0	0	0	0	0	0	0	0	0	0	1	0	0	1	1	1	1	1	1	1	1	0	0	0	0	0	0	1	1	1	0
hydrogenase-1 operon protein HyaE | K03619	0	0	0	0	0	0	0	0	0	0	0	0	0	0	0	0	0	0	0	0	1	0	0	0	0	0	0	0	0	0	0	0	0	0	0	0	0	0	0	0	0
hydrogenase-4 component A [EC:1.-.-.-] | K12136	0	0	0	0	0	0	0	0	0	0	0	0	0	0	0	0	0	0	0	0	1	0	0	0	0	0	0	0	0	0	0	0	0	0	0	0	0	0	0	0	0
hydrogenase small subunit [EC:1.12.99.6] | K06282	0	0	0	0	0	0	0	0	0	0	0	0	0	0	0	0	0	0	0	0	1	0	0	1	1	1	1	1	1	1	1	0	0	0	0	0	0	1	1	1	0
hydrogenase nickel incorporation protein HypA | K04651	0	0	0	0	0	0	0	0	0	0	0	0	0	0	0	0	0	0	0	0	1	0	0	1	1	1	1	0	0	0	0	0	0	0	0	0	0	1	1	1	0
hydrogenase-4 component B [EC:1.-.-.-] | K12137	0	0	0	0	0	0	0	0	0	0	0	0	0	0	0	0	0	0	0	0	1	0	0	0	0	0	0	0	0	0	0	0	0	0	0	0	0	0	0	0	0
hydrogenase large subunit [EC:1.12.99.6] | K06281	0	0	0	0	0	0	0	0	0	0	0	0	0	0	0	0	0	0	0	0	1	0	0	1	1	1	1	1	1	1	1	0	0	0	0	0	0	1	1	1	1
hydrogenase-4 transcriptional activator | K12146	0	0	0	0	0	0	0	0	0	0	0	0	0	0	0	0	0	0	0	0	1	0	0	0	0	0	0	0	0	0	0	0	0	0	0	0	0	0	0	0	0
hydrogenase-4 component E [EC:1.-.-.-] | K12140	0	0	0	0	0	0	0	0	0	0	0	0	0	0	0	0	0	0	0	0	1	0	0	0	0	0	0	0	0	0	0	0	0	0	0	0	0	0	0	0	0
coenzyme F420 hydrogenase gamma subunit [EC:1.12.98.1] | K00443	0	0	0	0	0	0	0	0	0	0	0	0	0	0	0	0	0	0	0	0	0	0	0	0	0	0	0	0	0	0	0	0	0	0	0	0	0	0	1	1	0
hydrogenase-4 component G [EC:1.-.-.-] | K12142	0	0	0	0	0	0	0	0	0	0	0	0	0	0	0	0	0	0	0	0	1	0	0	0	0	0	0	0	0	0	0	0	0	0	0	0	0	0	0	0	0
hydrogenase expression/formation protein HypD | K04654	0	0	0	0	0	0	0	0	0	0	0	0	0	0	0	0	0	0	0	0	1	0	0	1	1	1	1	1	1	1	1	0	0	0	0	0	0	1	1	1	1
hydrogenase expression/formation protein HypE | K04655	0	0	0	0	0	0	0	0	0	0	0	0	0	1	0	0	0	0	1	0	1	0	0	1	1	1	1	1	1	1	1	0	0	1	0	0	0	1	1	1	0
hydrogenase-4 component J [EC:1.-.-.-] | K12145	0	0	0	0	0	0	0	0	0	0	0	0	0	0	0	0	0	0	0	0	1	0	0	0	0	0	0	0	0	0	0	0	0	0	0	0	0	0	0	0	0
hydrogenase nickel incorporation protein HypB | K04652	0	0	0	0	0	0	0	0	0	0	0	0	0	0	0	0	0	0	0	0	1	0	0	1	1	1	1	1	1	1	1	0	0	0	0	0	0	1	1	1	0
coenzyme F420 hydrogenase beta subunit [EC:1.12.98.1] | K00441	0	0	0	0	0	0	0	0	0	0	0	0	0	0	0	0	0	1	1	0	0	0	0	0	0	0	0	0	0	0	0	0	0	0	0	0	0	0	0	0	0
hydrogenase 1 maturation protease [EC:3.4.24.-] | K03605	0	0	0	0	0	0	0	0	0	0	0	0	0	0	0	0	0	0	0	0	1	0	0	0	0	0	0	0	0	0	0	0	0	0	0	0	0	0	0	0	0
NAD(P) transhydrogenase subunit alpha [EC:1.6.1.2] | K00324	0	0	0	0	1	0	1	0	0	0	1	1	0	0	0	1	1	0	0	0	1	0	0	1	1	1	1	1	1	1	1	0	1	0	0	0	0	1	0	0	0
hydrogenase-1 operon protein HyaF | K03618	0	0	0	0	0	0	0	0	0	0	0	0	0	0	0	0	0	0	0	0	1	0	0	0	0	0	0	0	0	0	0	0	0	0	0	0	0	0	0	0	0
hydrogenase expression/formation protein HypC | K04653	0	0	0	0	0	0	0	0	0	0	0	0	0	0	0	0	0	0	0	0	1	0	0	1	1	1	1	1	1	1	1	0	0	0	0	0	0	1	1	1	0
hydrogenase-4 component H | K12143	0	0	0	0	0	0	0	0	0	0	0	0	0	0	0	0	0	0	0	0	1	0	0	0	0	0	0	0	0	0	0	0	0	0	0	0	0	0	0	0	0
NAD(P) transhydrogenase [EC:1.6.1.1] | K00322	0	0	0	0	0	0	0	0	0	0	0	0	0	0	0	0	0	0	0	0	1	0	0	0	0	0	0	0	0	0	0	0	0	0	0	0	0	0	1	0	0
hydrogenase-4 component I [EC:1.-.-.-] | K12144	0	0	0	0	0	0	0	0	0	0	0	0	0	0	0	0	0	0	0	0	1	0	0	0	0	0	0	0	0	0	0	0	0	0	0	0	0	0	0	0	0
hydrogenase-4 component D [EC:1.-.-.-] | K12139	0	0	0	0	0	0	0	0	0	0	0	0	0	0	0	0	0	0	0	0	1	0	0	0	0	0	0	0	0	0	0	0	0	0	0	0	0	0	0	0	0
bidirectional [NiFe] hydrogenase diaphorase subunit [EC:1.6.5.3] | K05587	0	0	0	0	0	0	0	0	0	0	0	0	0	0	0	0	0	1	1	0	0	0	0	0	0	0	0	0	0	0	0	0	0	0	0	0	0	0	0	0	0
bidirectional [NiFe] hydrogenase diaphorase subunit [EC:1.6.5.3] | K05586	0	0	0	0	0	0	0	0	0	0	0	0	0	0	0	0	0	1	0	0	0	0	0	0	0	0	0	0	0	0	0	0	0	0	0	0	0	0	0	0	0
NAD(P) transhydrogenase subunit beta [EC:1.6.1.2] | K00325	0	0	0	0	1	0	1	0	0	0	1	1	0	0	0	1	1	0	0	0	1	0	0	1	1	1	1	1	1	1	1	0	1	0	0	0	0	1	0	0	0
hydrogenase-4 component F [EC:1.-.-.-] | K12141	0	0	0	0	0	0	0	0	0	0	0	0	0	0	0	0	0	0	0	0	1	0	0	0	0	0	0	0	0	0	0	0	0	0	0	0	0	0	0	0	0
hydrogenase maturation protein HypF | K04656	0	0	0	0	0	0	0	0	0	0	0	0	0	0	0	0	0	0	0	0	1	0	0	1	1	1	1	1	1	1	1	0	0	0	0	0	0	1	1	1	1
hydrogenase 3 maturation protease [EC:3.4.23.51] | K08315	0	0	0	0	0	0	0	0	0	0	0	0	0	0	0	0	0	0	0	0	1	1	0	0	0	0	0	0	0	0	0	0	0	0	0	0	0	0	0	0	0
bidirectional [NiFe] hydrogenase diaphorase subunit [EC:1.6.5.3] | K05588	0	0	0	0	0	0	0	0	0	0	0	0	0	0	0	0	0	1	1	0	0	0	0	0	0	0	0	0	0	0	0	0	0	0	0	0	0	0	0	0	0
Ni/Fe-hydrogenase 1 B-type cytochrome subunit | K03620	0	0	0	0	0	0	0	0	0	0	0	0	0	0	0	0	0	0	0	0	1	0	0	1	1	1	1	1	1	1	1	0	0	0	0	0	0	1	1	1	1
# succinate reductase & fumarate reductase & sdhA & K00239 & [EC:1.3.99.1] & [EC:1.3.5.1] & K00234 & sdh1
#	Actinomyces_coleocanis_DSM_15436_uid55457.ko	Actinomyces_graevenitzii_C83_uid80681.ko	Actinomyces_odontolyticus_ATCC_17982_uid54529.ko	Actinomyces_odontolyticus_F0309_uid46093.ko	Actinomyces_oral_taxon_170_F0386_uid66153.ko	Actinomyces_oral_taxon_171_F0337_uid62285.ko	Actinomyces_oral_taxon_175_F0384_uid72193.ko	Actinomyces_oral_taxon_178_F0338_uid62223.ko	Actinomyces_oral_taxon_180_F0310_uid61455.ko	Actinomyces_oral_taxon_448_F0400_uid70615.ko	Actinomyces_oral_taxon_848_F0332_uid55987.ko	Actinomyces_oral_taxon_849_F0330_uid80683.ko	Actinomyces_oris_K20_uid63275.ko	Actinomyces_urogenitalis.ko	Actinomyces_urogenitalis_DSM_15434_uid55459.ko	Actinomyces_viscosus_C505_uid51663.ko	Arcanobacterium_haemolyticum_DSM_20595_uid49489.ko	Clostridium_bartlettii.ko	Clostridium_butyricum.ko	Enterococcus_faecalis.ko	Escherichia_coli_-_Strain_A.ko	Escherichia_coli_-_Strain_B.ko	Leuconostoc_sp..ko	Mobiluncus_curtisii_ATCC_35241_uid51715.ko	Mobiluncus_curtisii_ATCC_43063_uid49695.ko	Mobiluncus_curtisii_ATCC_51333_uid61495.ko	Mobiluncus_curtisii_holmesii_ATCC_35242_uid61497.ko	Mobiluncus_mulieris_28_1_uid42169.ko	Mobiluncus_mulieris_ATCC_35239_uid52345.ko	Mobiluncus_mulieris_ATCC_35243_uid55889.ko	Mobiluncus_mulieris_FB024_16_uid52965.ko	Negativicoccus_succinicivorans.ko	Propionibacterium_sp..ko	Staphylococcus_sp..ko	Streptococcus_anginosus.ko	Streptococcus_parasanguinis.ko	Streptococcus_sp..ko	Varibaculum_cambriense.manual.ko	Veillonella_dispar.ko	Veillonella_sp._-_Species_A.ko	Veillonella_sp._-_Species_B.ko
succinate reductase & fumarate reductase & sdha & k00239 & [ec:1.3.99.1] & [ec:1.3.5.1] & k00234 & sdh1	2	2	2	2	2	2	2	2	2	4	2	2	2	2	2	2	2	1	0	1	6	0	1	2	2	2	2	3	2	3	3	0	0	2	1	0	0	2	2	3	0
#	Actinomyces_coleocanis_DSM_15436_uid55457.ko	Actinomyces_graevenitzii_C83_uid80681.ko	Actinomyces_odontolyticus_ATCC_17982_uid54529.ko	Actinomyces_odontolyticus_F0309_uid46093.ko	Actinomyces_oral_taxon_170_F0386_uid66153.ko	Actinomyces_oral_taxon_171_F0337_uid62285.ko	Actinomyces_oral_taxon_175_F0384_uid72193.ko	Actinomyces_oral_taxon_178_F0338_uid62223.ko	Actinomyces_oral_taxon_180_F0310_uid61455.ko	Actinomyces_oral_taxon_448_F0400_uid70615.ko	Actinomyces_oral_taxon_848_F0332_uid55987.ko	Actinomyces_oral_taxon_849_F0330_uid80683.ko	Actinomyces_oris_K20_uid63275.ko	Actinomyces_urogenitalis.ko	Actinomyces_urogenitalis_DSM_15434_uid55459.ko	Actinomyces_viscosus_C505_uid51663.ko	Arcanobacterium_haemolyticum_DSM_20595_uid49489.ko	Clostridium_bartlettii.ko	Clostridium_butyricum.ko	Enterococcus_faecalis.ko	Escherichia_coli_-_Strain_A.ko	Escherichia_coli_-_Strain_B.ko	Leuconostoc_sp..ko	Mobiluncus_curtisii_ATCC_35241_uid51715.ko	Mobiluncus_curtisii_ATCC_43063_uid49695.ko	Mobiluncus_curtisii_ATCC_51333_uid61495.ko	Mobiluncus_curtisii_holmesii_ATCC_35242_uid61497.ko	Mobiluncus_mulieris_28_1_uid42169.ko	Mobiluncus_mulieris_ATCC_35239_uid52345.ko	Mobiluncus_mulieris_ATCC_35243_uid55889.ko	Mobiluncus_mulieris_FB024_16_uid52965.ko	Negativicoccus_succinicivorans.ko	Propionibacterium_sp..ko	Staphylococcus_sp..ko	Streptococcus_anginosus.ko	Streptococcus_parasanguinis.ko	Streptococcus_sp..ko	Varibaculum_cambriense.manual.ko	Veillonella_dispar.ko	Veillonella_sp._-_Species_A.ko	Veillonella_sp._-_Species_B.ko
fumarate reductase subunit D | K00247	0	0	0	0	0	0	0	0	0	0	0	0	0	0	0	0	0	0	0	0	1	0	0	0	0	0	0	0	0	0	0	0	0	0	0	0	0	0	0	0	0
succinate dehydrogenase flavoprotein subunit [EC:1.3.99.1] | K00239	1	1	1	1	1	1	1	1	1	1	1	1	1	1	1	1	1	0	0	0	1	0	0	1	1	1	1	1	1	1	1	0	0	1	0	0	0	1	1	1	0
fumarate reductase subunit C | K00246	0	0	0	0	0	0	0	0	0	0	0	0	0	0	0	0	0	0	0	0	1	0	0	0	0	0	0	0	0	0	0	0	0	0	0	0	0	0	0	0	0
fumarate reductase iron-sulfur subunit [EC:1.3.99.1] | K00245	1	1	0	0	0	0	0	1	1	1	0	0	0	1	1	0	1	0	0	0	1	0	0	1	1	1	1	1	1	1	1	0	0	0	0	0	0	1	0	0	0
fumarate reductase flavoprotein subunit [EC:1.3.99.1] | K00244	0	0	0	0	0	0	0	0	0	0	0	0	0	0	0	0	0	0	0	1	1	0	1	0	0	0	0	0	0	0	0	0	0	0	1	0	0	0	0	0	0
succinate dehydrogenase (ubiquinone) iron-sulfur subunit [EC:1.3.5.1] | K00235	0	0	0	0	0	0	0	0	0	1	0	0	0	0	0	0	0	1	0	0	0	0	0	0	0	0	0	1	0	1	1	0	0	0	0	0	0	0	0	1	0
succinate dehydrogenase iron-sulfur subunit [EC:1.3.99.1] | K00240	0	0	1	1	1	1	1	0	0	1	1	1	1	0	0	1	0	0	0	0	1	0	0	0	0	0	0	0	0	0	0	0	0	1	0	0	0	0	1	1	0
# nitrate reductase
#	Actinomyces_coleocanis_DSM_15436_uid55457.ko	Actinomyces_graevenitzii_C83_uid80681.ko	Actinomyces_odontolyticus_ATCC_17982_uid54529.ko	Actinomyces_odontolyticus_F0309_uid46093.ko	Actinomyces_oral_taxon_170_F0386_uid66153.ko	Actinomyces_oral_taxon_171_F0337_uid62285.ko	Actinomyces_oral_taxon_175_F0384_uid72193.ko	Actinomyces_oral_taxon_178_F0338_uid62223.ko	Actinomyces_oral_taxon_180_F0310_uid61455.ko	Actinomyces_oral_taxon_448_F0400_uid70615.ko	Actinomyces_oral_taxon_848_F0332_uid55987.ko	Actinomyces_oral_taxon_849_F0330_uid80683.ko	Actinomyces_oris_K20_uid63275.ko	Actinomyces_urogenitalis.ko	Actinomyces_urogenitalis_DSM_15434_uid55459.ko	Actinomyces_viscosus_C505_uid51663.ko	Arcanobacterium_haemolyticum_DSM_20595_uid49489.ko	Clostridium_bartlettii.ko	Clostridium_butyricum.ko	Enterococcus_faecalis.ko	Escherichia_coli_-_Strain_A.ko	Escherichia_coli_-_Strain_B.ko	Leuconostoc_sp..ko	Mobiluncus_curtisii_ATCC_35241_uid51715.ko	Mobiluncus_curtisii_ATCC_43063_uid49695.ko	Mobiluncus_curtisii_ATCC_51333_uid61495.ko	Mobiluncus_curtisii_holmesii_ATCC_35242_uid61497.ko	Mobiluncus_mulieris_28_1_uid42169.ko	Mobiluncus_mulieris_ATCC_35239_uid52345.ko	Mobiluncus_mulieris_ATCC_35243_uid55889.ko	Mobiluncus_mulieris_FB024_16_uid52965.ko	Negativicoccus_succinicivorans.ko	Propionibacterium_sp..ko	Staphylococcus_sp..ko	Streptococcus_anginosus.ko	Streptococcus_parasanguinis.ko	Streptococcus_sp..ko	Varibaculum_cambriense.manual.ko	Veillonella_dispar.ko	Veillonella_sp._-_Species_A.ko	Veillonella_sp._-_Species_B.ko
nitrate reductase	0	0	3	3	3	3	3	3	3	2	3	3	3	3	3	3	0	0	1	0	9	1	0	0	3	0	3	0	0	0	0	1	0	4	0	0	0	3	4	4	1
#	Actinomyces_coleocanis_DSM_15436_uid55457.ko	Actinomyces_graevenitzii_C83_uid80681.ko	Actinomyces_odontolyticus_ATCC_17982_uid54529.ko	Actinomyces_odontolyticus_F0309_uid46093.ko	Actinomyces_oral_taxon_170_F0386_uid66153.ko	Actinomyces_oral_taxon_171_F0337_uid62285.ko	Actinomyces_oral_taxon_175_F0384_uid72193.ko	Actinomyces_oral_taxon_178_F0338_uid62223.ko	Actinomyces_oral_taxon_180_F0310_uid61455.ko	Actinomyces_oral_taxon_448_F0400_uid70615.ko	Actinomyces_oral_taxon_848_F0332_uid55987.ko	Actinomyces_oral_taxon_849_F0330_uid80683.ko	Actinomyces_oris_K20_uid63275.ko	Actinomyces_urogenitalis.ko	Actinomyces_urogenitalis_DSM_15434_uid55459.ko	Actinomyces_viscosus_C505_uid51663.ko	Arcanobacterium_haemolyticum_DSM_20595_uid49489.ko	Clostridium_bartlettii.ko	Clostridium_butyricum.ko	Enterococcus_faecalis.ko	Escherichia_coli_-_Strain_A.ko	Escherichia_coli_-_Strain_B.ko	Leuconostoc_sp..ko	Mobiluncus_curtisii_ATCC_35241_uid51715.ko	Mobiluncus_curtisii_ATCC_43063_uid49695.ko	Mobiluncus_curtisii_ATCC_51333_uid61495.ko	Mobiluncus_curtisii_holmesii_ATCC_35242_uid61497.ko	Mobiluncus_mulieris_28_1_uid42169.ko	Mobiluncus_mulieris_ATCC_35239_uid52345.ko	Mobiluncus_mulieris_ATCC_35243_uid55889.ko	Mobiluncus_mulieris_FB024_16_uid52965.ko	Negativicoccus_succinicivorans.ko	Propionibacterium_sp..ko	Staphylococcus_sp..ko	Streptococcus_anginosus.ko	Streptococcus_parasanguinis.ko	Streptococcus_sp..ko	Varibaculum_cambriense.manual.ko	Veillonella_dispar.ko	Veillonella_sp._-_Species_A.ko	Veillonella_sp._-_Species_B.ko
nitrate reductase 2, delta subunit [EC:1.7.99.4] | K08361	0	0	0	0	0	0	0	0	0	0	0	0	0	0	0	0	0	0	0	0	1	0	0	0	0	0	0	0	0	0	0	0	0	0	0	0	0	0	0	0	0
nitrate reductase 1, alpha subunit [EC:1.7.99.4] | K00370	0	0	1	1	1	1	1	1	1	1	1	1	1	1	1	1	0	0	0	0	1	0	0	0	1	0	1	0	0	0	0	0	0	1	0	0	0	1	1	1	1
nitrate reductase 1, beta subunit [EC:1.7.99.4] | K00371	0	0	1	1	1	1	1	1	1	1	1	1	1	1	1	1	0	0	0	0	1	0	0	0	1	0	1	0	0	0	0	0	0	1	0	0	0	1	1	1	0
nitrate reductase catalytic subunit [EC:1.7.99.4] | K00372	0	0	0	0	0	0	0	0	0	0	0	0	0	0	0	0	0	0	1	0	0	0	0	0	0	0	0	0	0	0	0	0	0	0	0	0	0	0	0	0	0
nitrate reductase 1, delta subunit [EC:1.7.99.4] | K00373	0	0	1	1	1	1	1	1	1	0	1	1	1	1	1	1	0	0	0	0	1	0	0	0	1	0	1	0	0	0	0	0	0	1	0	0	0	1	1	1	0
periplasmic nitrate reductase NapA [EC:1.7.99.4] | K02567	0	0	0	0	0	0	0	0	0	0	0	0	0	0	0	0	0	0	0	0	1	0	0	0	0	0	0	0	0	0	0	0	0	0	0	0	0	0	0	0	0
nitrate reductase 2, beta subunit [EC:1.7.99.4] | K08346	0	0	0	0	0	0	0	0	0	0	0	0	0	0	0	0	0	0	0	0	1	0	0	0	0	0	0	0	0	0	0	0	0	0	0	0	0	0	0	0	0
nitrate reductase 2, gamma subunit [EC:1.7.99.4] | K08347	0	0	0	0	0	0	0	0	0	0	0	0	0	0	0	0	0	0	0	0	1	0	0	0	0	0	0	0	0	0	0	0	0	0	0	0	0	0	0	0	0
nitrate reductase 2, alpha subunit [EC:1.7.99.4] | K08345	0	0	0	0	0	0	0	0	0	0	0	0	0	0	0	0	0	0	0	0	1	1	0	0	0	0	0	0	0	0	0	0	0	0	0	0	0	0	0	0	0
nitrate reductase 1, gamma subunit [EC:1.7.99.4] | K00374	0	0	0	0	0	0	0	0	0	0	0	0	0	0	0	0	0	0	0	0	1	0	0	0	0	0	0	0	0	0	0	1	0	1	0	0	0	0	1	1	0
# nitrite reductase
#	Actinomyces_coleocanis_DSM_15436_uid55457.ko	Actinomyces_graevenitzii_C83_uid80681.ko	Actinomyces_odontolyticus_ATCC_17982_uid54529.ko	Actinomyces_odontolyticus_F0309_uid46093.ko	Actinomyces_oral_taxon_170_F0386_uid66153.ko	Actinomyces_oral_taxon_171_F0337_uid62285.ko	Actinomyces_oral_taxon_175_F0384_uid72193.ko	Actinomyces_oral_taxon_178_F0338_uid62223.ko	Actinomyces_oral_taxon_180_F0310_uid61455.ko	Actinomyces_oral_taxon_448_F0400_uid70615.ko	Actinomyces_oral_taxon_848_F0332_uid55987.ko	Actinomyces_oral_taxon_849_F0330_uid80683.ko	Actinomyces_oris_K20_uid63275.ko	Actinomyces_urogenitalis.ko	Actinomyces_urogenitalis_DSM_15434_uid55459.ko	Actinomyces_viscosus_C505_uid51663.ko	Arcanobacterium_haemolyticum_DSM_20595_uid49489.ko	Clostridium_bartlettii.ko	Clostridium_butyricum.ko	Enterococcus_faecalis.ko	Escherichia_coli_-_Strain_A.ko	Escherichia_coli_-_Strain_B.ko	Leuconostoc_sp..ko	Mobiluncus_curtisii_ATCC_35241_uid51715.ko	Mobiluncus_curtisii_ATCC_43063_uid49695.ko	Mobiluncus_curtisii_ATCC_51333_uid61495.ko	Mobiluncus_curtisii_holmesii_ATCC_35242_uid61497.ko	Mobiluncus_mulieris_28_1_uid42169.ko	Mobiluncus_mulieris_ATCC_35239_uid52345.ko	Mobiluncus_mulieris_ATCC_35243_uid55889.ko	Mobiluncus_mulieris_FB024_16_uid52965.ko	Negativicoccus_succinicivorans.ko	Propionibacterium_sp..ko	Staphylococcus_sp..ko	Streptococcus_anginosus.ko	Streptococcus_parasanguinis.ko	Streptococcus_sp..ko	Varibaculum_cambriense.manual.ko	Veillonella_dispar.ko	Veillonella_sp._-_Species_A.ko	Veillonella_sp._-_Species_B.ko
nitrite reductase	1	1	1	1	2	2	2	1	1	2	1	2	2	1	1	2	0	1	2	0	3	0	0	1	1	1	1	0	0	0	0	0	1	2	0	0	0	0	2	2	0
#	Actinomyces_coleocanis_DSM_15436_uid55457.ko	Actinomyces_graevenitzii_C83_uid80681.ko	Actinomyces_odontolyticus_ATCC_17982_uid54529.ko	Actinomyces_odontolyticus_F0309_uid46093.ko	Actinomyces_oral_taxon_170_F0386_uid66153.ko	Actinomyces_oral_taxon_171_F0337_uid62285.ko	Actinomyces_oral_taxon_175_F0384_uid72193.ko	Actinomyces_oral_taxon_178_F0338_uid62223.ko	Actinomyces_oral_taxon_180_F0310_uid61455.ko	Actinomyces_oral_taxon_448_F0400_uid70615.ko	Actinomyces_oral_taxon_848_F0332_uid55987.ko	Actinomyces_oral_taxon_849_F0330_uid80683.ko	Actinomyces_oris_K20_uid63275.ko	Actinomyces_urogenitalis.ko	Actinomyces_urogenitalis_DSM_15434_uid55459.ko	Actinomyces_viscosus_C505_uid51663.ko	Arcanobacterium_haemolyticum_DSM_20595_uid49489.ko	Clostridium_bartlettii.ko	Clostridium_butyricum.ko	Enterococcus_faecalis.ko	Escherichia_coli_-_Strain_A.ko	Escherichia_coli_-_Strain_B.ko	Leuconostoc_sp..ko	Mobiluncus_curtisii_ATCC_35241_uid51715.ko	Mobiluncus_curtisii_ATCC_43063_uid49695.ko	Mobiluncus_curtisii_ATCC_51333_uid61495.ko	Mobiluncus_curtisii_holmesii_ATCC_35242_uid61497.ko	Mobiluncus_mulieris_28_1_uid42169.ko	Mobiluncus_mulieris_ATCC_35239_uid52345.ko	Mobiluncus_mulieris_ATCC_35243_uid55889.ko	Mobiluncus_mulieris_FB024_16_uid52965.ko	Negativicoccus_succinicivorans.ko	Propionibacterium_sp..ko	Staphylococcus_sp..ko	Streptococcus_anginosus.ko	Streptococcus_parasanguinis.ko	Streptococcus_sp..ko	Varibaculum_cambriense.manual.ko	Veillonella_dispar.ko	Veillonella_sp._-_Species_A.ko	Veillonella_sp._-_Species_B.ko
formate-dependent nitrite reductase complex subunit NrfF | K04017	0	0	0	0	0	0	0	0	0	0	0	0	0	0	0	0	0	0	0	0	1	0	0	0	0	0	0	0	0	0	0	0	0	0	0	0	0	0	0	0	0
ferredoxin-nitrite reductase [EC:1.7.7.1] | K00366	0	0	0	0	1	1	1	0	0	1	0	1	1	0	0	1	0	0	1	0	0	0	0	0	0	0	0	0	0	0	0	0	1	0	0	0	0	0	1	1	0
nitrite reductase (NO-forming) [EC:1.7.2.1] | K00368	1	1	1	1	1	1	1	1	1	1	1	1	1	1	1	1	0	0	0	0	0	0	0	0	0	0	0	0	0	0	0	0	0	0	0	0	0	0	0	0	0
nitrite reductase (NAD(P)H) large subunit [EC:1.7.1.4] | K00362	0	0	0	0	0	0	0	0	0	0	0	0	0	0	0	0	0	1	1	0	1	0	0	0	0	0	0	0	0	0	0	0	0	1	0	0	0	0	1	1	0
nitrite reductase (NAD(P)H) small subunit [EC:1.7.1.4] | K00363	0	0	0	0	0	0	0	0	0	0	0	0	0	0	0	0	0	0	0	0	0	0	0	1	1	1	1	0	0	0	0	0	0	1	0	0	0	0	0	0	0
formate-dependent nitrite reductase complex subunit NrfG | K04018	0	0	0	0	0	0	0	0	0	0	0	0	0	0	0	0	0	0	0	0	1	0	0	0	0	0	0	0	0	0	0	0	0	0	0	0	0	0	0	0	0
# nitric oxide reductase
#	Actinomyces_coleocanis_DSM_15436_uid55457.ko	Actinomyces_graevenitzii_C83_uid80681.ko	Actinomyces_odontolyticus_ATCC_17982_uid54529.ko	Actinomyces_odontolyticus_F0309_uid46093.ko	Actinomyces_oral_taxon_170_F0386_uid66153.ko	Actinomyces_oral_taxon_171_F0337_uid62285.ko	Actinomyces_oral_taxon_175_F0384_uid72193.ko	Actinomyces_oral_taxon_178_F0338_uid62223.ko	Actinomyces_oral_taxon_180_F0310_uid61455.ko	Actinomyces_oral_taxon_448_F0400_uid70615.ko	Actinomyces_oral_taxon_848_F0332_uid55987.ko	Actinomyces_oral_taxon_849_F0330_uid80683.ko	Actinomyces_oris_K20_uid63275.ko	Actinomyces_urogenitalis.ko	Actinomyces_urogenitalis_DSM_15434_uid55459.ko	Actinomyces_viscosus_C505_uid51663.ko	Arcanobacterium_haemolyticum_DSM_20595_uid49489.ko	Clostridium_bartlettii.ko	Clostridium_butyricum.ko	Enterococcus_faecalis.ko	Escherichia_coli_-_Strain_A.ko	Escherichia_coli_-_Strain_B.ko	Leuconostoc_sp..ko	Mobiluncus_curtisii_ATCC_35241_uid51715.ko	Mobiluncus_curtisii_ATCC_43063_uid49695.ko	Mobiluncus_curtisii_ATCC_51333_uid61495.ko	Mobiluncus_curtisii_holmesii_ATCC_35242_uid61497.ko	Mobiluncus_mulieris_28_1_uid42169.ko	Mobiluncus_mulieris_ATCC_35239_uid52345.ko	Mobiluncus_mulieris_ATCC_35243_uid55889.ko	Mobiluncus_mulieris_FB024_16_uid52965.ko	Negativicoccus_succinicivorans.ko	Propionibacterium_sp..ko	Staphylococcus_sp..ko	Streptococcus_anginosus.ko	Streptococcus_parasanguinis.ko	Streptococcus_sp..ko	Varibaculum_cambriense.manual.ko	Veillonella_dispar.ko	Veillonella_sp._-_Species_A.ko	Veillonella_sp._-_Species_B.ko
nitric oxide reductase	0	0	0	0	1	1	1	0	0	2	0	1	1	0	0	1	0	1	1	1	3	1	0	0	0	0	0	0	0	0	0	0	0	2	0	1	0	0	2	2	1
#	Actinomyces_coleocanis_DSM_15436_uid55457.ko	Actinomyces_graevenitzii_C83_uid80681.ko	Actinomyces_odontolyticus_ATCC_17982_uid54529.ko	Actinomyces_odontolyticus_F0309_uid46093.ko	Actinomyces_oral_taxon_170_F0386_uid66153.ko	Actinomyces_oral_taxon_171_F0337_uid62285.ko	Actinomyces_oral_taxon_175_F0384_uid72193.ko	Actinomyces_oral_taxon_178_F0338_uid62223.ko	Actinomyces_oral_taxon_180_F0310_uid61455.ko	Actinomyces_oral_taxon_448_F0400_uid70615.ko	Actinomyces_oral_taxon_848_F0332_uid55987.ko	Actinomyces_oral_taxon_849_F0330_uid80683.ko	Actinomyces_oris_K20_uid63275.ko	Actinomyces_urogenitalis.ko	Actinomyces_urogenitalis_DSM_15434_uid55459.ko	Actinomyces_viscosus_C505_uid51663.ko	Arcanobacterium_haemolyticum_DSM_20595_uid49489.ko	Clostridium_bartlettii.ko	Clostridium_butyricum.ko	Enterococcus_faecalis.ko	Escherichia_coli_-_Strain_A.ko	Escherichia_coli_-_Strain_B.ko	Leuconostoc_sp..ko	Mobiluncus_curtisii_ATCC_35241_uid51715.ko	Mobiluncus_curtisii_ATCC_43063_uid49695.ko	Mobiluncus_curtisii_ATCC_51333_uid61495.ko	Mobiluncus_curtisii_holmesii_ATCC_35242_uid61497.ko	Mobiluncus_mulieris_28_1_uid42169.ko	Mobiluncus_mulieris_ATCC_35239_uid52345.ko	Mobiluncus_mulieris_ATCC_35243_uid55889.ko	Mobiluncus_mulieris_FB024_16_uid52965.ko	Negativicoccus_succinicivorans.ko	Propionibacterium_sp..ko	Staphylococcus_sp..ko	Streptococcus_anginosus.ko	Streptococcus_parasanguinis.ko	Streptococcus_sp..ko	Varibaculum_cambriense.manual.ko	Veillonella_dispar.ko	Veillonella_sp._-_Species_A.ko	Veillonella_sp._-_Species_B.ko
anaerobic nitric oxide reductase transcription regulator | K12266	0	0	0	0	0	0	0	0	0	0	0	0	0	0	0	0	0	0	0	1	1	1	0	0	0	0	0	0	0	0	0	0	0	0	0	0	0	0	0	0	0
anaerobic nitric oxide reductase flavorubredoxin | K12264	0	0	0	0	0	0	0	0	0	0	0	0	0	0	0	0	0	1	1	0	1	0	0	0	0	0	0	0	0	0	0	0	0	0	0	1	0	0	1	1	1
nitric oxide reductase, cytochrome b-containing subunit I [EC:1.7.2.5] | K04561	0	0	0	0	1	1	1	0	0	1	0	1	1	0	0	1	0	0	0	0	0	0	0	0	0	0	0	0	0	0	0	0	0	0	0	0	0	0	1	1	0
nitric oxide reductase FlRd-NAD(+) reductase [EC:1.18.1.-] | K12265	0	0	0	0	0	0	0	0	0	0	0	0	0	0	0	0	0	0	0	0	1	0	0	0	0	0	0	0	0	0	0	0	0	0	0	0	0	0	0	0	0
nitric oxide reductase NorD protein | K02448	0	0	0	0	0	0	0	0	0	1	0	0	0	0	0	0	0	0	0	0	0	0	0	0	0	0	0	0	0	0	0	0	0	1	0	0	0	0	0	0	0
nitric oxide reductase NorQ protein | K04748	0	0	0	0	0	0	0	0	0	0	0	0	0	0	0	0	0	0	0	0	0	0	0	0	0	0	0	0	0	0	0	0	0	1	0	0	0	0	0	0	0
# nitrous oxide reductase
#	Actinomyces_coleocanis_DSM_15436_uid55457.ko	Actinomyces_graevenitzii_C83_uid80681.ko	Actinomyces_odontolyticus_ATCC_17982_uid54529.ko	Actinomyces_odontolyticus_F0309_uid46093.ko	Actinomyces_oral_taxon_170_F0386_uid66153.ko	Actinomyces_oral_taxon_171_F0337_uid62285.ko	Actinomyces_oral_taxon_175_F0384_uid72193.ko	Actinomyces_oral_taxon_178_F0338_uid62223.ko	Actinomyces_oral_taxon_180_F0310_uid61455.ko	Actinomyces_oral_taxon_448_F0400_uid70615.ko	Actinomyces_oral_taxon_848_F0332_uid55987.ko	Actinomyces_oral_taxon_849_F0330_uid80683.ko	Actinomyces_oris_K20_uid63275.ko	Actinomyces_urogenitalis.ko	Actinomyces_urogenitalis_DSM_15434_uid55459.ko	Actinomyces_viscosus_C505_uid51663.ko	Arcanobacterium_haemolyticum_DSM_20595_uid49489.ko	Clostridium_bartlettii.ko	Clostridium_butyricum.ko	Enterococcus_faecalis.ko	Escherichia_coli_-_Strain_A.ko	Escherichia_coli_-_Strain_B.ko	Leuconostoc_sp..ko	Mobiluncus_curtisii_ATCC_35241_uid51715.ko	Mobiluncus_curtisii_ATCC_43063_uid49695.ko	Mobiluncus_curtisii_ATCC_51333_uid61495.ko	Mobiluncus_curtisii_holmesii_ATCC_35242_uid61497.ko	Mobiluncus_mulieris_28_1_uid42169.ko	Mobiluncus_mulieris_ATCC_35239_uid52345.ko	Mobiluncus_mulieris_ATCC_35243_uid55889.ko	Mobiluncus_mulieris_FB024_16_uid52965.ko	Negativicoccus_succinicivorans.ko	Propionibacterium_sp..ko	Staphylococcus_sp..ko	Streptococcus_anginosus.ko	Streptococcus_parasanguinis.ko	Streptococcus_sp..ko	Varibaculum_cambriense.manual.ko	Veillonella_dispar.ko	Veillonella_sp._-_Species_A.ko	Veillonella_sp._-_Species_B.ko
#	Actinomyces_coleocanis_DSM_15436_uid55457.ko	Actinomyces_graevenitzii_C83_uid80681.ko	Actinomyces_odontolyticus_ATCC_17982_uid54529.ko	Actinomyces_odontolyticus_F0309_uid46093.ko	Actinomyces_oral_taxon_170_F0386_uid66153.ko	Actinomyces_oral_taxon_171_F0337_uid62285.ko	Actinomyces_oral_taxon_175_F0384_uid72193.ko	Actinomyces_oral_taxon_178_F0338_uid62223.ko	Actinomyces_oral_taxon_180_F0310_uid61455.ko	Actinomyces_oral_taxon_448_F0400_uid70615.ko	Actinomyces_oral_taxon_848_F0332_uid55987.ko	Actinomyces_oral_taxon_849_F0330_uid80683.ko	Actinomyces_oris_K20_uid63275.ko	Actinomyces_urogenitalis.ko	Actinomyces_urogenitalis_DSM_15434_uid55459.ko	Actinomyces_viscosus_C505_uid51663.ko	Arcanobacterium_haemolyticum_DSM_20595_uid49489.ko	Clostridium_bartlettii.ko	Clostridium_butyricum.ko	Enterococcus_faecalis.ko	Escherichia_coli_-_Strain_A.ko	Escherichia_coli_-_Strain_B.ko	Leuconostoc_sp..ko	Mobiluncus_curtisii_ATCC_35241_uid51715.ko	Mobiluncus_curtisii_ATCC_43063_uid49695.ko	Mobiluncus_curtisii_ATCC_51333_uid61495.ko	Mobiluncus_curtisii_holmesii_ATCC_35242_uid61497.ko	Mobiluncus_mulieris_28_1_uid42169.ko	Mobiluncus_mulieris_ATCC_35239_uid52345.ko	Mobiluncus_mulieris_ATCC_35243_uid55889.ko	Mobiluncus_mulieris_FB024_16_uid52965.ko	Negativicoccus_succinicivorans.ko	Propionibacterium_sp..ko	Staphylococcus_sp..ko	Streptococcus_anginosus.ko	Streptococcus_parasanguinis.ko	Streptococcus_sp..ko	Varibaculum_cambriense.manual.ko	Veillonella_dispar.ko	Veillonella_sp._-_Species_A.ko	Veillonella_sp._-_Species_B.ko
# dimethyl sulfoxide reductase & DMSO reductase
#	Actinomyces_coleocanis_DSM_15436_uid55457.ko	Actinomyces_graevenitzii_C83_uid80681.ko	Actinomyces_odontolyticus_ATCC_17982_uid54529.ko	Actinomyces_odontolyticus_F0309_uid46093.ko	Actinomyces_oral_taxon_170_F0386_uid66153.ko	Actinomyces_oral_taxon_171_F0337_uid62285.ko	Actinomyces_oral_taxon_175_F0384_uid72193.ko	Actinomyces_oral_taxon_178_F0338_uid62223.ko	Actinomyces_oral_taxon_180_F0310_uid61455.ko	Actinomyces_oral_taxon_448_F0400_uid70615.ko	Actinomyces_oral_taxon_848_F0332_uid55987.ko	Actinomyces_oral_taxon_849_F0330_uid80683.ko	Actinomyces_oris_K20_uid63275.ko	Actinomyces_urogenitalis.ko	Actinomyces_urogenitalis_DSM_15434_uid55459.ko	Actinomyces_viscosus_C505_uid51663.ko	Arcanobacterium_haemolyticum_DSM_20595_uid49489.ko	Clostridium_bartlettii.ko	Clostridium_butyricum.ko	Enterococcus_faecalis.ko	Escherichia_coli_-_Strain_A.ko	Escherichia_coli_-_Strain_B.ko	Leuconostoc_sp..ko	Mobiluncus_curtisii_ATCC_35241_uid51715.ko	Mobiluncus_curtisii_ATCC_43063_uid49695.ko	Mobiluncus_curtisii_ATCC_51333_uid61495.ko	Mobiluncus_curtisii_holmesii_ATCC_35242_uid61497.ko	Mobiluncus_mulieris_28_1_uid42169.ko	Mobiluncus_mulieris_ATCC_35239_uid52345.ko	Mobiluncus_mulieris_ATCC_35243_uid55889.ko	Mobiluncus_mulieris_FB024_16_uid52965.ko	Negativicoccus_succinicivorans.ko	Propionibacterium_sp..ko	Staphylococcus_sp..ko	Streptococcus_anginosus.ko	Streptococcus_parasanguinis.ko	Streptococcus_sp..ko	Varibaculum_cambriense.manual.ko	Veillonella_dispar.ko	Veillonella_sp._-_Species_A.ko	Veillonella_sp._-_Species_B.ko
dimethyl sulfoxide reductase & dmso reductase	0	0	0	0	0	0	0	0	0	0	0	0	0	3	3	0	3	0	0	0	3	0	0	3	3	3	3	0	0	0	0	0	0	0	0	0	0	3	0	0	0
#	Actinomyces_coleocanis_DSM_15436_uid55457.ko	Actinomyces_graevenitzii_C83_uid80681.ko	Actinomyces_odontolyticus_ATCC_17982_uid54529.ko	Actinomyces_odontolyticus_F0309_uid46093.ko	Actinomyces_oral_taxon_170_F0386_uid66153.ko	Actinomyces_oral_taxon_171_F0337_uid62285.ko	Actinomyces_oral_taxon_175_F0384_uid72193.ko	Actinomyces_oral_taxon_178_F0338_uid62223.ko	Actinomyces_oral_taxon_180_F0310_uid61455.ko	Actinomyces_oral_taxon_448_F0400_uid70615.ko	Actinomyces_oral_taxon_848_F0332_uid55987.ko	Actinomyces_oral_taxon_849_F0330_uid80683.ko	Actinomyces_oris_K20_uid63275.ko	Actinomyces_urogenitalis.ko	Actinomyces_urogenitalis_DSM_15434_uid55459.ko	Actinomyces_viscosus_C505_uid51663.ko	Arcanobacterium_haemolyticum_DSM_20595_uid49489.ko	Clostridium_bartlettii.ko	Clostridium_butyricum.ko	Enterococcus_faecalis.ko	Escherichia_coli_-_Strain_A.ko	Escherichia_coli_-_Strain_B.ko	Leuconostoc_sp..ko	Mobiluncus_curtisii_ATCC_35241_uid51715.ko	Mobiluncus_curtisii_ATCC_43063_uid49695.ko	Mobiluncus_curtisii_ATCC_51333_uid61495.ko	Mobiluncus_curtisii_holmesii_ATCC_35242_uid61497.ko	Mobiluncus_mulieris_28_1_uid42169.ko	Mobiluncus_mulieris_ATCC_35239_uid52345.ko	Mobiluncus_mulieris_ATCC_35243_uid55889.ko	Mobiluncus_mulieris_FB024_16_uid52965.ko	Negativicoccus_succinicivorans.ko	Propionibacterium_sp..ko	Staphylococcus_sp..ko	Streptococcus_anginosus.ko	Streptococcus_parasanguinis.ko	Streptococcus_sp..ko	Varibaculum_cambriense.manual.ko	Veillonella_dispar.ko	Veillonella_sp._-_Species_A.ko	Veillonella_sp._-_Species_B.ko
anaerobic dimethyl sulfoxide reductase subunit A [EC:1.8.5.3] | K07306	0	0	0	0	0	0	0	0	0	0	0	0	0	1	1	0	1	0	0	0	1	0	0	1	1	1	1	0	0	0	0	0	0	0	0	0	0	1	0	0	0
anaerobic dimethyl sulfoxide reductase subunit C (DMSO reductase anchor subunit) | K07308	0	0	0	0	0	0	0	0	0	0	0	0	0	1	1	0	1	0	0	0	1	0	0	1	1	1	1	0	0	0	0	0	0	0	0	0	0	1	0	0	0
anaerobic dimethyl sulfoxide reductase subunit B (DMSO reductase iron- sulfur subunit) | K07307	0	0	0	0	0	0	0	0	0	0	0	0	0	1	1	0	1	0	0	0	1	0	0	1	1	1	1	0	0	0	0	0	0	0	0	0	0	1	0	0	0
# riboflavin & K00082 & K00299 & K00505 & K00793 & K00794 & K00861 & K00953 & K01078 & K01093 & K01497 & K01498 & K01513 & K02858 & K03788 & K04719 & K05368 & K05901 & K07732 & K08096 & K09474 & K11752 & K11753 & K14379 & K14394 & K14395 & K14410 & K14652 & K14653 & K14654 & K14655 & K14656
#	Actinomyces_coleocanis_DSM_15436_uid55457.ko	Actinomyces_graevenitzii_C83_uid80681.ko	Actinomyces_odontolyticus_ATCC_17982_uid54529.ko	Actinomyces_odontolyticus_F0309_uid46093.ko	Actinomyces_oral_taxon_170_F0386_uid66153.ko	Actinomyces_oral_taxon_171_F0337_uid62285.ko	Actinomyces_oral_taxon_175_F0384_uid72193.ko	Actinomyces_oral_taxon_178_F0338_uid62223.ko	Actinomyces_oral_taxon_180_F0310_uid61455.ko	Actinomyces_oral_taxon_448_F0400_uid70615.ko	Actinomyces_oral_taxon_848_F0332_uid55987.ko	Actinomyces_oral_taxon_849_F0330_uid80683.ko	Actinomyces_oris_K20_uid63275.ko	Actinomyces_urogenitalis.ko	Actinomyces_urogenitalis_DSM_15434_uid55459.ko	Actinomyces_viscosus_C505_uid51663.ko	Arcanobacterium_haemolyticum_DSM_20595_uid49489.ko	Clostridium_bartlettii.ko	Clostridium_butyricum.ko	Enterococcus_faecalis.ko	Escherichia_coli_-_Strain_A.ko	Escherichia_coli_-_Strain_B.ko	Leuconostoc_sp..ko	Mobiluncus_curtisii_ATCC_35241_uid51715.ko	Mobiluncus_curtisii_ATCC_43063_uid49695.ko	Mobiluncus_curtisii_ATCC_51333_uid61495.ko	Mobiluncus_curtisii_holmesii_ATCC_35242_uid61497.ko	Mobiluncus_mulieris_28_1_uid42169.ko	Mobiluncus_mulieris_ATCC_35239_uid52345.ko	Mobiluncus_mulieris_ATCC_35243_uid55889.ko	Mobiluncus_mulieris_FB024_16_uid52965.ko	Negativicoccus_succinicivorans.ko	Propionibacterium_sp..ko	Staphylococcus_sp..ko	Streptococcus_anginosus.ko	Streptococcus_parasanguinis.ko	Streptococcus_sp..ko	Varibaculum_cambriense.manual.ko	Veillonella_dispar.ko	Veillonella_sp._-_Species_A.ko	Veillonella_sp._-_Species_B.ko
riboflavin & k00082 & k00299 & k00505 & k00793 & k00794 & k00861 & k00953 & k01078 & k01093 & k01497 & k01498 & k01513 & k02858 & k03788 & k04719 & k05368 & k05901 & k07732 & k08096 & k09474 & k11752 & k11753 & k14379 & k14394 & k14395 & k14410 & k14652 & k14653 & k14654 & k14655 & k14656	1	1	2	2	5	3	6	2	1	6	2	5	5	2	2	6	2	5	6	1	9	1	2	2	2	2	2	2	2	2	2	5	0	4	1	1	2	6	6	5	0
#	Actinomyces_coleocanis_DSM_15436_uid55457.ko	Actinomyces_graevenitzii_C83_uid80681.ko	Actinomyces_odontolyticus_ATCC_17982_uid54529.ko	Actinomyces_odontolyticus_F0309_uid46093.ko	Actinomyces_oral_taxon_170_F0386_uid66153.ko	Actinomyces_oral_taxon_171_F0337_uid62285.ko	Actinomyces_oral_taxon_175_F0384_uid72193.ko	Actinomyces_oral_taxon_178_F0338_uid62223.ko	Actinomyces_oral_taxon_180_F0310_uid61455.ko	Actinomyces_oral_taxon_448_F0400_uid70615.ko	Actinomyces_oral_taxon_848_F0332_uid55987.ko	Actinomyces_oral_taxon_849_F0330_uid80683.ko	Actinomyces_oris_K20_uid63275.ko	Actinomyces_urogenitalis.ko	Actinomyces_urogenitalis_DSM_15434_uid55459.ko	Actinomyces_viscosus_C505_uid51663.ko	Arcanobacterium_haemolyticum_DSM_20595_uid49489.ko	Clostridium_bartlettii.ko	Clostridium_butyricum.ko	Enterococcus_faecalis.ko	Escherichia_coli_-_Strain_A.ko	Escherichia_coli_-_Strain_B.ko	Leuconostoc_sp..ko	Mobiluncus_curtisii_ATCC_35241_uid51715.ko	Mobiluncus_curtisii_ATCC_43063_uid49695.ko	Mobiluncus_curtisii_ATCC_51333_uid61495.ko	Mobiluncus_curtisii_holmesii_ATCC_35242_uid61497.ko	Mobiluncus_mulieris_28_1_uid42169.ko	Mobiluncus_mulieris_ATCC_35239_uid52345.ko	Mobiluncus_mulieris_ATCC_35243_uid55889.ko	Mobiluncus_mulieris_FB024_16_uid52965.ko	Negativicoccus_succinicivorans.ko	Propionibacterium_sp..ko	Staphylococcus_sp..ko	Streptococcus_anginosus.ko	Streptococcus_parasanguinis.ko	Streptococcus_sp..ko	Varibaculum_cambriense.manual.ko	Veillonella_dispar.ko	Veillonella_sp._-_Species_A.ko	Veillonella_sp._-_Species_B.ko
4-phytase / acid phosphatase [EC:3.1.3.26 3.1.3.2] | K01093	0	0	0	0	0	0	0	0	0	0	0	0	0	0	0	0	0	0	0	0	1	0	0	0	0	0	0	0	0	0	0	0	0	0	0	0	0	0	0	0	0
diaminohydroxyphosphoribosylaminopyrimidine deaminase / 5-amino-6-(5-phosphoribosylamino)uracil reductase [EC:3.5.4.26 1.1.1.193] | K11752	0	0	0	0	1	0	1	1	0	1	0	1	1	0	0	1	0	1	1	0	1	0	0	0	0	0	0	0	0	0	0	1	0	1	0	0	0	1	1	1	0
acid phosphatase (class B) [EC:3.1.3.2] | K03788	0	0	0	0	0	0	0	0	0	0	0	0	0	0	0	0	0	0	0	0	1	0	0	0	0	0	0	0	0	0	0	0	0	0	0	0	0	0	0	0	0
aquacobalamin reductase / NAD(P)H-flavin reductase [EC:1.16.1.3 1.5.1.29] | K05368	0	0	0	0	0	0	0	0	0	0	0	0	0	0	0	0	0	0	0	0	1	0	0	0	0	0	0	0	0	0	0	0	0	0	0	0	0	0	0	0	0
6,7-dimethyl-8-ribityllumazine synthase [EC:2.5.1.78] | K00794	0	0	0	0	1	0	1	0	0	1	0	0	0	0	0	1	0	1	1	0	1	0	1	0	0	0	0	0	0	0	0	1	0	0	0	0	0	1	1	1	0
3,4-dihydroxy 2-butanone 4-phosphate synthase [EC:4.1.99.12] | K02858	0	0	0	0	0	0	0	0	0	0	0	0	0	0	0	0	0	0	0	0	1	0	0	0	0	0	0	0	0	0	0	0	0	0	0	0	0	0	0	0	0
GTP cyclohydrolase II [EC:3.5.4.25] | K01497	0	0	0	0	1	0	1	0	0	1	0	1	1	0	0	1	0	1	1	0	1	0	1	0	0	0	0	0	0	0	0	1	0	0	0	0	0	1	1	1	0
5,6-dimethylbenzimidazole synthase [EC:1.14.99.40] | K04719	0	0	0	0	0	0	0	0	0	0	0	0	0	0	0	0	0	0	0	0	0	0	0	0	0	0	0	0	0	0	0	0	0	0	0	0	0	0	1	0	0
riboflavin kinase / FMN adenylyltransferase [EC:2.7.1.26 2.7.7.2] | K11753	1	1	1	1	1	1	1	1	1	1	1	1	1	1	1	1	1	1	1	1	0	0	0	1	1	1	1	1	1	1	1	1	0	1	1	1	1	1	1	1	0
FMN reductase [EC:1.5.1.29] | K00299	0	0	1	1	0	1	1	0	0	1	0	1	1	1	1	1	0	0	0	0	1	1	0	0	0	0	0	0	0	0	0	0	0	1	0	0	1	0	0	0	0
riboflavin synthase [EC:2.5.1.9] | K00793	0	0	0	0	1	1	1	0	0	1	0	1	1	0	0	1	0	1	1	0	1	0	0	0	0	0	0	0	0	0	0	1	0	1	0	0	0	1	1	1	0
riboflavin kinase [EC:2.7.1.26] | K00861	0	0	0	0	0	0	0	0	0	0	1	0	0	0	0	0	1	0	1	0	0	0	0	1	1	1	1	1	1	1	1	0	0	0	0	0	0	1	0	0	0
# vitamin B6 & vitamine B6 & K00097 & K00157 & K00159 & K00275 & K00831 & K00868 & K01733 & K03472 & K03473 & K03474 & K05275 & K06215 & K07758 & K08681 & K13248
#	Actinomyces_coleocanis_DSM_15436_uid55457.ko	Actinomyces_graevenitzii_C83_uid80681.ko	Actinomyces_odontolyticus_ATCC_17982_uid54529.ko	Actinomyces_odontolyticus_F0309_uid46093.ko	Actinomyces_oral_taxon_170_F0386_uid66153.ko	Actinomyces_oral_taxon_171_F0337_uid62285.ko	Actinomyces_oral_taxon_175_F0384_uid72193.ko	Actinomyces_oral_taxon_178_F0338_uid62223.ko	Actinomyces_oral_taxon_180_F0310_uid61455.ko	Actinomyces_oral_taxon_448_F0400_uid70615.ko	Actinomyces_oral_taxon_848_F0332_uid55987.ko	Actinomyces_oral_taxon_849_F0330_uid80683.ko	Actinomyces_oris_K20_uid63275.ko	Actinomyces_urogenitalis.ko	Actinomyces_urogenitalis_DSM_15434_uid55459.ko	Actinomyces_viscosus_C505_uid51663.ko	Arcanobacterium_haemolyticum_DSM_20595_uid49489.ko	Clostridium_bartlettii.ko	Clostridium_butyricum.ko	Enterococcus_faecalis.ko	Escherichia_coli_-_Strain_A.ko	Escherichia_coli_-_Strain_B.ko	Leuconostoc_sp..ko	Mobiluncus_curtisii_ATCC_35241_uid51715.ko	Mobiluncus_curtisii_ATCC_43063_uid49695.ko	Mobiluncus_curtisii_ATCC_51333_uid61495.ko	Mobiluncus_curtisii_holmesii_ATCC_35242_uid61497.ko	Mobiluncus_mulieris_28_1_uid42169.ko	Mobiluncus_mulieris_ATCC_35239_uid52345.ko	Mobiluncus_mulieris_ATCC_35243_uid55889.ko	Mobiluncus_mulieris_FB024_16_uid52965.ko	Negativicoccus_succinicivorans.ko	Propionibacterium_sp..ko	Staphylococcus_sp..ko	Streptococcus_anginosus.ko	Streptococcus_parasanguinis.ko	Streptococcus_sp..ko	Varibaculum_cambriense.manual.ko	Veillonella_dispar.ko	Veillonella_sp._-_Species_A.ko	Veillonella_sp._-_Species_B.ko
vitamin b6 & vitamine b6 & k00097 & k00157 & k00159 & k00275 & k00831 & k00868 & k01733 & k03472 & k03473 & k03474 & k05275 & k06215 & k07758 & k08681 & k13248	0	1	4	4	4	4	4	4	4	4	2	4	4	4	4	4	2	4	5	1	8	0	0	4	4	4	4	4	4	4	4	3	0	3	1	3	3	4	2	2	1
#	Actinomyces_coleocanis_DSM_15436_uid55457.ko	Actinomyces_graevenitzii_C83_uid80681.ko	Actinomyces_odontolyticus_ATCC_17982_uid54529.ko	Actinomyces_odontolyticus_F0309_uid46093.ko	Actinomyces_oral_taxon_170_F0386_uid66153.ko	Actinomyces_oral_taxon_171_F0337_uid62285.ko	Actinomyces_oral_taxon_175_F0384_uid72193.ko	Actinomyces_oral_taxon_178_F0338_uid62223.ko	Actinomyces_oral_taxon_180_F0310_uid61455.ko	Actinomyces_oral_taxon_448_F0400_uid70615.ko	Actinomyces_oral_taxon_848_F0332_uid55987.ko	Actinomyces_oral_taxon_849_F0330_uid80683.ko	Actinomyces_oris_K20_uid63275.ko	Actinomyces_urogenitalis.ko	Actinomyces_urogenitalis_DSM_15434_uid55459.ko	Actinomyces_viscosus_C505_uid51663.ko	Arcanobacterium_haemolyticum_DSM_20595_uid49489.ko	Clostridium_bartlettii.ko	Clostridium_butyricum.ko	Enterococcus_faecalis.ko	Escherichia_coli_-_Strain_A.ko	Escherichia_coli_-_Strain_B.ko	Leuconostoc_sp..ko	Mobiluncus_curtisii_ATCC_35241_uid51715.ko	Mobiluncus_curtisii_ATCC_43063_uid49695.ko	Mobiluncus_curtisii_ATCC_51333_uid61495.ko	Mobiluncus_curtisii_holmesii_ATCC_35242_uid61497.ko	Mobiluncus_mulieris_28_1_uid42169.ko	Mobiluncus_mulieris_ATCC_35239_uid52345.ko	Mobiluncus_mulieris_ATCC_35243_uid55889.ko	Mobiluncus_mulieris_FB024_16_uid52965.ko	Negativicoccus_succinicivorans.ko	Propionibacterium_sp..ko	Staphylococcus_sp..ko	Streptococcus_anginosus.ko	Streptococcus_parasanguinis.ko	Streptococcus_sp..ko	Varibaculum_cambriense.manual.ko	Veillonella_dispar.ko	Veillonella_sp._-_Species_A.ko	Veillonella_sp._-_Species_B.ko
pyridoxine biosynthesis protein [EC:4.-.-.-] | K06215	0	0	1	1	1	1	1	1	1	1	0	1	1	1	1	1	1	1	1	0	0	0	0	1	1	1	1	1	1	1	1	0	0	1	0	1	1	1	0	0	0
D-erythrose 4-phosphate dehydrogenase [EC:1.2.1.72] | K03472	0	0	0	0	0	0	0	0	0	0	0	0	0	0	0	0	0	0	0	0	1	0	0	0	0	0	0	0	0	0	0	0	0	0	0	0	0	0	0	0	0
erythronate-4-phosphate dehydrogenase [EC:1.1.1.290] | K03473	0	0	0	0	0	0	0	0	0	0	0	0	0	0	0	0	0	0	0	0	1	0	0	0	0	0	0	0	0	0	0	0	0	0	0	0	0	0	0	0	0
4-hydroxythreonine-4-phosphate dehydrogenase [EC:1.1.1.262] | K00097	0	0	0	0	0	0	0	0	0	0	0	0	0	0	0	0	0	0	0	0	1	0	0	0	0	0	0	0	0	0	0	0	0	0	0	0	0	0	0	0	0
glutamine amidotransferase [EC:2.6.-.-] | K08681	0	0	1	1	1	1	1	1	1	1	0	1	1	1	1	1	1	1	1	0	0	0	0	1	1	1	1	1	1	1	1	0	0	1	0	1	1	1	0	0	0
pyridoxine 5-phosphate synthase [EC:2.6.99.2] | K03474	0	0	0	0	0	0	0	0	0	0	0	0	0	0	0	0	0	0	0	0	1	0	0	0	0	0	0	0	0	0	0	0	0	0	0	0	0	0	0	0	0
phosphoserine aminotransferase [EC:2.6.1.52] | K00831	0	0	1	1	1	1	1	1	1	1	1	1	1	1	1	1	0	0	1	0	1	0	0	1	1	1	1	1	1	1	1	1	0	0	0	0	0	1	0	0	0
pyridoxamine 5'-phosphate oxidase [EC:1.4.3.5] | K00275	0	0	0	0	0	0	0	0	0	0	0	0	0	0	0	0	0	0	0	0	1	0	0	0	0	0	0	0	0	0	0	0	0	0	0	0	0	0	0	0	0
pyridoxine kinase [EC:2.7.1.35] | K00868	0	0	0	0	0	0	0	0	0	0	0	0	0	0	0	0	0	1	1	0	1	0	0	0	0	0	0	0	0	0	0	1	0	0	0	0	0	0	1	1	1
threonine synthase [EC:4.2.3.1] | K01733	0	1	1	1	1	1	1	1	1	1	1	1	1	1	1	1	0	1	1	1	1	0	0	1	1	1	1	1	1	1	1	1	0	1	1	1	1	1	1	1	0
# transporter & transporters
#	Actinomyces_coleocanis_DSM_15436_uid55457.ko	Actinomyces_graevenitzii_C83_uid80681.ko	Actinomyces_odontolyticus_ATCC_17982_uid54529.ko	Actinomyces_odontolyticus_F0309_uid46093.ko	Actinomyces_oral_taxon_170_F0386_uid66153.ko	Actinomyces_oral_taxon_171_F0337_uid62285.ko	Actinomyces_oral_taxon_175_F0384_uid72193.ko	Actinomyces_oral_taxon_178_F0338_uid62223.ko	Actinomyces_oral_taxon_180_F0310_uid61455.ko	Actinomyces_oral_taxon_448_F0400_uid70615.ko	Actinomyces_oral_taxon_848_F0332_uid55987.ko	Actinomyces_oral_taxon_849_F0330_uid80683.ko	Actinomyces_oris_K20_uid63275.ko	Actinomyces_urogenitalis.ko	Actinomyces_urogenitalis_DSM_15434_uid55459.ko	Actinomyces_viscosus_C505_uid51663.ko	Arcanobacterium_haemolyticum_DSM_20595_uid49489.ko	Clostridium_bartlettii.ko	Clostridium_butyricum.ko	Enterococcus_faecalis.ko	Escherichia_coli_-_Strain_A.ko	Escherichia_coli_-_Strain_B.ko	Leuconostoc_sp..ko	Mobiluncus_curtisii_ATCC_35241_uid51715.ko	Mobiluncus_curtisii_ATCC_43063_uid49695.ko	Mobiluncus_curtisii_ATCC_51333_uid61495.ko	Mobiluncus_curtisii_holmesii_ATCC_35242_uid61497.ko	Mobiluncus_mulieris_28_1_uid42169.ko	Mobiluncus_mulieris_ATCC_35239_uid52345.ko	Mobiluncus_mulieris_ATCC_35243_uid55889.ko	Mobiluncus_mulieris_FB024_16_uid52965.ko	Negativicoccus_succinicivorans.ko	Propionibacterium_sp..ko	Staphylococcus_sp..ko	Streptococcus_anginosus.ko	Streptococcus_parasanguinis.ko	Streptococcus_sp..ko	Varibaculum_cambriense.manual.ko	Veillonella_dispar.ko	Veillonella_sp._-_Species_A.ko	Veillonella_sp._-_Species_B.ko
transporter & transporters	20	16	25	26	32	30	28	24	24	28	23	28	30	24	26	32	27	19	24	27	80	13	12	14	15	12	14	20	19	16	18	15	7	24	14	18	13	24	26	24	13
#	Actinomyces_coleocanis_DSM_15436_uid55457.ko	Actinomyces_graevenitzii_C83_uid80681.ko	Actinomyces_odontolyticus_ATCC_17982_uid54529.ko	Actinomyces_odontolyticus_F0309_uid46093.ko	Actinomyces_oral_taxon_170_F0386_uid66153.ko	Actinomyces_oral_taxon_171_F0337_uid62285.ko	Actinomyces_oral_taxon_175_F0384_uid72193.ko	Actinomyces_oral_taxon_178_F0338_uid62223.ko	Actinomyces_oral_taxon_180_F0310_uid61455.ko	Actinomyces_oral_taxon_448_F0400_uid70615.ko	Actinomyces_oral_taxon_848_F0332_uid55987.ko	Actinomyces_oral_taxon_849_F0330_uid80683.ko	Actinomyces_oris_K20_uid63275.ko	Actinomyces_urogenitalis.ko	Actinomyces_urogenitalis_DSM_15434_uid55459.ko	Actinomyces_viscosus_C505_uid51663.ko	Arcanobacterium_haemolyticum_DSM_20595_uid49489.ko	Clostridium_bartlettii.ko	Clostridium_butyricum.ko	Enterococcus_faecalis.ko	Escherichia_coli_-_Strain_A.ko	Escherichia_coli_-_Strain_B.ko	Leuconostoc_sp..ko	Mobiluncus_curtisii_ATCC_35241_uid51715.ko	Mobiluncus_curtisii_ATCC_43063_uid49695.ko	Mobiluncus_curtisii_ATCC_51333_uid61495.ko	Mobiluncus_curtisii_holmesii_ATCC_35242_uid61497.ko	Mobiluncus_mulieris_28_1_uid42169.ko	Mobiluncus_mulieris_ATCC_35239_uid52345.ko	Mobiluncus_mulieris_ATCC_35243_uid55889.ko	Mobiluncus_mulieris_FB024_16_uid52965.ko	Negativicoccus_succinicivorans.ko	Propionibacterium_sp..ko	Staphylococcus_sp..ko	Streptococcus_anginosus.ko	Streptococcus_parasanguinis.ko	Streptococcus_sp..ko	Varibaculum_cambriense.manual.ko	Veillonella_dispar.ko	Veillonella_sp._-_Species_A.ko	Veillonella_sp._-_Species_B.ko
mgtE-like transporter | K07244	0	0	0	0	0	0	0	0	0	0	0	0	0	0	0	0	0	0	0	0	0	0	0	0	0	0	0	0	0	0	0	0	0	0	0	0	0	1	0	0	0
ethanolamine transporter | K04023	0	0	0	0	0	0	0	0	0	0	0	0	0	0	0	0	0	0	0	1	1	0	0	0	0	0	0	0	0	0	0	0	0	0	0	0	0	0	0	0	0
MFS transporter, ACS family, glucarate transporter | K03535	0	0	0	0	0	0	0	0	0	0	0	0	0	0	0	0	0	1	0	1	0	0	0	1	1	1	1	0	0	0	0	0	0	0	0	0	0	0	0	0	0
MFS transporter, DHA2 family, multidrug resistance protein B | K03446	0	1	0	1	1	1	1	0	0	1	0	0	1	1	1	1	0	0	1	1	1	0	1	1	1	1	1	1	1	1	1	0	0	0	1	0	0	1	0	0	0
MFS transporter, FHS family, L-fucose permease | K02429	1	0	0	0	1	1	1	0	0	1	0	1	1	0	0	1	1	0	0	0	1	0	1	0	0	0	0	1	1	0	0	1	0	0	0	0	0	1	0	0	1
MFS transporter, SHS family, sialic acid transporter | K03290	0	0	1	1	0	0	0	1	1	0	0	0	0	0	0	0	0	0	0	0	1	0	0	0	0	0	0	0	0	0	0	0	0	0	0	0	0	1	0	0	0
putative ATP-binding cassette transporter | K02471	0	0	0	0	0	0	0	0	0	0	0	0	0	0	0	0	0	0	0	0	1	0	0	0	0	0	0	0	0	0	0	0	0	0	0	0	0	0	0	0	0
MFS transporter, DHA2 family, multidrug resistance protein | K08170	0	0	0	0	0	0	0	0	0	0	0	0	0	0	0	0	0	0	0	1	0	0	0	0	0	0	0	0	0	0	0	0	0	1	0	0	0	0	0	0	0
MFS transporter, DHA1 family, tetracycline resistance protein | K08151	1	0	0	1	0	0	0	1	0	0	0	0	0	0	0	0	0	0	0	0	0	0	1	0	0	0	0	0	0	0	0	0	0	0	0	0	0	0	0	0	0
glycine betaine transporter | K05020	0	0	0	0	0	0	0	0	0	0	0	0	0	0	0	0	1	1	0	0	0	0	0	0	0	0	0	0	0	0	0	0	0	1	0	0	0	1	0	0	0
formate transporter | K03459	0	0	0	0	0	0	0	0	0	0	0	0	0	0	0	0	0	0	0	0	1	0	0	0	0	0	0	0	0	0	0	0	0	0	0	0	0	0	0	0	0
serine transporter | K03837	0	0	0	0	0	0	0	0	0	0	0	0	0	0	0	0	0	0	0	0	1	0	0	0	0	0	0	0	0	0	0	0	0	0	0	0	0	0	0	0	0
ammonium transporter, Amt family | K03320	0	0	0	0	0	0	0	0	0	0	0	0	0	1	1	0	0	1	1	0	1	1	0	0	0	0	0	0	0	0	0	0	1	1	0	0	0	0	0	0	0
solute carrier family 1 (high affinity aspartate/glutamate transporter), member 6 | K05617	0	1	0	0	0	0	0	0	0	0	0	0	0	0	0	0	0	0	0	0	0	0	0	0	0	0	0	0	0	0	0	0	0	0	0	0	0	0	0	0	0
formate transporter | K06212	0	0	0	0	0	0	0	0	0	0	0	0	0	0	0	0	0	1	0	1	1	0	0	0	0	0	0	0	0	0	0	0	0	0	0	0	0	0	0	0	0
drug/metabolite transporter, DME family | K03298	0	0	1	0	1	1	1	0	0	0	0	0	0	0	0	1	0	0	1	0	1	0	0	0	0	0	0	0	0	0	0	0	0	0	1	1	1	0	1	1	0
tellurite resistance/dicarboxylate transporter, TDT family | K03304	0	0	0	0	0	0	0	0	0	0	0	0	0	0	0	0	0	0	0	0	1	0	0	0	0	0	0	0	0	0	0	0	0	0	0	0	0	0	0	0	0
nicotinamide mononucleotide transporter | K03811	0	0	0	0	0	0	0	0	0	0	0	0	0	0	0	0	0	0	0	1	1	0	0	0	0	0	0	0	0	0	0	0	0	0	0	1	1	0	0	0	0
MFS transporter, SP family, arabinose:H+ symporter | K02100	1	0	0	0	0	0	0	1	0	0	0	0	0	0	0	0	0	0	1	0	1	0	0	0	0	0	0	0	0	0	0	0	0	0	0	0	0	0	0	0	0
MFS transporter, OPA family, glycerol-3-phosphate transporter | K02445	0	0	0	0	0	0	0	0	0	0	0	0	0	0	0	0	1	0	0	0	1	0	0	0	0	0	0	1	1	1	0	0	0	1	0	0	0	1	1	0	0
branched-chain amino acid:cation transporter, LIVCS family | K03311	1	1	1	1	1	1	1	1	1	1	0	1	1	1	1	1	1	1	1	1	1	0	0	1	1	1	1	1	1	1	1	1	0	1	1	1	1	1	1	1	1
MFS transporter, DHA1 family, multidrug resistance protein | K08162	0	0	0	0	0	0	0	0	0	0	0	0	0	0	0	0	1	0	0	0	1	0	0	0	0	0	0	0	0	0	0	0	0	0	0	0	0	0	0	0	0
MFS transporter, DHA1 family, multidrug resistance protein | K08163	0	0	0	0	0	0	0	0	0	0	0	0	0	0	0	0	0	0	0	0	1	0	0	0	0	0	0	0	0	0	0	0	0	0	0	0	0	0	0	1	0
MFS transporter, DHA1 family, multidrug resistance protein | K08161	1	0	1	1	0	0	0	1	1	0	1	0	0	0	1	0	0	0	1	0	1	0	0	0	0	0	0	0	0	0	0	1	0	0	1	1	1	0	1	1	1
MFS transporter, UMF2 family, putative MFS family transporter protein | K08219	0	0	0	0	0	0	0	0	0	0	0	0	0	0	0	0	0	0	0	0	1	0	0	0	0	0	0	0	0	0	0	0	0	0	0	0	0	0	0	0	0
solute carrier family 1 (glial high affinity glutamate transporter), member 2 | K05613	0	0	0	0	0	0	0	0	0	0	0	1	0	0	0	0	0	0	0	0	0	0	0	0	0	0	0	0	0	0	0	0	0	0	0	0	0	0	0	0	1
MFS transporter, ACS family, hexuronate transporter | K08191	0	0	0	0	0	0	0	0	0	0	0	0	0	0	1	0	0	0	0	1	1	0	0	0	0	0	0	0	0	0	0	0	0	0	0	0	0	0	0	0	0
arsenite transporter, ACR3 family | K03325	0	0	0	0	0	1	1	0	0	0	0	0	1	0	0	1	1	1	1	1	1	0	0	0	0	0	0	0	0	0	0	0	0	0	0	0	0	1	0	0	0
MFS transporter, putative metabolite transport protein | K08368	0	0	0	0	0	0	0	1	0	0	0	0	0	0	0	0	1	0	0	0	1	0	0	0	0	0	0	0	0	0	0	0	0	0	0	0	0	0	0	0	1
solute carrier family 14 (urea transporter) | K08716	0	0	0	0	1	0	1	0	0	0	0	1	0	0	0	1	0	0	0	0	0	0	0	0	0	0	0	0	0	0	0	0	0	0	0	0	0	0	0	0	0
MFS transporter, TsgA protein | K06141	0	0	0	0	0	0	0	0	0	0	0	0	0	0	0	0	0	0	0	0	1	0	0	0	0	0	0	0	0	0	0	0	0	0	0	0	0	0	0	0	0
putative MFS transporter, AGZA family, xanthine/uracil permease | K06901	1	1	1	1	1	1	1	1	1	1	1	1	1	1	1	1	1	1	1	1	1	0	1	1	1	1	1	1	1	1	1	1	0	0	1	1	1	1	1	1	1
putative Mg2+ transporter-C (MgtC) family protein | K07507	1	0	1	1	1	1	1	1	1	1	1	1	1	0	0	1	1	1	1	1	1	0	0	0	0	0	0	0	0	0	0	0	0	0	0	0	0	1	0	0	0
solute carrier family 7 (cationic amino acid transporter), member 14 | K13871	0	0	0	0	0	0	0	0	0	0	0	0	0	0	0	0	0	0	0	0	0	0	0	0	1	0	0	0	0	0	0	0	0	0	0	0	0	0	0	0	0
MFS transporter, MCP family, solute carrier family 16 (monocarboxylic acid transporters), member 12 | K11810	0	0	0	0	0	0	0	0	0	0	0	0	0	0	0	0	0	1	0	0	0	0	0	0	0	0	0	0	0	0	0	0	0	0	0	0	0	0	0	0	0
MFS transporter, ACS family, D-galactonate transporter | K08194	0	1	0	0	0	0	0	0	0	0	0	0	0	1	1	0	0	0	0	0	1	0	0	0	0	0	0	0	0	0	0	0	0	0	0	0	0	0	0	0	0
inner membrane transporter RhtA | K11939	1	0	1	1	1	0	0	1	1	0	0	1	0	1	1	0	1	0	0	0	1	0	0	1	1	1	1	1	1	1	1	0	0	0	0	1	0	1	1	1	0
MFS transporter, DHA2 family, methyl viologen resistance protein SmvA | K08167	0	1	1	0	1	1	1	1	1	1	1	1	1	0	0	1	1	0	0	0	0	0	0	0	0	0	0	0	0	0	0	0	0	1	0	0	0	0	0	0	0
MFS transporter, MHS family, metabolite:H+ symporter | K08173	0	0	0	0	0	0	0	1	0	0	0	0	0	0	0	0	0	0	0	0	1	0	0	0	0	0	0	0	0	0	0	0	0	0	0	0	0	1	0	0	0
MFS transporter, DHA2 family, metal-tetracycline-proton antiporter | K08168	0	0	0	1	0	0	0	0	1	0	0	0	0	0	0	0	0	0	0	0	0	0	0	0	0	0	0	0	0	0	0	0	0	0	1	0	0	0	0	0	0
betaine/carnitine transporter, BCCT family | K03451	0	0	0	0	0	0	0	0	0	0	0	0	0	0	0	0	0	0	0	0	1	0	0	0	0	0	0	0	0	0	0	0	0	0	0	0	0	0	0	0	0
nitrite transporter NirC | K02598	1	0	0	0	1	1	1	0	0	0	0	1	1	1	1	1	1	0	1	1	0	0	0	0	0	0	0	0	0	0	0	1	0	1	0	1	0	0	0	0	0
MFS transporter, DHA2 family, multidrug resistance protein | K08169	0	0	0	0	0	0	0	0	0	0	1	0	0	0	0	0	0	1	1	1	1	0	0	0	0	0	0	0	0	0	0	0	0	0	0	1	0	0	0	0	0
solute carrier family 29 (equilibrative nucleoside transporter), member 4 | K03323	0	0	0	0	0	0	0	0	0	0	0	0	0	0	0	0	0	0	0	1	0	0	0	0	0	0	0	0	0	0	0	0	0	0	0	0	0	0	0	0	0
solute carrier family 12 (sodium/potassium/chloride transporter), member 2 | K10951	0	0	0	0	0	0	0	0	0	0	0	0	1	0	0	1	0	0	0	0	0	0	0	0	0	0	0	0	0	0	0	0	0	0	0	0	0	0	0	0	0
magnesium transporter | K06213	1	1	1	1	1	1	1	1	1	1	1	1	1	1	1	1	1	1	1	1	0	0	0	1	1	1	1	1	1	1	1	0	0	0	0	0	0	1	0	0	0
short-chain fatty acids transporter | K02106	0	0	0	0	0	0	0	0	0	0	1	0	0	0	0	0	0	0	0	0	1	0	0	0	0	0	0	0	0	0	0	0	0	0	0	0	0	0	0	0	0
anaerobic C4-dicarboxylate transporter DcuA | K07791	0	0	0	0	0	0	0	0	0	1	0	0	0	0	0	0	0	0	0	0	1	0	0	0	0	0	0	0	0	0	0	0	1	0	0	0	0	0	1	1	0
MFS transporter, OFA family, oxalate/formate antiporter | K08177	0	0	0	0	1	0	0	0	0	0	1	0	0	1	1	0	1	1	0	0	1	0	1	0	0	0	0	0	0	0	0	0	0	0	0	0	0	0	1	1	1
zinc transporter, ZIP family | K07238	0	0	0	0	0	0	0	0	0	0	0	0	0	0	0	0	0	1	1	0	1	0	0	0	0	0	0	0	0	0	0	0	0	0	0	1	0	0	0	0	0
MFS transporter, PAT family, beta-lactamase induction signal transducer AmpG | K08218	0	0	0	0	0	0	0	0	0	1	0	0	1	0	0	0	0	0	0	0	1	0	0	0	0	0	0	0	0	0	0	0	0	0	0	0	0	0	0	0	0
MFS transporter, SP family, major inositol transporter | K06609	0	1	0	0	0	1	1	0	0	1	0	0	1	1	1	0	0	0	0	0	0	0	0	0	0	0	0	0	0	0	0	0	0	0	0	0	0	0	0	0	0
D-serine/D-alanine/glycine transporter | K11737	0	0	1	1	1	1	1	0	1	0	1	1	1	0	1	1	1	0	0	0	1	1	0	0	0	0	0	0	0	0	0	0	1	0	0	0	0	1	0	0	0
MFS transporter, DHA1 family, bicyclomycin/chloramphenicol resistance protein | K07552	0	1	1	1	1	1	0	1	1	1	0	1	0	1	1	1	0	0	0	1	1	1	0	0	0	0	0	0	0	0	0	0	0	1	0	0	0	0	1	1	0
MFS transporter, SP family, inositol transporter | K06610	0	0	0	0	0	0	0	0	0	1	0	0	0	1	1	0	0	0	0	0	0	0	0	0	0	0	0	0	0	0	0	0	0	0	0	0	0	0	0	0	0
C4-dicarboxylate transporter, DctQ subunit | K11689	0	0	0	0	0	0	0	0	0	0	0	0	0	0	0	0	1	0	0	0	0	0	0	0	0	0	0	1	0	0	1	0	0	0	0	0	0	0	0	0	0
urea transporter | K08717	0	0	0	0	0	0	0	0	0	0	0	0	0	0	0	0	0	0	0	0	0	0	0	0	0	0	0	0	0	0	0	0	0	1	0	0	0	0	0	0	0
MFS transporter, AAHS family, 3-hydroxyphenylpropionic acid transporter | K05819	0	0	0	0	0	0	0	0	0	0	0	0	0	0	0	0	0	0	0	0	1	0	0	0	0	0	0	0	0	0	0	0	0	0	0	0	0	0	0	0	0
magnesium and cobalt transporter | K06189	0	0	0	0	0	1	0	1	0	0	0	0	1	0	0	0	0	0	0	0	1	0	0	1	1	1	1	1	1	1	1	0	0	0	0	0	0	0	0	0	0
MFS transporter, FHS family, glucose/mannose:H+ symporter | K08174	0	0	0	0	0	0	0	0	0	0	0	0	0	0	0	0	0	0	1	0	0	0	0	0	0	0	0	0	0	0	0	0	0	0	0	1	0	0	0	0	0
high-affinity iron transporter | K07243	1	1	1	1	1	1	1	1	1	1	1	1	1	1	1	0	0	0	0	0	1	0	0	1	1	1	1	1	1	1	1	0	0	0	0	1	0	1	0	0	0
MFS transporter, NNP family, putative nitrate transporter | K10850	0	0	0	0	0	0	0	0	0	0	0	0	0	0	0	0	0	0	0	0	0	0	0	0	0	0	0	0	0	0	0	0	0	1	0	0	0	0	0	0	0
putative ATP-binding cassette transporter | K06159	0	0	0	0	0	0	0	0	0	0	0	0	0	0	0	0	0	0	0	0	1	0	0	0	0	0	0	0	0	0	0	0	0	0	0	0	0	0	0	0	0
MFS transporter, ACS family, 4-hydroxyphenylacetate permease | K02511	0	0	0	0	0	0	0	0	0	0	0	0	0	1	1	0	0	0	0	0	1	0	0	0	0	0	0	0	0	0	0	0	0	0	1	0	0	1	1	0	0
concentrative nucleoside transporter, CNT family | K03317	0	0	0	0	0	0	0	0	0	1	0	0	0	0	0	0	0	1	1	0	1	0	0	1	1	0	1	0	0	0	0	0	0	1	0	0	0	0	1	0	0
MFS transporter, MHS family, citrate/tricarballylate:H+ symporter | K03288	0	0	0	0	0	0	0	0	0	0	0	0	0	0	0	0	0	0	0	0	1	0	0	0	0	0	0	0	0	0	0	0	0	0	0	0	0	0	0	0	0
Gnt-I system low-affinity gluconate transporter | K06156	0	0	0	0	0	0	1	0	0	0	0	0	1	0	0	1	0	0	0	0	0	0	0	0	0	0	0	0	0	0	0	0	0	0	0	0	0	0	0	0	0
MFS transporter, MCP family, solute carrier family 16 (monocarboxylic acid transporters), member 13 | K08189	0	0	0	0	1	0	0	0	0	0	0	0	0	0	0	0	0	0	0	0	0	0	0	0	0	0	0	0	0	0	0	0	0	0	0	0	0	0	0	0	0
MFS transporter, DHA2 family, methylenomycin A resistance protein | K08166	0	0	0	0	1	1	0	0	0	0	1	1	0	0	0	1	0	0	0	0	0	0	0	0	0	0	0	0	0	0	0	0	0	0	0	0	0	0	1	0	0
lactate transporter, LctP family | K03303	0	1	1	1	0	1	0	1	1	1	1	0	1	0	0	0	0	1	1	0	0	0	0	0	0	0	0	0	0	0	0	0	1	1	0	0	0	0	1	1	0
MFS transporter, DHA1 family, multidrug resistance protein B | K08152	0	0	0	0	0	0	0	0	0	0	0	0	0	0	0	0	0	0	0	0	0	0	0	0	0	0	0	0	0	0	0	0	0	1	0	0	0	0	0	1	0
MFS transporter, SP family, sugar:H+ symporter | K08139	0	0	1	1	1	1	0	0	1	0	0	1	0	0	0	1	1	0	0	0	0	0	0	0	0	0	0	1	1	1	1	0	1	1	0	0	0	1	0	1	0
MFS transporter, ENTS family, enterobactin (siderophore) exporter | K08225	0	1	1	1	1	1	1	1	1	0	0	1	0	1	1	1	0	0	0	0	1	0	0	0	0	0	0	1	1	1	1	0	0	0	0	0	0	0	0	0	0
D-serine transporter | K13629	0	0	0	0	0	0	0	0	0	0	0	0	0	0	0	0	0	0	0	1	0	0	0	0	0	0	0	0	0	0	0	0	0	0	0	0	0	0	0	0	0
autotransporter serine protease [EC:3.4.21.-] | K12688	0	0	0	0	0	0	0	0	0	0	0	0	0	0	0	0	0	0	0	0	1	0	0	0	0	0	0	0	0	0	0	0	0	0	0	0	0	0	0	0	0
MFS transporter, DHA1 family, chloramphenicol resistance protein | K08164	1	0	0	0	1	0	0	1	0	0	1	0	0	0	0	1	0	0	0	0	0	0	0	0	0	0	0	0	0	0	0	0	0	0	0	0	0	0	0	0	0
MFS transporter, DHA1 family, multidrug resistance protein | K08153	1	0	1	1	0	0	0	0	1	0	0	0	0	0	0	0	0	0	0	1	0	0	1	0	0	0	0	1	1	1	1	0	0	1	0	0	0	0	0	0	0
MFS transporter, SP family, galactose:H+ symporter | K08137	0	0	0	0	0	0	0	0	0	0	0	0	0	0	0	0	0	0	0	0	1	0	0	0	0	0	0	0	0	0	0	0	0	0	0	1	0	0	0	0	0
solute carrier family 7 (L-type amino acid transporter), member 10 | K13782	0	0	0	0	0	0	0	0	0	0	0	0	0	0	0	0	0	0	0	0	0	0	0	0	0	0	0	0	0	0	0	0	0	0	0	0	1	0	0	0	0
MFS transporter, ACS family, probable galactarate transporter | K12299	0	0	0	0	0	0	0	0	0	0	0	0	0	0	0	0	0	0	0	0	1	1	0	0	0	0	0	0	0	0	0	0	0	0	0	0	0	0	1	1	1
MFS transporter, LPLT family, lysophospholipid transporter | K08227	0	0	0	0	0	0	0	0	0	0	0	0	0	0	0	0	0	0	0	0	1	0	0	0	0	0	0	0	0	0	0	0	0	0	0	0	0	0	0	0	0
amino acid transporter, AAT family | K03293	1	1	1	1	1	1	1	1	1	1	1	1	1	1	0	1	0	0	0	1	0	0	1	0	0	0	0	1	1	1	1	1	0	1	1	1	1	1	1	1	1
polysaccharide transporter, PST family | K03328	0	0	0	0	1	0	1	0	1	0	0	1	1	1	1	1	0	0	1	1	1	1	1	1	0	0	0	1	1	0	1	0	0	0	1	1	1	0	1	1	0
MFS transporter, multidrug resistance protein Y | K07786	0	0	0	0	0	0	0	0	0	0	0	0	0	0	0	0	0	0	0	0	1	1	1	0	0	0	0	0	0	0	0	0	0	1	0	0	0	0	0	0	0
chromate transporter | K07240	0	0	0	0	0	0	0	0	0	0	0	0	0	0	0	0	0	1	1	0	0	0	0	0	0	0	0	0	0	0	0	0	0	0	0	0	0	0	0	0	0
serine/threonine transporter | K07862	0	0	0	0	0	0	0	0	0	1	0	0	0	1	1	0	1	1	1	1	1	0	0	0	0	0	0	1	1	1	1	1	0	0	1	1	1	0	1	1	0
MFS transporter, OHS family, lactose permease | K02532	0	0	0	0	0	0	0	0	0	0	0	0	0	0	0	0	0	0	0	0	1	0	0	0	0	0	0	0	0	0	0	0	0	0	1	1	0	0	0	0	0
MFS transporter, OPA family, hexose phosphate transport protein UhpT | K07784	0	1	1	1	0	0	0	1	0	0	0	0	0	0	0	0	1	0	0	0	1	0	0	0	0	0	0	0	0	0	0	0	0	1	0	0	0	0	0	0	0
MFS transporter, DHA1 family, multidrug/chloramphenicol efflux transport protein | K08160	0	0	0	0	0	0	0	0	0	0	0	0	0	0	0	0	0	0	0	0	1	0	0	0	0	0	0	0	0	0	0	0	0	0	0	0	0	0	0	0	0
anaerobic C4-dicarboxylate transporter DcuB | K07792	0	0	0	0	1	1	1	0	0	0	0	1	1	0	0	1	0	0	0	0	1	0	0	0	0	0	0	0	0	0	0	0	0	0	0	0	0	0	0	0	0
MFS transporter, DHA1 family, L-arabinose/isopropyl-beta-D-thiogalactopyranoside export protein | K08159	0	0	0	0	0	0	0	0	0	0	0	0	0	0	0	0	1	0	0	0	1	0	0	0	0	0	0	0	0	0	0	0	0	0	0	0	0	1	0	0	0
MFS transporter, DHA1 family, purine ribonucleoside efflux pump | K03445	0	1	0	0	0	0	0	0	0	0	0	0	0	0	0	0	0	0	0	0	1	1	0	0	0	0	0	0	0	0	0	0	0	0	0	0	0	0	0	0	0
MFS transporter, MHS family, proline/betaine transporter | K03762	0	0	0	0	1	1	1	0	0	1	1	1	1	1	1	1	1	0	0	0	1	0	0	1	1	1	1	0	0	0	0	0	0	1	0	0	0	0	0	0	0
MFS transporter, FSR family, fosmidomycin resistance protein | K08223	0	0	0	0	0	0	0	0	0	0	0	0	0	0	0	0	0	0	0	0	1	0	0	0	0	0	0	0	0	0	0	1	0	0	0	0	0	0	1	1	1
C4-dicarboxylate transporter, DctM subunit | K11690	0	0	0	0	0	0	0	0	0	0	0	0	0	0	0	0	1	0	1	0	1	0	0	0	0	0	0	1	0	0	1	0	0	0	0	0	0	0	1	0	0
MFS transporter, NRE family, putaive nickel resistance protein | K07785	0	0	0	0	0	0	0	0	0	1	1	0	1	0	0	0	1	0	0	0	0	0	0	0	0	0	0	1	1	1	1	0	0	0	0	0	1	1	0	0	0
MFS transporter, PPP family, 3-phenylpropionic acid transporter | K05820	1	0	0	0	0	0	1	0	0	0	0	0	1	0	0	1	0	0	0	0	1	0	0	0	0	0	0	0	0	0	0	0	0	0	0	0	0	0	0	0	0
Gnt-II system L-idonate transporter | K06157	0	0	0	0	0	0	0	0	0	0	0	0	0	0	0	0	0	0	0	0	1	0	0	0	0	0	0	0	0	0	0	0	0	0	0	0	0	0	0	0	0
MFS transporter, YNFM family, putative membrane transport protein | K08224	0	0	0	0	1	1	1	0	0	0	0	1	1	0	0	1	0	0	1	1	1	0	0	1	1	1	1	0	0	0	0	0	0	0	0	0	0	0	0	0	0
MFS transporter, MHS family, shikimate and dehydroshikimate transport protein | K08172	0	0	0	0	0	1	0	0	0	0	0	0	0	0	0	0	0	0	0	0	1	0	0	0	0	0	0	0	0	0	0	0	0	0	0	0	0	0	0	0	0
MFS transporter, MHS family, alpha-ketoglutarate permease | K03761	0	0	0	0	0	0	0	0	0	0	0	0	0	0	0	0	0	0	0	0	1	1	0	0	0	0	0	0	0	0	0	0	1	0	0	0	0	0	0	0	0
MFS transporter, DHA1 family, 2-module integral membrane pump EmrD | K08154	0	0	0	0	0	0	0	0	0	0	0	0	0	0	0	0	0	0	0	0	1	0	0	0	0	0	0	0	0	0	0	0	0	0	0	0	0	0	0	0	0
MFS transporter, OPA family, sugar phosphate sensor protein UhpC | K07783	0	0	0	0	0	0	0	0	0	0	0	0	0	0	0	0	0	0	0	0	1	0	0	0	0	0	0	0	0	0	0	0	0	0	0	0	0	0	0	0	0
MFS transporter, SP family, xylose:H+ symportor | K08138	0	0	1	1	0	0	0	0	1	0	1	0	0	0	0	0	0	0	0	0	0	1	0	0	0	0	0	0	0	0	0	0	0	0	0	0	0	0	0	0	0
MFS transporter, CP family, cyanate transporter | K03449	0	0	1	1	1	1	1	0	1	1	1	1	1	1	1	1	0	0	0	0	1	1	1	0	0	0	0	0	0	0	0	1	0	0	1	1	1	0	0	0	0
MFS transporter, NHS family, xanthosine permease | K11537	0	0	0	0	0	0	0	0	0	0	0	0	0	0	0	0	0	0	0	0	0	1	0	0	0	0	0	0	0	0	0	0	0	0	0	0	0	0	0	0	0
MFS transporter, UMF1 family | K06902	1	0	1	1	1	1	1	1	1	1	1	1	1	1	1	1	1	0	0	0	0	0	0	1	1	1	1	1	1	1	1	0	0	0	0	0	0	1	0	0	0
proton-dependent oligopeptide transporter, POT family | K03305	1	0	1	1	1	0	1	0	0	1	1	1	1	0	0	1	0	0	0	1	1	0	0	0	0	0	0	0	0	0	0	0	0	1	0	0	1	0	0	0	0
MFS transporter, NHS family, nucleoside permease | K03289	1	0	0	0	0	0	0	0	0	0	0	0	0	0	0	0	1	0	0	0	1	0	0	0	0	0	0	0	0	0	0	0	0	0	0	0	0	0	0	0	0
MFS transporter, AAHS family, cis,cis-muconate transporter | K08196	0	0	0	0	0	0	0	0	0	0	0	0	0	0	0	0	0	0	0	0	0	0	0	0	0	0	0	0	0	0	0	1	0	0	1	0	0	0	1	1	1
MFS transporter, OPA family, phosphoglycerate transporter protein | K11382	0	0	0	0	0	0	0	0	0	0	0	0	0	0	0	0	0	1	0	0	0	0	0	0	0	0	0	0	0	0	0	0	0	0	0	0	0	0	1	1	0
putative multidrug efflux transporter MdtA | K07799	0	0	1	1	0	0	0	0	1	0	0	0	0	0	0	0	0	0	1	0	1	0	0	0	0	0	0	0	0	0	0	1	0	0	0	0	0	0	1	1	0
MFS transporter, NNP family, nitrate/nitrite transporter | K02575	0	0	1	1	1	1	1	1	1	1	1	1	1	1	1	1	1	0	0	0	1	1	0	0	1	0	1	0	0	0	0	1	0	0	0	0	0	1	1	1	0
MFS transporter, putative metabolite:H+ symporter | K08369	0	0	0	0	0	0	0	0	0	1	0	1	0	0	0	1	0	0	0	0	1	0	1	0	0	0	0	0	0	0	0	0	0	0	0	0	0	0	0	0	1
inorganic phosphate transporter, PiT family | K03306	1	1	1	1	1	1	1	1	1	1	1	1	1	1	1	1	1	0	1	1	1	0	0	1	1	1	1	1	1	1	1	1	0	1	0	0	0	1	1	1	0
metal ion transporter, MIT family | K03284	0	0	0	0	0	0	0	0	0	1	0	0	0	1	1	0	0	1	1	1	1	0	1	0	0	0	0	0	0	0	0	1	0	1	1	1	1	0	1	1	0
C4-dicarboxylate transporter, DcuC family | K03326	0	0	0	0	0	0	0	0	0	0	0	0	0	0	0	0	0	0	0	1	1	0	0	0	0	0	0	0	1	0	0	1	1	0	0	0	0	0	1	1	1
MFS transporter, DHA1 family, arabinose polymer transporter | K08156	0	0	0	0	1	1	1	0	0	1	0	1	1	0	0	1	0	0	0	1	1	0	0	0	0	0	0	0	0	0	0	0	0	1	0	0	0	1	0	0	0
MFS transporter, SET family, sugar efflux transporter | K03291	1	0	0	0	0	0	0	0	0	0	0	0	0	0	0	0	0	0	0	0	1	1	0	0	0	0	0	0	0	0	0	0	0	1	0	0	0	0	0	0	0
MFS transporter, DHA1 family, solute carrier family 18 (vesicular amine transporter), member 1/2 | K08155	0	0	0	0	1	0	0	1	0	1	1	0	0	0	0	0	0	0	0	0	0	0	0	0	0	0	0	0	0	0	0	0	0	0	0	0	0	0	0	0	0
threonine transporter | K03838	0	0	0	0	0	0	0	0	0	0	0	0	0	0	0	0	0	0	0	0	1	0	0	0	0	0	0	0	0	0	0	0	0	0	0	0	0	0	0	0	0
MFS transporter, MCP family, solute carrier family 16 (monocarboxylic acid transporters), member 11 | K08188	0	0	0	0	0	1	0	0	0	0	0	0	0	0	0	0	0	0	0	0	0	0	0	0	0	0	0	0	0	0	0	0	0	0	0	0	0	0	0	0	0
# flagella & K02386 & K02387 & K02388 & K02389 & K02390 & K02391 & K02392 & K02393 & K02394 & K02396 & K02397 & K02398 & K02399 & K02400 & K02401 & K02402 & K02403 & K02406 & K02407 & K02408 & K02409 & K02410 & K02411 & K02412 & K02413 & K02414 & K02416 & K02417 & K02418 & K02419 & K02420 & K02421 & K02422 & K02423 & K02556 & K02557 & K04562 & K06604 & K10564 & K10565 & K13820
#	Actinomyces_coleocanis_DSM_15436_uid55457.ko	Actinomyces_graevenitzii_C83_uid80681.ko	Actinomyces_odontolyticus_ATCC_17982_uid54529.ko	Actinomyces_odontolyticus_F0309_uid46093.ko	Actinomyces_oral_taxon_170_F0386_uid66153.ko	Actinomyces_oral_taxon_171_F0337_uid62285.ko	Actinomyces_oral_taxon_175_F0384_uid72193.ko	Actinomyces_oral_taxon_178_F0338_uid62223.ko	Actinomyces_oral_taxon_180_F0310_uid61455.ko	Actinomyces_oral_taxon_448_F0400_uid70615.ko	Actinomyces_oral_taxon_848_F0332_uid55987.ko	Actinomyces_oral_taxon_849_F0330_uid80683.ko	Actinomyces_oris_K20_uid63275.ko	Actinomyces_urogenitalis.ko	Actinomyces_urogenitalis_DSM_15434_uid55459.ko	Actinomyces_viscosus_C505_uid51663.ko	Arcanobacterium_haemolyticum_DSM_20595_uid49489.ko	Clostridium_bartlettii.ko	Clostridium_butyricum.ko	Enterococcus_faecalis.ko	Escherichia_coli_-_Strain_A.ko	Escherichia_coli_-_Strain_B.ko	Leuconostoc_sp..ko	Mobiluncus_curtisii_ATCC_35241_uid51715.ko	Mobiluncus_curtisii_ATCC_43063_uid49695.ko	Mobiluncus_curtisii_ATCC_51333_uid61495.ko	Mobiluncus_curtisii_holmesii_ATCC_35242_uid61497.ko	Mobiluncus_mulieris_28_1_uid42169.ko	Mobiluncus_mulieris_ATCC_35239_uid52345.ko	Mobiluncus_mulieris_ATCC_35243_uid55889.ko	Mobiluncus_mulieris_FB024_16_uid52965.ko	Negativicoccus_succinicivorans.ko	Propionibacterium_sp..ko	Staphylococcus_sp..ko	Streptococcus_anginosus.ko	Streptococcus_parasanguinis.ko	Streptococcus_sp..ko	Varibaculum_cambriense.manual.ko	Veillonella_dispar.ko	Veillonella_sp._-_Species_A.ko	Veillonella_sp._-_Species_B.ko
flagella & k02386 & k02387 & k02388 & k02389 & k02390 & k02391 & k02392 & k02393 & k02394 & k02396 & k02397 & k02398 & k02399 & k02400 & k02401 & k02402 & k02403 & k02406 & k02407 & k02408 & k02409 & k02410 & k02411 & k02412 & k02413 & k02414 & k02416 & k02417 & k02418 & k02419 & k02420 & k02421 & k02422 & k02423 & k02556 & k02557 & k04562 & k06604 & k10564 & k10565 & k13820	0	0	1	1	3	1	2	1	1	0	1	0	1	0	0	1	0	1	34	2	40	3	1	26	26	26	26	23	23	24	24	1	0	0	1	2	0	1	0	1	1
#	Actinomyces_coleocanis_DSM_15436_uid55457.ko	Actinomyces_graevenitzii_C83_uid80681.ko	Actinomyces_odontolyticus_ATCC_17982_uid54529.ko	Actinomyces_odontolyticus_F0309_uid46093.ko	Actinomyces_oral_taxon_170_F0386_uid66153.ko	Actinomyces_oral_taxon_171_F0337_uid62285.ko	Actinomyces_oral_taxon_175_F0384_uid72193.ko	Actinomyces_oral_taxon_178_F0338_uid62223.ko	Actinomyces_oral_taxon_180_F0310_uid61455.ko	Actinomyces_oral_taxon_448_F0400_uid70615.ko	Actinomyces_oral_taxon_848_F0332_uid55987.ko	Actinomyces_oral_taxon_849_F0330_uid80683.ko	Actinomyces_oris_K20_uid63275.ko	Actinomyces_urogenitalis.ko	Actinomyces_urogenitalis_DSM_15434_uid55459.ko	Actinomyces_viscosus_C505_uid51663.ko	Arcanobacterium_haemolyticum_DSM_20595_uid49489.ko	Clostridium_bartlettii.ko	Clostridium_butyricum.ko	Enterococcus_faecalis.ko	Escherichia_coli_-_Strain_A.ko	Escherichia_coli_-_Strain_B.ko	Leuconostoc_sp..ko	Mobiluncus_curtisii_ATCC_35241_uid51715.ko	Mobiluncus_curtisii_ATCC_43063_uid49695.ko	Mobiluncus_curtisii_ATCC_51333_uid61495.ko	Mobiluncus_curtisii_holmesii_ATCC_35242_uid61497.ko	Mobiluncus_mulieris_28_1_uid42169.ko	Mobiluncus_mulieris_ATCC_35239_uid52345.ko	Mobiluncus_mulieris_ATCC_35243_uid55889.ko	Mobiluncus_mulieris_FB024_16_uid52965.ko	Negativicoccus_succinicivorans.ko	Propionibacterium_sp..ko	Staphylococcus_sp..ko	Streptococcus_anginosus.ko	Streptococcus_parasanguinis.ko	Streptococcus_sp..ko	Varibaculum_cambriense.manual.ko	Veillonella_dispar.ko	Veillonella_sp._-_Species_A.ko	Veillonella_sp._-_Species_B.ko
flagellar L-ring protein precursor FlgH | K02393	0	0	0	0	0	0	0	0	0	0	0	0	0	0	0	0	0	0	0	0	1	0	0	0	0	0	0	0	0	0	0	0	0	0	0	0	0	0	0	0	0
flagellar biosynthetic protein FliQ | K02420	0	0	0	0	0	0	0	0	0	0	0	0	0	0	0	0	0	0	1	0	1	0	0	1	1	1	1	1	1	1	1	0	0	0	0	0	0	0	0	0	0
flagellar hook-associated protein 2 | K02407	0	0	0	0	0	0	0	0	0	0	0	0	0	0	0	0	0	0	1	0	1	0	0	1	1	1	1	0	0	0	0	0	0	0	0	0	0	0	0	0	1
flagellar motor switch protein FliN/FliY | K02417	0	0	0	0	0	0	0	0	0	0	0	0	0	0	0	0	0	0	1	0	1	0	0	1	1	1	1	1	1	1	1	0	0	0	0	0	0	0	0	0	0
flagellar motor switch protein FliG | K02410	0	0	0	0	0	0	0	0	0	0	0	0	0	0	0	0	0	0	1	0	1	0	0	1	1	1	1	1	1	1	1	0	0	0	0	0	0	0	0	0	0
flagellar protein FlgJ | K02395	0	0	0	0	0	0	0	0	0	0	0	0	0	0	0	0	0	0	0	1	1	0	1	0	0	0	0	0	0	0	0	1	0	0	1	1	0	0	0	0	0
flagellar hook-associated protein 1 FlgK | K02396	0	0	0	0	0	0	0	0	0	0	0	0	0	0	0	0	0	0	1	0	1	0	0	1	1	1	1	1	1	1	1	0	0	0	0	0	0	0	0	0	0
flagellar protein FlaG | K06603	0	0	0	0	0	0	0	0	0	0	0	0	0	0	0	0	0	0	1	0	0	0	0	0	0	0	0	0	0	0	0	0	0	0	0	0	0	0	0	0	0
flagellar basal-body rod protein FlgF | K02391	0	0	0	0	0	0	0	0	0	0	0	0	0	0	0	0	0	0	0	0	1	0	0	0	0	0	0	0	0	0	0	0	0	0	0	0	0	0	0	0	0
flagellar protein FliT | K02423	0	0	0	0	0	0	0	0	0	0	0	0	0	0	0	0	0	0	0	0	1	0	0	0	0	0	0	0	0	0	0	0	0	0	0	0	0	0	0	0	0
flagellar protein FliO/FliZ | K02418	0	0	0	0	0	0	0	0	0	0	0	0	0	0	0	0	0	0	1	0	1	0	0	0	0	0	0	0	0	0	0	0	0	0	0	0	0	0	0	0	0
flagellar M-ring protein FliF | K02409	0	0	0	0	0	0	0	0	0	0	0	0	0	0	0	0	0	0	1	0	1	0	0	1	1	1	1	1	1	1	1	0	0	0	0	0	0	0	0	0	0
chemotaxis protein MotA | K02556	0	0	0	0	0	0	0	0	0	0	0	0	0	0	0	0	0	0	1	0	1	0	0	1	1	1	1	1	1	1	1	0	0	0	0	0	0	0	0	0	0
flagella synthesis protein FlgN | K02399	0	0	0	0	0	0	0	0	0	0	0	0	0	0	0	0	0	0	0	0	1	0	0	0	0	0	0	0	0	0	0	0	0	0	0	0	0	0	0	0	0
flagellar P-ring protein precursor FlgI | K02394	0	0	0	0	0	0	0	0	0	0	0	0	0	0	0	0	0	0	0	0	1	0	0	0	0	0	0	0	0	0	0	0	0	0	0	0	0	0	0	0	0
flagellum-specific ATP synthase [EC:3.6.3.14] | K02412	0	0	0	0	0	0	0	0	0	0	0	0	0	0	0	0	0	0	1	0	1	0	0	1	1	1	1	1	1	1	1	0	0	0	0	0	0	0	0	0	0
flagellar biosynthesis protein FlhG | K04562	0	0	0	0	0	0	0	0	0	0	0	0	0	0	0	0	0	0	1	0	0	0	0	0	0	0	0	0	0	0	0	0	0	0	0	0	0	0	0	0	0
flagellar biosynthesis protein FlhA | K02400	0	0	1	1	1	1	1	1	1	0	1	0	1	0	0	1	0	0	1	0	1	0	0	1	1	1	1	1	1	1	1	0	0	0	0	0	0	1	0	0	0
flagellar FliL protein | K02415	0	0	0	0	0	0	0	0	0	0	0	0	0	0	0	0	0	0	0	0	1	0	0	0	0	0	0	0	0	0	0	0	0	0	0	0	0	0	0	0	0
flagellar protein FlbD | K02385	0	0	0	0	0	0	0	0	0	0	0	0	0	0	0	0	0	0	1	0	0	0	0	1	1	1	1	1	1	1	1	0	0	0	0	0	0	0	0	0	0
flagellar basal-body rod protein FlgG | K02392	0	0	0	0	0	0	0	0	0	0	0	0	0	0	0	0	0	0	1	0	1	0	0	0	0	0	0	0	0	0	0	0	0	0	0	0	0	0	0	0	0
flagella basal body P-ring formation protein FlgA | K02386	0	0	0	0	0	0	0	0	0	0	0	0	0	0	0	0	0	0	0	0	1	0	0	0	0	0	0	0	0	0	0	0	0	0	0	0	0	0	0	0	0
flagellar biosynthesis protein | K04061	0	0	0	0	0	0	0	0	0	0	0	0	0	0	0	0	0	0	1	0	0	0	0	0	0	0	0	0	0	0	0	0	0	0	0	0	0	0	0	0	0
flagellar basal-body rod modification protein FlgD | K02389	0	0	0	0	0	0	0	0	0	0	0	0	0	0	0	0	0	0	1	0	1	0	0	1	1	1	1	0	0	0	0	0	0	0	0	0	0	0	0	0	0
flagellar assembly protein FliH | K02411	0	0	0	0	0	0	0	0	0	0	0	0	0	0	0	0	0	0	1	0	1	0	0	1	1	1	1	1	1	1	1	0	0	0	0	1	0	0	0	0	0
flagellar hook protein FlgE | K02390	0	0	0	0	0	0	0	0	0	0	0	0	0	0	0	0	0	0	1	0	1	0	0	1	1	1	1	1	1	1	1	0	0	0	0	0	0	0	0	0	0
negative regulator of flagellin synthesis FlgM | K02398	0	0	0	0	0	0	0	0	0	0	0	0	0	0	0	0	0	0	1	0	1	0	0	0	0	0	0	0	0	0	0	0	0	0	0	0	0	0	0	0	0
flagellar protein FlhE | K03516	0	0	0	0	0	0	0	0	0	0	0	0	0	0	0	0	0	0	0	0	1	1	0	0	0	0	0	0	0	0	0	0	0	0	0	0	0	0	0	0	0
flagellin | K02406	0	0	0	0	1	0	1	0	0	0	0	0	0	0	0	0	0	0	1	0	1	1	0	1	1	1	1	1	1	1	1	0	0	0	0	0	0	0	0	1	0
RNA polymerase sigma factor for flagellar operon FliA | K02405	0	0	0	0	0	0	0	0	0	0	0	0	0	0	0	0	0	0	1	0	1	0	0	1	1	1	1	1	1	1	1	0	0	0	0	0	0	0	0	0	0
flagellar hook-associated protein 3 FlgL | K02397	0	0	0	0	0	0	0	0	0	0	0	0	0	0	0	0	0	0	1	0	1	0	0	1	1	1	1	1	1	1	1	0	0	0	0	0	0	0	0	0	0
flagellar biosynthetic protein FlhB | K02401	0	0	0	0	0	0	0	0	0	0	0	0	0	0	0	0	0	0	0	0	1	0	0	1	1	1	1	1	1	1	1	0	0	0	0	0	0	0	0	0	0
flagellar protein FliS | K02422	0	0	0	0	0	0	0	0	0	0	0	0	0	0	0	0	0	0	1	0	1	0	0	1	1	1	1	1	1	1	1	0	0	0	0	0	0	0	0	0	0
chemotaxis protein MotB | K02557	0	0	0	0	1	0	0	0	0	0	0	0	0	0	0	0	0	0	1	0	1	0	0	1	1	1	1	1	1	1	1	0	0	0	0	0	0	0	0	0	0
flagellar biosynthetic protein FliR | K02421	0	0	0	0	0	0	0	0	0	0	0	0	0	0	0	0	0	0	0	0	1	0	0	1	1	1	1	1	1	1	1	0	0	0	0	0	0	0	0	0	0
flagellar hook-length control protein FliK | K02414	0	0	0	0	0	0	0	0	0	0	0	0	0	0	0	0	0	1	1	1	1	0	0	0	0	0	0	0	0	1	1	0	0	0	0	0	0	0	0	0	0
flagellar assembly factor FliW | K13626	0	0	0	0	0	0	0	0	0	0	0	0	0	0	0	0	0	0	1	0	0	0	0	1	1	1	1	1	1	1	1	0	0	0	0	0	0	0	0	0	0
flagellar basal-body rod protein FlgC | K02388	0	0	0	0	0	0	0	0	0	0	0	0	0	0	0	0	0	0	1	0	1	0	0	1	1	1	1	1	1	1	1	0	0	0	0	0	0	0	0	0	0
flagellar transcriptional activator FlhC | K02402	0	0	0	0	0	0	0	0	0	0	0	0	0	0	0	0	0	0	0	0	1	0	0	0	0	0	0	0	0	0	0	0	0	0	0	0	0	0	0	0	0
flagellar biosynthetic protein FliR/FlhB | K13820	0	0	0	0	0	0	0	0	0	0	0	0	0	0	0	0	0	0	1	0	0	0	0	0	0	0	0	0	0	0	0	0	0	0	0	0	0	0	0	0	0
flagellar basal-body rod protein FlgB | K02387	0	0	0	0	0	0	0	0	0	0	0	0	0	0	0	0	0	0	1	0	1	0	0	1	1	1	1	1	1	1	1	0	0	0	0	0	0	0	0	0	0
flagellar biosynthetic protein FliP | K02419	0	0	0	0	0	0	0	0	0	0	0	0	0	0	0	0	0	0	1	0	1	0	0	1	1	1	1	1	1	1	1	0	0	0	0	0	0	0	0	0	0
flagellar motor switch protein FliM | K02416	0	0	0	0	0	0	0	0	0	0	0	0	0	0	0	0	0	0	1	0	1	0	0	1	1	1	1	1	1	1	1	0	0	0	0	0	0	0	0	0	0
flagellar biosynthesis protein FlhF | K02404	0	0	0	0	0	0	0	0	0	0	0	0	0	0	0	0	0	0	1	0	0	0	0	0	0	0	0	0	0	0	0	0	0	0	0	0	0	0	0	0	0
flagellar hook-basal body complex protein FliE | K02408	0	0	0	0	0	0	0	0	0	0	0	0	0	0	0	0	0	0	1	0	1	1	0	1	1	1	1	0	0	0	0	0	0	0	0	0	0	0	0	0	0
flagellar FliJ protein | K02413	0	0	0	0	0	0	0	0	0	0	0	0	0	0	0	0	0	0	1	0	1	0	0	0	0	0	0	0	0	0	0	0	0	0	0	0	0	0	0	0	0
flagellar transcriptional activator FlhD | K02403	0	0	0	0	0	0	0	0	0	0	0	0	0	0	0	0	0	0	0	0	1	0	0	0	0	0	0	0	0	0	0	0	0	0	0	0	0	0	0	0	0
# chemotaxis & K00575 & K02410 & K02416 & K02417 & K02556 & K02557 & K03406 & K03407 & K03408 & K03409 & K03410 & K03411 & K03412 & K03413 & K03414 & K03415 & K03776 & K05874 & K05875 & K05876 & K05877 & K10108 & K10439 & K10540 & K12368 & K13924
#	Actinomyces_coleocanis_DSM_15436_uid55457.ko	Actinomyces_graevenitzii_C83_uid80681.ko	Actinomyces_odontolyticus_ATCC_17982_uid54529.ko	Actinomyces_odontolyticus_F0309_uid46093.ko	Actinomyces_oral_taxon_170_F0386_uid66153.ko	Actinomyces_oral_taxon_171_F0337_uid62285.ko	Actinomyces_oral_taxon_175_F0384_uid72193.ko	Actinomyces_oral_taxon_178_F0338_uid62223.ko	Actinomyces_oral_taxon_180_F0310_uid61455.ko	Actinomyces_oral_taxon_448_F0400_uid70615.ko	Actinomyces_oral_taxon_848_F0332_uid55987.ko	Actinomyces_oral_taxon_849_F0330_uid80683.ko	Actinomyces_oris_K20_uid63275.ko	Actinomyces_urogenitalis.ko	Actinomyces_urogenitalis_DSM_15434_uid55459.ko	Actinomyces_viscosus_C505_uid51663.ko	Arcanobacterium_haemolyticum_DSM_20595_uid49489.ko	Clostridium_bartlettii.ko	Clostridium_butyricum.ko	Enterococcus_faecalis.ko	Escherichia_coli_-_Strain_A.ko	Escherichia_coli_-_Strain_B.ko	Leuconostoc_sp..ko	Mobiluncus_curtisii_ATCC_35241_uid51715.ko	Mobiluncus_curtisii_ATCC_43063_uid49695.ko	Mobiluncus_curtisii_ATCC_51333_uid61495.ko	Mobiluncus_curtisii_holmesii_ATCC_35242_uid61497.ko	Mobiluncus_mulieris_28_1_uid42169.ko	Mobiluncus_mulieris_ATCC_35239_uid52345.ko	Mobiluncus_mulieris_ATCC_35243_uid55889.ko	Mobiluncus_mulieris_FB024_16_uid52965.ko	Negativicoccus_succinicivorans.ko	Propionibacterium_sp..ko	Staphylococcus_sp..ko	Streptococcus_anginosus.ko	Streptococcus_parasanguinis.ko	Streptococcus_sp..ko	Varibaculum_cambriense.manual.ko	Veillonella_dispar.ko	Veillonella_sp._-_Species_A.ko	Veillonella_sp._-_Species_B.ko
chemotaxis & k00575 & k02410 & k02416 & k02417 & k02556 & k02557 & k03406 & k03407 & k03408 & k03409 & k03410 & k03411 & k03412 & k03413 & k03414 & k03415 & k03776 & k05874 & k05875 & k05876 & k05877 & k10108 & k10439 & k10540 & k12368 & k13924	1	1	2	2	3	2	2	2	2	2	2	3	2	2	4	2	3	1	18	1	18	2	1	14	13	12	14	12	13	13	12	1	2	0	2	2	3	0	1	1	0
#	Actinomyces_coleocanis_DSM_15436_uid55457.ko	Actinomyces_graevenitzii_C83_uid80681.ko	Actinomyces_odontolyticus_ATCC_17982_uid54529.ko	Actinomyces_odontolyticus_F0309_uid46093.ko	Actinomyces_oral_taxon_170_F0386_uid66153.ko	Actinomyces_oral_taxon_171_F0337_uid62285.ko	Actinomyces_oral_taxon_175_F0384_uid72193.ko	Actinomyces_oral_taxon_178_F0338_uid62223.ko	Actinomyces_oral_taxon_180_F0310_uid61455.ko	Actinomyces_oral_taxon_448_F0400_uid70615.ko	Actinomyces_oral_taxon_848_F0332_uid55987.ko	Actinomyces_oral_taxon_849_F0330_uid80683.ko	Actinomyces_oris_K20_uid63275.ko	Actinomyces_urogenitalis.ko	Actinomyces_urogenitalis_DSM_15434_uid55459.ko	Actinomyces_viscosus_C505_uid51663.ko	Arcanobacterium_haemolyticum_DSM_20595_uid49489.ko	Clostridium_bartlettii.ko	Clostridium_butyricum.ko	Enterococcus_faecalis.ko	Escherichia_coli_-_Strain_A.ko	Escherichia_coli_-_Strain_B.ko	Leuconostoc_sp..ko	Mobiluncus_curtisii_ATCC_35241_uid51715.ko	Mobiluncus_curtisii_ATCC_43063_uid49695.ko	Mobiluncus_curtisii_ATCC_51333_uid61495.ko	Mobiluncus_curtisii_holmesii_ATCC_35242_uid61497.ko	Mobiluncus_mulieris_28_1_uid42169.ko	Mobiluncus_mulieris_ATCC_35239_uid52345.ko	Mobiluncus_mulieris_ATCC_35243_uid55889.ko	Mobiluncus_mulieris_FB024_16_uid52965.ko	Negativicoccus_succinicivorans.ko	Propionibacterium_sp..ko	Staphylococcus_sp..ko	Streptococcus_anginosus.ko	Streptococcus_parasanguinis.ko	Streptococcus_sp..ko	Varibaculum_cambriense.manual.ko	Veillonella_dispar.ko	Veillonella_sp._-_Species_A.ko	Veillonella_sp._-_Species_B.ko
methyl-accepting chemotaxis protein | K03406	0	0	0	0	0	0	0	0	0	0	0	0	0	0	0	0	0	0	1	0	0	1	1	1	1	1	1	1	1	1	1	0	0	0	0	0	1	0	0	0	0
chemotaxis protein CheX | K03409	0	0	0	0	0	0	0	0	0	0	0	0	0	0	0	0	0	0	1	0	0	0	0	0	0	0	0	0	0	0	0	0	0	0	0	0	0	0	0	0	0
flagellar motor switch protein FliN/FliY | K02417	0	0	0	0	0	0	0	0	0	0	0	0	0	0	0	0	0	0	1	0	1	0	0	1	1	1	1	1	1	1	1	0	0	0	0	0	0	0	0	0	0
flagellar motor switch protein FliG | K02410	0	0	0	0	0	0	0	0	0	0	0	0	0	0	0	0	0	0	1	0	1	0	0	1	1	1	1	1	1	1	1	0	0	0	0	0	0	0	0	0	0
purine-binding chemotaxis protein CheW | K03408	0	0	0	0	0	0	0	0	0	0	0	0	0	0	0	0	0	0	1	0	1	0	0	1	1	1	1	1	1	1	1	0	0	0	0	0	0	0	0	0	0
two-component system, chemotaxis family, sensor kinase CheA [EC:2.7.13.3] | K03407	0	0	0	0	0	0	0	0	0	0	0	0	0	0	0	0	0	0	1	0	1	0	0	1	1	1	1	1	1	1	1	0	0	0	0	0	0	0	0	0	0
chemotaxis protein MotA | K02556	0	0	0	0	0	0	0	0	0	0	0	0	0	0	0	0	0	0	1	0	1	0	0	1	1	1	1	1	1	1	1	0	0	0	0	0	0	0	0	0	0
ribose transport system substrate-binding protein | K10439	0	0	1	1	0	0	0	1	1	0	0	0	0	0	1	0	0	1	1	0	1	0	0	1	1	0	1	0	1	1	0	1	0	0	1	1	1	0	1	1	0
maltose/maltodextrin transport system substrate-binding protein | K10108	1	1	1	1	0	0	1	1	1	1	0	1	1	0	1	1	1	0	1	1	1	1	0	1	1	1	1	1	1	1	1	0	1	0	1	1	1	0	0	0	0
methyl-accepting chemotaxis protein II, aspartate sensor receptor | K05875	0	0	0	0	0	0	0	0	0	0	0	0	0	0	0	0	0	0	0	0	1	0	0	1	0	0	1	0	0	0	0	0	0	0	0	0	0	0	0	0	0
dipeptide transport system substrate-binding protein | K12368	0	0	0	0	1	0	0	0	0	0	1	1	0	1	1	0	1	0	0	0	0	0	0	0	0	0	0	0	0	0	0	0	1	0	0	0	0	0	0	0	0
two-component system, chemotaxis family, response regulator CheB [EC:3.1.1.61] | K03412	0	0	0	0	0	0	0	0	0	0	0	0	0	0	0	0	0	0	1	0	1	0	0	1	1	1	1	1	1	1	1	0	0	0	0	0	0	0	0	0	0
flagellar motor switch protein FliM | K02416	0	0	0	0	0	0	0	0	0	0	0	0	0	0	0	0	0	0	1	0	1	0	0	1	1	1	1	1	1	1	1	0	0	0	0	0	0	0	0	0	0
methyl-galactoside transport system substrate-binding protein | K10540	0	0	0	0	0	0	0	0	0	0	0	0	0	0	0	0	0	0	1	0	1	0	0	0	0	0	0	0	0	0	0	0	0	0	0	0	0	0	0	0	0
methyl-accepting chemotaxis protein IV, peptide sensor receptor | K05877	0	0	0	0	0	0	0	0	0	0	0	0	0	0	0	0	0	0	0	0	1	0	0	0	0	0	0	0	0	0	0	0	0	0	0	0	0	0	0	0	0
two-component system, chemotaxis family, response regulator CheY | K03413	0	0	0	0	0	0	0	0	0	0	0	0	0	0	0	0	0	0	1	0	1	0	0	1	1	1	1	1	1	1	1	0	0	0	0	0	0	0	0	0	0
chemotaxis protein CheZ | K03414	0	0	0	0	0	0	0	0	0	0	0	0	0	0	0	0	0	0	0	0	1	0	0	0	0	0	0	0	0	0	0	0	0	0	0	0	0	0	0	0	0
methyl-accepting chemotaxis protein III, ribose and galactose sensor receptor | K05876	0	0	0	0	0	1	0	0	0	0	0	0	0	0	0	0	0	0	0	0	1	0	0	0	0	0	0	0	0	0	0	0	0	0	0	0	0	0	0	0	0
chemotaxis protein CheD [EC:3.5.1.44] | K03411	0	0	0	0	0	0	0	0	0	0	0	0	0	0	0	0	0	0	1	0	0	0	0	0	0	0	0	0	0	0	0	0	0	0	0	0	0	0	0	0	0
chemotaxis protein methyltransferase CheR [EC:2.1.1.80] | K00575	0	0	0	0	0	0	0	0	0	0	0	0	0	0	0	0	0	0	1	0	1	0	0	1	1	1	1	1	1	1	1	0	0	0	0	0	0	0	0	0	0
chemotaxis protein MotB | K02557	0	0	0	0	1	0	0	0	0	0	0	0	0	0	0	0	0	0	1	0	1	0	0	1	1	1	1	1	1	1	1	0	0	0	0	0	0	0	0	0	0
aerotaxis receptor | K03776	0	0	0	0	1	1	1	0	0	1	1	1	1	1	1	1	1	0	0	0	1	0	0	0	0	0	0	0	0	0	0	0	0	0	0	0	0	0	0	0	0
chemotaxis protein CheC | K03410	0	0	0	0	0	0	0	0	0	0	0	0	0	0	0	0	0	0	1	0	0	0	0	0	0	0	0	0	0	0	0	0	0	0	0	0	0	0	0	0	0
two-component system, chemotaxis family, response regulator CheV | K03415	0	0	0	0	0	0	0	0	0	0	0	0	0	0	0	0	0	0	1	0	0	0	0	0	0	0	0	0	0	0	0	0	0	0	0	0	0	0	0	0	0
# # pilli / pillin
#	Actinomyces_coleocanis_DSM_15436_uid55457.ko	Actinomyces_graevenitzii_C83_uid80681.ko	Actinomyces_odontolyticus_ATCC_17982_uid54529.ko	Actinomyces_odontolyticus_F0309_uid46093.ko	Actinomyces_oral_taxon_170_F0386_uid66153.ko	Actinomyces_oral_taxon_171_F0337_uid62285.ko	Actinomyces_oral_taxon_175_F0384_uid72193.ko	Actinomyces_oral_taxon_178_F0338_uid62223.ko	Actinomyces_oral_taxon_180_F0310_uid61455.ko	Actinomyces_oral_taxon_448_F0400_uid70615.ko	Actinomyces_oral_taxon_848_F0332_uid55987.ko	Actinomyces_oral_taxon_849_F0330_uid80683.ko	Actinomyces_oris_K20_uid63275.ko	Actinomyces_urogenitalis.ko	Actinomyces_urogenitalis_DSM_15434_uid55459.ko	Actinomyces_viscosus_C505_uid51663.ko	Arcanobacterium_haemolyticum_DSM_20595_uid49489.ko	Clostridium_bartlettii.ko	Clostridium_butyricum.ko	Enterococcus_faecalis.ko	Escherichia_coli_-_Strain_A.ko	Escherichia_coli_-_Strain_B.ko	Leuconostoc_sp..ko	Mobiluncus_curtisii_ATCC_35241_uid51715.ko	Mobiluncus_curtisii_ATCC_43063_uid49695.ko	Mobiluncus_curtisii_ATCC_51333_uid61495.ko	Mobiluncus_curtisii_holmesii_ATCC_35242_uid61497.ko	Mobiluncus_mulieris_28_1_uid42169.ko	Mobiluncus_mulieris_ATCC_35239_uid52345.ko	Mobiluncus_mulieris_ATCC_35243_uid55889.ko	Mobiluncus_mulieris_FB024_16_uid52965.ko	Negativicoccus_succinicivorans.ko	Propionibacterium_sp..ko	Staphylococcus_sp..ko	Streptococcus_anginosus.ko	Streptococcus_parasanguinis.ko	Streptococcus_sp..ko	Varibaculum_cambriense.manual.ko	Veillonella_dispar.ko	Veillonella_sp._-_Species_A.ko	Veillonella_sp._-_Species_B.ko
#	Actinomyces_coleocanis_DSM_15436_uid55457.ko	Actinomyces_graevenitzii_C83_uid80681.ko	Actinomyces_odontolyticus_ATCC_17982_uid54529.ko	Actinomyces_odontolyticus_F0309_uid46093.ko	Actinomyces_oral_taxon_170_F0386_uid66153.ko	Actinomyces_oral_taxon_171_F0337_uid62285.ko	Actinomyces_oral_taxon_175_F0384_uid72193.ko	Actinomyces_oral_taxon_178_F0338_uid62223.ko	Actinomyces_oral_taxon_180_F0310_uid61455.ko	Actinomyces_oral_taxon_448_F0400_uid70615.ko	Actinomyces_oral_taxon_848_F0332_uid55987.ko	Actinomyces_oral_taxon_849_F0330_uid80683.ko	Actinomyces_oris_K20_uid63275.ko	Actinomyces_urogenitalis.ko	Actinomyces_urogenitalis_DSM_15434_uid55459.ko	Actinomyces_viscosus_C505_uid51663.ko	Arcanobacterium_haemolyticum_DSM_20595_uid49489.ko	Clostridium_bartlettii.ko	Clostridium_butyricum.ko	Enterococcus_faecalis.ko	Escherichia_coli_-_Strain_A.ko	Escherichia_coli_-_Strain_B.ko	Leuconostoc_sp..ko	Mobiluncus_curtisii_ATCC_35241_uid51715.ko	Mobiluncus_curtisii_ATCC_43063_uid49695.ko	Mobiluncus_curtisii_ATCC_51333_uid61495.ko	Mobiluncus_curtisii_holmesii_ATCC_35242_uid61497.ko	Mobiluncus_mulieris_28_1_uid42169.ko	Mobiluncus_mulieris_ATCC_35239_uid52345.ko	Mobiluncus_mulieris_ATCC_35243_uid55889.ko	Mobiluncus_mulieris_FB024_16_uid52965.ko	Negativicoccus_succinicivorans.ko	Propionibacterium_sp..ko	Staphylococcus_sp..ko	Streptococcus_anginosus.ko	Streptococcus_parasanguinis.ko	Streptococcus_sp..ko	Varibaculum_cambriense.manual.ko	Veillonella_dispar.ko	Veillonella_sp._-_Species_A.ko	Veillonella_sp._-_Species_B.ko
# trehalose synthase & [EC3.1.3.12] & [EC:5.4.99.16] & [EC:3.2.1.141] & [EC:2.4.1.245]
#	Actinomyces_coleocanis_DSM_15436_uid55457.ko	Actinomyces_graevenitzii_C83_uid80681.ko	Actinomyces_odontolyticus_ATCC_17982_uid54529.ko	Actinomyces_odontolyticus_F0309_uid46093.ko	Actinomyces_oral_taxon_170_F0386_uid66153.ko	Actinomyces_oral_taxon_171_F0337_uid62285.ko	Actinomyces_oral_taxon_175_F0384_uid72193.ko	Actinomyces_oral_taxon_178_F0338_uid62223.ko	Actinomyces_oral_taxon_180_F0310_uid61455.ko	Actinomyces_oral_taxon_448_F0400_uid70615.ko	Actinomyces_oral_taxon_848_F0332_uid55987.ko	Actinomyces_oral_taxon_849_F0330_uid80683.ko	Actinomyces_oris_K20_uid63275.ko	Actinomyces_urogenitalis.ko	Actinomyces_urogenitalis_DSM_15434_uid55459.ko	Actinomyces_viscosus_C505_uid51663.ko	Arcanobacterium_haemolyticum_DSM_20595_uid49489.ko	Clostridium_bartlettii.ko	Clostridium_butyricum.ko	Enterococcus_faecalis.ko	Escherichia_coli_-_Strain_A.ko	Escherichia_coli_-_Strain_B.ko	Leuconostoc_sp..ko	Mobiluncus_curtisii_ATCC_35241_uid51715.ko	Mobiluncus_curtisii_ATCC_43063_uid49695.ko	Mobiluncus_curtisii_ATCC_51333_uid61495.ko	Mobiluncus_curtisii_holmesii_ATCC_35242_uid61497.ko	Mobiluncus_mulieris_28_1_uid42169.ko	Mobiluncus_mulieris_ATCC_35239_uid52345.ko	Mobiluncus_mulieris_ATCC_35243_uid55889.ko	Mobiluncus_mulieris_FB024_16_uid52965.ko	Negativicoccus_succinicivorans.ko	Propionibacterium_sp..ko	Staphylococcus_sp..ko	Streptococcus_anginosus.ko	Streptococcus_parasanguinis.ko	Streptococcus_sp..ko	Varibaculum_cambriense.manual.ko	Veillonella_dispar.ko	Veillonella_sp._-_Species_A.ko	Veillonella_sp._-_Species_B.ko
trehalose synthase & [ec3.1.3.12] & [ec:5.4.99.16] & [ec:3.2.1.141] & [ec:2.4.1.245]	0	2	0	0	3	3	3	0	0	3	0	3	3	1	1	3	2	0	0	0	1	0	0	0	0	0	0	0	0	0	0	0	1	0	0	0	0	2	0	0	0
#	Actinomyces_coleocanis_DSM_15436_uid55457.ko	Actinomyces_graevenitzii_C83_uid80681.ko	Actinomyces_odontolyticus_ATCC_17982_uid54529.ko	Actinomyces_odontolyticus_F0309_uid46093.ko	Actinomyces_oral_taxon_170_F0386_uid66153.ko	Actinomyces_oral_taxon_171_F0337_uid62285.ko	Actinomyces_oral_taxon_175_F0384_uid72193.ko	Actinomyces_oral_taxon_178_F0338_uid62223.ko	Actinomyces_oral_taxon_180_F0310_uid61455.ko	Actinomyces_oral_taxon_448_F0400_uid70615.ko	Actinomyces_oral_taxon_848_F0332_uid55987.ko	Actinomyces_oral_taxon_849_F0330_uid80683.ko	Actinomyces_oris_K20_uid63275.ko	Actinomyces_urogenitalis.ko	Actinomyces_urogenitalis_DSM_15434_uid55459.ko	Actinomyces_viscosus_C505_uid51663.ko	Arcanobacterium_haemolyticum_DSM_20595_uid49489.ko	Clostridium_bartlettii.ko	Clostridium_butyricum.ko	Enterococcus_faecalis.ko	Escherichia_coli_-_Strain_A.ko	Escherichia_coli_-_Strain_B.ko	Leuconostoc_sp..ko	Mobiluncus_curtisii_ATCC_35241_uid51715.ko	Mobiluncus_curtisii_ATCC_43063_uid49695.ko	Mobiluncus_curtisii_ATCC_51333_uid61495.ko	Mobiluncus_curtisii_holmesii_ATCC_35242_uid61497.ko	Mobiluncus_mulieris_28_1_uid42169.ko	Mobiluncus_mulieris_ATCC_35239_uid52345.ko	Mobiluncus_mulieris_ATCC_35243_uid55889.ko	Mobiluncus_mulieris_FB024_16_uid52965.ko	Negativicoccus_succinicivorans.ko	Propionibacterium_sp..ko	Staphylococcus_sp..ko	Streptococcus_anginosus.ko	Streptococcus_parasanguinis.ko	Streptococcus_sp..ko	Varibaculum_cambriense.manual.ko	Veillonella_dispar.ko	Veillonella_sp._-_Species_A.ko	Veillonella_sp._-_Species_B.ko
maltose alpha-D-glucosyltransferase [EC:5.4.99.16] | K05343	0	1	0	0	1	1	1	0	0	1	0	1	1	0	0	1	1	0	0	0	0	0	0	0	0	0	0	0	0	0	0	0	1	0	0	0	0	1	0	0	0
maltooligosyltrehalose trehalohydrolase [EC:3.2.1.141] | K01236	0	0	0	0	1	1	1	0	0	1	0	1	1	0	0	1	1	0	0	0	0	0	0	0	0	0	0	0	0	0	0	0	0	0	0	0	0	1	0	0	0
alpha,alpha-trehalose-phosphate synthase (UDP-forming) [EC:2.4.1.15] | K00697	0	0	0	0	0	0	0	0	0	0	0	0	0	0	0	0	0	0	0	0	1	0	0	0	0	0	0	0	0	0	0	0	0	0	0	0	0	0	0	0	0
trehalose synthase [EC:2.4.1.245] | K13057	0	1	0	0	1	1	1	0	0	1	0	1	1	1	1	1	0	0	0	0	0	0	0	0	0	0	0	0	0	0	0	0	0	0	0	0	0	0	0	0	0
# trehalase & [EC:3.2.1.93] & [EC:3.2.1.28] & [EC:2.4.1.216] & [EC:2.4.1.64] & [EC:2.4.1.231] & [EC:3.2.1.28]
#	Actinomyces_coleocanis_DSM_15436_uid55457.ko	Actinomyces_graevenitzii_C83_uid80681.ko	Actinomyces_odontolyticus_ATCC_17982_uid54529.ko	Actinomyces_odontolyticus_F0309_uid46093.ko	Actinomyces_oral_taxon_170_F0386_uid66153.ko	Actinomyces_oral_taxon_171_F0337_uid62285.ko	Actinomyces_oral_taxon_175_F0384_uid72193.ko	Actinomyces_oral_taxon_178_F0338_uid62223.ko	Actinomyces_oral_taxon_180_F0310_uid61455.ko	Actinomyces_oral_taxon_448_F0400_uid70615.ko	Actinomyces_oral_taxon_848_F0332_uid55987.ko	Actinomyces_oral_taxon_849_F0330_uid80683.ko	Actinomyces_oris_K20_uid63275.ko	Actinomyces_urogenitalis.ko	Actinomyces_urogenitalis_DSM_15434_uid55459.ko	Actinomyces_viscosus_C505_uid51663.ko	Arcanobacterium_haemolyticum_DSM_20595_uid49489.ko	Clostridium_bartlettii.ko	Clostridium_butyricum.ko	Enterococcus_faecalis.ko	Escherichia_coli_-_Strain_A.ko	Escherichia_coli_-_Strain_B.ko	Leuconostoc_sp..ko	Mobiluncus_curtisii_ATCC_35241_uid51715.ko	Mobiluncus_curtisii_ATCC_43063_uid49695.ko	Mobiluncus_curtisii_ATCC_51333_uid61495.ko	Mobiluncus_curtisii_holmesii_ATCC_35242_uid61497.ko	Mobiluncus_mulieris_28_1_uid42169.ko	Mobiluncus_mulieris_ATCC_35239_uid52345.ko	Mobiluncus_mulieris_ATCC_35243_uid55889.ko	Mobiluncus_mulieris_FB024_16_uid52965.ko	Negativicoccus_succinicivorans.ko	Propionibacterium_sp..ko	Staphylococcus_sp..ko	Streptococcus_anginosus.ko	Streptococcus_parasanguinis.ko	Streptococcus_sp..ko	Varibaculum_cambriense.manual.ko	Veillonella_dispar.ko	Veillonella_sp._-_Species_A.ko	Veillonella_sp._-_Species_B.ko
trehalase & [ec:3.2.1.93] & [ec:3.2.1.28] & [ec:2.4.1.216] & [ec:2.4.1.64] & [ec:2.4.1.231] & [ec:3.2.1.28]	0	0	0	0	1	1	1	1	0	1	1	1	1	0	1	1	0	0	1	1	2	0	1	0	0	0	0	0	0	0	0	0	0	0	1	0	0	0	0	0	0
#	Actinomyces_coleocanis_DSM_15436_uid55457.ko	Actinomyces_graevenitzii_C83_uid80681.ko	Actinomyces_odontolyticus_ATCC_17982_uid54529.ko	Actinomyces_odontolyticus_F0309_uid46093.ko	Actinomyces_oral_taxon_170_F0386_uid66153.ko	Actinomyces_oral_taxon_171_F0337_uid62285.ko	Actinomyces_oral_taxon_175_F0384_uid72193.ko	Actinomyces_oral_taxon_178_F0338_uid62223.ko	Actinomyces_oral_taxon_180_F0310_uid61455.ko	Actinomyces_oral_taxon_448_F0400_uid70615.ko	Actinomyces_oral_taxon_848_F0332_uid55987.ko	Actinomyces_oral_taxon_849_F0330_uid80683.ko	Actinomyces_oris_K20_uid63275.ko	Actinomyces_urogenitalis.ko	Actinomyces_urogenitalis_DSM_15434_uid55459.ko	Actinomyces_viscosus_C505_uid51663.ko	Arcanobacterium_haemolyticum_DSM_20595_uid49489.ko	Clostridium_bartlettii.ko	Clostridium_butyricum.ko	Enterococcus_faecalis.ko	Escherichia_coli_-_Strain_A.ko	Escherichia_coli_-_Strain_B.ko	Leuconostoc_sp..ko	Mobiluncus_curtisii_ATCC_35241_uid51715.ko	Mobiluncus_curtisii_ATCC_43063_uid49695.ko	Mobiluncus_curtisii_ATCC_51333_uid61495.ko	Mobiluncus_curtisii_holmesii_ATCC_35242_uid61497.ko	Mobiluncus_mulieris_28_1_uid42169.ko	Mobiluncus_mulieris_ATCC_35239_uid52345.ko	Mobiluncus_mulieris_ATCC_35243_uid55889.ko	Mobiluncus_mulieris_FB024_16_uid52965.ko	Negativicoccus_succinicivorans.ko	Propionibacterium_sp..ko	Staphylococcus_sp..ko	Streptococcus_anginosus.ko	Streptococcus_parasanguinis.ko	Streptococcus_sp..ko	Varibaculum_cambriense.manual.ko	Veillonella_dispar.ko	Veillonella_sp._-_Species_A.ko	Veillonella_sp._-_Species_B.ko
alpha,alpha-trehalase [EC:3.2.1.28] | K01194	0	0	0	0	0	0	0	0	0	0	0	0	0	0	0	0	0	0	0	0	1	0	0	0	0	0	0	0	0	0	0	0	0	0	0	0	0	0	0	0	0
trehalose 6-phosphate phosphorylase [EC:2.4.1.216] | K03731	0	0	0	0	0	0	0	0	0	0	0	0	0	0	0	0	0	0	0	1	0	0	1	0	0	0	0	0	0	0	0	0	0	0	0	0	0	0	0	0	0
trehalose-6-phosphate hydrolase [EC:3.2.1.93] | K01226	0	0	0	0	1	1	1	1	0	1	1	1	1	0	1	1	0	0	1	0	1	0	0	0	0	0	0	0	0	0	0	0	0	0	1	0	0	0	0	0	0
# Entner-Doudoroff & K00036 & K01057 & K01625 & K01690 & K01810 & K07404
#	Actinomyces_coleocanis_DSM_15436_uid55457.ko	Actinomyces_graevenitzii_C83_uid80681.ko	Actinomyces_odontolyticus_ATCC_17982_uid54529.ko	Actinomyces_odontolyticus_F0309_uid46093.ko	Actinomyces_oral_taxon_170_F0386_uid66153.ko	Actinomyces_oral_taxon_171_F0337_uid62285.ko	Actinomyces_oral_taxon_175_F0384_uid72193.ko	Actinomyces_oral_taxon_178_F0338_uid62223.ko	Actinomyces_oral_taxon_180_F0310_uid61455.ko	Actinomyces_oral_taxon_448_F0400_uid70615.ko	Actinomyces_oral_taxon_848_F0332_uid55987.ko	Actinomyces_oral_taxon_849_F0330_uid80683.ko	Actinomyces_oris_K20_uid63275.ko	Actinomyces_urogenitalis.ko	Actinomyces_urogenitalis_DSM_15434_uid55459.ko	Actinomyces_viscosus_C505_uid51663.ko	Arcanobacterium_haemolyticum_DSM_20595_uid49489.ko	Clostridium_bartlettii.ko	Clostridium_butyricum.ko	Enterococcus_faecalis.ko	Escherichia_coli_-_Strain_A.ko	Escherichia_coli_-_Strain_B.ko	Leuconostoc_sp..ko	Mobiluncus_curtisii_ATCC_35241_uid51715.ko	Mobiluncus_curtisii_ATCC_43063_uid49695.ko	Mobiluncus_curtisii_ATCC_51333_uid61495.ko	Mobiluncus_curtisii_holmesii_ATCC_35242_uid61497.ko	Mobiluncus_mulieris_28_1_uid42169.ko	Mobiluncus_mulieris_ATCC_35239_uid52345.ko	Mobiluncus_mulieris_ATCC_35243_uid55889.ko	Mobiluncus_mulieris_FB024_16_uid52965.ko	Negativicoccus_succinicivorans.ko	Propionibacterium_sp..ko	Staphylococcus_sp..ko	Streptococcus_anginosus.ko	Streptococcus_parasanguinis.ko	Streptococcus_sp..ko	Varibaculum_cambriense.manual.ko	Veillonella_dispar.ko	Veillonella_sp._-_Species_A.ko	Veillonella_sp._-_Species_B.ko
entner-doudoroff & k00036 & k01057 & k01625 & k01690 & k01810 & k07404	3	1	3	3	3	3	3	3	3	2	3	3	3	4	4	3	2	1	3	4	5	0	2	2	2	2	2	2	1	1	2	0	1	1	3	3	3	1	2	2	0
#	Actinomyces_coleocanis_DSM_15436_uid55457.ko	Actinomyces_graevenitzii_C83_uid80681.ko	Actinomyces_odontolyticus_ATCC_17982_uid54529.ko	Actinomyces_odontolyticus_F0309_uid46093.ko	Actinomyces_oral_taxon_170_F0386_uid66153.ko	Actinomyces_oral_taxon_171_F0337_uid62285.ko	Actinomyces_oral_taxon_175_F0384_uid72193.ko	Actinomyces_oral_taxon_178_F0338_uid62223.ko	Actinomyces_oral_taxon_180_F0310_uid61455.ko	Actinomyces_oral_taxon_448_F0400_uid70615.ko	Actinomyces_oral_taxon_848_F0332_uid55987.ko	Actinomyces_oral_taxon_849_F0330_uid80683.ko	Actinomyces_oris_K20_uid63275.ko	Actinomyces_urogenitalis.ko	Actinomyces_urogenitalis_DSM_15434_uid55459.ko	Actinomyces_viscosus_C505_uid51663.ko	Arcanobacterium_haemolyticum_DSM_20595_uid49489.ko	Clostridium_bartlettii.ko	Clostridium_butyricum.ko	Enterococcus_faecalis.ko	Escherichia_coli_-_Strain_A.ko	Escherichia_coli_-_Strain_B.ko	Leuconostoc_sp..ko	Mobiluncus_curtisii_ATCC_35241_uid51715.ko	Mobiluncus_curtisii_ATCC_43063_uid49695.ko	Mobiluncus_curtisii_ATCC_51333_uid61495.ko	Mobiluncus_curtisii_holmesii_ATCC_35242_uid61497.ko	Mobiluncus_mulieris_28_1_uid42169.ko	Mobiluncus_mulieris_ATCC_35239_uid52345.ko	Mobiluncus_mulieris_ATCC_35243_uid55889.ko	Mobiluncus_mulieris_FB024_16_uid52965.ko	Negativicoccus_succinicivorans.ko	Propionibacterium_sp..ko	Staphylococcus_sp..ko	Streptococcus_anginosus.ko	Streptococcus_parasanguinis.ko	Streptococcus_sp..ko	Varibaculum_cambriense.manual.ko	Veillonella_dispar.ko	Veillonella_sp._-_Species_A.ko	Veillonella_sp._-_Species_B.ko
2-dehydro-3-deoxyphosphogluconate aldolase / 4-hydroxy-2-oxoglutarate aldolase [EC:4.1.2.14 4.1.3.16] | K01625	0	0	0	0	0	0	0	0	0	0	1	0	0	1	1	0	1	0	1	1	1	0	0	1	1	1	1	1	0	0	1	0	0	0	0	0	0	0	0	0	0
6-phosphogluconolactonase [EC:3.1.1.31] | K07404	0	0	0	0	0	0	0	0	0	0	0	0	0	0	0	0	0	0	1	1	1	0	1	0	0	0	0	0	0	0	0	0	0	0	1	1	1	0	0	0	0
glucose-6-phosphate isomerase [EC:5.3.1.9] | K01810	1	1	1	1	1	1	1	1	1	1	1	1	1	1	1	1	1	1	1	1	1	0	0	1	1	1	1	1	1	1	1	0	1	0	1	1	1	1	1	1	0
phosphogluconate dehydratase [EC:4.2.1.12] | K01690	0	0	0	0	0	0	0	0	0	0	0	0	0	1	1	0	0	0	0	0	1	0	0	0	0	0	0	0	0	0	0	0	0	0	0	0	0	0	0	0	0
glucose-6-phosphate 1-dehydrogenase [EC:1.1.1.49] | K00036	1	0	1	1	1	1	1	1	1	1	1	1	1	1	1	1	0	0	0	1	1	0	1	0	0	0	0	0	0	0	0	0	0	1	1	1	1	0	0	0	0
6-phosphogluconolactonase [EC:3.1.1.31] | K01057	1	0	1	1	1	1	1	1	1	0	0	1	1	0	0	1	0	0	0	0	0	0	0	0	0	0	0	0	0	0	0	0	0	0	0	0	0	0	1	1	0
# Myo-Inositol & K01092 & K01106 & K01107 & K01109 & K10047
#	Actinomyces_coleocanis_DSM_15436_uid55457.ko	Actinomyces_graevenitzii_C83_uid80681.ko	Actinomyces_odontolyticus_ATCC_17982_uid54529.ko	Actinomyces_odontolyticus_F0309_uid46093.ko	Actinomyces_oral_taxon_170_F0386_uid66153.ko	Actinomyces_oral_taxon_171_F0337_uid62285.ko	Actinomyces_oral_taxon_175_F0384_uid72193.ko	Actinomyces_oral_taxon_178_F0338_uid62223.ko	Actinomyces_oral_taxon_180_F0310_uid61455.ko	Actinomyces_oral_taxon_448_F0400_uid70615.ko	Actinomyces_oral_taxon_848_F0332_uid55987.ko	Actinomyces_oral_taxon_849_F0330_uid80683.ko	Actinomyces_oris_K20_uid63275.ko	Actinomyces_urogenitalis.ko	Actinomyces_urogenitalis_DSM_15434_uid55459.ko	Actinomyces_viscosus_C505_uid51663.ko	Arcanobacterium_haemolyticum_DSM_20595_uid49489.ko	Clostridium_bartlettii.ko	Clostridium_butyricum.ko	Enterococcus_faecalis.ko	Escherichia_coli_-_Strain_A.ko	Escherichia_coli_-_Strain_B.ko	Leuconostoc_sp..ko	Mobiluncus_curtisii_ATCC_35241_uid51715.ko	Mobiluncus_curtisii_ATCC_43063_uid49695.ko	Mobiluncus_curtisii_ATCC_51333_uid61495.ko	Mobiluncus_curtisii_holmesii_ATCC_35242_uid61497.ko	Mobiluncus_mulieris_28_1_uid42169.ko	Mobiluncus_mulieris_ATCC_35239_uid52345.ko	Mobiluncus_mulieris_ATCC_35243_uid55889.ko	Mobiluncus_mulieris_FB024_16_uid52965.ko	Negativicoccus_succinicivorans.ko	Propionibacterium_sp..ko	Staphylococcus_sp..ko	Streptococcus_anginosus.ko	Streptococcus_parasanguinis.ko	Streptococcus_sp..ko	Varibaculum_cambriense.manual.ko	Veillonella_dispar.ko	Veillonella_sp._-_Species_A.ko	Veillonella_sp._-_Species_B.ko
myo-inositol & k01092 & k01106 & k01107 & k01109 & k10047	1	3	2	2	4	4	3	2	0	4	3	4	2	3	3	3	3	1	2	1	2	0	0	0	0	0	0	2	2	2	2	0	0	1	1	2	2	4	0	0	0
#	Actinomyces_coleocanis_DSM_15436_uid55457.ko	Actinomyces_graevenitzii_C83_uid80681.ko	Actinomyces_odontolyticus_ATCC_17982_uid54529.ko	Actinomyces_odontolyticus_F0309_uid46093.ko	Actinomyces_oral_taxon_170_F0386_uid66153.ko	Actinomyces_oral_taxon_171_F0337_uid62285.ko	Actinomyces_oral_taxon_175_F0384_uid72193.ko	Actinomyces_oral_taxon_178_F0338_uid62223.ko	Actinomyces_oral_taxon_180_F0310_uid61455.ko	Actinomyces_oral_taxon_448_F0400_uid70615.ko	Actinomyces_oral_taxon_848_F0332_uid55987.ko	Actinomyces_oral_taxon_849_F0330_uid80683.ko	Actinomyces_oris_K20_uid63275.ko	Actinomyces_urogenitalis.ko	Actinomyces_urogenitalis_DSM_15434_uid55459.ko	Actinomyces_viscosus_C505_uid51663.ko	Arcanobacterium_haemolyticum_DSM_20595_uid49489.ko	Clostridium_bartlettii.ko	Clostridium_butyricum.ko	Enterococcus_faecalis.ko	Escherichia_coli_-_Strain_A.ko	Escherichia_coli_-_Strain_B.ko	Leuconostoc_sp..ko	Mobiluncus_curtisii_ATCC_35241_uid51715.ko	Mobiluncus_curtisii_ATCC_43063_uid49695.ko	Mobiluncus_curtisii_ATCC_51333_uid61495.ko	Mobiluncus_curtisii_holmesii_ATCC_35242_uid61497.ko	Mobiluncus_mulieris_28_1_uid42169.ko	Mobiluncus_mulieris_ATCC_35239_uid52345.ko	Mobiluncus_mulieris_ATCC_35243_uid55889.ko	Mobiluncus_mulieris_FB024_16_uid52965.ko	Negativicoccus_succinicivorans.ko	Propionibacterium_sp..ko	Staphylococcus_sp..ko	Streptococcus_anginosus.ko	Streptococcus_parasanguinis.ko	Streptococcus_sp..ko	Varibaculum_cambriense.manual.ko	Veillonella_dispar.ko	Veillonella_sp._-_Species_A.ko	Veillonella_sp._-_Species_B.ko
myo-inositol catabolism protein IolH | K06605	0	0	0	0	1	1	0	0	0	1	0	1	0	1	1	0	0	0	0	0	0	0	0	0	0	0	0	0	0	0	0	0	0	0	0	0	0	1	0	0	0
myo-inositol-1(or 4)-monophosphatase [EC:3.1.3.25] | K01092	0	1	1	1	1	1	1	1	0	1	1	1	0	1	1	1	1	0	0	1	1	0	0	0	0	0	0	0	0	0	0	0	0	1	1	1	1	1	0	0	0
myo-inositol-1-phosphate synthase [EC:5.5.1.4] | K01858	0	0	0	0	0	0	0	0	0	0	0	0	0	0	0	0	1	0	0	0	0	0	0	0	0	0	0	0	0	0	0	0	0	0	0	0	0	0	0	0	0
DeoR family transcriptional regulator, myo-inositol catabolism operon repressor | K06608	0	0	0	0	0	0	0	0	0	0	0	0	0	0	0	0	0	0	1	0	0	0	0	0	0	0	0	0	0	0	0	0	0	0	0	0	0	0	0	0	0
myo-inositol catabolism protein IolS [EC:1.1.1.-] | K06607	0	1	0	0	1	1	1	0	0	1	1	1	1	0	0	1	0	1	0	0	1	0	0	0	0	0	0	0	0	0	0	0	0	0	0	1	1	1	0	0	0
myo-inositol 2-dehydrogenase [EC:1.1.1.18] | K00010	1	1	1	1	1	1	1	1	0	1	1	1	1	1	1	1	1	0	1	0	0	0	0	0	0	0	0	1	1	1	1	0	0	0	0	0	0	1	0	0	0
inositol-1,4,5-trisphosphate 5-phosphatase [EC:3.1.3.56] | K01106	0	0	0	0	0	0	0	0	0	0	0	0	0	0	0	0	0	0	0	0	0	0	0	0	0	0	0	1	1	1	1	0	0	0	0	0	0	0	0	0	0
# Pentose phosphate pathway & K00033 & K00036 & K00615 & K00616 & K01057 & K01783 & K01807 & K01808 & K01810 & K07404 & K13810
#	Actinomyces_coleocanis_DSM_15436_uid55457.ko	Actinomyces_graevenitzii_C83_uid80681.ko	Actinomyces_odontolyticus_ATCC_17982_uid54529.ko	Actinomyces_odontolyticus_F0309_uid46093.ko	Actinomyces_oral_taxon_170_F0386_uid66153.ko	Actinomyces_oral_taxon_171_F0337_uid62285.ko	Actinomyces_oral_taxon_175_F0384_uid72193.ko	Actinomyces_oral_taxon_178_F0338_uid62223.ko	Actinomyces_oral_taxon_180_F0310_uid61455.ko	Actinomyces_oral_taxon_448_F0400_uid70615.ko	Actinomyces_oral_taxon_848_F0332_uid55987.ko	Actinomyces_oral_taxon_849_F0330_uid80683.ko	Actinomyces_oris_K20_uid63275.ko	Actinomyces_urogenitalis.ko	Actinomyces_urogenitalis_DSM_15434_uid55459.ko	Actinomyces_viscosus_C505_uid51663.ko	Arcanobacterium_haemolyticum_DSM_20595_uid49489.ko	Clostridium_bartlettii.ko	Clostridium_butyricum.ko	Enterococcus_faecalis.ko	Escherichia_coli_-_Strain_A.ko	Escherichia_coli_-_Strain_B.ko	Leuconostoc_sp..ko	Mobiluncus_curtisii_ATCC_35241_uid51715.ko	Mobiluncus_curtisii_ATCC_43063_uid49695.ko	Mobiluncus_curtisii_ATCC_51333_uid61495.ko	Mobiluncus_curtisii_holmesii_ATCC_35242_uid61497.ko	Mobiluncus_mulieris_28_1_uid42169.ko	Mobiluncus_mulieris_ATCC_35239_uid52345.ko	Mobiluncus_mulieris_ATCC_35243_uid55889.ko	Mobiluncus_mulieris_FB024_16_uid52965.ko	Negativicoccus_succinicivorans.ko	Propionibacterium_sp..ko	Staphylococcus_sp..ko	Streptococcus_anginosus.ko	Streptococcus_parasanguinis.ko	Streptococcus_sp..ko	Varibaculum_cambriense.manual.ko	Veillonella_dispar.ko	Veillonella_sp._-_Species_A.ko	Veillonella_sp._-_Species_B.ko
pentose phosphate pathway & k00033 & k00036 & k00615 & k00616 & k01057 & k01783 & k01807 & k01808 & k01810 & k07404 & k13810	7	5	8	8	8	8	8	8	7	7	7	8	8	7	7	8	5	5	7	7	8	1	3	5	5	5	5	4	5	4	5	4	2	4	7	7	6	5	6	6	1
#	Actinomyces_coleocanis_DSM_15436_uid55457.ko	Actinomyces_graevenitzii_C83_uid80681.ko	Actinomyces_odontolyticus_ATCC_17982_uid54529.ko	Actinomyces_odontolyticus_F0309_uid46093.ko	Actinomyces_oral_taxon_170_F0386_uid66153.ko	Actinomyces_oral_taxon_171_F0337_uid62285.ko	Actinomyces_oral_taxon_175_F0384_uid72193.ko	Actinomyces_oral_taxon_178_F0338_uid62223.ko	Actinomyces_oral_taxon_180_F0310_uid61455.ko	Actinomyces_oral_taxon_448_F0400_uid70615.ko	Actinomyces_oral_taxon_848_F0332_uid55987.ko	Actinomyces_oral_taxon_849_F0330_uid80683.ko	Actinomyces_oris_K20_uid63275.ko	Actinomyces_urogenitalis.ko	Actinomyces_urogenitalis_DSM_15434_uid55459.ko	Actinomyces_viscosus_C505_uid51663.ko	Arcanobacterium_haemolyticum_DSM_20595_uid49489.ko	Clostridium_bartlettii.ko	Clostridium_butyricum.ko	Enterococcus_faecalis.ko	Escherichia_coli_-_Strain_A.ko	Escherichia_coli_-_Strain_B.ko	Leuconostoc_sp..ko	Mobiluncus_curtisii_ATCC_35241_uid51715.ko	Mobiluncus_curtisii_ATCC_43063_uid49695.ko	Mobiluncus_curtisii_ATCC_51333_uid61495.ko	Mobiluncus_curtisii_holmesii_ATCC_35242_uid61497.ko	Mobiluncus_mulieris_28_1_uid42169.ko	Mobiluncus_mulieris_ATCC_35239_uid52345.ko	Mobiluncus_mulieris_ATCC_35243_uid55889.ko	Mobiluncus_mulieris_FB024_16_uid52965.ko	Negativicoccus_succinicivorans.ko	Propionibacterium_sp..ko	Staphylococcus_sp..ko	Streptococcus_anginosus.ko	Streptococcus_parasanguinis.ko	Streptococcus_sp..ko	Varibaculum_cambriense.manual.ko	Veillonella_dispar.ko	Veillonella_sp._-_Species_A.ko	Veillonella_sp._-_Species_B.ko
ribose 5-phosphate isomerase A [EC:5.3.1.6] | K01807	0	0	0	0	0	0	0	0	0	0	0	0	0	0	0	0	0	0	1	1	1	0	1	0	0	0	0	0	0	0	0	0	0	1	1	1	1	0	0	0	0
ribulose-phosphate 3-epimerase [EC:5.1.3.1] | K01783	1	1	1	1	1	1	1	1	1	1	1	1	1	1	1	1	1	1	1	1	0	0	0	1	1	1	1	1	1	1	1	1	0	1	1	1	1	1	1	1	0
transaldolase [EC:2.2.1.2] | K00616	0	1	1	1	1	1	1	1	0	1	1	1	1	1	1	1	1	1	1	0	1	0	0	0	0	0	0	0	0	0	0	1	0	0	0	0	0	1	1	1	0
6-phosphogluconate dehydrogenase [EC:1.1.1.44] | K00033	1	0	1	1	1	1	1	1	1	1	1	1	1	1	1	1	0	0	0	1	1	0	0	1	1	1	1	0	1	0	1	0	1	1	1	1	0	0	0	0	0
6-phosphogluconolactonase [EC:3.1.1.31] | K07404	0	0	0	0	0	0	0	0	0	0	0	0	0	0	0	0	0	0	1	1	1	0	1	0	0	0	0	0	0	0	0	0	0	0	1	1	1	0	0	0	0
ribose 5-phosphate isomerase B [EC:5.3.1.6] | K01808	1	1	1	1	1	1	1	1	1	1	1	1	1	1	1	1	1	1	1	0	1	0	0	1	1	1	1	1	1	1	1	1	0	0	0	0	0	1	1	1	1
glucose-6-phosphate isomerase [EC:5.3.1.9] | K01810	1	1	1	1	1	1	1	1	1	1	1	1	1	1	1	1	1	1	1	1	1	0	0	1	1	1	1	1	1	1	1	0	1	0	1	1	1	1	1	1	0
glucose-6-phosphate 1-dehydrogenase [EC:1.1.1.49] | K00036	1	0	1	1	1	1	1	1	1	1	1	1	1	1	1	1	0	0	0	1	1	0	1	0	0	0	0	0	0	0	0	0	0	1	1	1	1	0	0	0	0
transketolase [EC:2.2.1.1] | K00615	1	1	1	1	1	1	1	1	1	1	1	1	1	1	1	1	1	1	1	1	1	1	0	1	1	1	1	1	1	1	1	1	0	0	1	1	1	1	1	1	0
6-phosphogluconolactonase [EC:3.1.1.31] | K01057	1	0	1	1	1	1	1	1	1	0	0	1	1	0	0	1	0	0	0	0	0	0	0	0	0	0	0	0	0	0	0	0	0	0	0	0	0	0	1	1	0
# lactate dehydrogenase
#	Actinomyces_coleocanis_DSM_15436_uid55457.ko	Actinomyces_graevenitzii_C83_uid80681.ko	Actinomyces_odontolyticus_ATCC_17982_uid54529.ko	Actinomyces_odontolyticus_F0309_uid46093.ko	Actinomyces_oral_taxon_170_F0386_uid66153.ko	Actinomyces_oral_taxon_171_F0337_uid62285.ko	Actinomyces_oral_taxon_175_F0384_uid72193.ko	Actinomyces_oral_taxon_178_F0338_uid62223.ko	Actinomyces_oral_taxon_180_F0310_uid61455.ko	Actinomyces_oral_taxon_448_F0400_uid70615.ko	Actinomyces_oral_taxon_848_F0332_uid55987.ko	Actinomyces_oral_taxon_849_F0330_uid80683.ko	Actinomyces_oris_K20_uid63275.ko	Actinomyces_urogenitalis.ko	Actinomyces_urogenitalis_DSM_15434_uid55459.ko	Actinomyces_viscosus_C505_uid51663.ko	Arcanobacterium_haemolyticum_DSM_20595_uid49489.ko	Clostridium_bartlettii.ko	Clostridium_butyricum.ko	Enterococcus_faecalis.ko	Escherichia_coli_-_Strain_A.ko	Escherichia_coli_-_Strain_B.ko	Leuconostoc_sp..ko	Mobiluncus_curtisii_ATCC_35241_uid51715.ko	Mobiluncus_curtisii_ATCC_43063_uid49695.ko	Mobiluncus_curtisii_ATCC_51333_uid61495.ko	Mobiluncus_curtisii_holmesii_ATCC_35242_uid61497.ko	Mobiluncus_mulieris_28_1_uid42169.ko	Mobiluncus_mulieris_ATCC_35239_uid52345.ko	Mobiluncus_mulieris_ATCC_35243_uid55889.ko	Mobiluncus_mulieris_FB024_16_uid52965.ko	Negativicoccus_succinicivorans.ko	Propionibacterium_sp..ko	Staphylococcus_sp..ko	Streptococcus_anginosus.ko	Streptococcus_parasanguinis.ko	Streptococcus_sp..ko	Varibaculum_cambriense.manual.ko	Veillonella_dispar.ko	Veillonella_sp._-_Species_A.ko	Veillonella_sp._-_Species_B.ko
lactate dehydrogenase	1	1	1	1	2	2	2	1	1	2	2	2	2	1	1	2	1	1	2	1	3	1	1	0	0	0	0	1	1	1	1	0	0	1	1	1	1	1	1	1	0
#	Actinomyces_coleocanis_DSM_15436_uid55457.ko	Actinomyces_graevenitzii_C83_uid80681.ko	Actinomyces_odontolyticus_ATCC_17982_uid54529.ko	Actinomyces_odontolyticus_F0309_uid46093.ko	Actinomyces_oral_taxon_170_F0386_uid66153.ko	Actinomyces_oral_taxon_171_F0337_uid62285.ko	Actinomyces_oral_taxon_175_F0384_uid72193.ko	Actinomyces_oral_taxon_178_F0338_uid62223.ko	Actinomyces_oral_taxon_180_F0310_uid61455.ko	Actinomyces_oral_taxon_448_F0400_uid70615.ko	Actinomyces_oral_taxon_848_F0332_uid55987.ko	Actinomyces_oral_taxon_849_F0330_uid80683.ko	Actinomyces_oris_K20_uid63275.ko	Actinomyces_urogenitalis.ko	Actinomyces_urogenitalis_DSM_15434_uid55459.ko	Actinomyces_viscosus_C505_uid51663.ko	Arcanobacterium_haemolyticum_DSM_20595_uid49489.ko	Clostridium_bartlettii.ko	Clostridium_butyricum.ko	Enterococcus_faecalis.ko	Escherichia_coli_-_Strain_A.ko	Escherichia_coli_-_Strain_B.ko	Leuconostoc_sp..ko	Mobiluncus_curtisii_ATCC_35241_uid51715.ko	Mobiluncus_curtisii_ATCC_43063_uid49695.ko	Mobiluncus_curtisii_ATCC_51333_uid61495.ko	Mobiluncus_curtisii_holmesii_ATCC_35242_uid61497.ko	Mobiluncus_mulieris_28_1_uid42169.ko	Mobiluncus_mulieris_ATCC_35239_uid52345.ko	Mobiluncus_mulieris_ATCC_35243_uid55889.ko	Mobiluncus_mulieris_FB024_16_uid52965.ko	Negativicoccus_succinicivorans.ko	Propionibacterium_sp..ko	Staphylococcus_sp..ko	Streptococcus_anginosus.ko	Streptococcus_parasanguinis.ko	Streptococcus_sp..ko	Varibaculum_cambriense.manual.ko	Veillonella_dispar.ko	Veillonella_sp._-_Species_A.ko	Veillonella_sp._-_Species_B.ko
L-lactate dehydrogenase [EC:1.1.1.27] | K00016	1	1	1	1	1	1	1	1	1	1	1	1	1	1	1	1	1	1	1	1	0	0	0	0	0	0	0	1	1	1	1	0	0	0	1	1	1	1	1	1	0
D-lactate dehydrogenase [EC:1.1.1.28] | K03777	0	0	0	0	0	0	0	0	0	0	0	0	0	0	0	0	0	0	0	0	1	0	0	0	0	0	0	0	0	0	0	0	0	0	0	0	0	0	0	0	0
D-lactate dehydrogenase [EC:1.1.1.28] | K03778	0	0	0	0	0	0	0	0	0	0	0	0	0	0	0	0	0	0	1	0	1	0	1	0	0	0	0	0	0	0	0	0	0	1	0	0	0	0	0	0	0
L-lactate dehydrogenase (cytochrome) [EC:1.1.2.3] | K00101	0	0	0	0	1	1	1	0	0	1	1	1	1	0	0	1	0	0	0	0	1	1	0	0	0	0	0	0	0	0	0	0	0	0	0	0	0	0	0	0	0
# pyruvate dehydrogenase & [EC:1.2.4.1]
#	Actinomyces_coleocanis_DSM_15436_uid55457.ko	Actinomyces_graevenitzii_C83_uid80681.ko	Actinomyces_odontolyticus_ATCC_17982_uid54529.ko	Actinomyces_odontolyticus_F0309_uid46093.ko	Actinomyces_oral_taxon_170_F0386_uid66153.ko	Actinomyces_oral_taxon_171_F0337_uid62285.ko	Actinomyces_oral_taxon_175_F0384_uid72193.ko	Actinomyces_oral_taxon_178_F0338_uid62223.ko	Actinomyces_oral_taxon_180_F0310_uid61455.ko	Actinomyces_oral_taxon_448_F0400_uid70615.ko	Actinomyces_oral_taxon_848_F0332_uid55987.ko	Actinomyces_oral_taxon_849_F0330_uid80683.ko	Actinomyces_oris_K20_uid63275.ko	Actinomyces_urogenitalis.ko	Actinomyces_urogenitalis_DSM_15434_uid55459.ko	Actinomyces_viscosus_C505_uid51663.ko	Arcanobacterium_haemolyticum_DSM_20595_uid49489.ko	Clostridium_bartlettii.ko	Clostridium_butyricum.ko	Enterococcus_faecalis.ko	Escherichia_coli_-_Strain_A.ko	Escherichia_coli_-_Strain_B.ko	Leuconostoc_sp..ko	Mobiluncus_curtisii_ATCC_35241_uid51715.ko	Mobiluncus_curtisii_ATCC_43063_uid49695.ko	Mobiluncus_curtisii_ATCC_51333_uid61495.ko	Mobiluncus_curtisii_holmesii_ATCC_35242_uid61497.ko	Mobiluncus_mulieris_28_1_uid42169.ko	Mobiluncus_mulieris_ATCC_35239_uid52345.ko	Mobiluncus_mulieris_ATCC_35243_uid55889.ko	Mobiluncus_mulieris_FB024_16_uid52965.ko	Negativicoccus_succinicivorans.ko	Propionibacterium_sp..ko	Staphylococcus_sp..ko	Streptococcus_anginosus.ko	Streptococcus_parasanguinis.ko	Streptococcus_sp..ko	Varibaculum_cambriense.manual.ko	Veillonella_dispar.ko	Veillonella_sp._-_Species_A.ko	Veillonella_sp._-_Species_B.ko
pyruvate dehydrogenase & [ec:1.2.4.1]	2	3	4	3	2	3	2	4	4	2	2	2	2	2	3	3	1	3	2	3	4	0	0	0	0	0	0	1	1	1	1	1	2	3	3	3	3	2	1	1	0
#	Actinomyces_coleocanis_DSM_15436_uid55457.ko	Actinomyces_graevenitzii_C83_uid80681.ko	Actinomyces_odontolyticus_ATCC_17982_uid54529.ko	Actinomyces_odontolyticus_F0309_uid46093.ko	Actinomyces_oral_taxon_170_F0386_uid66153.ko	Actinomyces_oral_taxon_171_F0337_uid62285.ko	Actinomyces_oral_taxon_175_F0384_uid72193.ko	Actinomyces_oral_taxon_178_F0338_uid62223.ko	Actinomyces_oral_taxon_180_F0310_uid61455.ko	Actinomyces_oral_taxon_448_F0400_uid70615.ko	Actinomyces_oral_taxon_848_F0332_uid55987.ko	Actinomyces_oral_taxon_849_F0330_uid80683.ko	Actinomyces_oris_K20_uid63275.ko	Actinomyces_urogenitalis.ko	Actinomyces_urogenitalis_DSM_15434_uid55459.ko	Actinomyces_viscosus_C505_uid51663.ko	Arcanobacterium_haemolyticum_DSM_20595_uid49489.ko	Clostridium_bartlettii.ko	Clostridium_butyricum.ko	Enterococcus_faecalis.ko	Escherichia_coli_-_Strain_A.ko	Escherichia_coli_-_Strain_B.ko	Leuconostoc_sp..ko	Mobiluncus_curtisii_ATCC_35241_uid51715.ko	Mobiluncus_curtisii_ATCC_43063_uid49695.ko	Mobiluncus_curtisii_ATCC_51333_uid61495.ko	Mobiluncus_curtisii_holmesii_ATCC_35242_uid61497.ko	Mobiluncus_mulieris_28_1_uid42169.ko	Mobiluncus_mulieris_ATCC_35239_uid52345.ko	Mobiluncus_mulieris_ATCC_35243_uid55889.ko	Mobiluncus_mulieris_FB024_16_uid52965.ko	Negativicoccus_succinicivorans.ko	Propionibacterium_sp..ko	Staphylococcus_sp..ko	Streptococcus_anginosus.ko	Streptococcus_parasanguinis.ko	Streptococcus_sp..ko	Varibaculum_cambriense.manual.ko	Veillonella_dispar.ko	Veillonella_sp._-_Species_A.ko	Veillonella_sp._-_Species_B.ko
pyruvate dehydrogenase E1 component subunit alpha [EC:1.2.4.1] | K00161	0	0	0	0	0	0	0	0	0	0	0	0	0	0	0	0	0	1	1	1	0	0	0	0	0	0	0	0	0	0	0	0	0	1	1	1	1	0	0	0	0
pyruvate dehydrogenase (quinone) [EC:1.2.5.1] | K00156	0	1	1	1	0	1	0	0	1	1	0	0	0	1	1	1	0	0	0	0	1	0	0	0	0	0	0	0	0	0	0	0	1	0	0	0	0	0	1	1	0
pyruvate dehydrogenase E2 component (dihydrolipoamide acetyltransferase) [EC:2.3.1.12] | K00627	0	0	1	0	0	0	0	1	1	0	0	0	0	0	0	0	0	0	0	1	1	0	0	0	0	0	0	0	0	0	0	0	0	1	1	1	1	0	0	0	0
pyruvate dehydrogenase E1 component subunit beta [EC:1.2.4.1] | K00162	0	0	1	1	0	0	0	1	0	0	0	0	0	0	0	0	0	1	0	1	0	0	0	0	0	0	0	0	0	0	0	0	0	1	1	1	1	0	0	0	0
GntR family transcriptional regulator, transcriptional repressor for pyruvate dehydrogenase complex | K05799	1	1	0	0	1	1	1	1	1	0	1	1	1	1	1	1	0	1	1	0	1	0	0	0	0	0	0	1	1	1	1	1	1	0	0	0	0	1	0	0	0
pyruvate dehydrogenase E1 component [EC:1.2.4.1] | K00163	1	1	1	1	1	1	1	1	1	1	1	1	1	0	1	1	1	0	0	0	1	0	0	0	0	0	0	0	0	0	0	0	0	0	0	0	0	1	0	0	0
# pyruvate-ferredoxin oxidoreductase & [EC:1.2.7.1]
#	Actinomyces_coleocanis_DSM_15436_uid55457.ko	Actinomyces_graevenitzii_C83_uid80681.ko	Actinomyces_odontolyticus_ATCC_17982_uid54529.ko	Actinomyces_odontolyticus_F0309_uid46093.ko	Actinomyces_oral_taxon_170_F0386_uid66153.ko	Actinomyces_oral_taxon_171_F0337_uid62285.ko	Actinomyces_oral_taxon_175_F0384_uid72193.ko	Actinomyces_oral_taxon_178_F0338_uid62223.ko	Actinomyces_oral_taxon_180_F0310_uid61455.ko	Actinomyces_oral_taxon_448_F0400_uid70615.ko	Actinomyces_oral_taxon_848_F0332_uid55987.ko	Actinomyces_oral_taxon_849_F0330_uid80683.ko	Actinomyces_oris_K20_uid63275.ko	Actinomyces_urogenitalis.ko	Actinomyces_urogenitalis_DSM_15434_uid55459.ko	Actinomyces_viscosus_C505_uid51663.ko	Arcanobacterium_haemolyticum_DSM_20595_uid49489.ko	Clostridium_bartlettii.ko	Clostridium_butyricum.ko	Enterococcus_faecalis.ko	Escherichia_coli_-_Strain_A.ko	Escherichia_coli_-_Strain_B.ko	Leuconostoc_sp..ko	Mobiluncus_curtisii_ATCC_35241_uid51715.ko	Mobiluncus_curtisii_ATCC_43063_uid49695.ko	Mobiluncus_curtisii_ATCC_51333_uid61495.ko	Mobiluncus_curtisii_holmesii_ATCC_35242_uid61497.ko	Mobiluncus_mulieris_28_1_uid42169.ko	Mobiluncus_mulieris_ATCC_35239_uid52345.ko	Mobiluncus_mulieris_ATCC_35243_uid55889.ko	Mobiluncus_mulieris_FB024_16_uid52965.ko	Negativicoccus_succinicivorans.ko	Propionibacterium_sp..ko	Staphylococcus_sp..ko	Streptococcus_anginosus.ko	Streptococcus_parasanguinis.ko	Streptococcus_sp..ko	Varibaculum_cambriense.manual.ko	Veillonella_dispar.ko	Veillonella_sp._-_Species_A.ko	Veillonella_sp._-_Species_B.ko
pyruvate-ferredoxin oxidoreductase & [ec:1.2.7.1]	0	0	0	0	0	0	0	0	0	0	0	0	0	0	0	0	0	1	0	0	0	0	0	2	2	2	2	3	3	3	3	0	0	0	0	0	0	2	0	0	0
#	Actinomyces_coleocanis_DSM_15436_uid55457.ko	Actinomyces_graevenitzii_C83_uid80681.ko	Actinomyces_odontolyticus_ATCC_17982_uid54529.ko	Actinomyces_odontolyticus_F0309_uid46093.ko	Actinomyces_oral_taxon_170_F0386_uid66153.ko	Actinomyces_oral_taxon_171_F0337_uid62285.ko	Actinomyces_oral_taxon_175_F0384_uid72193.ko	Actinomyces_oral_taxon_178_F0338_uid62223.ko	Actinomyces_oral_taxon_180_F0310_uid61455.ko	Actinomyces_oral_taxon_448_F0400_uid70615.ko	Actinomyces_oral_taxon_848_F0332_uid55987.ko	Actinomyces_oral_taxon_849_F0330_uid80683.ko	Actinomyces_oris_K20_uid63275.ko	Actinomyces_urogenitalis.ko	Actinomyces_urogenitalis_DSM_15434_uid55459.ko	Actinomyces_viscosus_C505_uid51663.ko	Arcanobacterium_haemolyticum_DSM_20595_uid49489.ko	Clostridium_bartlettii.ko	Clostridium_butyricum.ko	Enterococcus_faecalis.ko	Escherichia_coli_-_Strain_A.ko	Escherichia_coli_-_Strain_B.ko	Leuconostoc_sp..ko	Mobiluncus_curtisii_ATCC_35241_uid51715.ko	Mobiluncus_curtisii_ATCC_43063_uid49695.ko	Mobiluncus_curtisii_ATCC_51333_uid61495.ko	Mobiluncus_curtisii_holmesii_ATCC_35242_uid61497.ko	Mobiluncus_mulieris_28_1_uid42169.ko	Mobiluncus_mulieris_ATCC_35239_uid52345.ko	Mobiluncus_mulieris_ATCC_35243_uid55889.ko	Mobiluncus_mulieris_FB024_16_uid52965.ko	Negativicoccus_succinicivorans.ko	Propionibacterium_sp..ko	Staphylococcus_sp..ko	Streptococcus_anginosus.ko	Streptococcus_parasanguinis.ko	Streptococcus_sp..ko	Varibaculum_cambriense.manual.ko	Veillonella_dispar.ko	Veillonella_sp._-_Species_A.ko	Veillonella_sp._-_Species_B.ko
pyruvate ferredoxin oxidoreductase, gamma subunit [EC:1.2.7.1] | K00172	0	0	0	0	0	0	0	0	0	0	0	0	0	0	0	0	0	0	0	0	0	0	0	0	0	0	0	1	1	1	1	0	0	0	0	0	0	0	0	0	0
pyruvate ferredoxin oxidoreductase, alpha subunit [EC:1.2.7.1] | K00169	0	0	0	0	0	0	0	0	0	0	0	0	0	0	0	0	0	0	0	0	0	0	0	1	1	1	1	1	1	1	1	0	0	0	0	0	0	1	0	0	0
pyruvate ferredoxin oxidoreductase, delta subunit [EC:1.2.7.1] | K00171	0	0	0	0	0	0	0	0	0	0	0	0	0	0	0	0	0	1	0	0	0	0	0	0	0	0	0	0	0	0	0	0	0	0	0	0	0	0	0	0	0
pyruvate ferredoxin oxidoreductase, beta subunit [EC:1.2.7.1] | K00170	0	0	0	0	0	0	0	0	0	0	0	0	0	0	0	0	0	0	0	0	0	0	0	1	1	1	1	1	1	1	1	0	0	0	0	0	0	1	0	0	0
# trimethylamine-N-oxide reductase
#	Actinomyces_coleocanis_DSM_15436_uid55457.ko	Actinomyces_graevenitzii_C83_uid80681.ko	Actinomyces_odontolyticus_ATCC_17982_uid54529.ko	Actinomyces_odontolyticus_F0309_uid46093.ko	Actinomyces_oral_taxon_170_F0386_uid66153.ko	Actinomyces_oral_taxon_171_F0337_uid62285.ko	Actinomyces_oral_taxon_175_F0384_uid72193.ko	Actinomyces_oral_taxon_178_F0338_uid62223.ko	Actinomyces_oral_taxon_180_F0310_uid61455.ko	Actinomyces_oral_taxon_448_F0400_uid70615.ko	Actinomyces_oral_taxon_848_F0332_uid55987.ko	Actinomyces_oral_taxon_849_F0330_uid80683.ko	Actinomyces_oris_K20_uid63275.ko	Actinomyces_urogenitalis.ko	Actinomyces_urogenitalis_DSM_15434_uid55459.ko	Actinomyces_viscosus_C505_uid51663.ko	Arcanobacterium_haemolyticum_DSM_20595_uid49489.ko	Clostridium_bartlettii.ko	Clostridium_butyricum.ko	Enterococcus_faecalis.ko	Escherichia_coli_-_Strain_A.ko	Escherichia_coli_-_Strain_B.ko	Leuconostoc_sp..ko	Mobiluncus_curtisii_ATCC_35241_uid51715.ko	Mobiluncus_curtisii_ATCC_43063_uid49695.ko	Mobiluncus_curtisii_ATCC_51333_uid61495.ko	Mobiluncus_curtisii_holmesii_ATCC_35242_uid61497.ko	Mobiluncus_mulieris_28_1_uid42169.ko	Mobiluncus_mulieris_ATCC_35239_uid52345.ko	Mobiluncus_mulieris_ATCC_35243_uid55889.ko	Mobiluncus_mulieris_FB024_16_uid52965.ko	Negativicoccus_succinicivorans.ko	Propionibacterium_sp..ko	Staphylococcus_sp..ko	Streptococcus_anginosus.ko	Streptococcus_parasanguinis.ko	Streptococcus_sp..ko	Varibaculum_cambriense.manual.ko	Veillonella_dispar.ko	Veillonella_sp._-_Species_A.ko	Veillonella_sp._-_Species_B.ko
trimethylamine-n-oxide reductase	0	0	0	0	0	0	0	0	0	0	0	0	0	0	0	0	0	0	0	0	4	0	0	0	0	0	0	0	0	0	0	0	0	0	0	0	0	0	0	0	0
#	Actinomyces_coleocanis_DSM_15436_uid55457.ko	Actinomyces_graevenitzii_C83_uid80681.ko	Actinomyces_odontolyticus_ATCC_17982_uid54529.ko	Actinomyces_odontolyticus_F0309_uid46093.ko	Actinomyces_oral_taxon_170_F0386_uid66153.ko	Actinomyces_oral_taxon_171_F0337_uid62285.ko	Actinomyces_oral_taxon_175_F0384_uid72193.ko	Actinomyces_oral_taxon_178_F0338_uid62223.ko	Actinomyces_oral_taxon_180_F0310_uid61455.ko	Actinomyces_oral_taxon_448_F0400_uid70615.ko	Actinomyces_oral_taxon_848_F0332_uid55987.ko	Actinomyces_oral_taxon_849_F0330_uid80683.ko	Actinomyces_oris_K20_uid63275.ko	Actinomyces_urogenitalis.ko	Actinomyces_urogenitalis_DSM_15434_uid55459.ko	Actinomyces_viscosus_C505_uid51663.ko	Arcanobacterium_haemolyticum_DSM_20595_uid49489.ko	Clostridium_bartlettii.ko	Clostridium_butyricum.ko	Enterococcus_faecalis.ko	Escherichia_coli_-_Strain_A.ko	Escherichia_coli_-_Strain_B.ko	Leuconostoc_sp..ko	Mobiluncus_curtisii_ATCC_35241_uid51715.ko	Mobiluncus_curtisii_ATCC_43063_uid49695.ko	Mobiluncus_curtisii_ATCC_51333_uid61495.ko	Mobiluncus_curtisii_holmesii_ATCC_35242_uid61497.ko	Mobiluncus_mulieris_28_1_uid42169.ko	Mobiluncus_mulieris_ATCC_35239_uid52345.ko	Mobiluncus_mulieris_ATCC_35243_uid55889.ko	Mobiluncus_mulieris_FB024_16_uid52965.ko	Negativicoccus_succinicivorans.ko	Propionibacterium_sp..ko	Staphylococcus_sp..ko	Streptococcus_anginosus.ko	Streptococcus_parasanguinis.ko	Streptococcus_sp..ko	Varibaculum_cambriense.manual.ko	Veillonella_dispar.ko	Veillonella_sp._-_Species_A.ko	Veillonella_sp._-_Species_B.ko
trimethylamine-N-oxide reductase (cytochrome c) 2 [EC:1.7.2.3] | K07812	0	0	0	0	0	0	0	0	0	0	0	0	0	0	0	0	0	0	0	0	1	0	0	0	0	0	0	0	0	0	0	0	0	0	0	0	0	0	0	0	0
trimethylamine-N-oxide reductase (cytochrome c) 2, cytochrome c-type subunit TorY | K07821	0	0	0	0	0	0	0	0	0	0	0	0	0	0	0	0	0	0	0	0	1	0	0	0	0	0	0	0	0	0	0	0	0	0	0	0	0	0	0	0	0
trimethylamine-N-oxide reductase (cytochrome c) 1, cytochrome c-type subunit TorC | K03532	0	0	0	0	0	0	0	0	0	0	0	0	0	0	0	0	0	0	0	0	1	0	0	0	0	0	0	0	0	0	0	0	0	0	0	0	0	0	0	0	0
trimethylamine-N-oxide reductase (cytochrome c) 1 [EC:1.7.2.3] | K07811	0	0	0	0	0	0	0	0	0	0	0	0	0	0	0	0	0	0	0	0	1	0	0	0	0	0	0	0	0	0	0	0	0	0	0	0	0	0	0	0	0
